# Supplementary material for: Evolutionary dissection of monkeypox virus: Positive Darwinian selection drives the adaptation of virus–host interaction proteins
Source: Front Cell Infect Microbiol. 2023 Jan 13;12:1083234. doi: 10.3389/fcimb.2022.1083234 (PMC9880225; doi:10.3389/fcimb.2022.1083234)
Supplement: Supplementary file 1 [file DataSheet_1.zip]

Archive with 162 entries (162 files):
- Dataset_MPXV_coding_gene_allleles/MPXVgp001.fas
- Dataset_MPXV_coding_gene_allleles/MPXVgp002.fas
- Dataset_MPXV_coding_gene_allleles/MPXVgp003.fas
- Dataset_MPXV_coding_gene_allleles/MPXVgp004.fas
- Dataset_MPXV_coding_gene_allleles/MPXVgp006.fas
- Dataset_MPXV_coding_gene_allleles/MPXVgp008.fas
- Dataset_MPXV_coding_gene_allleles/MPXVgp009.fas
- Dataset_MPXV_coding_gene_allleles/MPXVgp010.fas
- Dataset_MPXV_coding_gene_allleles/MPXVgp012.fas
- Dataset_MPXV_coding_gene_allleles/MPXVgp013.fas
- Dataset_MPXV_coding_gene_allleles/MPXVgp014.fas
- Dataset_MPXV_coding_gene_allleles/MPXVgp015.fas
- Dataset_MPXV_coding_gene_allleles/MPXVgp016.fas
- Dataset_MPXV_coding_gene_allleles/MPXVgp021.fas
- Dataset_MPXV_coding_gene_allleles/MPXVgp022.fas
- Dataset_MPXV_coding_gene_allleles/MPXVgp023.fas
- Dataset_MPXV_coding_gene_allleles/MPXVgp024.fas
- Dataset_MPXV_coding_gene_allleles/MPXVgp025.fas
- Dataset_MPXV_coding_gene_allleles/MPXVgp026.fas
- Dataset_MPXV_coding_gene_allleles/MPXVgp027.fas
- Dataset_MPXV_coding_gene_allleles/MPXVgp028.fas
- Dataset_MPXV_coding_gene_allleles/MPXVgp030.fas
- Dataset_MPXV_coding_gene_allleles/MPXVgp031.fas
- Dataset_MPXV_coding_gene_allleles/MPXVgp032.fas
- Dataset_MPXV_coding_gene_allleles/MPXVgp033.fas
- Dataset_MPXV_coding_gene_allleles/MPXVgp034.fas
- Dataset_MPXV_coding_gene_allleles/MPXVgp035.fas
- Dataset_MPXV_coding_gene_allleles/MPXVgp036.fas
- Dataset_MPXV_coding_gene_allleles/MPXVgp037all alleles.fas
- Dataset_MPXV_coding_gene_allleles/MPXVgp037delete those with early termination.fas
- Dataset_MPXV_coding_gene_allleles/MPXVgp041.fas
- Dataset_MPXV_coding_gene_allleles/MPXVgp042.fas
- Dataset_MPXV_coding_gene_allleles/MPXVgp044.fas
- Dataset_MPXV_coding_gene_allleles/MPXVgp045.fas
- Dataset_MPXV_coding_gene_allleles/MPXVgp047.fas
- Dataset_MPXV_coding_gene_allleles/MPXVgp048.fas
- Dataset_MPXV_coding_gene_allleles/MPXVgp049.fas
- Dataset_MPXV_coding_gene_allleles/MPXVgp050.fas
- Dataset_MPXV_coding_gene_allleles/MPXVgp051.fas
- Dataset_MPXV_coding_gene_allleles/MPXVgp052.fas
- Dataset_MPXV_coding_gene_allleles/MPXVgp053.fas
- Dataset_MPXV_coding_gene_allleles/MPXVgp054.fas
- Dataset_MPXV_coding_gene_allleles/MPXVgp055.fas
- Dataset_MPXV_coding_gene_allleles/MPXVgp056.fas
- Dataset_MPXV_coding_gene_allleles/MPXVgp057.fas
- Dataset_MPXV_coding_gene_allleles/MPXVgp059.fas
- Dataset_MPXV_coding_gene_allleles/MPXVgp060.fas
- Dataset_MPXV_coding_gene_allleles/MPXVgp061.fas
- Dataset_MPXV_coding_gene_allleles/MPXVgp062.fas
- Dataset_MPXV_coding_gene_allleles/MPXVgp064.fas
- Dataset_MPXV_coding_gene_allleles/MPXVgp065.fas
- Dataset_MPXV_coding_gene_allleles/MPXVgp067.fas
- Dataset_MPXV_coding_gene_allleles/MPXVgp068.fas
- Dataset_MPXV_coding_gene_allleles/MPXVgp069.fas
- Dataset_MPXV_coding_gene_allleles/MPXVgp070.fas
- Dataset_MPXV_coding_gene_allleles/MPXVgp071.fas
- Dataset_MPXV_coding_gene_allleles/MPXVgp072.fas
- Dataset_MPXV_coding_gene_allleles/MPXVgp073.fas
- Dataset_MPXV_coding_gene_allleles/MPXVgp074.fas
- Dataset_MPXV_coding_gene_allleles/MPXVgp076.fas
- Dataset_MPXV_coding_gene_allleles/MPXVgp077.fas
- Dataset_MPXV_coding_gene_allleles/MPXVgp078.fas
- Dataset_MPXV_coding_gene_allleles/MPXVgp079.fas
- Dataset_MPXV_coding_gene_allleles/MPXVgp080.fas
- Dataset_MPXV_coding_gene_allleles/MPXVgp082.fas
- Dataset_MPXV_coding_gene_allleles/MPXVgp083.fas
- Dataset_MPXV_coding_gene_allleles/MPXVgp084.fas
- Dataset_MPXV_coding_gene_allleles/MPXVgp085.fas
- Dataset_MPXV_coding_gene_allleles/MPXVgp086.fas
- Dataset_MPXV_coding_gene_allleles/MPXVgp087.fas
- Dataset_MPXV_coding_gene_allleles/MPXVgp088.fas
- Dataset_MPXV_coding_gene_allleles/MPXVgp089.fas
- Dataset_MPXV_coding_gene_allleles/MPXVgp090.fas
- Dataset_MPXV_coding_gene_allleles/MPXVgp090_del_ NC_003310.fas
- Dataset_MPXV_coding_gene_allleles/MPXVgp091.fas
- Dataset_MPXV_coding_gene_allleles/MPXVgp092.fas
- Dataset_MPXV_coding_gene_allleles/MPXVgp093.fas
- Dataset_MPXV_coding_gene_allleles/MPXVgp094.fas
- Dataset_MPXV_coding_gene_allleles/MPXVgp095.fas
- Dataset_MPXV_coding_gene_allleles/MPXVgp096.fas
- Dataset_MPXV_coding_gene_allleles/MPXVgp097.fas
- Dataset_MPXV_coding_gene_allleles/MPXVgp098.fas
- Dataset_MPXV_coding_gene_allleles/MPXVgp099.fas
- Dataset_MPXV_coding_gene_allleles/MPXVgp100.fas
- Dataset_MPXV_coding_gene_allleles/MPXVgp101.fas
- Dataset_MPXV_coding_gene_allleles/MPXVgp102.fas
- Dataset_MPXV_coding_gene_allleles/MPXVgp103.fas
- Dataset_MPXV_coding_gene_allleles/MPXVgp104.fas
- Dataset_MPXV_coding_gene_allleles/MPXVgp105.fas
- Dataset_MPXV_coding_gene_allleles/MPXVgp106.fas
- Dataset_MPXV_coding_gene_allleles/MPXVgp107.fas
- Dataset_MPXV_coding_gene_allleles/MPXVgp108.fas
- Dataset_MPXV_coding_gene_allleles/MPXVgp109.fas
- Dataset_MPXV_coding_gene_allleles/MPXVgp110.fas
- Dataset_MPXV_coding_gene_allleles/MPXVgp111.fas
- Dataset_MPXV_coding_gene_allleles/MPXVgp112.fas
- Dataset_MPXV_coding_gene_allleles/MPXVgP114.fas
- Dataset_MPXV_coding_gene_allleles/MPXVgp115.fas
- Dataset_MPXV_coding_gene_allleles/MPXVgp116.fas
- Dataset_MPXV_coding_gene_allleles/MPXVgp117.fas
- Dataset_MPXV_coding_gene_allleles/MPXVgp118.fas
- Dataset_MPXV_coding_gene_allleles/MPXVgp119.fas
- Dataset_MPXV_coding_gene_allleles/MPXVgp120.fas
- Dataset_MPXV_coding_gene_allleles/MPXVgp121.fas
- Dataset_MPXV_coding_gene_allleles/MPXVgp122.fas
- Dataset_MPXV_coding_gene_allleles/MPXVgp123.fas
- Dataset_MPXV_coding_gene_allleles/MPXVgp127.fas
- Dataset_MPXV_coding_gene_allleles/MPXVgp128.fas
- Dataset_MPXV_coding_gene_allleles/MPXVgp129.fas
- Dataset_MPXV_coding_gene_allleles/MPXVgp131.fas
- Dataset_MPXV_coding_gene_allleles/MPXVgp132.fas
- Dataset_MPXV_coding_gene_allleles/MPXVgp133.fas
- Dataset_MPXV_coding_gene_allleles/MPXVgp134.fas
- Dataset_MPXV_coding_gene_allleles/MPXVgp135.fas
- Dataset_MPXV_coding_gene_allleles/MPXVgp138.fas
- Dataset_MPXV_coding_gene_allleles/MPXVgp139.fas
- Dataset_MPXV_coding_gene_allleles/MPXVgp140.fas
- Dataset_MPXV_coding_gene_allleles/MPXVgp141.fas
- Dataset_MPXV_coding_gene_allleles/MPXVgp143.fas
- Dataset_MPXV_coding_gene_allleles/MPXVgp144.fas
- Dataset_MPXV_coding_gene_allleles/MPXVgp145.fas
- Dataset_MPXV_coding_gene_allleles/MPXVgp146.fas
- Dataset_MPXV_coding_gene_allleles/MPXVgp147.fas
- Dataset_MPXV_coding_gene_allleles/MPXVgp148.fas
- Dataset_MPXV_coding_gene_allleles/MPXVgp149.fas
- Dataset_MPXV_coding_gene_allleles/MPXVgp150.fas
- Dataset_MPXV_coding_gene_allleles/MPXVgp151.fas
- Dataset_MPXV_coding_gene_allleles/MPXVgp152.fas
- Dataset_MPXV_coding_gene_allleles/MPXVgp153.fas
- Dataset_MPXV_coding_gene_allleles/MPXVgp156.fas
- Dataset_MPXV_coding_gene_allleles/MPXVgp157.fas
- Dataset_MPXV_coding_gene_allleles/MPXVgp158.fas
- Dataset_MPXV_coding_gene_allleles/MPXVgp159.fas
- Dataset_MPXV_coding_gene_allleles/MPXVgp159del_HM172544.fas
- Dataset_MPXV_coding_gene_allleles/MPXVgp160.fas
- Dataset_MPXV_coding_gene_allleles/MPXVgp161.fas
- Dataset_MPXV_coding_gene_allleles/MPXVgp163.fas
- Dataset_MPXV_coding_gene_allleles/MPXVgp164.fas
- Dataset_MPXV_coding_gene_allleles/MPXVgp165.fas
- Dataset_MPXV_coding_gene_allleles/MPXVgp166.fas
- Dataset_MPXV_coding_gene_allleles/MPXVgp167.fas
- Dataset_MPXV_coding_gene_allleles/MPXVgp168.fas
- Dataset_MPXV_coding_gene_allleles/MPXVgp169.fas
- Dataset_MPXV_coding_gene_allleles/MPXVgp170.fas
- Dataset_MPXV_coding_gene_allleles/MPXVgp170B_del_ON950045.fas
- Dataset_MPXV_coding_gene_allleles/MPXVgp172.fas
- Dataset_MPXV_coding_gene_allleles/MPXVgp173.fas
- Dataset_MPXV_coding_gene_allleles/MPXVgp174.fas
- Dataset_MPXV_coding_gene_allleles/MPXVgp175.fas
- Dataset_MPXV_coding_gene_allleles/MPXVgp177.fas
- Dataset_MPXV_coding_gene_allleles/MPXVgp178.fas
- Dataset_MPXV_coding_gene_allleles/MPXVgp180.fas
- Dataset_MPXV_coding_gene_allleles/MPXVgp181.fas
- Dataset_MPXV_coding_gene_allleles/MPXVgp181_del_ON645312.fas
- Dataset_MPXV_coding_gene_allleles/MPXVgp182.fas
- Dataset_MPXV_coding_gene_allleles/MPXVgp182_del_ON929062.fas
- Dataset_MPXV_coding_gene_allleles/MPXVgp185.fas
- Dataset_MPXV_coding_gene_allleles/MPXVgp188.fas
- Dataset_MPXV_coding_gene_allleles/MPXVgp189.fas
- Dataset_MPXV_coding_gene_allleles/MPXVgp190.fas
- Dataset_MPXV_coding_gene_allleles/MPXVgp191.fas
- Dataset_MPXV_coding_gene_allleles/MPXVgp43.fas
