# Supplementary material for: Evolutionary dissection of monkeypox virus: Positive Darwinian selection drives the adaptation of virus–host interaction proteins
Source: Front Cell Infect Microbiol. 2023 Jan 13;12:1083234. doi: 10.3389/fcimb.2022.1083234 (PMC9880225; doi:10.3389/fcimb.2022.1083234)
Supplement: Supplementary file 1 [file DataSheet_1.zip › Dataset_MPXV_coding_gene_allleles/MPXVgp009.fas]

>KP849471
ATGAGAATCCTATTTCTCATCGCTTTCATGTATGGGTGTGTTCACTCATATGTTAACGCGGTTGAAACCAAATGTCCAAATCTAGCCATTGTAACATCTTCTGGAGAATTTCATTGTTCCGGATGTGTGGAACGTATGCCTGGGTTTAGCTATATGTATTGGTTGGCAAATGATATGAAATCGGACGAGGATACCAAGTTTATAGAACATCTGGGTGATGGCATCAAAGAAGATGAAACCGTTCGTACCACAGATGGAGGAATCACCACTCTACGTAAAGTCCTTCATGTAACCGATACTAATAAATTTGCTCATTATAGGTTCACTTGTGTTCTCATTACGCTAGATGGCGTTTCAAAAAAGAATATTTGG
>KC257459
ATGAGAATCCTATTTCTCATCGCTTTCATGTATGGGTGTGTTCACTCATATGTTAACGCGGTTGAAACCAAATGTCCAAATCTAGCCATTGTAACATCTTCTGGAGAATTTCATTGTTCCGGATGTGTGGAACGTATGCCTGGGTTTAGCTATATGTATTGGTTGGCAAATGATATGAAATCGGACGAGGATACCAAGTTTATAGAACATCTGGGTGATGGCATCAAAGAAGATGAAACCGTTCGTACCACAGATGGAGGAATCACCACTCTACGTAAAGTCCTTCATGTAACCGATACTAATAAATTTGCTCATTATAGGTTCACTTGTGTTCTCATTACGCTAGATGGCGTTTCAAAAAAGAATATTTGG
>MT250197
ATGAGAATCCTATTTCTCATCGCTTTCATGTATGGGTGTGTTCACTCATATGTTAACGCGGTTGAAACCAAATGTCCAAATCTAGCCATTGTAACATCTTCTGGAGAATTTCATTGTTCCGGATGTGTGGAACGTATGCCTGGGTTTAGCTATATGTATTGGTTGGCAAATGATATGAAATCGGACGAGGATACCAAGTTTATAGAACATCTGGGTGGTGGCATCAAAGAAGATGAAACCGTTCGTACCACAGATGGAGGAATCACCACTCTACGTAAAGTCCTTCATGTAACCGATACTAATAAATTTGCTCATTATAGGTTCACTTGTGTTCTCATTACGCTAGATGGCGTTTCAAAAAAGAATATTTGG
>OX009124
ATGAGAATCCTATTTCTCATCGCTTTCATGTATGGGTGTGTTCACTCATATGTTAACGCGGTTGAAACCAAATGTCCAAATCTAGCCATTGTAACATCTTCTGGAGAATTTCATTGTTCCGGATGTGTGGAACGTATGCCTGGGTTTAGCTATATGTATTGGTTGGCAAATGATATGAAATCGGACGAGGATACCAAGTTTATAGAACATCTGGGTGGTGGCATCAAAGAAGATGAAACCGTTCGTACCACAGATGGAGGAATCACCACTCTACGTAAAGTCCTTCATGTAACCGATACTAATAAATTTGCTCATTATAGGTTCACTTGTGTTCTCATTACGCTAGATGGCGTTTCAAAAAAGAATATTTGG
>MN702446
ATGAGAATCCTATTTCTCATCGCTTTCATGTATGGGTGTGTTCACTCATATGTTAACGCGGTTGAAACCAAATGTCCAAATCTAGCCATTGTAACATCTTCTGGAGAATTTCATTGTTCCGGATGTGTGGAACGTATGCCTGGGTTTAGCTATATGTATTGGTTGGCAAATGATATGAAATCGGAAGAGGATACCAAGTTTATAGAACATCTGGGTGATGGCATCAAAGAAGATGAAACCGTTCGTACCACAGATGGAGGAATCACCACTCTACGTAAAGTCCTTCATGTAACCGATACTAATAAATTTGCTCATTATAGGTTCACTTGTGTTCTCATTACGCTAGATGGCGTTTCAAAAAAGAATATTTGG
>OP415220
ATGAGAATCCTATTTCTCATCGCTTTCATGTATGGGTGTGTTCACTCATATGTTAACGCGGTTGAAACCAAATGTCCAAATCTAGCCATTGTAACATCTTCTGGAGAATTTCATTGTTCCGGATGTGTGGAACGTATGCCTGGGTTTAGCTATATGTATTGGTTGGCAAATGATATGAAATCGGACGAGGATACCAAGTTTATAGAACATCTGGGTGGTGGCATCAAAGAAGATGAAACCGTTCGTACCACAGATGGAGGAATCACCACTCTACGTAAAGTCCTTCATGTAACCGATACTAATAAATTTGCTCATTATAGGTTCACTTGTGTTCTCATTACGCTAGATGGCGTTTCAAAAAAGAATATTTGG
>HQ857563
ATGAGAATCCTATTTCTCATCGCTTTCATGTATGGGTGTGTTCACTCATATGTTAACGCGGTTGAAACCAAATGTCCAAATCTAGCCATTGTAACATCTTCTGGAGAATTTCATTGTTCCGGATGTGTGGAACGTATGCCTGGGTTTAGCTATATGTATTGGTTGGCAAATGATATGAAATCGGACGAGGATACCAAGTTTATAGAACATCTGGGTGATGGCATCAAAGAAGATGAAACCGTTCGTACCACAGATGGAGGAATCACCACTCTACGTAAAGTCCTTCATGTAACCGATACTAATAAATTTGCTCATTATAGGTTCACTTGTGTTCTCATTACGCTAGATGGCGTTTCAAAAAAGAATATTTGG
>OP415230
ATGAGAATCCTATTTCTCATCGCTTTCATGTATGGGTGTGTTCACTCATATGTTAACGCGGTTGAAACCAAATGTCCAAATCTAGCCATTGTAACATCTTCTGGAGAATTTCATTGTTCCGGATGTGTGGAACGTATGCCTGGGTTTAGCTATATGTATTGGTTGGCAAATGATATGAAATCGGACGAGGATACCAAGTTTATAGAACATCTGGGTGGTGGCATCAAAGAAGATGAAACCGTTCGTACCACAGATGGAGGAATCACCACTCTACGTAAAGTCCTTCATGTAACCGATACTAATAAATTTGCTCATTATAGGTTCACTTGTGTTCTCATTACGCTAGATGGCGTTTCAAAAAAGAATATTTGG
>OP390179
ATGAGAATCCTATTTCTCATCGCTTTCATGTATGGGTGTGTTCACTCATATGTTAACGCGGTTGAAACCAAATGTCCAAATCTAGCCATTGTAACATCTTCTGGAGAATTTCATTGTTCCGGATGTGTGGAACGTATGCCTGGGTTTAGCTATATGTATTGGTTGGCAAATGATATGAAATCGGACGAGGATACCAAGTTTATAGAACATCTGGGTGGTGGCATCAAAGAAGATGAAACCGTTCGTACCACAGATGGAGGAATCACCACTCTACGTAAAGTCCTTCATGTAACCGATACTAATAAATTTGCTCATTATAGGTTCACTTGTGTTCTCATTACGCTAGATGGCGTTTCAAAAAAGAATATTTGG
>OP144213
ATGAGAATCCTATTTCTCATCGCTTTCATGTATGGGTGTGTTCACTCATATGTTAACGCGGTTGAAACCAAATGTCCAAATCTAGCCATTGTAACATCTTCTGGAGAATTTCATTGTTCCGGATGTGTGGAACGTATGCCTGGGTTTAGCTATATGTATTGGTTGGCAAATGATATGAAATCGGACGAGGATACCAAGTTTATAGAACATCTGGGTGGTGGCATCAAAGAAGATGAAACCGTTCGTACCACAGATGGAGGAATCACCACTCTACGTAAAGTCCTTCATGTAACCGATACTAATAAATTTGCTCATTATAGGTTCACTTGTGTTCTCATTACGCTAGATGGCGTTTCAAAAAAGAATATTTGG
>ON720849
ATGAGAATCCTATTTCTCATCGCTTTCATGTATGGGTGTGTTCACTCATATGTTAACGCGGTTGAAACCAAATGTCCAAATCTAGCCATTGTAACATCTTCTGGAGAATTTCATTGTTCCGGATGTGTGGAACGTATGCCTGGGTTTAGCTATATGTATTGGTTGGCAAATGATATGAAATCGGACGAGGATACCAAGTTTATAGAACATCTGGGTGGTGGCATCAAAGAAGATGAAACCGTTCGTACCACAGATGGAGGAATCACCACTCTACGTAAAGTCCTTCATGTAACCGATACTAATAAATTTGCTCATTATAGGTTCACTTGTGTTCTCATTACGCTAGATGGCGTTTCAAAAAAGAATATTTGG
>OP171925
ATGAGAATCCTATTTCTCATCGCTTTCATGTATGGGTGTGTTCACTCATATGTTAACGCGGTTGAAACCAAATGTCCAAATCTAGCCATTGTAACATCTTCTGGAGAATTTCATTGTTCCGGATGTGTGGAACGTATGCCTGGGTTTAGCTATATGTATTGGTTGGCAAATGATATGAAATCGGACGAGGATACCAAGTTTATAGAACATCTGGGTGGTGGCATCAAAGAAGATGAAACCGTTCGTACCACAGATGGAGGAATCACCACTCTACGTAAAGTCCTTCATGTAACCGATACTAATAAATTTGCTCATTATAGGTTCACTTGTGTTCTCATTACGCTAGATGGCGTTTCAAAAAAGAATATTTGG
>OP351286
ATGAGAATCCTATTTCTCATCGCTTTCATGTATGGGTGTGTTCACTCATATGTTAACGCGGTTGAAACCAAATGTCCAAATCTAGCCATTGTAACATCTTCTGGAGAATTTCATTGTTCCGGATGTGTGGAACGTATGCCTGGGTTTAGCTATATGTATTGGTTGGCAAATGATATGAAATCGGACAAGGATACCAAGTTTATAGAACATCTGGGTGGTGGCATCAAAGAAGATGAAACCGTTCGTACCACAGATGGAGGAATCACCACTCTACGTAAAGTCCTTCATGTAACCGATACTAATAAATTTGCTCATTATAGGTTCACTTGTGTTCTCATTACGCTAGATGGCGTTTCAAAAAAGAATATTTGG
>ON929078
ATGAGAATCCTATTTCTCATCGCTTTCATGTATGGGTGTGTTCACTCATATGTTAACGCGGTTGAAACCAAATGTCCAAATCTAGCCATTGTAACATCTTCTGGAGAATTTCATTGTTCCGGATGTGTGGAACGTATGCCTGGGTTTAGCTATATGTATTGGTTGGCAAATGATATGAAATCGGACGAGGATACCAAGTTTATAGAACATTTGGGTGGTGGCATCAAAGAAGATGAAACCGTTCGTACCACAGATGGAGGAATCACCACTCTACGTAAAGTCCTTCATGTAACCGATACTAATAAATTTGCTCATTATAGGTTCACTTGTGTTCTCATTACGCTAGATGGCGTTTCAAAAAAGAATATTTGG
>MG693725
ATGAGAATCCTATTTCTCATCGCTTTCATGTATGGGTGTGTTCACTCATATGTTAACGCGGTTGAAACCAAATGTCCAAATCTAGCCATTGTAACATCTTCTGGAGAATTTCATTGTTCCGGATGTGTGGAACGTATGCCTGGGTTTAGCTATATGTATTGGTTGGCAAATGATATGAAATCGGACGAGGATACCAAGTTTATAGAACATCTGGGTGGTGGCATCAAAGAAGATGAAACCGTTCGTACCACAGATGGAGGAATCACCACTCTACGTAAAGTCCTTCATGTAACCGATACTAATAAATTTGCTCATTATAGGTTCACTTGTGTTCTCATTACGCTAGATGGCGTTTCAAAAAAGAATATTTGG
>ON645312
ATGAGAATCCTATTTCTCATCGCTTTCATGTATGGGTGTGTTCACTCATATGTTAACGCGGTTGAAACCAAATGTCCAAATCTAGCCATTGTAACATCTTCTGGAGAATTTCATTGTTCCGGATGTGTGGAACGTATGCCTGGGTTTAGCTATATGTATTGGTTGGCAAATGATATGAAATCGGACGAGGATACCAAGTTTATAGAACATCTGGGTGGTGGCATCAAAGAAGATGAAACCGTTCGTACCACAGATGGAGGAATCACCACTCTACGTAAAGTCCTTCATGTAACCGATACTAATAAATTTGCTCATTATAGGTTCACTTGTGTTCTCATTACGCTAGATGGCGTTTCAAAAAGAATATTTGGC
>ON720848
ATGAGAATCCTATTTCTCATCGCTTTCATGTATGGGTGTGTTCACTCATATGTTAACGCGGTTGAAACCAAATGTCCAAATCTAGCCATTGTAACATCTTCTGGAGAATTTCATTGTTCCGGATGTGTGGAACGTATGCCTGGGTTTAGCTATATGTATTGGTTGGCAAATGATATGAAATCGGACGAGGATACCAAGTTTATAGAACATCTGGGTGGTGGCATCAAAGAAGATGAAACCGTTCGTACCACAGATGGAGGAATCACCACTCTACGTAAAGTCCTTCATGTAACCGATACTAATAAATTTGCTCATTATAGGTTCACTTGTGTTCTCATTACGCTAGATGGCGTTTCAAAAAGAATATTTGGC
>OP422245
ATGAGAATCCTATTTCTCATCGCTTTCATGTATGGGTGTGTTCACTCATATGTTAACGCGGTTGAAACCAAATGTCCAAATCTAGCCATTGTAACATCTTCTGGAGAATTTCATTGTTCCGGATGTGTGGAACGTATGCCTGGGTTTAGCTATATGTATTGGTTGGCAAATGATATGAAATCGGACGAGGATACCAAGTTTATAGAACATCTGGGTGGTGGCATCAAAGAAGATGAAACCGTTCGTACCACAGATGGAGGAATCACCACTCTACGTAAAGTCCTTCATGTAACCGATACTAATAAATTTGCTCATTATAGGTTCACTTGTGTTCTCATTACGCTAGATGGCGTTTCAAAAAAGAATATTTGG
