# Supplementary material for: Evolutionary dissection of monkeypox virus: Positive Darwinian selection drives the adaptation of virus–host interaction proteins
Source: Front Cell Infect Microbiol. 2023 Jan 13;12:1083234. doi: 10.3389/fcimb.2022.1083234 (PMC9880225; doi:10.3389/fcimb.2022.1083234)
Supplement: Supplementary file 1 [file DataSheet_1.zip › Dataset_MPXV_coding_gene_allleles/MPXVgp010.fas]

>MT903346
ATGTTTGACTATCTGGAAAATGAGGAGGTGGTTCTCGATGAACTTAAACAGATGTTGAGAGACAGAGATCCTAATGATACCAGGAACCAATTCAAGAATAATGCTTTACACGCATACCTTTTCAATGAGCATTGTAATAATGTTGAGGTCGTCAAACTACTACTAGACAGTGGCACTAATCCATTACACAAAAATTGGAGACAGTTTACCCCAATAGAAGAATACACAAATAGTAGACATGTTAAAGTCAATAAGGATATAGCGATGGCTCTACTAGAAGCTACTGGATATAGCAACATAAATGACTTTAATATATTCAGCTATATGAAATCAAAAAATGTAGACGTTGACTTGATAAAGGTGTTGGTAGAACATGGATTTGACTTGAGTGTTAAATGTGAAAAACATCGTTCAGTTATAGAAAATTATGTAATGACAGATGATCCTGTTCCTGAAATTATTGATTTGTTCATAGAAAATGGATGCAGTGTTCTTTATGAGGATGACGAGTACGGATACGTGTATGATGATTATCAACCACGAAATTGTGGTACCGTATTGCATCTGTATATCATCGCTCATCTGTATTCAGAGTCGGATACGAGAGCATATGTGCGTCCGGAAGTTGTTAAATGTCTAATTAATCACGGAATCAAGCCGTCTTCTATAGATAAAAACTATTGTACAGCTCTTCAATATTATATTAAGTCATCTCATATAGATATAGACATCGTTAAATTGTTAATGAAAGGAATAGATAACACGGCTTATTCATATATAGACGATCTAACATGTTGCACTCGAGGAATTATGGCTGATTATCTAAATAGTGATTATAGATACAATAAAGATGTAGATTTAGATTTGGTAAAATTGTTTTTGGAGAATGGAAAGCCGTACGGAATAATGTGTAGTATTGTACCACTATGGAGAAATGATAAGGAAACCATCTCTTTGATATTGAAAACAATGAACTCGGATGTCCTCCAACATATACTAATTGAGTATATGACATTCGGCGATATCGATATCCCTCTAGTGGAATGCATGTTGGAATATGGAGCTGTGGTAAATAAAGAGGCTATACACAGATACTTTAGAAATATTAATATTGATTCTTACACGATGAAATATCTACTAAAAAAGGAAGGGGGAAATGCCGTCAATCATCTCGATGATGGAGAGATCCCGATTGGACACCTATGTGAATCCAACTATGGATGTTATAATTTCTACACTTATACATACAAAAAGGGTCTTTGTGACATGTCTTATGCTTGCCCAATTCTTAGTACTATAAACATTTGCCTACCTTATCTTAAAGACATTAACATGATTGACAAACGAGGAGAAACACTTCTTCACAAGGCTGTTAGATATAATAAACAATCTCTAGTATCTTTACTGCTAGAATCCGGTTCAGATGTCAACATTAGATCAAATAACGGATATACATGTATAGCCATTGCCATCAACGAATCTAGAAACATTGAACTGCTGAAAATGCTATTATGTCATAAACCTACATTAGATTGCGTGATTGATTCATTGAGTGAAGTATCTAATATCGTAGATAATGCCTATGCTATAAAACAATGTATTAAATATACCATGATTATAGATGACTGTACATCGTCTAAGATTCCAGAGTCCATAAGTCAACTCTATAATGATTATATAGATCTCTGCAATCAAGAATTGAATGAGATGAAAAAAATAATGGTAGGAGGCAACACTATGTTCTCATTAATATTTACTGAGCATGGAGCTAAAATTATTCATCGATATGCCAATAATCCAGAATTACGTGCGTATTATGAGTCAAAACAAAATAAAATATACGTGGAAGCATATGATATTATTTCCGATGCAATAGTGAAGCATAATAAAATTCATAAAACCATCATAGAATCAGTTGATGATAATACCTACATTTCTAATCTTCCGTATACCATCAAATACAAAATATTCGAGCAA
>DQ011155
ATGTTTGACTATCTGGAAAATGAGGAGGTGGTTCTCGATGAACTTAAACAGATGTTGAGAGACAGAGATCCTAATGATACCAGGAACCAATTCAAGAATAATGCTTTACACGCATACCTTTTCAATGAGCATTGTAATAATGTTGAGGTCGTCAAACTACTACTAGACAGTGGCACTAATCCATTACACAAAAATTGGAGACAGTTTACCCCAATAGAAGAATACACAAATAGTAGACATGTTAAAGTCAATAAGGATATAGCGATGGCTCTACTAGAAGCTACTGGATATAGCAACATAAATGACTTTAATATATTCAGCTATATTAAATCAAAAAATGTAGACGTTGACTTGATAAAGGTGTTGGTAGAACATGGATTTGACTTGAGTGTTAAATGTGAAAACCATCGTTCAGTTATAGAAAATTATGTAATGACAGATGATCCTGTTCCTGAAATTATTGATTTGTTCATAGAAAATGGCTGCAGTGTTCTTTATGAGGATGACGAGTACGGATACGCGTATGATGATTATCAACCACGAAATTGCGGTACCGTATTGCATCTGTATATCATCTCTCATCTGTATTCAGAGTCGGATACGAGAGCATATGTGCGTCCGGAAGTTGTTAAATGTCTAATTAATCACGGAATCAAGCCGTCTTCTATAGATAAAAACTATTGTACAGCTCTTCAATATTATATTAAGTCATCTCATATAGATATAGACATCGTTAAATTGTTAATGAAAGGAATAGATAACACGGCTTATTTATATATAGACGATCTAACATGTTGCACTCGAGGAATTATGGCTGATTATCTAAATAGTGATTATAGATACAATAAAGATGTAGATTTAGATTTGGTAAAATTGTTTTTGGAGAATGGAAAGCCGCACGGAATAATGCGTAGTATTGTACCACTATGGAGAAATGATAAGGAAACCATCTCTTTGATATTGAAAACAATGAACTCGGATGTCCTCCAACATATACTAATTGAGTATATGACATTCGGCGATATCGATATCCCTCTAGTGGAATGCATGTTGGAATATGGAGCTGTGGTAAATAAAGAGGCTATACACAGATACTTTAGAAATATTAATATTGATTCTTACACGATGAAATATCTACTAAAAAAGGAAGGGGGAGATGCCGTCAATCATCTCGATGATGGAGAGATCCCGATTGGACACCTATGTGAATCCAACTATGGATGTTATAATTTCTACACTTATACATACAAAAAGGGTCTTTGTGACATGTCTTATACTTGCCCAATTCTTAGTACTATAAACATTTGCCTACCTTATCTTAAAGACATTAACATGATTGACAAACGAGGAGAAACACTTCTTCACAAGGCTGTTAGATATAATAAACAATCTCTAGTATCTTTACTGCTAGAATCCGGTTCAGATGTCAACATTAGATCAAATAACGGATATACATGTATAGCCATTGCCATCAACGAATCTAGAAACATTGAACTGCTGAAAATGCTATTATGTCATAAACCTACATTAGATTGTGTGATTGATTCATTGAGTGAAGTATCTAATATCGTAGATAATGCCTGTGCTATAAAACAATGTATTAAATATACCATGATTATAGATGACTGTACATCGTCTAAGATTCCAGAGTCCATAAGTCAACGCTATAATGATTATATAGATCTCTGCAATCAAGAATTGAATGAGATGAAAAAAATAATGGTAGGAGGCAACACTATGTTCTCATTAATATTTACTGAGCATGGAGCTAAAATTATTCATCGATATGCCAATAATCCAGAAATACGTGCGTATTATGAGTCAAAACAAAATAAAATATACGTGGAAGCATATGATATTATTTCCGATGCAATAGTGAAGCATAATAAAATTCATAAAACCATCATAGAATCAGTTGATGATAATACCTACATTTCTAATCTTCCGTATACCATCAAATACAAAATATTCGAGCAA
>JX878428
ATGTTTGACTATCTGGAAAATGAGGAGGTGGTTCTCGATGAACTTAAACAGATGTTGAGAGACAGAGATCCTAATGATACCAGGAACCAATTCAAGAATAATGCTTTACACGCATACCTTTTCAATGAGCATTGTAATAATGTTGAGGTCGTCAAACTACTACTAGACAGTGGCACTAATCCATTACACAAAAATTGGAGACAGTTTACCCCAATAGAAGAATACACAAATAGTAGACATGTTAAAGTCAATAAGGATATAGCGATGGCTCTACTAGAAGCTACTGGATATAGCAACATAAATGACTTTAATATATTCAGCTATATTAAATCAAAAAATGTAGACGTTGACTTGATAAAGGTGTTGGTAGAACATGGATTTGACTTGAGTGTTAAATGTGAAAACCATCGTTCAGTTATAGAAAATTATGTAATGACAGATGATCCTGTTCCTGAAATTATTGATTTGTTCATAGAAAATGGCTGCAGTGTTCTTTATGAGGATGACGAGTACGGATACGCGTATGATGATTATCAACCACGAAATTGCGGTACCGTATTGCATCTGTATATCATCTCTCATCTGTATTCAGAGTCGGATACGAGAGCATATGTGCGTCCGGAAGTTGTTAAATGTCTAATTAATCACGGAATCAAGCCGTCTTCTATAGATAAAAACTATTGTACAGCTCTTCAATATTATATTAAGTCATCTCATATAGATATAGACATCGTTAAATTGTTAATGAAAGGAATAGATAACACGGCTTATTTATATATAGACGATCTAACATGTTGCACTCGAGGAATTATGGCTGATTATCTAAATAGTGATTATAGATACAATAAAGATGTAGATTTAGATTTGGTAAAATTGTTTTTGGAGAATGGAAAGCCGCACGGAATAATGCGTAGTATTGTACCACTATGGAGAAATGATAAGGAAACCATCTCTTTGATATTGAAAACAATGAACTCGGATGTCCTCCAACATATACTAATTGAGTATATGACATTCGGCGATATCGATATCCCTCTAGTGGAATGCATGTTGGAATATGGAGCTGTGGTAAATAAAGAGGCTATACACAGATACTTTAGAAATATTAATATTGATTCTTACACGATGAAATATCTACTAAAAAAGGAAGGGGGAGATGCCGTCAATCATCTCGATGATGGAGAGATCCCGATTGGACACCTATGTGAATCCAACTATGGATGTTATAATTTCTACACTTATACATACAAAAAGGGTCTTTGTGACATGTCTTATACTTGCCCAATTCTTAGTACTATAAACATTTGCCTACCTTATCTTAAAGACATTAACATGATTGACAAACGAGGAGAAACACTTCTTCACAAGGCTGTTAGATATAATAAACAATCTCTAGTATCTTTACTGCTAGAATCCGGTTCAGATGTCAACATTAGATCAAATAACGGATATACATGTATAGCCATTGCCATCAACGAATCTAGAAACATTGAACTGCTGAAAATGCTATTATGTCATAAACCTACATTAGATTGTGTGATTGATTCATTGAGTGAAGTATCTAATATCGTAGATAATGCCTATGCTATAAAACAATGTATTAAATATACCATGATTATAGATGACTGTACATCGTCTAAGATTCCAGAGTCCATAAGTCAACGCTATAATGATTATATAGATCTCTGCAATCAAGAATTGAATGAGATGAAAAAAATAATGGTAGGAGGCAACACTATGTTCTCATTAATATTTACTGAGCATGGAGCTAAAATTATTCATCGATATGTCAATAATCCAGAAATACGTGCGTATTATGAGTCAAAACAAAATAAAATATACGTGGAAGCATATGATATTATTTCCGATGCAATAGTGAAGCATAATAAAATTCATAAAACCATCATAGAATCAGTTGATGATAATACCTACATTTCTAATCTTCCGTATACCATCAAATACAAAATATTCGAGCAA
>KJ642613
ATGTTTGACTATCTGGAAAATGAGGAGGTGGTTCTCGATGAACTTAAACAGATGTTGAGAGACAGAGATCCTAATGATACCAGGAACCAATTCAAGAATAATGCTTTACACGCATACCTTTTCAATGAGCATTGTAATAATGTTGAGGTCGTCAAACTACTACTAGACAGTGGCACTAATCCATTACACAAAAATTGGAGACAGTTTACCCCAATAGAAGAATACACAAATAGTAGACATGTTAAAGTCAATAAGGATATAGCGATGGTTCTACTAGAAGCTACTGGATATAGCAACATAAATGACTTTAATATATTCAGCTATATTAAATCAAAAAATGTAGACGTTGACTTGATAAAGGTGTTGGTAGAACATGGATTTGACTTGAGTGTTAAATGTGAAAACCATCGTTCAGTTATAGAAAATTATGTAATGACAGATGATCCTGTTCCTGAAATTATTGATTTGTTCATAGAAAATGGCTGCAGTGTTCTTTATGAGGATGACGAGTACGGATACGCGTATGATGATTATCAACCACGAAATTGCGGTACCGTATTGCATCTGTATATCATCTCTCATCTGTATTCAGAGTCGGATACGAGAGCATATGTGCGTCCGGAAGTTGTTAAATGTCTAATTAATCACGGAATCAAGCCGTCTTCTATAGATAAAAACTATTGTACAGCTCTTCAATATTATATTAAGTCATCTCATATAGATATAGACATCGTTAAATTGTTAATGAAAGGAATAGATAACACGGCTTATTTATATATAGACGATCTAACATGTTGCACTCGAGGAATTATGGCTGATTATCTAAATAGTGATTATAGATACAATAAAGATGTAGATTTAGATTTGGTAAAATTGTTTTTGGAGAATGGAAAGCCGCACGGAATAATGCGTAGTATTGTACCACTATGGAGAAATGATAAGGAAACCATCTCTTTGATATTGAAAACAATGAACTCGGATGTCCTCCAACATATACTAATTGAGTATATGACATTCGGCGATATCGATATCCCTCTAGTGGAATGCATGTTGGAATATGGAGCTGTGGTAAATAAAGAGGCTATACACAGATACTTTAGAAATATTAATATTGATTCTTACACGATGAAATATCTACTAAAAAAGGAAGGGGGAGATGCCGTCAATCATCTCGATGATGGAGAGATCCCGATTGGACACCTATGTGAATCCAACTATGGATGTTATAATTTCTACACTTATACATACAAAAAGGGTCTTTGTGACATGTCTTATACTTGCCCAATTCTTAGTACTATAAACATTTGCCTACCTTATCTTAAAGACATTAACATGATTGACAAACGAGGAGAAACACTTCTTCACAAGGCTGTTAGATATAATAAACAATCTCTAGTATCTTTACTGCTAGAATCCGGTTCAGATGTCAACATTAGATCAAATAACGGATATACATGTATAGCCATTGCCATCAACGAATCTAGAAACATTGAACTGCTGAAAATGCTATTATGTCATAAACCTACATTAGATTGTGTGATTGATTCATTGAGTGAAGTATCTAATATCGTAGATAATGCCTATGCTATAAAACAATGTATTAAATATACCATGATTATAGATGACTGTACATCGTCTAAGATTCCAGAGTCCATAAGTCAACGCTATAATGATTATATAGATCTCTGCAATCAAGAATTGAATGAGATGAAAAAAATAATGGTAGGAGGCAACACTATGTTCTCATTAATATTTACTGAGCATGGAGCTAAAATTATTCATCGATATGCCAATAATCCAGAAATACGTGCGTATTATGAGTCAAAACAAAATAAAATATACGTGGAAGCATATGATATTATTTCCGATGCAATAGTGAAGCATAATAAAATTCATAAAACCATCATAGAATCAGTTGATGATAATACCTACATTTCTAATCTTCCGTATACCATCAAATACAAAATATTCGAGCAA
>KJ642616
ATGTTTGACTATCTGGAAAATGAGGAGGTGGTTCTCGATGAACTTAAACAGATGTTGAGAGACAGAGATCCTAATGATACCAGGAACCAATTCAAGAATAATGCTTTACACGCATACCTTTTCAATGAGCATTGTAATAATGTTGAGGTCGTCAAACTACTACTAGACAGTGGCACTAATCCATTACACAAAAATTGGAGACAGTTTACCCCAATAGAAGAATACACAAATAGTAGACATGTTAAAGTCAATAAGGATATAGCGATGGCTCTACTAGAAGCTACTGGATATAGCAACATAAATGACTTTAATATATTCAGCTATATGAAATCAAAAAATGTAGACGTTGACTTGATAAAGGTGTTGGTAGAACATGGATTTGACTTGAGTGTTAAATGTGAAAACCATCGTTCAGTTATAGAAAATTATGTAATGACAGATGATCCTGTTCCTGAAATTATTGATTTGTTCATAGAAAATGGATGCAGTGTTCTTTATGAGGATGACGAGTACGGATACGTGTATGATGATTATCAACCACGAAATTGTGGTACCGTATTGCATCTGTATATCATCGCTCATCTGTATTCAGAGTCGGATACGAGAGCATATGTGCGTCCGGAAGTTGTTAAATGTCTAATTAATCACGGAATCAAGCCGTCTTCTATAGATAAAAACTATTGTACAGCTCTTCAATATTATATTAAGTCATCTCATATAGATATAGACATCGTTAAATTGTTAATGAAAGGAATAGATAACACGGCTTATTCATATATAGACGATCTAACATGTTGCACTCGAGGAATTATGGCTGATTATCTAAATAGTGATTATAGATACAATAAAGATGTAGATTTAGATTTGGTAAAATTGTTTTTGGAGAATGGAAAGCCGTACGGAATAATGTGTAGTATTGTACCACTATGGAGAAATGATAAGGAAACCATCTCTTTGATATTGAAAACAATGAACTCGGATGTCCTCCAACATATACTAATTGAGTATATGACATTCGGCGATATCGATATCCCTCTAGTGGAATGCATGTTGGAATATGGAGCTGTGGTAAATAAAGAGGCTATACACAGATACTTTAGAAATATTAATATTGATTCTTACACGATGAAATATCTACTAAAAAAGGAAGGGGGAAATGCCGTCAATCATCTCGATGATGGAGAGATCCCGATTGGACACCTATGTGAATCCAACTATGGATGTTATAATTTCTACACTTATACATACAAAAAGGGTCTTTGTGACATGTCTTATGCTTGCCCAATTCTTAGTACTATAAACATTTGCCTACCTTATCTTAAAGACATTAACATGATTGACAAACGAGGAGAAACACTTCTTCACAAGGCTGTTAGATATAATAAACAATCTCTAGTATCTTTACTGCTAGAATCCGGTTCAGATGTCAACATTAGATCAAATAACGGATATACATGTATAGCCATTGCCATCAACGAATCTAGAAACATTGAACTGCTGAAAATGCTATTATGTCATAAACCTACATTAGATTGCGTGATTGATTCATTGAGTGAAGTATCTAATATCGTAGATAATGCCTATGCTATAAAACAATGTATTAAATATACCATGATTATAGATGACTGTACATCGTCTAAGATTCCAGAGTCCATAAGTCAACGCTATAATGATTATATAGATCTCTGCAATCAAGAATTGAATGAGATGAAAAAAATAATGGTAGGAGGCAACACTATGTTCTCATTAATATTTACTGAGCATGGAGCTAAAATTATTCATCGATATGCCAATAATCCAGAATTACGTGCGTATTATGAGTCAAAACAAAATAAAATATACGTGGAAGCATATGATATTATTTCCGATGCAATAGTGAAGCATAATAAAATTCATAAAACCATCATAAAATCAGTTGATGATAATACCTACATTTCTAATCTTCCGTATACCATCAAATACAAAATATTCGAGCAA
>KJ642618
ATGTTTGACTATCTGGAAAATGAGGAGGTGGTTCTCGATGAACTTAAACAGATGTTGAGAGACAGAGATCCTAATGATACCAGGAACCAATTCAAGAATAATGCTTTACACGCATACCTTTTCAATGAGCATTGTAATAATGTTGAGGTCGTCAAACTACTACTAGACAGTGGCACTAATCCATTACACAAAAATTGGAGACAGTTTACCCCAATAGAAGAATACACAAATAGTAGACATGTTAAAGTCAATAAGGATATAGCGATGGCTCTACTAGAAGCTACTGGATATAGCAACATAAATGACTTTAATATATTCAGCTATATTAAATCAAAAAATGTAGACGTTGACTTGATAAAGGTGTTGGTAGAACATGGATTTGACTTGAGTGTTAAATGTGAAAACCATCGTTCAGTTATAGAAAATTATGTAATGACAGATGATCCTGTTCCTGAAATTATTGATTTGTTCATAGAAAATGGCTGCAGTGTTCTTTATGAGGATGACGAGTACGGATACGCGTATGATGATTATCAACCACGAAATTGCGGTACCGTATTGCATCTGTATATCATCTCTCATCTGTATTCAGAGTCGGATACGAGAGCATATGTGCGTCCGGAAGTTGTTAAATGTCTAATTAATCACGGAATCAAGCCGTCTTCTATAGATAAAAACTATTGTACAGCTCTTCAATATTATATTAAGTCATCTCATATTGATATAGACATCGTTAAATTGTTAATGAAAGGAATAGATAACACGGCTTATTTATATATAGACGATCTAACATGTTGCACTCGAGGAATTATGGCTGATTATCTAAATAGTGATTATAGATACAATAAAGATGTAGATTTAGATTTGGTAAAATTGTTTTTGGAGAATGGAAAGCCGCACGGAATAATGCGTAGTATTGTACCACTATGGAGAAATGATAAGGAAACCATCTCTTTGATATTGAAAACAATGAACTCGGATGTCCTCCAACATATACTAATTGAGTATATGACATTCGGCGATATCGATATCCCTCTAGTGGAATGCATGTTGGAATATGGAGCTGTGGTAAATAAAGAGGCTATACACAGATACTTTAGAAATATTAATATTGATTCTTACACGATGAAATATCTACTAAAAAAGGAAGGGGGAGATGCCGTCAATCATCTCGATGATGGAGAGATCCCGATTGGACACCTATGTGAATCCAACTATGGATGTTATAATTTCTACACTTATACATACAAAAAGGGTCTTTGTGACATGTCTTATACTTGCCCAATTCTTAGTACTATAAACATTTGCCTACCTTATCTTAAAGACATTAACATGATTGACAAACGAGGAGAAACACTTCTTCACAAGGCTGTTAGATATAATAAACAATCTCTAGTATCTTTACTGCTAGAATCCGGTTCAGATGTCAACATTAGATCAAATAACGGATATACATGTATAGCCATTGCCATCAACGAATCTAGAAACATTGAACTGCTGAAAATGCTATTATGTCATAAACCTACATTAGATTGTGTGATTGATTCATTGAGTGAAGTATCTAATATCGTAGATAATGCCTATGCTATAAAACAATGTATTAAATATACCATGATTATAGATGACTGTACATCGTCTAAGATTCCAGAGTCCATAAGTCAACGCTATAATGATTATATAGATCTCTGCAATCAAGAATTGAATGAGATGAAAAAAATAATGGTAGGAGGCAACACTATGTTCTCATTAATATTTACTGAGCATGGAGCTAAAATTATTCATCGATATGCCAATAATCCAGAAATACGTGCGTATTATGAGTCAAAACAAAATAAAATATACGTGGAAGCATATGATATTATTTCCGATGCAATAGTGAAGCATAATAAAATTCATAAAACCATCATAGAATCAGTTGATGATAATACCTACATTTCTAATCTTCCGTATACCATCAAATACAAAATATTCGAGCAA
>KJ642619
ATGTTTGACTATCTGGAAAATGAGGAGGTGGTTCTCGATGAACTTAAACAGATGTTGAGAGACAGAGATCCTAATGATACCAGGAACCAATTCAAGAATAATGCTTTACACGCATACCTTTTCAATGAGCATTGTAATAATGTTGAGGTCGTCAAACTACTACTAGACAGTGGCACTAATCCATTACACAAAAATTGGAGACAGTTTACCCCAATAGAAGAATACACAAATAGTAGACATGTTAAAGTCAATAAGGATATAGCGATGGCTCTACTAGAAGCTACTGGATATAGCAACATAAATGACTTTAATATATTCAGCTATATTAAATCAAAAAATGTAGACGTTGACTTGATAAAGGTGTTGGTAGAACATGGATTTGACTTGAGTGTTAAATGTGAAAACCATCGTTCAGTTATAGAAAATTATGTAATGACAGATGATCCTGTTCCTGAAATTATTGATTTGTTCATAGAAAATGGCTGCAGTGTTCTTTATGAGGATGACGAGTACGGATACGCGTATGATGATTATCAACCACGAAATTGCGGTACCGTATTGCATCTGTATATCATCTCTCATCTGTATTCAGAGTCGGATACGAGAGCATATGTGCGTCCGGAAGTTGTTAAATGTCTAATTAATCACGGAATCAAGCCGTCTTCTATAGATAAAAACTATTGTACAGCTCTTCAATATTATATTAAGTCATCTCATATAGATATAGACATCGTTAAATTGTTAATGAAAGGAATAGATAACACGGCTTATTTATATATAGACGATCTAACATGTTGCACTCGAGGAATTATGGCTGATTATCTAAATAGTGATTATAGATACAATAAAGATGTAGATTTAGATTTGGTAAAATTGTTTTTGGAGAATGGAAAGCCGCACGGAATAATGCGTAGTATTGTACCACTATGGAGAAATGATAAGGAAACCATCTCTTTGATATTGAAAACAATGAACTCGGATGTCCTCCAACATATACTAATTGAGTATATGACATTCGGCGATATCGATATCCCTCTAGTGGAATGCATGTTGGAATATGGAGCTGTGGTAAATAAAGAGGCTATACACAGATACTTTAGAAATATTAATATTGATTCTTACACGATGAAATATCTACTAAAAAAGGAAGGGGGAGATGCCGTCAATCATCTCGATGATGGAGAGATCCCGATTGGACACCTATGTGAATCCAACTATGGATGTTATAATTTCTACACTTATACATACAAAAAGGGTCTTTGTGACATGTCTTATACTTGCCCAATTCTTAGTACTATAAACATTTGCCTACCTTATCTTAAAGACATTAACATGATTGACAAACGAGGAGAAACACTTCTTCACAAGGCTGTTAGATATAATAAACAATCTCTAGTATCTTTACTGCTAGAATCCGGTTCAGATGTCAACATTAGATCAAATAACGGATATACATGTATAGCCATTGCCATCAACGAATCTAGAAACATTGAACTGCTGAAAATGCTATTATGTCATAAACCTACATTAGATTGTGTGATTGATTCATTGAGTGAAGTATCTAATATCGTAGATAATGCCTATGCTATAAAACAATGTATTAAATATACCATGATTATAGATGACTGTACATCGTCTAAGATTCCAGAGTCCATAAGTCAACGCTATAATGATTATATAGATCTCTGCAATCAAGAATTGAATGAGATGAAAAAAATAATGGTAGGAGGCAACACTATGTTCTCATTAATATTTACTGAGCATGGAGCTAAAATTATTCATCGATATGCCAATAATCCAGAAATACGTGCGTATTATGAGTCAAAACAAAATAAAATATACGTGGAAGTATATGATATTATTTCCGATGCAATAGTGAAGCATAATAAAATTCATAAAACCATCATAGAATCAGTTGATGATAATACCTACATTTCTAATCTTCCGTATACCATCAAATACAAAATATTCGAGCAA
>KP849469
ATGTTTGACTATCTGGAAAATGAGGAGGTGGTTCTCGATGAACTTAAACAGATGTTGAGAGACAGAGATCCTAATGATACCAGGAACCAATTCAAGAATAATGCTTTACACGCATACCTTTTCAATGAGCATTGTAATAATGTTGAGGTCGTCAAACTACTACTAGACAGTGGCACTAATCCATTACACAAAAATTGGAGACAGTTTACCCCAATAGAAGAATACACAAATAGTAGACATGTTAAAGTCAATAAGGATATAGCGATGGTTCTACTAGAAGCTACTGGATATAGCAACATAAATGACTTTAATATATTCAGCTATATTAAATCAAAAAATGTAGACGTTGACTTGATAAAGGTGTTGGTAGAACATGGATTTGACTTGAGTGTTAAATGTGAAAACCATCGTTCAGTTATAGAAAATTATGTAATGACAGATGATCCTGTTCCTGAAATTATTGATTTGTTCATAGAAAATGGCTGCAGTGTTCTTTATGAGGATGACGAGTACGGATACGCGTATGATGATTATCAACCACGAAATTGCGGTACCGTATTGCATCTGTATATCATCTCTCATCTGTATTCAGAGTCGGATACGAGAGCATATGTGCGTCCGGAAGTTGTTAAATGTCTAATTAATCACGGAATCAAGCCGTCTTCTATAGATAAAAACTATTGTACAGCTCTTCAATATTATATTAAGTCATCTCATATAGATATAGACATCGTTAAATTGTTAATGAAAGGAATAGATAACACGGCTTATTTATATATAGACGATCTAACATGTTGCACTCGAGGAATTATGGCTGATTATCTAAATAGTGATTATAGATACAATAAAGATGTAGATTTAGATTTGGTAAAATTGTTTTTGGAGAATGGAAAGCCGCACGGAATAATGCGTAGTATTGTACCACTATGGAGAAATGATAAGGAAACCATCTCTTTGATATTGAAAACAATGAACTCGGATGTCCTCCAACATATACTAATTGAGTATATGACATTCGGCGATATCGATATCCCTCTAGTGGAATGCATGTTGGAATATGGAGCTGTGGTAAATAAAGAGGCTATACACAGATACTTTAGAAATATTAATATTGATTCTTACACGATGAAATATCTACTAAAAAAGGAAGGGGGAGATGCCGTCAATCATCTCGATGATGGAGAGATCCCGATTGGACACCTATGTGAATCCAACTATGGATGTTATAATTTCTACACTTATACATACAAAAAGGGTCTTTGTGACATGTCTTATACTTGCCCAATTCTTAGTACTATAAACATTTGCCTACCTTATCTTAAAGATATTAACATGATTGACAAACGAGGAGAAACACTTCTTCACAAGGCTGTTAGATATAATAAACAATCTCTAGTATCTTTACTGCTAGAATCCGGTTCAGATGTCAACATTAGATCAAATAACGGATATACATGTATAGCCATTGCCATCAACGAATCTAGAAACATTGAACTGCTGAAAATGCTATTATGTCATAAACCTACATTAGATTGTGTGATTGATTCATTGAGTGAAGTATCTAATATCGTAGATAATGCCTATGCTATAAAACAATGTATTAAATATACCATGATTATAGATGACTGTACATCGTCTAAGATTCCAGAGTCCATAAGTCAACGCTATAATGATTATATAGATCTCTGCAATCAAGAATTGAATGAGATGAAAAAAATAATGGTAGGAGGCAACACTATGTTCTCATTAATATTTACTGAGCATGGAGCTAAAATTATTCATCGATATGCCAATAATCCAGAAATACGTGCGTATTATGAGTCAAAACAAAATAAAATATACGTGGAAGCATATGATATTATTTCCGATGCAATAGTGAAGCATAATAAAATTCATAAAACCATCATAGAATCAGTTGATGATAATACCTACATTTCTAATCTTCCGTATACCATCAAATACAAAATATTCGAGCAA
>KP849470
ATGTTTGACTATCTGGAAAATGAGGAGGTGGTTCTCGATGAACTTAAACAGATGTTGAGAGACAGAGATCCTAATGATACCAGGAACCAATTCAAGAATAATGCTTTACACGCATACCTTTTCAATGAGCATTGTAATAATGTTGAGGTCGTCAAACTACTACTAGACAGTGGCACTAATCCATTACACAAAAATTGGAGACAGTTTACCCCAATAGAAGAATACACAAATAGTAGACATGTTAAAGTCAATAAGGATATAGCGATGGCTCTACTAGAAGCTACTGGATATAGCAACATAAATGACTTTAATATATTCAGCTATATGAAATCAAAAAATGTAGACGTTGACTTGATAAAGGTGTTGGTAGAACATGGATTTGACTTGAGTGTTAAATGTGAAAACCATCGTTCAGTTATAGAAAATTATGTAATGACAGATGATCCTGTTCCTGAAATTATTGATTTGTTCATAGAAAATGGATGCAGTGTTCTTTATGAGGATGACGAGTACGGATACGTGTATGATGATTATCAACCACGAAATTGTGGTACCGTATTGCATCTGTATATCATCGCTCATCTGTATTCAGAGTCGGATACGAGAGCATATGTGCGTCCGGAAGTTGTTAAATGTCTAATTAATCACGGAATCAAGCCGTCTTCTATAGATAAAAACTATTGTACAGCTCTTCAATATTATATTAAGTCATCTCATATAGATATAGACATCGTTAAATTGTTAATGAAAGGAATAGATAACACGGCTTATTCATATATAGACGATCTAACATGTTGCACTCGAGGAATTATGGCTGATTATCTAAATAGTGATTATAGATACAATAAAGATGTAGATTTAGATTTGGTAAAATTGTTTTTGGAGAATGGAAAGCCGTACGGAATAATGTGTAGTATTGTACCACTATGGAGAAATGATAAGGAAACCATCTCTTTGATATTGAAAACAATGAACTCGGATGTCCTCCAACATATACTAATTGAGTATATGACATTCGGCGATATCGATATCCCTCTAGTGGAATGCATGTTGGAATATGGAGCTGTGGTAAATAAAGAGGCTATACACAGATACTTTAGAAATATTAATATTGATTCTTACACGATGAAATATCTACTAAAAAAGGAAGGGGGAAATGCCGTCAATCATCTCGATGATGGAGAGATCCCGATTGGACACCTATGTGAATCCAACTATGGATGTTATAATTTCTACACTTATACATACAAAAAGGGTCTTTGTGACATGTCTTATGCTTGCCCAATTCTTAGTACTATAAACATTTGCCTACCTTATCTTAAAGACATTAACATGATTGACAAACGAGGAGAAACACTTCTTCACAAGGCTGTTAGATATAATAAACAATCTCTAGTATCTTTACTGCTAGAATCCGGTTCAGATGTCAACATTAGATCAAATAACGGATATACATGTATAGCCATTGCCATCAACGAATCTAGAAACATTGAACTGCTGAAAATGCTATTATGTCATAAACCTACATTAGATTGCGTGATTGATTCATTGAGTGAAGTATCTAATATCGTAGATAATGCCTATGCTATAAAACAATGTATTAAATATACCATGATTATAGATGACTGTACATCGTCTAAGATTCCAGAGTCCATAAGTCAACGCTATAATGATTATATAGATCTCTGCAATCAAGAATTGAATGAGATGAAAAAAATAATGGTAGGAGGCAACACTATGTTCTCATTAATATTTACTGAGCATGGAGCTAAAATTATTCATCGATATGCCAATAATCCAGAATTACGTGCGTATTATGAGTCAAAACAAAATAAAATATACGTGGAAGCATATGATATTATTTCCGATGCAATAGTGAAGCATAATAAAATTCATAAAACTATCATAAAATCAGTTGATGATAATACCTACATTTCTAATCTTCCGTATACCATCAAATACAAAATATTCGAGCAA
>KP849471
ATGTTTGACTATCTGGAAAATGAGGAGGTGGTTCTCGATGAACTTAAACAGATGTTGAGAGACAGAGATCCTAATGATACCAGGAACCAATTCAAGAATAATGCTTTACACGCATACCTTTTCAATGAGCATTGTAATAATGTTGAGGTCGTCAAACTACTACTAGACAGTGGCACTAATCCATTACACAAAAATTGGAGACAGTTTACCCCAATAGAAGAATACACAAATAGTAGACATGTTAAAGTCAATAAGGATATAGCGATGGCTCTACTAGAAGCTACTGGATATAGCAACATAAATGACTTTAATATATTCAGCTATATTAAATCAAAAAATGTAGACGTTGACTTGATAAAGGTGTTGGTAGAACATGGATTTGACTTGAGTGTTAAATGTGAAAACCATCGTTCAGTTATAGAAAATTATGTAATGACAGATGATCCTGTTCCTGAAATTATTGATTTGTTCATAGAAAATGGCTGCAGTGTTCTTTATGAGGATGACGAGTACGGATACGCGTATGATGATTATCAACCACGAAATTGCGGTACCGTATTGCATCTGTATATCATCTCTCATCTGTATTCAGAGTCGGATACGAGAGCATATGTGCGTCCGGAAGTTGTTAAATGTCTAATTAATCACGGAATCAAGCCGTCTTCTATAGATAAAAACTATTGTACAGCTCTTCAATATTATATTAAGTCATCTCATATAGATATAGACATCGTTAAATTGTTAATGAAAGGAATAGATAACACGGCTTATTTATATATAGACGATCTAACATGTTGCACTCGAGGAATTATGGCTGATTATCTAAATAGTGATTATAGATACAATAAAGATGTAGATTTAGATTTGGTAAAATTGTTTTTGGAGAATGGAAAGCCGCACGGAATAATGCGTAGTATTGTACCACTATGGAGAAATGATAAGGAAACCATCTCTTTGATATTGAAAACAATGAACTCGGATGTCCTCCAACATATACTAATTGAGTATATGACATTCGGCGATATCGATATCCCTCTAGTGGAATGCATGTTGGAATATGGAGCTGTGGTAAATAAAGAGGCTATACACAGATACTTTAGAAATATTAATATTGATTCTTACACGATGAAATATCTACTAAAAAAGGAAGGGGGAGATGCCGTCAATCATCTCGATGATGGAGAGATCCCGATTGGACACCTATGTGAATCCAACTATGGATGTTATAATTTCTACACTTATACATACAAAAAGGGTCTTTGTGACATGTCTTATACTTGCCCAATTCTTAGTACTATAAACATTTGCCTACCTTATCTTAAAGACATTAACATGATTGACAAACGAGGAGAAACACTTCTTCACAAGGCTGTTAGATATAATAAACAATCTCTAGTATCTTTACTGCTAGAATCCGGTTCAGATGTCAACATTAGATCAAATAACGGATATACATGTATAGCCATTGCCATCAACGAATCTAGAAACATTGAACTGCTGAAAATGCTATTATGTCATAAACCTACATTAGATTGTGTGATTGATTCATTGAGTGAAGTATCTAATATCGTAGATAATGCCTATGCTATAAAACAATGTATTAAATATACCATGATTATAGATGACTGTACATCGTCTAAGATTCCAGAGTCCATAAGTCAACGCTATAATGATTATATAGATCTCTGCAATCAAGAATTGAATGAGATGAAAAAAATAATGGTAGGAGGCAACACTATGTTCTCATTAATATTTACTGAGCATGGAGCTAAAATTATTCATCGATATGCCAATAATCCAGAAATACGTGCGTATTATGAGTCAAAACAAAATAAAATATACGTGGAAGCATATGATATTATTTCCGATGCAATAGTGAAGCATAATAAAATTCATAAAACCATCATAGAATCAGTTGATGATAATACCTACATTTCTAATCTTCCGTATACCATCAAATACAAAATATTCGAGCAA
>MT250197
ATGTTTGACTATCTGGAAAATGAGGAGGTGGTTCTCGATGAACTTAAACAGATGTTGAGAGACAGAGATCCTAATGATACCAGGAACCAATTCAAGAATAATGCTTTACACGCATACCTTTTCAATGAGCATTGTAATAATGTTGAGGTCGTCAAACTACTACTAGATAGTGGCACTAATCCATTACATAAAAATTGGAGACAGTTTACCCCAATAGAAGAATACACAAATAGTAGACATGTTAAAGTCAATAAGGATATAGCGATGGCTCTACTAGAAGCTACTGGATATAGCAACATAAATGACTTTAATATATTCAGCTATATGAAATCAAAAAATGTAGACGTTGACTTGATAAAGGTGTTGGTAGAACATGGATTTGACTTGAGTGTTAAATGTGAAAACCATCGTTCAGTTATAGAAAATTATGTAATGACAGATGATCCTGTTCCTGAAATTATTGATTTGTTCATAGAAAATGGATGCAGTGTTCTTTATGAGGATGACGAGTACGGATACGTGTATGATGATTATCAACCACGAAATTGTGGTACCGTATTGCATCTGTATATCATCGCTCATCTGTATTCAGAGTCGGATACGAGAGCATATGTGCGTCCGGAAGTTGTTAAATGTCTAATTAATCACGGAATCAAGCCGTCTTCTATAGATAAAAACTATTGTACAGCTCTTCAATATTATATTAAGTCATCTCATATAGATATAGACATCGTTAAATTGTTAATGAAAGGAATAGATAACACGGCTTATTCATATATAGACGATCTAACATGTTGCACTCGAGGAATTATGGCTGATTATCTAAATAGTGATTATAGATACAATAAAGATGTAGATTTAGATTTGGTAAAATTGTTTTTGGAGAATGGAAAGCCGTACGGAATAATGTGTAGTATTGTACCACTATGGAGAAATGATAAGGAAACCATCTCTTTGATATTGAAAACAATGAACTCGGATGTCCTCCAACATATACTAATTGAGTATATGACATTCGGCGATATCGATATCCCTCTAGTGGAATGCATGTTGGAATATGGAGCTGTGGTAAATAAAGAGGCTATACACAGATACTTTAGAAATATTAATATTGATTCTTACACGATGAAATATCTACTAAAAAAGGAAGGGGGAGATGCCGTCAATCATCTCGATGATGGAGAGATCCCGATTGGACACCTATGTGAATCCAACTATGGATGTTATAATTTCTACACTTATACATACAAAAAGGGTCTTTGTGACATGTCTTATGTTTGCCCAATTCTTAGTACTATAAACATTTGTCTACCTTATCTTAAAGACATTAACATGATTGACAAACGAGGAGAAACACTTCTTCACAAGGCTGTTAGATATAATAAACAATCTCTAGTATCTTTACTGCTAGAATCCGGTTCAGATGTCAACATTAGATCAAATAACGGATATACATGTATAACCATTGCCATCAACGAATCTAGAAACATTGAACTGCTGAAAATGCTATTATGTCATAAACCTACATTAGATTGTGTGATTGATTCATTGAGTGAAGTATCTAATATCGTAGATAATGCCTATGCTATAAAACAATGTATTAAATATACCATGATTATAGATGACTGTACATCGTCTAAGATTCCAGAGTCCATAAGTCAACGCTATAATGATTATATAGATCTCTGCAATCAAGAATTGAATGAGATGAAAAAAATAATGGTAGGAGGCAACACTATGTTCTCATTAATATTTACTGAGCATGGAGCTAAAATTATTCATCGATATGCCAATAATCCAGAATTACGTGCGTATTATGAGTCAAAACAAAATAAAATATACGTGGAAGCATATGATATTATTTCCGATGCAATAGTGAAGCATAATAAAATTCATAAAACCATCATAAAATCAGTTGATGATAATACCTACATTTCTAATCTTCCGTATACCATCAAATACAAAATATTCGAGCAA
>OP055809
ATGTTTGACTATCTGGAAAATGAGGAGGTGGTTCTCGATGAACTTAAACAGATGTTGAGAGACAGAGATCCTAATGATACCAGGAACCAATTCAAGAATAATGCTTTACACGCATACCTTTTCAATGAGCATTGTAATAATGTTGAGGTCGTCAAACTACTACTAGATAGTGGCACTAATCCATTACATAAAAATTGGAGACAGTTTACCCCAATAGAAGAATACACAAATAGTAGACATGTTAAAGTCAATAAGGATATAGCGATGGCTCTACTAGAAGCTACTGGATATAGCAACATAAATGACTTTAATATATTCAGCTATATGAAATCAAAAAATGTAGACGTTGACTTGATAAAGGTGTTGGTAGAACATGGATTTGACTTGAGTGTTAAATGTGAAAACCATCGTTCAGTTATAGAAAATTATGTAATGACAGATGATCCTGTTCCTGAAATTATTGATTTGTTCATAGAAAATGGATGCAGTGTTCTTTATGAGGATGACGAGTACGGATACGTGTATGATGATTATCAACCACGAAATTGTGGTACCGTATTGCATCTGTATATCATCGCTCATCTGTATTCAGAGTCGGATACGAGAGCATATGTGCGTCCGGAAGTTGTTAAATGTCTAATTAATCACGGAATCAAGCCGTCTTCTATAGATAAAAACTATTGTACAGCTCTTCAATATTATATTAAGTCATCTCATATAGATATAGACATCGTTAAATTGTTAATGAAAGGAATAGATAACACGGCTTATTTATATATAGACGATCTAACATGTTGCACTCGAGGAATTATGGCTGATTATCTAAATAGTGATTATAGATACAATAAAGATGTAGATTTAGATTTGGTAAAATTGTTTTTGGAGAATGGAAAGCCGTACGGAATAATGTGTAGTATTGTACCACTATGGAGAAATGATAAGGAAACCATCTCTTTGATATTGAAAACAATGAACTCGGATGTCCTCCAACATATACTAATTGAGTATATGACATTCGGCGATATCGATATCCCTCTAGTGGAATGCATGTTGGAATATGGAGCTGTGGTAAATAAAGAGGCTATACACAGATACTTTAGAAATATTAATATTGATTCTTACACGATGAAATATCTACTAAAAAAGGAAGGGGGAGATGCCGTCAATCATCTCGATGATGGAGAGATCCCGATTGGACACCTATGTGAATCCAACTATGGATGTTATAATTTCTACACTTATACATACAAAAAGGGTCTTTGTGACATGTCTTATGTTTGCCCAATTCTTAGTACTATAAACATTTGTCTACCTTATCTTAAAGACATTAACATGATTGACAAACGAGGAGAAACACTTCTTCACAAGGCTGTTAGATATAATAAACAATCTCTAGTATCTTTACTGCTAGAATCCGGTTCAGATGTCAACATTAGATCAAATAACGGATATACATGTATAACCATTGCCATCAACGAATCTAGAAACATTGAACTGCTGAAAATGCTATTATGTCATAAACCTACATTAGATTGTGTGATTGATTCATTGAGTGAAGTATCTAATATCGTAGATAATGCCTATGCTATAAAACAATGTATTAAATATACCATGATTATAGATGACTGTACATCGTCTAAGATTCCAGAGTCCATAAGTCAACGCTATAATGATTATATAGATCTCTGCAATCAAGAATTGAATGAGATGAAAAAAATAATGGTAGGAGGCAACACTATGTTCTCATTAATATTTACTGAGCATGGAGCTAAAATTATTCATCGATATGCCAATAATCCAGAATTACGTGCGTATTATGAGTCAAAACAAAATAAAATATACGTGGAAGCATATGATATTATTTCCGATGCAATAGTGAAGCATAATAAAATTCATAAAACCATCATAAAATCAGTTGATGATAATACCTACATTTCTAATCTTCCGTATACCATCAAATACAAAATATTCGAGCAA
>OP123054
ATGTTTGACTATCTGGAAAATGAGGAGGTGGTTCTCGATGAACTTAAACAGATGTTGAGAGACAGAGATCCTAATGATACCAGGAACCAATTCAAGAATAATGCTTTACACGCATACCTTTTCAATGAGCATTGTAATAATGTTGAGGTCGTCAAACTACTACTAGATAGTGGCACTAATCCATTACATAAAAATTGGAGACAGTTTACCCCAATAGAAGAATACACAAATAGTAGACATGTTAAAGTCAATAAGGATATAGCGATGGCTCTACTAGAAGCTACTGGATATAGCAACATAAATGACTTTAATATATTCAGCTATATGAAATCAAAAAATGTAGACGTTGACTTGATAAAGGTGTTGGTAGAACATGGATTTGACTTGAGTGTTAAATGTGAAAACCATCGTTCAGTTATAGAAAATTATGTAATGACAGATGATCCTGTTCCTGAAATTATTGATTTGTTCATAGAAAATGGATGCAGTGTTCTTTATGAGGATGACGAGTACGGATACGTGTATGATGATTATCAACCACGAAATTGTGGTACCGTATTGCATCTGTATATCATCGCTCATCTGTATTCAGAGTCGGATACGAGAGCATATGTGCGTCCGGAAGTTGTTAAATGTCTAATTAATCACGGAATCAAGCCGTCTTCTATAGATAAAAACTATTGTACAGCTCTTCAATATTATATTAAGTCATCTCATATAGATATAGACATCGTTAAATTGTTAATGAAAGGAATAGATAACACGGCTTATTCATATATAGACGATCTAACATGTTGCACTCGAGGAATTATGGCTGATTATCTAAATAGTGATTATAGATACAATAAAGATGTAGATTTAGATTTGGTAAAATTGTTTTTGGAGAATGGAAAGCCGTACGGAATAATGTGTAGTATTGTACCACTATGGAGAAATGATAAGGAAACCATCTCTTTGATATTGAAAACAATGAACTCGGATGTCCTCCAACATATACTAATTGAGTATATGACATTCGGCGATATCGATATCCCTCTAGTGGAATGCATGTTGGAATATGGAGCTGTGGTAAATAAAGAGGCTATACACAGATACTTTAGAAATATTAATATTGATTCTTACACGATGAAATATCTACTAAAAAAGGAAGGGGGAGATGCCGTCAATCATCTCGATGATGGAGAGATCCCGATTGGACACCTATGTGAATCCAACTATGGATGTTATAATTTCTACACTTATACATACAAAAAGGGTCTTTGTGACATGTCTTATGTTTGCCCAATTCTTAGTACTATAAACATTTGTCTACCTTATCTTAAAGACATTAACATGATTAACAAACGAGGAGAAACACTTCTTCACAAGGCTGTTAGATATAATAAACAATCTCTAGTATCTTTACTGCTAGAATCCGGTTCAGATGTCAACATTAGATCAAATAACGGATATACATGTATAACCATTGCCATCAACGAATCTAGAAACATTGAACTGCTGAAAATGCTATTATGTCATAAACCTACATTAGATTGTGTGATTGATTCATTGAGTGAAGTATCTAATATCGTAGATAATGCCTATGCTATAAAACAATGTATTAAATATACCATGATTATAGATGACTGTACATCGTCTAAGATTCCAGAGTCCATAAGTCAACGCTATAATGATTATATAGATCTCTGCAATCAAGAATTGAATGAGATGAAAAAAATAATGGTAGGAGGCAACACTATGTTCTCATTAATATTTACTGAGCATGGAGCTAAAATTATTCATCGATATGCCAATAATCCAGAATTACGTGCGTATTATGAGTCAAAACAAAATAAAATATACGTGGAAGCATATGATATTATTTCCGATGCAATAGTGAAGCATAATAAAATTCATAAAACCATCATAAAATCAGTTGATGATAATACCTACATTTCTAATCTTCCGTATACCATCAAATACAAAATATTCGAGCAA
>OP205082
ATGTTTGACTATCTGGAAAATGAGGAGGTGGTTCTCGATGAACTTAAACAGATGTTGAGAGACAGAGATCCTAATGATACCAGGAACCAATTCAAGAATAATGCTTTACACGCATACCTTTTCAATGAGCATTGTAATAATGTTGAGGTCGTCAAACTACTACTAGATAGTGGCACTAATCCATTACATAAAAATTGGAGACAGTTTACCCCAATAGAAGAATACACAAATAGTAGACATGTTAAAGTCAATAAGGATATAGCGATGGCTCTACTAGAAGCTACTGGATATAGCAACATAAATGACTTTAATATATTCAGCTATATGAAATCAAAAAATGTAGACGTTGACTTGATAAAGGTGTTGGTAGAACATGGATTTGACTTGAGTGTTAAATGTGAAAACCATCGTTCAGTTATAGAAAATTATGTAATGACAGATGATCCTGTTCCTGAAATTATTGATTTGTTCATAGAAAATGGATGCAGTGTTCTTTATGAGGATGACGAGTACGGATACGTGTATGATGATTATCAACCACGAAATTGTGGTACCGTATTGCATCTGTATATCATCGCTCATCTGTATTCAGAGTCGGATACGAGAGCATATGTGCGTCCGGAAGTTGTTAAATGTCTAATTAATCACGGAATCAAGCCGTCTTCTATAGATAAAAACTATTGTACAGCTCTTCAATATTATATTAAGTCATCTCATATAGATATAGACATCGTTAAATTGTTAATGAAAGGAATAGATAACACGGCTTATTCATATATAGACGATCTAACATGTTGCACTCGAGGAATTATGGCTGATTATCTAAATAGTGATTATAGATACAATAAAGATGTAGATTTAGATTTGGTAAAATTGTTTTTGGAGAATGGAAAGCCGTACGGAATAATGTGTAGTATTGTACCACTATGGAGAAATGATAAGGAAACCATCTCTTTGATATTGAAAACAATGAACTCGGATGTCCTCCAACATATACTAATTGAGTATATGACATTCGGCGATATCGATATCCCTCTAGTGGAATGCATGTTGGAATATGGAGCTGTGGTAAATAAAGAGGCTATACACAGATACTTTAGAAATATTAATATTGATTCTTACACGATGAAATATCTACTAAAAAAGGAAGGGGGAGATGCCGTCAATCATCTCGATGATGGAGAGATCCCGATTGGACACCTATGTGAATCCAACTATGGATGTTATAATTTCTACACTTATACATACAAAAAGGGTCTTTGTGACATGTCTTATGTTTGCCCAATTCTTAGTACTATAAACATTTGTCTACCTTATCTTAAAGACATTAACATGATTGACAAACGAGGAGAAACACTTCTTCACAAGGCTGTTAGATATAATAAACAATCTCTAGTATCTTTACTGCTAGAATCCGGTTCAGATGTCAACATTAGATCAAATAACGGATATACATGTATAACCATTGCCATCAACGAATCTAGAAACATTGAACTGCTGAAAATGCTATTATGTCATAAACCTACATTAGATTGTGTGATTGATTCATTGAGTGAAGTATCTAATATCGTAGATAATGCCTATGCTATAAAACAATGTATTAAATATACCATGATTATAGATGACTGTACATCGTCTAAGATTCCAGAGTCCATAAGTCAACGCTATAATGATTATATAGATCTCTGCAATCAAGAATTGAATGAGATGAAAAAAATAATGGTAGGAGGCAACACTATGTTCTCATTAATATTTACTGAGCATGGAGCTAAAATTATTCATCGATATGCCAATAATCCAGAATTACGTGCGTATTATGAGTCAAAACAAAATAAAATATACGTGGAAGCATATGATATTATTTCCGATGCAATAGTGAAGCATAATAAAATTCATAAAACCATCATAAAATCAGTTGATGATAATACCTACATTTCTAATCTTCCGTATACCATCAAATACAAAATATTCGAGCAA
>OP205103
ATGTTTGACTATCTGGAAAATGAGGAGGTGGTTCTCGATGAACTTAAACAGATGTTGAAAGACAGAGATCCTAATGATACCAGGAACCAATTCAAGAATAATGCTTTACACGCATACCTTTTCAATGAGCATTGTAATAATGTTGAGGTCGTCAAACTACTACTAGATAGTGGCACTAATCCATTACATAAAAATTGGAGACAGTTTACCCCAATAGAAGAATACACAAATAGTAGACATGTTAAAGTCAATAAGGATATAGCGATGGCTCTACTAGAAGCTACTGGATATAGCAACATAAATGACTTTAATATATTCAGCTATATGAAATCAAAAAATGTAGACGTTGACTTGATAAAGGTGTTGGTAGAACATGGATTTGACTTGAGTGTTAAATGTGAAAACCATCGTTCAGTTATAGAAAATTATGTAATGACAGATGATCCTGTTCCTGAAATTATTGATTTGTTCATAGAAAATGGATGCAGTGTTCTTTATGAGGATGACGAGTACGGATACGTGTATGATGATTATCAACCACGAAATTGTGGTACCGTATTGCATCTGTATATCATCGCTCATCTGTATTCAGAGTCGGATACGAGAGCATATGTGCGTCCGGAAGTTGTTAAATGTCTAATTAATCACGGAATCAAGCCGTCTTCTATAGATAAAAACTATTGTACAGCTCTTCAATATTATATTAAGTCATCTCATATAGATATAGACATCGTTAAATTGTTAATGAAAGGAATAGATAACACGGCTTATTCATATATAGACGATCTAACATGTTGCACTCGAGGAATTATGGCTGATTATCTAAATAGTGATTATAGATACAATAAAGATGTAGATTTAGATTTGGTAAAATTGTTTTTGGAGAATGGAAAGCCGTACGGAATAATGTGTAGTATTGTACCACTATGGAGAAATGATAAGGAAACCATCTCTTTGATATTGAAAACAATGAACTCGGATGTCCTCCAACATATACTAATTGAGTATATGACATTCGGCGATATCGATATCCCTCTAGTGGAATGCATGTTGGAATATGGAGCTGTGGTAAATAAAGAGGCTATACACAGATACTTTAGAAATATTAATATTGATTCTTACACGATGAAATATCTACTAAAAAAGGAAGGGGGAGATGCCGTCAATCATCTCGATGATGGAGAGATCCCGATTGGACACCTATGTGAATCCAACTATGGATGTTATAATTTCTACACTTATACATACAAAAAGGGTCTTTGTGACATGTCTTATGTTTGCCCAATTCTTAGTACTATAAACATTTGTCTACCTTATCTTAAAGACATTAACATGATTGACAAACGAGGAGAAACACTTCTTCACAAGGCTGTTAGATATAATAAACAATCTCTAGTATCTTTACTGCTAGAATCCGGTTCAGATGTCAACATTAGATCAAATAACGGATATACATGTATAACCATTGCCATCAACGAATCTAGAAACATTGAACTGCTGAAAATGCTATTATGTCATAAACCTACATTAGATTGTGTGATTGATTCATTGAGTGAAGTATCTAATATCGTAGATAATGCCTATGCTATAAAACAATGTATTAAATATACCATGATTATAGATGACTGTACATCGTCTAAGATTCCAGAGTCCATAAGTCAACGCTATAATGATTATATAGATCTCTGCAATCAAGAATTGAATGAGATGAAAAAAATAATGGTAGGAGGCAACACTATGTTCTCATTAATATTTACTGAGCATGGAGCTAAAATTATTCATCGATATGCCAATAATCCAGAATTACGTGCGTATTATGAGTCAAAACAAAATAAAATATACGTGGAAGCATATGATATTATTTCCGATGCAATAGTGAAGCATAATAAAATTCATAAAACCATCATAAAATCAGTTGATGATAATACCTACATTTCTAATCTTCCGTATACCATCAAATACAAAATATTCGAGCAA
>OP215221
ATGTTTGACTATCTGGAAAATGAGGAGGTGGTTCTCGATGAACTTAAACAGATGTTGAGAGACAGAGATCCTAATGATACCAGGAACCAATTCAAGAATAATGCTTTACACGCATACCTTTTCAATGAGCATTGTAATAATGTTGAGGTCGTCAAACTACTACTAGATAGTGGCACTAATCCATTACATAAAAATTGGAGACAGTTTACCCCAATAGAAGAATACACAAATAGTAGACATGTTAAAGTCAATAAGGATATAGCGATGGCTCTACTAGAAGCTACTGGATATAGCAACATAAATGACTTTAATATATTCAGCTATATGAAATCAAAAAATGTAGACGTTGACTTGATAAAGGTGTTGGTAGAACATGGATTTGACTTGAGTGTTAAATGTGAAAACCATCGTTCAGTTATAGAAAATTATGTAATGACAGATGATCCTGTTCCTGAAATTATTGATTTGTTCATAGAAAATGGATGCAGTGTTCTTTATGAGGATGACGAGTACGGATACGTGTATGATGATTATCAACCACGAAATTGTGGTACCGTATTGCATCTGTATATCATCGCTCATCTGTATTCAGAGTCGGATACGAGAGCATATGTGCGTCCGGAAGTTGTTAAATGTCTAATTAATCACGGAATCAAGCCGTCTTCTATAGATAAAAACTATTGTACAGCTCTTCAATATTATATTAAGTCATCTCATATAGATATAGACATCGTTAAATTGTTAATGAAAGGAATAGATAACACGGCTTATTCATATATAGACGATCTAACATGTTGCACTCGAGGAATTATGGCTGATTATCTAAATAGTGATTATAGATACAATAAAGATGTAGATTTAGATTTGGTAAAATTGTTTTTGGAGAATGGAAAGCCGTACGGAATAATGTGTAGTATTGTACCACTATGGAGAAATGATAAGGAAACCATCTCTTTGATATTGAAAACAATGAACTCGGATGTCCTCCAACATATACTAATTGAGTATATGACATTCGGCGATATCGATATCCCTCTAGTGGAATGCATGTTGGAATATGGAGCTGTGGTAAATAAAGAGGCTATACACAGATACTTTAGAAATATTAATATTGATTCTTACACGATGAAATATCTACTAAAAAAGGAAGGGGGAGATGCCGTCAATCATCTCGATGATGGAGAGATCCCGATTGGACACCTATGTGAATCCAACTATGGATGTTATAATTTCTACACTTATACATACAAAAAGGGTCTTTGTGACATGTCTTATGTTTGCCCAATTCTTAGTACTATAAACATTTGTCTACCTTATCTTAAAGACATTAACATGATTGACAAACGAGGAGAAACACTTCTTCACAAGGCTGTTAGATATAATAAACAATCTCTAGTATCTTTACTGCTAGAATCCGGTTCAGATGTCAACATTAGATTAAATAACGGATATACATGTATAACCATTGCCATCAACGAATCTAGAAACATTGAACTGCTGAAAATGCTATTATGTCATAAACCTACATTAGATTGTGTGATTGATTCATTGAGTGAAGTATCTAATATCGTAGATAATGCCTATGCTATAAAACAATGTATTAAATATACCATGATTATAGATGACTGTACATCGTCTAAGATTCCAGAGTCCATAAGTCAACGCTATAATGATTATATAGATCTCTGCAATCAAGAATTGAATGAGATGAAAAAAATAATGGTAGGAGGCAACACTATGTTCTCATTAATATTTACTGAGCATGGAGCTAAAATTATTCATCGATATGCCAATAATCCAGAATTACGTGCGTATTATGAGTCAAAACAAAATAAAATATACGTGGAAGCATATGATATTATTTCCGATGCAATAGTGAAGCATAATAAAATTCATAAAACCATCATAAAATCAGTTGATGATAATACCTACATTTCTAATCTTCCGTATACCATCAAATACAAAATATTCGAGCAA
>OP215285
ATGTTTGACTATCTGGAAAATGAGGAGGTGGTTCTCGATGAACTTAAACAGATGTTGAGAGACAGAGATCCTAATGATACCAGGAACCAATTCAAGAATAATGCTTTACACGCATACCTTTTCAATGAGCATTGTAATAATGTTGAGGTCGTCAAACTACTACTAGATAGTGGCACTAATCCATTACATAAAAATTGGAGACAGTTTACCCCAATAGAAGAATACACAAATAGTAGACATGTTAAAGTCAATAAGGATATAGCGATGGCTCTACTAGAAGCTACTGGATATAGCAACATAAATGACTTTAATATATTCAGCTATATGAAATCAAAAAATGTAGACGTTGACTTGATAAAGGTGTTGGTAGAACATGGATTTGACTTGAGTGTTAAATGTGAAAACCATCGTTCAGTTATAGAAAATTATGTAATGACAGATGATCCTGTTCCTGAAATTATTGATTTGTTCATAGAAAATGGATGCAGTGTTCTTTATGAGGATGACGAGTACGGATACGTGTATGATGATTATCAACCACGAAATTGTGGTACCGTATTGCATCTGTATATCATCGCTCATCTGTATTCAGAGTCGGATACGAGAGCATATGTGCGTCCGGAAGTTGTTAAATGTCTAATTAATCACGGAATCAAGCCGTCTTCTATAGATAAAAACTATTGTACAGCTCTTCAATATTATATTAAGTCATCTCATATAGATATAGACATCGTTAAATTGTTAATGAAAGGAATAGATAACACGGCTTATTCATATATAGACGATCTAACATGTTGCACTCGAGGAATTATGGCTGATTATCTAAATAGTGATTATAGATACAATAAAGATGTAGATTTAGATTTGGTAAAATTGTTTTTGGAGAATGGAAAGCCGTACGGAATAATGTGTAGTATTGTACCACTATGGAGAAATGATAAGGAAACCATCTCTTTGATATTGAAAACAATGAACTCGGATGTCCTCCAACATATACTAATTGAGTATATGACATTCGGCGATATCGATATCCCTCTAGTGGAATGCATGTTGGAATATGGAGCTGTGGTAAATAAAGAGGCTATACACAGATACTTTAGAAATATTAATATTAATTCTTACACGATGAAATATCTACTAAAAAAGGAAGGGGGAGATGCCGTCAATCATCTCGATGATGGAGAGATCCCGATTGGACACCTATGTGAATCCAACTATGGATGTTATAATTTCTACACTTATACATACAAAAAGGGTCTTTGTGACATGTCTTATGTTTGCCCAATTCTTAGTACTATAAACATTTGTCTACCTTATCTTAAAGACATTAACATGATTGACAAACGAGGAGAAACACTTCTTCACAAGGCTGTTAGATATAATAAACAATCTCTAGTATCTTTACTGCTAGAATCCGGTTCAGATGTCAACATTAGATCAAATAACGGATATACATGTATAACCATTGCCATCAACGAATCTAGAAACATTGAACTGCTGAAAATGCTATTATGTCATAAACCTACATTAGATTGTGTGATTGATTCATTGAGTGAAGTATCTAATATCGTAGATAATGCCTATGCTATAAAACAATGTATTAAATATACCATGATTATAGATGACTGTACATCGTCTAAGATTCCAGAGTCCATAAGTCAACGCTATAATGATTATATAGATCTCTGCAATCAAGAATTGAATGAGATGAAAAAAATAATGGTAGGAGGCAACACTATGTTCTCATTAATATTTACTGAGCATGGAGCTAAAATTATTCATCGATATGCCAATAATCCAGAATTACGTGCGTATTATGAGTCAAAACAAAATAAAATATACGTGGAAGCATATGATATTATTTCCGATGCAATAGTGAAGCATAATAAAATTCATAAAACCATCATAAAATCAGTTGATGATAATACCTACATTTCTAATCTTCCGTATACCATCAAATACAAAATATTCGAGCAA
