# Supplementary material for: Evolutionary dissection of monkeypox virus: Positive Darwinian selection drives the adaptation of virus–host interaction proteins
Source: Front Cell Infect Microbiol. 2023 Jan 13;12:1083234. doi: 10.3389/fcimb.2022.1083234 (PMC9880225; doi:10.3389/fcimb.2022.1083234)
Supplement: Supplementary file 1 [file DataSheet_1.zip › Dataset_MPXV_coding_gene_allleles/MPXVgp012.fas]

>MT903346
ATGGTTAACGATAAGATACTCTATGATAGTTGTAAAACATTTAACATCGATGCCAGTAGTGCACAATCATTAATAGAAAGTGGTGCAAATCCATTATATGAGTATGATGGTGAAACTCCATTAAAGGCATACGTTACCAAAAAAAATAATAATATCAAAAACGATGTTGTGATTTTGTTATTGTCGTCAGTCGACTATAAAAATATCAATGATTTTGATATATTTGAATATCTATGTTCTGATAACATCGATATAGACTTATTGAAATTACTAATTTCGAAAGGTATAGAAATAAATAGTATCAAAAATGGTATTAATATTGTAGAGAAATACGCGACAACATCAAATCCTAATATAGATGTATTTAAACTATTATTGGATAAAGGAATACCTACATGTAGCAACATACAGTATGGGTACAATATCATACCCATTCAATGTACTGATTATATTTATTTTAATTGGGATGACGAGTTTGATTATTTAGATTATGACTACACCACTGATTATGATAATAGAATGGGTAAAACAGTTCTCTATTATTATATTATTACTAGGTCACAAGATGGTTATGTGACATCTTTGGACGTGATAAACTATTTAATTTCGCACGAAAACGAGATGTGTCATTATACTTATCGTGAACGTACCATACTCTATTATTATGTTGACAAATGCGATATTAAACGGGAAATATTTGACGTGTTATTCGATAGTAACTATAGCGGTAATGAACTAATGCATATTCTATCTATCTATTTACGTAAACAATATAGGAAGAAAAATCATAAAATAGATAATTATATAGTGGATAAACTATTATCTGCCCATGATACATTTTATATTTTAGAATTGTGTAATAGTTTACGTAATAATGTCATAATATCCTCAATTCTTAAAAGATATACAGATTCTATACAAGATCTATTGTCAGAATATGTATCTTATCATACAGTGTACATCAATGTTATCAAATGTATGATTAGGGAAGGAGCTATATTATATAGATTTAAGCATATAAATAAATATTTTAAAAGATTTGACAATAGGGATCCTAAAGTTGTAGAGTATATTTTAAAAAATGGAAACGTAGTTGTTAATGATGATAACATAATAAATATTATGCCGTTATTCCCTACCTTATTTATTCACGAGTCAGAAGTGTTATCGATACTAGAAATTTGTAAGCCGTATATCGATGATATAAACAAAATAGATAAACATGGACGTAGTATACTTTATTATTGTATCGAGTCGCATAGTGTTGCCCTAATAGAATGGTTAATAGATAATGGCGCAGATATTAATATAACAACAACATATGGGTCTACATGTATTGGTATTTGTGTTATAATGGCACATGCATGTATACCAGAAATAGCAGAAATATATATTAAGATATTGGAAATTATTTTGAGTAAATTACCAACCATCGAATGTATTAAGAAAACAGTTGATTACCTATCCAACGACAGGCACTTATTAATAGGTAATAAGGCTAAATCGTTACTGAAAATATGTATTAAGTACTTCATATTAGTAGACTATAAGTACATATGTGATACGTATCCATCTTATATAGAATATATAACCGACTGCGAAAAAGAAATTGCTGATATGTGTCAAATTAAAATAAATGGTACGGACATGCTTACAGTGATGTACAAGTTAAATAAACCTACAAAGAAACGATATGTTAATAATCCGATATTTACAGATTGGGCTAATAAGCAATATAAGTTTTATAATCAAATAATATATAATGCTAATAGGTTAATAGAACAAAGTAAGAAAATAGACAAGATGATAGATGAGGTATCCGCGGATAACAATCGTTTATCAACACTACCGTTAGAACTTAGACATTTGATTTTCTCGTACGCGTTCCTA
>MT250197
ATGGTTAACGATAAGATACTCTATGATAGTTGTAAAACATTTAACATCGATGCCAGTAGTGCACAATCATTAATAGAAAGTGGTGCAAATCCATTATATGAGTATGATGGTGAAACTCCATTAAAGGCATACGTTACCAAAAAAAATAATAATATCAAAAACGATGTTGTGATTTTGTTATTGTCGTCAGTCGACTATAAAAATATCAATGATTTTGATATATTTGAATATCTATGTTCTGATAACATCGATATAGACTTATTGAAATTACTAATTTCGAAAGGTATAGAAATAAATAGTATCAAAAATGGTATTAATATTGTAGAGAAATACGCGACAACATCAAATCCTAATATAGATGTATTTAAACTATTATTGGATAAAGGAATACCTACATGTAGCAACATACAGTATGGGTACAATATCATACCCATTCAATGTACTGATTATATTTATTTTAATTGGGATGACGAGTTTGATTATTTAGATTATGACTACACCACTGATTATGATAATAGAATGGGTAAAACAGTTCTCTATTATTATATTATTACTAGGTCACAAGATGGTTATGTGACATCTTTGGACGTGATAAACTATTTAATTTCGCACGAAAACGAGATGTGTCATTATACTTATCGTGAACGTACCATACTCTATTATTATGTTGACAAATGCGATATTAAACGGGAAATATTTGACGTGTTATTCGATAGTAACTATAGCGGTAATGAACTAATGCATATTCTATCTATCTATTTACGTAAACAATATAGGAAGAAAAATCATAAAATAGATAATTATATAGTGGATAAACTATTATCTGCCCATGATACATTTTATATTTTAGAATTGTGTAATAGTTTACGTAATAATGTCATAATATCCTCAATTCTTAAAAGATATACAGATTCTATACAAGATCTATTGTCAGAATATGTATCTTATCATACAGTGTACATCAATGTTATCAAATGTATGATTAGGGAAGGAGCTATATTATATAGATTTAAGCATATAAATAAATATTTTAAAAGATTTGACAATAGGGATCCTAAAGTTGTAGAGTATATTTTAAAAAATGGAAACGTAGTTGTTAATGATGATAACATAATAAATATTATGCCGTTATTCCCTACCTTATTTATTCACGAGTCAGAAGTGTTATCGATACTAGAAATTTGTAAGCCGTATATCGATGATATAAACAAAATAGATAAACATGGACGTAGTATACTTTATTATTGTATCGAGTCGCATAGTGTTGCCCTAATAGAATGGTTAATAGATAATGGCGCAGATATTAATATAACAACAACATATGGGTCTACATGTATTGGTATTTGTGTTATAATGGCACATGCATGTATACCAGAAATAGCAGAAATATATATTAAGATATTGGAAATTATTTTGAGTAAATTACCAACCATCGAATGTATTAAGAAAACAGTTGATTACCTATCCAACGACAGGCACTTATTAATAGGTAATAAGGCTAAATCGTTACTGAAAATATGTATTAAGTACTTCATATTAGTAGACTATAAGTACATATGTGATACGTATCCATCTTATATAGAATATATAACCGACTGCGAAAAAGAAATTGCTGATATGTGTCAAATTAAAATAAATGGTACGGACATGCTTACAGTGATGTACAAGTTAAATAAACCTACAAAGAAACGATATGTTAATAATCCGATATTTACAGATTGGGCTAATAAGCAATATAAGTTTTATAATCAAATAATATATAATGCTAATAGGTTAATAGAACAAAGTAAGAAAATAGACAACATGATAGATGAGGTATCCGCGGATAACAATCGTTTATCAACACTACCGTTAGAACTTAGACATTTGATTTTCTCGTACGCGTTCCTA
>KJ642617
ATGGTTAACGATAAGATACTCTATGATAGTTGTAAAACATTTAACATCGATGCCAGTAGTGCACAATCATTAATAGAAAGTGGTGCAAATCCATTATATGAGTATGATGGTGAAACTCCATTAAAGGCATACGTTACCAAAAAAAATAATAATATCAAAAACGATGTTGTGATTTTGTTATTGTCGTCAGTCGACTATAAAAATATCAATGATTTTGATATATTTGAATATCTATGTTCTGATAACATCGATATAGACTTATTGAAATTACTAATTTCGAAAGGTATAGAAATAAATAGTATCAAAAATGGTATTAATATTGTAGAGAAATACGCGACAACATCAAATCCTAATATAGATGTATTTAAACTATTATTGGATAAAGGAATACCTACATGTAGCAACATACAGTATGGGTACAATATCATACCCATTCAATGTACTGATTATATTTATTTTAATTGGGATGACGAGTTTGATTATTTAGATTATGACTACACCACTGATTATGATAATAGAATGGGTAAAACAGTTCTCTATTATTATATTATTACTAGGTCACAAGATGGTTATGTGACATCTTTGGACGTGATAAACTATTTAATTTCGCACGAAAACGAGATGTGTCATTATACTTATCGTGAACGTACCATACTCTATTATTATGTTGACAAATGCGATATTAAACGGGAAATATTTGACGTGTTATTCGATAGTAACTATAGCGGTAATGAACTAATGCATATTCTATCTATCTATTTACGTAAACAATATAGGAAGAAAAATCATAAAATAGATAATTATATAGTGGATAAACTATTATCTGCCCATGATACATTTTATATTTTAGAATTGTGTAATAGTTTACGTAATAATGTCATAATATCCTCAATTCTTAAAAGATATACAGATTCTATACAAGATCTATTGTCAGAATATGTATCTTATCATACAGTGTACATCAATGTTATCAAATGTATGATTAGGGAAGGAGCTATATTATATAGATTTAAGCATATAAATAAATATTTTAAAAGATTTGACAATAGGGATCCTAAAGTTGTAGAGTATATTTTAAAAAATGGAAACGTAGTTGTTAATGATGATAACATAATAAATATTATGCCGTTATTCCCTACCTTATTTATTCACGAGTCAGAAGTGTTATCGATACTAGAAATTTGTAAGCCGTATATCGATGATATAAACAAAATAGATAAACATGGACGTAGTATACTTTATTATTGTATCGAGTCGCATAGTGTTGCCCTAATAGAATGGTTAATAGATAATGGCGCAGATATTAATATAACAACAACATATGGGTCTACATGTATTGGTATTTGTGTTATAATGGCACATGCATGTATACCAGAAATAGCAGAAATATATATTAAGATATTGGAAATTATTTTGAGTAAATTACCAACCATCGAATGTATTAAGAAAACAGTTGATTACCTATCCAACGACAGGCACTTATTAATAGGTAATAAGGCTAAATCGTTACTGAAAATATGTATTAAGTACTTCATATTAGTAGACTATAAGTACATATGTGATACGTATCCATCTTATATAGAATATATAACCGACTGCGAAAAAGAAATTGCTGATATGTGTCAAATTAAAATAAATGGTATGGACATGCTTACAGTGATGTACAAGTTAAATAAACCTACAAAGAAACGATATGTTAATAATCCGATATTTACAGATTGGGCTAATAAGCAATATAAGTTTTATAATCAAATAATATATAATGCTAATAGGTTAATAGAACAAAGTAAGAAAATAGACAACATGATAGATGAGGTATCCGCGGATAACAATCGTTTATCAACACTACCGTTAGAACTTAGACATTTGATTTTCTCGTACGCGTTCCTA
>KJ642616
ATGGTTAACGATAAGATACTCTATGATAGTTGTAAAACATTTAACATCGATGCCAGTAGTGCACAATCATTAATAGAAAGTGGTGCAAATCCATTATATGAGTATGATGGTGAAACTCCATTAAAGGCATACGTTACCAAAAAAAATAATAATATCAAAAACGATGTTGTGATTTTGTTATTGTCGTCAGTCGACTATAAAAATATCAATGATTTTGATATATTTGAATATCTATGTTCTGATAACATCGATATAGACTTATTGAAATTACTAATTTCGAAAGGTATAGAAATAAATAGTATCAAAAATGGTATTAATATTGTAGAGAAATACGCGACAACATCAAATCCTAATATAGATGTATTTAAACTATTATTGGATAAAGGAATACCTACATGTAGCAACATACAGTATGGGTACAATATCATACCCATTCAATGTACTGATTATATTTATTTTAATTGGGATGACGAGTTTGATTATTTAGATTATGACTACACCACTGATTATGATAATAGAATGGGTAAAACAGTTCTCTATTATTATATTATTACTAGGTCACAAGATGGTTATGTGACATCTTTGGACGTGATAAACTATTTAATTTCGCACGAAAACGAGATGTGTCATTATACTTATCGTGAACGTACCATACTCTATTATTATGTTGACAAATGCGATATTAAACGGGAAATATTTGACGTGTTATTCGATAGTAACTATAGCGGTAATGAACTAATGCATATTCTATCTATCTATTTACGTAAACAATATAGGAAGAAAAATCATAAAATAGATAATTATATAGTGGATAAACTATTATCTGCCCATGATACATTTTATATTTTAGAATTGTGTAATAGTTTACGTAATAATGTCATAATATCCTCAATTCTTAAAAGATATACAGATTCTATACAAGATCTATTGTCAGAATATGTATCTTATCATACAGTGTACATCAATGTTATCAAATGTATGATTAGGGAAGGAGCTATATTATATAGATTTAAGCATATAAATAAATATTTTAAAAGATTTGACAATAGGGATCCTAAAGTTGTAGAGTATATTTTAAAAAATGGAAACGTAGTTGTTAATGATGATAACATAATAAATATTATGCCGTTATTCCCTACCTTATTTATTCACGAGTCAGAAGTGTTATCGATACTAGAAATTTGTAAGCCGTATATCGATGATATAAACAAAATAGATAAACATGGACGTAGTATACTTTATTATTGTATCGAGTCGCATAGTGTTGCCCTAATAGAATGGTTAATAGATAATGGCGCAGATATTAATATAACAACAACATATGGGTCTACATGTATTGGTATTTGTGTTATAATGGCACATGCATGTATACCAGAAATAGCAGAAATATATATTAAGATATTGGAAATTATTTTGAGTAAATTACCAACCATCGAATGTATTAAGAAAACAGTTGATTACCTATCCAACGACAGGCACTTATTAATAGGTAATAAGGCTAAATCGTTACTGAAAATATGTATTAAGTACTTCATATTAGTAGACTATAAGTACATATATGATACGTATCCATCTTATATAGAATATATAACCGACTGCGAAAAAGAAATTGCTGATATGTGTCAAATTAAAATAAATGGTACGGACATGCTTACAGTGATGTACAAGTTAAATAAACCTACAAAGAAACGATATGTTAATAATCCGATATTTACAGATTGGGCTAATAAGCAATATAAGTTTTATAATCAAATAATATATAATGCTAATAGGTTAATAGAACAAAGTAAGAAAATAGACAACATGATAGATGAGGTATCCGCGGATAACAATCGTTTATCAACACTACCGTTAGAACTTAGACATTTGATTTTCTCGTACGCGTTCCTA
>OP295383
ATGGTTAACGATAAGATACTCTATGATAGTTGTAAAACATTTAACATCGATGCCAGTAGTGCACAATCATTAATAGAAAGTGGTGCAAATCCATTATATGAGTATGATGGTGAAACTCCATTAAAGGCATACGTTACCAAAAAAAATAATAATATCAAAAACGATGTTGTGATTTTGTTATTGTCGTCAGTCGACTATAAAAATATCAATGATTTTGATATATTTGAATATCTATGTTCTGATAACATCGATATAGACTTATTGAAATTACTAATTTCGAAAGGTATAGAAATAAATAGTATCAAAAATGGTATTAATATTGTAGAGAAATACGCGACAACATCAAATCCTAATATAGATGTATTTAAACTATTATTGGATAAAGGAATACCTACATGTAGCAACATACAGTATGGGTACAATATCATACCCATTCAATGTACTGATTATATTTATTTTAATTGGGATGACGAGTTTGATTATTTAGATTATGACTACACCACTGATTATGATAATAGAATGGGTAAAACAGTTCTCTATTATTATATTATTACTAGGTCACAAGATGGTTATGTGACATCTTTGGACGTGATAAACTATTTAATTTCGCACGAAAACGAGATGTGTCATTATACTTATCGTGAACGTACCATACTCTATTATTATGTTGACAAATGCGATATTAAACGGGAAATATTTGACGTGTTATTCGATAGTAACTATAGCGGTAATGAACTAATGCATATTCTATCTATCTATTTACGTAAACAATATAGGAAGAAAAATCATAAAATAGATAATTATATAGTGGATAAACTATTATCTGCCCATGATACATTTTATATTTTAGAATTGTGTAATAGTTTACGTAATAATGTCATAATATCCTCAATTCTTAAAAGATATACAGATTCTATACAAGATCTATTGTCAGAATATGTATCTTATCATACAGTGTACATCAATGTTATCAAATGTATGATTAGGGAAGGAGCTATATTATATAGATTTAAGCATATAAATAAATATTTTAAAAGATTTGACAATAGGGATCCTAAAGTTGTAGAGTATATTTTAAAAAATGGAAACGTAGTTGTTAATGATGATAACATAATAAATATTATGCCGTTATTCCCTACCTTATTTATTCACGAGTCAGAAGTGTTATCGATACTAGAAATTTGTAAGCCGTATATCGATGATATAAACAAAATAGATAAACATGGACGTAGTATACTTTATTATTGTATCGAGTCGCATAGTGTTGACCTAATAGAATGGTTAATAGATAATGGCGCAGATATTAATATAACAACAACATATGGGTCTACATGTATTGGTATTTGTGTTATAATGGCACATGCATGTATACCAGAAATAGCAGAAATATATATTAAGATATTGGAAATTATTTTGAGTAAATTACCAACCATCGAATGTATTAAGAAAACAGTTGATTACCTATCCAACGACAGGCACTTATTAATAGGTAATAAGGCTAAATCGTTACTGAAAATATGTATTAAGTACTTCATATTAGTAGACTATAAGTACATATGTGATACGTATCCATCTTATATAGAATATATAACCGACTGCGAAAAAGAAATTGCTGATATGTGTCAAATTAAAATAAATGGTACGGACATGCTTACAGTGATGTACAAGTTAAATAAACCTACAAAGAAACGATATGTTAATAATCCGATATTTACAGATTGGGCTAATAAGCAATATAAGTTTTATAATCAAATAATATATAATGCTAATAGGTTAATAGAACAAAGTAAGAAAATAGACAACATGATAGATGAGGTATCCGCGGATAACAATCGTTTATCAACACTACCGTTAGAACTTAGACATTTGATTTTCTCGTACGCGTTCCTA
>KP849470
ATGGTTAACGATAAGATACTCTATGATAGTTGTAAAACATTTAACATCGATGCCAGTAGTGCACAATCATTAATAGAAAGTGGTGCAAATCCATTATATGAGTATGATGGTGAAACTCCATTAAAGGCATACGTTACCAAAAAAAATAATAATATCAAAAACGATGTTGTGATTTTGTTATTGTCATCAGTCGACTATAAAAATATCAATGATTTTGATATATTTGAATATCTATGTTCTGATAACATCGATATAGACTTATTGAAATTACTAATTTCGAAAGGTATAGAAATAAATAGTATCAAAAATGGTATTAATATTGTAGAGAAATACGCGACAACATCAAATCCTAATATAGATGTATTTAAACTATTATTGGATAAAGGAATACCTACATGTAGCAACATACAGTATGGGTACAATATCATACCCATTCAATGTACTGATTATATTTATTTTAATTGGGATGACGAGTTTGATTATTTAGATTATGACTACACCACTGATTATGATAATAGAATGGGTAAAACAGTTCTCTATTATTATATTATTACTAGGTCACAAGATGGTTATGTGACATCTTTGGACGTGATAAACTATTTAATTTCGCACGAAAACGAGATGTGTCATTATACTTATCGTGAACGTACCATACTCTATTATTATGTTGACAAATGCGATATTAAACGGGAAATATTTGACGTGTTATTCGATAGTAACTATAGCGGTAATGAACTAATGCATATTCTATCTATCTATTTACGTAAACAATATAGGAAGAAAAATCATAAAATAGATAATTATATAGTGGATAAACTATTATCTGCCCATGATACATTTTATATTTTAGAATTGTGTAATAGTTTACGTAATAATGTCATAATATCCTCAATTCTTAAAAGATATACAGATTCTATACAAGATCTATTGTCAGAATATGTATCTTATCATACAGTGTACATCAATGTTATCAAATGTATGATTAGGGAAGGAGCTATATTATATAGATTTAAGCATATAAATAAATATTTTAAAAGATTTGACAATAGGGATCCTAAAGTTGTAGAGTATATTTTAAAAAATGGAAACGTAGTTGTTAATGATGATAACATAATAAATATTATGCCGTTATTCCCTACCTTATTTATTCACGAGTCAGAAGTGTTATCGATACTAGAAATTTGTAAGCCGTATATCGATGATATAAACAAAATAGATAAACATGGACGTAGTATACTTTATTATTGTATCGAGTCGCATAGTGTTGCCCTAATAGAATGGTTAATAGATAATGGCGCAGATATTAATATAACAACAACATATGGGTCTACATGTATTGGTATTTGTGTTATAATGGCACATGCATGTATACCAGAAATAGCAGAAATATATATTAAGATATTGGAAATTATTTTGAGTAAATTACCAACCATCGAATGTATTAAGAAAACAGTTGATTACCTATCCAACGACAGGCACTTATTAATAGGTAATAAGGCTAAATCGTTACTGAAAATATGTATTAAGTACTTCATATTAGTAGACTATAAGTACATATATGATACGTATCCATCTTATATAGAATATATAACCGACTGCGAAAAAGAAATTGCTGATATGTGTCAAATTAAAATAAATGGTACGGACATGCTTACAGTGATGTACAAGTTAAATAAACCTACAAAGAAACGATATGTTAATAATCCGATATTTACAGATTGGGCTAATAAGCAATATAAGTTTTATAATCAAATAATATATAATGCTAATAGGTTAATAGAACAAAGTAAGAAAATAGACAACATGATAGATGAGGTATCCGCGGATAACAATCGTTTATCAACACTACCGTTAGAACTTAGACATTTGATTTTCTCGTACGCGTTCCTA
>KJ642614
ATGGTTAACGATAAGATACTCTATGATAGTTGTAAAACATTTAACATCGATGCCAGTAGTGCACAATCATTAATAGAAAGTGGTGCAAATCCATTATATGAGTATGATGGTGAAACTCCATTAAAGGCATACGTTACCAAAAAAAATAATAATATCAAAAACGATGTTGTGATTTTGTTATTGTCGTCAGTCGACTATAAAAATATCAATGATTTTGATATATTTGAATATCTATGTTCTGATAACATCGATATAGACTTATTGAAATTACTAATTTCGAAAGGTATAGAAATAAATAGTATCAAAAATGGTATTAATATTGTAGAGAAATACGCGACAACATCAAATCCTAATATAGATGTATTTAAACTATTATTTGATAAAGGAATACCTACATGTAGCAACATACAGTATGGGTACAATATCATACCCATTCAATGTACTGATTATATTTATTTTAATTGGGATGACGAGTTTGATTATTTAGATTATGACTACACCACTGATTATGATAATAGAATGGGTAAAACAGTTCTCTATTATTATATTATTACTAGGTCACAAGATGGTTATGTGACATCTTTGGACGTGATAAACTATTTAATTTCGCACGAAAACGAGATGTGTCATTATACTTATCGTGAACGTACCATACTCTATTATTATGTTGACAAATGCGATATTAAACGGGAAATATTTGACGTGTTATTCGATAGTAACTATAGCGGTAATGAACTAATGCATATTCTATCTATCTATTTACGTAAACAATATAGGAAGAAAAATCATAAAATAGATAATTATATAGTGGATAAACTATTATCTGCCCATGATACATTTTATATTTTAGAATTGTGTAATAGTTTACGTAATAATGTCATAATATCCTCAATTCTTAAAAGATATACAGATTCTATACAAGATCTATTGTCAGAATATGTATCTTATCATACAGTGTACATCAATGTTATCAAATGTATGATTAGGGAAGGAGCTATATTATATAGATTTAAGCATATAAATAAATATTTTAAAAGATTTGACAATAGGGATCCTAAAGTTGTAGAGTATATTTTAAAAAATGGAAACGTAGTTGTTAATGATGATAACATAATAAATATTATGCCGTTATTCCCTACCTTATTTATTCACGAGTCAGAAGTGTTATCGATACTAGAAATTTGTAAGCCGTATATCGATGATATAAACAAAATAGATAAACATGGACGTAGTATACTTTATTATTGTATCGAGTCGCATAGTGTTGCCCTAATAGAATGGTTAATAGATAATGGCGCAGATATTAATATAACAACAACATATGGGTCTACATGTATTGGTATTTGTGTTATAATGGCACATGCATGTATACCAGAAATAGCAGAAATATATATTAAGATATTGGAAATTATTTTGAGTAAATTACCAACCATCGAATGTATTAAGAAAACAGTTGATTACCTATCCAACGACAGGCACTTATTAATAGGTAATAAGGCTAAATCGTTACTGAAAATATGTATTAAGTACTTCATATTAGTAGACTATAAGTACATATATGATACGTATCCATCTTATATAGAATATATAACCGACTGCGAAAAAGAAATTGCTGATATGTGTCAAATTAAAATAAATGGTACGGACATGCTTACAGTGATGTACAAGTTAAATAAACCTACAAAGAAACGATATGTTAATAATCCGATATTTACAGATTGGGCTAATAAGCAATATAAGTTTTATAATCAAATAATATATAATGCTAATAGGTTAATAGAACAAAGTAAGAAAATAGACAACATGATAGATGAGGTATCCGCGGATAACAATCGTTTATCAACACTACCGTTAGAACTTAGACATTTGATTTTCTCGTACGCGTTCCTA
>OP257267
ATGGTTAACGATAAGATACTCTATGATAGTTGTAAAACATTTAACATCGATGCCAGTAGTGCACAATCATTAATAGAAAGTGGTGCAAATCCATTATATGAGTATGATGGTGAAACTCCATTAAAGGCATACGTTACCAAAAAAAATAATAATATCAAAAACGATGTTGTGATTTTGTTATTGTCGTCAGTCGACTATAAAAATATCAATGATTTTGATATATTTGAATATCTATGTTCTGATAACATCGATATAGACTTATTGAAATTACTAATTTCGAAAGGTATAGAAATAAATAGTATCAAAAATGGTATTAATATTGTAGAGAAATACGCGACAACATCAAATCCTAATATAGATGTATTTAAACTATTATTGGATAAAGGAATACCTACATGTAGCAACATACAGTATGGGTACAATATCATACCCATTCAATGTACTGATTATATTTATTTTAATTGGGATGACAAGTTTGATTATTTAGATTATGACTACACCACTGATTATGATAATAGAATGGGTAAAACAGTTCTCTATTATTATATTATTACTAGGTCACAAGATGGTTATGTGACATCTTTGGACGTGATAAACTATTTAATTTCGCACGAAAACGAGATGTGTCATTATACTTATCGTGAACGTACCATACTCTATTATTATGTTGACAAATGCGATATTAAACGGGAAATATTTGACGTGTTATTCGATAGTAACTATAGCGGTAATGAACTAATGCATATTCTATCTATCTATTTACGTAAACAATATAGGAAGAAAAATCATAAAATAGATAATTATATAGTGGATAAACTATTATCTGCCCATGATACATTTTATATTTTAGAATTGTGTAATAGTTTACGTAATAATGTCATAATATCCTCAATTCTTAAAAGATATACAGATTCTATACAAGATCTATTGTCAGAATATGTATCTTATCATACAGTGTACATCAATGTTATCAAATGTATGATTAGGGAAGGAGCTATATTATATAGATTTAAGCATATAAATAAATATTTTAAAAGATTTGACAATAGGGATCCTAAAGTTGTAGAGTATATTTTAAAAAATGGAAACGTAGTTGTTAATGATGATAACATAATAAATATTATGCCGTTATTCCCTACCTTATTTATTCACGAGTCAGAAGTGTTATCGATACTAGAAATTTGTAAGCCGTATATCGATGATATAAACAAAATAGATAAACATGGACGTAGTATACTTTATTATTGTATCGAGTCGCATAGTGTTGACCTAATAGAATGGTTAATAGATAATGGCGCAGATATTAATATAACAACAACATATGGGTCTACATGTATTGGTATTTGTGTTATAATGGCACATGCATGTATACCAGAAATAGCAGAAATATATATTAAGATATTGGAAATTATTTTGAGTAAATTACCAACCATCGAATGTATTAAGAAAACAGTTGATTACCTATCCAACGACAGGCACTTATTAATAGGTAATAAGGCTAAATCGTTACTGAAAATATGTATTAAGTACTTCATATTAGTAGACTATAAGTACATATGTGATACGTATCCATCTTATATAGAATATATAACCGACTGCGAAAAAGAAATTGCTGATATGTGTCAAATTAAAATAAATGGTACGGACATGCTTACAGTGATGTACAAGTTAAATAAACCTACAAAGAAACGATATGTTAATAATCCGATATTTACAGATTGGGCTAATAAGCAATATAAGTTTTATAATCAAATAATATATAATGCTAATAGGTTAATAGAACAAAGTAAGAAAATAGACAACATGATAGATGAGGTATCCGCGGATAACAATCGTTTATCAACACTACCGTTAGAACTTAGACATTTGATTTTCTCGTACGCGTTCCTA
>OP257252
ATGGTTAACGATAAGATACTCTATGATAGTTGTAAAACATTTAACATCGATGCCAGTAGTGCACAATCATTAATAGAAAGTGGTGCAAATCCATTATATGAGTATGATGGTGAAACTCCATTAAAGGCATACGTTACCAAAAAAAATAATAATATCAAAAACGATGTTGTGATTTTGTTATTGTCGTCAGTCGACTATAAAAATATCAATGATTTTGATATATTTGAATATCTATGTTCTGATAACATCGATATAGACTTATTGAAATTACTAATTTCGAAAGGTATAGAAATAAATAGTATCAAAAATGGTATTAATATTGTAGAGAAATACGCGACAACATCAAATCCTAATATAGATGTATTTAAACTATTATTGGATAAAGGAATACCTACATGTAGCAACATACAGTATGGGTACAATATCATACCCATTCAATGTACTGATTATATTTATTTTAATTGGGATGACGAGTTTGATTATTTAGATTATGACTACACCACTGATTATGATAATAGAATGGGTAAAACAGTTCTCTATTATTATATTATTACTAGGTCACAAGATGGTTATGTGACATCTTTGGACGTGATAAACTATTTAATTTCGCACGAAAACGAGATGTGTCATTATACTTATCGTGAACGTACCATACTCTATTATTATGTTGACAAATGCGATATTAAACGGGAAATATTTGACGTGTTATTCGATAGTAACTATAGCGGTAATGAACTAATGCATATTCTATCTATCTATTTACGTAAACAATATAGGAAGAAAAATCATAAAATAGATAATTATATAGTGGATAAACTATTATCTGCCCATGATACATTTTATATTTTAGAATTGTGTAATAGTTTACGTAATAATGTCATAATATCCTCAATTCTTAAAAGATATACAGATTCTATACAAGATCTATTGTCAGAATATGTATCTTATCATACAGTGTACATCAATGTTATCAAATGTATGATTAGGGAAGGAGCTATATTATATAGATTTAAGCATATAAATAAATATTTTAAAAGATTTGACAATAGGGATCCTAAAGTTGTAGAGTATATTTTAAAAAATGGAAACGTAGTTGTTAATGATGATAACATAATAAATATTATGCCGTTATTCCCTACCTTATTTATTCACGAGTCAGAAGTGTTATCGATACTAGAAATTTGTAAGCCGTATATCGATGATATAAACAAAATAGATAAACATGGACGTAGTATACTTTATTATTGTATCGAGTCGCATAGTGTTGACCTAATAGAATGGTTAATAGATAATGGCGCAGATATTAATATAACAACAACATATGGGTCTACATGTATTGGTATTTGTGTTATAATGGCACATGCATGTATACCAGAAATAGCAGAAATATATATTAAGATATTGGAAATTATTTTGAGTAAATTACCAACCATCGAATGTATTAAGAAAACAGTTGATTACCTATCCAACGACAGGCACTTATTAATAGGTAATAAGGCTAAATCGTTACTGAAAATATGTATTAAGTACTTCATATTAGTAGACTATAAGTACATATGTGATACGTATCCATCTTATATAGAATATATAACCGACTGCGAAAAAGAAATTGCTGATATGTGTCAAATTAAAATAAATGGTACGGACATGCTTACAGTAATGTACAAGTTAAATAAACCTACAAAGAAACGATATGTTAATAATCCGATATTTACAGATTGGGCTAATAAGCAATATAAGTTTTATAATCAAATAATATATAATGCTAATAGGTTAATAGAACAAAGTAAGAAAATAGACAACATGATAGATGAGGTATCCGCGGATAACAATCGTTTATCAACACTACCGTTAGAACTTAGACATTTGATTTTCTCGTACGCGTTCCTA
>OP245350
ATGGTTAACGATAAGATACTCTATGATAGTTGTAAAACATTTAACATCGATGCCAGTAGTGCACAATCATTAATAGAAAGTGGTGCAAATCCATTATATGAGTATGATGGTGAAACTCCATTAAAGGCATACGTTACCAAAAAAAATAATAATATCAAAAACGATGTTGTGATTTTGTTATTGTCGTCAGTCGACTATAAAAATATCAATAATTTTGATATATTTGAATATCTATGTTCTGATAACATCGATATAGACTTATTGAAATTACTAATTTCGAAAGGTATAGAAATAAATAGTATCAAAAATGGTATTAATATTGTAGAGAAATACGCGACAACATCAAATCCTAATATAGATGTATTTAAACTATTATTGGATAAAGGAATACCTACATGTAGCAACATACAGTATGGGTACAATATCATACCCATTCAATGTACTGATTATATTTATTTTAATTGGGATGACGAGTTTGATTATTTAGATTATGACTACACCACTGATTATGATAATAGAATGGGTAAAACAGTTCTCTATTATTATATTATTACTAGGTCACAAGATGGTTATGTGACATCTTTGGACGTGATAAACTATTTAATTTCGCACGAAAACGAGATGTGTCATTATACTTATCGTGAACGTACCATACTCTATTATTATGTTGACAAATGCGATATTAAACGGGAAATATTTGACGTGTTATTCGATAGTAACTATAGCGGTAATGAACTAATGCATATTCTATCTATCTATTTACGTAAACAATATAGGAAGAAAAATCATAAAATAGATAATTATATAGTGGATAAACTATTATCTGCCCATGATACATTTTATATTTTAGAATTGTGTAATAGTTTACGTAATAATGTCATAATATCCTCAATTCTTAAAAGATATACAGATTCTATACAAGATCTATTGTCAGAATATGTATCTTATCATACAGTGTACATCAATGTTATCAAATGTATGATTAGGGAAGGAGCTATATTATATAGATTTAAGCATATAAATAAATATTTTAAAAGATTTGACAATAGGGATCCTAAAGTTGTAGAGTATATTTTAAAAAATGGAAACGTAGTTGTTAATGATGATAACATAATAAATATTATGCCGTTATTCCCTACCTTATTTATTCACGAGTCAGAAGTGTTATCGATACTAGAAATTTGTAAGCCGTATATCGATGATATAAACAAAATAGATAAACATGGACGTAGTATACTTTATTATTGTATCGAGTCGCATAGTGTTGACCTAATAGAATGGTTAATAGATAATGGCGCAGATATTAATATAACAACAACATATGGGTCTACATGTATTGGTATTTGTGTTATAATGGCACATGCATGTATACCAGAAATAGCAGAAATATATATTAAGATATTGGAAATTATTTTGAGTAAATTACCAACCATCGAATGTATTAAGAAAACAGTTGATTACCTATCCAACGACAGGCACTTATTAATAGGTAATAAGGCTAAATCGTTACTGAAAATATGTATTAAGTACTTCATATTAGTAGACTATAAGTACATATGTGATACGTATCCATCTTATATAGAATATATAACCGACTGCGAAAAAGAAATTGCTGATATGTGTCAAATTAAAATAAATGGTACGGACATGCTTACAGTGATGTACAAGTTAAATAAACCTACAAAGAAACGATATGTTAATAATCCGATATTTACAGATTGGGCTAATAAGCAATATAAGTTTTATAATCAAATAATATATAATGCTAATAGGTTAATAGAACAAAGTAAGAAAATAGACAACATGATAGATGAGGTATCCGCGGATAACAATCGTTTATCAACACTACCGTTAGAACTTAGACATTTGATTTTCTCGTACGCGTTCCTA
>OP215269
ATGGTTAACGATAAGATACTCTATGATAGTTGTAAAACATTTAACATCGATGCCAGTAGTGCACAATCATTAATAGAAAGTGGTGCAAATCCATTATATGAGTATGATGGTGAAACTCCATTAAAGGCATACGTTACCAAAAAAAATAATAATATCAAAAACGATGTTGTGATTTTGTTATTGTCGTCAGTCGACTATAAAAATATCAATGATTTTGATATATTTGAATATCTATGTTCTGATAACATCGATATAGACTTATTGAAATTACTAATTTCGAAAGGTATAGAAATAAATAGTATCAAAAATGGTATTAATATTGTAGAGAAATACGCGACAACATCAAATCCTAATATAGATGTATTTAAACTATTATTGGATAAAGGAATACCTACATGTAGCAACATACAGTATGGGTACAATATCATACCCATTCAATGTACTGATTATATTTATTTTAATTGGGATGACGAGTTTGATTATTTAGATTATGACTACACCACTGATTATGATAATAGAATGGGTAAAACAGTTCTCTATTATTATATTATTACTAGGTCACAAGATGGTTATGTGACATCTTTGGACGTGATAAACTATTTAATTTCGCACGAAAACGAGATGTGTCATTATACTTATCGTGAACGTACCATACTCTATTATTATGTTGACAAATGCGATATTAAACGGGAAATATTTGACGTGTTATTCGATAGTAACTATAGCGGTAATGAACTAATGCATATTCTATCTATCTATTTACGTAAACAATATAGGAAGAAAAATCATAAAATAGATAATTATATAGTGGATAAACTATTATCTGCCCATGATACATTTTATATTTTAGAATTGTGTAATAGTTTACGTAATAATGTCATAATATCCTCAATTCTTAAAAGATATACAGATTCTATACAAGATCTATTGTCAGAATATGTATCTTATCATACAGTGTACATCAATGTTATCAAATGTATGATTAGGGAAGGAGCTATATTATATAGATTTAAGCATATAAATAAATATTTTAAAAGATTTGACAATAGGGATCCTAAAGTTGTAGAGTATATTTTAAAAAATGGAAACGTAGTTGTTAATGATGATAACATAATAAATATTATGCCGTTATTCCCTACCTTATTTATTCACGAGTCAGAAGTGTTATCGATACTAGAAATTTGTAAGCCGTATATCGATGATATAAACAAAATAGATAAACATGGACGTAGTATACTTTATTATTGTATCGAGTCGCATAGTGTTGACCTAATAGAATGGTTAATAGATAATGGCGCAGATATTAATATAACAACAACATATGGGTCTACATGTATTGGTATTTGTGTTATAATGGCACATGCATGTATACCAGAAATAGCAGAAATATATATTAAGATATTGGAAATTATTTTGAGTAAATTACCAACCATCGAATGTATTAAGAAAACAGTTGATTACCTATCCAACGACAGGCACTTATTAATAGGTAATAAGGCTAAATCGTTACTGAAAATATGTATTAAGTACTTCATATTAGTAGACTATAAGTACATATGTGATACGTATCCATCTTATATAGAATATATAACCGACTGCGAAAAAGAAATTGCTAATATGTGTCAAATTAAAATAAATGGTACGGACATGCTTACAGTGATGTACAAGTTAAATAAACCTACAAAGAAACGATATGTTAATAATCCGATATTTACAGATTGGGCTAATAAGCAATATAAGTTTTATAATCAAATAATATATAATGCTAATAGGTTAATAGAACAAAGTAAGAAAATAGACAACATGATAGATGAGGTATCCGCGGATAACAATCGTTTATCAACACTACCGTTAGAACTTAGACATTTGATTTTCTCGTACGCGTTCCTA
>OP205097
ATGGTTAACGATAAGATACTCTATGATAGTTGTAAAACATTTAACATCGATGCCAGTAGTGCACAATCATTAATAGAAAGTGGTGCAAATCCATTATATGAGTATGATGGTGAAACTCCATTAAAGGCATACGTTACCAAAAAAAATAATAATATCAAAAACGATGTTGTGATTTTGTTATTGTCGTCAGTCGACTATAAAAATATCAATGATTTTGATATATTTGAATATCTATGTTCTGATAACATCGATATAGACTTATTGAAATTACTAATTTCGAAAGGTATAGAAATAAATAGTATCAAAAATGGTATTAATATTGTAGAGAAATACGCGACAACATCAAATCCTAATATAGATGTATTTAAACTATTATTGGATAAAGGAATACCTACATGTAGCAACATACAGTATGGGTACAATATCATACCCATTCAATGTACTGATTATATTTATTTTAATTGGGATGACGAGTTTGATTATTTAGATTATGACTACACCACTGATTATGATAATAGAATGGGTAAAACAGTTCTCTATTATTATATTATTACTAGGTCACAAGATGGTTATGTGACATCTTTGGACGTGATAAACTATTTAATTTCGCACGAAAACGAGATGTGTCATTATACTTATCGTGAACGTACCATACTCTATTATTATGTTGACAAATGCGATATTAAACGGGAAATATTTGACGTGTTATTCGATAGTAACTATAGCGGTAATGAACTAATGCATATTCTATCTATCTATTTACGTAAACAATATAGGAAGAAAAATCATAAAATAGATAATTATATAGTGGATAAACTATTATCTGCCCATGATACATTTTATATTTTAGAATTGTGTAATAGTTTACGTAATAATGTCATAATATCCTCAATTCTTAAAAGATATACAGATTCTATACAAGATCTATTGTCAGAATATGTATCTTATCATACAGTGTACATCAATGTTATCAAATGTATGATTAGGGAAGGAGCTATATTATATAGATTTAAGCATATAAATAAATATTTTAAAAGATTTGACAATAGGGATCCTAAAGTTGTAGAGTATATTTTAAAAAATGGAAACGTAGTTGTTAATGATGATAACATAATAAATATTATGCCGTTATTCCCTACCTTATTTATTCACGAGTCAGAAGTGTTATCGATACTAGAAATTTGTAAGCCATATATCGATGATATAAACAAAATAGATAAACATGGACGTAGTATACTTTATTATTGTATCGAGTCGCATAGTGTTGACCTAATAGAATGGTTAATAGATAATGGCGCAGATATTAATATAACAACAACATATGGGTCTACATGTATTGGTATTTGTGTTATAATGGCACATGCATGTATACCAGAAATAGCAGAAATATATATTAAGATATTGGAAATTATTTTGAGTAAATTACCAACCATCGAATGTATTAAGAAAACAGTTGATTACCTATCCAACGACAGGCACTTATTAATAGGTAATAAGGCTAAATCGTTACTGAAAATATGTATTAAGTACTTCATATTAGTAGACTATAAGTACATATGTGATACGTATCCATCTTATATAGAATATATAACCGACTGCGAAAAAGAAATTGCTGATATGTGTCAAATTAAAATAAATGGTACGGACATGCTTACAGTGATGTACAAGTTAAATAAACCTACAAAGAAACGATATGTTAATAATCCGATATTTACAGATTGGGCTAATAAGCAATATAAGTTTTATAATCAAATAATATATAATGCTAATAGGTTAATAGAACAAAGTAAGAAAATAGACAACATGATAGATGAGGTATCCGCGGATAACAATCGTTTATCAACACTACCGTTAGAACTTAGACATTTGATTTTCTCGTACGCGTTCCTA
>OP013005
ATGGTTAACGATAAGATACTCTATGATAGTTGTAAAACATTTAACATCGATGCCAGTAGTGCACAATCATTAATAGAAAGTGGTGCAAATCCATTATATGAGTATGATGGTGAAACTCCATTAAAGGCATACGTTACCAAAAAAAATAATAATATCAAAAACGATGTTGTGATTTTGTTATTGTCGTCAGTCGACTATAAAAATATCAATGATTTTGATATATTTGAATATCTATGTTCTGATAACATCGATATAGACTTATTGAAATTACTAATTTCGAAAGGTATAGAAATAAATAGTATCAAAAATGGTATTAATATTGTAGAGAAATACGCGACAACATCAAATCCTAATATAGATGTATTTAAACTATTATTGGATAAAGGAATACCTACATGTAGCAACATACAGTATGGGTACAATATCATACCCATTCAATGTACTGATTATATTTATTTTAATTGGGATGACGAGTTTGATTATTTAGATTATGACTACACCACTGATTATGATAATAGAATGGGTAAAACAGTTCTCTATTATTATATTATTACTAGGTCACAAGATGGTTATGTGACATCTTTGGACGTGATAAACTATTTAATTTCGCACGAAAACGAGATGTGTCATTATACTTATCGTGAACGTACCATACTTTATTATTATGTTGACAAATGCGATATTAAACGGGAAATATTTGACGTGTTATTCGATAGTAACTATAGCGGTAATGAACTAATGCATATTCTATCTATCTATTTACGTAAACAATATAGGAAGAAAAATCATAAAATAGATAATTATATAGTGGATAAACTATTATCTGCCCATGATACATTTTATATTTTAGAATTGTGTAATAGTTTACGTAATAATGTCATAATATCCTCAATTCTTAAAAGATATACAGATTCTATACAAGATCTATTGTCAGAATATGTATCTTATCATACAGTGTACATCAATGTTATCAAATGTATGATTAGGGAAGGAGCTATATTATATAGATTTAAGCATATAAATAAATATTTTAAAAGATTTGACAATAGGGATCCTAAAGTTGTAGAGTATATTTTAAAAAATGGAAACGTAGTTGTTAATGATGATAACATAATAAATATTATGCCGTTATTCCCTACCTTATTTATTCACGAGTCAGAAGTGTTATCGATACTAGAAATTTGTAAGCCGTATATCGATGATATAAACAAAATAGATAAACATGGACGTAGTATACTTTATTATTGTATCGAGTCGCATAGTGTTGACCTAATAGAATGGTTAATAGATAATGGCGCAGATATTAATATAACAACAACATATGGGTCTACATGTATTGGTATTTGTGTTATAATGGCACATGCATGTATACCAGAAATAGCAGAAATATATATTAAGATATTGGAAATTATTTTGAGTAAATTACCAACCATCGAATGTATTAAGAAAACAGTTGATTACCTATCCAACGACAGGCACTTATTAATAGGTAATAAGGCTAAATCGTTACTGAAAATATGTATTAAGTACTTCATATTAGTAGACTATAAGTACATATGTGATACGTATCCATCTTATATAGAATATATAACCGACTGCGAAAAAGAAATTGCTGATATGTGTCAAATTAAAATAAATGGTACGGACATGCTTACAGTGATGTACAAGTTAAATAAACCTACAAAGAAACGATATGTTAATAATCCGATATTTACAGATTGGGCTAATAAGCAATATAAGTTTTATAATCAAATAATATATAATGCTAATAGGTTAATAGAACAAAGTAAGAAAATAGACAACATGATAGATGAGGTATCCGCGGATAACAATCGTTTATCAACACTACCGTTAGAACTTAGACATTTGATTTTCTCGTACGCGTTCCTA
>ON983165
ATGGTTAACGATAAGATACTCTATGATAGTTGTAAAACATTTAACATCGATGCCAGTAGTGCACAATCATTAATAGAAAGTGGTGCAAATCCATTATATGAGTATGATGGTGAAACTCCATTAAAGGCATACGTTACCAAAAAAAATAATAATATCAAAAACGATGTTGTGATTTTGTTATTGTCGTCAGTCGACTATAAAAATATCAATGATTTTGATATATTTGAATATCTATGTTCTGATAACATCGATATAGACTTATTAAAATTACTAATTTCGAAAGGTATAGAAATAAATAGTATCAAAAATGGTATTAATATTGTAGAGAAATACGCGACAACATCAAATCCTAATATAGATGTATTTAAACTATTATTGGATAAAGGAATACCTACATGTAGCAACATACAGTATGGGTACAATATCATACCCATTCAATGTACTGATTATATTTATTTTAATTGGGATGACGAGTTTGATTATTTAGATTATGACTACACCACTGATTATGATAATAGAATGGGTAAAACAGTTCTCTATTATTATATTATTACTAGGTCACAAGATGGTTATGTGACATCTTTGGACGTGATAAACTATTTAATTTCGCACGAAAACGAGATGTGTCATTATACTTATCGTGAACGTACCATACTCTATTATTATGTTGACAAATGCGATATTAAACGGGAAATATTTGACGTGTTATTCGATAGTAACTATAGCGGTAATGAACTAATGCATATTCTATCTATCTATTTACGTAAACAATATAGGAAGAAAAATCATAAAATAGATAATTATATAGTGGATAAACTATTATCTGCCCATGATACATTTTATATTTTAGAATTGTGTAATAGTTTACGTAATAATGTCATAATATCCTCAATTCTTAAAAGATATACAGATTCTATACAAGATCTATTGTCAGAATATGTATCTTATCATACAGTGTACATCAATGTTATCAAATGTATGATTAGGGAAGGAGCTATATTATATAGATTTAAGCATATAAATAAATATTTTAAAAGATTTGACAATAGGGATCCTAAAGTTGTAGAGTATATTTTAAAAAATGGAAACGTAGTTGTTAATGATGATAACATAATAAATATTATGCCGTTATTCCCTACCTTATTTATTCACGAGTCAGAAGTGTTATCGATACTAGAAATTTGTAAGCCGTATATCGATGATATAAACAAAATAGATAAACATGGACGTAGTATACTTTATTATTGTATCGAGTCGCATAGTGTTGACCTAATAGAATGGTTAATAGATAATGGCGCAGATATTAATATAACAACAACATATGGGTCTACATGTATTGGTATTTGTGTTATAATGGCACATGCATGTATACCAGAAATAGCAGAAATATATATTAAGATATTGGAAATTATTTTGAGTAAATTACCAACCATCGAATGTATTAAGAAAACAGTTGATTACCTATCCAACGACAGGCACTTATTAATAGGTAATAAGGCTAAATCGTTACTGAAAATATGTATTAAGTACTTCATATTAGTAGACTATAAGTACATATGTGATACGTATCCATCTTATATAGAATATATAACCGACTGCGAAAAAGAAATTGCTGATATGTGTCAAATTAAAATAAATGGTACGGACATGCTTACAGTGATGTACAAGTTAAATAAACCTACAAAGAAACGATATGTTAATAATCCGATATTTACAGATTGGGCTAATAAGCAATATAAGTTTTATAATCAAATAATATATAATGCTAATAGGTTAATAGAACAAAGTAAGAAAATAGACAACATGATAGATGAGGTATCCGCGGATAACAATCGTTTATCAACACTACCGTTAGAACTTAGACATTTGATTTTCTCGTACGCGTTCCTA
>ON675438
ATGGTTAACGATAAGATACTCTATGATAGTTGTAAAACATTTAACATCGATGCCAGTAGTGCACAATCATTAATAGAAAGTGGTGCAAATCCATTATATGAGTATGATGGTGAAACTCCATTAAAGGCATACGTTACCAAAAAAAATAATAATATCAAAAACAATGTTGTGATTTTGTTATTGTCGTCAGTCGACTATAAAAATATCAATGATTTTGATATATTTGAATATCTATGTTCTGATAACATCGATATAGACTTATTGAAATTACTAATTTCGAAAGGTATAGAAATAAATAGTATCAAAAATGGTATTAATATTGTAGAGAAATACGCGACAACATCAAATCCTAATATAGATGTATTTAAACTATTATTGGATAAAGGAATACCTACATGTAGCAACATACAGTATGGGTACAATATCATACCCATTCAATGTACTGATTATATTTATTTTAATTGGGATGACGAGTTTGATTATTTAGATTATGACTACACCACTGATTATGATAATAGAATGGGTAAAACAGTTCTCTATTATTATATTATTACTAGGTCACAAGATGGTTATGTGACATCTTTGGACGTGATAAACTATTTAATTTCGCACGAAAACGAGATGTGTCATTATACTTATCGTGAACGTACCATACTCTATTATTATGTTGACAAATGCGATATTAAACGGGAAATATTTGACGTGTTATTCGATAGTAACTATAGCGGTAATGAACTAATGCATATTCTATCTATCTATTTACGTAAACAATATAGGAAGAAAAATCATAAAATAGATAATTATATAGTGGATAAACTATTATCTGCCCATGATACATTTTATATTTTAGAATTGTGTAATAGTTTACGTAATAATGTCATAATATCCTCAATTCTTAAAAGATATACAGATTCTATACAAGATCTATTGTCAGAATATGTATCTTATCATACAGTGTACATCAATGTTATCAAATGTATGATTAGGGAAGGAGCTATATTATATAGATTTAAGCATATAAATAAATATTTTAAAAGATTTGACAATAGGGATCCTAAAGTTGTAGAGTATATTTTAAAAAATGGAAACGTAGTTGTTAATGATGATAACATAATAAATATTATGCCGTTATTCCCTACCTTATTTATTCACGAGTCAGAAGTGTTATCGATACTAGAAATTTGTAAGCCGTATATCGATGATATAAACAAAATAGATAAACATGGACGTAGTATACTTTATTATTGTATCGAGTCGCATAGTGTTGCCCTAATAGAATGGTTAATAGATAATGGCGCAGATATTAATATAACAACAACATATGGGTCTACATGTATTGGTATTTGTGTTATAATGGCACATGCATGTATACCAGAAATAGCAGAAATATATATTAAGATATTGGAAATTATTTTGAGTAAATTACCAACCATCGAATGTATTAAGAAAACAGTTGATTACCTATCCAACGACAGGCACTTATTAATAGGTAATAAGGCTAAATCGTTACTGAAAATATGTATTAAGTACTTCATATTAGTAGACTATAAGTACATATGTGATACGTATCCATCTTATATAGAATATATAACCGACTGCGAAAAAGAAATTGCTGATATATGTCAAATTAAAATAAATGGTACGGACATGCTTACAGTGATGTACAAGTTAAATAAACCTACAAAGAAACGATATGTTAATAATCCGATATTTACAGATTGGGCTAATAAGCAATATAAGTTTTATAATCAAATAATATATAATGCTAATAGGTTAATAGAACAAAGTAAGAAAATAGACAACATGATAGATGAGGTATCCGCGGATAACAATCGTTTATCAACACTACCGTTAGAACTTAGACATTTGATTTTCTCGTACGCGTTCCTA
>OP012849
ATGGTTAACGATAAGATACTCTATGATAGTTGTAAAACATTTAACATCGATGCCAGTAGTGCACAATCATTAATAGAAAGTGGTGCAAATCCATTATATGAGTATGATGGTGAAACTCCATTAAAGGCATACGTTACCAAAAAAAATAATAATATCAAAAACGATGTTGTGATTTTGTTATTGTCGTCAGTCGACTATAAAAATATCAATGATTTTGATATATTTGAATATCTATGTTCTGATAACATCGATATAGACTTATTGAAATTACTAATTTCGAAAGGTATAGAAATAAATAGTATCAAAAATGGTATTAATATTGTAGAGAAATACGCGACAACATCAAATCCTAATATAGATGTATTTAAACTATTATTGGATAAAGGAATACCTACATGTAGCAACATACAGTATGGGTACAATATCATACCCATTCAATGTACTGATTATATTTATTTTAATTGGGATGACGAGTTTGATTATTTAGATTATGACTACACCACTGATTATGATAATAGAATGGGTAAAACAGTTCTCTATTATTATATTATTACTAGGTCACAAGATGGTTATGTGACATCTTTGGACGTGATAAACTATTTAATTTCGCACGAAAACGAGATGTGTCATTATACTTATCGTGAACGTACCATACTCTATTATTATGTTGACAAATGCGATATTAAACGGGAAATATTTGACGTGTTATTCGATAGTAACTATAGCGGTAATGAACTAATGCATATTCTATCTATCTATTTACGTAAACAATATAGGAAGAAAAATCATAAAATAGATAATTATATAGTGGATAAACTATTATCTGCCCATGATACATTTTATATTTTAGAATTGTGTAATAGTTTACGTAATAATGTCATAATATCCTCAATTCTTAAAAGATATACAGATTCTATACAAGATCTATTGTCAGAATATGTATCTTATCATACAGTGTACATCAATGTTATCAAATGTATGATTAGGGAAGGAGCTATATTATATAGATTTAAGCATATAAATAAATATTTTAAAAGATTTGACAATAGGGATCCTAAAGTTGTAGAGTATATTTTAAAAAATGGAAACGTAGTTGTTAATGATGATAACATAATAAATATTATGCCGTTATTCCCTACCTTATTTATTCACGAGTCAGAAGTGTTATCGATACTAGAAATTTGTAAGCCGTATATCGATGATATAAACAAAATAGATAAACATGGACGTAGTATACTTTATTATTGTATCGAGTCGCATAGTGTTGACCTAATAGAATGGTTAATAGATAATGGCGCAGATATTAATATAACAACAACATATGGGTCTACATGTATTGGTATTTGTGTTATAATGGCACATGCATGTATACCAGAAATAGCAGAAATATATATTAAGATATTGGAAATTATTTTGAGTAAATTACCAACCATCGAATGTATTAAGAAAACAGTTGATTACCTATTCAACGACAGGCACTTATTAATAGGTAATAAGGCTAAATCGTTACTGAAAATATGTATTAAGTACTTCATATTAGTAGACTATAAGTACATATGTGATACGTATCCATCTTATATAGAATATATAACCGACTGCGAAAAAGAAATTGCTGATATGTGTCAAATTAAAATAAATGGTACGGACATGCTTACAGTGATGTACAAGTTAAATAAACCTACAAAGAAACGATATGTTAATAATCCGATATTTACAGATTGGGCTAATAAGCAATATAAGTTTTATAATCAAATAATATATAATGCTAATAGGTTAATAGAACAAAGCAAGAAAATAGACAACATGATAGATGAGGTATCCGCGGATAACAATCGTTTATCAACACTACCGTTAGAACTTAGACATTTGATTTTCTCGTACGCGTTCCTA
>KP849471
ATGGTTAACGATAAGATACTCTATGATAGTTGTAAAACATTTAACATCGATGCCAGTAGTGCACAATCATTAATAGAAAGTGGTGCAAATCCATTATATGAGTATGATGGTGAAACTCCATTAAAGGCATACGTTACCAAAAAAAATAATAATATCAAAAACGATGTTGTGATTTTGTTATTGTCGTCAGTCGACTATAAAAATATCAATGATTTTGATATATTTGAATATCTATGTTCTGATAACATCGATATAGACTTATTGAAATTACTAATTTCGAAAGGTATAGAAATAAATAGTATCAAAAATGGTATTAATATTGTAGAGAAATACGCGACAACATCAAATCCTAATATAGATGTATTTAAACTATTATTGGATAAAGGAATACCTACATGTAGCAACATACAGTATGGGTACAATATCATACCCATTCAATGTACTGATTATATTTATTTTAATTGGGATGACGAGTTTGATTATTTAGATTATGACTACACCACTGATTATGATAATAGAATGGGTAAAACAGTTCTCTATTATTATATTATTACTAGGTCACAAGATGGTTATGTGACATCTTTGGACGTGATAAACTATTTAATTTCGCACGAAAACGAAATGTGTCATTATACTTATCGTGAACGTACCATACTCTATTATTATGTTGACAAATGCGATATTAAACGGGAAATATTTGACGTGTTATTCGATAGTAACTATAGCGGTAATGAACTAATGCATATTCTATCTATCTATTTACGTAAACAATATAGGAAGAAAAATCATAAAATAGATAATTATATAGTGGATAAACTATTATCTGCCCATGATACGTTTTATATTTTAGAATTGTGTAATAGTTTACGTAATAATGTCATAATATCCTCAATTCTTAAAAGATATACAGATTCTATACAAGATCTATTGTCAGAATATGTATCTTATCATACAGTGTACATCAATGTTATCAAATGTATGATTAGGGAAGGAGCTATATTATATAGATTTAAGCATATAAATAAATATTTTAAAAGATTTGACAATAGGGATCCTAAAGTTGTAGAGTATATTTTAAAAAATGGAAACGTAGTTGTTAATGATGATAACATAATAAATATTATGCCGTTATTCCCTACCTTATTTATTCACGAGTCAGAAGTGTTATCGATACTAAAAATTTGTAAGCCGTATATCGATGATATAAACAAAATAGATAAACATGGACGTAGTATACTTTATTATTGTATCGAGTCGCATAGTGTTGCACTAGTAGAATGGTTAATAGATAATGGCGCAGATATTAATATAACAACAACATATGGGTCTACATGTATTGGTATTTGTGTTATAATGGCACATGCATGTATACCAGAAATAGCAGAAATATATATTAAGATATTGGAAATTATTTTGAGTAAATTACCAACCATCGAATGTATTAAGAAAACAGTTGATTACCTATCCAACGACAGGCACTTATTAATAGGTAATAAGGCTAAATCGTTACTGAAAATATGTATTAAGTACTTCATATTAGTAGACTATAAGTACATATGTGATACGTATCCATCTTATATAGAATATATAACCGACTGCGAAAAAGAAATTGCTGATATGTGTCAAATTAAAATAAATGGTACGGACATGCTTACAGTGATGTACAAGTTAAATAAACCTACAAAGAAACGATATGTTAATAATCCGATATTTACAGATTGGGCTAATAAGCAATATAAGTTTTATAATCAAATAATATATAATGCTAATAGGTTAATAGAACAAAGTAAGAAAATAGACAACATGATAGATGAGGTATCCGCGGATAACAATCGTTTATCAACACTACCGTTAGAACTTAGACATTTGATTTTCTCGTACGCGTTCCTA
>ON880520
ATGGTTAACGATAAGATACTCTATGATAGTTGTAAAACATTTAACATCGATGCCAGTAGTGCACAATCATTAATAGAAAGTGGTGCAAATCCATTATATGAGTATGATGGTGAAACTCCATTAAAGGCATACGTTACCAAAAAAAATAATAATATCAAAAACGATGTTGTGATTTTGTTATTGTCGTCAGTCGACTATAAAAATATCAATGATTTTGATATATTTGAATATCTATGTTCTGATAACATCGATATAGACTTATTGAAATTACTAATTTCGAAAGGTATAGAAATAAATAGTATCAAAAATGGTATTAATATTGTAGAGAAATACGCGACAACATCAAATCCTAATATAGATGTATTTAAACTATTATTGGATAAAGGAATACCTACATGTAGCAACATACAGTATGGGTACAATATCATACCCATTCAATGTACTGATTATATTTATTTTAATTGGGATGACGAGTTTGATTATTTAGATTATGACTACACCACTGATTATGATAATAGAATGGGTAAAACAGTTCTCTATTATTATATTATTACTAGGTCACAAGATGGTTATGTGACATCTTTGGACGTGATAAACTATTTAATTTCGCACGAAAACGAGATGTGTCATTATACTTATCGTGAACGTACCATACTCTATTATTATGTTGACAAATGCGATATTAAACGGGAAATATTTGACGTGTTATTCGATAGTAACTATAGCGGTAATGAACTAATGCATATTCTATCTATCTATTTACGTAAACAATATAGGAAGAAAAATCATAAAATAGATAATTATATAGTGGATAAACTATTATCTGCCCATGATACGTTTTATATTTTAGAATTGTGTAATAGTTTACGTAATAATGTCATAATATCCTCAATTCTTAAAAGATATACAGATTCTATACAAGATCTATTGTCAGAATATGTATCTTATCATACAGTGTACATCAATGTTATCAAATGTATGATTAGGGAAGGAGCTATATTATATAGATTTAAGCATATAAATAAATATTTTAAAAGATTTGACAATAGGGATCCTAAAGTTGTAGAGTATATTTTAAAAAATGGAAACGTAGTTGTTAATGATGATAACATAATAAATATTATGCCGTTATTCCCTACCTTATTTATTCACGAGTCAGAAGTGTTATCGATACTAGAAATTTGTAAGCCGTATATCGATGATATAAACAAAATAGATAAACATGGACGTAGTATACTTTATTATTGTATCGAGTCGCATAGTGTTGACCTAATAGAATGGTTAATAGATAATGGCGCAGATATTAATATAACAACAACATATGGGTCTACATGTATTGGTATTTGTGTTATAATGGCACATGCATGTATACCAGAAATAGCAGAAATATATATTAAGATATTGGAAATTATTTTGAGTAAATTACCAACCATCGAATGTATTAAGAAAACAGTTGATTACCTATCCAACGACAGGCACTTATTAATAGGTAATAAGGCTAAATCGTTACTGAAAATATGTATTAAGTACTTCATATTAGTAGACTATAAGTACATATGTGATACGTATCCATCTTATATAGAATATATAACCGACTGCGAAAAAGAAATTGCTGATATGTGTCAAATTAAAATAAATGGTACGGACATGCTTACAGTGATGTACAAGTTAAATAAACCTACAAAGAAACGATATGTTAATAATCCGATATTTACAGATTGGGCTAATAAGCAATATAAGTTTTATAATCAAATAATATATAATGCTAATAGGTTAATAGAACAAAGTAAGAAAATAGACAACATGATAGATGAGGTATCCGCGGATAACAATCGTTTATCAACACTACCGTTAGAACTTAGACATTTGATTTTCTCGTACGCGTTCCTA
>JX878428
ATGGTTAACGATAAGATACTCTATGATAGTTGTAAAACATTTAACATCGATGCCAGTAGTGCACAATCATTAATAGAAAGTGGTGCAAATCCATTATATGAGTATGATGGTGAAACTCCATTAAAGGCATACGTTACCAAAAAAAATAATAATATCAAAAACGATGTTGTGATTTTGTTATTGTCGTCAGTCGACTATAAAAATATCAATGATTTTGATATATTTGAATATCTATGTTCTGATAACATCGATATAGACTTATTGAAATTACTAATTTCGAAAGGTATAGAAATAAATAGTATCAAAAATGGTATTAATATTGTAGAGAAATACGCGACAACATCAAATCCTAATATAGATGTATTTAAACTATTATTGGATAAAGGAATACCTACATGTAGCAACATACAGTATGGGTACAATATCATACCCATTCAATGTACTGATTATATTTATTTTAATTGGGATGACGAGTTTGATTATTTAGATTATGACTACACCACTGATTATGATAATAGAATGGGTAAAACAGTTCTCTATTATTATATTATTACTAGGTCACAAGATGGTTATGTGACATCTTTGGACGTGATAAACTATTTAATTTCGCACGAAAACGAAATGTGTCATTATACTTATCGTGAATGTACCATACTCTATTATTATGTTGACAAATGCGATATTAAACGGGAAATATTTGACGTGTTATTCGATAGTAACTATAGCGGTAATGAACTAATGCATATTCTATCTATCTATTTACGTAAACAATATAGGAAGAAAAATCATAAAATAGATAATTATATAGTGGATAAACTATTATCTGCCCATGATACGTTTTATATTTTAGAATTGTGTAATAGTTTACGTAATAATGTCATAATATCCTCAATTCTTAAAAGATATACAGATTCTATACAAGATCTATTGTCAGAATATGTATCTTATCATACAGTGTACATCAATGTTATCAAATGTATGATTAGGGAAGGAGCTATATTATATAGATTTAAGCATATAAATAAATATTTTAAAAGATTTGACAATAGGGATCCTAAAGTTGTAGAGTATATTTTAAAAAATGGAAACGTAGTTGTTAATGATGATAACATAATAAATATTATGCCGTTATTCCCTACCTTATTTATTCACGAGTCAGAAGTGTTATCGATACTAAAAATTTGTAAGCCGTATATCGATGATATAAACAAAATAGATAAACATGGACGTAGTATACTTTATTATTGTATCGAGTCGCATAGTGTTGCACTAGTAGAATGGTTAATAGATAATGGCGCAGATATTAATATAACAACAACATATGGGTCTACATGTATTGGTATTTGTGTTATAATGGCACATGCATGTATACCAGAAATAGCAGAAATATATATTAAGATATTGGAAATTATTTTGAGTAAATTACCAACCATCGAATGTATTAAGAAAACAGTTGATTACCTATCCAACGACAGGCACTTATTAATAGGTAATAAGGCTAAATCGTTACTGAAAATATGTATTAAGTACTTCATATTAGTAGACTATAAGTACATATGTGATACGTATCCATCTTATATAGAATATATAACCGACTGCGAAAAAGAAATTGCTGATATGTGTCAAATTAAAATAAATGGTACGGACATGCTTACAGTGATGTACAAGTTAAATAAACCTACAAAGAAACGATATGTTAATAATCCGATATTTACAGATTGGGCTAATAAGCAATATAAGTTTTATAATCAAATAATATATAATGCTAATAGGTTAATAGAACAAAGTAAGAAAATAGACAACATGATAGATGAGGTATCCGCGGATAACAATCGTTTATCAACACTACCGTTAGAACTTAGACATTTGATTTTCTCGTACGCGTTCCTA
>JX878426
ATGGTTAACGATAAGATACTCTATGATAGTTGTAAAACATTTAACATCGATGCCAGTATTGCACAATCATTAATAGAAAGTGGTGCAAATCCATTATATGAGTATGATGGTGAAACTCCATTAAAGGCATACGTTACCAAAAAAAATAATAATATCAAAAACGATGTTGTGATTTTGTTATTGTCGTCAGTCGACTATAAAAATATCAATGATTTTGATATATTTGAATATCTATGTTCTGATAACATCGATATAGACTTATTGAAATTACTAATTTCGAAAGGTATAGAAATAAATAGTATCAAAAATGGTATTAATATTGTAGAGAAATACGCGACAACATCAAATCCTAATATAGATGTATTTAAACTATTATTGGATAAAGGAATACCTACATGTAGCAACATACAGTATGGGTACAATATCATACCCATTCAATGTACTGATTATATTTATTTTAATTGGGATGACGAGTTTGATTATTTAGATTATGACTACACCACTGATTATGATAATAGAATGGGTAAAACAGTTCTCTATTATTATATTATTACTAGGTCACAAGATGGTTATGTGACATCTTTGGACGTGATAAACTATTTAATTTCGCACGAAAACGAAATGTGTCATTATACTTATCGTGAACGTACCATACTCTATTATTATGTTGACAAATGCGATATTAAACGGGAAATATTTGACGTGTTATTCGATAGTAACTATAGCGGTAATGAACTAATGCATATTCTATCTATCTATTTACGTAAACAATATAGGAAGAAAAATCATAAAATAGATAATTATATAGTGGATAAACTATTATCTGCCCATGATACGTTTTATATTTTAGAATTGTGTAATAGTTTACGTAATAATGTCATAATATCCTCAATTCTTAAAAGATATACAGATTCTATACAAGATCTATTGTCAGAATATGTATCTTATCATACAGTGTACATCAATGTTATCAAATGTATGATTAGGGAAGGAGCTATATTATATAGATTTAAGCATATAAATAAATATTTTAAAAGATTTGACAATAGGGATCCTAAAGTTGTAGAGTATATTTTAAAAAATGGAAACGTAGTTGTTAATGATGATAACATAATAAATATTATGCCGTTATTCCCTACCTTATTTATTCACGAGTCAGAAGTGTTATCGATACTAAAAATTTGTAAGCCGTATATCGATGATATAAACAAAATAGATAAACATGGACGTAGTATACTTTATTATTGTATCGAGTCGCATAGTGTTGCACTAGTAGAATGGTTAATAGATAATGGCGCAGATATTAATATAACAACAACATATGGGTCTACATGTATTGGTATTTGTGTTATAATGGCACATGCATGTATACCAGAAATAGCAGAAATATATATTAAGATATTGGAAATTATTTTGAGTAAATTACCAACCATCGAATGTATTAAGAAAACAGTTGATTACCTATCCAACGACAGGCACTTATTAATAGGTAATAAGGCTAAATCGTTACTGAAAATATGTATTAAGTACTTCATATTAGTAGACTATAAGTACATATGTGATACGTATCCATCTTATATAGAATATATAACCGACTGCGAAAAAGAAATTGCTGATATGTGTCAAATTAAAATAAATGGTACGGACATGCTTACAGTGATGTACAAGTTAAATAAACCTACAAAGAAACGATATGTTAATAATCCGATATTTACAGATTGGGCTAATAAGCAATATAAGTTTTATAATCAAATAATATATAATGCTAATAGGTTAATAGAACAAAGTAAGAAAATAGACAACATGATAGATGAGGTATCCGCGGATAACAATCGTTTATCAACACTACCGTTAGAACTTAGACATTTGATTTTCTCGTACGCGTTCCTA
>JX878407
ATGGTTAACGATAAGATACTCTATGATAGTTGTAAAACATTTAACATCGATGCCAGTAGTACACAATCATTAATAGAAAGTGGTGCAAATCCATTATATGAGTATGATGGTGAAACTCCATTAAAGGCATACGTTACCAAAAAAAATAATAATATCAAAAACGATGTTGTGATTTTGTTATTGTCGTCAGTCGACTATAAAAATATCAATGATTTTGATATATTTGAATATCTATGTTCTGATAACATCGATATAGACTTATTGAAATTACTAATTTCGAAAGGTATAGAAATAAATAGTATCAAAAATGGTATTAATATTGTAGAGAAATACGCGACAACATCAAATCCTAATATAGATGTATTTAAACTATTATTGGATAAAGGAATACCTACATGTAGCAACATACAGTATGGGTACAATATCATACCCATTCAATGTACTGATTATATTTATTTTAATTGGGATGACGAGTTTGATTATTTAGATTATGACTACACCACTGATTATGATAATAGAATGGGTAAAACAGTTCTCTATTATTATATTATTACTAGGTCACAAGATGGTTATGTGACATCTTTGGACGTGATAAACTATTTAATTTCGCACGAAAACGAAATGTGTCATTATACTTATCGTGAACGTACCATACTCTATTATTATGTTGACAAATGCGATATTAAACGGGAAATATTTGACGTGTTATTCGATAGTAACTATAGCGGTAATGAACTAATGCATATTCTATCTATCTATTTACGTAAACAATATAGGAAGAAAAATCATAAAATAGATAATTATATAGTGGATAAACTATTATCTGCCCATGATACGTTTTATATTTTAGAATTGTGTAATAGTTTACGTAATAATGTCATAATATCCTCAATTCTTAAAAGATATACAGATTCTATACAAGATCTATTGTCAGAATATGTATCTTATCATACAGTGTACATCAATGTTATCAAATGTATGATTAGGGAAGGAGCTATATTATATAGATTTAAGCATATAAATAAATATTTTAAAAGATTTGACAATAGGGATCCTAAAGTTGTAGAGTATATTTTAAAAAATGGAAACGTAGTTGTTAATGATGATAACATAATAAATATTATGCCGTTATTCCCTACCTTATTTATTCACGAGTCAGAAGTGTTATCGATACTAAAAATTTGTAAGCCGTATATCGATGATATAAACAAAATAGATAAACATGGACGTAGTATACTTTATTATTGTATCGAGTCGCATAGTGTTGCACTAGTAGAATGGTTAATAGATAATGGCGCAGATATTAATATAACAACAACATATGGGTCTACATGTATTGGTATTTGTGTTATAATGGCACATGCATGTATACCAGAAATAGCAGAAATATATATTAAGATATTGGAAATTATTTTGAGTAAATTACCAACCATCGAATGTATTAAGAAAACAGTTGATTACCTATCCAACGACAGGCACTTATTAATAGGTAATAAGGCTAAATCGTTACTGAAAATATGTATTAAGTACTTCATATTAGTAGACTATAAGTACATATGTGATACGTATCCATCTTATATAGAATATATAACCGACTGCGAAAAAGAAATTGCTGATATGTGTCAAATTAAAATAAATGGTACGGACATGCTTACAGTGATGTACAAGTTAAATAAACCTACAAAGAAACGATATGTTAATAATCCGATATTTACAGATTGGGCTAATAAGCAATATAAGTTTTATAATCAAATAATATATAATGCTAATAGGTTAATAGAACAAAGTAAGAAAATAGACAACATGATAGATGAGGTATCCGCGGATAACAATCGTTTATCAACACTACCGTTAGAACTTAGACATTTGATTTTCTCGTACGCGTTCCTA
>HM172544
ATGGTTAACGATAAGATACTCTATGATAGTTGTAAAACATTTAACATCGATGCCAGTAGTGCACAATCATTAATAGAAAGTGGTGCAAATCCATTATATGAGTATGATGGTGAAACTCCATTAAAGGCATACGTTACCAAAAAAAATAATAATATCAAAAACGATGTTGTGATTTTGTTATTGTCGTCAGTCGACTATAAAAATATCAATGATTTTGATATATTTGAATATCTATGTTCTGATAACATCGATATAGACTTATTGAAATTACTAATTTCGAAAGGTATAGAAATAAATAGTATCAAAAATGGTATTAATATTGTAGAGAAATACGCGACAACATCAAATCCTAATATAGATGTATTTAAACTATTATTGGATAAAGGAATACCTACATGTAGCAACATACAGTATGGGTACAATATCATACCCATTCAATGTACTGATTATATTTATTTTAATTGGGATGACGAGTTTGATTATTTAGATTATGACTACACCACTGATTATGATAATAGAATGGGTAAAACAGTTCTCTATTATTATATTATTACTAGGTCACAAGATGGTTATGTGACATCTTTGGACGTGATAAACTATTTAATTTCGCACGAAAACGAAATGTGTCATTATACTTATCGTGAACGTACCATACTCTATTATTATGTTGACAAATGCGATATTAAACGGGAAATATTTGACGTGTTATTCGATAGTAACTATAGCGGTAATGAACTAATGCATATTCTATCTATCTATTTACGTAAACAATATAGGAAGAAAAATCATAAAATAGATAATTATATAGTGGATAAACTATTATCTGCCCATGATACGTTTTATATTTTAGAATTGTGTAATAGTTTACGTAATAATGTCATAATATCCTCAATTCTTAAAAGATATACAGATTCTATACAAGATCTATTGTCAGAATATGTATCTTATCATACAGTGTACATCAATGTTATCAAATGTATGATTAGGGAAGGAGCTATATTATATAGATTTAAGCATATAAATAAATATTTTAAAAGATTTGACAATAGGGATCCTAAAGTTGTAGAGTATATTTTAAAAAATGGAAACGTAGTTGTTAATGATGATAACATAATAAATATTATGCCGTTATTCCCTACCTTATTTATTCACGAGTCAGAAGTGTTATCGATACTAAAAATTTGTAAGCCGTATATCGATGATATAAACAAAATAGATAAACATGGACGTAGTATACTTTATTATTGTATCGAGTCGCATAGTGTTGCACTAGTAGAATGGTTAATAGATAATGGCGCAGATATTAATATAACAACAACATATGGGTCTACATGTATTGGTATTTGTGTTATAATGGCACATGCATGTATACCAGAAATAGCAGAAATATATATTAAGATATTGGAAATTATTTTGAGTAAATTACCAACCATCGAATGTATTAAGAAAACAGTTGATTACCTATCCAACGACAGGCACTTATTAATAGGTAATAAGGCTAAATCGTTACTGAAAATATGTATTAAGTACTTCATATTAGTAGACTATAAGTACATATGTGATACGTATCCATCTTATATAGAATATATAACCGACTGCGAAAAAGAAATTGCTGATATGTGTCAAATTAAAATAAATGGTACGGACATGCTTACAGTGATGTACAAGTTAAATAAACCTACAAAGAAACGATATGTTAATAATCCGATATTTACAGATTGGGCTAATAAGCAATATAAGTTTTATAATCAAATAATATATAATACTAATAGGTTAATAGAACAAAGTAAGAAAATAGACAACATGATAGATGAGGTATCCGCGGATAACAATCGTTTATCAACACTACCGTTAGAACTTAGACATTTGATTTTCTCGTACGCGTTCCTA
