# Supplementary material for: Evolutionary dissection of monkeypox virus: Positive Darwinian selection drives the adaptation of virus–host interaction proteins
Source: Front Cell Infect Microbiol. 2023 Jan 13;12:1083234. doi: 10.3389/fcimb.2022.1083234 (PMC9880225; doi:10.3389/fcimb.2022.1083234)
Supplement: Supplementary file 1 [file DataSheet_1.zip › Dataset_MPXV_coding_gene_allleles/MPXVgp013.fas]

>MT250197
ATGGGTATACAACACGAATTCGACATCATTATTAATGGAGATATCGCGTTGAGAAATTTACAGTTACATAGAGGAGATAACTACGGATGCAAACTAAAAATTATTTCGAATGATTACAAGAAATTAAAGTTAAGATTCATTATACGCCCAGATTGGTCGGAAATCGACGAGGTCAAAGGATTAACCGTATTTGCAAACAACTATGCGGTGAAAGTTAATAAGGTAGATTACACGTTCTATTACGTAATATATGAGGCTGTAATACATCTGTATAACAAAAAAACAGAGATATTGATTTATTCTGATGATGAGAACGAGCTCTTCAAACACTATTACCCATACATCAGTCTAAATATGATTAGTAAAAAGTATAAAGTTAAAGAAGAGAACTACTCATCCCCGTATATAGAACATCCGTTAATCCCGTATAGAGATTATGAGTCCATGGAT
>OP442946
ATGGGTATACAACACGAATTCGACATCATTATTAATGGAGATATCGCGTTGAGAAATTTACAGTTACATAGAGGAGATAACTACGGATGCAAACTAAAAATTATTTCGAATGATTACAAGAAATTAAAGTTAAGATTCATTATACGCCCAGATTGGTCGGAAATCGACGAGGTCAAAGGATTAACCGTATTTGCAAACAACTATGCGGTGAAAGTTAATAAGGTAGATTACACGTTCTATTACGTAATATATGAGGCTGTAATACATTTGTATAACAAAAAAACAGAGATATTGATTTATTCTGATGATGAGAACGAGCTCTTCAAACACTATTACCCATACATCAGTCTAAATATGATTAGTAAAAAGTATAAAGTTAAAGAAGAGAACTACTCATCCCCGTATATAGAACATCCGTTAATCCCGTATAGAGATTATGAGTCCATGGAT
>OP324491
ATGGGTATACAACACGAATTTGACATCATTATTAATGGAGATATCGCGTTGAGAAATTTACAGTTACATAGAGGAGATAACTACGGATGCAAACTAAAAATTATTTCGAATGATTACAAGAAATTAAAGTTAAGATTCATTATACGCCCAGATTGGTCGGAAATCGACGAGGTCAAAGGATTAACCGTATTTGCAAACAACTATGCGGTGAAAGTTAATAAGGTAGATTACACGTTCTATTACGTAATATATGAGGCTGTAATACATCTGTATAACAAAAAAACAGAGATATTGATTTATTCTGATGATGAGAACGAGCTCTTCAAACACTATTACCCATACATCAGTCTAAATATGATTAGTAAAAAGTATAAAGTTAAAGAAGAGAACTACTCATCCCCGTATATAGAACATCCGTTAATCCCGTATAGAGATTATGAGTCCATGGAT
>OP310050
ATGGGTATACAACACGAATTCGACATCATTATTAATGGAGATATCGCGTTAAGAAATTTACAGTTACATAGAGGAGATAACTACGGATGCAAACTAAAAATTATTTCGAATGATTACAAGAAATTAAAGTTAAGATTCATTATACGCCCAGATTGGTCGGAAATCGACGAGGTCAAAGGATTAACCGTATTTGCAAACAACTATGCGGTGAAAGTTAATAAGGTAGATTACACGTTCTATTACGTAATATATGAGGCTGTAATACATCTGTATAACAAAAAAACAGAGATATTGATTTATTCTGATGATGAGAACGAGCTCTTCAAACACTATTACCCATACATCAGTCTAAATATGATTAGTAAAAAGTATAAAGTTAAAGAAGAGAACTACTCATCCCCGTATATAGAACATCCGTTAATCCCGTATAGAGATTATGAGTCCATGGAT
>OP245322
ATGGGTATACAACACAAATTCGACATCATTATTAATGGAGATATCGCGTTGAGAAATTTACAGTTACATAGAGGAGATAACTACGGATGCAAACTAAAAATTATTTCGAATGATTACAAGAAATTAAAGTTAAGATTCATTATACGCCCAGATTGGTCGGAAATCGACGAGGTCAAAGGATTAACCGTATTTGCAAACAACTATGCGGTGAAAGTTAATAAGGTAGATTACACGTTCTATTACGTAATATATGAGGCTGTAATACATCTGTATAACAAAAAAACAGAGATATTGATTTATTCTGATGATGAGAACGAGCTCTTCAAACACTATTACCCATACATCAGTCTAAATATGATTAGTAAAAAGTATAAAGTTAAAGAAGAGAACTACTCATCCCCGTATATAGAACATCCGTTAATCCCGTATAGAGATTATGAGTCCATGGAT
>OP018603
ATGGGTATACAACACGAATTCGACATCATTATTAATGGAGATATCGCGTTGAGAAATTTACAGTTACATAGAGGAGATAACTACGGATGCAAACTAAAAATTATTTCGAATGATTACAAGAAATTAAAGTTAAGATTCATTATACGCCCAGATTGGTCGGAAATTGACGAGGTCAAAGGATTAACCGTATTTGCAAACAACTATGCGGTGAAAGTTAATAAGGTAGATTACACGTTCTATTACGTAATATATGAGGCTGTAATACATCTGTATAACAAAAAAACAGAGATATTGATTTATTCTGATGATGAGAACGAGCTCTTCAAACACTATTACCCATACATCAGTCTAAATATGATTAGTAAAAAGTATAAAGTTAAAGAAGAGAACTACTCATCCCCGTATATAGAACATCCGTTAATCCCGTATAGAGATTATGAGTCCATGGAT
>ON853661
ATGGGTATACAACACGAATTCGACATCATTATTAATGGAGATATCGCGTTGAGAAATTTACAGTTACATAGAGGAGATAACTACGGATGCAAACTAAAAATTATTTCGAATGATTACAAGAAATTAAAGTTAAGATTCATTATACGCCCAGATTGGTCGGAAATCGACGAGGTCAAAGGATTAACCGTATTTGCAAACAACTATGCGGTGAAAGTTAATAAGGTAGATTACACGTTCTATTACGTAATATATGAGGCTGTAATACATCTGTATAACAAAAAAACAGAGATATTGATTTATTCTGATGATGAGAACGAGCTCTTCAAACACTATTACCCATACATCAGTCTAAATATGATTAGTAAAAAGTATAAAGTTAAAGAAGAGAACTACTCATCCCCGTATATAGAACATCCGTTAATCCCGTATAAAGATTATGAGTCCATGGAT
>ON843166
ATGGGTATACAACACGAATTCGACATCATTATTAATGGAGATATCGCGTTGAGAAATTTACAGTTACATAGAGGAGATAACTACGGATGCAAACTAAAAATTATTTCGAATGATTACAAGAAATTAAAGTTAAGATTCATTATACGCCCAGATTGGTCGGAAATCGACGAGGTCAAAGGATTAACCGTATTTGCAAACAACTATGCGGTGAAAGTTAATAAGGTAGATTACACGTTCTATTACGTAATATATAAGGCTGTAATACATCTGTATAACAAAAAAACAGAGATATTGATTTATTCTGATGATGAGAACGAGCTCTTCAAACACTATTACCCATACATCAGTCTAAATATGATTAGTAAAAAGTATAAAGTTAAAGAAGAGAACTACTCATCCCCGTATATAGAACATCCGTTAATCCCGTATAGAGATTATGAGTCCATGGAT
>ON813261
ATGGGTATACAACACGAATTCGACATCATTATTAATGGAGATATTGCGTTGAGAAATTTACAGTTACATAGAGGAGATAACTACGGATGCAAACTAAAAATTATTTCGAATGATTACAAGAAATTAAAGTTAAGATTCATTATACGCCCAGATTGGTCGGAAATCGACGAGGTCAAAGGATTAACCGTATTTGCAAACAACTATGCGGTGAAAGTTAATAAGGTAGATTACACGTTCTATTACGTAATATATGAGGCTGTAATACATCTGTATAACAAAAAAACAGAGATATTGATTTATTCTGATGATGAGAACGAGCTCTTCAAACACTATTACCCATACATCAGTCTAAATATGATTAGTAAAAAGTATAAAGTTAAAGAAGAGAACTACTCATCCCCGTATATAGAACATCCGTTAATCCCGTATAGAGATTATGAGTCCATGGAT
>ON675438
ATGGGTATACAACACGAATTCGACATCATTATTAATGGAGATATCGCGTTGAGAAATTTACAGTTACATAGAGGAGATAACTACGGATGCAAACTAAAAATTATTTCGAATGATTACAAGAAATTAAAGTTAAGATTCATTATACGCCCAAATTGGTCGGAAATCGACGAGGTCAAAGGATTAACCGTATTTGCAAACAACTATGCGGTGAAAGTTAATAAGGTAGATTACACGTTCTATTACGTAATATATGAGGCTGTAATACATCTGTATAACAAAAAAACAGAGATATTGATTTATTCTGATGATGAGAACGAGCTCTTCAAACACTATTACCCATACATCAGTCTAAATATGATTAGTAAAAAGTATAAAGTTAAAGAAGAGAACTACTCATCCCCGTATATAGAACATCCGTTAATCCCGTATAGAGATTATGAGTCCATGGAT
>KP849471
ATGGGTATACAACACGAATTCGACATCATTATTAATGGAGATATCGCGTTGAGAAATTTACAGTTACATAGAGGAGATAACTACGGATGCAAACTAAAAATTATTTCGAATGATTACAAGAAATTAAAGTTAAGATTCGTTATACGCCCAGATTGGTCGGAAATCGACGAGGTCAAAGGATTAACCGTATTTGCAAACAACTATGCGGTGAAAGTTAATAAGGTAGATTACACGTTATATTACGTAATATATGAGGCTGTAATACATCTGTATAATAAAAAAACAGAGATATTGATTTATTCTGATGATGAGAACGAGCTCTTCAAACACTATTACCCATACATCAGTCTAAATATGATTAGTAAAAAGTATAAAATTAAAGAAGAGAACTACTCATCCCCGTATATAGAACATCCGTTAATCCCGTATAGAGATTATGAGTCCATGGAT
>JX878417
ATGGGTATACAACACGAATTCGACATCATTATTAATGGAGATATCGCGTTGAGAAATTTACAGTTACATAGAGGAGATAACTACGGATGCAAACTAAAAATTATTTCGAATGATTACAAGAAATTAAAGTTAAGATTCGTTATACGCCCAGATTGGTCGGAAATCGACGAGGTCAAAGGATTAACCGTATTTGCAAACAACTATGCGGTGAAAGTTAATAAGGTAGATTATACGTTCTATTACGTAATATATGAGGCTGTAATACATCTGTATAATAAAAAAACAGAGATATTGATTTATTCTGATGATGAGAACGAGCTCTTCAAACACTATTACCCATACATCAGTCTAAATATGATTAGTAAAAAGTATAAAATTAAAGAAGAGAACTACTCATCCCCGTATATAGAACATCCGTTAATCCCGTATAGAGATTATGAGTCCATGGAT
>JX878428
ATGGGTATACAACACGAATTCGACATCATTATTAATGGAGATATCGCGTTGAGAAATTTACAGTTACATAGAGGAGATAACTACGGATGCAAACTAAAAATTATTTCGAATGATTACAAGAAATTAAAGTTAAGATTCGTTATACGCCCAGATTGGTCGGAAATCGACGAGGTCAAAGGATTAACCGTATTTGCAAACAACTATGCGGTGAAAGTTAATAAGGTAGATTACACGTTATATTACGTAATATATGATGCTGTAATACATCTGTATAATAAAAAAACAGAGATATTGATTTATTCTGATGATGAGAACGAGCTCTTCAAACACTATTACCCATACATCAGTCTAAATATGATTAGTAAAAAGTATAAAATTAAAGAAGAGAACTACTCATCCCCGTATATAGAACATCCGTTAATCCCGTATAGAGATTATGAGTCCATGGAT
