# Supplementary material for: Evolutionary dissection of monkeypox virus: Positive Darwinian selection drives the adaptation of virus–host interaction proteins
Source: Front Cell Infect Microbiol. 2023 Jan 13;12:1083234. doi: 10.3389/fcimb.2022.1083234 (PMC9880225; doi:10.3389/fcimb.2022.1083234)
Supplement: Supplementary file 1 [file DataSheet_1.zip › Dataset_MPXV_coding_gene_allleles/MPXVgp014.fas]

>MT903346
ATGAATGTGTATAATAAAGCCGATTCCTTTTCTTTAGAGTCTGATTCTATCAAAGATGTTATACACGATTACATTTGTTGGCTCAGTATGACTGATGAAACGAGACCATCTATCGGAAACGTCTTTACAGCGATGGAAACGTTTAAGATAGATGCTGTTAGATATTATGATGGTAACATATATGATTTAGCTAAAGATATAAATACGATGTCATTCGACAGTTTTATAAGATCTCTACAAAATATCACTTCAAAGAAAGATAAACTCACTGTTTATGGAACCATGGGATTGCTGTCTATTGTCGTGGATATTAACAAAGGTCGTGATGTATCCAATATCAAGTTCGCTGCCGGAATAATCATTTTAATGGAGTATATATTTGATGACACGGATCTGTCACATCTTAAAATAGCACTCTATCGTAGAATACAGAGATGTTATCCAATAGATGATGATGATGATGATGATGACAGA
>KJ642615
ATGAATGTGTATAATAAAGCCGATTCCTTTTCTTTAGAGTCTGATTCTATCAAAGATGTTATACACGATTACATTTGTTGGCTCAGTATGACTGATGAAACGAGACCATCTATCGGAAACGTCTTTACAGCGATGGAAACGTTTAAGATAGATGCTGTTAGATATTATGATGGTAACATATATGATTTAGCTAAAGATATAAATACGATGTCATTCGACAGTTTTATAAGATCTCTACAAAATATCACTTCAAAGAAAGATAAACTCACTGTTTATGGAACAATGGGATTGCTGTCTATTGTCGTGGATATTAACAAAGGTCGTGATGTATCCAATATCAAGTTCGCTGCCGGAATAATCATTTTAATGGAGTATATATTTGATGACACGGATCTGTCACATCTTAAAATAGCACTCTATCGTAGAATACAGAGATGTTATCCAATAGATGATGATGATGATGATGATGACAGA
>KJ642614
ATGAATGTGTATAATAAAGCCGATTCCTTTTCTTTAGAGTCTGATTCTATCAAAGATGTTATACACGATTACATTTGTTGGCTCAGTATGACTGATGAAACGAGACCATCTATCGGAAACGTCTTTACAGCGATGGAAACGTTTAAGATAGATGCTGTTAGATATTATGATGGTAACATATATGATTTAGCTAAAGATATAAATACGATGTCATTCGACAGTTTTATAAGATCTCTACAAAATATCACTTCAAAGAAAGATAAACTCACTGTTTATGGAACCATGGGATTGCTGTCTATTGTCGTGGATATTAACAAAGGTCGTGATGTATCCAATATCAAGTTCGCTGCCGGAATAATCATTTTAATGGAGTATATATTTGATGACACGGATCTGTCACATCTTAAAATAGCACTCTATCGTAGAATACAGAGATGTTATCCAATAGATGATGATGATGATGATGATGATGAT
>MT250197
ATGAATGTGTATAATAAAGCCGATTCCTTTTCTTTAGAGTCTGATTCTATCAAAGATGTTATACACGATTACATTTGTTGGCTCAGTATGACTGATGAAACGAGACCATCTATCGGAAACGTCTTTACAGCGATGGAAACGTTTAAGATAGATGCTGTTAGATATTATGATGGTAACATATATGATTTAGCTAAAGATATAAATACGATGTCATTCGACAGTTTTATAAGATCTCTACAAAATATCACTTCAAAGAAAGATAAACTCACTGTTTATGGAACAATGGGATTGCTGTCTATTGTCGTGGATATTAACAAAGGTCGTGATGTATCCAATATCAAGTTCGCTGCCGGAATAATCATTTTAATGGAGTATATATTTGATGACACGGATCTGTCACATCTTAAAATAGCACTCTATCGTAGAATACAGAGATGTTATCCAATA---GATGATGATGATGATGATGACAGA
>KP849470
ATGAATGTGTATAATAAAGCCGATTCCTTTTCTTTAGAGTCTGATTCTATCAAAGATGTTATACACGATTACATTTGTTGGCTCAGTATGACTGATGAAACGAGACCATCTATCGGAAACGTCTTTACAGCGATGGAAACGTTTAAGATAGATGCTGTTAGATATTATGATGGTAACATATATGATTTAGCTAAAGATATAAATACGATGTCATTCGACAGTTTTATAAGATCTCTACAAAATATCACTTCAAAGAAAGATAAACTCACTGTTTATGGAACCATGGGATTGCTGTCTATTGTCGTGGATATTAACAAAGGTCGTGATGTATCCAATATCAAGTTCGCTGCCGGAATAATCATTTTAATGGAGTATATATTTGATGACACGGATCTGTCACATCTTAAAATAGCACTCTATCGTAGAATACAGAGATGTTATCCAATA------GATGATGATGATGATGACAGA
>OP390194
ATGAATGTGTATAATAAAGCCGATTCCTTTTCTTTAGAGTCTGATTCTATCAAAGATGTTATACACGATTACATTTGTTGGCTCAGTATGACTGATGAAACGAGACCATCTATCGGAAACGTCTTTACAGCGATGGAAACGTTTAAGATAGATGCTGTTAGATATTATGATGGTAACATATATGATTTAGCTAAAGATATAAATACGATGTCATTCGACAGTTTTATAAGATCTCTACAAAATATCACTTCAAAGAAAGATAAACTCACTGTTTATGGAACAATGGGATTGCTGTCTATTGTCGTGGATATTAACAAAGGTCGTGATGTATCCAATATCAAGTTCGCTGCCGGAATAATCATTTTAATGGAGTATATATTTGATGACACGGATCTGTCACATCTTAAAATAGCACTCTATCGTAGAATACAGAGATGTTATCCAATA------GATGATGATGATGATGACAGA
>AY753185
ATGAATGTGTATAATAAAGCCGATTCCTTTTCTTTAGAGTCTGATTCTATCAAAGATGTTATACACGATTACATTTGTTGGCTCAGTATGACTGATGAAACGAGACCATCTATCGGAAACGTCTTTACAGCGATGGAAACGTTTAAGATAGATGCTGTTAGATATTATGATGGTAACATATATGATTTAGCTAAAGATATAAATACGATGTCATTCGACAGTTTTATAAGATCTCTACAAAATATCACTTCAAAGAAAGATAAACTCACTGTTTATGGAACCATGGGATTGCTGTCTATTGTCGTGGATATTAACAAAGGTCGTGATGTATCCAATATCAAGTTCGCTGCCGGAATAATCATTTTAATGGAGTATATATTTGATGACACGGATCTGTCACATCTTAAAATAGCACTCTATCGTAGAATACAGAGATGTTATCCAATA---------GATGATGATGATGACAGA
>MN648051
ATGAATGTGTATAATAAAGCCGATTCCTTTTCTTTAGAGTCTGATTCTATCAAAGATGTTATACACGATTACATTTGTTGGCTCAGTATGACTGATGAAACGAGACCATCTATCGGAAACGTCTTTACAGCGATGGAAACGTTTAAGATAGATGCTGTTAGATATTATGATGGTAACATATATGATTTAGCTAAAGATATAAATACGATGTCATTCGACAGTTTTATAAGATCTCTACAAAATATCACTTCAAAGAAAGATAAACTCACTGTTTATGGAACAATGGGATTGCTGTCTATTGTCGTGGATATTAACAAAGGTCGTGATGTATCCAATATCAAGTTCGCTGCCGGAATAATCATTTTAATGGAGTATATATTTGATGACACGGATCTGTCACATCTTAAAATAGCACTCTATCGTAGAATACAGAGATGTTATCCAATA---------GATGATGATGATGACAGA
>OP295383
ATGAATGTGTATAATAAAGCCGATTCCTTTTCTTTAGAGTCTGATTCTATCAAAGATGTTATACACGATTACATTTGTTGGCTCAGTATGACTGATGAAACGAGACCATCTATTGGAAACGTCTTTACAGCGATGGAAACGTTTAAGATAGATGCTGTTAGATATTATGATGGTAACATATATGATTTAGCTAAAGATATAAATACGATGTCATTCGACAGTTTTATAAGATCTCTACAAAATATCACTTCAAAGAAAGATAAACTCACTGTTTATGGAACAATGGGATTGCTGTCTATTGTCGTGGATATTAACAAAGGTCGTGATGTATCCAATATCAAGTTCGCTGCCGGAATAATCATTTTAATGGAGTATATATTTGATGACACGGATCTGTCACATCTTAAAATAGCACTCTATCGTAGAATACAGAGATGTTATCCAATA---------GATGATGATGATGACAGA
>OP324480
ATGAATGTGTATAATAAAGCCGATTCCTTTTCTTTAGAGTCTGATTCTATCAAAGATGTTATACACGATTACATTTGTTGGCTCAGTATGACTGATGAAACGAGACCATCTATCGGAAACGTCTTTACAGCGATGGAAACGTTTAAGATAGATGCTGTTAGATATTATGATGGTAACATATATGATTTAGCTAAAGATATAAATACGATGTCATTCGACAGTTTTATAAGATCTCTACAAAATATCACTTTAAAGAAAGATAAACTCACTGTTTATGGAACAATGGGATTGCTGTCTATTGTCGTGGATATTAACAAAGGTCGTGATGTATCCAATATCAAGTTCGCTGCCGGAATAATCATTTTAATGGAGTATATATTTGATGACACGGATCTGTCACATCTTAAAATAGCACTCTATCGTAGAATACAGAGATGTTATCCAATA---------GATGATGATGATGACAGA
>OP012849
ATGAATGTGTATAATAAAGCCGATTCCTTTTCTTTAGAGTCTGATTCTATCAAAGATGTTATACACGATTACATTTGTTGGCTCAGTATGACTGATGAAACGAGACCATCTATCGGAAACGTCTTTACAGCGATGGAAACGTTTAAGATAGATGCTGTTAGATATTATGATGGTAACATATATGATTTAGCTAAAGATATAAATACGATGTCATTCGACAGTTTTATAAGATCTCTACAAAATATCACTTCAAAGAAAGATAAACTCACTGTTTATGGAACAATGGGATTGCTGTCTATTGTCGTGGATATTAACAAAGGTCATGATGTATCCAATATCAAGTTCGCTGCCGGAATAATCATTTTAATGGAGTATATATTTGATGACACGGATCTGTCACATCTTAAAATAGCACTCTATCGTAGAATACAGAGATGTTATCCAATA---------GATGATGATGATGACAGA
>ON585038
ATGAATGTGTATAATAAAGCCGATTCCTTTTCTTTAGAGTCTGATTCTATCAAAGATGTTATACACGATTACATTTGTTGGCTCAGTATGACTGATGAAACAAGACCATCTATCGGAAACGTCTTTACAGCGATGGAAACGTTTAAGATAGATGCTGTTAGATATTATGATGGTAACATATATGATTTAGCTAAAGATATAAATACGATGTCATTCGACAGTTTTATAAGATCTCTACAAAATATCACTTCAAAGAAAGATAAACTCACTGTTTATGGAACAATGGGATTGCTGTCTATTGTCGTGGATATTAACAAAGGTCGTGATGTATCCAATATCAAGTTCGCTGCCGGAATAATCATTTTAATGGAGTATATATTTGATGACACGGATCTGTCACATCTTAAAATAGCACTCTATCGTAGAATACAGAGATGTTATCCAATA---------GATGATGATGATGACAGA
>KP849469 (613)
ATGAATGTGTATAATAAAGCCGATTCCTTTTCTTTAGAGTCTGATTCTATCAAAGATGTTATACACGATTACATTTGTTGGCTCAGTATGACTGATGAAACGAGACCATCTATCGGAAACGTCTTTACAGCGATGGAAACGTTTAAGATAGATGCTGTTAGATATTATGATGGTAACATATATGATTTAGCTAAAGATATAAATACGATGTCATTCGACAGTTTTATAAGATCTCTACAAAATATCACTTCAAAGAAAGATAAACTCACTGTTTATGGAACCATGGGATTGCTGTCTATTGTCGTGGATATTAACAAAGGTCGTGATGTATCCAATATCAAGTTCGCTGCCGGAATAATCATTTTAATGGAGTATATATTTGATGACACGGATCTGTCACATCTTAAAATAGCACTCTATCGTAGAATACAGAGACGTTATCCAATA---------------GATGATGATAGA
>ON645312
ATGAATGTGTATAATAAAGCCGATTCCTTTTCTTTAGAGTCTGATTCTATCAAAGATGTTATACACGATTACATTTGTTGGCTCAGTATGACTGATGAAACGAGACCATCTATCGGAAACGTCTTTACAGCGATGGAAACGTTTAAGATAGATGCTGTTAGATATTATGATGGTAACATATATGATTTAGCTAAAGATATAAATACGATGTCATTCGACAGTTTTATAAGATCTCTACAAAATATCACTTCAAAGAAAGATAAACTCACTGTTTATGGAACAATGGGATTGCTGTCTATTGTCGTGGATATTAACAAAGGTCGTGATGTATCCAATATCAAGTTCGCTGCCGGAATAATCATTTTAATGGAGTATATATTTGATGACACGGATCTGTCACATCTTAAAATAGCACTCTATCGTAGAATACAGAGATGTTATCCAATA---------------GATGATGATAGA
>OP245336
ATGAATGTGTATAATAAAGCCGATTCCTTTTCTTTAGAGTCTGATTCTATCAAAGATGTTATACACGATTACATTTGTTGGCTCAGTATGACTGATGAAACGAGACCATCTATCGGAAACGTCTTTACAGCGATGGAAACGTTTAAGATAGATGCTGTTAGATATTATGATGGTAACATATATGATTTAGCTAAAGATATAAATACGATGTCATTCGACAGTTTTATAAGATCTCTACAAAATATCACTTCAAAGAAAGATAAACTCACTGTTTATGGAACAATGGGATTGCTGTCTATTGTCGTGGATATTAACAAAGGTCGTGATGTATCCAATATCAAGTTCGCTGCCGGAATAATCATTTTAATGGAGTATATATTTGATGACACGGATCTGTCACATCTTAAAATAGCACTCTATCGTAGAATACAGAGATGTTATCCAATA------------GATGATGATGATGAA
>KP849471
ATGAATGTGTATAATAAAGCCGAATCCTTTTCTTTAGAGTCTGATTCTATCAAAGATGTTATACACGATTACATTTGTTGGCTCAGTATGACTGATGAAACGAGACCATCTATCGGAAACGTCTTTACAGCGATGGAAACGTTTAAGATAGATGCTGTTAGATATTATGATGGTAACATATATGATTTAGCTAAAGATATAAATACGATGTCATTCGACAGTTTTATAAGATCTCTACAAAATATCACTTCAAAGAAAGATAAACTCACTGTTTATGGAACCATGGGATTGCTGTCTATTGTCGTGGATATTAACAAAGGTCGTGATGTATCCAATATCAAGTTCGCTGCCGGAATAATCATTTTAATGGAGTATATATTTGATGACACGGATCTGTCACATCTTAAAATAGCACTCTATCGTAGAATACAGAGACGTTATCCAATA---------------GATGATGATAGA
