# Supplementary material for: Evolutionary dissection of monkeypox virus: Positive Darwinian selection drives the adaptation of virus–host interaction proteins
Source: Front Cell Infect Microbiol. 2023 Jan 13;12:1083234. doi: 10.3389/fcimb.2022.1083234 (PMC9880225; doi:10.3389/fcimb.2022.1083234)
Supplement: Supplementary file 1 [file DataSheet_1.zip › Dataset_MPXV_coding_gene_allleles/MPXVgp015.fas]

>MT250197
ATGACGTCGTTAATCATGGATATGAACAGGTTAAATCTTGATAAACTAAAACACGAAAATATCTTTTCTGATAATATTATAGAGGATGCCAAAGAGTTCATCTTTGGATCTAGAAAAATATATACTGATTCTGTTGATGATCTAATAGAATTATATAGTTTAGCCAAATATCTTAACAACCAAACTCTTAAAGATGTAGTGATTGAGAGAATGGATTATGTATGCAAATATATCGGTAAAGATAATTGGAGTACTATATATTCGTTTTATAAAGAAAATGGTCTACGTAATAGTTTTCTACGACAATACATCAACAATAATATAGAAGAGATATGTAGCACAGACCAATTTCTAAAATTGGATGTAGATTCAGTATGCGATATTCTAGACAACGATGAGATCGTAGTAACTAGAGAATATACTATCTTAAACATGGTATTACGATGGCTAGAAAATAAAAGAGTTAATATAGACGACTTTACTAAAGTTATGTTCGTTATTCGATTTAAATTTATAACATATTCTGAACTCACTAATGCGATAGAGAAAATAGCTCCAGAATACAGACAACGCTTACAGGATCTATACCATAAAAAATTACGCGTCCTAGACATTCTT
>OP415211
ATGACGTCGTTAATCATGGATATGAACAGGTTAAATCTTGATAAACTAAAACACGAAAATATCTTTTCTGATAATATTATAGAGGATGCCAAAGAGTTCATCTTTGGATCTAGAAAAATATATACTGATTCTGTTGATGATCTAATAGAATTATATAGTTTAGCCAAATATCTTAACAACCAAACTCTTAAAGATGTAGTGATTGAGAGAATGGATTATGTATGYAAATATATCGGTAAAGATAATTGGAGTACTATATATTCGTTTTATAAAGAAAATGGTCTACGTAATAGTTTTCTACGACAATACATCAACAATAATATAGAAGAGATATGTAGCACAGACCAATTTCTAAAATTGGATGTAGATTCAGTATGCGATATTCTAGACAACGATGAGATCGTAGTAACTAGAGAATATACTATCTTAAACATGGTATTACGATGGCTAGAAAATAAAAGAGTTAATATAGACGACTTTACTAAAGTTATGTTCGTTATTCGATTTAAATTTATAACATATTCTGAACTCACTAATGCGATAGAGAAAATAGCTCCAGAATACAGACAACGCTTACAGGATCTATACCATAAAAAATTACGCGTCCTAGACATTCTT
>OP415234
ATGACGTCGTTAATCATGGATATGAACAGGTTAAATCTTGATAAACTAAAACACGAAAATATCTTTTCTGATAATATTATAGAGGATGCCAAAGAGTTCATCTTTGGATCTAGAAAAATATATACTGATTCTGTTGATGATCTAATAGAATTATATAGTTTAGCCAAATATCTTAACAACCAAACTCTTAAAGATGTAGTGATTGAGAGAATGGATTATTTATGCAAATATATCGGTAAAGATAATTGGAGTACTATATATTCGTTTTATAAAGAAAATGGTCTACGTAATAGTTTTCTACGACAATACATCAACAATAATATAGAAGAGATATGTAGCACAGACCAATTTCTAAAATTGGATGTAGATTCAGTATGCGATATTCTAGACAACGATGAGATCGTAGTAACTAGAGAATATACTATCTTAAACATGGTATTACGATGGCTAGAAAATAAAAGAGTTAATATAGACGACTTTACTAAAGTTATGTTCGTTATTCGATTTAAATTTATAACATATTCTGAACTCACTAATGCGATAGAGAAAATAGCTCCAGAATACAGACAACGCTTACAGGATCTATACCATAAAAAATTACGCGTCCTAGACATTCTT
>OP205122
ATGACGTCGTTAATCATGGATATGAACAGGTTAAATCTTGATAAACTAAAACACGAAAATATCTTTTCTGATAATATTATAGAGGATGCCAAAGAGTTCATCTTTGGATCTAGAAAAATATATACTGATTCTGTTGATGATCTAATAGAATTATATAGTTTAGCCAAATATCTTAACAACCAAACTCTTAAAGATGTAGTGATTGAGAGAATGGATTATGTATGCAAATATATCGGTAAAGATAATTGGAGTACTATATATTCGTTTTATAAAGAAAATGGTCTACGTAATAGTTTTCTACGACAATACATCAACAATAATATAGAAGAGATATGTAGCACAGACCAATTTCTAAAATTGGATGTAGATTTAGTATGCGATATTCTAGACAACGATGAGATCGTAGTAACTAGAGAATATACTATCTTAAACATGGTATTACGATGGCTAGAAAATAAAAGAGTTAATATAGACGACTTTACTAAAGTTATGTTCGTTATTCGATTTAAATTTATAACATATTCTGAACTCACTAATGCGATAGAGAAAATAGCTCCAGAATACAGACAACGCTTACAGGATCTATACCATAAAAAATTACGCGTCCTAGACATTCTT
>OP185715
ATGACGTCGTTAATCATGGATATGAACAGGTTAAATCTTGATAAACTAAAACACGAAAATATCTTTTCTGATAATATTATAGAGGATGCCAAAGAGTTCATCTTTGGATCTAGAAAAATATATACTGATTCTGTTGATGATCTAATAGAATTATATAGTTTAGCCAAATATCTTAACAACCAAACTCTTAAAGATGTAGTGATTGAGAGAATGGATTATGTATGCAAATATATCGGTAAAGATAATTGGAGTACTATATATTCGTTTTATAAAGAAAATGGTCTACGTAATAGTTTTCTACGACAATACATCAACAATAATATAGAAGAGATATGTAGCACAGACCAATTTCTAAAATTGGATGTAGATTCAGTATGCGATATTCTAGACAACGATAAGATCGTAGTAACTAGAGAATATACTATCTTAAACATGGTATTACGATGGCTAGAAAATAAAAGAGTTAATATAGACGACTTTACTAAAGTTATGTTCGTTATTCGATTTAAATTTATAACATATTCTGAACTCACTAATGCGATAGAGAAAATAGCTCCAGAATACAGACAACGCTTACAGGATCTATACCATAAAAAATTACGCGTCCTAGACATTCTT
>OP150924
ATGACGTCGTTAATCATGGATATGAACAGGTTAAATCTTGATAAACTAAAACACGAAAATATCTTTTCTGATAATATTATAAAGGATGCCAAAGAGTTCATCTTTGGATCTAGAAAAATATATACTGATTCTGTTGATGATCTAATAGAATTATATAGTTTAGCCAAATATCTTAACAACCAAACTCTTAAAGATGTAGTGATTGAGAGAATGGATTATGTATGCAAATATATCGGTAAAGATAATTGGAGTACTATATATTCGTTTTATAAAGAAAATGGTCTACGTAATAGTTTTCTACGACAATACATCAACAATAATATAGAAGAGATATGTAGCACAGACCAATTTCTAAAATTGGATGTAGATTCAGTATGCGATATTCTAGACAACGATGAGATCGTAGTAACTAGAGAATATACTATCTTAAACATGGTATTACGATGGCTAGAAAATAAAAGAGTTAATATAGACGACTTTACTAAAGTTATGTTCGTTATTCGATTTAAATTTATAACATATTCTGAACTCACTAATGCGATAGAGAAAATAGCTCCAGAATACAGACAACGCTTACAGGATCTATACCATAAAAAATTACGCGTCCTAGACATTCTT
>ON880543
ATGACGTCGTTAATCATGGATATAAACAGGTTAAATCTTGATAAACTAAAACACGAAAATATCTTTTCTGATAATATTATAGAGGATGCCAAAGAGTTCATCTTTGGATCTAGAAAAATATATACTGATTCTGTTGATGATCTAATAGAATTATATAGTTTAGCCAAATATCTTAACAACCAAACTCTTAAAGATGTAGTGATTGAGAGAATGGATTATGTATGCAAATATATCGGTAAAGATAATTGGAGTACTATATATTCGTTTTATAAAGAAAATGGTCTACGTAATAGTTTTCTACGACAATACATCAACAATAATATAGAAGAGATATGTAGCACAGACCAATTTCTAAAATTGGATGTAGATTCAGTATGCGATATTCTAGACAACGATGAGATCGTAGTAACTAGAGAATATACTATCTTAAACATGGTATTACGATGGCTAGAAAATAAAAGAGTTAATATAGACGACTTTACTAAAGTTATGTTCGTTATTCGATTTAAATTTATAACATATTCTGAACTCACTAATGCGATAGAGAAAATAGCTCCAGAATACAGACAACGCTTACAGGATCTATACCATAAAAAATTACGCGTCCTAGACATTCTT
>OP415224
ATGACGTCGTTAATCATGGATATGAACAGGTTAAATCTTGATAAACTAAAACACGAAAATATCTTTTCTGATAATATTATAGAGGATGCCAAAGAGTTCATCTTTGGATCTAGAAAAATATATACTGATTCTGTTGATGATCTAATAGAATTATATAGTTTAGCCAAATATCTTAACAACCAAACTCTTAAAGATGTAGTGATTGAGAGAATGGATTATGTATGCAAATATATCGGTAAAGATAATTGGAGTACTATATATTCGTTTTATAAAGAAAATGGTCTACGTAATAGTTTTCTACGACAATACATCAACAATAATATAGAAGAGATATGTAGCACAGACCAATTTCTAAAATTGGATGTAGATTCAGTATGCGATATTCTAGACAACGATGAGATCGTAGTAACTAGAGAATATACTATCTTAAACATGGTATTACGATGGCTAGAAAATAAAAGAGTTAATATAGACGACTTTACTAAAGTTATGTTCGTTATTCGATTTAAATTTATAANATATTCTGAACTCACTAATGCGATAGAGAAAATAGCTCCAGAATACAGACAACGCTTACAGGATCTATACCATAAAAAATTACGCGTCCTAGACATTCTT
>KP849471
ATGACGTCGTTAATCATGGATATGAACAGGTTAGATCTTGATAAACTAAAACACGAAAATATCTTTTCTGATAATATTATAGAGGATGCCAAAGAGTTCATCTTTGGATCTAGAAAAATATATACTGATTCTGTTGATGATCTAATAGAATTATATAGTTTAGCCAAATATCTTAACAACCAAACTCTTAAAGATGTAGTGATTGAGAGAATGGATTATGTATGCAAATATATCGGTAAAGATAATTGGAGTACTATATATTCGTTTTATAAAGAAAATGGTCTACGTAATAGTTTTCTACGACAATATATCAACAATAATATAGAAGAGATATGTAACACAGACCAATTTCTAAAATTGGATGTAGATTCAGTATGCGATATTCTAGACAACGATGAGATCGTAGTAACTAGAGAATATACTATCTTAAACATGGTATTACGATGGCTAGAAAATAAAAGAGTTAATATAGACGACTTTACTAAAGTTATGTTCGTTATTCGATTTAAATTTATAACATATTCTGAACTCACTAATGCGATAGAGAAAATAGCTCCAGAATACAGACAACGCTTACAGGATCTATACCATAAAAAATTACGCGTCCTAGACATTCTT
