# Supplementary material for: Evolutionary dissection of monkeypox virus: Positive Darwinian selection drives the adaptation of virus–host interaction proteins
Source: Front Cell Infect Microbiol. 2023 Jan 13;12:1083234. doi: 10.3389/fcimb.2022.1083234 (PMC9880225; doi:10.3389/fcimb.2022.1083234)
Supplement: Supplementary file 1 [file DataSheet_1.zip › Dataset_MPXV_coding_gene_allleles/MPXVgp021.fas]

>KP849470
ATGATACTAGTTGCTGCCATAATAATTGATGTTCCGCCTGTAGTAGATCTATGTGTAAAAACCATGATTCATAATATTAATTCCACAAATTGTATAAGGATGTTTAACTTTTCTAAAAGATATGGAATTAAAAAACTATATAATACGTCGATGTCAGAAATAATCAACAATATTACTGCGGTGACATCCGATCCAGGAACTTACTTCCAAAATGTGTACACTAATAAACATAAAAATTATACAATGGTTTATGTCCGTAGTGATATAAAATGGATACTATTAAAATATTTAATCATGGAGAGTTTGATACTATTAGAAATGAATTGGTCAACTTGT
>KJ642614
ATGATACTAGTTGCTGCCATAATAATTGATGTTCCGCCTGTAGTAGATCTATGTGTAAAAACCATGATTCATAATATTAATTCCACAAATTGTATAAGGATGTTTAACTTTTCTAAAAGATATGGAATTAAAAAACTATATAATACGTCGATGTCAGAAATAATCAACAATATTACTGTGGTGACATCCGATCCAGGAACTTACTTCCAAAATGTGTACACTAATAAACATAAAAATTATACAATGGTTTATGTCCGTAGTGATATAAAATGGATACTATTAAAATATTTAATCATGGAGAGTTTGATACTATTAGAAATGAATTGGTCAACTTGT
>ON720849
ATGATACTAGTTGCTGCCATAATAATTGATGTTCCGCCTGTAATAGATCTATGTGTAAAAACCATGATTCATAATATTAATTCCACAAATTGTATAAGGATGTTTAACTTTTCTAAAAGATATGGAATTAAAAAACTATATAATACGTCGATGTCAGAAATAATCAACAATATTACTGCGGTGACATCCGATCCAGGAACTTACTTCCAAAATGTGTACACTAATAAACATAAAAAATATACAATGGTTTATGTCCGTAGTGATATAAAATGGATACTATTAAAATATTTAATCATGGAGAGTTTGATACTATTAGAAATGAATTGGTCAACTTGT
>OP451013
ATGATACTAGTTGCTGCCATAATAATTGATGTTCCGCCTGTAATAGATCTATGTGTAAAAACCATGATTTATAATATTAATTCCACAAATTGTATAAGGATGTTTAACTTTTCTAAAAGATATGGAATTAAAAAACTATATAATACGTCGATGTCAGAAATAATCAACAATATTACTGCGGTGACATCCGATCCAGGAACTTACTTCCAAAATGTGTACACTAATAAACATAAAAAATATACAATGGTTTATGTCCGTAGTGATATAAAATGGATACTATTAAAATATTTAATCATGGAGAGTTTGATACTATTAGAAATGAATTGGTCAACTTGT
>OP450997
ATGATACTAGTTGCTGCCATAATAATTGATGTTCCGCCTGTAATAGATCTATGTGTAAAAACCATGATTCATAATATTAATTCCACAAATTGTATAAGGATGTTTAACTTTTCTAAAAGATATGGAATTAAAAAACTATATAATACGTCGATGTCAGAAATAATCAACAATATTACTGCGGTGACATCCGATCCAGGAACTTACTTCCAAAATGTGTACACTAATAAACATAAAAAATATACAATGGTTTATGTCCGTAGTGATATAAAATGGATACTATTAAAATATTTAATCATGGAGAGTTTAATACTATTAGAAATGAATTGGTCAACTTGT
>OP413718
ATGATACTAGTTGCTGCCATAATAATTGATGTTCCGCCTGTAATAGATCTATGTGTAAAAACCATGATTCATAATATTAATTCCACAAATTGTATAAGGATGTTTAACTTTTCTAAAAGATATGGAATTAAAAAACTATATAATACGTCGATGTCAGAAATAATCAACAATATTACTGCGGTGACATCCAATCCAGGAACTTACTTCCAAAATGTGTACACTAATAAACATAAAAAATATACAATGGTTTATGTCCGTAGTGATATAAAATGGATACTATTAAAATATTTAATCATGGAGAGTTTGATACTATTAGAAATGAATTGGTCAACTTGT
>OP012849
ATGATACTAGTTGCTGCCATAATAATTGATGTTCCGCCTGTAATAGATCTATTTGTAAAAACCATGATTCATAATATTAATTCCACAAATTGTATAAGGATGTTTAACTTTTCTAAAAGATATGGAATTAAAAAACTATATAATACGTCGATGTCAGAAATAATCAACAATATTACTGCGGTGACATCCGATCCAGGAACTTACTTCCAAAATGTGTACACTAATAAACATAAAAAATATACAATGGTTTATGTCCGTAGTGATATAAAATGGATACTATTAAAATATTTAATCATGGAGAGTTTGATACTATTAGAAATGAATTGGTCAACTTGT
>ON853678
ATGATACTAGTTGCTGCCATAATAATTGATGTTCCGCCTGTAATAGATCTATGTGTAAAAACCATGATTCATAATATTAATTCCACAAATTGTATAAGGATGTTTAACTTTTCTAAAAGATATGGAATTAAAAAACTATATAATACGTCGATGTCAGAAATAATTAACAATATTACTGCGGTGACATCCGATCCAGGAACTTACTTCCAAAATGTGTACACTAATAAACATAAAAAATATACAATGGTTTATGTCCGTAGTGATATAAAATGGATACTATTAAAATATTTAATCATGGAGAGTTTGATACTATTAGAAATGAATTGGTCAACTTGT
>NC063383
ATGATACTAGTTGCTGCCATAATAATTGATGTTCCGCCTGTAATAGATCTATGTGTAAAAACCATGATTCATAATATTAATTCCACAAATTGTATAAGGATGTTTAACTTTTCTAAAAGATATGGAATTAAAAAACTATATAATACGTCGATGTCAGAAATAATCAACAATATTACTGCGGTGACATCCGATCCAGGAACTTACTTCCAAAATGTGTACACTAATAAACATAAAAAATATACAATGGTTTATGTCCGTAGTGATATAAAATGGATACTATTAAAATATTTAATCATGGAGAGTTTGATACTATTAGAAATGAATTGGTTAACTTGT
