# Supplementary material for: Evolutionary dissection of monkeypox virus: Positive Darwinian selection drives the adaptation of virus–host interaction proteins
Source: Front Cell Infect Microbiol. 2023 Jan 13;12:1083234. doi: 10.3389/fcimb.2022.1083234 (PMC9880225; doi:10.3389/fcimb.2022.1083234)
Supplement: Supplementary file 1 [file DataSheet_1.zip › Dataset_MPXV_coding_gene_allleles/MPXVgp024.fas]

>KP849470
ATGACGTCCTCTGCAATGGATAACAATGAATCTAAAGTACTAGAAATGGTATAT---GATGCTACAATTTTACCCGAATGTAGTGGTATGGATCCTAGTATAATTGATTGTATAAACAGACACATCAACATGCGCATACAACGCAGTTATAGTTCTAATATAATTGCCATATTGGATAGATTCCTAATGATGAACAAGGACGAACTAAATAATACACAGTGTCATATAATTAAAGAATTTATGACATACGAACAAATGGCTATTGATTACTATGGTGGATATGTAAACGCTATTCTGTATCAAATTCGTAAAAGACCTAATCAACATCACACAATCGATCTGTTTAAAAGAATAAAAAGAACCCGGTATGACACTTTTAAAGTGAATCCCGTAGAATTCGTCAAAAAAGTTATCGGATTTGTATCTATCTTGAACAAATATAAACCAATTTATAGTTACGTCTTGTACGAGAACGTCCTTTACGATGAGCTCAAATGTTTCATTGACTACGTGGAAACTAAGTATTTCCAAAAT
>MT250197
ATGACGTCCTCTGCAATGGATAACAATGAATCTAAAGTACTAGAAATGGTATAT---GATGCTACAATTTTACCCGATTGTAGTGGTATGGATCCTAGTATAATTGATTGTATAAACAGACACATCAACATGCGCATACAACGCAGTTATAGTTCTAATATAATTGCCATATTGGATAGATTCCTAATGATGAACAAGGACGAACTAAATAATACACAGTGTCATATAATTAAAGAATTTATGACATACGAACAAATGGCTATTGATTACTATGGTGGATATGTAAACGCTATTCTGTATCAAATTCGTAAAAGACCTAATCAACATCACACAATCGATCTGTTTAAAAGAATAAAAAGAACCCGGTATGACACTTTTAAAGTGAATCCCGTAGAATTCGTCAAAAAAGTTATCGGATTTGTATCTATCTTGAACAAATATAAACCAATTTATAGTTACGTCTTGTACGAGAACGTCCTTTACGATGAGCTCAAATGTTTCATTGACTACGTGGAAACTAAGTATTTCCAAAAT
>KJ642616
ATGACGTCCTCTGCAATGGATAACAATGAATCTAAAGTACTAGAAATGGTATAT---GATGCTACAATTTTACCCGAATGTAGTGGTATGGATCCTAGTATAATTGATTGTATAAACAGACACATCAACATGCGCATACAACGCAGTTATAGTTCTAATATAATTGCCATATTGGATAGATTCCTAATGATGAACAAGGACGAACTAAATAATACACAGTGTCATATAATTAAAGAATTTATGACATACGAACAAATGGCTATTGATTACTATGGTGGATATGTAAACGCTATTCTGTATCAAATTCGTAAAAGACCTAATCAACATCACACAATCGATCTGTTTAAAAGAATAAAAAGAACCCGGTATGGCACTTTTAAAGTGAATCCCGTAGAATTCGTCAAAAAAGTTATCGGATTTGTATCTATCTTGAACAAATATAAACCAATTTATAGTTACGTCTTGTACGAGAACGTCCTTTACGATGAGCTCAAATGTTTCATTGACTACGTGGAAACTAAGTATTTCCAAAAT
>KP849471
ATGACGTCCTCTGCAATGGATAACAATGAACCTAAAGTACTAGAAATGGTATAT---GATGCTACAATTTTACCCGAATGTAGTGGTATGGATCCTAGTATAATTGATTGTATAAACAGACACATCAACATGCGCATACAACGCAGTTATAGTTCTAATATAATTGCCATATTGGATAGATTCCTAATGATGAACAAGGACGAACTAAATAATACACAGTGTCATATAATTAAAGAATTTATGACATACGAACAAATGGCTATTGATTACTATGGTGGATATGTAAACGCTATTCTGTATCAAATTCGTAAAAGACCTAATCAACATCACACAATCGATCTGTTTAAAAGAATAAAAAGAACCCGGTATGACACTTTTAAAGTGAATCCCGTAGAATTCGTCAAAAAAGTTATCGGATTTGTATCTATCTTGAACAAATATAAACCAATTTATAGTTACGTCCTGTACGAGAACGTCCTTTACGATGAGCTCAAATGTTTCATTGACTACGTGGAAACTAAGTATTTCCAAAAT
>OP415264
ATGACGTCCTCTGCAATGGATAACAATGAATCTAAAGTACTAGAAATGGTATAT---GATGCTACAATTTTACCCGATTGTAGTGGTATGGATCCTAGTATAATTGATTGTATAAACAGACACATCAACATGCGCATACAACGCAGTTATAGTTCTAATATAATTGCCATATTGGATAGATTCCTAATAATGAACAAGGACGAACTAAATAATACACAGTGTCATATAATTAAAGAATTTATGACATACGAACAAATGGCTATTGATTACTATGGTGGATATGTAAACGCTATTCTGTATCAAATTCGTAAAAGACCTAATCAACATCACACAATCGATCTGTTTAAAAGAATAAAAAGAACCCGGTATGACACTTTTAAAGTGAATCCCGTAGAATTCGTCAAAAAAGTTATCGGATTTGTATCTATCTTGAACAAATATAAACCAATTTATAGTTACGTCTTGTACGAGAACGTCCTTTACGATGAGCTCAAATGTTTCATTGACTACGTGGAAACTAAGTATTTCCAAAAT
>OP415215
ATGACGTCCTCTGCAATGGATAACAATGAATCTAAAGTACTAGAAATGGTATAT---GATGCTACAATTTTACCCGATTGTAGTGGTATGGATCCTAGTATAATTGATTGTATAAACAGACACATCAACATGCGCATACAACGCAGTTATAGTTCTAATATAATTGCCATATTGGATAGATTCCTAATGATGAACAAGGACGAACTAAATAATACACAGTGTCATATAATTAAAGAATTTATGACATACGAACAAATGGCTATTGATTACTATGGTGGATATGTAAACGCTATTCTGTATCAAATTCGTAAAAGACCTAATCAACATCACACAATCGATCTGTTTAAAAGAATAAAAAGAACCCGGTATGACACTTTTAAAGTGAATCCCGTAGAATTCGTCAAAAAAGTTATCGGATTTGTATCTATCTTGAACAAATATAAACCAATTTATAGTTACGTCTTGTACGAGAACGTCCTTTACGATAAGCTCAAATGTTTCATTGACTACGTGGAAACTAAGTATTTCCAAAAT
>OP414311
ATGACGTCCTCTGCAATGGATAACAATGAATCTAAAGTACTAGAAATGGTATAT---GATGCTACAATTTTACCCGATTGTAGTGGTATGGATCCTAGTATAATTGATTGTATAAACAGACACATCAACATGCGCATACAACGCAGTTATAGTTCTAATATAATTGCCATATTGGATAGATTCCTAATGATGAACAAGGACGAACTAAATAATACACAGTGTCATATAATTAAAGAATTTATGACATACGAACAAATGGCTATTGATTACTATGGTGGATATGTAAACGCTATTCTGTATCAAATTCGTAAAAGACCTAATCAACATCACACAATCGATCTGTTTAAAAGAATAAAAAAAACCCGGTATGACACTTTTAAAGTGAATCCCGTAGAATTCGTCAAAAAAGTTATCGGATTTGTATCTATCTTGAACAAATATAAACCAATTTATAGTTACGTCTTGTACGAGAACGTCCTTTACGATGAGCTCAAATGTTTCATTGACTACGTGGAAACTAAGTATTTCCAAAAT
>OP390220
ATGACGTCCTCTGCAATGGATAACAATGAATCTAAAGTACTAGAAATGGTATAT---GATGCTACAATTTTACCCAATTGTAGTGGTATGGATCCTAGTATAATTGATTGTATAAACAGACACATCAACATGCGCATACAACGCAGTTATAGTTCTAATATAATTGCCATATTGGATAGATTCCTAATGATGAACAAGGACGAACTAAATAATACACAGTGTCATATAATTAAAGAATTTATGACATACGAACAAATGGCTATTGATTACTATGGTGGATATGTAAACGCTATTCTGTATCAAATTCGTAAAAGACCTAATCAACATCACACAATCGATCTGTTTAAAAGAATAAAAAGAACCCGGTATGACACTTTTAAAGTGAATCCCGTAGAATTCGTCAAAAAAGTTATCGGATTTGTATCTATCTTGAACAAATATAAACCAATTTATAGTTACGTCTTGTACGAGAACGTCCTTTACGATGAGCTCAAATGTTTCATTGACTACGTGGAAACTAAGTATTTCCAAAAT
>OP339853
ATGACGTCCTCTGCAATGGATAACAATGAATCTAAAGTACTAGAAATGGTATAT---GATGCTACAATTTTACCCGATTGTAGTGGTATGGATCCTAGTATAATTGATTGTATAAACAGACACATCAACATGCGCATACAACGCAGTTATAGTTCTAATATAATTGCCATATTGGATAGATTCCTAATGATGAACAAGGACGAACTAAATAATACACAGTGTCATATAATTAAAGAATTTATGACATACGAACAAATGGCTATTGATTACTATGGTGGATATGTAAACGCTATTCTGTATCAAATTCGTAAAAGACCTAATCAACATCACACAATCGATCTGTTTAAAAGAATAAAAAGAACCCGGTATGACACTTTTAAAGTGAATCCCGTAGAATTCGTCAAAAAAGTTATCGGATTTGTATCTATCTTGAACAAATATAAACCAATTTATAGTTACGTCTTGTACGAGAACGTCCTTTACGATGAGCTTAAATGTTTCATTGACTACGTGGAAACTAAGTATTTCCAAAAT
>OP324541
ATGACGTCCTCTGCAATGGATAACAATGAATCTAAAGTACTAGAAATGGTATAT---GATGCTACAATTTTACCCGATTGTAGTGGTATGGATCCTAGTATAATTGATTGTATAAACAGACACATCAACATGCGCATACAACGCAGTTATAGTTCTAATATAATTGCCATATTGGATAGATTCCTAATGATGAACAAGGACGAACTAAATAATACACAGTGTCATATAATTAAAGAATTTATGACATACGAACAAATGGCTATTAATTACTATGGTGGATATGTAAACGCTATTCTGTATCAAATTCGTAAAAGACCTAATCAACATCACACAATCGATCTGTTTAAAAGAATAAAAAGAACCCGGTATGACACTTTTAAAGTGAATCCCGTAGAATTCGTCAAAAAAGTTATCGGATTTGTATCTATCTTGAACAAATATAAACCAATTTATAGTTACGTCTTGTACGAGAACGTCCTTTACGATGAGCTCAAATGTTTCATTGACTACGTGGAAACTAAGTATTTCCAAAAT
>OP324530
ATGACGTCCTCTGCAATGGATAACAATGAATCTAAAGTACTAGAAATGGTATAT---GATGCTACAATTTTACCCGATTGTAGTGGTATGGATCCTAGTATAATTGATTGTATAAACAGACACATCAACATGCGCATACAACGCAGTTATAGTTCTAATATAATTGCCATATTGGATAGATTCCTAATGATGAACAAGGACGAACTAAATAATACACAGTGTCATATAATTAAAGAATTTATGACATACGAACAAATGGCTATTGATTACTATGGTGGATATGTAAACGCTATTTTGTATCAAATTCGTAAAAGACCTAATCAACATCACACAATCGATCTGTTTAAAAGAATAAAAAGAACCCGGTATGACACTTTTAAAGTGAATCCCGTAGAATTCGTCAAAAAAGTTATCGGATTTGTATCTATCTTGAACAAATATAAACCAATTTATAGTTACGTCTTGTACGAGAACGTCCTTTACGATGAGCTCAAATGTTTCATTGACTACGTGGAAACTAAGTATTTCCAAAAT
>OP215272
ATGATGTCCTCTGCAATGGATAACAATGAATCTAAAGTACTAGAAATGGTATAT---GATGCTACAATTTTACCCGATTGTAGTGGTATGGATCCTAGTATAATTGATTGTATAAACAGACACATCAACATGCGCATACAACGCAGTTATAGTTCTAATATAATTGCCATATTGGATAGATTCCTAATGATGAACAAGGACGAACTAAATAATACACAGTGTCATATAATTAAAGAATTTATGACATACGAACAAATGGCTATTGATTACTATGGTGGATATGTAAACGCTATTCTGTATCAAATTCGTAAAAGACCTAATCAACATCACACAATCGATCTGTTTAAAAGAATAAAAAGAACCCGGTATGACACTTTTAAAGTGAATCCCGTAGAATTCGTCAAAAAAGTTATCGGATTTGTATCTATCTTGAACAAATATAAACCAATTTATAGTTACGTCTTGTACGAGAACGTCCTTTACGATGAGCTCAAATGTTTCATTGACTACGTGGAAACTAAGTATTTCCAAAAT
>OP012849
ATGACGTCCTCTGCAATGGATAACAATGAATCTAAAGTACTAGAAATGGTATAT---GATGCTACAATTTTACCCGATTGTAGTGGTATGGATCCTAGTATAATTGATTGTATAAACAGACACATCAACATGCGCATACAACGCAGTTATAGTTCTAATATAATTGCCATATTGGATAGATTCCTAATGATGAACAAGGACGAACTAAATAATACACAGTGTCATATAATTAAAGAATTTATGACATACGAACAAATAGCTATTGATTACTATGGTGGATATGTAAACGCTATTCTGTATCAAATTCGTAAAAGACCTAATCAACATCACACAATCGATCTGTTTAAAAGAATAAAAAGAACCCGGTATGACACTTTTAAAGTGAATCCCGTAGAATTCGTCAAAAAAGTTATCGGATTTGTATCTATCTTGAACAAATATAAACCAATTTATAGTTACGTCTTGTACGAGAACGTCCTTTACGATGAGCTCAAATGTTTCATTGACTACGTGGAAACTAAGTATTTCCAAAAT
>OP450997
ATGACGTCCTCTGCAATGGATAACAATGAATCTAAAGTACTAGAAATGGTATAT---GATGCTACAATTTTACCCGATTGTAGTGGTATGGATCCTAGTATAATTGATTGTATAAACAGACACATCAACATGCGCATACAACGCAGTTATAGTTCTAATATAATTGCCATATTGGATAGATTCCTAATGATGAACAAGGACGAACTAAATAATACACAGTGTCATATAATTAAAGAATTTATGACATACGAACAAATGGCTATTGATTACTATGGTGGATATGTAAACGCTATTCTGTATCAAATTCGTAAAAGACCTAATCAACATCACACAATCGATCTGTTTAAAAGAATAAAAAGAACCCGGTATGACACTTTTAAAGTGAATCCCGTAGAATTCGTCAAAAAAGTTATCGGATTTGTATCTATCTTGAACAAATATAAACCAATTTATAGTTACGTCTTGTACGAGAACGTCCTTTACGATAAGCTTAAATGTTTCATTGACTACGTGGAAACTAAGTATTTCCAAAAT
>JX878428
ATGACGTCCTCTGCAATGGATAACAATGAACCTAAAGTACTAGAAATGGTATATGATGATGCTACAATTTTACCCGAATGTAGTGGTATGGATCCTAGTATAATTGATTGTATAAACAGACACATCAACATGCGCATACAACGCAGTTATAGTTCTAATATAATTGCCATATTGGATAGATTCCTAATGATGAACAAGGACGAACTAAATAATACACAGTGTCATATAATTAAAGAATTTATGACATACGAACAAATGGCTATTGATTACTATGGTGGATATGTAAACGCTATTCTGTATCAAATTCGTAAAAGACCTAATCAACATCACACAATCGATCTGTTTAAAAGAATAAAAAGAACCCGGTATGACACTTTTAAAGTGAATCCCGTAGAATTCGTCAAAAAAGTTATCGGATTTGTATCTATCTTGAACAAATATAAACCAATTTATAGTTACGTCCTGTACGAGAACGTCCTTTACGATGAGCTCAAATGTTTCATTGACTACGTGGAAACTAAGTATTTCCAAAAT
