# Supplementary material for: Evolutionary dissection of monkeypox virus: Positive Darwinian selection drives the adaptation of virus–host interaction proteins
Source: Front Cell Infect Microbiol. 2023 Jan 13;12:1083234. doi: 10.3389/fcimb.2022.1083234 (PMC9880225; doi:10.3389/fcimb.2022.1083234)
Supplement: Supplementary file 1 [file DataSheet_1.zip › Dataset_MPXV_coding_gene_allleles/MPXVgp025.fas]

>MT903346
ATGTCGGTCGAGTAT---TATCTATCTCTTTATGCCAAATATAATAGTAAAAATTTAGATGTATTTAGGAATATGCTACAAGTTATCGAACCCTCTGGAAATTATCACATTCTACATGCGTATTGTGGTATTAAAGGACTAGATGAACGATTTATAGAAGAACTTCTTCATAGAGGATACTCTCCAAATGAGACGGATGATGATGGAAATTATCCATTGCATATAGCTTCTAAAATTAATAATAATAGAATAGTCGCGATGCTGCTGATGCATGGCGCAGATCCAAACGCATGTGATAAACATAATAAAACACCTCTATATTATCTCTCGGGAACAGATGATGAAGTCATAGAGAGAATAAATTTATTGGTACAGTATGGAGCCAAGATTAACAACTCGGTTGATGAAGAAGGATGTGGTCCGTTGTTGGCGTGTACAGATCCTTCAGAAAGAGTGTTTAAAAAAATAATGTCTATCGGATTCGAAGCCAGGATAGTGGATAAATTTGGCAAAAATCATATTCATAGACATCTTATGTCAGACAATCCAAAAGCTTCTACAATCTCATGGATGATGAAACTAGGAATTAGTCCCTCAAAACCAGATCATGATGGAAATACGCCTCTCCATATTGTATGCTCTAAAACAGTCAAGTATGTAGACATTATAAATCTTTTACTTCCATCAACGGATGTTAATAAACAAAACAAATTCGGAGATAGTCCTCTTACACTTCTTATTAAGACATTGAGCCCAGCGCATCTTATTAACAAATTGATATCGACTAGCAATGTTATTACTGATCAAACAGTTAATATTTGTATCTTTTATGATAGAGATGATGTTCTAGAAATTATTAACGATAAAGGAAAGCAATATGATTCTACCGATTTTAAGATGGCTGTTGAAGTGGGATCCATAAGATGCGTCAAATATCTATTAGATAATGATATAATTTGTGAAGATGCCATGTACTACGCTGTACTATCTGAATACGAAACAATGGTAGACTATCTATTATTCAATCATTTTAGTGTAGACTCTATAGTTAACGGTCATACATGTATGAGCGAATGTGTAAGACTAAATAACCCAGTCATTTTATCGAAGCTGATGTTACATAATCCGACTTCTGAGACCATGTATATAACTATGAAAGAGATAGAAAAAGATAAACTAGATAAATCTATTATTATTCCGTTTATCGCGTACTTTGTACTTATGCATCCTGACTTTTGTAAAAATTGTAGATACTTTACTTCATATAAACGTTTTGTAACTGATTATGTTCATGAAGGAGTATCTTACGAAGTATTTGATGATTATTTT
>KP849470
ATGTCGGTCGAGTAT---TATCTATCTCTTTATGCCAAATATAATAGTAAAAATTTAGATGTATTTAGGAATATGCTACAAGTTATCGAACCCTCTGGAAATTATCACATTCTACATGCGTATTGTGGTATTAAAGGACTAGATGAACGATTTATAGAAGAACTTCTTCATAGAGGATACTCTCCAAATGAGACGGATGATGATGGAAATTATCCATTGCATATAGCTTCTAAAATTAATAATAATAGAATAGTCGCGATGCTGCTGGTGCACGGCGCAGATCCAAACGCATGTGATAAACATAATAAAACACCTCTATATTATCTCTCGGGAACAGATGATGAAGTCATAGAGAGAATAAATTTATTGGTACAGTATGGAGCCAAGATTAACAACTCGGTTGATGAAGAAGGATGTGGTCCGTTGTTGGCGTGTACAGATCCTTCAGAAAGAGTGTTTAAAAAAATAATGTCTATCGGATTCGAAGCCAGGATAGTGGATAAATTTGGCAAAAATCATATTCATAGACATCTTATGTCAGACAATCCAAAAGCTTCTACAATCTCATGGATGATGAAACTAGGAATTAGTCCCTCAAAACCAGATCATGATGGAAATACGCCTCTCCATATTGTATGCTCTAAAACAGTCAAGTATGTAGACATTATAAATCTTTTACTTCCATCAACGGATGTTAATAAACAAAACAAATTCGGAGATAGTCCTCTTACACTTCTTATTAAGACATTGAGCCCAGCGCATCTTATTAACAAATTGATATCGACTAGCAATGTTATTACTGATCAAACAGTTAATATTTGTATCTTTTATGATAGAGATGATGTTCTAGAAATTATTAACGATAAAGGAAAGCAATATGATTCTACCGATTTTAAGATGGCTGTTGAAGTGGGATCCATAAGATGCGTCAAATATCTATTAGATAATGATATAATTTGTGAAGATGCCATGTACTACGCTGTACTATCTGAATACGAAACAATGGTAGACTATCTATTATTCAATCATTTTAGTGTAGACTCTATAGTTAACGGTCATACATGTATGAGCGAATGTGTAAGACTAAATAACCCAGTCATTTTATCGAAGCTGATGTTACATAATCCGACTTCTGAGACCATGTATATAACTATGAAAGAGATAGAAAAAGATAAACTAGATAAATCTATTATTATTCCGTTTATCGCGTACTTTGTACTTATGCATCCTGACTTTTGTAAAAATTGTAGATACTTTACTTCATATAAACGTTTTGTAACTGATTATGTTCATGAAGGAGTATCTTACGAAGTATTTGATGATTATTTT
>AY741551
ATGTCGGTCGAGTAT---TATCTATCTCTTTATGCCAAATATAATAGTAAAAATTTAGATGTATTTAGGAATATGCTACAAGTTATCGAACCCTCTGGAAATTATCACATTCTACATGCGTATTGTGGTATTAAAGGACTAGATGAACGATTTATAGAAGAACTTCTTCATAGAGGATACTCTCCAAATGAGACGGATGATGATGGAAATTATCCATTGCATATAGCTTCTAAAATTAATAATAATAGAATAGTCGCGATGCTGCTGGTGCACGGCGCAGATCCAAACGCATGTGATAAACATAATAAAACACCTCTATATTATCTCTCGGGAACAGATGATGAAGTCATAGAGAGAATAAATTTATTGGTACAGTATGGAGCCAAGATTAACAACTCGGTTGATGAAGAAGGATGTGGTCCGTTGTTGGCGTGTACAGATCCTTCAGAAAGAGTGTTTAAAAAAATAATGTCTATCGGATTCGAAGCCAGGATAGTGGATAAATTCGGCAAAAATCATATTCATAGACATCTTATGTCAGACAATCCAAAAGCTTCTACAATCTCATGGATGATGAAACTAGGAATTAGTCCCTCAAAACCAGATCATGATGGAAATACGCCTCTCCATATTGTATGCTCTAAAACAGTCAAGTATGTAGACATTATAAATCTTTTACTTCCATCAACGGATGTTAATAAACAAAACAAATTCGGAGATAGTCCTCTTACACTTCTTATTAAGACATTGAGCCCAGCGCATCTTATTAACAAATTGATATCGACTAGCAATGTTATTACTGATCAAACAGTTAATATTTGTATCTTTTATGATAGAGATGATGTTCTAGAAATTATTAACGATAAAGGAAAGCAATATGATTCTACCGATTTTAAGATGGCTGTTGAAGTGGGATCCATAAGATGCGTCAAATATCTATTAGATAATGATATAATTTGTGAAGATGCCATGTACTACGCTGTACTATCTGAATACGAAACAATGGTAGACTATCTATTATTCAATCATTTTAGTGTAGACTCTATAGTTAACGGTCATACATGTATGAGCGAATGTGTAAGACTAAATAACCCAGTCATTTTATCGAAGCTGATGTTACATAATCCGACTTCTGAGACCATGTATATAACTATGAAAGAGATAGAAAAAGATAAACTAGATAAATCTATTATTATTCCGTTTATCGCGTACTTTGTACTTATGCATCCTGACTTTTGTAAAAATTGTAGATACTTTACTTCATATAAACGTTTTGTAACTGATTATGTTCATGAAGGAGTATCTTACGAAGTATTTGATGATTATTTT
>MT250197
ATGTCGGTCGAGTAT---TATCTATCTCTTTATGCCAAATATAATAGTAAAAATTTAGATGTATTTAGGAATATGCTACAAGTTATCGAACCCTCTGGAAATTATCACATTCTACATGCGTATTGTGGCATTAAAGGACTAGATGAACGATTTATAGAAGAACTTCTTCATAGAGGATACTCTCCAAATGAGACGGATGATGATGGAAATTATCCATTGCATATAGCTTCTAAAATTAATAATAATAGAATAGTCGCGATGCTGCTGGTGCACGGCGCAGATCCAAACGCATGTGATAAACATAATAAAACACCTCTATATTATCTCTCGGGAACAGATGATGAAGTCATAGAGAGAATAAATTTATTGGTACAGTATGGAGCCAAGATTAACAACTCGGTTGATGAAGAAGGATGTGGTCCGTTGTTGGCGTGTACAGATCCTTCAGAAAGAGTGTTTAAAAAAATAATGTCTATCGGATTCGAAGCCAGGATAGTGGATAAATTTGGCAAAAATCATATTCATAGACATCTTATGTCAGACAATCCAAAAGCTTCTACAATCTCATGGATGATGAAACTAGGAATTAGTCCCTCAAAACCAGATCATGATGGAAATACGCCTCTCCATATTGTATGCTCTAAAACAGTCAAGTATGTAGACATTATAAATCTTTTACTTCCATCAACGGATGTTAATAAACAAAACAAATTCGGAGATAGTCCTCTTACACTTCTTATTAAGACATTGAGCCCAGCGCATCTTATTAACAAATTGATATCGACTAGCAATGTTATTACTGATCAAACAGTTAATATTTGTATCTTTTATGATAGAGATGATGTTCTAGAAATTATTAACGATAAAGGAAAGCAATATGATTCTACCGATTTTAAGATGGCTGTTGAAGTGGGATCCATAAGATGCGTCAAATATCTATTAGATAATGATATAATTTGTGAAGATGCCATGTACTACGCTGTACTATCTGAATACGAAACAATGGTAGACTATCTATTATTCAATCATTTTAGTGTAGACTCTATAGTTAACGGTCATACATGTATGAGCGAATGTGTAAGACTAAATAACCCAGTCATTTTATCGAAGCTGATGTTACATAATCCGACTTCTGAGACCATGTATATAACTATGAAAGAGATAGAAAAAGATAAACTAGATAAATCTATTATTATTCCGTTTATCGCGTACTTTGTACTTATGCATCCTGACTTTTGTAAAAATTGTAGATACTTTACTTCATATAAACGTTTTGTAACTGATTATGTTCATGAAGGAGTATCTTACGAAGTATTTGATGATTATTTT
>OP295383
ATGTCGGTCGAGTAT---TATCTATCTCTTTATGCCAAATATAATAGTAAAAATTTAGATGTATTTAGGAATATGCTACAAGTTATCGAACCCTCTGGAAATTATCACATTCTACATGCGTATTGTGGCATTAAAGGACTAGATGAACGATTTATAGAAGAACTTCTTCATAGAGGATACTCTCCAAATGAGACGGATGATGATGGAAATTATCCATTGCATATAGCTTCTAAAATTAATAATAATAGAATAGTCGCGATGCTGCTGGTGCACGGCGCAGATCCAAACGCATGTGATAAACATAATAAAACACCTCTATATTATCTCTCGGGAACAGATGATGAAGTCATAGAGAGAATAAATTTATTGGTACAGTATGGAGCCAAGATTAACAACTCGGTTGATGAAGAAGGATGTGGTCCGTTGTTGGCGTGTACAGATCCTTCAGAAAGAGTGTTTAAAAAAATAATGTCTATCGGATTCGAAGCCAGGATAGTGGATAAATTTGGCAAAAATCATATTCATAGACATCTTATGTCAGACAATCCAAAAGCTTCTACAATCTCATGGATGATGAAACTAGGAATTAGTCCCTCAAAACCAGATCATGATGGAAATACGCCTCTCCATATTGTATGCTCTAAAACAGTCAAGTATGTAGACATTATAAATCTTTTACTTCCATCAACGGATGTTAATAAACAAAACAAATTTGGAGATAGTCCTCTTACACTTCTTATTAAGACATTGAGCCCAGCGCATCTTATTAACAAATTGATATCGACTAGCAATGTTATTACTGATCAAACAGTTAATATTTGTATCTTTTATGATAGAGATGATGTTCTAGAAATTATTAACGATAAAGGAAAGCAATATGATTCTACCGATTTTAAGATGGCTGTTGAAGTGGGATCCATAAGATGCGTCAAATATCTATTAGATAATGATATAATTTGTGAAGATGCCATGTACTACGCTGTACTATCTGAATACGAAACAATGGTAGACTATCTATTATTCAATCATTTTAGTGTAGACTCTATAGTTAACGGTCATACATGTATGAGCGAATGTGTAAGACTAAATAACCCAGTCATTTTATCGAAGCTGATGTTACATAATCCGACTTCTGAGACCATGTATATAACTATGAAAGAGATAGAAAAAGATAAACTAGATAAATCTATTATTATTCCGTTTATCGCGTACTTTGTACTTATGCATCCTGACTTTTGTAAAAATTGTAGATACTTTACTTCATATAAACGTTTTGTAACTGATTATGTTCATGAAGGAGTATCTTACGAAGTATTTGATGATTATTTT
>KP849471
ATGTCGGTCGAGTAT---TATCTATCTCTTTATGCCAAATATAATAGTAAAAATTTAGATGTATTTAGGAATATGCTACAAGTTATCGAACCCTCTGGAAATTATCACATTCTACATGCGTATTGTGGCATTAAAGGACTAGATGAACGATTTATAGAAGAACTTCTTCATAGAGGATACTCTCCAAATGAGACGGATGATGATGGAAATTATCCATTGCATATAGCTTCTAAAATTAATAATAATAGAATAGTCGCGATGCTGCTGGTGCACGGCGCAGATCCAAACGCATGTGATAAACATAATAAAACACCTCTATATTATCTCTCGGGAACAGATGATGAAGTCATAGAGAGAATAAATTTATTGGTACAGTATGGAGCCAAGATTAACAACTCGGTTGATGAAGAAGGATGTGGTCCGTTGTTGGCGTATACAGATCCTTCAGAAAGAGTGTTTAAAAAAATAATGTCTATCGGATTCGAAGCCAGGATAGTGGATAAATTTGGCAAAAATCATATTCATAGACATCTTATGTCAGACAATCCAAAAGCTTCTACAATCTCATGGATGATGAAACTAGGAATTAGTCCCTCAAAACCAGATCATGATGGAAATACGCCTCTCCATATTGTATGCTCTAAAACAGTCAAGTATGTAGACATTATAAATCTTTTACTTCCATCAACGGATGTTAATAAACAAAACAAATTCGGAGATAGTCCTCTTACACTTCTTATTAAGACATTGAGCCCAGCGCATCTTATTAACAAATTGATATCGACTAGCAATGTTATTACTGATCAAACAGTTAATATTTGTATCTTTTATGATAGAGATGATGTTCTAGAAATTATTAACGATAAAGGAAAGCAATATGATTCTACCGATTTTAAGATGGCTGTTGAAGTGGGATCCATAAGATGCGTCAAATATCTATTAGATAATGATATAATTTGTGAAGATGCCATGTACTACGCTGTACTATCTGAATACGAAACAATGGTAGACTATCTATTATTCAATCATTTTAGTGTAGACTCTATAGTTAACGGTCATACATGTATGAGCGAATGTGTAAGACTAAATAACCCAGTCATTTTATCGAAGCTGATGTTACATAATCCGACTTCTGAGACCATGTATATAACTATGAAAGAGATAGAAAAAGATAAACTAGATAAATCTATTATTATTCCGTTTATCGCGTACTTTGTACTTATGCATCCTGACTTTTGTAAAAATCGTAGATACTTTACTTCATATAAACGTTTTGTAACTGATTATGTTCATGAAGGAGTATCTTACGAAGTATTTGATGATTATTTT
>OP270476
ATGTCGGTCGAGTAT---TATCTATCTCTTTATGCCAAATATAATAGTAAAAATTTAGATGTATTTAGGAATATGCTACAAGTTATCGAACCCTCTGGAAATTATCACATTCTACATGCGTATTGTGGCATTAAAGGACTAGATGAACGATTTATAGAAGAACTTCTTCATAGAGGATACTCTCCAAATGAGACGGATGATGATGGAAATTATCCATTGCATATAGCTTCTAAAATTAATAATAATAGAATAGTCGCGATGCTGCTGGTGCACGGCGCAGATCCAAACGCATGTGATAAACATAATAAAACACCTCTATATTATCTCTCGGGAACAGATGATGAAGTCATAGAGAGAATAAATTTATTGGTACAGTATGGAGCCAAGATTAACAACTCGGTTGATGAAGAAGGATGTGGTCCGTTGTTGGCGTGTACAGATCCTTCAGAAAGAGTGTTTAAAAAAATAATGTCTATCGGATTCGAAGCCAGGATAGTGGATAAATTTGGCAAAAATCATATTCATAGACATCTTATGTCAGACAATCCAAAAGCTTCTACAATCTCATGGATGATGAAACTAGGAATTAGTCCCTCAAAACCAGATCATGATGGAAATACGCCTCTCCATATTGTATGCTCTAAAACAGTCAAGTATGTAGACATTATAAATCTTTTACTTCCATCAACGGATGTTAATAAACAAAACAAATTTGGAGATAGTCCTCTTACACTTCTTATTAAGACATTGAGCCCAGCGCATCTTATTAACAAATTGATATCGACTAGCAATGTTATTACTGATCAAACAGTTAATATTTGTATCTTTTATGATAGAGATGATGTTCTAGAAATTATTAACGATAAAGGAAAGCAATATGATTCTACCGATTTTAAGATGGCTGTTGAAGTGGGATCCATAAGATGCGTCAAATATCTATTAGATAATGATATAATTTGTGAAGATGCCATGTACTACGCTGTACTATCTGAATACGAAACAATGGTAGACTATCTATTATTCAATCATTTTAGTGTAGACTCTATAGTTAACAGTCATACATGTATGAGCGAATGTGTAAGACTAAATAACCCAGTCATTTTATCGAAGCTGATGTTACATAATCCGACTTCTGAGACCATGTATATAACTATGAAAGAGATAGAAAAAGATAAACTAGATAAATCTATTATTATTCCGTTTATCGCGTACTTTGTACTTATGCATCCTGACTTTTGTAAAAATTGTAGATACTTTACTTCATATAAACGTTTTGTAACTGATTATGTTCATGAAGGAGTATCTTACGAAGTATTTGATGATTATTTT
>OP215270
ATGTCGGTCGAGTAT---TATCTATCTCTTTATGCCAAATATAATAGTAAAAATTTAGATGTATTTAGGAATATGCTACAAGTTATCGAACCCTCTGGAAATTATCACATTCTACATGCGTATTGTGGCATTAAAGGACTAGATGAACGATTTATAGAAGAACTTCTTCATAGAGGATACTCTCCAAATGAGACGGATGATGATGGAAATTATCCATTGCATATAGCTTCTAAAATTAATAATAATAGAATAGTCGCGATGCTGCTGGTGCACGGCGCAGATCCAAACGCATGTGATAAACATAATAAAACACCTCTATATTATCTCTCGGGAACAGATGATGAAGTCATAGAGAGAATAAATTTATTGGTACAGTATGGAGCCAAGATTAACAACTCGGTTGATGAAGAAGGATGTGGTCCGTTGTTGGCGTGTACAAATCCTTCAGAAAGAGTGTTTAAAAAAATAATGTCTATCGGATTCGAAGCCAGGATAGTGGATAAATTTGGCAAAAATCATATTCATAGACATCTTATGTCAGACAATCCAAAAGCTTCTACAATCTCATGGATGATGAAACTAGGAATTAGTCCCTCAAAACCAGATCATGATGGAAATACGCCTCTCCATATTGTATGCTCTAAAACAGTCAAGTATGTAGACATTATAAATCTTTTACTTCCATCAACGGATGTTAATAAACAAAACAAATTTGGAGATAGTCCTCTTACACTTCTTATTAAGACATTGAGCCCAGCGCATCTTATTAACAAATTGATATCGACTAGCAATGTTATTACTGATCAAACAGTTAATATTTGTATCTTTTATGATAGAGATGATGTTCTAGAAATTATTAACGATAAAGGAAAGCAATATGATTCTACCGATTTTAAGATGGCTGTTGAAGTGGGATCCATAAGATGCGTCAAATATCTATTAGATAATGATATAATTTGTGAAGATGCCATGTACTACGCTGTACTATCTGAATACGAAACAATGGTAGACTATCTATTATTCAATCATTTTAGTGTAGACTCTATAGTTAACGGTCATACATGTATGAGCGAATGTGTAAGACTAAATAACCCAGTCATTTTATCGAAGCTGATGTTACATAATCCGACTTCTGAGACCATGTATATAACTATGAAAGAGATAGAAAAAGATAAACTAGATAAATCTATTATTATTCCGTTTATCGCGTACTTTGTACTTATGCATCCTGACTTTTGTAAAAATTGTAGATACTTTACTTCATATAAACGTTTTGTAACTGATTATGTTCATGAAGGAGTATCTTACGAAGTATTTGATGATTATTTT
>OP018606
ATGTCGGTCGAGTAT---TATCTATCTCTTTATGCCAAATATAATAGTAAAAATTTAGATGTATTTAGGAATATGCTACAAGTTATCGAACCCTCTGGAAATTATCACATTCTACATGCGTATTGTGGCATTAAAGGACTAGATGAACGATTTATAGAAGAACTTCTTCATAGAGGATACTCTCCAAATGAGACGGATGATGATGGAAATTATCCATTGCATATAGCTTCTAAAATTAATAATAATAGAATAGTCGCGATGCTGCTGGTGCACGGCGCAGATCCAAACGCATGTGATAAACATAATAAAACACCTCTATATTATCTCTCGGGAACAGATGATGAAGTCATAGAGAGAATAAATTTATTGGTACAGTATGGAGCCAAGATTAACAACTCGGTTGATGAAGAAGGATGTGGTCCGTTGTTGGCGTGTACAGATCCTTCAGAAAGAGTGTTTAAAAAAATAATGTCTATCGGATTCGAAGCCAGGATAGTGGATAAATTTGGCAAAAATCATATTCATAGACATCTTATGTCAGACAATCCAAAAGCTTCTACAATCTCATGGATGATGAAACTAGGAATTAGTCCCTCAAAACCAGATCATGATGGAAATACGCCTCTCCATATTGTATGCTCTAAAACAGTCAAGTATGTAGACATTATAAATCTTTTACTTCCATCAACGGATGTTAATAAACAAAACAAATTTGGAGATAGTCCTCTTACACTTCTTATTAAGACATTGAGCCCAGCGCATCTTATTAACAAATTGATATTGACTAGCAATGTTATTACTGATCAAACAGTTAATATTTGTATCTTTTATGATAGAGATGATGTTCTAGAAATTATTAACGATAAAGGAAAGCAATATGATTCTACCGATTTTAAGATGGCTGTTGAAGTGGGATCCATAAGATGCGTCAAATATCTATTAGATAATGATATAATTTGTGAAGATGCCATGTACTACGCTGTACTATCTGAATACGAAACAATGGTAGACTATCTATTATTCAATCATTTTAGTGTAGACTCTATAGTTAACGGTCATACATGTATGAGCGAATGTGTAAGACTAAATAACCCAGTCATTTTATCGAAGCTGATGTTACATAATCCGACTTCTGAGACCATGTATATAACTATGAAAGAGATAGAAAAAGATAAACTAGATAAATCTATTATTATTCCGTTTATCGCGTACTTTGTACTTATGCATCCTGACTTTTGTAAAAATTGTAGATACTTTACTTCATATAAACGTTTTGTAACTGATTATGTTCATGAAGGAGTATCTTACGAAGTATTTGATGATTATTTT
>ON929084
ATGTCGGTCGAGTAT---TATCTATCTCTTTATGCCAAATATAATAGTAAAAATTTAGATGTATTTAGGAATATGCTACAAGTTATCGAACCCTCTGGAAATTATCACATTCTACATGCGTATTGTGGCATTAAAGGACTAGATGAACGATTTATAGAAGAACTTCTTCATAGAGGATACTCTCCAAATGAGACGGATGATGATGGAAATTATCCATTGCATATAGCTTCTAAAATTAATAATAATAGAATAGTCGCGATGCTGCTGGTGCACGGCGCAGATCCAAACGCATGTGATAAACATAATAAAACACCTCTATATTATCTCTCGGGAACAGATGATGAAGTCATAGAGAGAATAAATTTATTGGTACAGTATGGAGCCAAGATTAACAACTCGGTTGATGAAGAAGGATGTGGTCCGTTGTTGGCGTGTACAGATCCTTCAGAAAGAGTGTTTAAAAAAATAATGTCTATCGGATTCGAAGCCAGGATAGTGGATAAATTTGGCAAAAATCATATTCATAGACATCTTATGTCAGACAATCCAAAAGCTTCTACAATCTCATGGATGATGAAACTAGGAATTAGTCCCTCAAAACCAAATCATGATGGAAATACGCCTCTCCATATTGTATGCTCTAAAACAGTCAAGTATGTAGACATTATAAATCTTTTACTTCCATCAACGGATGTTAATAAACAAAACAAATTTGGAGATAGTCCTCTTACACTTCTTATTAAGACATTGAGCCCAGCGCATCTTATTAACAAATTGATATCGACTAGCAATGTTATTACTGATCAAACAGTTAATATTTGTATCTTTTATGATAGAGATGATGTTCTAGAAATTATTAACGATAAAGGAAAGCAATATGATTCTACCGATTTTAAGATGGCTGTTGAAGTGGGATCCATAAGATGCGTCAAATATCTATTAGATAATGATATAATTTGTGAAGATGCCATGTACTACGCTGTACTATCTGAATACGAAACAATGGTAGACTATCTATTATTCAATCATTTTAGTGTAGACTCTATAGTTAACGGTCATACATGTATGAGCGAATGTGTAAGACTAAATAACCCAGTCATTTTATCGAAGCTGATGTTACATAATCCGACTTCTGAGACCATGTATATAACTATGAAAGAGATAGAAAAAGATAAACTAGATAAATCTATTATTATTCCGTTTATCGCGTACTTTGTACTTATGCATCCTGACTTTTGTAAAAATTGTAGATACTTTACTTCATATAAACGTTTTGTAACTGATTATGTTCATGAAGGAGTATCTTACGAAGTATTTGATGATTATTTT
>ON853649
ATGTCGGTTGAGTAT---TATCTATCTCTTTATGCCAAATATAATAGTAAAAATTTAGATGTATTTAGGAATATGCTACAAGTTATCGAACCCTCTGGAAATTATCACATTCTACATGCGTATTGTGGCATTAAAGGACTAGATGAACGATTTATAGAAGAACTTCTTCATAGAGGATACTCTCCAAATGAGACGGATGATGATGGAAATTATCCATTGCATATAGCTTCTAAAATTAATAATAATAGAATAGTCGCGATGCTGCTGGTGCACGGCGCAGATCCAAACGCATGTGATAAACATAATAAAACACCTCTATATTATCTCTCGGGAACAGATGATGAAGTCATAGAGAGAATAAATTTATTGGTACAGTATGGAGCCAAGATTAACAACTCGGTTGATGAAGAAGGATGTGGTCCGTTGTTGGCGTGTACAGATCCTTCAGAAAGAGTGTTTAAAAAAATAATGTCTATCGGATTCGAAGCCAGGATAGTGGATAAATTTGGCAAAAATCATATTCATAGACATCTTATGTCAGACAATCCAAAAGCTTCTACAATCTCATGGATGATGAAACTAGGAATTAGTCCCTCAAAACCAGATCATGATGGAAATACGCCTCTCCATATTGTATGCTCTAAAACAGTCAAGTATGTAGACATTATAAATCTTTTACTTCCATCAACGGATGTTAATAAACAAAACAAATTTGGAGATAGTCCTCTTACACTTCTTATTAAGACATTGAGCCCAGCGCATCTTATTAACAAATTGATATCGACTAGCAATGTTATTACTGATCAAACAGTTAATATTTGTATCTTTTATGATAGAGATGATGTTCTAGAAATTATTAACGATAAAGGAAAGCAATATGATTCTACCGATTTTAAGATGGCTGTTGAAGTGGGATCCATAAGATGCGTCAAATATCTATTAGATAATGATATAATTTGTGAAGATGCCATGTACTACGCTGTACTATCTGAATACGAAACAATGGTAGACTATCTATTATTCAATCATTTTAGTGTAGACTCTATAGTTAACGGTCATACATGTATGAGCGAATGTGTAAGACTAAATAACCCAGTCATTTTATCGAAGCTGATGTTACATAATCCGACTTCTGAGACCATGTATATAACTATGAAAGAGATAGAAAAAGATAAACTAGATAAATCTATTATTATTCCGTTTATCGCGTACTTTGTACTTATGCATCCTGACTTTTGTAAAAATTGTAGATACTTTACTTCATATAAACGTTTTGTAACTGATTATGTTCATGAAGGAGTATCTTACGAAGTATTTGATGATTATTTT
>ON755252
ATGTCGGTCGAGTAT---TATCTATCTCTTTATGCCAAATATAATAGTAAAAATTTAGATGTATTTAGGAATATGCTACAAGTTATCGAACCCTCTGGAAATTATCACATTCTACATGCGTATTGTGGCATTAAAGGACTAGATGAACGATTTATAGAAGAACTTCTTCATAGAGGATACTCTCCAAATGAGACGGATGATGATGGAAATTATCCATTGCATATAGCTTCTAAAATTAATAATAATAGAATAGTCGCGATGCTGCTGGTGCACGGCGCAGATCCAAACGCATGTGATAAACATAATAAAACACCTCTATATTATCTCTCGGGAACAGATGATGAAGTCATAGAGAGAATAAATTTATTGGTACAGTATGGAGCCAAGATTAACAACTCGGTTGATGAAGAAGGATGTGGTCCGTTGTTGGCGTGTACAGATCCTTCAGAAAGAGTGTTTAAAAAAATAATGTCTATCGGATTCGAAGCCAGGATAGTGGATAAATTTGGCAAAAATCATATTCATAGACATCTTATGTCAGACAATCCAAAAGCTTCTACAATCTCATGGATGATGAAACTAGGAATTAGTCCCTCAAAACCAGATCATGATGGAAATACGCCTCTCCATATTGTATGCTCTAAAACAGTCAAGTATGTAGACATTATAAATCTTTTACTTCCATCAACGGATGTTAATAAACAAAACAAATTTGGAGATAGTCCTCTTACACTTCTTATTAAGACATTGAGCCCAGCGCATCTTATTAACAAATTGATATCGACTAGCAATGTTATTACTGATCAAACAGTTAATATTTGTATCTTTTATGATAGAGATGATGTTCTAGAAATTATTAACGATAAAGGAAAGCAATATGATTCTACCGATTTTAAGATGGCTGTTAAAGTGGGATCCATAAGATGCGTCAAATATCTATTAGATAATGATATAATTTGTGAAGATGCCATGTACTACGCTGTACTATCTGAATACGAAACAATGGTAGACTATCTATTATTCAATCATTTTAGTGTAGACTCTATAGTTAACGGTCATACATGTATGAGCGAATGTGTAAGACTAAATAACCCAGTCATTTTATCGAAGCTGATGTTACATAATCCGACTTCTGAGACCATGTATATAACTATGAAAGAGATAGAAAAAGATAAACTAGATAAATCTATTATTATTCCGTTTATCGCGTACTTTGTACTTATGCATCCTGACTTTTGTAAAAATTGTAGATACTTTACTTCATATAAACGTTTTGTAACTGATTATGTTCATGAAGGAGTATCTTACGAAGTATTTGATGATTATTTT
>ON631963
ATGTCGGTCGAGTAT---TATCTATCTCTTTATGCCAAATATAATAGTAAAAATTTAGATGTATTTAGGAATATGCTACAAGTTATCGAACCCTCTGGAAATTATCACATTCTACATGCGTATTGTGGCATTAAAGGACTAGATGAACGATTTATAGAAGAACTTCTTCATAGAGGATACTCTCCAAATGAGACGGATGATGATGGAAATTATCCATTGCATATAGCTTCTAAAATTAATAATAATAGAATAGTCGCGATGCTGCTGGTGCACGGCGCAGATCCAAACGCATGTGATAAACATAATAAAACACCTCTATATTATCTCTCGGGAACAGATGATGAAGTCATAGAGAGAATAAATTTATTGGTACAGTATGGAGCCAAGATTAACAACTCGGTTGATGAAGAAGGATGTGGTCCGTTGTTGGCGTGTACAGATCCTTCAGAAAGAGTGTTTAAAAAAATAATGTCTATCGGATTCGAAGCCAGGATAGTGGATAAATTTGGCAAAAATCATATTCATAGACATCTTATGTCAGACAATCCAAAAGCTTCTACAATCTCATGGATGATGAAACTAGGAATTAGTCCCTCAAAACCAGATCATGATGGAAATACGCCTCTCCATATTGTATGCTCTAAAACAGTCAAGTATGTAGACATTATAAATCTTTTACTTCCATCAACGGATGTTAATAAACAAAACAAATTTGGAGATAGTCCTCTTACACTTCTTATTAAGACATTGAGCCCAGCGCATCTTATTAACAAATTGATATCGACTAGCAATGTTATTACTGATCAAACAGTTAATATTTGTATCTTTTATGATAGAGATGATGTTCTAGAAATTATTAACGATAAAGGAAAGCAATATGATTCTACCGATTTTAAGATGGCTGTTGAAGTGGGATCCATAAGATGCGTCAAATATCTATTAGATAATGATATAATTTGTGAAGATGCCATGTACTACGCTGTACTATCTGAATACGAAACAATGGTAGACTATCTATTATTCAATCATTTTAGTGTAGACTCTATAGTTAACGGTCATACATGTATGAGCGAATGTGTAAGACTAAATAACCCAGTCATTTTATCGAAGCTGATGTTACATAATCCGACTTCTGAGACCATGTATATAACTATGAAAGAGATAGAAAAAGATAAACTAGATAAATCTATTATTATTCCGTTTATCGCGTACTTTGTACTTATGCATCCTGACTTTTGTAAAAATTGTAGATACTTTACTTCATATAAACGTTTTGTAACTGATTATGTTCATGAAGGAGTATCTTACAAAGTATTTGATGATTATTTT
>KJ642619
ATGTCGGTCGAGTAT---TATCTATCTCTTTATGCCAAATATAATAGTAAAAATTTAGATGTATTTAGGAATATGCTACAAGTTATCGAACCCTCTGGAAATTATCACATTCTACATGCGTATTGTGGCATTAAAGGACTAGATGAACGATTTATAGAAGAACTTCTTCATAGAGGATACTCTCCAAATGAGACGGATGATGATGGAAATTATCCATTGCATATAGCTTCTAAAATTAATAATAATAGAATAGTCGCGATGCTGCTGGTGCACGGCGCAGATCCAAACGCATGTGATAAACATAATAAAACACCTCTATATTATCTCTCGGGAACAGATGATGAAGTCATAGAGAGAATAAATTTATTGGTACAGTATGGAGCCAAGATTAACAACTCGGTTGATGAAGAAGGATGTGGTCCGTTGTTGGCGTATACAGATCCTTCAGAAAGAGTGTTTAAAAAAATAATGTCTATCGGATTCGAAGCCAGGATAGTGGATAAATTTGGCAAAAATCATATTCATAGACATCTTATGTCAGACAATCCAAAAGCTTCTACAATCTCATGGATGATGAAACTAGGAATTAGTCCCTCAAAACCAGATCATGATGGAAATACGCCTCTCCATATTGTATGCTCTAAAACAGTCAAGTATGTAGACATTATAAATCTTTTACTTCCATCAACGGATGTTAATAAACAAAACAAATTCGGAGATAGTCCTCTTACACTTCTTATTAAGACATTGAGCCCAGCGCATCTTATTAACAAATTGATATCGACTAGCAATGTTATTACTGATCAAACAGTTAATATTTGTATCTTTTATGATAGAGATGATGTTCTAGAAATTATTAACGATAAAGGAAAGCAATATGATTCTACCGATTTTAAGATGGCTGTTGAAGTGGGATCCATAAGATGCGTCAAATATCTATTAGATAATGATATAATTTGTGAAGATGCCATGTACTACGCTGTACTATCTGAATACGAAACAATGGTAGACTATCTATTATTCAATCATTTTAGTGTAGACTCTATAGTTAACGGTCATACATGTATGAGCGAATGTGTAAGACTAAATAACCCAGTCATTTTATCGAAGCTGATGTTACATAATCCGACTTCTGAGACCATGTATATAACTATGAAAGAGATAGAAAAAGATAAACTAGATAAATCTATTATTATTCCGTTTATCGCGTACTTTGTACTTATGCATCCTGACTTTTGTAAAAATCGTAGATACTTTACTTCATATAAACGTTTTGTAACTGATTATGTTAATGAAGGAGTATCTTACGAAGTATTTGATGATTATTTT
>JX878426
ATGTCGGTCGAGTAT---TATCTATCTCTTTATGCCAAATATAATAGTAAAAATTTAGATGTATTTAGGAATATGCTACAAGTTATCGAACCCTCTGGAAATTATCACATTCTACATGCGTATTGTGGCATTAAAGGACTAGATGAACGATTTATAGAAGAACTTCTTCATAGAGGATACTCTCCAAATGAGACGGATGATGATGGAAATTATCCATTGCATATAGCTTCTAAAATTAATAATAATAGAATAGTCGCGATGCTGCTGGTGCACGGCGCAGATCCAAACGCATGTGATAAACATAATAAAACACCTCTATATTATCTCTCGGGAACAGATGATGAAGTCATAGAGAGAATAAATTTATTGGTACAGTATGGAGCCAAGATTAACAACTCGGTTGATGAAGAAGGATGTGGTCCGTTGTTGGCGTATACAGATCCTTCAGAAAGAGTGTTTAAAAAAATAATGTCTATCGGATTCGAAGCCAGGATAGTGGATAAATTTGGCAAAAATCATATTCATAGACATCTTATGTCAGACAATCCAAAAGCTTCTACAATCTCATGGATGATGAAACTAGGAATTAGTCCCTCAAAACCAGATCATGATGGAAATACGCCTCTCCATATTGTATGCTCTAAAACAGTCAAGTATGTAGACATTATAAATCTTTTACTTCCATCAACGGATGTTAATAAACAAAACAAATTCGGAGATAGTCCTCTTACACTTCTTATTAAGACATTGAGCCCAGCGCATCTTATTAACAAATTGATATCGACTAGCAATGTTATTACTGATCAAACAGTTAATATTTGTATCTTTTATGATAGAGATGATGTTCTAGAAATTATTAACGATAAAGGAAAGCAATATGATTCTACCGATTTTAAGATGGCTGTTGAAGTGGGATCCATAAGATGCGTCAAATATCTATTAGATAATGATATAATTTGTGAAGATGCCATGTACTACGCTGTACTATCTGAATACGAAACAATGGTAGACTATCTATTATTCAATCATTTTAGTGTAGACTCTATAGTTAACGGTCATACATGTATTAGCGAATGTGTAAGACTAAATAACCCAGTCATTTTATCGAAGCTGATGTTACATAATCCGACTTCTGAGACCATGTATATAACTATGAAAGAGATAGAAAAAGATAAACTAGATAAATCTATTATTATTCCGTTTATCGCGTACTTTGTACTTATGCATCCTGACTTTTGTAAAAATCGTAGATACTTTACTTCATATAAACGTTTTGTAACTGATTATGTTCATGAAGGAGTATCTTACGAAGTATTTGATGATTATTTT
>HQ857562
ATGTCGGTCGAGTAT---TATCTATCTCTTTATGCCAAATATAATAGTAAAAATTTAGATGTATTTAGGAATATGCTACAAGTTATCGAACCCTCTGGAAATTATCACATTCTACATGCGTATTGTGGCATTAAAGGACTAGATGAACGATTTATAGAAGAACTTCTTCATAGAGGATACTCTCCAAATGAGACGGATGATGATGGAAATTATCCATTGCATATAGCTTCTAAAATTAATAATAATAGAATAGTCGCGATGCTGCTGGTGCACGGCGCAGATCCAAACGCATGTGATAAACATAATAAAACACCTCTATATTATCTCTCGGGAACAGATGATGAAGTCATAGAGAGAATAAATTTATTGGTACAGTATGGAGCCAAGATTAACAACTCGGTTGATGAAGAAGGATGTGGTCCGTTGTTGGCGTATACAGATCCTTCAGAAAGAGTGTTTAAAAAAATAATGTCTATCGGATTCGAAGCCAGGATAGTGGATAAATTTGGCAAAAATCATATTCATAGACATCTTATGTCAGACAATCCAAAAGCTTCTACAATCTCATGGATGATGAAACTAGGAATTAGTCCCTCAAAACCAGATCATGATGGAAATACGCCTCTCCATATTGTATGCTCTAAAACAGTCAAGTATGTAGACATTATAAATCTTTTACTTCCATCAACGGATGTTAAAAAACAAAACAAATTCGGAGATAGTCCTCTTACACTTCTTATTAAGACATTGAGCCCAGCGCATCTTATTAACAAATTGATATCGACTAGCAATGTTATTACTGATCAAACAGTTAATATTTGTATCTTTTATGATAGAGATGATGTTCTAGAAATTATTAACGATAAAGGAAAGCAATATGATTCTACCGATTTTAAGATGGCTGTTGAAGTGGGATCCATAAGATGCGTCAAATATCTATTAGATAATGATATAATTTGTGAAGATGCCATGTACTACGCTGTACTATCTGAATACGAAACAATGGTAGACTATCTATTATTCAATCATTTTAGTGTAGACTCTATAGTTAACGGTCATACATGTATGAGCGAATGTGTAAGACTAAATAACCCAGTCATTTTATCGAAGCTGATGTTACATAATCCGACTTCTGAGACCATGTATATAACTATGAAAGAGATAGAAAAAGATAAACTAGATAAATCTATTATTATTCCGTTTATCGCGTACTTTGTACTTATGCATCCTGACTTTTGTAAAAATCGTAGATACTTTACTTCATATAAACGTTTTGTAACTGATTATGTTCATGAAGGAGTATCTTACGAAGTATTTGATGATTATTTT
>OP205082
ATGTCGGTCGAGTAT---TATCTATCTCTTTATGCCAAATATAATAGTAAAAATTTAGATGTATTTAGGAATATGCTACAAGTTATCGAACCCTCTGGAAATTATCACATTCTACATGCGTATTGTGGCATTAAAGGACTAGATGAACGATTTATAGAAGAACTTCTTCATAGAGGATACTCTCCAAATGAGACGGATGATGATGGAAATTATCCATTGCATATAGCTTCTAAAATTAATAATAATAGAATAGTCGCGATGCTGCTGGTGCACGGCGCAGATCCAAACGCATGTGATAAACATAATAAAACACCTCTATATTATCTCTCGGGAACAGATGATGAAGTCATAGAGAGAATAAATTTATTGGTACAGTATGGAGCCAAGATTAACAACTCGGTTGATGAAGAAGGATGTGGTCCGTTGTTGGCGTGTACAGATCCTTCAGAAAGAGTGTTTAAAAAAATAATGTCTATCGGATTCGAAGCCAGGATAGTGGATAAATTTGGCAAAAATCATATTCATAGACATCTTATGTCAGACAATCCAAAAGCTTCTACAATCTCATGGATGATGAAACTAGGAATTAGTCCCTCAAAACCAGATCATGATGGAAATACGCCTCTCCATATTGTATGCTCTAAAACAGTCAAGTATGTAGACATTATAAATCTTTTACTTCCATCAACGGATGTTAATAAACAAAACAAATTTGGAGATAGTCCTCTTACACTTCTTATTAAGACATTGAGCCCAGCGCATCTTATTAACAAATTGATATCGACTAGCAATGTTATTACTGATCAAACAGTTAATATTTGTATCTTTTATGATAGAGATGATGTTCTAGAAATTATTAACGATAAAGGAAAGCAATATGATTCTACCGATTTTAAGATGGCTGTTGAAGTGGGATCCATAAGATGCGTCAAATATCTATTAGATAATGATATAATTTGTGAAGATGCCATGTACTACGCTGTACTATCTGAATACGAAACAATGGTAGACTATCTATTATTCAATCATTTTAGTGTAGACTCTATAGTTAACGGTCATACATGTATGAGCGAATGTGTAAGACTAAATAACCCAGTCATTTTATCGAAGCTGATGTTACATAATCCGACTTCTGAGACCATGTATATAACTATGAAAGAGATAGAAAAAGATAAACTAGATAAATCTATTATTATTCCGTTTATCGCGTACTTTGTACTTATGCATCCTGACTTTTGTAAAAATTGTAGATACTTTACTTCATATAAACGTTTTGTAACTGATTATGTTCATGAAGGAGTATCTTACGAAGTATTTGATGATTATTTT
>MN702448
ATGTCGGTCGAGTATTATTATCTATCTCTTTATGCCAAATATAATAGTAAAAATTTAGATGTATTTAGGAATATGCTACAAGTTATCGAACCCTCTGGAAATTATCACATTCTACATGCGTATTGTGGCATTAAAGGACTAGATGAACGATTTATAGAAGAACTTCTTCATAGAGGATACTCTCCAAATGAGACGGATGATGATGGAAATTATCCATTGCATATAGCTTCTAAAATTAATAATAATAGAATAGTCGCGATGCTGCTGGTGCACGGCGCAGATCCAAACGCATGTGATAAACATAATAAAACACCTCTATATTATCTCTCGGGAACAGATGATGAAGTCATAGAGAGAATAAATTTATTGGTACAGTATGGAGCCAAGATTAACAACTCGGTTGATGAAGAAGGATGTGGTCCGTTGTTGGCGTATACAGATCCTTCAGAAAGAGTGTTTAAAAAAATAATGTCTATCGGATTCGAAGCCAGGATAGTGGATAAATTTGGCAAAAATCATATTCATAGACATCTTATGTCAGACAATCCAAAAGCTTCTACAATCTCATGGATGATGAAACTAGGAATTAGTCCCTCAAAACCAGATCATGATGGAAATACGCCTCTCCATATTGTATGCTCTAAAACAGTCAAGTATGTAGACATTATAAATCTTTTACTTCCATCAACGGATGTTAATAAACAAAACAAATTCGGAGATAGTCCTCTTACACTTCTTATTAAGACATTGAGCCCAGCGCATCTTATTAACAAATTGATATCGACTAGCAATGTTATTACTGATCAAACAGTTAATATTTGTATCTTTTATGATAGAGATGATGTTCTAGAAATTATTAACGATAAAGGAAAGCAATATGATTCTACCGATTTTAAGATGGCTGTTGAAGTGGGATCCATAAGATGCGTCAAATATCTATTAGATAATGATATAATTTGTGAAGATGCCATGTACTACGCTGTACTATCTGAATACGAAACAATGGTAGACTATCTATTATTCAATCATTTTAGTGTAGACTCTATAGTTAACGGTCATACATGTATGAGCGAATGTGTAAGACTAAATAACCCAGTCATTTTATCGAAGCTGATGTTACATAATCCGACTTCTGAGACCATGTATATAACTATGAAAGAGATAGAAAAAGATAAACTAGATAAATCTATTATTATTCCGTTTATCGCGTACTTTGTACTTATGCATCCTGACTTTTGTAAAAATCGTAGATACTTTACTTCATATAAACGTTTTGTAACTGATTATGTTCATGAAGGAGTATCTTACGAAGTATTTGATGATTATTTT
