# Supplementary material for: Evolutionary dissection of monkeypox virus: Positive Darwinian selection drives the adaptation of virus–host interaction proteins
Source: Front Cell Infect Microbiol. 2023 Jan 13;12:1083234. doi: 10.3389/fcimb.2022.1083234 (PMC9880225; doi:10.3389/fcimb.2022.1083234)
Supplement: Supplementary file 1 [file DataSheet_1.zip › Dataset_MPXV_coding_gene_allleles/MPXVgp026.fas]

>KP849470
ATGGTTTACAAATTAGTCTTACTCTTTTGTATCGCATCTCTCGGGTATTCGGTAGAATACAAGAATACTATATGTCCTCATCGACAAGATTACCGGTACTGGTACTTTGTCGCCGAACTCACTATTGGTGTAAATTACGACATTAATTCTACAATTATTGGTGAGTGTCATATGAGTGAAAGCTATATCGACAGAAATGCTAACATAGTGTTGACTGGATACGGACTAAAAGTAAACATGACCATCATGGATACGGATCAGAGATTTGTGGCAGCGGCTGAGGGTGTTGGTAAAGATAATAAACTATCTGTTCTGTTGTTTACCACTCAGCGGCTAGATAAAGTTCATCATAATATTAGTGTGACAATAACATGTATGGAAATGAATTGTGGAACTACAAAATACAATAGCGATCTTCCGGAATCAATTCATAAATCATCATCGTGTGATATAACTATAAATGGATCATGTGTGACATGTGTTAACTTAGAGACTGATCCAACAAAGATTAATCCCCATTACTTACACCCCAAGAATAAATATCTTTATCATAATTCTGAGTATAGTATGCGTGGTAGTTATGGCGTGACATTTATAGATGAATTAAACCAGTGCCTTCTTGACATAAAAGAACTAAGTTATGATATTTGTTATAGAGAG
>MT250197
ATGGTTTACAAATTAGTCTTACTCTTTTGTATCGCATCTCTCGGGTATTCGGTAGAATACAAGAATACTATATGTCCTCATCGACAAGATTACCGGTACTGGTACTTTGTCGCCGAACTCACTATTGGTGTAAATTACGACATTAATTCTACAATTATTGGTGAGTGTCATATGAGTGAAAGCTATATCGACAGAAATGCTAACATAGTGTTGACTGGATACGGACTAAAAGTAAACATGACCATCATGGATACGGATCAGAGATTTGTGGCAGCGGCTGAGGGTGTTGGTAAAGATAATAAACTATCTGTTCTGTTGTTTACCACTCAGCGGCTAGATAAAGTTCATCATAATATTAGTGTGACAATAACATGTATGGAAATGAATTGTGGAACTACAAAATACAATAGCGATCTTCCGGAATCAATTCATAAATCATCATCGTGTGATATAACTATAAATGGATCATGTGTGACATGTGTTAACTTAGAGACTGATCCAACAAAGATTAATCCCCATTACTTACACCCCAAGAATAAATATCTTTATCATAATTCTGAGTATAGTATGCGTGGTAGTTATGGAGTGACATTTATAGATGAATTAAACCAGTGCCTTCTTGACATAAAAGAACTAAGTTATGATATTTGTTATAGAGAG
>ON720849
ATGGTTTACAAATTAGTCTTACTCTTTTGTATCGCATCTCTCGGGTATTCGGTAGAATACAAGAATACTATATGTCCTCATCGACAAGATTACCGGTACTGGTACTTTGTCGCCGAACTCACTATTGGTGTAAATTACGACATTAATTCTACAATTATTGGTGAGTGTCATATGAGTGAAAGCTATATCGACAGAAATGCTAACATAGTGTTGACTGGATACGGACTAAAAGTAAACATGACCATCATGGATACGGATCAGAGATTTGTGGCAGCGGCTGAGGGTGTTGGTAAAGATAATAAACTATCTGTTCTGTTGTTTACCACTCAGCGGCTAGATAAAGTTCATCATAATATTAGTGTGACAATAACATGTATGGAAATGAATTGTGGAACTACAAAATACAATAGCGATCTTCNGGAATCAATTCATAAATCATCATCGTGTGATATAACTATAAATGGATCATGTGTGACATGTGTTAACTTAGAGACTGATCCAACAAAGATTAATCCCCATTACTTACACCCCAAGAATAAATATCTTTATCATAATTCTGAGTATAGTATGCGTGGTAGTTATGGAGTGACATTTATAGATGAATTAAACCAGTGCCTTCTTGACATAAAAGAACTAAGTTATGATATTTGTTATAGAGAG
>KP849471
ATGGTTTACAAATTAGTCTTACTCTTTTGTATCGCATCTCTCGGGTATTCGGTAGAATACAAGAATACTATATGTCCTCCTCGACAAGATTACCGGTACTGGTACTTTGTCGCCGAACTCACTATTGGTGTAAATTACGACATTAATTCTACAATTATTGGTGAGTGTCATATGAGTGAAAGCTATATCGACAGAAATGCTAACATAGTGTTGACTGGATACGGACTAAAAATAAACATGACCATCATGGATACGGATCAGAGATTTGTGGCAGCGGCTGAGGGTGTTGGTAAAGATAATAAACTATCTGTTCTGTTGTTTACCACTCAGCGGCTAGATAAAGTTCATCATAATATTAGTGTGACAATAACATGTATGGAAATGAATTGTGGAACTACAAAATACAATAGCGATCTTCCGGAATCAATTCATAAATCATCATCGTGTGATATAACTATAAATGGATCATGTGTGACATGTGTTAACTTAGAGACTGATCCAACAAAGATTAATCCCCATTACTTACACCCCAAGAATAAATATCTTTATCATAATTCTGAGTATAGTATGCGTGGTAGTTATGGCGTGACATTTATAGATGAATTAAACCAGTGCCTTCTTGACATAAAAGAACTAAGTTATGATATTTGTTATAGAGAG
>OP450997
ATGGTTTACAAATTAGTCTTACTCTTTTGTATCGCATCTCTTGGGTATTCGGTAGAATACAAGAATACTATATGTCCTCATCGACAAGATTACCGGTACTGGTACTTTGTCGCCGAACTCACTATTGGTGTAAATTACGACATTAATTCTACAATTATTGGTGAGTGTCATATGAGTGAAAGCTATATCGACAGAAATGCTAACATAGTGTTGACTGGATACGGACTAAAAGTAAACATGACCATCATGGATACGGATCAGAGATTTGTGGCAGCGGCTGAGGGTGTTGGTAAAGATAATAAACTATCTGTTCTGTTGTTTACCACTCAGCGGCTAGATAAAGTTCATCATAATATTAGTGTGACAATAACATGTATGGAAATGAATTGTGGAACTACAAAATACAATAGCGATCTTCCGGAATCAATTCATAAATCATCATCGTGTGATATAACTATAAATGGATCATGTGTGACATGTGTTAACTTAGAGACTGATCCAACAAAGATTAATCCCCATTACTTACACCCCAAGAATAAATATCTTTATCATAATTCTGAGTATAGTATGCGTGGTAGTTATGGAGTGACATTTATAGATGAATTAAACCAGTGCCTTCTTGACATAAAAGAACTAAGTTATGATATTTGTTATAGAGAG
>OP450996
ATGGTTTACAAATTAGTCTTACTCTTTTGTATCGCATCTCTCGGGTATTCGGTAGAATACAAGAATACTATATGTCCTCATCGACAAGATTACCGGTACTGGTACTTTGTCGCCGAACTCACTATTGGTGTAAATTACGACATTAATTCTACAATTATTGGTGAGTGTCATATGAGTGAAAGCTATATCGACAGAAATGCTAACATAGTGTTGACTGGATACGGACTAAAAGTAAACATGACCATCATGGATACGGATCAGAGATTTGTGGCAGCGGCTGAGGGTGTTGGTAAAGATAATAAACTATCTGTTCTGTTGTTTACCACTCAGCGGCTAGATAAAGTTCATCATAATATTAGTGTGACAATAACATGTATGGAAATGAATTGTGGAACTACAAAATACAATAGCGATCTTCCGGAATCAATTCATAAATCATCATCGTGTGATATAACTATAAATGGATCATGTGTGACATGTGTTAACTTAGAGACTGATCCAACAAAGATTAATCCCTATTACTTACACCCCAAGAATAAATATCTTTATCATAATTCTGAGTATAGTATGCGTGGTAGTTATGGAGTGACATTTATAGATGAATTAAACCAGTGCCTTCTTGACATAAAAGAACTAAGTTATGATATTTGTTATAGAGAG
>OP415258
ATGGTTTACAAATTAGTCTTACTCTTTTGTATCGCATCTCTCGGGTATTCGGTAGAATACAAGAATACTATATGTCCTCATCGACAAGATTACCGGTACTGGTACTTTGTCGCCGAACTCACTATTGGTGTAAATTACGACATTAATTCTACAATTATTGGTGAGTGTCATATGAGTGAAAGCTATATCGACAGAAATGCTAACATAGTGTTGACTGGATACGGACTAAAAGTAAACATGACCATCATGGATACGGATCAGAGATTTGTGGCAGCGGCTGAGGGTGTTGGTAAAGATAATAAACTATCTGTTCTGTTGTTTACCACTCAGCGGCTAGATAAAGTTCATCATAATATTAGTGTGACAATAACATGTATGGAAATGAATTGTGGAACTACAAAATACAATAGCGATCTTCCGAAATCAATTCATAAATCATCATCGTGTGATATAACTATAAATGGATCATGTGTGACATGTGTTAACTTAGAGACTGATCCAACAAAGATTAATCCCCATTACTTACACCCCAAGAATAAATATCTTTATCATAATTCTGAGTATAGTATGCGTGGTAGTTATGGAGTGACATTTATAGATGAATTAAACCAGTGCCTTCTTGACATAAAAGAACTAAGTTATGATATTTGTTATAGAGAG
>OP373391
ATGGTTTACAAATTAGTCTTACTCTTTTGTATCGCATCTCTCGGGTATTCGGTAGAATACAAGAATACTATATGTCCTCATCGACAAGATTACCGGTACTGGTACTTTGTCGCCGAACTCACTATTGGTGTAAATTACGACATTAATTCTACAATTATTGGTGAGTGTCATATGAGTAAAAGCTATATCGACAGAAATGCTAACATAGTGTTGACTGGATACGGACTAAAAGTAAACATGACCATCATGGATACGGATCAGAGATTTGTGGCAGCGGCTGAGGGTGTTGGTAAAGATAATAAACTATCTGTTCTGTTGTTTACCACTCAGCGGCTAGATAAAGTTCATCATAATATTAGTGTGACAATAACATGTATGGAAATGAATTGTGGAACTACAAAATACAATAGCGATCTTCCGGAATCAATTCATAAATCATCATCGTGTGATATAACTATAAATGGATCATGTGTGACATGTGTTAACTTAGAGACTGATCCAACAAAGATTAATCCCCATTACTTACACCCCAAGAATAAATATCTTTATCATAATTCTGAGTATAGTATGCGTGGTAGTTATGGAGTGACATTTATAGATGAATTAAACCAGTGCCTTCTTGACATAAAAGAACTAAGTTATGATATTTGTTATAGAGAG
>OP215256
ATGGTTTACAAATTAGTCTTACTCTTTTGTATCGCATCTCTCGGGTATTCGGTAGAATACAAGAATACTATATGTCCTCATCGACAAGATTACCGGTACTGGTACTTTGTCGCCGAACTCACTATTGGTGTAAATTACGACATTAATTCTACAATTATTGGTGAGTGTCATATGAGTGAAAGCTATATCGACAGAAATGCTAACATAGTGTTGACTGGATACGGACTAAAAGTAAACATGACCATCATGGATACGGATCAGAGATTTGTGGCAGCGGCTAAGGGTGTTGGTAAAGATAATAAACTATCTGTTCTGTTGTTTACCACTCAGCGGCTAGATAAAGTTCATCATAATATTAGTGTGACAATAACATGTATGGAAATGAATTGTGGAACTACAAAATACAATAGCGATCTTCCGGAATCAATTCATAAATCATCATCGTGTGATATAACTATAAATGGATCATGTGTGACATGTGTTAACTTAGAGACTGATCCAACAAAGATTAATCCCCATTACTTACACCCCAAGAATAAATATCTTTATCATAATTCTGAGTATAGTATGCGTGGTAGTTATGGAGTGACATTTATAGATGAATTAAACCAGTGCCTTCTTGACATAAAAGAACTAAGTTATGATATTTGTTATAGAGAG
>ON853649
ATGGTTTACAAATTAGTCTTACTCTTTTGTATCGCATCTCTCGGGTATTCGGTAGAATACAAGAATACTATATGTCCTCATCGACAAGATTACCGGTACTGGTACTTTGTCGCCGAACTCACTATTGGTGTAAATTACGACATTAATTCTACAATTATTGGTGAGTGTCATATGAGTGAAAGCTATATTGACAGAAATGCTAACATAGTGTTGACTGGATACGGACTAAAAGTAAACATGACCATCATGGATACGGATCAGAGATTTGTGGCAGCGGCTGAGGGTGTTGGTAAAGATAATAAACTATCTGTTCTGTTGTTTACCACTCAGCGGCTAGATAAAGTTCATCATAATATTAGTGTGACAATAACATGTATGGAAATGAATTGTGGAACTACAAAATACAATAGCGATCTTCCGGAATCAATTCATAAATCATCATCGTGTGATATAACTATAAATGGATCATGTGTGACATGTGTTAACTTAGAGACTGATCCAACAAAGATTAATCCCCATTACTTACACCCCAAGAATAAATATCTTTATCATAATTCTGAGTATAGTATGCGTGGTAGTTATGGAGTGACATTTATAGATGAATTAAACCAGTGCCTTCTTGACATAAAAGAACTAAGTTATGATATTTGTTATAGAGAG
>OP415276
ATGGTTTACAAATTAGTCTTACTCTTTTGTATCGCATCTCTCGGGTATTCGGTAGAATACAAGAATACTATATGTCCTCATCGACAAGATTACCGGTACTGGTACTTTGTCGCCGAACTCACTATTGGTGTAAATTACGACATTAATTCTACAATTATTGGTGAGTGTCATATGAGTGAAAGCTATATCGACAGAAATGCTAACATAGTGTTGACTGGATACGGACTAAAAGTAAACATGACCATCATGGATACGGATCAGAGATTTGTGGCAGCGGCTGAGGGTGTTGGTAAAGATAATAAACTATCTGTTCTGTTGTTTACCACTCAGCGGCTAGATAAAGTTCATCATAATATTAGTGTGACAATAACATGTATGGAAATGAATTGTGGAACTACAAAATACAATAGCGATCTTCCAAAATCAATTCATAAATCATCATCGTGTGATATAACTATAAATGGATCATGTGTGACATGTGTTAACTTAGAGACTGATCCAACAAAGATTAATCCCCATTACTTACACCCCAAGAATAAATATCTTTATCATAATTCTGAGTATAGTATGCGTGGTAGTTATGGAGTGACATTTATAGATGAATTAAACCAGTGCCTTCTTGACATAAAAGAACTAAGTTATGATATTTGTTATAGAGAG
>OP012849
ATGGTTTACAAATTAGTCTTACTCTTTTGTATCGCATCTCTCAGGTATTCGGTAGAATACAAGAATACTATATGTCCTCATCGACAAGATTACCGGTACTGGTACTTTGTCGCCGAACTCACTATTGGTGTAAATTACGACATTAATTCTACAATTATTGGTGAGTGTCATATGAGTGAAAGCTATATCGACAGAAATGCTAACATAGTGTTGACTGGATACGGACTAAAAGTAAACATGACCATCATGGATACGGATCAGAGATTTGTGGCAGCGGCTGAGGGTGTTGGTAAAGATAATAAACTATCTGTTCTGTTGTTTACCACTCAGCGGCTAGATAAAGTTCATCATAATATTAGTGTGACAATAACATGTATGGAAATGAATTGTGGAACTACAAAATACAATAGCGATCTTCCGGAATCAATTCATAAATCATCATCGTGTGATATAACTATAAATGGATCATGTGTGACATGTGTTAACTTAGAGACTGATCCAACAAAGATTAATCCCCATTACTTACACCCCAAGAATAAATATCTTTATCATAATTCTGAGTATAGTATGCGTGGTAGTTATGGAGTGACATTTATAGATGAATTAAACCAGTGCCTTCTTGACATAAAAGAACTAAGTTATGATATTTGTTATAGAGAG
>AY743598
ATGGTTTACAAATTAGTCTTACTCTTTTGTATCGCATCTCTCGGGTATTCGGTAGAATACAAGAATACTATATGTCCTCCTCGACAAGATTACCGGTACTGGTACTTTGTCGCCGAACTCACTATTGGTGTAAATTACGACATTAATTCTACAATTATTGGTGAGTGTCATATGAGTGAAAGCTATATCGACAGAAATGCTAACATAGTGTTGACTGGATACGGGCTAGAAATAAACATGACCATCATGGATACGGATCAGAGATTCGTGGCAGCGGCTGAGGGTGTTGGTAAAGATAATAAACTATCTGTTCTGTTGTTTACCACTCAGCGGCTAGATAAAGTTCATCATAATATTAGTGTGACAATAACATGTATGGAAATGAATTGTGGAACCACAAAATACGATAGCGATCTTCCGGAATCAATTCATAAATCATCATCGTGTGATATAACTATAAATGGATCATGTGTGACATGTGTTAACTTAGAGACTGATCCAACAAAGATTAATCCCCATTACTTACACCCCAAGAATAAATATCTTTATCATAATTCTGAGTATAGTATGCGTGGTAGTTATGGCGTGACATTTATAGATGAATTAAACCAGTGCCTTCTTGACATAAAAGAACTAAGTTATGATATTTGTTATAGAGAG
