# Supplementary material for: Evolutionary dissection of monkeypox virus: Positive Darwinian selection drives the adaptation of virus–host interaction proteins
Source: Front Cell Infect Microbiol. 2023 Jan 13;12:1083234. doi: 10.3389/fcimb.2022.1083234 (PMC9880225; doi:10.3389/fcimb.2022.1083234)
Supplement: Supplementary file 1 [file DataSheet_1.zip › Dataset_MPXV_coding_gene_allleles/MPXVgp027.fas]

>MT903346
ATGGATCTGTCACGAATTAATACTTGGAAGTCTAAGCAACTGAAAAGCTTTCTCTCTAGCAAAGATGCATTTAAGGCGGATATCAATGGTCATAGTGTCTTGTATTATGCAATAGCTGATAATAACGTGCGTCTAGTATGTACGTTGTTGAATGCTGGAGCATTGAAAAATCTTCTAGATAATGAATTTCCATTACATCAGGCAGCCACATTAGAAGATACCAAAATAGTAAAGATTTTGCTATTCAGTGGAATGGATGATTCACAATTTGATGACAAAGGAAACACCGCATTGTATTATGCGGTTGATAGTGGTAACATGCAAACGGTAAAACTGTTTGTTAAGAAAAATTGGAGACTGATGTTCTATGGAAAAACTGGATGGAAAACTTCATTTTATCATGCTGTCATGCTTAATGATGTAAGTATTGTTTCCTACTTTCTTTCAGAGATACCATCTCCTTTTGATCTGGCTATTCTCCTTAGTTGTATTCACACCACTATAAAAAATGGACACGTGGATATGATGATTCTCTTGCTCGACTATATGACGTCGACAAACACCAATTCCCTTCTCTTCATTCCGGACATCAAATTGGCTATAGATAATAAAGACATTGAGATGTTACAGGCTCTGTTCAAATACGACATTAATATCTATTCTGTTAATCTGGAAAATGTACTATTGGATGATGCCGAAATAGCTAAGATGATTATAGAAAAACATGTTGAATACAAGTCTGACTCCTATACAAAAGATCTTGACGATGTCAAGAATAATAAATTGGACGAAATAATTAGCAAAAACGAGGAACTCAGACTCATGTATGACAATTGTGTAAGGAAAAACTAT
>KP849470
ATGGATCTGTCACGAATTAATACTTGGAAGTCTAAGCAACTGAAAAGCTTTCTCTCTAGCAAAGATGCATTTAAGGCGGATATCAATGGTCATAGTGTCTTGTATTATGCAATAGCTGATAATAACGTGCGTCTAGTATGTACGTTGTTGAATGCTGGAGCATTGAAAAATCTTCTAGATAATGAATTTCCATTACATCAGGCAGCCACATTAGAAGATACCAAAATAGTAAAGATTTTGCTATTCAGTGGAATGGATGATTCACAATTTGATGACAAAGGAAACACCGCATTGTATTATGCGGTTGATAGTGGTAACATGCAAACGGTAAAACTGTTTGTTAAGAAAAATTGGAGACTGATGTTCTATGGAAAAACTGGATGGAAAACTTCATTTTATCATGCTGTCATGCTTAATGATGTAAGTATTGTTTCCTACTTTCTTTCAGAGATACCATCTCCTTTTGATCTGGCTATTCTCCTTAGTTGTATTCACACCACTATAAAAAATGGACACGTGGATATGATGATTCTCTTGCTCGACTATATGACGTCGACAAACACCAATTCCCTTCTCTTCATTCCGGACATCAAATTGGCTATAGATAATAAAGACATTGAGATGTTACAGGCTCTGTTCAAATACGACATTAATATCTATTCTGTTAATCTGGAAAATGTACTATTGGATGATGCCGAAATAGCTAAGATGATTATAGAAAAACATGTTGAATACAAGTCTGACTCCTATACAAAAGATCTTGACGATGTCAAGAATAATAAATTGGACGAAATAATTAGCAAAAACGAGGAACTCAGACTCATGTATGTCAATTGTGTAAGGAAAAACTAT
>MG693725
ATGGATCTGTCACGAATTAATACTTGGAAGTCTAAGCAACTGAAAAGCTTTCTCTCTAGCAAAGATGCATTTAAGGCGGATATCAATGGTCATAGTGTCTTGTATTATGCAATAGCTGATAATAACGTGCGTCTAGTATGTACGTTGTTGAACGCTGGAGCATTGAAAAATCTTCTAGATAATGAATTTCCATTACATCAGGCAGCCACATTAGAAGATACCAAAATAGTAAAGATTTTGCTATTCAGTGGAATGGATGATTCACAATTTGATGACAAAGGAAACACCGCATTGTATTATGCGGTTGATAGTGGTAACATGCAAACGGTAAAACTGTTTGTTAAGAAAAATTGGAGACTGATGTTCTATGGGAAAACTGGATGGAAAACTTCATTTTATCATGCTGTCATGCTTAATGATGTAAGTATTGTTTCCTACTTTCTTTCAGAGATACCATCTCCTTTTGATCTGGCTATTCTCCTTAGTTGTATTCACACCACTATAAAAAATGGACACGTGGATATGATGATTCTCTTGCTCGACTATATGACGTCGACAAACACCAATTCCCTTCTCTTCATTCCGGACATCAAATTGGCTATAGATAATAAAGACATTGAGATGTTACAGGCTCTGTTCAAATACGACATTAATATCTATTCTGTTAATCTGGAAAATGTACTATTGGATGATGCCGAAATAGCTAAGATGATTATAGAAAAACATGTTGAATACAAGTCTGACTCCTATACAAAAGATCTTGACGATGTCAAGAATAATAAATTGGACGAAATAATTAGCAAAAACGAGGAACTCAGACTCATGTATGTCAATTGTGTAAGGAAAAACTAT
>MT250197
ATGGATCTGTCACGAATTAATACTTGGAAGTCTAAGCAACTGAAAAGCTTTCTCTCTAGCAAAGATGCATTTAAGGCGGATATCAATGGTCATAGTGTCTTGTATTATGCAATAGCTGATAATAACGTGCGTCTAGTATGTACGTTGTTGAACGCTGGAGCATTGAAAAATCTTCTAGATAATGAATTTCCATTACATCAGGCAGCCACATTAGAAGATACCAAAATAGTAAAGATTTTGCTATTCAGTGGAATGGATGATTCACAATTTGATGACAAAGGAAACACCGCATTGTATTATGCGGTTGATAGTGGTAACATGCAAACGGTAAAACTGTTTGTTAAGAAAAATTGGAGACTGATGTTCTATGGGAAAACTGGATGGAAAACTTCATTTTATCATGCTGTCATGCTTAATGATGTAAGTATTGTTTCCTACTTTCTTTCAGAGATACCATCTCCTTTTGATCTGGCTATTCTCCTTAGTTGTATTCACACCACTATAAAAAATGGACACGTGGATATGATGATTCTCTTGCTCGACTATATGACGTCAACAAACACCAATTCCCTTCTCTTCATTCCGGACATCAAATTGGCTATAGATAATAAAGACATTGAGATGTTACAGGCTCTGTTCAAATACGACATTAATATCTATTCTGTTAATCTGGAAAATGTACTATTGGATGATGCCGAAATAGCTAAGATGATTATAGAAAAACATGTTGAATACAAGTCTGACTCCTATACAAAAGATCTTGACGATGTCAAGAATAATAAATTGGACGAAATAATTAGCAAAAACGAGGAACTCAGACTCATGTATGTCAATTGTGTAAGGAAAAACTAT
>OP415277
ATGGATCTGTCACGAATTAATACTTGGAAGTCTAAGCAACTGAAAAGCTTTCTCTCTAGCAAAGATGCATTTAAGGCGGATATCAATGGTCATAGTGTCTTGTATTATGCAATAGCTGATAATAACGTGCGTCTAGTATGTACGTTGTTGAACGCTGGAGCATTGAAAAATCTTCTAGATAATGAATTTCCATTACATCAGGCAGCCACATTAGAAGATACCAAAATAGTAAAGATTTTGCTATTCAGTGGAATGGATGATTCACAATTTGATGACAAAGGAAACACCGCATTGTATTATGCGGTTGATAGTGGTAACATGCAAACGGTAAAACTGTTTGTTAAGAAAAATTGGAGACTGATGTTCTATGGGAAAACTGGATGGAAAACTTCATTTTATCATGCTGTCATGCTTAATGATGTAAGTATTGTTTCCTACTTTCTTTCAGAGATACCATCTCCTTTTGATCTGGCTATTCTCCTTAGTTGTATTCACACCACTATAAAAAATGGACACGTGGATATGATGATTCTCTTGCTCGACTATATGACATCAACAAACACCAATTCCCTTCTCTTCATTCCGGACATCAAATTGGCTATAGATAATAAAGACATTGAGATGTTACAGGCTCTGTTCAAATACGACATTAATATCTATTCTGTTAATCTGGAAAATGTACTATTGGATGATGCCGAAATAGCTAAGATGATTATAGAAAAACATGTTGAATACAAGTCTGACTCCTATACAAAAGATCTTGACGATGTCAAGAATAATAAATTGGACGAAATAATTAGCAAAAACGAGGAACTCAGACTCATGTATGTCAATTGTGTAAGGAAAAACTAT
>OP415260
ATGGATCTGTCACGAATTAATACTTGGAAGTCTAAGCAACTGAAAAGCTTTCTCTCTAGCAAAGATGCATTTAAGGCGGATATCAATGGTCATAGTGTCTTGTATTATGCAATAGCTGATAATAACGTGCGTCTAGTATGTACGTTGTTGAACGCTGGAGCATTGAAAAATCTTCTAGATAATGAATTTCCATTACATCAGGCAGCCACATTAGAAGATACCAAAATAGTAAAGATTTTGCTATTCAGTGGAATGGATGATTCACAATTTGATGACAAAGGAAACACCGCATTGTATTATGCGGTTGATAGTGGTAACATGCAAACGGTAAAACTGTTTGTTAAGAAAAATTGGAGACTGATGTTCTATGGGAAAACTGGATGGAAAACTTCATTTTATCATGCTGTCATGCTTAATGATGTAAGTATTGTTTCCTACTTTCTTTCAGAGATACCATCTCCTTTTGATCTGGCTATTCTCCTTAGTTGTATTCACACCACTATAAAAAATGGACACGTGGATATGATGATTCTCTTGCTCGACTATATGACGTCAACAAACACCAATTCCCTTCTCTTCATTCCGGACATCAAATTGGCTATAGATAATAAAGACATTGAGATGTTACAGGCTCTGTTCAAATACGACATTAATATCTATTCTGTTAATCTGGAAAATGTACTATTGGATGATGCCGAAATAGCTAAGATGATTATAGAAAAACATGTTGAATACAAGTCTGACTCCTATACAAAAGATTTTGACGATGTCAAGAATAATAAATTGGACGAAATAATTAGCAAAAACGAGGAACTCAGACTCATGTATGTCAATTGTGTAAGGAAAAACTAT
>OP415236
ATGGATCTGTCACGAATTAATACTTGGAAGTCTAAGCAACTGAAAAGCTTTCTCTCTAGCAAAGATGCATTTAAGGCGGATATCAATGGTCATAGTGTCTTGTATTATGCAATAGCTGATAATAACGTGCGTCTAGTATGTACGTTGTTGAACGCTGGAGCATTGAAAAATCTTCTAGATAATGAATTTCCATTACATCAGGCAGCCACATTAGAAGATACCAAAATAGTAAAGATTTTGCTATTCAGTGGAATGGATGATTCACAATTTGATGACAAAGGAAACACCGCATTGTATTATGCGGTTGATAGTGGTAACATGCAAACGGTAAAACTGTTTGTTAAGAAAAATTGGAGACTGATGTTCTATGGGAAAACTGGATGGAAAACTTCATTTTATCATGCTGTCATGCTTAATGATGTAAGTATTGTTTCCTACTTTCTTTCAGAGATACCATCTCCTTTTGATCTGGCTATTCTCCTTAGTTGTATTCACACCACTATAAAAAATGGACACGTGGATATGATGATTCTCTTGCTCGACTATATGACGTCAACAAACACCAATTCCCTTCTCTTCATTCCGGACATCAAATTGGCTATAGATAATAAAGACATTGAGATGTTACAGGCTCTGTTCAAATACGACATTAATATCTATTTTGTTAATCTGGAAAATGTACTATTGGATGATGCCGAAATAGCTAAGATGATTATAGAAAAACATGTTGAATACAAGTCTGACTCCTATACAAAAGATCTTGACGATGTCAAGAATAATAAATTGGACGAAATAATTAGCAAAAACGAGGAACTCAGACTCATGTATGTCAATTGTGTAAGGAAAAACTAT
>OP414300
ATGGATCTGTCACGAATTAATACTTGGAAGTCTAAGCAACTGAAAAGCTTTCTCTCTAGCAAAGATGCATTTAAGGCGGATATCAATGGTCATAGTGTCTTGTATTATGCAATAGCTGATAATAACGTGCGTCTAGTATGTACGTTGTTGAACGCTGGAGCATTGAAAAATCTTCTAGATAATGAATTTCCATTACATCAGGCAGCCACATTAGAAGATACCAAAATAGTAAAGATTTTGCTATTCAGTGGAATGGATGATTCACAATTTGATGACAAAGGAAACACCGCATTGTATTATGCGGTTGATAGTGGTAACATGCAAACGGTAAAACTGTTTGTTAAGAAAAATTGGAGACTAATGTTCTATGGGAAAACTGGATGGAAAACTTCATTTTATCATGCTGTCATGCTTAATGATGTAAGTATTGTTTCCTACTTTCTTTCAGAGATACCATCTCCTTTTGATCTGGCTATTCTCCTTAGTTGTATTCACACCACTATAAAAAATGGACACGTGGATATGATGATTCTCTTGCTCGACTATATGACGTCAACAAACACCAATTCCCTTCTCTTCATTCCGGACATCAAATTGGCTATAGATAATAAAGACATTGAGATGTTACAGGCTCTGTTCAAATACGACATTAATATCTATTCTGTTAATCTGGAAAATGTACTATTGGATGATGCCGAAATAGCTAAGATGATTATAGAAAAACATGTTGAATACAAGTCTGACTCCTATACAAAAGATCTTGACGATGTCAAGAATAATAAATTGGACGAAATAATTAGCAAAAACGAGGAACTCAGACTCATGTATGTCAATTGTGTAAGGAAAAACTAT
>OP413718
ATGGATCTGTCACGAATTAATACTTGGAAGTCTAAGCAACTGAAAAGCTTTCTCTCTAGCAAAGATGCATTTAAGGCGGATATCAATGGTCATAGTGTCTTGTATTATGCAATAGCTGATAATAACGTGCGTCTAGTATGTACGTTGTTGAACGCTGGAGCATTGAAAAATCTTCTAGATAATGAATTTCCATTACATCAGGCAGCCACATTAGAAGATACCAAAATAGTAAAGATTTTGCTATTCAGTGGAATGGATGATTCACAATTTGATGACAAAGGAAACACCGCATTGTATTATGCGGTTGATAGTGGTAACATGCAAACGGTAAAACTGTTTGTTAAGAAAAATTGGAGACTGATGTTCTATGGGAAAACTGGATGGAAAACTTCATTTTATCATGCTGTCATGCTTAATGATGTAAGTATTGTTTCCTACTTTCTTTCAGAGATACCATCTCCTTTTGATCTGGCTATTCTCCTTAGTTGTATTTACACCACTATAAAAAATGGACACGTGGATATGATGATTCTCTTGCTCGACTATATGACGTCGACAAACACCAATTCCCTTCTCTTCATTCCGGACATCAAATTGGCTATAGATAATAAAGACATTGAGATGTTACAGGCTCTGTTCAAATACGACATTAATATCTATTCTGTTAATCTGGAAAATGTACTATTGGATGATGCCGAAATAGCTAAGATGATTATAGAAAAACATGTTGAATACAAGTCTGACTCCTATACAAAAGATCTTGACAATGTCAAGAATAATAAATTGGACGAAATAATTAGCAAAAACGAGGAACTCAGACTCATGTATGTCAATTGTGTAAGGAAAAACTAT
>OP245332
ATGGATCTGTCACGAATTAATACTTGGAAGTCTAAGCAACTGAAAAGCTTTCTCTCTAGCAAAGATGCATTTAAGGCGGATATCAATGGTCATAGTGTCTTGTATTATGCAATAGCTGATAATAACGTGCGTCTAGTATGTACGTTGTTGAACGCTGGAGCATTGAAAAATCTTCTAGATAATGAATTTCCATTACATCAGGCAGCCACATTAGAAGATACCAAAATAGTAAAGATTTTGCTATTCAGTGGAATGGATGATTCACAATTTGATGACAAAGGAAACACCGCATTGTATTATGCGGTTGATAGTGGTAACATGCAAACGGTAAAACTGTTTGTTAAGAAAAATTGGAGACTGATGTTCTATGGGAAAACTGGATGGAAAACTTCATTTTATCATGCTGTCATGCTTAATGATGTAAGTATTGTTTCCTACTTTCTTTCAGAGATACCATCTCCTTTTGATCTGGCTATTCTCCTTAGTTGTATTCACACCACTATAAAAAATGGACACGTGAATATGATGATTCTCTTGCTCGACTATATGACGTCAACAAACACCAATTCCCTTCTCTTCATTCCGGACATCAAATTGGCTATAGATAATAAAGACATTGAGATGTTACAGGCTCTGTTCAAATACGACATTAATATCTATTCTGTTAATCTGGAAAATGTACTATTGGATGATGCCGAAATAGCTAAGATGATTATAGAAAAACATGTTGAATACAAGTCTGACTCCTATACAAAAGATCTTGACGATGTCAAGAATAATAAATTGGACGAAATAATTAGCAAAAACGAGGAACTCAGACTCATGTATGTCAATTGTGTAAGGAAAAACTAT
>OP215257
ATGGATCTGTCACGAATTAATACTTGGAAGTCTAAGCAACTGAAAAGCTTTCTCTCTAGCAAAGATGCATTTAAGGCGGATATCAATGGTCATAGTGTCTTGTATTATGCAATAGCTGATAATAACGTGCGTCTAGTATGTACGTTGTTGAACGCTGGAGCATTGAAAAATCTTCTAGATAATGAATTTCCATTACATCAGGCAGCCACATTAGAAGATACCAAAATAGTAAAGATTTTGCTATTCAGTGGAATGGATGATTCACAATTTGATAACAAAGGAAACACCGCATTGTATTATGCGGTTGATAGTGGTAACATGCAAACGGTAAAACTGTTTGTTAAGAAAAATTGGAGACTGATGTTCTATGGGAAAACTGGATGGAAAACTTCATTTTATCATGCTGTCATGCTTAATGATGTAAGTATTGTTTCCTACTTTCTTTCAGAGATACCATCTCCTTTTGATCTGGCTATTCTCCTTAGTTGTATTCACACCACTATAAAAAATGGACACGTGGATATGATGATTCTCTTGCTCGACTATATGACGTCAACAAACACCAATTCCCTTCTCTTCATTCCGGACATCAAATTGGCTATAGATAATAAAGACATTGAGATGTTACAGGCTCTGTTCAAATACGACATTAATATCTATTCTGTTAATCTGGAAAATGTACTATTGGATGATGCCGAAATAGCTAAGATGATTATAGAAAAACATGTTGAATACAAGTCTGACTCCTATACAAAAGATCTTGACGATGTCAAGAATAATAAATTGGACGAAATAATTAGCAAAAACGAGGAACTCAGACTCATGTATGTCAATTGTGTAAGGAAAAACTAT
>JX878420
ATGGATCTGTCACGAATTAATACTTGGAAGTCTAAGCAACTGAAAAGCTTTCTCTCTAGCAAAGATGCATTTAAGGCGGATATCAATGGTCATAGTGTCTTGTATTATGCAATAGCTGATAATAACGTGCGTCTAGTATGTACGTTGTTGAACGCTGGAGCATTGAAAAATCTTCTAGATAATGAATTTCCATTACATCAGGCAGCCACATTAGAAGATACCAAAATAGTAAAGATTTTGCTATTCAGTGGAATGGATGATTCACAATTTGATGACAAAGGAAACACCGCATTGTATTATGCGGTTGATAGTGGTAACATGCAAACGGTAAAACTGTTTGTTAAGAAAAATTGGAGACTGATGTTCTATGGGAAAACTGGATGGAAAACTTCATTTTATCATGCTGTCATGCTTAATGATGTAAGTATTGTTTCCTACTTTCTTTCAGAGATACCATCTCCTTTTGATCTAGCTATTCTCCTTAGTTGTATTCACACCACTATAAAAAATGGACACGTGGATATGATGATTCTCTTGCTCGACTATATGACGTCGACAAACACCAATTCCCTTCTCTTCATTCCGGACATCAAATTGGCTATAGATAATAAAGACATTGAGATGTTACAGGCTCTGTTCAAATACGACATTAATATCTATTCTGTTAATCTGGAAAATGTACTATTGGATGATGCCGAAATAGCTAAGATGATTATAGAAAAACATGTTGAATACAAGTCTGACTCCTATACAAAAGATCTTGACGATGTCAAGAATAATAAATTGGACGAAATAATTAGCAAAAACGAGGAACTCAGACTCATGTATGTCAATTATGTAAGGAAAAACTAT
>KP849471
ATGGATCTGTCACGAATTAATACTTGGAAGTCTAAGCAACTGAAAAGCTTTCTCTCTAGCAAAGATGCATTTAAGGCGGATATCAACGGTCATAGTGTCTTGTATTATGCAATAGCTGATAATAACGTGCGTCTAGTATGTACGTTGTTGAACGCTGGAGCATTGAAAAATCTTCTAGATAATGAATTTCCATTACATCAGGCAGCCACATTAGAAGATACCAAAATAGTAAAGATTTTGCTATTCAGTGGAATGGATGATTCACAATTTGATGACAAAGGAAACACCGCATTGTATTATGCGGTTGATAGTGGTAACATGCAAACGGTAAAACTGTTTGTTAAGAAAAATTGGAGACTGATGTTCTATGGGAAAACTGGATGGAAAACTTCATTTTATCATGCTGTCATGCTTAATGATGTAAGTATTGTTTCCTACTTTCTTTCAGAGATACCATCTCCTTTTGATCTAGCTATTCTCCTTAGTTGTATTCACACCACTATAAAAAATGGACACGTGGATATGATGATTCTCTTGCTCGACTATATGACGTCGACAAACACCAATTCCCTTCTCTTCATTCCGGACATCAAATTGGCTATAGATAATAAAGACATTGAGATGTTACAGGCTCTGTTCAAATACGACATTAATATCTATTCTGTTAATCTGGAAAATGTACTATTGGATGATGCCGAAATAGCTAAGATGATTATAGAAAAACATGTTGAATACAAGTCTGACTCCTATACAAAAGATCTTGACGATGTCAAGAATAATAAATTGGACGAAATAATTAGCAAAAACGAGGAACTCAGACTCATGTATGTCAATTATGTAAGGAAAAACTAT
>OP339855
ATGGATCTGTCACGAATTAATACTTGGAAGTCTAAGCAACTGAAAAGCTTTCTCTCTAGCAAAGATGCATTTAAGGCGGATATCAATGGTCATAGTGTCTTGTATTATGCAATAGCTGATAATAACGTGCGTCTAGTATGTACGTTGTTGAACGCTGGAGCATTGAAAAATCTTCTAGATAATGAATTTCCATTACATCAGGCAGCCACATTAGAAGATACCAAAATAGTAAAGATTTTGCTATTCAGTGGAATGGATGATTCACAATTTGATGACAAAGGAAACACCGCATTGTATTATGCGGTTGATAGTGGTAACATGCAAACGGTAAAACTGTTTGTTAAGAAAAATTGGAGACTGATGTTCTATGGGAAAACTGGATGGAAAACTTCATTTTATCATGCTGTCATGCTTAATGATGTAAGTATTGTTTCCTACTTTCTTTCAGAGATACCATCTCCTTTTGATCTGGCTATTCTCCTTAGTTGTATTCACACCACTATAAAAAATGGACACGTGGATATGATGATTCTCTTGCTCGACTATATGACGTCAACAAACACCAATTCCCTTCTCTTCATTCCGGACATCAAATTGGCTATAGATAATAAAGACATTGAGATGTTACAGGCTCTGTTCAAATACGACATTAATATCTATTCTGTTAATCTGGAAAATGTACTATTGGATGATGCCGAAATAGCTAAGATGATTATAGAAAAACATGTTGAATACAAGTCTGACTCCTATACAAAAGATCTTAACAATGTCAAAAATAATAAATTGGACGAAATAATTAGCAAAAACGAGGAACTCAGACTCATGTATGTCAATTGTGTAAGGAAAAACTAT
>JX878417
ATGGATCTGTCACGAATTAATACTTGGAAGTCTAAGCAACTGAAAAGCTTTCTCTCTAGCAAAGATGCATTTAAGGCGGATATCAACGGTCATAGTGTCTTGTATTATGCAATAGCTGATAATAACGTGCGTCTAGTATGTACGTTGTTGAACGCTGGAGCATTGAAAAATCTTCTAGATAATGAATTTCCATTACATCAGGCAGCCACATTAGAAGATACCAAAATAGTAAAGATTTTGCTATTCAGTGGAATGGATGATTCACAATTTGATGACAAAGGAAACACCGCATTGTATTATGCGGTTGATAGTGGTAACATGCAAACGGTAAAACTGTTTGTTAAGAAAAATTGGAGACTGATGTTCTATGGGAAAACTGGATGGAAAACTTCATTTTATCATGCTGTCATGCTTAATGATGTAAGTATTGTTTCCTACTTTCTTTCAGAGATACAATCTCCTTTTGATCTAGCTATTCTCCTTAGTTGTATTCACACCACTATAAAAAATGGACACGTGGATATGATGATTCTCTTGCTCGACTATATGACGTCGACAAACACCAATTCCCTTCTCTTCATTCCGGACATCAAATTGGCTATAGATAATAAAGACATTGAGATGTTACAGGCTCTGTTCAAATACGACATTAATATCTATTCTGTTAATCTGGAAAATGTACTATTGGATGATGCCGAAATAGCTAAGATGATTATAGAAAAACATGTTGAATACAAGTCTGACTCCTATACAAAAGATCTTGACGATGTCAAGAATAATAAATTGGACGAAATAATTAGCAAAAACGAGGAACTCAGACTCATGTATGTCAATTATGTAAGGAAAAACTAT
