# Supplementary material for: Evolutionary dissection of monkeypox virus: Positive Darwinian selection drives the adaptation of virus–host interaction proteins
Source: Front Cell Infect Microbiol. 2023 Jan 13;12:1083234. doi: 10.3389/fcimb.2022.1083234 (PMC9880225; doi:10.3389/fcimb.2022.1083234)
Supplement: Supplementary file 1 [file DataSheet_1.zip › Dataset_MPXV_coding_gene_allleles/MPXVgp028.fas]

>HM172544
ATGATTGCGTTATTGATACTATCATTAGCGTGTTCAGTATCCGCATATCGTCTGCAGGGATTTATCAATGCCGGTATATTAGCGTATAAAAATATTCAAAATGGGGATGAGGATGATAATGATAATATTGTCTTCTCACCGTTTGGGTATTCGTTTTCTATGTTTATGTCGCTATTGTCTGCATCAGGTAATACTAGAGTAGAATTATTGAATACTATGAATTTGAGAAAAAGAGATCTGGGTCCAGCATTTACAGAATTAATATCAGGATTAGCTAAGATGAAAACATCTAAATATACGTACACCGATCTAACGTATCAAAGTTTCGTCGATAGTACTGTGTGTATTAAACCGTCGTATTATCAACAATATCATAGATTCGGCCTATATAGATTAAACTTTAGACGAGATGCGGTTAATAAAATTAATTCTATAGTAGAACGTAGATCTGGTATGTCTAATGTAGTTGATTCTACTATGCTCGACGATAATACTCTATGGaCAATCATTAATACTATATATTTTAAAGGTACGTGGCAATATCCGTTTGATATCACTAAAACACACAATGCTAGTTTTACTAATAAGTACGGTACGAAAACGGTTCCCATGATGAACGTAGTTACTAAATTGCAAGGAAATACAATCACAATCGATGACGAAGAATATGATATGGTGCGCCTTCTGTATAAGGATGCTAATATTAGTATGTACCTGGCAATAGGTGATAATATGACCCATTTCACAGATTCTATCACGGCTGCAAAATTAGAATATTGGTCATCTCAATTAGGGAATAAAATGTACAATCTTAAACTCCCTAGATTTTCTATCGAAAACAAGAGGGATATTAAGTCGATAGCCGAAATGATGGCTCCTAGTATGTTTAATCCAGATAAGGCGTCGTTTAAACATATGACTAGGGACCCATTATATATTTATAAAATGTTTCAGAATGTAAAGATAGATGTAGACGAACAAGGAACTGTAGCGGAGGCATCTACTATCATGGTAGCTACGGCGAGATCATCTCCTGAAGAACTGGAATTTAATACACCATTTGTGTTCATCATTAGACATGATATTACTGGATTTATATTGTTTATGGGTAAGGTGGAATCTACT
>KJ642614
ATGATTGCGTTATTGATACTATCATTAGCGTGTTCAGTATCCGCATATCGTCTGCAGGGATTTATCAATGCCGGTATATTAGCGTATAAAAATATTCAAAATGGGGATGATGATGATAATGATAATATTGTCTTCTCACCGTTTGGGTATTCGTTTTCTATGTTTATGTCGCTATTGTCTGCATCAGGTAATACTAGAGTAGAATTATTGAATACTATGAATTTGAGAAAAAGAGATCTGGGTCCAGCATTTACAGAATTAATATCAGGATTAGCTAAGATGAAAACATCTAAATATACGTACACCGATCTAACGTATCAAAGTTTCGTCGATAGTACTGTGTGTATTAAACCGTCGTATTATCAACAATATCATAGATTCGGCCTATATAGATTAAACTTTAGACGAGATGCGGTTAATAAAATTAATTCTATAGTAGAACGTAGATCTGGTATGTCTAATGTAGTTGATTCTACTATGCTCGACGATAATACTCTATGGACAATCATTAATACTATATATTTTAAAGGTACGTGGCAATATCCGTTTGATATCACTAAAACACACAATGCTAGTTTTACTAATAAGTACGGTACGAAAACGGTTCCCATGATGAACGTAGTTACTAAATTGCAAGGAAATACAATCACAATCGATGACGAAGAATATGATATGGTGCGCCTTCTGTATAAGGATGCTAATATTAGTATGTACCTGGCAATAGGTGATAATATGACCCATTTCACGGATTCTATCACGGCTGCAAAATTAGAATATTGGTCATCTCAATTAGGGAATAAAATGTACAATCTTAAACTCCCTAGATTTTCTATCGAAAACAAGAGGGATATTAAGTCGATAGCCGAAATGATGGCTCCTAGTATGTTTAATCCAGATAAGGCGTCGTTTAAACATATGACTAGGGACCCATTATATATTTATAAAATGTTTCAGAATGTAAAGATAGATGTAGACGAACAAGGAACTGTAGCGGAGGCATCTACTATCATGGTAGCTACGGCGAGATCATCTCCTGAAGAACTGGAATTTAATACACCATTTGTGTTCATCATTAGACATGATATTACTGGATTTATATTGTTTATGGGTAAGGTGGAATCTACT
>KJ642616
ATGATTGCGTTATTGATACTATCATTAGCGTGTTCAGTATCCGCATATCGTCTGCAGGGATTTATCAATGCCGGTATATTAGCGTATAAAAATATTCAAAATGGGGATGATGATGATAATGATAATATTGTCTTCTCACCGTTTGGGTATTCGTTTTCTATGTTTATGTCGCTATTGTCTGCATCAGGTAATACTAGAGTAGAATTATTGAATACTATGAATTTGAGAAAAAGAGATCTGGGTCCAGCATTTACAGAATTAATATCAGGATTAGCTAAGATGAAAACATCTAAATATACGTACACCGATCTAACGTATCAAAGTTTCGTCGATAGTACTGTGTGTATTAAACCGTCGTATTATCAACAATATCATAGATTCGGCCTATATAGATTAAACTTTAGACGAGATGCGGTTAATAAAATTAATTCTATAGTAGAACGTAGATCTGGTATGTCTAATGTAGTTGATTCTACTATGCTCGACGATAATACTCTATGGACAATCATTAATACTATATATTTTAAAGGTACGTGGCAATATCCGTTTGATATCACTAAAACACACAATGCTAGTTTTACTAATAAGTACGGTACGAAAACGGTTCCCATGATGAACGTAGTTACTAAATTGCAAGGAAATACAATCACAATCGATGACGAAGAATATGATATGGTGCGCCTTCTGTATAAGGATGCTAATATTAGTATGTACCTGGCAATAGGTGATAATATGACCCATTTCACGGATTCTATCACGGCTGCAAAATTAGAATATTGGTCATCTCAATTAGGGAATAAAATGTACAATCTTAAACTCCCTAGATTTTCTATCGAAAACAAGAGGGATATTAAGTCGATAGCCGAAATGATGGCTCCTAGTATGTTTAATCCAGATAAGGCGTCGTTTAAACATATGACTAGGGACCCATTATATATTTATAAAATGTTTCAGAATGTAAAGATAGATGTAGACGAACATGGAACTGTAGCGGAGGCATCTACTATCATGGTAGCTACGGCGAGATCATCTCCTGAAGAACTGGAATTTAATACACCATTTGTGTTCATCATTAGACATGATATTACTGGATTTATATTGTTTATGGGTAAGGTGGAATCTACT
>KP849469
ATGATTGCGTTATTGATACTATCATTAGCGTGTTCAGTATCCGCATATCGTCTGCAGGGATTTATCAATGCCGGTATATTAGCGTATAAAAATATTCAAAATGGGGATGAGGATGATAATGATAATATTGTCTTCTCACCGTTTGGGTATTCGTTTTCTATGTTTATGTCGCTATTGTCTGCATCAGGTAATACTAGAGTAGAATTATTGAATACTATGAATTTGAGAAAAAGAGATCTGGGTCCAGCATTTACAGAATTAATATCAGGATTAGCTAAGATGAAAACATCTAAATATACGTACACCGATCTAACGTATCAAAGTTTCGTCGATAGTACTGTGTGTATTAAACCGTCGTATTATCAACAATATCATAGATTCGGCCTATATAGATTAAACTTTAGACGAGATGCGGTTAATAAAATTAATTCTATAGTAGAACGTAGATCTGGTATGTCTAATGTAGTTGATTCTACTATGCTTGACGATAATACTCTATGGGCAATCATTAATACTATATATTTTAAAGGTACGTGGCAATATCCGTTTGATATCACTAAAACACACAATGCTAGTTTTACTAATAAGTACGGTACGAAAACGGTTCCCATGATGAACGTAGTTACTAAATTGCAAGGAAATACAATCACAATCGATGACGAAGAATATGATATGGTGCGCCTTCTGTATAAGGATGCTAATATTAGTATGTACCTGGCAATAGGTGATAATATGACCCATTTCACAGATTCTATCACGGCTGCAAAATTAGAATATTGGTCATCTCAATTAGGGAATAAAATGTACAATCTTAAACTCCCTAGATTTTCTATCGAAAACAAGAGGGATATTAAGTCGATAGCCGAAATGATGGCTCCTAGTATGTTTAATCCAGATAAGGCGTCGTTTAAACATATGACTAGGGACCCATTATATATTTATAAAATGTTTCAGAATGTAAAGATAGATGTAGACGAACAAGGAACTGTAGCGGAGGCATCTACTATCATGGTAGCTACGGCGAGATCATCTCCTGAAGAACTGGAATTTAATACACCATTTGTGTTCATCATTAGACATGATATTACTGGATTTATATTGTTTATGGGTAAGGTGGAATCTACT
>KP849470
ATGATTGCGTTATTGATACTATCATTAGCGTGTTCAGTATCCGCATATCGTCTGCAGGGATTTATCAATGCCGGTATATTAGCGTATAAAAATATTCAAAATGGGGAT---GATGATAATGATAATATTGTCTTCTCACCGTTTGGGTATTCGTTTTCTATGTTTATGTCGCTATTGTCTGCATCAGGTAATACTAGAGTAGAATTATTGAATACTATGAATTTGAGAAAAAGAGATCTGGGTCCAGCATTTACAGAATTAATATCAGGATTAGCTAAGATGAAAACATCTAAATATACGTACACCGATCTAACGTATCAAAGTTTCGTCGATAGTACTGTGTGTATTAAACCGTCGTATTATCAACAATATCATAGATTCGGCCTATATAGATTAAACTTTAGACGAGATGCGGTTAATAAAATTAATTCTATAGTAGAACGTAGATCTGGTATGTCTAATGTAGTTGATTCTACTATGCTCGACGATAATACTCTATGGACAATCATTAATACTATATATTTTAAAGGTACGTGGCAATATCCGTTTGATATCACTAAAACACACAATGCTAGTTTTACTAATAAGTACGGTACGAAAACGGTTCCCATGATGAACGTAGTTACTAAATTGCAAGGAAATACAATCACAATCGATGACGAAGAATATGATATGGTGCGCCTTCTGTATAAGGATGCTAATATTAGTATGTACCTGGCAATAGGTGATAATATGACCCATTTCACAGATTCTATCACGGCTGCAAAATTAGAATATTGGTCATCTCAATTAGGGAATAAAATGTACAATCTTAAACTCCCTAGATTTTCTATCGAAAACAAGAGGGATATTAAGTCGATAGCCGAAATGATGGCTCCTAGTATGTTTAATCCAGATAAGGCGTCGTTTAAACATATGACTAGGGACCCATTATATATTTATAAAATGTTTCAGAATGTAAAGATAGATGTAGACGAACAAGGAACTGTAGCGGAGGCATCTACTATCATGGTAGCTACGGCGAGATCATCTCCTGAAGAACTGGAATTTAATACACCATTTGTGTTCATCATTAGACATGATATTACTGGATTTATATTGTTTATGGGTAAGGTGGAATCTACT
>KP849471
ATGATTGCGTTATTGATACTATCATTAGCGTGTTCAGTATCCGCATATCGTCTGCAGGGATTTATCAATGCCGGTATATTAGCGTATAAAAATATTCAAAATGGGGATGAGGATGATAATGATAATATTGTCTTCTCACCGTTTGGGTATTCGTTTTCTATGTTTATGTCGCTATTGTCTGCATCAGGTAATACTAGAGTAGAATTATTGAATACTATGAATTTGAGAAAAAGAGATCTGGGTCCAGCATTTACAGAATTAATATCAGGATTAGCTAAGATGAAAACATCTAAATATACGTACACCGATCTAACGTATCAAAGTTTCGTCGATAGTACTGTGTGTATTAAACCGTCGTATTATCAACAATATCATAGATTCGGCCTATATAGATTAAACTTTAGACGAGATGCGGTTAATAAAATTAATTCTATAGTAGAACGTAGATCTGGTATGTCTAATGTAGTTGATTCTACTATGCTCGACGATAATACTCTATGGGCAATCATTAATACTATATATTTTAAAGGTACGTGGCAATATCCGTTTGATATCACTAAAACACACAATGCTAGTTTTACTAATAAGTACGGTACGAAAACGGTTCCCATGATGAACGTAGTTACTAAATTGCAAGGAAATACAATCACAATCGATGACGAAGAATATGATATGGTGCGCCTTCTGTATAAGGATGCTAATATTAGTATGTACCTGGCAATAGGTGATAATATGACCCATTTCACAGATTCTATCACGGCTGCAAAATTAGAATATTGGTCATCTCAATTAGGGAATAAAATGTACAATCTTAAACTCCCTAGATTTTCTATCGAAAACAAGAGGGATATTAAGTCGATAGCCGAAATGATGGCTCCTAGTATGTTTAATCCAGATAAGGCGTCGTTTAAACATATGACTAGGGACCCATTATATATTTATAAAATGTTTCAGAATGTAAAGATAGATGTAGACGAACAAGGAACTGTAGCGGAGGCATCTACTATCATGGTAGCTACGGCGAGATCATCTCCTGAAGAACTGGAATTTAATACACCATTTGTGTTCATCATTAGACATGATATTACTGGATTTATATTGTTTATGGGTAAGGTGGAATCTACT
>MT250197
ATGATTGCGTTATTGATACTATCATTAGCGTGTTCAGTATCCGCATATCGTCTGCAGGGATTTATCAATGCTGGTATATTAGCGTATAAAAATATTCAAAATGGGGATGAGGATGATAATGATAATATTGTCTTCTCACCGTTTGGGTATTCGTTTTCTATGTTTATGTCGCTATTGTCTGCATCAGGTAATACTAGAGTAGAATTATTGAATACTATGAATTTGAGAAAAAGAGATCTGGGTCCAGCATTTACAGAATTAATATCCGGATTAGCTAAGATGAAAACATCTAAATATACGTACACAGATCTAACGTATCAAAGTTTCGTCGATAGTACTGTGTGTATTAAACCGTCGTATTATCAACAATATCATAGATTCGGCCTATATAGATTAAACTTTAGACGAGATGCGGTTAATAAAATTAATTCTATAGTAGAACGTAGATCTGGTATGTCTAATGTAGTTGATTCTACTATGCTCGACGATAATACTCTATGGGCAATCATTAATACTATATATTTTAAAGGTACGTGGCAATATCCGTTTGATATCACTAAAACACACAATGCTAGTTTTACTAATAAGTACGGTACGAAAACGGTTCCCATGATGAACGTAGTTACTAAATTGCAAGGAAATACAATCACAATCGATGACGAAGAATATGATATGGTGCGCCTTCTGTATAAGGATGCTAATATTAGTATGTACCTGGCAATAGGTGATAATATGACCCATTTCACAGATTCTATCACGCCTGCAAAATTAGAATATTGGTCATCTCAATTAGGGAATAAAATGTACAATCTTAAACTCCCTAGATTTTCTATCGAAAACAAGAGGGATATTAAGTCGATAGCCGAAATGATGGCTCCTAGTATGTTTAATCCAGATAAGGCGTCGTTTAAACATATGACTAGGGACCCATTATATATTTATAAAATGTTTCAGAATGTAAAGATAGATGTAGACGAACAAGGAACTGTAGCGGAGGCATCTACTATCATGGTAGCTACGGCGAGATCATCTCCTGAAGAACTGGAATTTAATACACCATTTGTGTTCATCATTAGACATGATATTACTGGATTTATATTGTTTATGGGTAAGGTGGAATATACT
>MT903346
ATGATTGCGTTATTGATACTATCATTAGCGTGTTCAGTATCCGCATATCGTCTGCAGGGATTTATCAATGCCGGTATATTAGCGTATAAAAATATTCAAAATGGGGATGATGATGATAATGATAATATTGTCTTCTCACCGTTTGGGTATTCGTTTTCTATGTTTATGTCGCTATTGTCTGCATCAGGTAATACTAGAGTAGAATTATTGAATACTATGAATTTGAGAAAAAGAGATCTGGGTCCAGCATTTACAGAATTAATATCAGGATTAGCTAAGATGAAAACATCTAAATATACGTACACCGATCTAACGTATCAAAGTTTCGTCGATAGTACTGTGTGTATTAAACCGTCGTATTATCAACAATATCATAGATTCGGCCTATATAGATTAAACTTTAGACGAGATGCGGTTAATAAAATTAATTCTATAGTAGAACGTAGATCTGGTATGTCTAATGTAGTTGATTCTACTATGCTCGACGATAATACTCTATGGACAATCATTAATACTATATATTTTAAAGGTACGTGGCAATATCCGTTTGATATCACTAAAACACACAATGCTAGTTTTACTAATAAGTACGGTACGAAAACGGTTCCCATGATGAACGTAGTTACTAAATTGCAAGGAAATACAATCACAATCGATGACGAAGAATATGATATGGTGCGCCTTCTGTATAAGGATGCTAATATTAGTATGTACCTGGCAATAGGTGATAATATGACCCATTTCACAGATTCTATCACGGCTGCAAAATTAGAATATTGGTCATCTCAATTAGGGAATAAAATGTACAATCTTAAACTCCCTAGATTTTCTATCGAAAACAAGAGGGATATTAAGTCGATAGCCGAAATGATGGCTCCTAGTATGTTTAATCCAGATAAGGCGTCGTTTAAACATATGACTAGGGACCCATTATATATTTATAAAATGTTTCAGAATGTAAAGATAGATGTAGACGAACAAGGAACTGTAGCGGAGGCATCTACTATCATGGTAGCTACGGCGAGATCATCTCCTGAAGAACTGGAATTTAATACACCATTTGTGTTCATCATTAGACATGATATTACTGGATTTATATTGTTTATGGGTAAGGTGGAATCTACT
>NC003310
ATGATTGCGTTATTGATACTATCATTAGCGTGTTCAGTATCCGCATATCGTCTGCAGGGATTTATCAATGCCGGTATATTAGCGTATAAAAATATTCAAAATGGGGATGAGGATGATAATGATAATATTGTCTTCTCACCGTTTGGGTATTCGTTTTCTATGTTTATGTCGCTATTGTCTGCATCAGGTAATACTAGAGTAGAATTATTGAATACTATGAATTTGAGAAAAAGAGATCTGGGTCCAGCATTTACAGAATTAATATCAGGATTAGCTAAGATGAAAACATCTAAATATACGTACACCGATCTAACGTATCAAAGTTTCGTCGATAGTACTGTGTGTATTAAACCGTCGTATTATCAACAATATCATAGATTCGGCCTATATAGATTAAACTTTAGACGAGATGCGGTTAATAAAATTAATTCTATAGTAGAACGTAGATCTGGTATGTCTAATGTAGTTGATTCTACTATGCTCGACGATAATACTCTATGGGCAATCATTAATACTATATATTTTAAAGGTACATGGCAATATCCGTTTGATATCACTAAAACACACAATGCTAGTTTTACTAATAAGTACGGTACGAAAACGGTTCCCATGATGAACGTAGTTACTAAATTGCAAGGAAATACAATCACAATCGATGACGAAGAATATGATATGGTGCGCCTTCTGTATAAGGATGCTAATATTAGTATGTACCTGGCAATAGGTGATAATATGACCCATTTCACAGATTCTATCACGGCTGCAAAATTAGAATATTGGTCATCTCAATTAGGGAATAAAATGTACAATCTTAAACTCCCTAGATTTTCTATCGAAAACAAGAGGGATATTAAGTCGATAGCCGAAATGATGGCTCCTAGTATGTTTAATCCAGATAAGGCGTCGTTTAAACATATGACTAGGGACCCATTATATATTTATAAAATGTTTCAGAATGTAAAGATAGATGTAGACGAACAAGGAACTGTAGCGGAGGCATCTACTATCATGGTAGCTACGGCGAGATCATCTCCTGAAGAACTGGAATTTAATACACCATTTGTGTTCATCATTAGACATGATATAACTGGATTTATATTGTTTATGGGTAAGGTGGAATCTACT
>ON674051
ATGATTGCGTTATTGATACTATCATTAGCGTGTTCAGTATCCGCATATCGTCTGCAGGGATTTATCAATGCTGGTATATTAGCGTATAAAAATATTCAAAATGGGGATGAGGATGATAATGATAATATTGTCTTCTCACCGTTTGGGTATTCGTTTTCTATGTTTATGTCGCTATTGTCTGCATCAGGTAATACTAGAGTAGAATTATTGAATACTATGAATTTGAGAAAAAGAGATCTGGGTCCAGCATTTACAGAATTAATATCCGGATTAGCTAAGATGAAAACATCTAAATATACGTACACAGATCTAACGTATCAAAGTTTCGTCGATAGTACTGTGTGTATTAAACCGTCGTATTATCAACAATATCATAGATTCGGCCTATATAGATTAAACTTTAGACAAGATGCGGTTAATAAAATTAATTCTATAGTAGAACGTAGATCTGGTATGTCTAATGTAGTTGATTCTACTATGCTCGACGATAATACTCTATGGGCAATCATTAATACTATATATTTTAAAGGTACGTGGCAATATCCGTTTGATATCACTAAAACACACAATGCTAGTTTTACTAATAAGTACGGTACGAAAACGGTTCCCATGATGAACGTAGTTACTAAATTGCAAGGAAATACAATCACAATCGATGACGAAGAATATGATATGGTGCGCCTTCTGTATAAGGATGCTAATATTAGTATGTACCTGGCAATAGGTGATAATATGACCCATTTCACAGATTCTATCACGCCTGCAAAATTAGAATATTGGTCATCTCAATTAGGGAATAAAATGTACAATCTTAAACTCCCTAGATTTTCTATCGAAAACAAGAGGGATATTAAGTCGATAGCCGAAATGATGGCTCCTAGTATGTTTAATCCAGATAAGGCGTCGTTTAAACATATGACTAGGGACCCATTATATATTTATAAAATGTTTCAGAATGTAAAGATAGATGTAGACGAACAAGGAACTGTAGCGGAGGCATCTACTATCATGGTAGCTACGGCGAGATCATCTCCTGAAGAACTGGAATTTAATACACCATTTGTGTTCATCATTAGACATGATATTACTGGATTTATATTGTTTATGGGTAAGGTGGAATATACT
>ON755241
ATGATTGCGTTATTGATACTATCATTAGCGTGTTCAGTATCCGCATATCGTCTGCAGGGATTTATCAATGCTGGTATATTAGCGTATAAAAATATTCAAAATGGGGATGAGGATGATAATGATAATATTGTCTTCTCACCGTTTGGGTATTCGTTTTCTATGTTTATGTCGCTATTGTCTGCATCAGGTAATACTAGAGTAGAATTATTGAATACTATGAATTTGAGAAAAAGAGATCTGGGTCCAGCATTTACAGAATTAATATCCGGATTAGCTAAGATGAAAACATCTAAATATACGTACACAGATCTAACGTATCAAAGTTTCGTCGATAGTACTGTGTGTATTAAACCGTCGTATTATCAACAATATCATAGATTCGGCCTATATAGATTAAACTTTAGACGAGATGCGGTTAATAAAATTAATTCTATAGTAGAACGTAGATCTGGTATGTCTAATGTAGTTGATTCTACTATGCTCGACGATAATACTCTATGGGCAATCATTAATACTATATATTTTAAAGGTACGTGGCAATATCCGTTTGATATCACTAAAACACACAATGCTAGTTTTACTAATAAGTACGGTACGAAAACGGTTCCCATGATGAACGTAGTTACTAAATTGCAAGGAAATACAATCACAATCAATGACGAAGAATATGATATGGTGCGCCTTCTGTATAAGGATGCTAATATTAGTATGTACCTGGCAATAGGTGATAATATGACCCATTTCACAGATTCTATCACGCCTGCAAAATTAGAATATTGGTCATCTCAATTAGGGAATAAAATGTACAATCTTAAACTCCCTAGATTTTCTATCGAAAACAAGAGGGATATTAAGTCGATAGCCGAAATGATGGCTCCTAGTATGTTTAATCCAGATAAGGCGTCGTTTAAACATATGACTAGGGACCCATTATATATTTATAAAATGTTTCAGAATGTAAAGATAGATGTAGACGAACAAGGAACTGTAGCGGAGGCATCTACTATCATGGTAGCTACGGCGAGATCATCTCCTGAAGAACTGGAATTTAATACACCATTTGTGTTCATCATTAGACATGATATTACTGGATTTATATTGTTTATGGGTAAGGTGGAATATACT
>ON803435
ATGATTGCGTTATTGATACTATCATTAGCGTGTTCAGTATCCGCATATCGTCTGCAGGGATTTATCAATGCTGGTATATTAGCGTATAAAAATATTCAAAATGGGGATGAGGATGATAATGATAATATTGTCTTCTCACCGTTTGGGTATTCGTTTTCTATGTTTATGTCGCTATTGTCTGCATCAGGTAATACTAGAGTAGAATTATTGAATACTATGAATTTGAGAAAAAGAGATCTGGGTCCAGCATTTACAGAATTAATATCCGGATTAGCTAAGATGAAAACATCTAAATATACGTACACAGATCTAACGTATCAAAGTTTCGTCGATAGTACTGTGTGTATTAAACCGTCGTATTATCAACAATATCATAGATTCGGCCTATATAGATTAAACTTTAGACGAGATGCGGTTAATAAAATTAATTCTATAGTAGAACGTAGATCTGGTATGTCTAATGTAGTTGATTCTACTATGCTCGACGATAATACTCTATGGGCAATCATTAATACTATATATTTTAAAGGTACGTGGCAATATCCGTTTGATATCACTAAAACACACAATGCTAGTTTTACTAATAAGTACGGTACGAAAACGGTTCCCATGATGAACGTAGTTACTAAATTGCAAGGAAATACAATCACAATCGATGACGAAGAATATGATATGGTGCGCCTTCTGTATAAGGATGCTAATATTAGTATGTACCTGGCAATAGGTGATAATATGACCCATTTCACAAATTCTATCACGCCTGCAAAATTAGAATATTGGTCATCTCAATTAGGGAATAAAATGTACAATCTTAAACTCCCTAGATTTTCTATCGAAAACAAGAGGGATATTAAGTCGATAGCCGAAATGATGGCTCCTAGTATGTTTAATCCAGATAAGGCGTCGTTTAAACATATGACTAGGGACCCATTATATATTTATAAAATGTTTCAGAATGTAAAGATAGATGTAGACGAACAAGGAACTGTAGCGGAGGCATCTACTATCATGGTAGCTACGGCGAGATCATCTCCTGAAGAACTGGAATTTAATACACCATTTGTGTTCATCATTAGACATGATATTACTGGATTTATATTGTTTATGGGTAAGGTGGAATATACT
>ON929061
ATGATTGCGTTATTGATACTATCATTAGCGTGTTCAGTATCCGCATATCGTCTGCAGGGATTTATCAATGCTGGTATATTAGCGTATAAAAATATTCAAAATGGGGATGAGGATGATAATGATAATATTGTCTTCTCACCGTTTGGGTATTCGTTTTCTATGTTTATGTCGCTATTGTCTGCATCAGGTAATACTAGAGTAGAATTATTGAATACTATGAATTTGAGAAAAAGAGATCTGGGTCCAGCATTTACAGAATTAATATCCGGATTAGCTAAGATGAAAACATCTAAATATACGTACACAGATCTAACGTATCAAAGTTTCGTCGATAGTACTGTGTGTATTAAACCGTCGTATTATCAACAATATCATAGATTCGGCCTATATAGATTAAACTTTAGACGAGATGCGGTTAATAAAATTAATTCTATAGTAGAACGTAGATCTGGTATGTCTAATGTAGTTGATTCTACTATGCTCGACGATAATACTCTATGGGCAATCATTAATACTATATATTTTAAAGGTACGTGGCAATATCCGTTTAATATCACTAAAACACACAATGCTAGTTTTACTAATAAGTACGGTACGAAAACGGTTCCCATGATGAACGTAGTTACTAAATTGCAAGGAAATACAATCACAATCGATGACGAAGAATATGATATGGTGCGCCTTCTGTATAAGGATGCTAATATTAGTATGTACCTGGCAATAGGTGATAATATGACCCATTTCACAGATTCTATCACGCCTGCAAAATTAGAATATTGGTCATCTCAATTAGGGAATAAAATGTACAATCTTAAACTCCCTAGATTTTCTATCGAAAACAAGAGGGATATTAAGTCGATAGCCGAAATGATGGCTCCTAGTATGTTTAATCCAGATAAGGCGTCGTTTAAACATATGACTAGGGACCCATTATATATTTATAAAATGTTTCAGAATGTAAAGATAGATGTAGACGAACAAGGAACTGTAGCGGAGGCATCTACTATCATGGTAGCTACGGCGAGATCATCTCCTGAAGAACTGGAATTTAATACACCATTTGTGTTCATCATTAGACATGATATTACTGGATTTATATTGTTTATGGGTAAGGTGGAATATACT
>OP012849
ATGATTGCGTTATTGATACTATCATTAGCGTGTTCAGTATCCGCATATCGTCTGCAGGGATTTATCAATGCTGGTATATTAGCGTATAAAAATATTCAAAATGGGGATGAGGATGATAATGATAATATTGTCTTCTCACCGTTTAGGTATTCGTTTTCTATGTTTATGTCGCTATTGTCTGCATCAGGTAATACTAGAGTAGAATTATTGAATACTATGAATTTGAGAAAAAGAGATCTGGGTCCAGCATTTACAGAATTAATATCCGGATTAGCTAAGATGAAAACATCTAAATATACGTACACAGATCTAACGTATCAAAGTTTCGTCGATAGTACTGTGTGTATTAAACCGTCGTATTATCAACAATATCATAGATTCGGCCTATATAGATTAAACTTTAGACGAGATGCGGTTAATAAAATTAATTCTATAGTAGAACGTAGATCTGGTATGTCTAATGTAGTTGATTCTACTATGCTCGACGATAATACTCTATGGGCAATCATTAATACTATATATTTTAAAGGTACGTGGCAATATCCGTTTGATATCACTAAAACACACAATGCTAGTTTTACTAATAAGTACGGTACGAAAACGGTTCCCATGATGAACGTAGTTACTAAATTGCAAGGAAATACAATCACAATCGATGACGAAGAATATGATATGGTGCGCCTTCTGTATAAGGATGCTAATATTAGTATGTACCTGGCAATAGGTGATAATATGACCCATTTCACAGATTCTATCACGCCTGCAAAATTAGAATATTGGTCATCTCAATTAGGGAATAAAATGTACAATCTTAAACTCCCTAGATTTTCTATCGAAAACAAGAGGGATATTAAGTCGATAGCCGAAATGATGGCTCCTAGTATGTTTAATCCAGATAAGGCGTCGTTTAAACATATGACTAGGGACCCATTATATATTTATAAAATGTTTCAGAATGTAAAGATAGATGTAGACGAACAAGGAACTGTAGCGGAGGCATCTACTATCATGGTAGCTACGGCGAGATCATCTCCTGAAGAACTGGAATTTAATACACCATTTGTGTTCATCATTAGACATGATATTACTGGATTTATATTGTTTATGGGTAAGGTGGAATATACT
>OP245322
ATGATTGCGTTATTGATACTATCATTAGCGTGTTCAGTATCCGCATATCGTCTGCAGGGATTTATCAATGCTGGTATATTAGCGTATAAAAATATTCAAAATGGGGATGAGGATGATAATGATAATATTGTCTTCTCACCGTTTGGGTATTCGTTTTCTATGTTTATGTCGCTATTGTCTGCATCAGGTAATACTAGAGTAGAATTATTGAATACTATGAATTTGAGAAAAAGAGATCTGGGTCCAGCATTTACAGAATTAATATCCGGATTAGCTAAGATGAAAACATCTAAATATACGTACACAGATCTAACGTATCAAAGTTTCGTCGATAGTACTGTGTGTATTAAACCGTCGTATTATCAACAATATCATAGATTCGGCCTATATAGATTAAACTTTAGACGAGATGCGGTTAATAAAATTAATTCTATAGTAGAACGTAGATCTGGTATGTCTAATGTAGTTGATTCTACTATGCTCGACGATAATACTCTATGGGCAATCATTAATACTATATATTTTAAAGGTACGTGGCAATATCCGTTTGATATCACTAAAACACACAATGCTAGTTTTACTAATAAGTACGGTACGAAAACGGTTCCCATGATGAACGTAGTTACTAAATTGCAAGGAAATACAATCACAATCGATGACGAAGAATATGATATGGTGCGCCTTCTGTATAAGGATGCTAATATTAGTATGTACCTGGCAATAGGTGATAATATGACCCATTTCACAGATTCTATCACGCCTGCAAAATTAGAATATTGGTCATCTCAATTAGGGAATAAAATGTACAATCTTAAACTCCCTAGATTTTCTATCGAAAACAAGAGGGATATTAAGTCAATAGCCGAAATGATGGCTCCTAGTATGTTTAATCCAGATAAGGCGTCGTTTAAACATATGACTAGGGACCCATTATATATTTATAAAATGTTTCAGAATGTAAAGATAGATGTAGACGAACAAGGAACTGTAGCGGAGGCATCTACTATCATGGTAGCTACGGCGAGATCATCTCCTGAAGAACTGGAATTTAATACACCATTTGTGTTCATCATTAGACATGATATTACTGGATTTATATTGTTTATGGGTAAGGTGGAATATACT
>OP245332
ATGATTGCGTTATTGATACTATCATTAGCGTGTTCAGTATCCGCATATCGTCTGCAGGGATTTATCAATGCTGGTATATTAGCGTATAAAAATATTCAAAATGGGGATGAGGATGATAATGATAATATTGTCTTCTCACCGTTTGGGTATTCGTTTTCTATGTTTATGTCGCTATTGTCTGCATCAGGTAATACTAGAGTAGAATTATTGAATACTATGAATTTGAGAAAAAGAGATCTGGGTCCAGCATTTACAGAATTAATATCCGGATTAGCTAAGATGAAAACATCTAAATATACGTACACAGATCTAACGTATCAAAGTTTCGTCAATAGTACTGTGTGTATTAAACCGTCGTATTATCAACAATATCATAGATTCGGCCTATATAGATTAAACTTTAGACGAGATGCGGTTAATAAAATTAATTCTATAGTAGAACGTAGATCTGGTATGTCTAATGTAGTTGATTCTACTATGCTCGACGATAATACTCTATGGGCAATCATTAATACTATATATTTTAAAGGTACGTGGCAATATCCGTTTGATATCACTAAAACACACAATGCTAGTTTTACTAATAAGTACGGTACGAAAACGGTTCCCATGATGAACGTAGTTACTAAATTGCAAGGAAATACAATCACAATCGATGACGAAGAATATGATATGGTGCGCCTTCTGTATAAGGATGCTAATATTAGTATGTACCTGGCAATAGGTGATAATATGACCCATTTCACAGATTCTATCACGCCTGCAAAATTAGAATATTGGTCATCTCAATTAGGGAATAAAATGTACAATCTTAAACTCCCTAGATTTTCTATCGAAAACAAGAGGGATATTAAGTCGATAGCCGAAATGATGGCTCCTAGTATGTTTAATCCAGATAAGGCGTCGTTTAAACATATGACTAGGGACCCATTATATATTTATAAAATGTTTCAGAATGTAAAGATAGATGTAGACGAACAAGGAACTGTAGCGAAGGCATCTACTATCATGGTAGCTACGGCGAGATCATCTCCTAAAGAACTGGAATTTAATACACCATTTGTGTTCATCATTAGACATGATATTACTGGATTTATATTGTTTATGGGTAAGGTGGAATATACT
>OP279048
ATGATTGCGTTATTGATACTATCATTAGCGTGTTCAGTATCCGCATATCGTCTGCAGGGATTTATCAATGCTGGTATATTAGCGTATAAAAATATTCAAAATGGGGATGAGGATGATAATGATAATATTGTCTTCTCACCGTTTGGGTATTCGTTTTCTATGTTTATGTCGCTATTGTCTGCATCAGGTAATACTAGAGTAGAATTATTGAATACTATGAATTTGAGAAAAAGAGATCTGGGTCCAGCATTTACAGAATTAATATCCGGATTAGCTAAGATGAAAACATCTAAATATACGTACACAGATCTAACGTATCAAAGTTTCGTCGATAGTACTGTGTGTATTAAACCGTCGTATTATCAACAATATCATAGATTCGGCCTATATAGATTAAACTTTAGACGAGATGCGGTTAATAAAATTAATTCTATAGTAGAACGTAGATCTGGTATGTCTAATGTAGTTGATTCTACTATGCTCAACGATAATACTCTATGGGCAATCATTAATACTATATATTTTAAAGGTACGTGGCAATATCCGTTTGATATCACTAAAACACACAATGCTAGTTTTACTAATAAGTACGGTACGAAAACGGTTCCCATGATGAACGTAGTTACTAAATTGCAAGGAAATACAATCACAATCGATGACGAAGAATATGATATGGTGCGCCTTCTGTATAAGGATGCTAATATTAGTATGTACCTGGCAATAGGTGATAATATGACCCATTTCACAGATTCTATCACGCCTGCAAAATTAGAATATTGGTCATCTCAATTAGGGAATAAAATGTACAATCTTAAACTCCCTAGATTTTCTATCGAAAACAAGAGGGATATTAAGTCGATAGCCGAAATGATGGCTCCTAGTATGTTTAATCCAGATAAGGCGTCGTTTAAACATATGACTAGGGACCCATTATATATTTATAAAATGTTTCAGAATGTAAAGATAGATGTAGACGAACAAGGAACTGTAGCGGAGGCATCTACTATCATGGTAGCTACGGCGAGATCATCTCCTGAAGAACTGGAATTTAATACACCATTTGTGTTCATCATTAGACATGATATTACTGGATTTATATTGTTTATGGGTAAGGTGGAATATACT
