# Supplementary material for: Evolutionary dissection of monkeypox virus: Positive Darwinian selection drives the adaptation of virus–host interaction proteins
Source: Front Cell Infect Microbiol. 2023 Jan 13;12:1083234. doi: 10.3389/fcimb.2022.1083234 (PMC9880225; doi:10.3389/fcimb.2022.1083234)
Supplement: Supplementary file 1 [file DataSheet_1.zip › Dataset_MPXV_coding_gene_allleles/MPXVgp031.fas]

>MT903346
ATGCCGATATTTGTCAATACTGTGTACTGTAAGAATATATTAGCATTGTACACGACTAAGAAATTCAAAACAATTATTGAAGCTATAGGAGGTAATATAATAGTCAATTCTACGATATTGAAAAAGTTATCTCCATACTTTCGCACACATTTACGTCAAAAATACACAAAAAATAAAGATCCAGTTACGAGGGTTTGTCTAGACCTTGACATTCACAGTCTAACTTCTATAGTTATTTACTCATATACTGGAAAGGTATATATAGATAGTCATAACGTCGTCAATTTATTACGTGCTTCTATATTAACATCTGTAGAATTTATCATCTACACTTGTATAAACTTTATCCTACGAGATTTTAGAAAGGAATATTGTATCGAGTGTTACATGATGGGTATAGAATACGGACTATCCAATCTCTTATGTCATACTAAAGACTTTATTACCAAACACTTTTTGGAACTGGAAGATGACATCATAGACAATTTTGATTATATATCTATGAAACTTATTCTAGAAAGCGACGAACTAAATGTTCCAGATGAGGATTATGTAGTTGATTTTGTCATTAAGTGGTATATGAGGCGAAGAAATAGATTAGGAAATCTGCTACTTCTTATCAAAAATGTAATCAGGTCAAATTATCTTTCTCCCAGAGGTATACATAATGTAAAATGGATACTAAACTGTAACAAAATATTTCATTGTGATAAACAACCACGCAAATCATACAAGTATCCATTCATAGAGTATCCTATGAACATGGATCAAATTATAGATATATTCCATATGTGTACAAGTACTCATGTTGGAGAAGTAGTATATCTCATCGGTGGATGGATGAACAATGAAATACATAACAATGCTATAGCGGTAAATTATATATCAAACAATTGGATTCCAATTCCTCCGATGAATAGCCCCAGACTGTATGCTAGCGGGATACCCGCTAACAATAAATTATACGTAGTAGGAGGTCTACCAAATCCCACATCTGTTGAGCGTTGGTTCCACGGGGATGCTGCTTGGGTTAATATGCCGAGTCTTCTGAAACCTAGATGTAATCCAGCAGTGGCATCCATAAACAATGTTATATACGTAATGGGAGGACATTCTGAAACTGATACAACTACAGAATATTTGCTACCCAATCATGATCAGTGGCAGTTTGGACCATCCACTTATTATCCTCATTATAAATCATGTGCGTTAGTGTTTGGTAGAAGGTTATTCTTGGTTGGTAGAAATGCGGAATTTTATTGTGAATCCAGCAATACATGGACTCTGATAGATGATCCTATTTATCCGAGGGATAATCCAGAATTGATCATAGTGGATAATAAACTGCTATTGATAGGAGGATTTTATCGTGGATCGTATATAGATACTATAGAAGTGTACAATAATCGCACTTATTCATGGAATATATGGGATGGAATGGGATGG
>KP849470
ATGCCGATATTTGTCAATACTGTGTACTGTAAGAATATATTAGCATTGTACACGACTAAGAAATTCAAAACAATTATTGAAGCTATAGGAGGTAATATAATAGTCAATTCTACGATATTGAAAAAGTTATCTCCATACTTTCGCACACATTTACGTCAAAAATACACAAAAAATAAAGATCCAGTTACGAGGGTTTGTCTAGACCTTGACATTCACAGTCTAACTTCTATAGTTATTTACTCATATACTGGAAAGGTATATATAGATAGTCATAACGTCGTCAATTTATTACGTGCTTCTATATTAACATCTGTAGAATTTATCATCTACACTTGTATAAACTTTATCCTACGAGATTTTAGAAAGGAATATTGTATCGAGTGTTACATGATGGGTATAGAATACGGACTATCCAATCTCTTATGTCATACTAAAGACTTTATTACCAAACACTTTTTGGAACTGGAAGATGACATCATAGACAATTTTGATTATATATCTATGAAACTTATTCTAGAAAGCGACGAACTAAATGTTCCAGATGAGGATTATGTAGTTGATTTTGTCATTAAGTGGTATATGAGGCGAAGAAATAGATTAGGAAATCTGCTACTTCTTATCAAAAATGTAATCAGGTCAAATTATCTTTCTCCCAGAGGTATACATAATGTAAAATGGATACTAAACTGTAACAAAATATTTCATTGTGATAAACAACCACGCAAATCATACAAGTATCCATTCATAGAGTATCCTATGAACATGGATCAAATTATAGATATATTCCATATGTGTACAAGTACTCATGTTGGAGAAGTAGTATATCTCATCGGTGGATGGATGAACAATGAAATACATAACAATGCTATAGCGGTAAATTATATATCAAACAATTGGATTCCAATTCCTCCGATGAATAGCCCCAGACTGTATGCTAGCGGGATACCCGCTAACAATAAATTATACGTAGTAGGAGGTCTACCAAATCCCACATCTGTTGAGCGTTGGTTCCACGGGGATGCTGCTTGGGTTAATATGCCGAGTCTTCTGAAACCTAGATGTAATCCAGCAGTGGCATCCATAAACAATGTTATATACGTAATGGGAGGACATTCTGAAACTGATACAACTACAGAATATTTGCTACCCAATCATGATCAGTGGCAGTTTGGACCATCCACTTATTATCCTCATTATAAATCATGTGCGTTAGTGTTTGGTAGAAGGTTATTCTTGGTTGGTAGAAATGCGGAATTTTATTGTGAATCCAGCAATACATGGACTCTGATAGATGATCCTATTTATCCGAGGGATAATCCAGAATTGATCATAGTGGATAATAAACTGCTATTGATAGGAGGATTTTATCGTGGATCGTATATAGATACTATAGAAGTGTACAATAATCGCACTTATTCATGGAATATATGGGATGGAATGGAATGG
>KJ642616
ATGCCGATATTTGTCAATACTGTGTACTGTAAGAATATATTAGCATTGTACACGACTAAGAAATTCAAAACAATTATTGAAGCTATAGGAGGTAATATAATAGTCAATTCTACGATATTGAAAAAGTTATCTCCATACTTTCGCACACATTTACGTCAAAAATACACAAAAAATAAAGATCCAGTTACGAGGGTTTGTCTAGACCTTGACATTCACAGTCTAACTTCTATAGTTATTTACTCATATACTGGAAAGGTATATATAGATAGTCATAACGTCGTCAATTTATTACGTGCTTCTATATTAACATCTGTAGAATTTATCATCTACACTTGTATAAACTTTATCCTACGAGATTTTAGAAAGGAATATTGTATCGAGTGTTACATGATGGGTATAGAATACGGACTATCCAATCTCTTATGTCATACTAAAGACTTTATTACCAAACACTTTTTGGAACTGGAAGATGACATCATAGACAATTTTGATTATATATCTATGAAACTTATTCTAGAAAGCGACGAACTAAATGTTCCAGATGAGGATTATGTAGTTGATTTTGTCATTAAGTGGTATATGAGGCGAAGAAATAGATTAGGAAATCTGCTACTTCTTATCAAAAATGTAATCAGGTCAAATTATCTTTCTCCCAGAGGTATACATAATGTAAAATGGATACTAAACTGTAACAAAATATTTCATTGTGATAAACAACCACGCAAATCATACAAGTATCCATTCATAGAGTATCCTATGAACATGGATCAAATTATAGATATATTCCATATGTGTACAAGTACTCATGTTGGAGAAGTAGTATATCTCATCGGTGGATGGATGAACAATGAAATACATAACAATGCTATAGCGGTAAATTATATATCAAACAATTGGATTCCAATTCCTCCGATGAATAGCCCCAGACTGTATGCTAGCGGGATACCCGCTAACAATAAATTATACGTAGTAGGAGGTCTACCAAATCCCACATCTGTTGAGCGTTGGTTCCACGGGGATGCTGCTTGGGTTAATATGCCGAGTCTTCTGAAACCTAGATGTAATCCAGCAGTGGCATCCATAAACAATGTTATATACGTAATGGGAGGACATTCTGAAACTGATACAACTACAGAATATTTGCTACCCAATCATGATCAGTGGCAGTTTGGACCATCCACTTATTATCCTCATTATAAATCATGTGCGTTAGTGTTTGGTAGAAGGTTATTCTTGGTTGGTAGAAATGCGGAATTTTATTGTGAATCCAGCAATACATGGACTCTGATAGATGATCCTATTTATCCGAGGGATAATCCAGAATTGATCATAGTGGATAATAAACTGCTATTGATAGGAGGATTTTATCGTGGATCGTATATAGATACTATAGAAGTGTACAATAATCGCACTTATTCATGGAATATATGGAATGGAATGGAATGG
>KJ642615
ATGCCGATATTTGTCAATACTGTGTACTGTAAGAATATATTAGCATTGTACACGACTAAGAAATTCAAAACAATTATTGAAGCTATAGGAGGTAATATAATAGTCAATTCTACGATATTGAAAAAGTTATCTCCATACTTTCGCACACATTTACGCCAAAAATACACAAAAAATAAAGATCCAGTTACGAGGGTTTGTCTAGACCTTGACATTCACAGTCTAACTTCTATAGTTATTTACTCATATACTGGAAAGGTATATATAGATAGTCATAACGTCGTCAATTTATTACGTGCTTCTATATTAACATCTGTAGAATTTATCATCTACACTTGTATAAACTTTATCCTACGAGATTTTAGAAAGGAATATTGTATCGAGTGTTACATGATGGGTATAGAATACGGACTATCCAATCTCTTATGTCATACTAAAGACTTTATTACCAAACACTTTTTGGAACTGGAAGATGACATCATAGACAATTTTGATTATCTATCTATGAAACTTATTCTAGAAAGCGACGAACTAAATGTTCCAGATGAGGATTATGTAGTTGATTTTGTCATTAAGTGGTATATGAGGCGAAGAAATAGATTAGGAAATCTGCTACTTCTTATCAAAAATGTAATCAGGTCAAATTATCTTTCTCCCAGAGGTATACATAATGTAAAATGGATACTAGACTGTAACATAATATTTCATTGTGATAAACAACCACGCAAATCATACAAGTATCCATTCATAGAGTATCCTATGAACATGGATCAAATTATAGATATATTCCATATGTGTACAAGTACTCATGTTGGAGAAGTAGTATATCTCATCGGTGGATGGATGAACAATGAAATACATAACAATGCTATAGCGGTAAATTATATATCAAACAATTGGATTCCAATTCCTCCGATGAATAGCCCCAGACTGTATGCTAGCGGGATACCCGCTAACAATAAATTATACGTAGTAGGAGGTCTACCAAATCCCACATCTGTTGAGCGTTGGTTCCACGGGGATGCTGCTTGGGTTAATATGCCGAGTCTTCTGAAACCTAGATGTAATCCAGCAGTGGCATCCATAAACAATGTTATATACGTAATGGGAGGACATTCTGAAACTGATACAACTACAGAATATTTGCTACCCAATCATGATCAGTGGCAGTTTGGACCATCCACTTATTATCCTCATTATAAATCATGTGCGTTAGTGTTTGGTAGAAGGTTATTCTTGGTTGGTAGAAATGCGGAATTTTATTGTGAATCCAGCAATACATGGACTCTGATAGATGATCCTATTTATCCGAGGGATAATCCAGAATTGATCATAGTGGATAATAAACTGCTATTGATAGGAGGATTTTATCGTGGATCGTATATAGATACTATAGAAGTGTACAATAATCGCACTTATTCATGGAATATATGGGATGGAATGGAATGG
>KJ642618
ATGCCGATATTTGTCAATACTGTGTACTGTAAGAATATATTAGCATTGTATACGACTAAGAAATTCAAAACAATTATTGAAGCTATAGGAGGCAATATAATAGTCAATTCTACAATATTGAAAAAGTTATCTCCATACTTTCGCACACATTTACGTCAAAAATACACAAAAAATAAAGATCCAGTTACGAGGGTTTGTCTAGACCTTGACATTCACAGTCTAACTTCTATAGTTATTTACTCATATACTGGAAAGGTATATATAGATAGTCATAACGTCGTCAATTTATTACGTGCTTCTATATTAACATCTGTAGAATTTATCATCTACACTTGTATAAACTTTATCCTACGAGATTTTAGAAAGGAATATTGTATCGAGTGTTACATGATGGGTATAGAATACGGACTATCCAATCTCTTATGTCATACTAAAGACTTTATTACCAAACACTTTTTGGAACTAGAAGATGACATCATAGACAATTTTGATTATCTATCTATGAAACTTATTCTAGAAAGCGACGAACTAAATGTTCCAGATGAGGATTATGTAGTTGATTTTGTCATTAAGTGGTATATGAGGCGAAGAAATAGATTAGGAAATCTGCTACTTCTTATCAAAAATGTAATCAGGTCAAATTATCTTTCTCCCAGAGGTATACATAATGTAAAATGGATACTAGACTGTAACAAAATATTTCATTGTGATAAACAACCACGCAAATCATACAAGTATCCATTCATAGAGTATCCTATGAACATGGATCAAATTATAGATATATTCCATATGTGTACAAGTACTCATGTTGGAGAAGTAGTATATCTCATCGGTGGATGGATGAACAATGAAATACATAACAATGCTATAGCGGTAAATTATATATCAAACAATTGGATTCCAATTCCTCCGATGAATAGCCCCAGACTGTATGCTAGCGGGATACCCGCTAACAATAAATTATACGTAGTAGGAGGTCTACCAAATCCCACATCTGTTGAGCGTTGGTTCCACGGGGATGCTGCTTGGGTTAATATGCCGAGTCTTCTGAAACCTAGATGTAATCCAGCAGTGGCATCCATAAACAATGTTATATACGTAATGGGAGGACATTCTGAAACTGATACAACTACAGAATATTTGCTACCCAATCATGATCAGTGGCAGTTTGGACCATCCACTTATTATCCTCATTATAAATCATGTGCGTTAGTGTTTGGTAGAAGGTTATTCTTGGTTGGTAGAAATGCGGAATTTTATTGTGAATCCAGTAATACATGGACTCTGATAGATGATCCTATTTATCCGAGGGATAATCCAGAATTGATCATAGTGGATAATAAACTGCTATTGATAGGAGGATTTTATCGTGGATCGTATATAGATACTATAGAAGTGTACAATAATCGCACTTATTCATGGAATATATGGAATGGGATGGGATGG
>KP849471
ATGCCGATATTTGTCAATACTGTGTACTGTAAGAATATATTAGCATTGTATACGACTAAGAAATTCAAAACAATTATTGAAGCTATAGGAGGCAATATAATAGTCAATTCTACAATATTGAAAAAGTTATCTCCATACTTTCGCACACATTTACGTCAAAAATACACAAAAAATAAAGATCCAGTTACGAGGGTTTGTCTAGACCTTGACATTCACAGTCTAACTTCTATAGTTATTTACTCATATACTGGAAAGGTATATATAGATAGTCATAACGTCGTCAATTTATTACGTGCTTCTATATTAACATCTGTAGAATTTATCATCTACACTTGTATAAACTTTATCCTACGAGATTTTAGAAAGGAATATTGTATCGAGTGTTACATGATGGGTATAGAATACGGACTATCCAATCTCTTATGTCATACTAAAGACTTTATTACCAAACACTTTTTGGAACTAGAAGATGACATCATAGACAATTTTGATTATCTATCTATGAAACTTATTCTAGAAAGCGACGAACTAAATGTTCCAGATGAGGATTATGTAGTTGATTTTGTCATTAAGTGGTATATGAGGCGAAGAAATAGATTAGGAAATCTGCTACTTCTTATCAAAAATGTAATCAGGTCAAATTATCTTTCTCCCAGAGGTATACATAATGTAAAATGGATACTAGACTGTAACAAAATATTTCATTGTGATAAACAACCACGCAAATCATACAAGTATCCATTCATAGAGTATCCTATGAACATGGATCAAATTATAGATATATTCCATATGTGTACAAGTACTCATGTTGGAGAAGTAGTATATCTCATCGGTGGATGGATGAACAATGAAATACATAACAATGCTATAGCGGTAAATTATATATCAAACAATTGGATTCCAATTCCTCCGATGAATAGCCCCAGACTGTATGCTAGCGGGATACCCGCTAACAATAAATTATACGTAGTAGGAGGTCTACCAAATCCCACATCTGTTGAGCGTTGGTTCCACGGGGATGCTGCTTGGGTTAATATGCCGAGTCTTCTGAAACCTAGATGTAATCCAGCAGTGGCATCCATAAACAATGTTATATACGTAATGGGAGGACATTCTGAAACTGATACAACTACAGAATATTTGCTACCCAATCATGATCAGTGGCAGTTTGGACCATCCACTTATTATCCTCATTATAAATCATGTGCGTTAGTGTTTGGTAGAAGGTTATTCTTGGTTGGTAGAAATGCGGAATTTTATTGTGAATCCAGTAATACATGGACTCTGATAGATGATCCTATTTATCCGAGGGATAATCCAGAATTGATCATAGTGGATAATAAACTGCTATTGATAGGAGGATTTTATCGTGGATCGTATATAGATACTATAGAAGTGTACAATAATCGCACTTATTCATGGAATATATGGAATGGGATGGAATGG
>OL504743
ATGCCGATATTTGTCAATACTGTGTACTGTAAGAATATATTAGCATTGTACACGACTAAGAAATTCAAAACAATTATTGAAGCTATAGGAGGTAATATAATAGTCAATTCTACGATATTGAAAAAGTTATCTCCATACTTTCGCACACATTTACGCCAAAAATACACAAAAAATAAAGATCCAGTTACGAGGGTTTGTCTAGACCTTGACATTCACAGTCTAACTTCTATAGTTATTTACTCATATACTGGAAAGGTATATATAGATAGTCATAACGTCGTCAATTTATTACGTGCTTCTATATTAACATCTGTAGAATTTATCATCTACACTTGTATAAACTTTATCCTACGAGATTTTAGAAAGGAATATTGTATCGAGTGTTACATGATGGGTATAGAATACGGACTATCCAATCTCTTATGTCATACTAAAGACTTTATTACCAAACACTTTTTGGAACTGGAAGATGACATCATAGACAATTTTGATTATCTATCTATGAAACTTATTCTAGAAAGCGACGAACTAAATGTTCCAGATGAGGATTATGTAGTTGATTTTGTCATTAAGTGGTATATGAGGCGAAGAAATAGATTAGGAAATCTGCTACTTCTTATCAAAAATGTAATCAGGTCAAATTATCTTTCTCCCAGAGGTATACATAATGTAAAATGGATACTAGACTGTAACATAATATTTCATTGTGATAAACAACCACGCAAATCATACAAGTATCCATTCATAGAGTATCCTATGAACATGGATCAAATTATAGATATATTCCATATGTGTACAAGTACTCATGTTGGAGAAGTAGTATATCTCATCGGTGGATGGATGAACAATGAAATACATAACAATGCTATAGCGGTAAATTATATATCAAACAATTGGATTCCAATTCCTCCGATGAATAGCCCCAGACTGTATGCTAGCGGGATACCCGCTAACAATAAATTATACGTAGTAGGAGGTCTACCAAATCCCACATCTGTTGAGCGTTGGTTCCACGGGGATGCTGCTTGGGTTAATATGCCGAGTCTTCTGAAACCTAGATGTAATCCAGCAGTGGCATCCATAAACAATGTTATATACGTAATGGGAGGACATTCTGAAACTGATACAACTACAGAATATTTGCTACCCAATCATGATCAGTGGCAGTTTGGACCATCCACTTATTATCCTCATTATAAATCATGTGCGTTAGTGTTTGGTAGAAGGTTATTCTTGGTTGGTAGAAATGCGGAATTTTATTGTGAATCCAGCAATACATGGACTCTGATAGATGATCCTATTTATCCAAGGGATAATCCAGAATTGATCATAGTGGATAATAAACTGCTATTGATAGGAGGATTTTATCGTGGATCGTATATAGATACTATAGAAGTGTACAATAATCGCACTTATTCATGGAATATATGGGATGGAATGGAATGG
>ON676707
ATGCCGATATTTGTCAATACTGTGTACTGTAAGAATATATTAGCATTGTACACGACTAAGAAATTCAAAACAATTATTGAAGCTATAGGAGGTAATATAATAGTCAATTCTACGATATTGAAAAAGTTATCTCCATACTTTCGCACACATTTACGCCAAAAATACACAAAAAATAAAGATCCAGTTACGAGGGTTTGTCTAGACCTTGACATTCACAGTCTAACTTCTATAGTTATTTACTCATATACTGGAAAGGTATATATAGATAGTCATAACGTCGTCAATTTATTACGTGCTTCTATATTAACATCTGTAGAATTTATCATCTACACTTGTATAAACTTTATCCTACGAGATTTTAGAAAGGAATATTGTATCGAGTGTTACATGATGGGTATAGAATACGGACTATCCAATCTCTTATGTCATACTAAAGACTTTATTACCAAACACTTTTTGGAACTGGAAGATGACATCATAGACAATTTTGATTATCTATCTATGAAACTTATTCTAGAAAGCGACGAACTAAATGTTCCAGATGAGGATTATGTAGTTAATTTTGTCATTAAGTGGTATATGAGGCGAAGAAATAGATTAGGAAATCTGCTACTTCTTATCAAAAATGTAATCAGGTCAAATTATCTTTCTCCCAGAGGTATACATAATGTAAAATGGATACTAGACTGTAACATAATATTTCATTGTGATAAACAACCACGCAAATCATACAAGTATCCATTCATAGAGTATCCTATGAACATGGATCAAATTATAGATATATTCCATATGTGTACAAGTACTCATGTTGGAGAAGTAGTATATCTCATCGGTGGATGGATGAACAATGAAATACATAACAATGCTATAGCGGTAAATTATATATCAAACAATTGGATTCCAATTCCTCCGATGAATAGCCCCAGACTGTATGCTAGCGGGATACCCGCTAACAATAAATTATACGTAGTAGGAGGTCTACCAAATCCCACATCTGTTGAGCGTTGGTTCCACGGGGATGCTGCTTGGGTTAATATGCCGAGTCTTCTGAAACCTAGATGTAATCCAGCAGTGGCATCCATAAACAATGTTATATACGTAATGGGAGGACATTCTGAAACTGATACAACTACAGAATATTTGCTACCCAATCATGATCAGTGGCAGTTTGGACCATCCACTTATTATCCTCATTATAAATCATGTGCGTTAGTGTTTGGTAGAAGGTTATTCTTGGTTGGTAGAAATGCGGAATTTTATTGTGAATCCAGCAATACATGGACTCTGATAGATGATCCTATTTATCCGAGGGATAATCCAGAATTGATCATAGTGGATAATAAACTGCTATTGATAGGAGGATTTTATCGTGGATCGTATATAGATACTATAGAAGTGTACAATAATCGCACTTATTCATGGAATATATGGGATGGAATGGAATGG
>JX878417
ATGCCGATATTTGTCAATACTGTGTACTGTAAGAATATATTAGCATTGTATACGACTAAGAAATTCAAAACAATTATTGAAGCTATAGGAGGCAATATAATAGTCAATTCTACAATATTGAAAAAGTTATCTCCATACTTTCGCACACATTTACGTCAAAAATACACAAAAAATAAAGATCCAGTTACGAGGGTTTGTCTAGACCTTGACATTCACAGTCTAACTTCTATAGTTATTTACTCATATACTGGAAAGGTATATATAGATAGTCATAACGTCGTCAATTTATTACGTGCTTCTATATTAACATCTGTAGAATTTATCATCTACACTTGTATAAACTTTATCCTACGAGATTTTAGAAAGGAATATTGTATCGAGTGTTACATGATGGGTATAGAATACGGACTATCCAATCTCTTATGTCATACTAAAGACTTTATTACCAAACACTTTTTGGAACTAGAAGATGACATCATAGACAATTTTGATTATCTATCTATGAAACTTATTCTAGAAAGCGACGAACTAAATGTTCCAGATGAGGATTATGTAGTTGATTTTGTCATTAAGTGGTATATGAGGCGAAGAAATAGATTAGGAAATCTGCTACTTCTTATCAAAAATGTAATCAGGTCAAATTATCTTTCTCCCAGAGGTATACATAATGTAAAATGGATACTAGACTGTAACAAAATATTTCATTGTGATAAACAACCACGCAAATCATACAAGTATCCATTCATAGAGTATCCTATGAACATGGATCAAATTATAGATATATTCCATATGTGTACAAGTACTCATGTTGGAGAAGTAGTATATCTCATCGGTGGATGGATGAACAATGAAATACATAACAATGCTATAGCGGTAAATTATATATCAAACAATTGGATTCCAATTCCTCCGATGAATAGCCCCAGACTGTATGCTAGCGGGATACCCGCTAACAATAAATTATACGTAGTAGGAGGTCTACCAAATCCCACATCTGTTGAGCGTTGGTTCCACGGGGATGCTGCTTGGGTTAATATGCCGAGTCTTCTGAAACCTAGATGTAATCCAGCAGTGGCATCCATAAACAATGTTATATACGTAATGGGAGGACATTCTGAAACTGATACAACTACAGAATATTTGCTACCCAATCATGATCAGTGGCAGTTTGGACCATCCACTTATTATCCTCATTATAAATCATGTGCGTTAGTGTTTGGTAGAAGGTTATTCTTGGTTGGTAGAAATGCGGAATTTTATTGTGAATCCAGTAATACATGGACTCTGATAGATGATCCTATTTATCCGAGGGATAATCCAGAATTGATCATAGTGGATAATAAACTGCTATTGATAGGAGGATTTTATCGTGGATCGTATATAGATACTGTAGAAGTGTACAATAATCGCACTTATTCATGGAATATATGGAATGGGATGGGATGG
>MT903338
ATGCCGATATTTGTCAATACTGTGTACTGTAAGAATATATTAGCATTGTACACGACTAAGAAATTCAAAACAATTATTGAAGCTATAGGAGGTAATATAATAGTCAATTCTACGATATTGAAAAAGTTATCTCCATACTTTCGCACACATTTACGCCAAAAATACACAAAAAATAAAGATCCAGTTACAAGGGTTTGTCTAGACCTTGACATTCACAGTCTAACTTCTATAGTTATTTACTCATATACTGGAAAGGTATATATAGATAGTCATAACGTCGTCAATTTATTACGTGCTTCTATATTAACATCTGTAGAATTTATCATCTACACTTGTATAAACTTTATCCTACGAGATTTTAGAAAGGAATATTGTATCGAGTGTTACATGATGGGTATAGAATACGGACTATCCAATCTCTTATGTCATACTAAAGACTTTATTACCAAACACTTTTTGGAACTGGAAGATGACATCATAGACAATTTTGATTATCTATCTATGAAACTTATTCTAGAAAGCGACGAACTAAATGTTCCAGATGAGGATTATGTAGTTGATTTTGTCATTAAGTGGTATATGAGGCGAAGAAATAGATTAGGAAATCTGCTACTTCTTATCAAAAATGTAATCAGGTCAAATTATCTTTCTCCCAGAGGTATACATAATGTAAAATGGATACTAGACTGTAACATAATATTTCATTGTGATAAACAACCACGCAAATCATACAAGTATCCATTCATAGAGTATCCTATGAACATGGATCAAATTATAGATATATTCCATATGTGTACAAGTACTCATGTTGGAGAAGTAGTATATCTCATCGGTGGATGGATGAACAATGAAATACATAACAATGCTATAGCGGTAAATTATATATCAAACAATTGGATTCCAATTCCTCCGATGAATAGCCCCAGACTGTATGCTAGCGGGATACCCGCTAACAATAAATTATACGTAGTAGGAGGTCTACCAAATCCCACATCTGTTGAGCGTTGGTTCCACGGGGATGCTGCTTGGGTTAATATGCCGAGTCTTCTGAAACCTAGATGTAATCCAGCAGTGGCATCCATAAACAATGTTATATACGTAATGGGAGGACATTCTGAAACTGATACAACTACAGAATATTTGCTACCCAATCATGATCAGTGGCAGTTTGGACCATCCACTTATTATCCTCATTATAAATCATGTGCGTTAGTGTTTGGTAGAAGGTTATTCTTGGTTGGTAGAAATGCGGAATTTTATTGTGAATCCAGCAATACATGGACTCTGATAGATGATCCTATTTATCCGAGGGATAATCCAGAATTGATCATAGTGGATAATAAACTGCTATTGATAGGAGGATTTTATCGTGGATCGTATATAGATACTATAGAAGTGTACAATAATCGCACTTATTCATGGAATATATGGGATGGAATGGAATGG
>OP295383
ATGCCGATATTTGTCAATACTGTGTACTGTAAGAATATATTAGCATTGTACACGACTAAGAAATTCAAAACAATTATTGAAGCTATAGGAGGTAATATAATAGTCAATTCTACGATATTGAAAAAGTTATCTCCATACTTTTGCACACATTTACGCCAAAAATACACAAAAAATAAAGATCCAGTTACGAGGGTTTGTCTAGACCTTGACATTCACAGTCTAACTTCTATAGTTATTTACTCATATACTGGAAAGGTATATATAGATAGTCATAACGTCGTCAATTTATTACGTGCTTCTATATTAACATCTGTAGAATTTATCATCTACACTTGTATAAACTTTATCCTACGAGATTTTAGAAAGGAATATTGTATCGAGTGTTACATGATGGGTATAGAATACGGACTATCCAATCTCTTATGTCATACTAAAGACTTTATTACCAAACACTTTTTGGAACTGGAAGATGACATCATAGACAATTTTGATTATCTATCTATGAAACTTATTCTAGAAAGCGACGAACTAAATGTTCCAGATGAGGATTATGTAGTTGATTTTGTCATTAAGTGGTATATGAGGCGAAGAAATAGATTAGGAAATCTGCTACTTCTTATCAAAAATGTAATCAGGTCAAATTATCTTTCTCCCAGAGGTATACATAATGTAAAATGGATACTAGACTGTAACATAATATTTCATTGTGATAAACAACCACGCAAATCATACAAGTATCCATTCATAGAGTATCCTATGAACATGGATCAAATTATAGATATATTCCATATGTGTACAAGTACTCATGTTGGAGAAGTAGTATATCTTATCGGTGGATGGATGAACAATGAAATACATAACAATGCTATAGCGGTAAATTATATATCAAACAATTGGATTCCAATTCCTCCGATGAATAGCCCCAGACTGTATGCTAGCGGGATACCCGCTAACAATAAATTATACGTAGTAGGAGGTCTACCAAATCCCACATCTGTTGAGCGTTGGTTCCACGGGGATGCTGCTTGGGTTAATATGCCGAGTCTTCTGAAACCTAGATGTAATCCAGCAGTGGCATCCATAAACAATGTTATATACGTAATGGGAGGACATTCTGAAACTGATACAACTACAGAATATTTGCTACCCAATCATGATCAGTGGCAGTTTGGACCATCCACTTATTATCCTCATTATAAATCATGTGCGTTAGTGTTTGGTAGAAGGTTATTCTTGGTTGGTAGAAATGCGGAATTTTATTGTGAATCCAGCAATACATGGACTCTGATAGATGATCCTATTTATCCGAGGGATAATCCAGAATTGATCATAGTGGATAATAAACTGCTATTGATAGGAGGATTTTATCGTGGATCGTATATAGATACTATAGAAGTGTACAATAATCGCACTTATTCATGGAATATATGGGATGGAATGGAATGG
>ON675438
ATGCCGATATTTGTCAATACTGTGTACTGTAAGAATATATTAGCATTGTACACGACTAAGAAATTCAAAACAATTATTGAAGCTATAGGAGGTAATATAATAGTCAATTCTACGATATTGAAAAAGTTATCTCCATACTTTCGCACACATTTACGCCAAAAATACACAAAAAATAAAGATCCAGTTACGAGGGTTTGTCTAGACCTTGACATTCACAGTCTAACTTCTATAGTTATTTACTCATATACTGGAAAGGTATATATAGATAGTCATAACGTCGTCAATTTATTACGTGCTTCTATATTAACATCTGTAGAATTTATCATCTACACTTGTATAAACTTTATCCTACGAGATTTTAGAAAGGAATATTGTATCGAGTGTTACATGATGGGTATAGAATACGGACTATCCAATCTCTTATGTCATACTAAAGACTTTATTACCAAACACTTTTTGGAACTGGAAGATGACATCATAGACAATTTTGATTATCTATCTATGAAACTTATTCTAGAAAGCGACGAACTAAATGTTCCAGATGAGGATTATGTAGTTAATTTTGTCATTAAGTGGTATATGAGGCGAAGAAATAGATTAGGAAATCTGCTACTTCTTATCAAAAATGTAATCAGGTCAAATTATCTTTCTCCCAGAGGTATACATAATGTAAAATGGATACTAGACTGTAACATAATATTTCATTGTGATAAACAACCACGCAAATCATACAAGTATCCATTCATAGAGTATCCTATGAACATGGATCAAATTATAGATATATTCCATATGTGTACAAGTACTCATGTTGGAGAAGTAGTATATCTCATCGGTGGATGGATGAACAATGAAATACATAACAATGCTATAGCGGTAAATTATATATCAAACAATTGGATTCCAATTCCTCCGATGAATAGCCCCAGACTGTATGCTAGCGGGATACCCGCTAACAATAAATTATACGTAGTAGGAGGTCTACCAAATCCCACATCTGTTGAGCGTTGGTTCCACGGGGATGCTGCTTGGGTTAATATGCCGAGTCTTCTGAAACCTAGATGTAATCCAGCAGTGGCATCCATAAACAATGTTATATACGTAATGGGAGGACATTCTGAAACTGATACAACTACAGAATATTTGCTACCCAATCATGATCAGTGGCAGTTTGGACCATCCACTTATTATCCTCATTATAAATCATGTGCGTTAGTGTTTGGTAGAAGGTTATTCTTGGTTGGTAGAAATGCGGAATTTTATTGTGAATCCAGCAATACATGGACTCTGATAGATGATCCTATTTATCCAAGGGATAATCCAGAATTGATCATAGTGGATAATAAACTGCTATTGATAGGAGGATTTTATCGTGGATCGTATATAGATACTATAGAAGTGTACAATAATCGCACTTATTCATGGAATATATGGGATGGAATGGAATGG
>OP215247
ATGCCGATATTTGTCAATACTGTGTACTGTAAGAATATATTAGCATTGTACACGACTAAGAAATTCAAAACAATTATTGAAGCTATAGGAGGTAATATAATAGTCAATTCTACGATATTGAAAAAGTTATCTCCATACTTTTGCACACATTTACGCCAAAAATACACAAAAAATAAAGATCCAGTTACGAGGGTTTGTCTAGACCTTGACATTCACAGTCTAACTTCTATAGTTATTTACTCATATACTGGAAAGGTATATATAGATAGTCATAACGTCGTCAATTTATTACGTGCTTCTATATTAACATCTGTAGAATTTATCATCTACACTTGTATAAACTTTATCCTACGAGATTTTAGAAAGGAATATTGTATCGAGTGTTACATGATGGGTATAGAATACGGACTATCCAATCTCTTATGTCATACTAAAGACTTTATTACCAAACACTTTTTGGAACTGGAAGATGACATCATAGACAATTTTGATTATCTATCTATGAAACTTATTCTAGAAAGCGACGAACTAAATGTTCCAGATGAGGATTATGTAGTTGATTTTGTCATTAAGTGGTATATGAGGCGAAGAAATAGATTAGGAAATCTGCTACTTCTTATCAAAAATGTAATCAGGTCAAATTATCTTTCTCCCAGAGGTATACATAATGTAAAATGGATACTAGACTGTAACATAATATTTCATTGTGATAAACAACCACGCAAATCATACAAGTATCCATTCATAGAGTATCCTATGAACATGGATCAAATTATAGATATATTCCATATGTGTACAAGTACTCATGTTGGAGAAGTAGTATATCTTATCGGTGGATGGATGAACAATGAAATACATAACAATGCTATAGCGGTAAATTATATATCAAACAATTGGATTCCAATTCCTCCGATGAATAGCCCCAGACTGTATGCTAGCGGGATACCCGCTAACAATAAATTATACGTAGTAGGAGGTCTACCAAATCCCACATCTGTTGAGCGTTGGTTCCACGGGGATGCTGCTTGGGTTAATATGCCGAGTCTTCTGAAACCTAGATGTAATCCAGCAGTGGCATCCATAAACAATGTTATATACGTAATGGGAGGACATTCTGAAACTGATACAACTACAGAATATTTGCTACCCAATCATGATCAGTGGCAGTTTGGACCATCCACTTATTATCCTCATTATAAATCATGTGCGTTAGTGTTTGGTAGAAGGTTATTCTTGGTTGGTAGAAATGCGGAATTTTATTGTGAATCCAGCAATACATGGACTCTGATAGATGATCCTATTTATCCAAGGGATAATCCAGAATTGATCATAGTGGATAATAAACTGCTATTGATAGGAGGATTTTATCGTGGATCGTATATAGATACTATAGAAGTGTACAATAATCGCACTTATTCATGGAATATATGGGATGGAATGGAATGG
>OP205092
ATGCCGATATTTGTCAATACTGTGTACTGTAAGAATATATTAGCATTGTACACGACTAAGAAATTCAAAACAATTATTGAAGCTATAGGAGGTAATATAATAGTCAATTCTACGATATTGAAAAAGTTATCTCCATACTTTTGCACACATTTACGCCAAAAATACACAAAAAATAAAGATCCAGTTACGAGGGTTTGTCTAGACCTTGACATTCACAGTCTAACTTCTATAGTTATTTACTCATATACTGGAAAGGTATATATAGATAGTCATAACGTCGTCAATTTATTACGTGCTTCTATATTAACATCTGTAGAATTTATCATCTACACTTGTATAAACTTTATCCTACGAGATTTTAGAAAGGAATATTGTATCGAGTGTTACATGATGGGTATAGAATACGGACTATCCAATCTCTTATGTCATACTAAAGACTTTATTACCAAACACTTTTTGGAACTGGAAGATGACATCATAGACAATTTTGATTATCTATCTATGAAACTTATTCTAGAAAGCGACGAACTAAATGTTCCAGATGAGGATTATGTAGTTGATTTTGTCATTAAGTGGTATATGAGGCGAAGAAATAGATTAGGAAATCTGCTACTTCTTATCAAAAATGTAATCAGGTCAAATTATCTTTCTCCCAGAGGTATACATAATGTAAAATGGATACTAGACTGTAACATAATATTTCATTGTGATAAACAACCACGCAAATCATACAAGTATCCATTCATAGAGTATCCTATGAACATGGATCAAATTATAGATATATTCCATATGTGTACAAGTACTCATGTTGGAGAAGTAGTATATCTTATCGGTGGATGGATGAACAATGAAATACATAACAATGCTATAGCGGTAAATTATATATCAAACAATTGGATTCCAATTCCTCCGATGAATAGCCCCAGACTGTATGCTAGCGGGATACCCGCTAACAATAAATTATACGTAGTAGGAGGTCTACCAAATCCCACATCTGTTGAGCGTTGGTTCCACGGGGATGCTGCTTGGGTTAATATGCCGAGTCTTCTGAAACCTAGATGTAATCAAGCAGTGGCATCCATAAACAATGTTATATACGTAATGGGAGGACATTCTGAAACTGATACAACTACAGAATATTTGCTACCCAATCATGATCAGTGGCAGTTTGGACCATCCACTTATTATCCTCATTATAAATCATGTGCGTTAGTGTTTGGTAGAAGGTTATTCTTGGTTGGTAGAAATGCGGAATTTTATTGTGAATCCAGCAATACATGGACTCTGATAGATGATCCTATTTATCCGAGGGATAATCCAGAATTGATCATAGTGGATAATAAACTGCTATTGATAGGAGGATTTTATCGTGGATCGTATATAGATACTATAGAAGTGTACAATAATCGCACTTATTCATGGAATATATGGGATGGAATGGAATGG
>OP012849
ATGCCGATATTTGTCAATACTGTGTACTGTAAGAATATATTAGCATTGTACACGACTAAGAAATTCAAAACAATTATTGAAGCTATAGGAGGTAATATAATAGTCAATTCTACGATATTGAAAAAGTTATCTCCATACTTTTGCACACATTTACGCCAAAAATACACAAAAAATAAAGATCCAGTTACGAGGGTTTGTCTAGACCTTGACATTCACAGTCTAACTTCTATAGTTATTTACTCATATACTGGAAAGGTATATATAGATAGTCATAACGTCGTCAATTTATTACGTGCTTCTATATTAACATCTGTAGAATTTATCATCTACACTTGTATAAACTTTATCCTACGAGATTTTAGAAAGGAATATTGTATCGAGTGTTACATGATGGGTATAGAATACGGACTATCCAATCTCTTATGTCATACTAAAGACTTTATTACCAAACACTTTTTGGAACTGGAAGATGACATCATAGACAATTTTGATTATCTATCTATGAAACTTATTCTAGAAAGCGACGAACTAAATGTTCCAGATGAGGATTATGTAGTTGATTTTGTCATTAAGTGGTATATGAGGCGAAGAAATAGATTAGGAAATCTGCTACTTCTTATCAAAAATGTAATCAGGTCAAATTATCTTTCTCCCAGAGGTATACATAATGTAAAATGGATACTAGATTGTAACATAATATTTCATTGTGATAAACAACCACGCAAATCATACAAGTATCCATTCATAGAGTATCCTATGAACATGGATCAAATTATAGATATATTCCATATGTGTACAAGTACTCATGTTGGAGAAGTAGTATATCTTATCGGTGGATGGATGAACAATGAAATACATAACAATGCTATAGCGGTAAATTATATATCAAACAATTGGATTCCAATTCCTCCGATGAATAGCCCCAGACTGTATGCTAGCGGGATACCCGCTAACAATAAATTATACGTAGTAGGAGGTCTACCAAATCCCACATCTGTTGAGCGTTGGTTCCACGGGGATGCTGCTTGGGTTAATATGCCGAGTCTTCTGAAACCTAGATGTAATCCAGCAGTGGCATCCATAAACAATGTTATATACGTAATGGGAGGACATTCTGAAACTGATACAACTACAGAATATTTGCTACCCAATCATGATCAGTGGCAGTTTGGACCATCCACTTATTATCCTCATTATAAATCATGTGCGTTAGTGTTTGGTAGAAGGTTATTCTTGGTTGGTAGAAATGCGGAATTTTATTGTGAATCCAGCAATACATGGACTCTGATAGATGATCCTATTTATCCGAGGGATAATCCAGAATTGATCATAGTGGATAATAAACTGCTATTGATAGGAGGATTTTATCGTGGATCGTATATAGATACTATAGAAGTGTACAATAATCGCACTTATTCATGGAATATATGGGATGGAATGGAATGG
>ON959164
ATGCCGATATTTGTCAATACTGTGTACTGTAAGAATATATTAGCATTGTACACGACTAAGAAATTCAAAACAATTATTGAAGCTATAGGAGGTAATATAATAGTCAATTCTACGATATTGAAAAAGTTATCTCCATACTTTTGCACACATTTACGCCAAAAATACACAAAAAATAAAGATCCAGTTACGAGGGTTTGTCTAGACCTTGACATTCACAGTCTAACTTCTATAGTTATTTACTCATATACTGGAAAGGTATATATAGATAGTCATAACGTCGTCAATTTATTACGTGCTTCTATATTAACATCTGTAGAATTTATCATCTACACTTGTATAAACTTTATCCTACGAGATTTTAGAAAGGAATATTGTATCGAGTGTTACATGATGGGTATAGAATACGGACTATCCAATCTCTTATGTCATACTAAAGACTTTATTACCAAACACTTTTTGGAACTGGAAGATGACATCATAGACAATTTTGATTATCTATCTATGAAACTTATTCTAGAAAGCGACGAACTAAATGTTCCAGATGAGGATTATGTAGTTGATTTTGTCATTAAGTGGTATATGAGGCGAAGAAATAGATTAGGAAATCTGCTACTTCTTATCAAAAATGTAATCAGGTCAAATTATCTTTCTCCCAGAGGTATACATAATGTAAAATGGATACTAGACTGTAACATAATATTTCATTGTGATAAACAACCACGCAAATCATACAAGTATCCATTCATAGAGTATCCTATGAACATGGATCAAATTATAGATATATTCCATATGTGTACAAGTACTCATGTTGGAGAAGTAGTATATCTTATCGGTGGATGGATGAACAATGAAATACATAACAATGCTATAGCGGTAAATTATATATCAAACAATTGGATTCCAATTCCTCCAATGAATAGCCCCAGACTGTATGCTAGCGGGATACCCGCTAACAATAAATTATACGTAGTAGGAGGTCTACCAAATCCCACATCTGTTGAGCGTTGGTTCCACGGGGATGCTGCTTGGGTTAATATGCCGAGTCTTCTGAAACCTAGATGTAATCCAGCAGTGGCATCCATAAACAATGTTATATACGTAATGGGAGGACATTCTGAAACTGATACAACTACAGAATATTTGCTACCCAATCATGATCAGTGGCAGTTTGGACCATCCACTTATTATCCTCATTATAAATCATGTGCGTTAGTGTTTGGTAGAAGGTTATTCTTGGTTGGTAGAAATGCGGAATTTTATTGTGAATCCAGCAATACATGGACTCTGATAGATGATCCTATTTATCCGAGGGATAATCCAGAATTGATCATAGTGGATAATAAACTGCTATTGATAGGAGGATTTTATCGTGGATCGTATATAGATACTATAGAAGTGTACAATAATCGCACTTATTCATGGAATATATGGGATGGAATGGAATGG
>ON755247
ATGCCGATATTTGTCAATACTGTGTACTGTAAGAATATATTAGCATTGTACACGACTAAGAAATTCAAAACAATTATTGAAGCTATAGGAGGTAATATAATAGTCAATTCTACGATATTGAAAAAGTTATCTCCATACTTTTGCACACATTTACGCCAAAAATACACAAAAAATAAAGATCCAGTTACGAGGGTTTGTCTAGACCTTGACATTCACAGTCTAACTTCTATAGTTATTTACTCATATACTGGAAAGGTATATATAGATAGTCATAACGTCGTCAATTTATTACGTGCTTCTATATTAACATCTGTAGAATTTATCATCTACACTTGTATAAACTTTATCCTACGAGATTTTAGAAAGGAATATTGTATCGAGTGTTACATGATGGGTATAGAATACGGACTATCCAATCTCTTATGTCATACTAAAGACTTTATTACCAAACACTTTTTGGAACTGGAAGATGACATCATAGACAATTTTGATTATCTATCTATGAAACTTATTCTAGAAAGCGACGAACTAAATGTTCCAGATGAGGATTATGTAGTTGATTTTGTCATTAAGTGGTATATGAGGCGAAGAAATAGATTAGGAAATCTGCTACTTCTTATCAAAAATGTAATCAGGTCAAATTATCTTTCTCCCAGAGGTATACATAATGTAAAATGGATACTAGACTGTAACATAATATTTCATTGTGATAAACAACCACGCAAATCATACAAGTATCCATTCATAGAGTATCCTATGAACATGGATCAAATTATAGATATATTCCATATGTGTACAAGTACTCATGTTGGAGAAGTAGTATATCTTATCGGTGGATGGATGAACAATGAAATACATAACAATGCTATAGCGGTAAATTATATATCAAACAATTGGATTCCAATTCCTCCGATGAATAGCCCCAGACTGTATGCTAGCGGGATACCCGCTAACAATAAATTATACGTAGTAGGAGGTCTACCAAATCCCACATCTGTTGAGCGTTGGTTCCACGGGGATGCTGCTTGGGTTAATATGCCGAGTCTTCTGAAACCTAGATGTAATCCAGCAGTGGCATCCATAAACAATGTTATATACGTAATGGGAGGACATTCTGAAACTGATACAACTACAGAATATTTGCTACCCAATCATGATCAGTGGCAGTTTGGACCATCCACTTATTATCCTCATTATAAATCATATGCGTTAGTGTTTGGTAGAAGGTTATTCTTGGTTGGTAGAAATGCGGAATTTTATTGTGAATCCAGCAATACATGGACTCTGATAGATGATCCTATTTATCCGAGGGATAATCCAGAATTGATCATAGTGGATAATAAACTGCTATTGATAGGAGGATTTTATCGTGGATCGTATATAGATACTATAGAAGTGTACAATAATCGCACTTATTCATGGAATATATGGGATGGAATGGAATGG
>NC003310
ATGCCGATATTTGTCAATACTGTGTACTGTAAGAATATATTAGCATTGTATACGACTAAGAAATTCAAAACAATTATTGAAGCTATAGGAGGCAATATAATAGTCAATTCTACAATATTGAAAAAGTTATCTCCATACTTTCGCACACATTTACGTCAAAAATACACAAAAAATAAAGATCCAGTTACGAGGGTTTGTCTAGACCTTGACATTCACAGTCTAACTTCTATAGTTATTTACTCATATACTGGAAAGGTATATATAGATAGTCATAACGTCGTCAATTTATTACGTGCTTCTATATTAACATCTGTAGAATTTATCATCTACACTTGTATATACTTTATCCTACGAGATTTTAGAAAGGAATATTGTATCGTGTGTTACATGATGGGTATAGAATACGGACTATCCAATCTCTTATGTCATACTAAAGACTTTATTACCAAACTCTTTTTGGAACTAGAAGATGACATCATAGACAATTTTGATTATCTATCTATGAAACTTATTCTAGAAAGCGACGAACTAAATGTTCCAGATGAGGATTATGTAGTTGATTTTGTCATTAAGTGGTATATGAGGCGAAGAAATAGATTAGGAAATCTGCTACTTCTTATCAAAAATGTAATCAGGTCAAATTATCTTTCTCCCAGAGGTATACATAATGTAAAATGGATACTAGACTGTAACAAAATATTTCATTGTGATAAACAACCACGCAAATCATACAAGTATCCATTCATAGAGTATCCTATGAACATGGATCAAATTATAGATATATTCCATATGTGTACAAGTACTCATGTTGGAGAAGTAGTATATCTCATCGGTGGATGGATGAACAATGAAATACATAACAATGCTATAGCGGTAAATTATATATCAAACAATTGGATTCCAATTCCTCCGATGAATAGCCCCAGACTGTATGCTAGCGGGATACCCGCTAACAATAAATTATACGTAGTAGGAGGTCTACCAAATCCCACATCTGTTGAGCGTTGGTTCCACGGGGATGCTGCTTGGGTTAATATGCCGAGTCTTCTGAAACCTAGATGTAATCCAGCAGTGGCATCCATAAACAATGTTATATACGTAATGGGAGGACATTCTGAAACTGATACAACTACAGAATATTTGCTACCCAATCATGATCAGTGGCAGTTTGGACCATCCACTTATTATCCTCATTATAAATCATGTGCGTTAGTGTTTGGTAGAAGGTTATTCTTGGTTGGTAGAAATGCGGAATTTTATTGTGAATCCAGTAATACATGGACTCTGATAGATGATCCTATTTATCCGAGGGATAATCCAGAATTGATCATAGTGGATAATAAACTGCTATTGATAGGAGGATTTTATCGTGGATCGTATATAGATACTATAGAAGTGTACAATAATCGCACTTATTCATGGAATATATGGAATGGGATGGGATGG
