# Supplementary material for: Evolutionary dissection of monkeypox virus: Positive Darwinian selection drives the adaptation of virus–host interaction proteins
Source: Front Cell Infect Microbiol. 2023 Jan 13;12:1083234. doi: 10.3389/fcimb.2022.1083234 (PMC9880225; doi:10.3389/fcimb.2022.1083234)
Supplement: Supplementary file 1 [file DataSheet_1.zip › Dataset_MPXV_coding_gene_allleles/MPXVgp033.fas]

>KP849470
ATGTTGTCGATGTTTATGTATAATAATATCATAGATTATGTACATGTACATGATATAGATGATGAGGCTAGTGATAATGATGATCGCGACTATGTATATCCGCTTCCAGAAAATATGGTATATAGATTTGACAAGTCTACTAACATACTCGATTATCTATCAACGGAACGGGACCATGTAATGATGGCTGTTCAATACTATATGAGTAAACAACGTTTAGACGACTTGTATAGACAATTACCCACAAAAACTAGATCATATGTAGATATTATCAACACGTATTGTGATAAAGTTAATAATGATTATAATAGTGACATGAATATCATGTGTGATATGGCATCTACAGAATCATTTACAGTTTATGACATAAATAATGAAGTTAATACTATACTAATGAACAACAAGGGTTTGGGTGTAAGATTGGCGACAATTTCATTCATTACCGAATTGGGTAGACGATGTATGAACCCAGTAGAAACGATAAAAATGTTTACTCTACTATCTCATACTATATGCGATGATTATTTTGTAGATTATATAACGTACATTTCCGCACCGCGGGATAATGCCATCCATAGCACGCGTGAATATCTAAAGATTATGGGTATTGCAGTTATCATGTTTGCTACATATAAGACTCTCAAATACATGATAGGA
>MT250197
ATGTTGTCGATGTTTATGTATAATAATATCATAGATTATGTACATGTACATGATATAGAGGATGAGGCTAGTGATAATGATGATCGCGACTATGTATATCCGCTTCCAGAAAATATGGTATATAGATTTGACAAGTCTACTAACATACTCGATTATCTATCAACGGAACGGGACCATGTAATGATGGCTGTTCAATACTATATGAGTAAACAACGTTTAGACGACTTGTATAGACAATTACCCACAAAAACTAGATCATATGTAGATATTATCAACACGTATTGTGATAAAGTTAATAATGATTATAATAGTGACATGAATATCATGTGTGATATGGCATCTACAGAATCATTTACAGTTTATGACATAAATAATGAAGTTAATACTATACTAATGAACAACAAGGGTTTGGGTGTAAGATTGGCGACAATTTCATTCATTACCGAATTGGGTAGACGATGTATGAACCCAGTAGAAACGATAAAAATGTTTACTCTACTATCTCATACTATATGCGATGATTATTTTGTAGATTATATAACGTACATTTCCGCACCGCGGGATAATGCCATCCATAGCACGCGTGAATATCTAAAGATTATGGGTATTGCAGTTATCATGTTTGCTACATATAAGACTCTCAAATACATGATAGGA
>OP413718
ATGTTGTCGATGTTTATGTATAATAATATCATAGATTATGTACATGTACATGATATAGAGGATAAGGCTAGTGATAATGATGATCGCGACTATGTATATCCGCTTCCAGAAAATATGGTATATAGATTTGACAAGTCTACTAACATACTCGATTATCTATCAACGGAACGGGACCATGTAATGATGGCTGTTCAATACTATATGAGTAAACAACGTTTAGACGACTTGTATAGACAATTACCCACAAAAACTAGATCATATGTAGATATTATCAACACGTATTGTGATAAAGTTAATAATGATTATAATAGTGACATGAATATCATGTGTGATATGGCATCTACAGAATCATTTACAGTTTATGACATAAATAATGAAGTTAATACTATACTAATGAACAACAAGGGTTTGGGTGTAAGATTGGCGACAATTTCATTCATTACCGAATTGGGTAGACGATGTATGAACCCAGTAGAAACGATAAAAATGTTTACTCTACTATCTCATACTATATGCGATGATTATTTTGTAGATTATATAACGTACATTTCCGCACCGCGGGATAATGCCATCCATAGCACGCGTGAATATCTAAAGATTATGGGTATTGCAGTTATCATGTTTGCTACATATAAGACTCTCAAATACATGATAGGA
>OP390220
ATGTTGTCGATGTTTATGTATAATAATATCATAAATTATGTACATGTACATGATATAGAGGATGAGGCTAGTGATAATGATGATCGCGACTATGTATATCCGCTTCCAGAAAATATGGTATATAGATTTGACAAGTCTACTAACATACTCGATTATCTATCAACGGAACGGGACCATGTAATGATGGCTGTTCAATACTATATGAGTAAACAACGTTTAGACGACTTGTATAGACAATTACCCACAAAAACTAGATCATATGTAGATATTATCAACACGTATTGTGATAAAGTTAATAATGATTATAATAGTGACATGAATATCATGTGTGATATGGCATCTACAGAATCATTTACAGTTTATGACATAAATAATGAAGTTAATACTATACTAATGAACAACAAGGGTTTGGGTGTAAGATTGGCGACAATTTCATTCATTACCGAATTGGGTAGACGATGTATGAACCCAGTAGAAACGATAAAAATGTTTACTCTACTATCTCATACTATATGCGATGATTATTTTGTAGATTATATAACGTACATTTCCGCACCGCGGGATAATGCCATCCATAGCACGCGTGAATATCTAAAGATTATGGGTATTGCAGTTATCATGTTTGCTACATATAAGACTCTCAAATACATGATAGGA
>OX291694
ATGTTGTCGATGTTTATGTATAATAATATCATAGATTATGTACATGTACATGATATAGAGGATGAGGCTAGTGATAATGATGATCGCGACTATGTATATCCGCTTCCAGAAAATATGGTATATAGATTTGACAAGTCTACTAACATACTCGATTATCTATCAACGGAACGGGACCATGTAATGATGGCTGTTCAATACTATATGAGTAAACAACGTTTAGACGACTTGTATAGACAATTACCCACAAAAACTAGATCATATGTAGATATTATCAACACGTATTGTGATAAAGTTAATAATGATTATAATAGTGACATGAATATCATGTGTGATATGGCATCTACAGAATCATTTACAGTTTATGACATAAATAATAAAGTTAATACTATACTAATGAACAACAAGGGTTTGGGTGTAAGATTGGCGACAATTTCATTCATTACCGAATTGGGTAGACGATGTATGAACCCAGTAGAAACGATAAAAATGTTTACTCTACTATCTCATACTATATGCGATGATTATTTTGTAGATTATATAACGTACATTTCCGCACCGCGGGATAATGCCATCCATAGCACGCGTGAATATCTAAAGATTATGGGTATTGCAGTTATCATGTTTGCTACATATAAGACTCTCAAATACATGATAGGA
>ON929078
ATGTTGTCGATGTTTATGTATAATAATATCATAGATTATGTACATGTACATGATATAGAGGATGAGGCTAGTGATAATGATGATCGCGACTATGTATATCCGCTTCCAGAAAATATGGTATATAGATTTGACAAGTCTACTAACATACTCGATTATCTATCAACGGAACGGGACCATGTAATGATGGCTGTTCAATACTATATGAGTAAACAACGTTTAGACGACTTGTATAGACAATTACCCACAAAAACTAGATCATATGTAGATATTATCAACACGTATTGTGATAAAGTTAATAATGATTATAATAGTGACATGAATATCATGTGTGATATGGCATCTACAGAATCATTTACAGTTTATGACATAAATAATGAAGTTAATACTATACTAATGAACAACAAGGGTTTGGGTGTAAGATTGGCGACAATTTCATTCATTACCAAATTGGGTAGACGATGTATGAACCCAGTAGAAACGATAAAAATGTTTACTCTACTATCTCATACTATATGCGATGATTATTTTGTAGATTATATAACGTACATTTCCGCACCGCGGGATAATGCCATCCATAGCACGCGTGAATATCTAAAGATTATGGGTATTGCAGTTATCATGTTTGCTACATATAAGACTCTCAAATACATGATAGGA
>ON918656
ATGTTGTCGATGTTTATGTATAATAATATCATAGATTATGTACATGTACATGATATAGAGGATGAGGCTAGTGATAATGATGATCGCGACTATGTATATCCGCTTCCAGAAAATATGGTATATAGATTTGACAAGTCTACTAACATACTCGATTATCTATCAACGGAACGGGACCATGTAATGATGGCTGTTCAATACTATATGAGTAAACAACGTTTAGACGACTTGTATAGACAATTACCCACAAAAACTAGATCATATGTAGATATTATCAACACGTATTGTGATAAAGTTAATAATGATTATAATAGTGACATGAATATCATGTGTGATATGGCATCTACAGAATCATTTACAGTTTATGACATAAATAATGAAGTTAATACTATACTAATGAACAACAAGGGTTTGGGTGTAAGATTGGCGACAATTTCATTCATTACCGAATTGGGTAGACGATGTATGAACCCAGTAGAAACGATAAAAATGTTTACTCTACTATCTCATACTATATGCGATGATTATTTTGTAGATTATATAACGTACATTTCCGCACCGCGAGATAATGCCATCCATAGCACGCGTGAATATCTAAAGATTATGGGTATTGCAGTTATCATGTTTGCTACATATAAGACTCTCAAATACATGATAGGA
>ON755254
ATGTTGTCGATGTTTATGTATAATAATATCATAGATTATGTACATGTACATGATATAGAGGATGAGGCTAGTGATAATGATGATCGCGACTATGTATATCCGCTTCCAGAAAATATGGTATATAGATTTGACAAGTCTACTAACATACTCGATTATCTATCAACGGAACGGGACCATGTAATGATGGCTGTTCAATACTATATGAGTAAACAACGTTTAGACGACTTGTATAGACAATTACCCACAAAAACTAGATCATATGTAGATATTATCAACACGTATTGTGATAAAGTTAATAATGATTATAATAGTGACATGAATATCATGTGTGATATGGCATCTACAGAATCATTTACAGTTTATGACATAAATAATGAAGTTAATACTATACTAATGAACAACAAGGGTTTGGGTGTAAGATTGGCGACAATTTCATTCATTACCGAATTGGGTAGACGATGTATGAACCCAGTAGAAACGATAAAAATGTTTACTCTACTATCTCATACTATATGCGATGATTATTTTGTAGATTATATAACGTACATTTCCGCACTGCGGGATAATGCCATCCATAGCACGCGTGAATATCTAAAGATTATGGGTATTGCAGTTATCATGTTTGCTACATATAAGACTCTCAAATACATGATAGGA
>MT903343
ATGTTGTCGATGTTTATGTATAATAATATCATAGATTATGTACATGTACATGATATAGAGGATGAGGCTAGTGATAATGATGATCGCGACTATGTATATCCGCTTCCAGAAAATATGGTATATAGATTTGACAAGTCTACTAACATACTCGATTATCTATCAACGGAACGGGACCATGTAATGATGGCTGTTCAATACTATATGAGTAAACAACGTTTAGACGACTTGTATAGACAATTACCCACAAAAACTAGATCATATGTAGATATTATCAACACGTATTGTGATAAAGTTAATAATGATTATAATAGTGACATGAATATCATGTGTGATATGGCATCTACAGAATCATTTACAGTTTATGACATAAATAATGAAGTTAATACTATACTAATGAACAACAAGGGTTTGGGTGTAAGATTGGTGACAATTTCATTCATTACCGAATTGGGTAGACGATGTATGAACCCAGTAGAAACGATAAAAATGTTTACTCTACTATCTCATACTATATGCGATGATTATTTTGTAGATTATATAACGTACATTTCCGCACCGCGGGATAATGCCATCCATAGCACGCGTGAATATCTAAAGATTATGGGTATTGCAGTTATCATGTTTGCTACATATAAGACTCTCAAATACATGATAGGA
>KP849471
ATGTTGTCGATGTTTATGTATAATAATATCATAGATTATGTACATGTACATGATATAGAGGATGAGGCTAGTGATAATGATGATCGCGACTATGTATATCCGCTTCCAGAAAATATGGTATATAGATTTGACAAGTCTACTAACATACTCGATTATCTATCAACGGAACGGGACCATGTAATGATGGCTGTTCAATACTATATGAGTAAACAACGTTTAGACGACTTGTATAGGCAATTACCCACAAAAACTAGATCATATGTAGATATTATCAACACGTATTGTGATAAAGTTAATAATGATTATAATAGTGACATGAATATCATGTGTGATATGGCATCTACAGAATCATTTACAGTTTATGACATAAATAATGAAGTTAATACTATACTAATGAACAACAAGGGTTTGGGTGTAAGATTGGCGACAATTTCATTCATTACCGAATTGGGTAGACGATGTATGAACCCAGTAGAAACGATAAAAATGTTTACTCTACTATCTCATACTATATGCGATGATTATTTTGTAGATTATATAACGTACATTTCCACACCGCGGGATAATGCCATCCATAGCACGCGTGAATATCTAAAGATTATGGGTATTGCAGTTATCATGTTTGCTACATATAAGACTCTCAAATACATGATAGGA
>NC003310
ATGTTGTCGATGTTTATGTATAATAATATCATAGATTATGTACATGTACATGATATAGAGGATGAGGCTAGTGATAATGATGATCGCGACTATGTATATCCGCTTCCAGAAAATATGGTATATAGATTTGACAAGTCTACTAACATACTCGATTATCTATCAACGGAACGGGACCATGTAATGATGGCTGTTCAATACTATATGAGTAAACAACGTTTAGACGACTTGTATGGACAATTACCCACAAAAACTAGATCATATGTAGATATTATCAACACGTATTGTGATAAAGTTAATAATGATTATAATAGTGACATGAATATCATGTGTGATATGGCATCTACAGAATCATTTACAGTTTATGACATAAATAATGAAGTTAATACTATACTAATGAACAACAAGGGTTTGGGTGTAAGATTGGCGACAATTTCATTCATTACCGAATTGGGTAGACGATGTATGAACCCAGTAGAAACGATAAAAATGTTTACTCTACTATCTCATACTATATGCGATGATTATTTTGTAGATTATATAACGTACATTTCCACACCGCGGGATAATGCCATCCATAGCACGCGTGAATATCTAAAGATTATGGGTATTGCAGTTATCATGTTTGCTACATATAAGACTCTCAAATACATGATAGGA
>KJ642614
ATGTTGTCGATGTTTATGTATAATAATATCATAGATTAT------GTACATGATATAGATGATGAGGCTAGTGATAATGATGATCGCGACTATGTATATCCGCTTCCAGAAAATATGGTATATAGATTTGACAAGTCTACTAACATACTCGATTATCTATCAACGGAACGGGACCATGTAATGATGGCTGTTCAATACTATATGAGTAAACAACGTTTAGACGACTTGTATAGACAATTACCCACAAAAACTAGATCATATGTAGATATTATCAACACGTATTGTGATAAAGTTAATAATGATTATAATAGTGACATGAATATCATGTGTGATATGGCATCTACAGAATCATTTACAGTTTATGACATAAATAATGAAGTTAATACTATACTAATGAACAACAAGGGTTTGGGTGTAAGATTGGCGACAATTTCATTCATTACCGAATTGGGTAGACGATGTATGAACCCAGTAGAAACGATAAAAATGTTTACTCTACTATCTCATACTATATGCGATGATTATTTTGTAGATTATATAACGTACATTTCCGCACCGCGGGATAATGCCATCCATAGCACGCGTGAATATCTAAAGATTATGGGTATTGCAGTTATCATGTTTGCTACATATAAGACTCTCAAATACATGATAGGA
