# Supplementary material for: Evolutionary dissection of monkeypox virus: Positive Darwinian selection drives the adaptation of virus–host interaction proteins
Source: Front Cell Infect Microbiol. 2023 Jan 13;12:1083234. doi: 10.3389/fcimb.2022.1083234 (PMC9880225; doi:10.3389/fcimb.2022.1083234)
Supplement: Supplementary file 1 [file DataSheet_1.zip › Dataset_MPXV_coding_gene_allleles/MPXVgp037all alleles.fas]

>MT903346
ATGAGAATATCGAACAGTATAAAACCGAATCTTTTTTACAATAAATTGAAATCAAAACATTTATTAAACCGCATCAAGATGTGTACGAACGTCGTTAGAGTTTTTGTAATTTTATATTTGTTGGCTGAATGCGGATGTATCAAATACGACGTAGACGATAATGTACATATTTGTACCCACACTGTCGTGTCACATATTAATTACACTAGTTGGTATTATAATGATAAGGTTATAGCGCTAGCCACAGAGGATAAAACGTCTGGTTATATATCATCATTCATAAAACGCGTTAATATATCATTAACTTGTTTAAATATATCGAGTTTGAGGTACGAAGATTCTGGTACATACAAAGGAGTATCACATCTAAAAGATGGAGTCATCGTTACGACTACTATGAATATATCTGTAAAGGCTAATATCATTGACTTGACTGGTAGAGTGCGTTATCTAACCAGAAATTATTGCGAAGTTAAAATACGATGCGAAATAACATCTTTCGCGCTTAATGGTTCTACACCACCGCATATGATATTAGGAACAGTAGATAAATGGAAATATCTTCCATTTCCTACAGATGATTATAGATACGTAGGGGAACTGAAAAGATATATATCTGGAAACCCATATCCAACAGAGTCGCTAGCGTTAGAAATTAGCTCGACGTTTAATCGGTTTACTATCGTTAAAAATTTGAACGATGACGAGTTTTCTTGTTATCTGTTTTCACAAAATTATAGTTTCCATAAAACGTTGAACGTGCGTAACATTTGTGAATCCGAATGGGAGGCGTTAAATAATAATGATAATGCATCTTCCGTGCCCGCTTCCCACAACAATCTCACAAATGATTTATCTAGTATGATGTCACAATTACAAAATGATGATAACGATTATTCAACATCCATGAATGTCGATAATTTAATTATGATAGTAGTAATAACAATGCTATCAATAATACTTGTAATTATTGTAGTGATTGCGGCGATAGCGATATACAAAAGATCCAAGTACAGTCATACAGATAACTGA----
>KP849470
ATGAGAATATCGAACAGTATAAAACCGAATCTTTTTTACAATAAATTGAAATCAAAACATTTATTAAACCGCATCAAGATGTGTACGAACGTCGTTAGAGTTTTTGTAATTTTATATTTGTTGGCTGAATGCGGATGTATCAAATACGACGTAGACGATAATGTACATATTTGTACCCACACTGTCGTGTCACATATTAATTACACTAGTTGGTATTATAATGATAAGGTTATAGCGCTAGCCACAGAGGATAAAACTTCTGGTTATATATCATCATTCATAAAACGCGTTAATATATCATTAACTTGTTTAAATATATCGAGTTTGAGGTACGAAGATTCTGGTACATACAAAGGAGTATCACATCTAAAAGATGGAGTCATCGTTACGACTACTATGAATATATCTGTAAAGGCTAATATCATTGACTTGACTGGTAGAGTGCGTTATCTAACCAGAAATTATTGCGAAGTTAAAATACGATGCGAAATAACATCTTTCGCGCTTAATGGTTCTACACCACCGCATATGATATTAGGAACAGTAGATAAATGGAAATATCTTCCATTTCCTACAGATGATTATAGATACGTAGGGGAACTGAAAAGATATATATCTGGAAACCCATATCCAACAGAGTCGCTAGCGTTAGAAATTAGCTCGACGTTTAATCGGTTTACTATCGTTAAAAATTTGAACGATGACGAGTTTTCTTGTTATCTGTTTTCACAAAATTATAGTTTCCATAAAACGTTGAACGTGCGTAACATTTGTGAATCCGAATGGGAGGCGTTAAATAATAATGATAATGCATCTTCCGTGCCCGCTTCCCACAACAATCTCACAAATGATTTATCTAGTATGATGTCACAATTACAAAATGATGATAACGATTATTCAACATCCATGAATGTCGATAATTTAATTATGATAGTAGTAATAACAATGCTATCAATAATACTTGTAATTATTGTAGTGATTGCGGCGATAGCGATATACAAAAGATCCAAGTACAGTCATACAGATAACTGA----
>AY753185
ATGAGAATATCGAACAGTATAAAACCGAATCTTTTTTACAATAAATTGAAATCAAAACATTTATTAAACCGCATCAAGATGTGTACGAACGTCGTTAGAGTTTTTGTAATTTTATATTTGTTGGCTGAATGCGGATGTATCAAATACGACGTAGACGATAATGTACATATTTGTACCCACACTGTCGTGTCACATATTAATTACACTAGTTGGTATTATAATGATAAGGTTATAGCGCTAGCCACAGAGGATAAAACTTCTGGTTATATATCATCATTCATAAAACGCGTTAATATATCATTAACTTGTTTAAATATATCGAGTTTGAGGTACGAAGATTCTGGTACATACAAAGGAGTATTACATCTAAAAGATGGAGTCATCGTTACGACTACTATGAATATATCTGTAAAGGCTAATATCATTGACTTGACTGGTAGAGTGCGTTATCTAACCAGAAATTATTGCGAAGTTAAAATACGATGCGAAATAACATCTTTCGCGCTTAATGGTTCTACACCACCGCATATGATATTAGGAACAGTAGATAAATGGAAATATCTTCCATTTCCTACAGATGATTATAGATACGTAGGGGAACTGAAAAGATATATATCTGGAAACCCATATCCAACAGAGTCGCTAGCGTTAGAAATTAGCTCGACGTTTAATCGGTTTACTATCGTTAAAAATTTGAACGATGACGAGTTTTCTTGTTATCTGTTTTCACAAAATTATAGTTTCCATAAAACGTTGAACGTGCGTAACATTTGTGAATCCGAATGGGAGGCGTTAAATAATAATGATAATGCATCTTCCGTGCCCGCTTCCCACAACAATCTCACAAATGATTTATCTAGTATGATGTCACAATTACAAAATGATGATAACGATTATTCAACATCCATGAATGTCGATAATTTAATTATGATAGTAGTAATAACAATGCTATCAATAATACTTGTAATTATTGTAGTGATTGCGGCGATAGCGATATACAAAAGATCCAAGTACAGTCATACAGATAACTGA----
>KP849471
ATGAGAATATCGAACAGTATAAAACCGAATCTTTTTTACAATAAATTGAAATCAAAACATTTATTAAACCACATCAAGATGTGTACGAACGTCGTTAGAGTTTTTGTAATTTTATATTTGTTGGCTGTATGCGGATGTATCAAATACGACGTAGACGATAATGTACATATTTGTACCCACACTGTCGTGTCACATATTAATTACACTAGTTGGTATTATAATGATAAGGTTATAGCGCTAGCCACAGAGGATAAAACTTCTGGTTATATATCATCATTCATAAAACGCGTTAATATATCATTAACTTGTTTAAATATATCGAGTTTGAGGTACGAAGATTCTGGTACATACAAAGGAGTATCGCATCTAAAAGATGGAGTCATCGTTACGACTACTATGAATATATCTGTAAAGGCTAATATCATTGACTTGACTGGTAGAGTGCGTTATCTAACCAGAAATTATTGCGAAGTTAAAATACGATGCGAAATAACATCTTTCGCGCTTAATGGTTCTACACCACCGCATATGATATTAGGAACAGTAGATAAATGGAAATATCTTCCATTTCCTACAGATGATTATAGATACGTAGGGGAACTGAAAAGATATATATCTGGAAACCCATATCCAACAGAGTCGCTAGCGTTAGAAATTAGCTCGACGTTTAATCGGTTTACTATCGTTAAAAATTTGAACGATGACGAGTTTTCTTGTTATCTGTTTTCACAAAATTATAGTTTCCATAAAACGTTGAACGTGCGTAACATTTGTGAATCCGAATGGGAGGCGTTAAATAATAATGATAATGCATCTTCCGTGCCCGCTTCCCACAACAATCTCACAAATGATTTATCTAGTATGATGTCACAATTACAAAATGATGATAACGATTATTCAACACCCATGAATGTCGATAATTTAATTATGATAGTAGTAATAACAATGCTATCAATAATACTTGTAATTATTGTAGTGATTGCGGCGATAGCGATATACAAAAGATCCAAGTACAGTCATACAGATAACTGA----
>KJ642615
ATGAGAATATCGAACAGTATAAAACCGAATCTTTTTTACAATAAATTGAAATCAAAACATTTATTAAACCGCATCAAGATGTGCACGAACGTCGTTAGAGTTTTTGTAATTTTATATTTGTTGGCTGAATGCGGATGTATCAAATACGACGTAGACGATAATGTACATATTTGTACCCACACTGTCGTGTCACATATTAATTACACTAGTTGGTATTATAATGATAAGGTTATAGCGCTAGCCACAGAGGATAAAACTTCTGGTTATATATCATCATTCATAAAACGCGTTAATATATCATTAACTTGTTTAAATATATCGAGTTTGAGGTACGAAGATTCTGGTACATACAAAGGAGTATCACATCTAAAAGATGGAGTCATCGTTACGACTACTATGAATATATCTGTAAAGGCTAATATCATTGACTTGACTGGTAGAGTGCGTTATCTAACCAGAAATTATTGCGAAGTTAAAATACGATGCGAAATAACATCTTTCGCGCTTAATGGTTCTACACCACCGCATATGATATTAGGAACAGTAGATAAATGGAAATATCTTCCATTTCCTACAGATGATTATAGATACGTAGGGGAACTGAAAAGATATATATCTGGAAACCCATATCCAACAGAGTCGCTAGCGTTAGAAATTAGCTCGACGTTTAATCGGTTTACTATCGTTAAAAATTTGAACGATGACGAGTTTTCTTGTTATCTGTTTTCACAAAATTATAGTTTCCATAAAACTTTGAACGTGCGTAACATTTGTGAATCCGAATGGGAGGCGTTAAATAATAATGATAATGCATCTTCCGTGCCCGCTTCCCACAACAATCTCACAAATGATTTATCTAGTATGACGTCACAATTACAAAATGATGATAACGATTATTCAACACCCATGAATGTCGATAATTTAATTATGATAGTAGTAATAACAATGCTATCAATAATACTTGTAATTATTGTAGTGATTGCGGCGATAGCGATATACAAAAGATCCAAGTACAGTCATACAGATAACTGA----
>KJ642618
ATGAGAATATCGAACAGTATAAAACCGAATCTTTTTTACAATAAATTGAAATCAAAACATTTATTAAACCACATCAAGATGTGTACGAACGTCGTTAGAGTTTTTGTAATTTTATATTTGTTGGCTGTATGCGGATGTATCAAATACGACGTAGACGATAATGTACATATTTGTACTCACACTGTCGTGTCACATATTAATTACACTAGTTGGTATTATAATGATAAGGTTATAGCGCTAGCCACAGAGGATAAAACTTCTGGTTATATATCATCATTCATAAAACGCGTTAATATATCATTAACTTGTTTAAATATATCGAGTTTGAGGTACGAAGATTCTGGTACATACAAAGGAGTATCGCATCTAAAAGATGGAGTCATCGTTACGACTACTATGAATATATCTGTAAAGGCTAATATCATTGACTTGACTGGTAGAGTGCGTTATCTAACCAGAAATTATTGCGAAGTTAAAATACGATGCGAAATAACATCTTTCGCGCTTAATGGTTCTACACCACCGCATATGATATTAGGAACAGTAGATAAATGGAAATATCTTCCATTTCCTACAGATGATTATAGATACGTAGGGGAACTGAAAAGATATATATCTGGAAACCCATATCCAACAGAGTCGCTAGCGTTAGAAATTAGCTCGACGTTTAATCGGTTTACTATCGTTAAAAATTTGAACGATGACGAGTTTTCTTGTTATCTGTTTTCACAAAATTATAGTTTCCATAAAACGTTGAACGTGCGTAACATTTGTGAATCCGAATGGGAGGCGTTAAATAATAATGATAATGCATCTTCCGTGCCCGCTTCCCACAACAATCTCACAAATGATTTATCTAGTATGATGTCACAATTACAAAATGATGATAACGATTATTCAACACCCATGAATGTCGATAATTTAATTATGATAGTAGTAATAACAATGCTATCAATAATACTTGTAATTATTGTAGTGATTGCGGCGATAGCGATATACAAAAGATCCAAGTACAGTCATACAGATAACTGA----
>ON645312
ATGAGAATATCGAACAGTATAAAACCGAATCTTTTTTACAATAAATTGAAATCAAAACATTTATTAAACCGCATCAAGATGTGTACAAACGTCGTTAGAGTTTTTGTAATTTTATATTTGTTGGCTGAATGCGGATGTATCAAATACGACGTAGACGATAATGTACATATTTGTACCCACACTGTCATGTCACATATTAATTACACTAGTTGGTATTATAATGATAAGGTTATAGCGCTAGCCACAGAGGATAAAACTTCTGGTTATATATCATCATTCATAAAACGCGTTAATATATCATTAACTTGTTTAAATATATCGAGTTTGAGGTACGAAGATTCTGGTACATACAAAGGAGTATCACATCTAAAAGATGGAGTCATCGTTACGACTACTATGAATATATCTGTAAAGGCTAATATCATTGACTTGACTGGTAGAGTGCGTTATCTAACCAGAAATTATTGCGAAGTTAAAATACGATGCGAAATAACATCTTTCGCGCTTAATGGTTCTACACCACCGCATATGATATTAGGAACAGTAGATAAATGGAAATATCTTCCATTTCCTACAGATGATTATAGATACGTAGGGGAACTGAAAAGATATATATCTGGAAACCCATATCCAACAGAGTCGCTAGCGTTAGAAATTAGCTCGACGTTTAATCGGTTTACTATCGTTAAAAATTTGAACGATGACGAGTTTTCTTGTTATCTGTTTTCACAAAATTATAGTTTCCATAAAACTTTGAACGTGCGTAACATTTGTGAATCCGAATGGGAGGCGTTAAATAATAATGATAATGCATCTTCCGTGCCCGCTTCCCACAACAATCTCACAAATGATTTATCTAGTATGACGTCACAATTACAAAATGATGATAACGATTATTCAACACCCATGAATGTCGATAATTTAATTATGATAGTAGTAATAACAATGCTATCAATAATACTTGTAATTATTGTAGTGATTGCGGCGATAGCGATATACAAAAGATCCAAGTACAGTCATACAGATAACTGA----
>NC_003310
ATGAGAATATCGAACAGTATAAAACCGAATCTTTTTTACAATAAATTGAAATCAAAACATTTATTAAACCGCATCAAGATGTGTACGAACGTCGTTAGAGTTTTTGTAATTTTATATTTGTTGGCTGTATGCGGATGTATCAAATACGACGTAGACGATAATGTACATATTTGTACCCACACTGTCGTGTCACATATTAATTACACTAGTTGGTATTATAATGATAAGGTTATAGCGCTAGCCACAGAGGATAAAACTTCTGGTTATATATCATCATTCATAAAACGCGTTAATATATCATTAACTTGTTTAAATATATCGAGTTTGAGGTACGAAGATTCTGGTACATACAAAGGAGTATCGCATCTAAAAGATGGAGTCATCGTTACGACTACTATGAATATATCTGTAAAGGCTAATATCATTGACTTGACTGGTAGAGTGCGTTATCTAACCAGAAATTATTGCGAAGTTAAAATACGATGCGAAATAACATCTTTCGCGCTTAATGGTTCTACACCACCGCATATGATATTAGGAACAGTAGATAAATGGAAATATCTTCCATTTCCTACAGATGATTATAGATACGTAGGGGAACTGAAAAGATATATATCTGGAAACCCATATCCAACAGAGTCGCTAGCGTTAGAAATTAGCTCGACGTTTAATCGGTTTACTATCGTTAAAAATTTGAACGATGACGAGTTTTCTTGTTATCTGTTTTCACAAAATTATAGTTTCCATAAAACGTTGAACGTGCGTAACATTTGTGAATCCGAATGGGAGGCGTTAAATAATAATGATAATGCATCTTCCGTGCCCGCTTCCCACAACAATCTCACAAATGATTTATCTAGTATGATGTCACAATTACAAAATGATGATAACGATTATTCAGCACCCACGAATGTCGATAATTTAATTATGATAGTAGTAATAACAATGCTATCAATAATACTTGTAATTATTGTAGTGATTGCGGCGATAGCGATATACAAAAGATCCAAGTACAGTCATACAGATAACTGA----
>KJ642617
ATGAGAATATCGAACAGTATAAAACCGAATCTTTTTTTACAATAAATTGAAATCAAAACATTTATTAAACCGCATCAAGATGTGTACGAACGTCGTTAGAGTTTTTGTAATTTTATATTTGTTGGCTGAATGCGGATGTATCAAATACGACGTAGACGATAATGTACATATTTGTACCCACACTGTCATGTCACATATTAATTACACTAGTTGGTATTATAATGATAAGGTTATAGCGCTAGCCACAGAGGATAAAACTTCTGGTTATATATCATCATTCATAAAACGCGTTAATATATCATTAACTTGTTTAAATATATCGAGTTTGAGGTACGAAGATTCTGGTACATACAAAGGAGTATCACATCTAAAAGATGGAGTCATCGTTACGACTACTATGAATATATCTGTAAAGGCTAATATCATTGACTTGACTGGTAGAGTGCGTTATCTAACCAGAAATTATTGCGAAGTTAAAATACGATGCGAAATAACATCTTTCGCGCTTAATGGTTCTACACCACCGCATATGATATTAGGAACAGTAGATAAATGGAAATATCTTCCATTTCCTACAGATGATTATAGATACGTAGGGGAACTGAAAAGATATATATCTGGAAACCCATATCCAACAGAGTCGCTAGCGTTAGAAATTAGCTCGACGTTTAATCGGTTTACTATCGTTAAAAATTTGAACGATGACGAGTTTTCTTGTTATCTGTTTTCACAAAATTATAGTTTCCATAAAACTTTGAACGTGCGTAACATTTGTGAATCCGAATGGGAGGCGTTAAATAATAATGATAATGCATCTTCCGTGCCCGCTTCCCACAACAATCTCACAAATGATTTATCTAGTATGACGTCACAATTACAAAATGATGATAACGATTATTCAACACCCATGAATGTCGATAATTTAATTATGATAGTAGTAATAACAATGCTATCAATAATACTTGTAATTATTGTAGTGATTGCGGCGATAGCGATATACAAAAGATCCAAGTACAGTCATACAGATAACTGA---
>MT250197
ATGAGAATATCGAACAGTATAAAACCGAATCTTTTTTTACAATAAATTGAAATCAAAACATTTATTAAACCGCATCAAGATGTGTACAAACGTCGTTAGAGTTTTTGTAATTTTATATTTGTTGGCTGAATGCGGATGTATCAAATACGACGTAGACGATAATGTACATATTTGTACCCACACTGTCATGTCACATATTAATTACACTAGTTGGTATTATAATGATAAGGTTATAGCGCTAGCCACAGAGGATAAAACTTCTGGTTATATATCATCATTCATAAAACGCGTTAATATATCATTAACTTGTTTAAATATATCGAGTTTGAGGTACGAAGATTCTGGTACATACAAAGGAGTATCACATCTAAAAGATGGAGTCATCGTTACGACTACTATGAATATATCTGTAAAGGCTAATATCATTGACTTGACTGGTAGAGTGCGTTATCTAACCAGAAATTATTGCGAAGTTAAAATACGATGCGAAATAACATCTTTCGCGCTTAATGGTTCTACACCACCGCATATGATATTAGGAACAGTAGATAAATGGAAATATCTTCCATTTCCTACAGATGATTATAGATACGTAGGGGAACTGAAAAGATATATATCTGGAAACCCATATCCAACAGAGTCGCTAGCGTTAGAAATTAGCTCGACGTTTAATCGGTTTACTATCGTTAAAAATTTGAACGATGACGAGTTTTCTTGTTATCTGTTTTCACAAAATTATAGTTTCCATAAAACTTTGAACGTGCGTAACATTTGTGAATCCGAATGGGAGGCGTTAAATAATAATGATAATGCATCTTCCGTGCCCGCTTCCCACAACAATCTCACAAATGATTTATCTAGTATGACGTCACAATTACAAAATGATGATAACGATTATTCAACACCCATGAATGTCGATAATTTAATTATGATAGTAGTAATAACAATGCTATCAATAATACTTGTAATTATTGTAGTGATTGCGGCGATAGCGATATACAAAAGATCCAAGTACAGTCATACAGATAACTGA---
>KJ642619
ATGAGAATATCGAACAGTATAAAACCGAATCTTTTTTACAATAAATTGAAATCAAAACATTTATTAAACCACATCAAGATGTGTACGAACGTCGTTAGAGTTTTTGTAATTTTATATTTGTTGGCTGTATGCGGATGTATCAAATACGACGTAGACGATAATGTACATATTTGTACCCACACTGTCGTGTCACATATTAATTACACTAGTTGGTATTATAATGATAAGGTTATAGCGCTAGCCACAGAGGATAAAACTTCTGGTTATATATCATCATTCATAAAACGCGTTAATATATCATTAACTTGTTTAAATATATCGAGTTTGAGGTACGAAGATTCTGGTACATACAAAGGAGTATCGCATCTAAAAGATGGAGTCATCGTTACGACTACTATGAATATATCTGTAAAGGCTAATATCATTGACTTGACTGGTAGAGTGCGTTATCTAACCAGAAATTATTGCGAAGTTAAAATACGGTGCGAAATAACATCTTTCGCGCTTAATGGTTCTACACCACCGCATATGATATTAGGAACAGTAGATAAATGGAAATATCTTCCATTTCCTACAGATGATTATAGATACGTAGGGGAACTGAAAAGATATATATCTGGAAACCCATATCCAACAGAGTCGCTAGCGTTAGAAATTAGCTCGACGTTTAATCGGTTTTACTATCGTTAAAAATTTGAACGATGACGAGTTTTCTTGTTATCTGTTTTCACAAAATTATAGTTTCCATAAAACGTTGAACGTGCGTAACATTTGTGAATCCGAATGGGAGGCGTTAAATAATAATGATAATGCATCTTCCGTGCCCGCTTCCCACAACAATCTCACAAATGATTTATCTAGTATGATGTCACAATTACAAAATGATGATAACGATTATTCAACACCCATGAATGTCGATAATTTAATTATGATAGTAGTAATAACAATGCTATCAATAATACTTGTAATTATTGTAGTGATTGCGGCGATAGCGATATACAAAAGATCCAAGTACAGTCATACAGATAACTGA---
>ON720849
ATGAGAATATCGAACAGTATAAAACCGAATCTTTTTTACAATAAATTGAAATCAAAACATTTATTAAACCGCATCAAGATGTGTACAAACGTCGTTAGAGTTTTTGTAATTTTATATTTGTTGGCTGAATGCGGATGTATCAAATACGACGTAGACGATAATGTACATATTTGTACCCACACTGTCATGTCACATATTAATTACACTAGTTGGTATTATAATGATAAGGTTATAGCGCTAGCCACAGAGGATAAAACTTCTGGTTATATATCATCATTCATAAAACGCGTTAATATATCATTAACTTGTTTAAATATATCGAGTTTGAGGTACGAAGATTCTGGTACATACAAAGGAGTATCACATCTAAAAGATGGAGTCATCGTTACGACTACTATGAATATATCTGTAAAGGCTAATATCATTGACTTGACTGGTAGAGTGCGTTATCTAACCAGAAATTATTGCGAAGTTAAAATACGATGCGAAATAACATCTTTCGCGCTTAATGGTTCTACACCACCGCATATGATATTAGGAACAGTAGATAAATGGAAATATCTTCCATTTCCTACAGATGATTATAGATACGTAGGGGAACTGAAAAGATATATATCTGGAAACCCATATCCAACAGAGTCGCTAGCGTTAGAAATTAGCTCGACGTTTAATCGGTTTACTATCGTTAAAAATTTGAACGATGACGAGTTTTCTTGTTATCTGTTTTCACAAAATTATAGTTTCCATAAAACTTTGAACGTGCGTAACATTTGTGAATCNGAATGGGAGGCGTTAAATAATAATGATAATGCATCTTCCGTGCCCGCTTCCCACAACAATCTCACAAATGATTTATCTAGTATGACGTCACAATTACAAAATGATGATAACGATTATTCAACACCCATGAATGTCGATAATTTAATTATGATAGTAGTAATAACAATGCTATCAATAATACTTGTAATTATTGTAGTGATTGCGGCGATAGCGATATACAAAAGATCCAAGTACAGTCGTCATACAGATAACTGA-
>MN648051
ATGAGAATATCGAACAGTATAAAACCGAATCTTTTTTTACAATAAATTGAAATCAAAACATTTATTAAACCGCATCAAGATGTGTACAAACGTCGTTAGAGTTTTTGTAATTTTATATTTGTTGGCTGAATGCGGATGTATCAAATACGACGTAGACGATAATGTACATATTTGTACCCACACTGTCATGTCACATATTAATTACACTAGTTGGTATTATAATGATAAGGTTATAGCGCTAGCCACAGAGGATAAAACTTCTGGTTATATATCATCATTCATAAAACGCGTTAATATATCATTAACTTGTTTAAATATATCGAGTTTGAGGTACGAAGATTCTGGTACATACAAAGGAGTATCACATCTAAAAGATGGAGTCATCGTTACGACTACTATGAATATATCTGTAAAGGCTAATATCATTGACTTGACTGGTAGAGTGCGTTATCTAACCAGAAATTATTGCGAAGTTAAAATACGATGCGAAATAACATCTTTCGCGCTTAATGGTTCTACACCACCGCATATGATATTAGGAACAGTAGATAAATGGAAATATCTTCCATTTCCTACAGATGATTATAGATACGTAGGGGAACTGAAAAGATATATATCTGGAAACCCATATCCAACAGAGTCGCTAGCGTTAGAAATTAGCTCGACGTTTAATCGGTTTACTATCGTTAAAAATTTGAACGATGACGAGTTTTCTTGTTATCTGTTTTCACAAAATTATAGTTTCCATAAAACTTTGAACGTGCGTAACATTTGTGAATCCGAATGGGAGGCGTTAAATAATAATGATAATGCATCTTCCGTGCCCGCTTCCCACAACAATCTCACAAATGATTTATCTAGTATGACGTCACAATTACAAAATGATGATAACGATTATTCAACACCCATGAATGTCGATAATTTAATTATGATAGTAGTAATAACAATGCTATCAATAATACTTGTAATTATTGTAGTGATTGCGGCGATAGCGATATACAAAAGATCCAAGTACAGTCGTCATACAGATAACTGA
>OP390219
ATGAGAATATCGAACAGTATAAAACCGAATCTTTTTTTACAATAAATTGAAATCAAAACATTTATTAAACCGCATCAAGATGTGTACAAACGTCGTTAGAGTTTTTGTAATTTTATATTTGTTGGCTGAATGCGGATGTATCAAATACGACGTAGACAATAATGTACATATTTGTACCCACACTGTCATGTCACATATTAATTACACTAGTTGGTATTATAATGATAAGGTTATAGCGCTAGCCACAGAGGATAAAACTTCTGGTTATATATCATCATTCATAAAACGCGTTAATATATCATTAACTTGTTTAAATATATCGAGTTTGAGGTACGAAGATTCTGGTACATACAAAGGAGTATCACATCTAAAAGATGGAGTCATCGTTACGACTACTATGAATATATCTGTAAAGGCTAATATCATTGACTTGACTGGTAGAGTGCGTTATCTAACCAGAAATTATTGCGAAGTTAAAATACGATGCGAAATAACATCTTTCGCGCTTAATGGTTCTACACCACCGCATATGATATTAGGAACAGTAGATAAATGGAAATATCTTCCATTTCCTACAGATGATTATAGATACGTAGGGGAACTGAAAAGATATATATCTGGAAACCCATATCCAACAGAGTCGCTAGCGTTAGAAATTAGCTCGACGTTTAATCGGTTTACTATCGTTAAAAATTTGAACGATGACGAGTTTTCTTGTTATCTGTTTTCACAAAATTATAGTTTCCATAAAACTTTGAACGTGCGTAACATTTGTGAATCCGAATGGGAGGCGTTAAATAATAATGATAATGCATCTTCCGTGCCCGCTTCCCACAACAATCTCACAAATGATTTATCTAGTATGACGTCACAATTACAAAATGATGATAACGATTATTCAACACCCATGAATGTCGATAATTTAATTATGATAGTAGTAATAACAATGCTATCAATAATACTTGTAATTATTGTAGTGATTGCGGCGATAGCGATATACAAAAGATCCAAGTACAGTCGTCATACAGATAACTGA
>OP358276
ATGAGAATATCGAACAGTATAAAACCGAATCTTTTTTTACAATAAATTGAAATCAAAACATTTATTAAACCGCATCAAGATGTGTACAAACGTCGTTAGAGTTTTTGTAATTTTATATTTGTTGGCTAAATGCGGATGTATCAAATACGACGTAGACGATAATGTACATATTTGTACCCACACTGTCATGTCACATATTAATTACACTAGTTGGTATTATAATGATAAGGTTATAGCGCTAGCCACAGAGGATAAAACTTCTGGTTATATATCATCATTCATAAAACGCGTTAATATATCATTAACTTGTTTAAATATATCGAGTTTGAGGTACGAAGATTCTGGTACATACAAAGGAGTATCACATCTAAAAGATGGAGTCATCGTTACGACTACTATGAATATATCTGTAAAGGCTAATATCATTGACTTGACTGGTAGAGTGCGTTATCTAACCAGAAATTATTGCGAAGTTAAAATACGATGCGAAATAACATCTTTCGCGCTTAATGGTTCTACACCACCGCATATGATATTAGGAACAGTAGATAAATGGAAATATCTTCCATTTCCTACAGATGATTATAGATACGTAGGGGAACTGAAAAGATATATATCTGGAAACCCATATCCAACAGAGTCGCTAGCGTTAGAAATTAGCTCGACGTTTAATCGGTTTACTATCGTTAAAAATTTGAACGATGACGAGTTTTCTTGTTATCTGTTTTCACAAAATTATAGTTTCCATAAAACTTTGAACGTGCGTAACATTTGTGAATCCGAATGGGAGGCGTTAAATAATAATGATAATGCATCTTCCGTGCCCGCTTCCCACAACAATCTCACAAATGATTTATCTAGTATGACGTCACAATTACAAAATGATGATAACGATTATTCAACACCCATGAATGTCGATAATTTAATTATGATAGTAGTAATAACAATGCTATCAATAATACTTGTAATTATTGTAGTGATTGCGGCGATAGCGATATACAAAAGATCCAAGTACAGTCGTCATACAGATAACTGA
>OP355571
ATGAGAATATCGAACAGTATAAAACCGAATCTTTTTTTACAATAAATTGAAATCAAAACATTTATTAAACCGCATCAAGATGTGTACAAACGTCGTTAGAGTTTTTGTAATTTTATATTTGTTGGCTGAATGCGGATGTATCAAATACGACGTAGACGATAATGTACATATTTGTACCCACACTGTCATGTCACATATTAATTACACTAGTTGGTATTATAATGATAAGGTTATAGCGCTAGCCACAGAGGATAAAACTTCTGGTTATATATCATCATTCATAAAACGCGTTAATATATCATTAACTTGTTTAAATATATCGAGTTTGAGGTACGAAGATTCTGGTACATACAAAGGAGTATCACATCTAAAAGATGGAGTCATCGTTACGACTACTATGAATATATCTGTAAAGGCTAATATCATTGACTTGACTGGTAGAGTGCGTTATCTAACCAGAAATTATTGCGAAGTTAAAATACGATGCGAAATAACATCTTTCGCGCTTAATGGTTCTACACCACCGCATATGATATTAGGAACAGTAGATAAATGGAAATATCTTCCATTTCCTACAGATGATTATAGATACGTAGGGGAACTGAAAAGATATATATCTGGAAACCCATATCCAACAGAGTCGCTAGCGTTAGAAATTAGCTCGACGTTTAATCGGTTTACTATCGTTAAAAATTTGAACGATGACGAGTTTTCTTGTTATCTGTTTTCACAAAATTATAGTTTCCATAAAACTTTGAACGTGCGTAACATTTGTGAATCCGAATGGGAGGCGTTAAATAATAATGATAATGCATCTTCCGTGTCCGCTTCCCACAACAATCTCACAAATGATTTATCTAGTATGACGTCACAATTACAAAATGATGATAACGATTATTCAACACCCATGAATGTCGATAATTTAATTATGATAGTAGTAATAACAATGCTATCAATAATACTTGTAATTATTGTAGTGATTGCGGCGATAGCGATATACAAAAGATCCAAGTACAGTCGTCATACAGATAACTGA
>OP270024
ATGAGAATATCGAACAGTATAAAACCGAATCTTTTTTTACAATAAATTGAAATCAAAACATTTATTAAACCGCATCAAGATGTGTACAAACGTCGTTAGAGTTTTTGTAATTTTATATTTGTTGGCTGAATGCGGATGTATCAAATACAACGTAGACGATAATGTACATATTTGTACCCACACTGTCATGTCACATATTAATTACACTAGTTGGTATTATAATGATAAGGTTATAGCGCTAGCCACAGAGGATAAAACTTCTGGTTATATATCATCATTCATAAAACGCGTTAATATATCATTAACTTGTTTAAATATATCGAGTTTGAGGTACGAAGATTCTGGTACATACAAAGGAGTATCACATCTAAAAGATGGAGTCATCGTTACGACTACTATGAATATATCTGTAAAGGCTAATATCATTGACTTGACTGGTAGAGTGCGTTATCTAACCAGAAATTATTGCGAAGTTAAAATACGATGCGAAATAACATCTTTCGCGCTTAATGGTTCTACACCACCGCATATGATATTAGGAACAGTAGATAAATGGAAATATCTTCCATTTCCTACAGATGATTATAGATACGTAGGGGAACTGAAAAGATATATATCTGGAAACCCATATCCAACAGAGTCGCTAGCGTTAGAAATTAGCTCGACGTTTAATCGGTTTACTATCGTTAAAAATTTGAACGATGACGAGTTTTCTTGTTATCTGTTTTCACAAAATTATAGTTTCCATAAAACTTTGAACGTGCGTAACATTTGTGAATCCGAATGGGAGGCGTTAAATAATAATGATAATGCATCTTCCGTGCCCGCTTCCCACAACAATCTCACAAATGATTTATCTAGTATGACGTCACAATTACAAAATGATGATAACGATTATTCAACACCCATGAATGTCGATAATTTAATTATGATAGTAGTAATAACAATGCTATCAATAATACTTGTAATTATTGTAGTGATTGCGGCGATAGCGATATACAAAAGATCCAAGTACAGTCGTCATACAGATAACTGA
>OP245342
ATGAGAATATCGAACAGTATAAAACCGAATCTTTTTTTACAATAAATTGAAATCAAAACATTTATTAAACCGCATCAAGATGTGTACAAACGTCGTTAGAGTTTTTGTAATTTTATATTTGTTGGCTGAATGCGGATGTATCAAATACGACGTAGACGATAATGTACATATTTGTACCCACACTGTCATGTCACATATTAATTACACTAGTTGGTATTATAATGATAAGGTTATAGCGCTAGCCACAGAGGATAAAACTTCTGGTTATATATCATCATTCATAAAACGCGTTAATATATCATTAACTTGTTTAAATATATCGAGTTTGAGGTACGAAGATTCTGGTACATACAAAGGAGTATCACATCTAAAAGATGGAGTCATCGTTACGACTACTATGAATATATCTGTAAAGGCTAATATCATTGACTTGACTGGTAGAGTGCGTTATCTAACCAAAAATTATTGCGAAGTTAAAATACGATGCGAAATAACATCTTTCGCGCTTAATGGTTCTACACCACCGCATATGATATTAGGAACAGTAGATAAATGGAAATATCTTCCATTTCCTACAGATGATTATAGATACGTAGGGGAACTGAAAAGATATATATCTGGAAACCCATATCCAACAGAGTCGCTAGCGTTAGAAATTAGCTCGACGTTTAATCGGTTTACTATCGTTAAAAATTTGAACGATGACGAGTTTTCTTGTTATCTGTTTTCACAAAATTATAGTTTCCATAAAACTTTGAACGTGCGTAACATTTGTGAATCCGAATGGGAGGCGTTAAATAATAATGATAATGCATCTTCCGTGCCCGCTTCCCACAACAATCTCACAAATGATTTATCTAGTATGACGTCACAATTACAAAATGATGATAACGATTATTCAACACCCATGAATGTCGATAATTTAATTATGATAGTAGTAATAACAATGCTATCAATAATACTTGTAATTATTGTAGTGATTGCGGCGATAGCGATATACAAAAGATCCAAGTACAGTCGTCATACAGATAACTGA
>OP215252
ATGAGAATATCGAACAGTATAAAACCGAATCTTTTTTTACAATAAATTGAAATCAAAACATTTATTAAACCGCATCAAGATGTGTACAAACGTCGTTAGAGTTTTTGTAATTTTATATTTGTTGGCTGAATGCGGATGTATCAAATACGACGTAGACGATAATGTACATATTTGTACCCACACTGTCATGTCACATATTAATTACACTAGTTGGTATTATAATGATAAGGTTATAGCGCTAGCCACAGAGGATAAAACTTCTGGTTATATATCATCATTCATAAAACGCGTTAATATATCATTAACTTGTTTAAATATATCGAGTTTGAGGTACGAAGATTCTGGTACATACAAAGGAGTATCACATCTAAAAGATGGAGTCATCGTTACGACTACTATGAATATATCTGTAAAGGCTAATATCATTGACTTGACTGGTAGAGTGCGTTATCTAACCAGAAATTATTGCGAAGTTAAAATACGATGCGAAATAACATCTTTCGCGCTTAATGGTTCTACACCACCGCATATGATATTAGGAACAGTAGATAAATGGAAATATCTTCCATTTCCTACAGATGATTATAGATACGTAGGGGAACTAAAAAGATATATATCTGGAAACCCATATCCAACAGAGTCGCTAGCGTTAGAAATTAGCTCGACGTTTAATCGGTTTACTATCGTTAAAAATTTGAACGATGACGAGTTTTCTTGTTATCTGTTTTCACAAAATTATAGTTTCCATAAAACTTTGAACGTGCGTAACATTTGTGAATCCGAATGGGAGGCGTTAAATAATAATGATAATGCATCTTCCGTGCCCGCTTCCCACAACAATCTCACAAATGATTTATCTAGTATGACGTCACAATTACAAAATGATGATAACGATTATTCAACACCCATGAATGTCGATAATTTAATTATGATAGTAGTAATAACAATGCTATCAATAATACTTGTAATTATTGTAGTGATTGCGGCGATAGCGATATACAAAAGATCCAAGTACAGTCGTCATACAGATAACTGA
>OP215225
ATGAGAATATCGAACAGTATAAAACCGAATCTTTTTTTACAATAAATTGAAATCAAAACATTTATTAAACCGCATCAAGATGTGTACAAACGTCGTTAGAGTTTTTGTAATTTTATATTTGTTGGCTGAATGCGGATGTATCAAATACGACGTAGACGATAATGTACATATTTGTACCCACACTGTCATGTCACATATTAATTACACTAGTTGGTATTATAATGATAAGGTTATAGCGCTAGCCACAGAGGATAAAACTTCTGGTTATATATCATCATTCATAAAACGCGTTAATATATCATTAACTTGTTTAAATATATCAAGTTTGAGGTACGAAGATTCTGGTACATACAAAGGAGTATCACATCTAAAAGATGGAGTCATCGTTACGACTACTATGAATATATCTGTAAAGGCTAATATCATTGACTTGACTGGTAGAGTGCGTTATCTAACCAGAAATTATTGCGAAGTTAAAATACGATGCGAAATAACATCTTTCGCGCTTAATGGTTCTACACCACCGCATATGATATTAGGAACAGTAGATAAATGGAAATATCTTCCATTTCCTACAGATGATTATAGATACGTAGGGGAACTGAAAAGATATATATCTGGAAACCCATATCCAACAGAGTCGCTAGCGTTAGAAATTAGCTCGACGTTTAATCGGTTTACTATCGTTAAAAATTTGAACGATGACGAGTTTTCTTGTTATCTGTTTTCACAAAATTATAGTTTCCATAAAACTTTGAACGTGCGTAACATTTGTGAATCCGAATGGGAGGCGTTAAATAATAATGATAATGCATCTTCCGTGCCCGCTTCCCACAACAATCTCACAAATGATTTATCTAGTATGACGTCACAATTACAAAATGATGATAACGATTATTCAACACCCATGAATGTCGATAATTTAATTATGATAGTAGTAATAACAATGCTATCAATAATACTTGTAATTATTGTAGTGATTGCGGCGATAGCGATATACAAAAGATCCAAGTACAGTCGTCATACAGATAACTGA
>OP205122
ATGAGAATATCGAACAGTATAAAACCGAATCTTTTTTTACAATAAATTGAAATCAAAACATTTATTAAACCGCATCAAGATGTGTACAAACGTCGTTAGAGTTTTTGTAATTTTATATTTGTTGGCTGAATGCGGATGTATCAAATACGACGTAGACGATAATGTACATATTTGTACCCACACTGTCATGTCACATATTAATTACACTAGTTGGTATTATAATGATAAGGTTATAGCGCTAGCCACAGAGGATAAAACTTCTGGTTATATATCATCATTCATAAAACGCGTTAATATATCATTAACTTGTTTAAATATATCGAGTTTGAGGTACGAAGATTCTGGTACATACAAAGGAGTATCACATCTAAAAGATGGAGTCATCGTTACGACTACTATGAATATATCTGTAAAGGCTAATATCATTGACTTGACTGGTAGAGTGCGTTATCTAACCAGAAATTATTGCAAAGTTAAAATACGATGCGAAATAACATCTTTCGCGCTTAATGGTTCTACACCACCGCATATGATATTAGGAACAGTAGATAAATGGAAATATCTTCCATTTCCTACAGATGATTATAGATACGTAGGGGAACTGAAAAGATATATATCTGGAAACCCATATCCAACAGAGTCGCTAGCGTTAGAAATTAGCTCGACGTTTAATCGGTTTACTATCGTTAAAAATTTGAACGATGACGAGTTTTCTTGTTATCTGTTTTCACAAAATTATAGTTTCCATAAAACTTTGAACGTGCGTAACATTTGTGAATCCGAATGGGAGGCGTTAAATAATAATGATAATGCATCTTCCGTGCCCGCTTCCCACAACAATCTCACAAATGATTTATCTAGTATGACGTCACAATTACAAAATGATGATAACGATTATTCAACACCCATGAATGTCGATAATTTAATTATGATAGTAGTAATAACAATGCTATCAATAATACTTGTAATTATTGTAGTGATTGCGGCGATAGCGATATACAAAAGATCCAAGTACAGTCGTCATACAGATAACTGA
>OP133007
ATGAGAATATCGAACAGTATAAAACCGAATCTTTTTTTACAATAAATTGAAATCAAAACATTTATTAAACCGCATCAAGATGTGTACAAACGTCGTTAGAGTTTTTGTAATTTTATATTTGTTGGCTGAATGCGGATGTATCAAATACGACGTAGACGATAATGTACATATTTGTACCCACACTGTCATGTCACATATTAATTACACTAGTTGGTATTATAATGATAAGGTTATAGCGCTAGCCACAGAGGATAAAACTTCTGGTTATATATCATCATTCATAAAACGCGTTAATATATCATTAACTTGTTTAAATATATCGAGTTTGAGGTACGAAGATTCTGGTACATACAAAGGAGTATCACATCTAAAAGATGGAGTCATCGTTACGACTACTATGAATATATCTGTAAAGGCTAATATCATTGACTTGACTGGTAGAGTGCGTTATCTAACCAGAAATTATTGCGAAGTTAAAATACGATGCGAAATAACATCTTTCGCGCTTAATGGTTTTACACCACCGCATATGATATTAGGAACAGTAGATAAATGGAAATATCTTCCATTTCCTACAGATGATTATAGATACGTAGGGGAACTGAAAAGATATATATCTGGAAACCCATATCCAACAGAGTCGCTAGCGTTAGAAATTAGCTCGACGTTTAATCGGTTTACTATCGTTAAAAATTTGAACGATGACGAGTTTTCTTGTTATCTGTTTTCACAAAATTATAGTTTCCATAAAACTTTGAACGTGCGTAACATTTGTGAATCCGAATGGGAGGCGTTAAATAATAATGATAATGCATCTTCCGTGCCCGCTTCCCACAACAATCTCACAAATGATTTATCTAGTATGACGTCACAATTACAAAATGATGATAACGATTATTCAACACCCATGAATGTCGATAATTTAATTATGATAGTAGTAATAACAATGCTATCAATAATACTTGTAATTATTGTAGTGATTGCGGCGATAGCGATATACAAAAGATCCAAGTACAGTCGTCATACAGATAACTGA
>OP055807
ATGAGAATATCGAACAGTATAAAACCGAATCTTTTTTTACAATAAATTGAAATCAAAACATTTATTAAACCGCATCAAGATGTGTACAAACGTCGTTAGAGTTTTTGTAATTTTATATTTGTTGGCTGAATGCGGATGTATCAAATACGACGTAGACGATAATGTACATATTTGTACCCACACTGTCATGTCACATATTAATTACACTAGTTGGTATTATAATGATAAGGTTATAGCGCTAGCCACAGAGGATAAAACTTCTGGTTATATATCATCATTCATAAAACGCGTTAATATATCATTAACTTGTTTAAATATATCGAGTTTGAGGTACGAAGATTCTGGTACATACAAAGGAGTATCACATCTAAAAGATGGAGTCATCGTTACGACTACTATGAATATATCTGTAAAGGCTAATATCATTGACTTGACTGGTAGAGTGCGTTATCTAACCAGAAATTATTGCGAAGTTAAAATACGATGCGAAATAACATCTTTCGCGCTTAATGGTTCTACACCACCGCATATGATATTAGGAACAGTAGATAAATGGAAATATCTTCCATTTCCTACAGATGATTATAGATACGTAGGGGAACTGAAAAGATATATATCTGGAAACCCATATCCAACAGAGTCGCTAGCGTTAGAAATTAGCTCGACGTTTAATCGGTTTACTATCGTTAAAAATTTGAACGATGACGAGTTTTCTTGTTATCTGTTTTCACAAAATTATAGTTTCCATAAAACTTTGAACGTGCGTAACATTTGTGAATCCGAATGGGAGGCGTTAAATAATAATGATAATGCATCTTCCGTGCCCGCTTCCCACAACAATCTCACAAATGATTTATCTAGTATGACGTCACAATTACAAAATGATGATAACGATTATTCAACACCCATAAATGTCGATAATTTAATTATGATAGTAGTAATAACAATGCTATCAATAATACTTGTAATTATTGTAGTGATTGCGGCGATAGCGATATACAAAAGATCCAAGTACAGTCGTCATACAGATAACTGA
>OP013015
ATGAGAATATCGAACAGTATAAAACCGAATCTTTTTTTACAATAAATTGAAATCAAAACATTTATTAAACCGCATCAAGATGTGTACAAACGTCGTTAGAGTTTTTGTAATTTTATATTTGTTGGCTGAATGCGGATGTATCAAATACGACGTAGACGATAATGTACATATTTGTACCCACACTGTCATGTCACATATTAATTACACTAGTTGGTATTATAATGATAAGGTTATAGCGCTAGCCACAGAGGATAAAACTTCTGGTTATATATCATCATTCATAAAACGCGTTAATATATCATTAACTTGTTTAAATATATCGAGTTTGAGGTACGAAGATTCTGGTACATACAAAGGAGTATCACATCTAAAAGATGGAGTCATCGTTACGACTACTATGAATATATCTGTAAAGGCTAATATCATTGACTTGACTGGTAGAGTGCGTTATCTAACCAGAAATTATTGCGAAGTTAAAATACGATGCGAAATAACATCTTTCGCGCTTAATGGTTCTACACCACCGCATATGATATTAGGAACAGTAGATAAATGGAAATATCTTCCATTTCCTACAGATGATTATAGATACGTAGGGGAACTGAAAAGATATATATCTGGAAACCCATATCCAACAGAGTCGCTAGCGTTAGAAATTAGCTCGACGTTTAATCGGTTTACTATCGTTAAAAATTTGAACGATGACGAGTTTTCTTGTTATCTGTTTTCACAAAATTATAGTTTCCATAAAACTTTGAACGCGCGTAACATTTGTGAATCCGAATGGGAGGCGTTAAATAATAATGATAATGCATCTTCCGTGCCCGCTTCCCACAACAATCTCACAAATGATTTATCTAGTATGACGTCACAATTACAAAATGATGATAACGATTATTCAACACCCATGAATGTCGATAATTTAATTATGATAGTAGTAATAACAATGCTATCAATAATACTTGTAATTATTGTAGTGATTGCGGCGATAGCGATATACAAAAGATCCAAGTACAGTCGTCATACAGATAACTGA
>ON853651
ATGAGAATATCGAACAGTATAAAACCGAATCTTTTTTTACAATAAATTGAAATCAAAACATTTATTAAACCGCATCAAGATGTGTACAAACGTCGTTAGAGTTTTTGTAATTTTATATTTGTTGGCTGAATGCGGATGTATCAAATACGACGTAGACGATAATGTACATATTTGTACCCACACTGTCATGTCACATATTAATTACACTAGTTGGTATTATAATGATAAGGTTATAGCGCTAGCCACAGAGGATAAAACTTCTGGTTATATATCATCATTCATAAAACGCGTTAATATATCATTAACTTGTTTAAATATATCGAGTTTGAGGTACGAAGATTCTGGTACATACAAAGGAGTATCACATCTAAAAGATGGAGTCATCGTTACGACTACTATGAATATATCTGTAAAGGCTAATATCATTGACTTGACTGGTAGAGTGCGTTATCTAACCAGAAATTATTGCGAAGTTAAAATACGATGCGAAATAACATCTTTCGCGCTTAATGGTTCTACACCACCGCATATGATATTAGGAACAGTAGATAAATGGAAATATCTTCCATTTCCTACAGATGATTATAGATACATAGGGGAACTGAAAAGATATATATCTGGAAACCCATATCCAACAGAGTCGCTAGCGTTAGAAATTAGCTCGACGTTTAATCGGTTTACTATCGTTAAAAATTTGAACGATGACGAGTTTTCTTGTTATCTGTTTTCACAAAATTATAGTTTCCATAAAACTTTGAACGTGCGTAACATTTGTGAATCCGAATGGGAGGCGTTAAATAATAATGATAATGCATCTTCCGTGCCCGCTTCCCACAACAATCTCACAAATGATTTATCTAGTATGACGTCACAATTACAAAATGATGATAACGATTATTCAACACCCATGAATGTCGATAATTTAATTATGATAGTAGTAATAACAATGCTATCAATAATACTTGTAATTATTGTAGTGATTGCGGCGATAGCGATATACAAAAGATCCAAGTACAGTCGTCATACAGATAACTGA
>ON880524
ATGAGAATATCGAACAGTATAAAACCGAATCTTTTTTTACAATAAATTGAAATCAAAACATTTATTAAACCGCATCAAGATGTGTACAAACGTCGTTAGAGTTTTTGTAATTTTATATTTGTTGGCTGAATGCGGATGTATCAAATACGACGTAGACGATAATGTACATATTTGTACCCACACTGTCATGTCACATATTAATTACACTAGTTGGTATNNTAATGATAAGGTTATAGCGCTAGCCACAGAGGATAAAACTTCTGGTTATATATCATCATTCATAAAACGCGTTAATATATCATTAACTTGTTTAAATATATCGAGTTTGAGGTACGAAGATTCTGGTACATACAAAGGAGTATCACATCTAAAAGATGGAGTCATCGTTACGACTACTATGAATATATCTGTAAAGGCTAATATCATTGACTTGACTGGTAGAGTGCGTTATCTAACCAGAAATTATTGCGAAGTTAAAATACGATGCGAAATAACATCTTTCGCGCTTAATGGTTCTACACCACCGCATATGATATTAGGAACAGTAGATAAATGGAAATATCTTCCATTTCCTACAGATGATTATAGATACGTAGGGGAACTGAAAAGATATATATCTGGAAACCCATATCCAACAGAGTCGCTAGCGTTAGAAATTAGCTCGACGTTTAATCGGTTTACTATCGTTAAAAATTTGAACGATGACGAGTTTTCTTGTTATCTGTTTTCACAAAATTATAGTTTCCATAAAACTTTGAACGTGCGTAACATTTGTGAATCCGAATGGGAGGCGTTAAATAATAATGATAATGCATCTTCCGTGCCCGCTTCCCACAACAATCTCACAAATGATTTATCTAGTATGACGTCACAATTACAAAATGATGATAACGATTATTCAACACCCATGAATGTCGATAATTTAATTATGATAGTAGTAATAACAATGCTATCAATAATACTTGTAATTATTGTAGTGATTGCGGCGATAGCGATATACAAAAGATCCAAGTACAGTCGTCATACAGATAACTGA
>OP022171
ATGAGAATATCGAACAGTATAAAACCGAATCTTTTTTTACAATAAATTGAAATCAAAACATTTATTAAACCGCATCAAGATGTGTACAAACGTCGTTAGAGTTTTTGTAATTTTATATTTGTTGGCTGAATGCGGATGTATCAAATACGACGTAGACGATAATGTACATATTTGTACCCACACTGTCATGTCACATATTAATTACACTAGTTGGTATTATAATGATAAGGTTATAGCGCTAGCCACAGAGGATAAAACTTCTGGTTATATATCATCATTCATAAAACGCGTTAATATATCATTAACTTGTTTAAATATATCGAGTTTGAGGTACGAAGATTCTGGTACATACAAAGGAGTATCACATCTAAAAGATGGAGTCATCGTTACGACTACTATGAATATATCTGTAAAGGCTAATATCATTGANTTGACTGGTAGAGTGCGTTATCTAACCAGAAATTATTGCGAAGTTAAAATACGATGCGAAATAACATCTTTCGCGCTTAATGGTTCTACACCACCGCATATGATATTAGGAACAGTAGATAAATGGAAATATCTTCCATTTCCTACAGATGATTATAGATACGTAGGGGAACTGAAAAGATATATATCTGGAAACCCATATCCAACAGAGTCGCTAGCGTTAGAAATTAGCTCGACGTTTAATCGGTTTACTATCGTTAAAAATTTGAACGATGACGAGTTTTCTTGTTATCTGTTTTCACAAAATTATAGTTTCCATAAAACTTTGAACGTGCGTAACATTTGTGAATCCGAATGGGAGGCGTTAAATAATAATGATAATGCATCTTCCGTGCCCGCTTCCCACAACAATCTCACAAATGATTTATCTAGTATGACGTCACAATTACAAAATGATGATAACGATTATTCAACACCCATGAATGTCGATAATTTAATTATGATAGTAGTAATAACAATGCTATCAATAATACTTGTAATTATTGTAGTGATTGCGGCGATAGCGATATACAAAAGATCCAAGTACAGTCGTCATACAGATAACTGA
>MG693725
ATGAGAATATCGAACAGTATAAAACCGAATCTTTTTTTACAATAAATTGAAATCAAAACATTTATTAAACCGCATCAAGATGTGTACAAACGTCGTTAGAGTTTTTGTAATTTTATATTTGTTGGCTGAATGCGGATGTATCAAATACGACGTAGACGATAATGTACATATTTGTACCCACACTGTCATGTCACATATTAATTACACTAGTTGGTATTATAATGATAAGGTTATAGCGCTAGCCACAGAGGATAAAACTTCTGGTTATATATCATCATTCATAAAACGCGTTAATATATCATTAACTTGTTTAAATATATCGAGTTTGAGGTACGAAGATTCTGGTACATACAAAGGAGTATCACATCTAAAAGATGGAGTCATCGTTACGACTACTATGAATATATCTGTAAAGGCTAATATCATTGACTTGACTGGTAGAGTGCGTTATCTAACCAGAAATTATTGCGAAGTTAAAATACGATGCGAAATAACATCTTTCGCGCTTAATGGTTCTACACCACCGCATATGATATTAGGAACAGTAGATAAATGGAAATATCTTCCATTTCCTACAGATGATTATAGATACGTAGGGGAACTGAAAAGATATATATCTGGAAACCCATATCCAACAGAGTCGCTAGCGTTAGAAATTAGCTCGACGTTTAATCGGTTTACTATCGTTAAAAATTTGAACGATGACGAGTTTTCTTGTTATCTGTTTTCACAAAATTATAGTTTCCATAAAACTTTGAACGTGCGTAACATTTGTGAATCCGAATGGGAGGCGTTAAATAATAATGATAATGCATCTTCCGTGCCCGCTTCCCACAACAATCTCACAAATGATTTATCTAGTATGACGTCACAATTACAAAATGATGTAGAAGATTATTCAACACCCATGAATGTCGATAATTTAATTATGATAGTAGTAATAACAATGCTATCAATAATACTTGTAATTATTGTAGTGATTGCGGCGATAGCGATATACAAAAGATCCAAGTACAGTCGTCATACAGATAACTGA
