# Supplementary material for: Evolutionary dissection of monkeypox virus: Positive Darwinian selection drives the adaptation of virus–host interaction proteins
Source: Front Cell Infect Microbiol. 2023 Jan 13;12:1083234. doi: 10.3389/fcimb.2022.1083234 (PMC9880225; doi:10.3389/fcimb.2022.1083234)
Supplement: Supplementary file 1 [file DataSheet_1.zip › Dataset_MPXV_coding_gene_allleles/MPXVgp037delete those with early termination.fas]

>MT903346
ATGAGAATATCGAACAGTATAAAACCGAATCTTTTTTACAATAAATTGAAATCAAAACATTTATTAAACCGCATCAAGATGTGTACGAACGTCGTTAGAGTTTTTGTAATTTTATATTTGTTGGCTGAATGCGGATGTATCAAATACGACGTAGACGATAATGTACATATTTGTACCCACACTGTCGTGTCACATATTAATTACACTAGTTGGTATTATAATGATAAGGTTATAGCGCTAGCCACAGAGGATAAAACGTCTGGTTATATATCATCATTCATAAAACGCGTTAATATATCATTAACTTGTTTAAATATATCGAGTTTGAGGTACGAAGATTCTGGTACATACAAAGGAGTATCACATCTAAAAGATGGAGTCATCGTTACGACTACTATGAATATATCTGTAAAGGCTAATATCATTGACTTGACTGGTAGAGTGCGTTATCTAACCAGAAATTATTGCGAAGTTAAAATACGATGCGAAATAACATCTTTCGCGCTTAATGGTTCTACACCACCGCATATGATATTAGGAACAGTAGATAAATGGAAATATCTTCCATTTCCTACAGATGATTATAGATACGTAGGGGAACTGAAAAGATATATATCTGGAAACCCATATCCAACAGAGTCGCTAGCGTTAGAAATTAGCTCGACGTTTAATCGGTTTACTATCGTTAAAAATTTGAACGATGACGAGTTTTCTTGTTATCTGTTTTCACAAAATTATAGTTTCCATAAAACGTTGAACGTGCGTAACATTTGTGAATCCGAATGGGAGGCGTTAAATAATAATGATAATGCATCTTCCGTGCCCGCTTCCCACAACAATCTCACAAATGATTTATCTAGTATGATGTCACAATTACAAAATGATGATAACGATTATTCAACATCCATGAATGTCGATAATTTAATTATGATAGTAGTAATAACAATGCTATCAATAATACTTGTAATTATTGTAGTGATTGCGGCGATAGCGATATACAAAAGATCCAAGTACAGTCATACAGATAAC
>KP849470
ATGAGAATATCGAACAGTATAAAACCGAATCTTTTTTACAATAAATTGAAATCAAAACATTTATTAAACCGCATCAAGATGTGTACGAACGTCGTTAGAGTTTTTGTAATTTTATATTTGTTGGCTGAATGCGGATGTATCAAATACGACGTAGACGATAATGTACATATTTGTACCCACACTGTCGTGTCACATATTAATTACACTAGTTGGTATTATAATGATAAGGTTATAGCGCTAGCCACAGAGGATAAAACTTCTGGTTATATATCATCATTCATAAAACGCGTTAATATATCATTAACTTGTTTAAATATATCGAGTTTGAGGTACGAAGATTCTGGTACATACAAAGGAGTATCACATCTAAAAGATGGAGTCATCGTTACGACTACTATGAATATATCTGTAAAGGCTAATATCATTGACTTGACTGGTAGAGTGCGTTATCTAACCAGAAATTATTGCGAAGTTAAAATACGATGCGAAATAACATCTTTCGCGCTTAATGGTTCTACACCACCGCATATGATATTAGGAACAGTAGATAAATGGAAATATCTTCCATTTCCTACAGATGATTATAGATACGTAGGGGAACTGAAAAGATATATATCTGGAAACCCATATCCAACAGAGTCGCTAGCGTTAGAAATTAGCTCGACGTTTAATCGGTTTACTATCGTTAAAAATTTGAACGATGACGAGTTTTCTTGTTATCTGTTTTCACAAAATTATAGTTTCCATAAAACGTTGAACGTGCGTAACATTTGTGAATCCGAATGGGAGGCGTTAAATAATAATGATAATGCATCTTCCGTGCCCGCTTCCCACAACAATCTCACAAATGATTTATCTAGTATGATGTCACAATTACAAAATGATGATAACGATTATTCAACATCCATGAATGTCGATAATTTAATTATGATAGTAGTAATAACAATGCTATCAATAATACTTGTAATTATTGTAGTGATTGCGGCGATAGCGATATACAAAAGATCCAAGTACAGTCATACAGATAAC
>AY753185
ATGAGAATATCGAACAGTATAAAACCGAATCTTTTTTACAATAAATTGAAATCAAAACATTTATTAAACCGCATCAAGATGTGTACGAACGTCGTTAGAGTTTTTGTAATTTTATATTTGTTGGCTGAATGCGGATGTATCAAATACGACGTAGACGATAATGTACATATTTGTACCCACACTGTCGTGTCACATATTAATTACACTAGTTGGTATTATAATGATAAGGTTATAGCGCTAGCCACAGAGGATAAAACTTCTGGTTATATATCATCATTCATAAAACGCGTTAATATATCATTAACTTGTTTAAATATATCGAGTTTGAGGTACGAAGATTCTGGTACATACAAAGGAGTATTACATCTAAAAGATGGAGTCATCGTTACGACTACTATGAATATATCTGTAAAGGCTAATATCATTGACTTGACTGGTAGAGTGCGTTATCTAACCAGAAATTATTGCGAAGTTAAAATACGATGCGAAATAACATCTTTCGCGCTTAATGGTTCTACACCACCGCATATGATATTAGGAACAGTAGATAAATGGAAATATCTTCCATTTCCTACAGATGATTATAGATACGTAGGGGAACTGAAAAGATATATATCTGGAAACCCATATCCAACAGAGTCGCTAGCGTTAGAAATTAGCTCGACGTTTAATCGGTTTACTATCGTTAAAAATTTGAACGATGACGAGTTTTCTTGTTATCTGTTTTCACAAAATTATAGTTTCCATAAAACGTTGAACGTGCGTAACATTTGTGAATCCGAATGGGAGGCGTTAAATAATAATGATAATGCATCTTCCGTGCCCGCTTCCCACAACAATCTCACAAATGATTTATCTAGTATGATGTCACAATTACAAAATGATGATAACGATTATTCAACATCCATGAATGTCGATAATTTAATTATGATAGTAGTAATAACAATGCTATCAATAATACTTGTAATTATTGTAGTGATTGCGGCGATAGCGATATACAAAAGATCCAAGTACAGTCATACAGATAAC
>KP849471
ATGAGAATATCGAACAGTATAAAACCGAATCTTTTTTACAATAAATTGAAATCAAAACATTTATTAAACCACATCAAGATGTGTACGAACGTCGTTAGAGTTTTTGTAATTTTATATTTGTTGGCTGTATGCGGATGTATCAAATACGACGTAGACGATAATGTACATATTTGTACCCACACTGTCGTGTCACATATTAATTACACTAGTTGGTATTATAATGATAAGGTTATAGCGCTAGCCACAGAGGATAAAACTTCTGGTTATATATCATCATTCATAAAACGCGTTAATATATCATTAACTTGTTTAAATATATCGAGTTTGAGGTACGAAGATTCTGGTACATACAAAGGAGTATCGCATCTAAAAGATGGAGTCATCGTTACGACTACTATGAATATATCTGTAAAGGCTAATATCATTGACTTGACTGGTAGAGTGCGTTATCTAACCAGAAATTATTGCGAAGTTAAAATACGATGCGAAATAACATCTTTCGCGCTTAATGGTTCTACACCACCGCATATGATATTAGGAACAGTAGATAAATGGAAATATCTTCCATTTCCTACAGATGATTATAGATACGTAGGGGAACTGAAAAGATATATATCTGGAAACCCATATCCAACAGAGTCGCTAGCGTTAGAAATTAGCTCGACGTTTAATCGGTTTACTATCGTTAAAAATTTGAACGATGACGAGTTTTCTTGTTATCTGTTTTCACAAAATTATAGTTTCCATAAAACGTTGAACGTGCGTAACATTTGTGAATCCGAATGGGAGGCGTTAAATAATAATGATAATGCATCTTCCGTGCCCGCTTCCCACAACAATCTCACAAATGATTTATCTAGTATGATGTCACAATTACAAAATGATGATAACGATTATTCAACACCCATGAATGTCGATAATTTAATTATGATAGTAGTAATAACAATGCTATCAATAATACTTGTAATTATTGTAGTGATTGCGGCGATAGCGATATACAAAAGATCCAAGTACAGTCATACAGATAAC
>KJ642615
ATGAGAATATCGAACAGTATAAAACCGAATCTTTTTTACAATAAATTGAAATCAAAACATTTATTAAACCGCATCAAGATGTGCACGAACGTCGTTAGAGTTTTTGTAATTTTATATTTGTTGGCTGAATGCGGATGTATCAAATACGACGTAGACGATAATGTACATATTTGTACCCACACTGTCGTGTCACATATTAATTACACTAGTTGGTATTATAATGATAAGGTTATAGCGCTAGCCACAGAGGATAAAACTTCTGGTTATATATCATCATTCATAAAACGCGTTAATATATCATTAACTTGTTTAAATATATCGAGTTTGAGGTACGAAGATTCTGGTACATACAAAGGAGTATCACATCTAAAAGATGGAGTCATCGTTACGACTACTATGAATATATCTGTAAAGGCTAATATCATTGACTTGACTGGTAGAGTGCGTTATCTAACCAGAAATTATTGCGAAGTTAAAATACGATGCGAAATAACATCTTTCGCGCTTAATGGTTCTACACCACCGCATATGATATTAGGAACAGTAGATAAATGGAAATATCTTCCATTTCCTACAGATGATTATAGATACGTAGGGGAACTGAAAAGATATATATCTGGAAACCCATATCCAACAGAGTCGCTAGCGTTAGAAATTAGCTCGACGTTTAATCGGTTTACTATCGTTAAAAATTTGAACGATGACGAGTTTTCTTGTTATCTGTTTTCACAAAATTATAGTTTCCATAAAACTTTGAACGTGCGTAACATTTGTGAATCCGAATGGGAGGCGTTAAATAATAATGATAATGCATCTTCCGTGCCCGCTTCCCACAACAATCTCACAAATGATTTATCTAGTATGACGTCACAATTACAAAATGATGATAACGATTATTCAACACCCATGAATGTCGATAATTTAATTATGATAGTAGTAATAACAATGCTATCAATAATACTTGTAATTATTGTAGTGATTGCGGCGATAGCGATATACAAAAGATCCAAGTACAGTCATACAGATAAC
>KJ642618
ATGAGAATATCGAACAGTATAAAACCGAATCTTTTTTACAATAAATTGAAATCAAAACATTTATTAAACCACATCAAGATGTGTACGAACGTCGTTAGAGTTTTTGTAATTTTATATTTGTTGGCTGTATGCGGATGTATCAAATACGACGTAGACGATAATGTACATATTTGTACTCACACTGTCGTGTCACATATTAATTACACTAGTTGGTATTATAATGATAAGGTTATAGCGCTAGCCACAGAGGATAAAACTTCTGGTTATATATCATCATTCATAAAACGCGTTAATATATCATTAACTTGTTTAAATATATCGAGTTTGAGGTACGAAGATTCTGGTACATACAAAGGAGTATCGCATCTAAAAGATGGAGTCATCGTTACGACTACTATGAATATATCTGTAAAGGCTAATATCATTGACTTGACTGGTAGAGTGCGTTATCTAACCAGAAATTATTGCGAAGTTAAAATACGATGCGAAATAACATCTTTCGCGCTTAATGGTTCTACACCACCGCATATGATATTAGGAACAGTAGATAAATGGAAATATCTTCCATTTCCTACAGATGATTATAGATACGTAGGGGAACTGAAAAGATATATATCTGGAAACCCATATCCAACAGAGTCGCTAGCGTTAGAAATTAGCTCGACGTTTAATCGGTTTACTATCGTTAAAAATTTGAACGATGACGAGTTTTCTTGTTATCTGTTTTCACAAAATTATAGTTTCCATAAAACGTTGAACGTGCGTAACATTTGTGAATCCGAATGGGAGGCGTTAAATAATAATGATAATGCATCTTCCGTGCCCGCTTCCCACAACAATCTCACAAATGATTTATCTAGTATGATGTCACAATTACAAAATGATGATAACGATTATTCAACACCCATGAATGTCGATAATTTAATTATGATAGTAGTAATAACAATGCTATCAATAATACTTGTAATTATTGTAGTGATTGCGGCGATAGCGATATACAAAAGATCCAAGTACAGTCATACAGATAAC
>ON645312
ATGAGAATATCGAACAGTATAAAACCGAATCTTTTTTACAATAAATTGAAATCAAAACATTTATTAAACCGCATCAAGATGTGTACAAACGTCGTTAGAGTTTTTGTAATTTTATATTTGTTGGCTGAATGCGGATGTATCAAATACGACGTAGACGATAATGTACATATTTGTACCCACACTGTCATGTCACATATTAATTACACTAGTTGGTATTATAATGATAAGGTTATAGCGCTAGCCACAGAGGATAAAACTTCTGGTTATATATCATCATTCATAAAACGCGTTAATATATCATTAACTTGTTTAAATATATCGAGTTTGAGGTACGAAGATTCTGGTACATACAAAGGAGTATCACATCTAAAAGATGGAGTCATCGTTACGACTACTATGAATATATCTGTAAAGGCTAATATCATTGACTTGACTGGTAGAGTGCGTTATCTAACCAGAAATTATTGCGAAGTTAAAATACGATGCGAAATAACATCTTTCGCGCTTAATGGTTCTACACCACCGCATATGATATTAGGAACAGTAGATAAATGGAAATATCTTCCATTTCCTACAGATGATTATAGATACGTAGGGGAACTGAAAAGATATATATCTGGAAACCCATATCCAACAGAGTCGCTAGCGTTAGAAATTAGCTCGACGTTTAATCGGTTTACTATCGTTAAAAATTTGAACGATGACGAGTTTTCTTGTTATCTGTTTTCACAAAATTATAGTTTCCATAAAACTTTGAACGTGCGTAACATTTGTGAATCCGAATGGGAGGCGTTAAATAATAATGATAATGCATCTTCCGTGCCCGCTTCCCACAACAATCTCACAAATGATTTATCTAGTATGACGTCACAATTACAAAATGATGATAACGATTATTCAACACCCATGAATGTCGATAATTTAATTATGATAGTAGTAATAACAATGCTATCAATAATACTTGTAATTATTGTAGTGATTGCGGCGATAGCGATATACAAAAGATCCAAGTACAGTCATACAGATAAC
>NC_003310
ATGAGAATATCGAACAGTATAAAACCGAATCTTTTTTACAATAAATTGAAATCAAAACATTTATTAAACCGCATCAAGATGTGTACGAACGTCGTTAGAGTTTTTGTAATTTTATATTTGTTGGCTGTATGCGGATGTATCAAATACGACGTAGACGATAATGTACATATTTGTACCCACACTGTCGTGTCACATATTAATTACACTAGTTGGTATTATAATGATAAGGTTATAGCGCTAGCCACAGAGGATAAAACTTCTGGTTATATATCATCATTCATAAAACGCGTTAATATATCATTAACTTGTTTAAATATATCGAGTTTGAGGTACGAAGATTCTGGTACATACAAAGGAGTATCGCATCTAAAAGATGGAGTCATCGTTACGACTACTATGAATATATCTGTAAAGGCTAATATCATTGACTTGACTGGTAGAGTGCGTTATCTAACCAGAAATTATTGCGAAGTTAAAATACGATGCGAAATAACATCTTTCGCGCTTAATGGTTCTACACCACCGCATATGATATTAGGAACAGTAGATAAATGGAAATATCTTCCATTTCCTACAGATGATTATAGATACGTAGGGGAACTGAAAAGATATATATCTGGAAACCCATATCCAACAGAGTCGCTAGCGTTAGAAATTAGCTCGACGTTTAATCGGTTTACTATCGTTAAAAATTTGAACGATGACGAGTTTTCTTGTTATCTGTTTTCACAAAATTATAGTTTCCATAAAACGTTGAACGTGCGTAACATTTGTGAATCCGAATGGGAGGCGTTAAATAATAATGATAATGCATCTTCCGTGCCCGCTTCCCACAACAATCTCACAAATGATTTATCTAGTATGATGTCACAATTACAAAATGATGATAACGATTATTCAGCACCCACGAATGTCGATAATTTAATTATGATAGTAGTAATAACAATGCTATCAATAATACTTGTAATTATTGTAGTGATTGCGGCGATAGCGATATACAAAAGATCCAAGTACAGTCATACAGATAAC
