# Supplementary material for: Evolutionary dissection of monkeypox virus: Positive Darwinian selection drives the adaptation of virus–host interaction proteins
Source: Front Cell Infect Microbiol. 2023 Jan 13;12:1083234. doi: 10.3389/fcimb.2022.1083234 (PMC9880225; doi:10.3389/fcimb.2022.1083234)
Supplement: Supplementary file 1 [file DataSheet_1.zip › Dataset_MPXV_coding_gene_allleles/MPXVgp041.fas]

>KP849470
ATGGCGGAAACTAAAGAGTTTAAAACTTTGTATAATCTTTTTATAGATAGTTATTTACAAAAATTAGCTCAACATTCTATCCCTACTAATGTCACTTGTGCTATTCATATAGGAGAGGTTATAGGACAGTTTAAAAATTGCGCGCTCCGAATAACTAACAAATGCATGAGTAATTCTCGACTTAGTTTCACACTCATGGTTGAATCATTTATTGAAGTGATTTCATTACTTCCGGAAAAGGATAGAAGAGCTATCGCTGAGGAAATAGGAATAGATTTAGATGATGTACCTAGTGTAGTATCCAAGCTAGAAAAGAACTGTAATGCGTATGCGGAGGTTAATAACATTATAGATATACAAAAATTGAATATCGGAGAATGTTCGGCTCCTCCCGGCCAACATATGCTTTTACAGATAGTTAATACAGGATCGGCGGAAGCAAATTGTGGTTTACAGACAATTGTTAAGTCCTTAAATAAAATATACGTTCCACCTATTATCGAAAACCGATTGCCGTATTACGATCCGTGGTTTCTAGTGGGTGTAGCGATTATTCTAGTTATTTTTACTGTAGCTATTTGTTCTATTAGACGAAATCTGGCTCTTAAATACAGATACGGAACGTTTTTATACGTT
>KP849471
ATGGCGGAAACTAAAGAGTTTAAAACTTTGTATAATCTTTTTATAGATAGTTATTTACAAAAATTAGCTCAACATTCTATCCCTACTAATGTCACTTGTGCTATTCATATAGGAGAGGTTATAGGACAGTTTAAAAATTGCGCGCTCCGAATAACTAACAAATGCATGAGTAATTCTCGACTTAGTTTCACACTCATGGTTGAATCATTTATTGAAGTGATTTCATTACTTCCGGAAAAGGATAGAAGAGCTATCGCTGAGGAAATAGGAATAGATTTAGATGATGTACCTAGTGTAGTATCCAAGCTAGAAAAGAACTGTAATGCGTATGCGGAGGTTAATAACATTATAGATATACAAAAATTGAATATCGGAGAATGTTCGGCTCCGCCCGGCCAACATATGCTTTTACAGATAGTTAATACAGGATCGGCGGAAGCAAATTGTGGTTTACAGACAATTGTTAAGTCCTTAAATAAAATATACGTTCCACCTATTATCGAAAACCGATTGCCGTATTACGATCCGTGGTTTCTAGTGGGTGTAGCGATTATTCTAGTTATTTTTACTGTAGCTATTTGTTCTATTAGACGAAATCTGGCTCTTAAATACAGATACGGAACGTTTTTATACGTT
>KJ642614
ATGGCGGAAACTAAAGAGTTTAAAACTTTGTATAATCTTTTTATAGATAGTTATTTACAAAAATTAGCTCAACATTCTATCCCTACTAATGTCACTTGTGCTATTCATATAGGAGAGGTTATAGGACAGTTTAAAAATTGCGCGCTCCGAATAACTAACAAATGCATGAGTAATTCTCGACTTAGTTTCACACTCATGGTTGAATCATTTATTGAAGTGATTTCATTACTTCCGGAAAAGGATAGAAGAGCTATCGCTGAGGAAATAGGAATAGATTTAGATGATGTACCTAGTGTAGTATCCAAGCTAGAAAAAAACTGTAATGCGTATGCGGAGGTTAATAACATTATAGATATACAAAAATTGAATATCGGAGAATGTTCGGCTCCTCCCGGCCAACATATGCTTTTACAGATAGTTAATACAGGATCGGCGGAAGCAAATTGTGGTTTACAGACAATTGTTAAGTCCTTAAATAAAATATACGTTCCACCTATTATCGAAAACCGATTGCCGTATTACGATCCGTGGTTTCTAGTGGGTGTAGCGATTATTCTAGTTATTTTTACTGTAGCTATTTGTTCTATTAGACGAAATCTGGCTCTTAAATACAGATACGGAACGTTTTTATACGTT
>MT250197
ATGGCAGAAACTAAAGAGTTTAAAACTTTGTATAATCTTTTTATAGATAGTTATTTACAAAAATTAGCTCAACATTCTATCCCTACTAATGTCACTTGTGCTATTCATATAGGAGAGGTTATAGGACAGTTTAAAAATTGCGCGCTCCGAATAACTAACAAATGCATGAGTAATTCTCGACTTAGTTTCACACTCATGGTTGAATCATTTATTGAAGTGATTTCATTACTTCCGGAAAAGGATAGAAGAGCTATCGCTGAGGAAATAGGAATAGATTTAGATGATGTACCTAGTGTAGTATCCAAGCTAGAAAAGAACTGTAATGCGTATGCGGAGGTTAATAACATTATAGATATACAAAAATTGAATATCGGAGAATGTTCGGCTCCTCCCGGTCAACATATGCTTTTACAGATAGTTAATACAGGATCGGCGGAAGCAAATTGTGGTTTACAGACAATTGTTAAGTCCTTAAATAAAATATACGTTCCACCTATTATCGAAAACCGATTGCCGTATTACGATCCGTGGTTTCTAGTGGGTGTAGCGATTATTCTAGTTATTTTTACTGTAGCTATTTGTTCTATTAGACGAAATCTGGCTCTTAAATACAGATACGGAACGTTTTTATACGTT
>OP451016
ATGGCAGAAACTAAAGAGTTTAAAACTTTGTATAATCTTTTTATAGATAGTTATTTACAAAAATTAGCTCAACATTCTATCCCTACTAATGTCACTTGTGCTATTCATATAGGAGAGGTTATAGGACAGTTTAAAAATTGCGCGCTCCGAATAACTAACAAATGCATGAGTAATTCTCGACTTAGTTTCACACTCATGGTTGAATCATTTATTGAAGTGATTTCATTACTTTCGGAAAAGGATAGAAGAGCTATCGCTGAGGAAATAGGAATAGATTTAGATGATGTACCTAGTGTAGTATCCAAGCTAGAAAAGAACTGTAATGCGTATGCGGAGGTTAATAACATTATAGATATACAAAAATTGAATATCGGAGAATGTTCGGCTCCTCCCGGTCAACATATGCTTTTACAGATAGTTAATACAGGATCGGCGGAAGCAAATTGTGGTTTACAGACAATTGTTAAGTCCTTAAATAAAATATACGTTCCACCTATTATCGAAAACCGATTGCCGTATTACGATCCGTGGTTTCTAGTGGGTGTAGCGATTATTCTAGTTATTTTTACTGTAGCTATTTGTTCTATTAGACGAAATCTGGCTCTTAAATACAGATACGGAACGTTTTTATACGTT
>OP450997
ATGGCAGAAACTAAAGAGTTTAAAACTTTGTATAATCTTTTTATAGATAGTTATTTACAAAAATTAGCTCAACATTCTATCCCTACTAATGTCACTTGTGCTATTCATATAGAAGAGGTTATAGGACAGTTTAAAAATTGCGCGCTCCGAATAACTAACAAATGCATGAGTAATTCTCGACTTAGTTTCACACTCATGGTTGAATCATTTATTGAAGTAATTTCATTACTTCCGGAAAAGGATAGAAGAGCTATCGCTGAGGAAATAGGAATAGATTTAGATGATGTACCTAGTGTAGTATCCAAGCTAGAAAAGAACTGTAATGCGTATGCGGAGGTTAATAACATTATAGATATACAAAAATTGAATATCGGAGAATGTTCGGCTCCTCCCGGTCAACATATGCTTTTACAGATAGTTAATACAGGATCGGCGGAAGCAAATTGTGGTTTACAGACAATTGTTAAGTCCTTAAATAAAATATACGTTCCACCTATTATCGAAAACCGATTGCCGTATTACGATCCGTGGTTTCTAGTGGGTGTAGCGATTATTCTAGTTATTTTTACTGTAGCTATTTGTTCTATTAGACGAAATCTGGCTCTTAAATACAGATACGGAACGTTTTTATACGTT
>OP442942
ATGGCAGAAACTAAAGAGTTTAAAACTTTGTATAATCTTTTTATAGATAGTTATTTACAAAAATTAGCTCAACATTCTATCCCTACTAATGTCACTTGTGCTATTCATATAGGAGAGGTTATAGGACAGTTTAAAAATTGCGCGCTCCGAATAACTAACAAATGCATGAGTAATTCTCGACTTAGTTTCACACTCATGGTTGAATCATTTATTGAAGTGATTTCATTACTTTCGGAAAAGGATAGAAGAGCTATCGCTGAGGAAATAGGAATAGATTTAGATGATGTACCTAGTGTAGTATCCAAGCTAGAAAAGAACTGTAATGCGTATGCGGAGGTTAATAACATTATAGATATACAAAAATTGAATATCGGAGAATGTTTGGCTCCTCCCGGTCAACATATGCTTTTACAGATAGTTAATACAGGATCGGCGGAAGCAAATTGTGGTTTACAGACAATTGTTAAGTCCTTAAATAAAATATACGTTCCACCTATTATCGAAAACCGATTGCCGTATTACGATCCGTGGTTTCTAGTGGGTGTAGCGATTATTCTAGTTATTTTTACTGTAGCTATTTGTTCTATTAGACGAAATCTGGCTCTTAAATACAGATACGGAACGTTTTTATACGTT
>OP442936
ATGGCAGAAACTAAAGAGTTTAAAACTTTGTATAATCTTTTTATAGATAGTTATTTACAAAAATTAGCTCAACATTCTATCCCTACTAATGTCACTTGTGCTATTCATATAGGAGAGGTTATAGGACAGTTTAAAAATTGCGCGCTCCGAATAACTAACAAATGCATGAGTAATTCTCGACTTAGTTTCACACTCATGGTTGAATCATTTATTGAAGTGATTTCATTACTTTCGGAAAAGGATAGAAGAGCTATCGCTAAGGAAATAGGAATAGATTTAGATGATGTACCTAGTGTAGTATCCAAGCTAGAAAAGAACTGTAATGCGTATGCGGAGGTTAATAACATTATAGATATACAAAAATTGAATATCGGAGAATGTTCGGCTCCTCCCGGTCAACATATGCTTTTACAGATAGTTAATACAGGATCGGCGGAAGCAAATTGTGGTTTACAGACAATTGTTAAGTCCTTAAATAAAATATACGTTCCACCTATTATCGAAAACCGATTGCCGTATTACGATCCGTGGTTTCTAGTGGGTGTAGCGATTATTCTAGTTATTTTTACTGTAGCTATTTGTTCTATTAGACGAAATCTGGCTCTTAAATACAGATACGGAACGTTTTTATACGTT
>OP415253
ATGGCAGAAACTAAAGAGTTTAAAACTTTGTATAATCTTTTTATAGATAGTTATTTACAAAAATTAGCTCAACATTCTATCCCTACTAATGTCACTTGTGCTATTCATATAGGAGAGGTTATAGGACAGTTTAAAAATTGCGCGCTCCGAATAACTAACAAATGCATGAGTAATTCTCGACTTAGTTTCACACTCATGGTTGAATCATTTATTGAAGTGATTTCATTACTTTCGGAAAAGGATAGAAGAGCTATCGCTGAGGAAATAGGAATAGATTTAGATGATGTACCTAGTGTAGTATCCAAGCTAGAAAAGAACTGTAATGCGTATGCGGAGGTTAATAACATTATAGATATACAAAAATTGAATATCGGAGAATGTTCGGCTTCTCCCGGTCAACATATGCTTTTACAGATAGTTAATACAGGATCGGCGGAAGCAAATTGTGGTTTACAGACAATTGTTAAGTCCTTAAATAAAATATACGTTCCACCTATTATCGAAAACCGATTGCCGTATTACGATCCGTGGTTTCTAGTGGGTGTAGCGATTATTCTAGTTATTTTTACTGTAGCTATTTGTTCTATTAGACGAAATCTGGCTCTTAAATACAGATACGGAACGTTTTTATACGTT
>OP414320
ATGGCAGAAACTAAAGAGTTTAAAACTTTGTATAATCTTTTTATAGATAGTTATTTACAAAAATTAGCTCAACATTCTATCCCTACTAATGTCACTTGTGCTATTCATATAGGAGAGGTTATAGGACAGTTTAAAAATTGCGCGCTCCGAATAACTAACAAATGCATGAGTAATTCTCGACTTAGTTGCACACTCATGGTTGAATCATTTATTGAAGTGATTTCATTACTTTCGGAAAAGGATAGAAGAGCTATCGCTGAGGAAATAGGAATAGATTTAGATGATGTACCTAGTGTAGTATCCAAGCTAGAAAAGAACTGTAATGCGTATGCGGAGGTTAATAACATTATAGATATACAAAAATTGAATATCGGAGAATGTTCGGCTCCTCCCGGTCAACATATGCTTTTACAGATAGTTAATACAGGATCGGCGGAAGCAAATTGTGGTTTACAGACAATTGTTAAGTCCTTAAATAAAATATACGTTCCACCTATTATCGAAAACCGATTGCCGTATTACGATCCGTGGTTTCTAGTGGGTGTAGCGATTATTCTAGTTATTTTTACTGTAGCTATTTGTTCTATTAGACGAAATCTGGCTCTTAAATACAGATACGGAACGTTTTTATACGTT
>OP390215
ATGGCAGAAACTAAAGAGTTTAAAACTTTGTATAATCTTTTTATAGATAGTTATTTACAAAAATTAGCTCAACATTCTATCCCTACTAATGTCACTTGTGCTATTCATATAGGAGAGGTTATAGGACAGTTTAAAAATTGCGCGCTCCGAATAACTAACAAATGCATGAGTAATTCTCGACTTAGTTTCACACTCATGGTTGAATCATTTATTGAAGTGATTTCATTACTTTCGGAAAAGGATAGAAGAGCTATCGCTGAGGAAATAGGAATAGATTTAGATGATGTACCTAGTGTAGTATCCAAGCTAGAAAAGAACTGTAATGCGTATGCGGAGGTTAATAACATTATAGATATACAAAAATTGAATATCGGAGAATGTTCGGCTCCTCCCGGTCAACATATGCTTTTACAGATAGTTAATACAGGATCGGCGGAAGCAAATTGTGGTTTACAGACAATTGTTAAGTCCTTAAATAAAATATACGTTCAACCTATTATCGAAAACCGATTGCCGTATTACGATCCGTGGTTTCTAGTGGGTGTAGCGATTATTCTAGTTATTTTTACTGTAGCTATTTGTTCTATTAGACGAAATCTGGCTCTTAAATACAGATACGGAACGTTTTTATACGTT
>OP320554
ATGGCAGAAACTAAAGAGTTTAAAACTTTGTATAATCTTTTTATAGATAGTTATTTACAAAAATTAGCTCAACATTCTATCCCTACTAATGTCACTTGTGCTATTCATATAGGAGAGGTTATAGGACAGTTTAAAAATTGCGCGCTCCGAATAACTAACAAATGCATGAGTAATTCTCGACTTAGTTTCACACTCATGGTTGAATCATTTATTGAAGTGATTTCATTACTTTCGGAAAAGGATAGAAGAGCTATCGCTGAGGAAATAGGAATAGATTTAGATGATGTACCTAGTGTAGTATCCAAGCTAGAAAAGAACTGTAATGCGTATGCGGAGGTTAATAACATTATAGATATACAAAAATTGAATATCGGAGAATGTTCGGCTCCTCCCGGTCAACACATGCTTTTACAGATAGTTAATACAGGATCGGCGGAAGCAAATTGTGGTTTACAGACAATTGTTAAGTCCTTAAATAAAATATACGTTCCACCTATTATCGAAAACCGATTGCCGTATTACGATCCGTGGTTTCTAGTGGGTGTAGCGATTATTCTAGTTATTTTTACTGTAGCTATTTGTTCTATTAGACGAAATCTGGCTCTTAAATACAGATACGGAACGTTTTTATACGTT
>OP215215
ATGGCAGAAACTAAAGAGTTTAAAACTTTGTATAATCTTTTTATAGATAGTTATTTACAAAAATTAGCTCAACATTCTATCCCTACTAATGTCACTTGTGCTATTCATATAGGAGAGGTTATAGGACAGTTTAAAAATTGCGCGCTCCGAATAACTAACAAATGCATGAGTAATTCTCGACTTAGTTTCACACTCATGGTTGAATCATTTATTGAAGTGATTTCATTACTTTCGGAAAAGGATAGAAGAGCTATCGCTGAGGAAATAGGAATAGATTTAGATGATGTACCTAGTGTAGTATCCAAGCTAGAAAAGAACTGTAATGCGTATGCGGAGGTTAATAACATTATAGATATACAAAAATTGAATATCGGAGAATGTTCGGCTCCTCCAGGTCAACATATGCTTTTACAGATAGTTAATACAGGATCGGCGGAAGCAAATTGTGGTTTACAGACAATTGTTAAGTCCTTAAATAAAATATACGTTCCACCTATTATCGAAAACCGATTGCCGTATTACGATCCGTGGTTTCTAGTGGGTGTAGCGATTATTCTAGTTATTTTTACTGTAGCTATTTGTTCTATTAGACGAAATCTGGCTCTTAAATACAGATACGGAACGTTTTTATACGTT
