# Supplementary material for: Evolutionary dissection of monkeypox virus: Positive Darwinian selection drives the adaptation of virus–host interaction proteins
Source: Front Cell Infect Microbiol. 2023 Jan 13;12:1083234. doi: 10.3389/fcimb.2022.1083234 (PMC9880225; doi:10.3389/fcimb.2022.1083234)
Supplement: Supplementary file 1 [file DataSheet_1.zip › Dataset_MPXV_coding_gene_allleles/MPXVgp042.fas]

>KP849470
ATGGGTGTTGCCAATGATTCATCCCCTGAATATCAATGGATGTCTCCCCATAGATTATCAGATACTGTTATATTAGGAGACTGTTTATATTTTAACAACATAATGTCCCAATTAGATTTACACCAAAATTGGGCTCCATCAGTTAGATTGTTAAATTATTTTAAGAATTTTAATAAGGAAACACTACTAAAGATAGAAGAGAATGATTACATTAATTCATCCTTTTTCCAACAAAAAGATAAACGATTTTATCCTATAAACGACGATTTTTATCACATATCTACAGGAGGATATGGTATAGTCTTTAAGATAGATAACTATGTAGTAAAATTTGTATTCGAGGCCACAAAATTATATAGTCCCATGGAAACTACGGCGGAGTTTACAGTACCCAAATTTCTATACAACAATCTAAAGGGAGATGAAAAAAAATTAATCGTGTGTGCGTGGGCCATGGGATTAAACTATAAATTAACATTTTTACATACTCTGTATAAGCGGGTTCTTCATATGTTGCTATTATTGATACAAACTATGGATGGTCAGGAACTCTCATTGAGATATTCTTCTAAAGTTTTTCTAAAGGCGTTTAACGAGAGAAAGGACAGTATCAAATTCGTGAAATTACTATCCCACTTTTATCCGGCAGTTATTAACAGTAATATTAATGTTATAAACTATTTTAACCGCATGTTTCACTTTTTCGAACATGAAAAGAGAACTAATTACGAATACGAAAGAGGAAATATTATAATTTTTCCCCTAGCACTGTATTCGGCAGATAAAGTAGATACCGAGTTAGCTATCAAATTAGGATTTAAATCTTTGGTACAATACATAAAGTTTATCTTTTTACAGATGTCTCTGTTATACATTAAAATCTACGAACTACCCTGTTGTGACAACTTTTTACATGCAGATCTTAAACCCGATAATATCTTACTTTTTGATTCCAATGAACCAATAATAATTCATCTAAAGAATAAAAAGTTTGTTTTTAATGAACGTATTAAATCGGCATTAAACGACTTTGACTTTTCCCAAGTGGCTGGAATCATTAACAAGAAAATAAAAAACAATTTCAAAGTTGAACATAACTGGTATTACGATTTCCATTTCTTTGTTCATACTTTATTAAAAACATATCCAGAAATCGAAAAAGATATCGAATTTAGTACAGCATTAGAAGAATTCATCATGTGTACCAAAACAGACTGTGATAAATATAGATTAAAGGTTTCCATTCTTCACCCAATTAGTTTCTTGGAAAAATTTATTATGAGAGACATTTTCTCAGACTGGATAAATGGCGGAAAC
>MN648051
ATGGGTGTTGCCAATGATTCATCCCCTGAATATCAATGGATGTCTCCCCATAGATTATCAGATACTGTTATATTAGGAGACTGTTTATATTTTAACAACATAATGTCCCAATTAGATTTACACCAAAATTGGGCTCCGTCAGTTAGATTGTTAAATTATTTTAAGAATTTTAATAAGGAAACACTACTAAAGATAGAAGAGAATGATTACATTAATTCATCCTTTTTCCAACAAAAAGATAAACGATTTTATCCTATAAACGACGATTTTTATCACATATCTACAGGAGGATATGGTATAGTCTTTAAGATAGATAACTATGTAGTAAAATTTGTATTCGAGGCCACAAAATTATATAGTCCCATGGAAACTACGGCGGAGTTTACAGTACCCAAATTTCTATACAACAATCTAAAGGGAGATGAAAAAAAATTAATCGTGTGTGCGTGGGCCATGGGATTAAACTATAAATTAACATTTTTACATACTCTGTATAAGCGGGTTCTTCATATGTTGCTATTATTGATACAAACTATGGATGGTCAGGAACTCTCATTGAGATATTCTTCTAAAGTTTTTCTAAAGGCGTTTAACGAGAGAAAGGACAGTATCAAATTCGTGAAATTACTATCCCACTTTTATCCGGCAGTTATTAACAGTAATATTAATGTTATAAACTATTTTAACCGCATGTTTCACTTTTTCGAACATGAAAAGAGAACTAATTACGAATACGAAAGAGGAAATATTATAATTTTTCCCCTAGCACTGTATTCGGCAGATAAAGTAGATACCGAGTTAGCTATCAAATTAGGATTTAAATCTTTGGTACAATACATAAAGTTTATCTTTTTACAGATGTCTCTGTTATACATTAAAATCTACGAACTACCCTGTTGTGACAACTTTTTACATGCAGATCTTAAACCCGATAATATCTTACTTTTTGATTCCAATGAACCAATAATAATTCATCTAAAGAATAAAAAGTTTGTTTTTAATGAACGTATTAAATCGGCATTAAACGACTTTGACTTTTCCCAAGTGGCTGGAATCATTAACAAGAAAATAAAAAACAATTTCAAAGTTGAACATAACTGGTATTACGATTTCCATTTCTTTGTTCATACTTTATTAAAAACATATCCAGAAATCGAAAAAGATATCGAATTTAGTACAGCATTAGAAGAATTCATCATGTGTACCAAAACAGACTGTGATAAATATAGATTAAAGGTTTCCATTCTTCACCCAATTAGTTTCTTGGAAAAATTTATTATGAGAGACATTTTCTCAGACTGGATAAATGGCAGAAAC
>KP849471
ATGGGTGTTGCCAATGATTCATCCCCTGAATATCAATGGATGTCTCCCCATAGATTATCAGATACTGTTATATTAGGAGACTGTTTATATTTTAACAACATAATGTCCCAATTAGATTTACACCAAAATTGGGCTCCGTCAGTTAGATTGTTAAATTATTTTAAGAATTTTAATAAGGAAACACTACTAAAGATAGAAGAGAATGATTACATTAATTCATCCTTTTTCCAACAAAAAGATAAACGATTTTATCCTATAAACGACGATTTTTATCACATATCTACAGGAGGATATGGTATAGTCTTTAAGATAGATAACTATGTAGTAAAATTTGTATTCGAGGCCACAAAATTATATAGTCCCATGGAAACTACGGCGGAGTTCACAGTACCCAAATTTCTATACAACAATCTAAAGGGAGATGAAAAAAAATTAATCGTGTGTGCGTGGGCCATGGGATTAAACTATAAATTAACATTTTTACATACTCTGTATAAGCGGGTTCTTCATATGTTGCTATTATTGATACAAACTATGGATGGTCAGGAACTCTCATTGAGATATTCTTCTAAAGTTTTTCTAAAGGCGTTTAACGAGAGAAAGGACAGTATCAAATTCGTGAAATTACTATCCCACTTTTATCCTGCAGTTATTAACAGTAATATTAATGTTATAAACTATTTTAACCGCATGTTTCACTTTTTCGAACATGAAAAGAGAACTAATTACGAATACGAAAGAGGAAATATTATAATTTTTCCCCTAGCACTGTATTCGGCAGATAAAGTAGATACCGAGTTAGCTATCAAATTAGGATTTAAATCTTTGGTACAATACATAAAGTTTATCTTTTTACAGATGTCTCTGTTATACATTAAAATCTACGAACTACCCTGTTGTGACAACTTTTTACATGCAGATCTTAAACCCGATAATATCTTACTTTTTGATTCCAATGAACCAATAATAATTCATCTAAAGAATAAAAAGTTTGTTTTTAATGAACGTATTAAATCGGCATTAAACGACTTTGACTTTTCCCAAGTGGCTGGAATCATTAACAAGAAAATAAAAAACAATTTCAAAGTTGAACATAACTGGTATTACGATTTCCATTTCTTTGTTCATACTTTATTAAAAACATATCCAGAAATCGAAAAAGATATCGAATTTAGTACAGCATTAGAAGAATTCATCATGTGTACCAAAACAGACTGTGATAAATATAGATTAAAGGTTTCCATTCTTCACCCAATTAGTTTCTTGGAAAAATTTATTATGAGAGACATTTTCTCAGACTGGATAAATGGCGGAAAC
>OP215227
ATGGGTGTTGCCAATGATTCATCCCCTAAATATCAATGGATGTCTCCCCATAGATTATCAGATACTGTTATATTAGGAGACTGTTTATATTTTAACAACATAATGTCCCAATTAGATTTACACCAAAATTGGGCTCCGTCAGTTAGATTGTTAAATTATTTTAAGAATTTTAATAAGGAAACACTACTAAAGATAGAAGAGAATGATTACATTAATTCATCCTTTTTCCAACAAAAAGATAAACGATTTTATCCTATAAACGACGATTTTTATCACATATCTACAGGAGGATATGGTATAGTCTTTAAGATAGATAACTATGTAGTAAAATTTGTATTCGAGGCCACAAAATTATATAGTCCCATGGAAACTACGGCGGAGTTTACAGTACCCAAATTTCTATACAACAATCTAAAGGGAGATGAAAAAAAATTAATCGTGTGTGCGTGGGCCATGGGATTAAACTATAAATTAACATTTTTACATACTCTGTATAAGCGGGTTCTTCATATGTTGCTATTATTGATACAAACTATGGATGGTCAGGAACTCTCATTGAGATATTCTTCTAAAGTTTTTCTAAAGGCGTTTAACGAGAGAAAGGACAGTATCAAATTCGTGAAATTACTATCCCACTTTTATCCGGCAGTTATTAACAGTAATATTAATGTTATAAACTATTTTAACCGCATGTTTCACTTTTTCGAACATGAAAAGAGAACTAATTACGAATACGAAAGAGGAAATATTATAATTTTTCCCCTAGCACTGTATTCGGCAGATAAAGTAGATACCGAGTTAGCTATCAAATTAGGATTTAAATCTTTGGTACAATACATAAAGTTTATCTTTTTACAGATGTCTCTGTTATACATTAAAATCTACGAACTACCCTGTTGTGACAACTTTTTACATGCAGATCTTAAACCCGATAATATCTTACTTTTTGATTCCAATGAACCAATAATAATTCATCTAAAGAATAAAAAGTTTGTTTTTAATGAACGTATTAAATCGGCATTAAACGACTTTGACTTTTCCCAAGTGGCTGGAATCATTAACAAGAAAATAAAAAACAATTTCAAAGTTGAACATAACTGGTATTACGATTTCCATTTCTTTGTTCATACTTTATTAAAAACATATCCAGAAATCGAAAAAGATATCGAATTTAGTACAGCATTAGAAGAATTCATCATGTGTACCAAAACAGACTGTGATAAATATAGATTAAAGGTTTCCATTCTTCACCCAATTAGTTTCTTGGAAAAATTTATTATGAGAGACATTTTCTCAGACTGGATAAATGGCAGAAAC
>ON918656
ATGGGTGTTGCCAATGATTCATCCCCTGAATATCAATGGATGTCTCCCCATAGATTATCAGATACTGTTATATTAGGAGACTGTTTATATTTTAACAACATAATGTCCCAATTAGATTTACACCAAAATTGGGCTCCGTCAGTTAGATTGTTAAATTATTTTAAGAATTTTAATAAGGAAACACTACTAAAGATAGAAGAGAATGATTACATTAATTCATCCTTTTTCCAACAAAAAGATAAACGATTTTATCCTATAAACGACGATTTTTATCACATATCTACAGGAGGATATGGTATAGTCTTTAAGATAGATAACTATGTAGTAAAATTTGTATTCGAGGCCACAAAATTATATAGTCCCATGGAAACTACGGCGGAGTTTACAGTACCCAAATTTCTATACAACAATCTAAAGGGAGATGAAAAAAAATTAATCGTGTGTGCGTGGGCCATGGGATTAAACTATAAATTAACATTTTTACATACTCTGTATAAGCGGGTTCTTCATATGTTGCTATTATTGATACAAACTATGGATGGTCAGGAACTCTCATTGAGATATTCTTCTAAAGTTTTTCTAAAGGCGTTTAACGAGAGAAAGGACAGTATCAAATTCGTGAAATTACTATCCCACTTTTATCCGGCAGTTATTAACAGTAATATTAATGTTATAAACTATTTTAACCGCATGTTTCACTTTTTCGAACATGAAAAGAGAACTAATTACGAATACGAAAGAGGAAATATTATAATTTTTCCCCTAGCACTGTATTCGGCAGATAAAGTAGATACCGAGTTAGCTATCAAATTAGGATTTAAATCTTTGGTACAATACATAAAGTTTATCTTTTTACAGATGTCTCTGTTATACATTAAAATCTACGAACTACCCTGTTGTGACAACTTTTTACATGCAGATCTTAAACCCGATAATATCTTACTTTTTGATTCCAATGAACCAATAATAATTCATCTAAAGAATAAAAAGTTTGTTTTTAATGAACGTATTAAATCGGCATTAAACGACTTTGACTTTTCCCAAGTGGCTGGAATCATTAACAAGAAAATAAAAAACAATTTCAAAGTTGAACATAACTGGTATTACGATTTCCATTTCTTTGTTCATACTTTATTAAAAACATATCCAGAAATCGAAAAAGATATCGAATTTAGTACAGCATTAGAAGAATTCATCATGTGTGCCAAAACAGACTGTGATAAATATAGATTAAAGGTTTCCATTCTTCACCCAATTAGTTTCTTGGAAAAATTTATTATGAGAGACATTTTCTCAGACTGGATAAATGGCAGAAAC
>KP849469
ATGGGTGTTGCCAATGATTCATCCCCTGAATATCAATGGATGTCTCCCCATAGATTATCAGATACTGTTATATTAGGAGACTGTTTATATTTTAACAACATAATGTCCCAATTAGATTTACACCAAAATTGGGCTCCGTCAGTTAGATTGTTAAATTATTTTAAGAATTTTAATAAGGAAACACTACTAAAGATAGAAGAGAATGATTACATTAATTCATCCTTTTTCCAACAAAAAGATAAACGATTTTATCCTATAAACGACGATTTTTATCACATATCTACAGGAGGATATGGTATAGTCTTTAAGATAGATAACTATGTAGTAAAATTTGTATTCGAGGCCACAAAATTATATAGTCCCATGGAAACTACGGCGGAGTTCACAGTACCCAAATTTCTATACAACAATCTAAAGGGAGATGAAAAAAAATTAATCGTGTGTGCGTGGGCCATGGGATTAAACTATAAATTAACATTTTTACATACTCTGTATAAGCGGGTTCTTCATATGTTGCTATTATTGATACAAACTATGGATGGTCAGGAACTCTCATTGAGATATTCTTCTAAAGTTTTTCTAAAGGCGTTTAACGAGAGAAAGGACAGTATCAAATTCGTGAAATTACTATCCCACTTTTATCCTGCAGTTATTAACAGTAATATTAATGTTATAAACTATTTTAACCGCATGTTTCACTTTTTCGAACATGAAAAGAGAACTAATTACGAATACGAAAGAGGAAATATTATAATTTTTCCCCTAGCACTGTATTCGGCAGATAAAGTAGATACCGAGTTAGCTATCAAATTAGGATTTAAATCTTTGGTACAATACATAAAGTTTATCTTTTTACAGATGTCTCTGTTATACATTAAAATCTACGAACTACCCTGTTGTGACAACTTTTTACATGCAGATCTTAAACCTGATAATATCTTACTTTTTGATTCCAATGAACCAATAATAATTCATCTAAAGAATAAAAAGTTTGTTTTTAATGAACGTATTAAATCGGCATTAAACGACTTTGACTTTTCCCAAGTGGCTGGAATCATTAACAAGAAAATAAAAAACAATTTCAAAGTTGAACATAACTGGTATTACGATTTCCATTTCTTTGTTCATACTTTATTAAAAACATATCCAGAAATCGAAAAAGATATCGAATTTAGTACAGCATTAGAAGAATTCATCATGTGTACCAAAACAGACTGTGATAAATATAGATTAAAGGTTTCCATTCTTCACCCAATTAGTTTCTTGGAAAAATTTATTATGAGAGACATTTTCTCAGACTGGATAAATGGCGGAAAC
>KJ642618
ATGGGTGTTGCCAATGATTCATCCCCTGAATATCAATGGATGTCTCCCCATAGATTATCAGATACTGTTATATTAGGAGACTGTTTATATTTTAACAACATAATGTCCCAATTAGATTTACACCAAAATTGGGCTCCGTCAGTTAGATTGTTAAATTATTTTAAGAATTTTAATAAGGAAACACTACTAAAGATAGAAGAGAATGATTACATTAATTCATCCTTTTTCCAACAAAAAGATAAACGATTTTATCCTATAAACGACGATTTTTATCACATATCTACAGGAGGATATGGTATAGTCTTTAAGATAGATAACTATGTAGTAAAATTTGTATTCGAGGCCACAAAATTATATAGTCCCATGGAAACTACGGCGGAGTTCACAGTACCCAAATTTCTATACAACAATCTAAAGGGAGATGAAAAAAAATTAATCGTGTGTGCGTGGGCCATGGGATTAAACTATAAATTAACATTTTTACATACTCTGTATAAGCGGGTTCTTCATATGTTGCTATTATTGATACAAACTATGGATGGTCAGGAACTCTCATTGAGATATTCTTCTAAAGTTTTTCTAAAGGCGTTTAACGAGAGAAAGGACAGTATCAAATTCGTGAAATTACTATCCCACTTTTATCCTGCAGTTATTAACAGTAATATTAATGTTATAAACTATTTTAACCGCATGTTTCACTTTTTCGAACATGAAAAGAGAACTAATTACGAATACGAAAGAGGAAATATTATAATTTTCCCCCTAGCACTGTATTCGGCAGATAAAGTAGATACCGAGTTAGCTATCAAATTAGGATTTAAATCTTTGGTACAATACATAAAGTTTATCTTTTTACAGATGTCTCTGTTATACATTAAAATCTACGAACTACCCTGTTGTGACAACTTTTTACATGCAGATCTTAAACCCGATAATATCTTACTTTTTGATTCCAATGAACCAATAATAATTCATCTAAAGAATAAAAAGTTTGTTTTTAATGAACGTATTAAATCGGCATTAAACGACTTTGACTTTTCCCAAGTGGCTGGAATCATTAACAAGAAAATAAAAAACAATTTCAAAGTTGAACATAACTGGTATTACGATTTCCATTTCTTTGTTCATACTTTATTAAAAACATATCCAGAAATCGAAAAAGATATCGAATTTAGTACAGCATTAGAAGAATTCATCATGTGTACCAAAACAGACTGTGATAAATATAGATTAAAGGTTTCCATTCTTCACCCAATTAGTTTCTTGGAAAAATTTATTATGAGAGACATTTTCTCAGACTGGATAAATGGCGGAAAC
>KJ642612
ATGGGTGTTGCCAATGATTCATCCACTGAATATCAATGGATGTCTCCCCATAGATTATCAGATACTGTTATATTAGGAGACTGTTTATATTTTAACAACATAATGTCCCAATTAGATTTACACCAAAATTGGGCTCCGTCAGTTAGATTGTTAAATTATTTTAAGAATTTTAATAAGGAAACACTACTAAAGATAGAAGAGAATGATTACATTAATTCATCCTTTTTCCAACAAAAAGATAAACGATTTTATCCTATAAACGACGATTTTTATCACATATCTACAGGAGGATATGGTATAGTCTTTAAGATAGATAACTATGTAGTAAAATTTGTATTCGAGGCCACAAAATTATATAGTCCCATGGAAACTACGGCGGAGTTCACAGTACCCAAATTTCTATACAACAATCTAAAGGGAGATGAAAAAAAATTAATCGTGTGTGCGTGGGCCATGGGATTAAACTATAAATTAACATTTTTACATACTCTGTATAAGCGGGTTCTTCATATGTTGCTATTATTGATACAAACTATGGATGGTCAGGAACTCTCATTGAGATATTCTTCTAAAGTTTTTCTAAAGGCGTTTAACGAGAGAAAGGACAGTATCAAATTCGTGAAATTACTATCCCACTTTTATCCTGCAGTTATTAACAGTAATATTAATGTTATAAACTATTTTAACCGCATGTTTCACTTTTTCGAACATGAAAAGAGAACTAATTACGAATACGAAAGAGGAAATATTATAATTTTTCCCCTAGCACTGTATTCGGCAGATAAAGTAGATACCGAGTTAGCTATCAAATTAGGATTTAAATCTTTGGTACAATACATAAAGTTTATCTTTTTACAGATGTCTCTGTTATACATTAAAATCTACGAACTACCCTGTTGTGACAACTTTTTACATGCAGATCTTAAACCCGATAATATCTTACTTTTTGATTCCAATGAACCAATAATAATTCATCTAAAGAATAAAAAGTTTGTTTTTAATGAACGTATTAAATCGGCATTAAACGACTTTGACTTTTCCCAAGTGGCTGGAATCATTAACAAGAAAATAAAAAACAATTTCAAAGTTGAACATAACTGGTATTACGATTTCCATTTCTTTGTTCATACTTTATTAAAAACATATCCAGAAATCGAAAAAGATATCGAATTTAGTACAGCATTAGAAGAATTCATCATGTGTACCAAAACAGACTGTGATAAATATAGATTAAAGGTTTCCATTCTTCACCCAATTAGTTTCTTGGAAAAATTTATTATGAGAGACATTTTCTCAGACTGGATAAATGGCGGAAAC
>HQ857562
ATGGGTGTTGCCAATGATTCATCCCCTGAATATCGATGGATGTCTCCCCATAGATTATCAGATACTGTTATATTAGGAGACTGTTTATATTTTAACAACATAATGTCCCAATTAGATTTACACCAAAATTGGGCTCCGTCAGTTAGATTGTTAAATTATTTTAAGAATTTTAATAAGGAAACACTACTAAAGATAGAAGAGAATGATTACATTAATTCATCCTTTTTCCAACAAAAAGATAAACGATTTTATCCTATAAACGACGATTTTTATCACATATCTACAGGAGGATATGGTATAGTCTTTAAGATAGATAACTATGTAGTAAAATTTGTATTCGAGGCCACAAAATTATATAGTCCCATGGAAACTACGGCGGAGTTCACAGTACCCAAATTTCTATACAACAATCTAAAGGGAGATGAAAAAAAATTAATCGTGTGTGCGTGGGCCATGGGATTAAACTATAAATTAACATTTTTACATACTCTGTATAAGCGGGTTCTTCATATGTTGCTATTATTGATACAAACTATGGATGGTCAGGAACTCTCATTGAGATATTCTTCTAAAGTTTTTCTAAAGGCGTTTAACGAGAGAAAGGACAGTATCAAATTCGTGAAATTACTATCCCACTTTTATCCTGCAGTTATTAACAGTAATATTAATGTTATAAACTATTTTAACCGCATGTTTCACTTTTTCGAACATGAAAAGAGAACTAATTACGAATACGAAAGAGGAAATATTATAATTTTTCCCCTAGCACTGTATTCGGCAGATAAAGTAGATACCGAGTTAGCTATCAAATTAGGATTTAAATCTTTGGTACAATACATAAAGTTTATCTTTTTACAGATGTCTCTGTTATACATTAAAATCTACGAACTACCCTGTTGTGACAACTTTTTACATGCAGATCTTAAACCCGATAATATCTTACTTTTTGATTCCAATGAACCAATAATAATTCATCTAAAGAATAAAAAGTTTGTTTTTAATGAACGTATTAAATCGGCATTAAACGACTTTGACTTTTCCCAAGTGGCTGGAATCATTAACAAGAAAATAAAAAACAATTTCAAAGTTGAACATAACTGGTATTACGATTTCCATTTCTTTGTTCATACTTTATTAAAAACATATCCAGAAATCGAAAAAGATATCGAATTTAGTACAGCATTAGAAGAATTCATCATGTGTACCAAAACAGACTGTGATAAATATAGATTAAAGGTTTCCATTCTTCACCCAATTAGTTTCTTGGAAAAATTTATTATGAGAGACATTTTCTCAGACTGGATAAATGGCGGAAAC
>NC003310
ATGGGTGTTGCCAATGATTCATCCCCTGAATATCAATGGATGTCTCCCCATAGATTATCAGATACTGTTATATTAGGAGACTGTTTATATTTTAACAACATAATGTCCCAATTAGATTTACACCAAAATTGGGCTCCGTCAGTTAGATTGTTAAATTATTTTAAGAATTTTAATAAGGAAACACTACTAAAGATAGAAGAGAATGATTACATTAATTCATCTTTTTTCCAACAAAAAGATAAACGATTTTATCCTATAAACGACGATTTTTATCACATATCTACAGGAGGATATGGTATAGTCTTTAAGATAGATAACTATGTAGTAAAATTTGTATTCGAGGCCACAAAATTATATAGTCCCATGGAAACTACGGCGGAGTTCACAGTACCCAAATTTCTATACAACAATCTAAAGGGAGATGAAAAAAAATTAATCGTGTGTGCGTGGGCCATGGGATTAAACTATAAATTAACATTTTTACATACTCTGTATAAGCGGGTTCTTCATATGTTGCTATTATTGATACAAACTATGGATGGTCAGGAACTCTCATTGAGATATTCTTCTAAAGTTTTTCTAAAGGCGTTTAACGAGAGAAAGGACAGTATCAAATTCGTGAAATTACTATCCCACTTTTATCCTGCAGTTATTAACAGTAATATTAATGTTATAAACTATTTTAACCGCATGTTTCACTTTTTCGAACATGAAAAGAGAACTAATTACGAATACGAAAGAGGAAATATTATAATTTTTCCCCTAGTACTGTATTCGGCAGATAAAGTAGATACCGAGTTAGCTATCAAATTAGGATTTAAATCTTTGGTACAATACATAAAGTTTATCTTTTTACAGATGTCTCTGTTATACATTAAAATCTACGAACTACCCTGTTGTGACAACTTTTTACATGCAGATCTTAAACCCGATAATATCTTACTTTTTGATTCCAATGAACCAATAATAATTCATCTAAAGAATAAAAAGTTTGTTTTTAATGAACGTATTAAATCGGCATTAAACGACTTTGACTTTTCCCAAGTGGCTGGTATCATTAACAAGAAAATAAAAAACAATTTCAAAGTTGAACATAACTGGTATTACGATTTCCATTTCTTTGTTCATACTTTATTAAAAACATATCCAGAAATCGAAAAAGATATCGAATTTAGTACAGCATTAGAAGAATTCATTATGTGTACCAAAACAGACTGTGATAAATATAGATTAAAGGTTTCCATTCTTCACCCAATTAGTTTCTTGGAAAAATTTATTATGAGAGACATTTTCTCAGACTGGATAAATGGCGGAAAC
