# Supplementary material for: Evolutionary dissection of monkeypox virus: Positive Darwinian selection drives the adaptation of virus–host interaction proteins
Source: Front Cell Infect Microbiol. 2023 Jan 13;12:1083234. doi: 10.3389/fcimb.2022.1083234 (PMC9880225; doi:10.3389/fcimb.2022.1083234)
Supplement: Supplementary file 1 [file DataSheet_1.zip › Dataset_MPXV_coding_gene_allleles/MPXVgp044.fas]

>KJ642614
ATGTTAAACAGGATACAAACCTTGATGAAAACAGCTAACAATTATGAAACTATTGAGATATTGCGTAATTATTTAAGACTGTATATCATTTTGGCACGAAATGAAGAAGGTCGTGGTATACTAATATACGATGATAACATAGATAGTGTTATGTCGATGATGAATATTACAATATTAGAAGTTATAGGATTGACCCATTGCACAAAATTAAGATCATCGCCTCCAATTCCTATGTCTAGATTGTTTATGGACGAAATAGATCATGAATCATATTATTCTCCAAAAACTTCATATTATCCATTGATCGATATTATACGAAAGCGTTCCCACGAACAGGGAGATATAGCACTGGCTTTAGAACGATACGGTATTGAGAATACAGATTCCATATCAGAAATTAATGAATGGCTGTCGTCAAAAGGTTTAGCATGTTATAGATTTGTAAAATTTAGCGATTACAGGAAACAGCAGATGTATCGAAAGTTCTCTAGGTATACTATAGTTGACAGTATGATAATAGGGCATATAGGTCATCATTATATTTGGATTAAGAATTTAGAAACATATACGCGTCCCGAGATTGATGTGTTACCGTTCGATATTAAATACATATCTAGAGATGAATTGTGGGCGCGAATTTCGTCCTCATTAGTTCAAACACATATAAAAACCATCGCCGTATCAGTTTATGGAGCCATTACTGATAATGGACCAATACCATATATGATATCCACGTACCCGGGTAATACCTTTGTTAACTTTAATAGTGTAAAAGATCTAATTTTAGATTTCTTAGATTGGATTAAAGATATTATGACTAGTACACGAACTATCATTCTAGTAGGTTACATGAGTAATCTATTCGATATACCGTTGCTAACAGTATACTGGCCCAATAACTGTGGATGGAAAATCTATAATAATACATTAATATCATCCGACGGTGCTAGGGTTATTTGGATGGATGCGTATAAATTTTCTTGCGGTTTATCTTTACAAGACTATTGTTATCATTGGGGTAGTAAACCAGAGAGCCGACCATTTGATTTAATAAAAAAATCAGATGCTAAACGCAATACTAAATCGTTGGTCAAAGAATCTATGGCATCCTTGAAATCCTTGTACGAGGCATTCGAAACACAATCAGGAGCGTTAGAAGTTTTAATGAGTCCATGTAGGATGTTTTCGTTTTCTAGAATAGAAGACATGTTCTTAACTAGTGTCATCAATAGAGTATCCGAGAATACTGGAATGGGGATGTATTATCCTACCAACGATATACCTTCTCTATTTATCGAATCATCTATCTGTCTAGATTATATTATAGTGAATAATCAGGAATCCAACAAATATCGTATCAAATCTGTTCTCGATATCATTTCTTCAAAACAATACCCTGCAGGACGTCCCAACTACGTTAAAAATGGTACAAAAGGAAAGTTATATATCGCGTTGTGTAAAGTCACGGTACCTACTAACGACCATATTCCCGTAGTTTATCACGATGATGACAATACTACCACCTTTATTACAGTATTGACGTCCGTCGATATTGAAACTGCTATCAGAGCAGGATATTCGATAGTCGAACTAGGGGCTTTACAATGGGATGATAATATTCCAGAACTTAAAGACTGTTTACTGGATAGTATCAAGATAATTTATGACTTGAACGCAGTCACAACAAATAATTTATTGGAACAACTCATAGAAAATATTAACTTTAACAACTCTAGTATAATTTCGTTGTTCTATACATTTGCCATTAGTTATTGCCGAGCATTCATTTACTCAATTATGGAAACCATAGATCCGGTGTATATATCTCAGTTCAGTTATAAAGAATTATACGTTAGTAGCTCTTGTAAAGATATTAATGAATCCATGAGTCAGATGGTAAAATTA
>KJ642617
ATGTTAAACAGGATACAAACCTTGATGAAAACAGCTAACAATTATGAAACTATTGAGATATTGCGTAATTATTTAAGACTGTATATCATTTTGGCACGAAATGAAGAAGGTCGTGGTATACTAATATACGATGATAACATAGATAGTGTTATGTCGATGATGAATATTACAATATTAGAAGTTATAGGATTGACCCATTGCACAAAATTAAGATCATCGCCTCCAATTCCTATGTCTAGATTGTTTATGGACGAAATAGATCATGAATCATATTATTCTCCAAAAACTTCATATTATCCATTGATCGATATTATACGAAAGCGTTCCCACGAACAGGGAGATATAGCACTGGCTTTAGAACGATACGGTATTGAGAATACAGATTCCATATCAGAAATTAATGAATGGCTGTCGTCAAAAGGTTTAGCATGTTATAGATTTGTAAAATTTAACGATTACAGGAAACAGCAGATGTATCGAAAGTTCTCTAGGTATACTATAGTTGACAGTATGATAATAGGGCATATAGGTCATCATTATATTTGGATTAAGAATTTAGAAACATATACGCGTCCCGAGATTGATGTGTTACCGTTCGATATTAAATGCATATCTAGAGATGAATTGTGGGCGCGAATTTCGTCCTCATTAGATCAAACACATATAAAAACCATCGCCGTATCAGTTTATGGAGCCATTACTGATAATGGACCAATACCATATATGATATCCACGTACCCGGGTAATACCTTTGTTAACTTTAATAGTGTAAAAGATCTAATTTTAGATTTCTTAGATTGGATTAAAGATATTATGACTAGTACACGAACTATCATTCTAGTAGGTTACATGAGTAATCTATTCGATATACCGTTGCTAACAGTATACTGGCCCAATAACTGTGGATGGAAAATCTATAATAATACATTAATATCATCCGACGGTGCTAGGGTTATTTGGATGGATGCGTATAAATTTTCTTGCGGTTTATCTTTACAAGACTATTGTTATCATTGGGGTAGTAAACCAGAGAGCCGACCATTTGATTTAATAAAAAAATCAGATGCTAAACGCAATACTAAATCGTTGGTCAAAGAATCTATGGCATCCTTGAAATCCTTGTACGAGGCATTCGAAACACAATCAGGAGCGTTAGAAGTTTTAATGAGTCCATGTAGGATGTTTTCGTTTTCTAGAATAGAAGACATGTTCTTAACTAGTGTCATCAATAGAGTATCCGAGAATACTGGAATGGGGATGTATTATCCTACCAACGATATACCTTCTCTATTTATCGAATCATCTATCTGTCTAGATTATATTATAGTGAATAATCAGGAATCCAACAAATATCGTATCAAATCTGTTCTCGATATCATTTCTTCAAAACAATACCCTGCAGGACGTCCCAACTACGTTAAAAATGGTACAAAAGGAAAGTTATATATCGCGTTGTGTAAAGTCACGGTACCTACTAACGACCATATTCCCGTAGTTTATCACGATGATGACAATACTACCACCTTTATTACAGTATTGACGTCCGTCGATATTGAAACTGCTATCAGAGCAGGATATTCGATAGTCGAACTAGGGGCTTTACAATGGGATGATAATATTCCAGAACTTAAAGACTGTTTACTGGATAGTATCAAGATAATTTATGACTTGAACGCAGTCACAACAAATAATTTATTGGAACAACTCATAGAAAATATTAACTTTAACAACTCTAGTATAATTTCGTTGTTCTATACATTTGCCATTAGTTATTGCCGAGCATTCATTTACTCAATTATGGAAACCATAGATCCGGTGTATATATCTCAGTTCAGTTATAAAGAATTATACGTTAGTAGCTCTTGTAAAGATATTAATGAATCCATGAGTCAGATGGTAAAATTA
>MG693724
ATGTTAAACAGGATACAAACCTTGATGAAAACAGCTAACAATTATGAAACTATTGAGATATTGCGTAATTATTTAAGACTGTATATCATTTTGGCACGAAATGAAGAAGGTCGTGGTATACTAATATACGATGATAACATAGATAGTGTTATGTCGATGATGAATATTACAATATTAGAAGTTATAGGATTGACCCATTGCACAAAATTAAGATCATCGCCTCCAATTCCTATGTCTAGATTGTTTATGGACGAAATAGATCATGAATCATATTATTCTCCAAAAACTTCATATTATCCATTGATCGATATTATACGAAAGCGTTCCCACGAACAGGGAGATATAGCACTGGCTTTAGAACGATACGGTATTGAGAATACAGATTCCATATCAGAAATTAATGAATGGCTGTCGTCAAAAGGTTTAGCATGTTATAGATTTGTAAAATTTAACGATTACAGGAAACAGCAGATGTATCGAAAGTTCTCTAGGTATACTATAGTTGACAGTATGATAATAGGGCATATAGGTCATCATTATATTTGGATTAAGAATTTAGAAACATATACGCGTCCCGAGATTGATGTGTTACCGTTCGATATTAAATGCATATCTAGAGATGAATTGTGGGCGCGAATTTCGTCCTCATTAGATCAAACACATATAAAAACCATCGCCGTATCAGTTTATGGAGCCATTACTGATAATGGACCAATACCATATATGATATCCACGTACCCGGGTAATACCTTTGTTAACTTTAATAGTGTAAAAGATCTAATTTTAGATTTCTTAGATTGGATTAAAGATATTATGACTAGTACACGAACTATCATTCTAGTAGGTTACATGAGTAATCTATTCGATATACCGTTGCTAACAGTATACTGGCCCAATAACTGTGGATGGAAAATCTATAATAATACATTAATATCATCCGACGGTGCTAGGGTTATTTGGATGGATGTGTATAAATTTTCTTGCGGTTTATCTTTACAAGACTATTGTTATCATTGGGGTAGTAAACCAGAGAGCCGACCATTTGATTTAATAAAAAAATCAGATGCTAAACGCAATACTAAATCGTTGGTCAAAGAATCTATGGCATCCTTGAAATCCTTGTACGAGGCATTCGAAACACAATCAGGAGCGTTAGAAGTTTTAATGAGTCCATGTAGGATGTTTTCGTTTTCTAGAATAGAAGACATGTTCTTAACTAGTGTCATCAATAGAGTATCCGAGAATACTGGAATGGGGATGTATTATCCTACCAACGATATACCTTCTCTATTTATCGAATCATCTATCTGTCTAGATTATATTATAGTGAATAATCAGGAATCCAACAAATATCGTATCAAATCTGTTCTCGATATCATTTCTTCAAAACAATACCCTGCAGGACGTCCCAACTACGTTAAAAATGGTACAAAAGGAAAGTTATATATCGCGTTGTGTAAAGTCACGGTACCTACTAACGACCATATTCCCGTAGTTTATCACGATGATGACAATACTACCACCTTTATTACAGTATTGACGTCCGTCGATATTGAAACTGCTATCAGAGCAGGATATTCGATAGTCGAACTAGGGGCTTTACAATGGGATGATAATATTCCAGAACTTAAAGACTGTTTACTGGATAGTATCAAGATAATTTATGACTTGAACGCAGTCACAACAAATAATTTATTGGAACAACTCATAGAAAATATTAACTTTAACAACTCTAGTATAATTTCGTTGTTCTATACATTTGCCATTAGTTATTGCCGAGCATTCATTTACTCAATTATGGAAACCATAGATCCGGTGTATATATCTCAGTTCAGTTATAAAGAATTATACGTTAGTAGCTCTTGTAAAGATATTAATGAATCCATGAGTCAGATGGTAAAATTA
>KJ642613
ATGTTAAACAGGATACAAACCTTGATGAAAACAGCTAACAATTATGAAACTATTGAGATATTGCGTAATTATTTAAGACTGTATATCATTTTGGCACGAAATGAAGAAGGTCGTGGTATACTAATATACGATGATAACATAGATAGTGTTATGTCGATGATGAATATTACAATATTAGAAGTTATAGGATTGACCCATTGCACAAAATTAAGATCATCGCCTCCAATTCCTATGTCTAGATTGTTTATGGACGAAATAGATCATGAATCATATTATTCTCCAAAAACTTCATATTATCCATTGATCGATATTATACGAAAGCGTTCCCACGAACAGGGAGATATAGCACTGGCTTTAGAACGATACGGTATTGAGAATACAGATTCCATATCAGAAATTAATGAATGGCTGTCGTCAAAAGGTTTAGCATGTTATAGATTTGTAAAATTTAACGATTACAGGAAACAGCAGATGTATCGAAAGTTCTCTAGGTATACTATAGTTGACAGTATGATAATAGGGCATATAGGTCATCATTATATTTGGATTAAGAATTTAGAAACATATACGCGTCCCGAGATTGATGTGTTACCGTTCGATATTAAATGCATATCTAGAGATGAATTGTGGGCGCGAATTTCGTCCTCATTAGATCAAACACATATAAAAACCATCGCCGTATCAGTTTATGGAGCCATTACTGATAATGGACCAATACCATATATGATATCCACGTACCCGGGTAATACCTTTGTTAACTTTAATAGTGTAAAAGATCTAATTTTAGATTTCTTAGATTGGATTAAAGATATTATGACTAGTACACGAACTATCATTCTAGTAGGTTACATGAGTAATCTATTCGATATACCGTTGCTAACAGTATACTGGCCCAATAACTGTGGATGGAAAATCTATAATAATACATTAATATCATCCGACGGTGCTAGGGTTATTTGGATGGATGCGTATAAATTTTCTTGCGGTTTATCTTTACAAGACTATTGTTATCATTGGGGTAGTAAACCAGAGAGCCGACCATTTGATTTAATAAAAAAATCAGATGCTAAACGCAATACTAAATCGTTGGTCAAAGAATCTATGGCATCCTTGAAATCCTTGTACGAGGCATTCGAAACACAATCAGGAGCGTTAGAAGTTTTAATGAGTCCATGTAGGATGTTTTCGTTTTCTAGAATAGAAGACATGTTCTTAACTAGTGTCATCAATAGAGTATCCGAGAATACTGGAATGGGGATGTATTATCCTACCAACGATATACCTTCTCTATTTATCGAATCATCTATCTGTCTAGATTATATTATAGTGAATAATCAGGAATCCAACAAATATCGTATCAAATCTGTTCTCGATATCATTTCTTCAAAACAATACCCTGCAGGACGTCCCAACTACGTTAAAAATGGTACAAAAGGAAAGTTATATATCGCGTTGTGTAAAGTCACGGTACCTACTAACGACCATATTCCCGTAGTTTATCACGATGATGACAATACTACCACCTTTATTACAGTATTGACGTCCGTCGATATTGAAACTGCTATCAGAGCAGGATATTCGATAGTCGAACTAGGGGCTTTACAATGGGATGATAATATTCCAGAACTTAAAGACTGTTTACTGGATAGTATCAAGATAATTTATGACTTGAACGCAGTCACAACAAATAATTTATTGGAACAACTCATAGAAAATATTAACTTTAACAACTCTAGTATAATTTCGTTGTTCTATACATTTGCCATTAGTTATTGCCGAGCATTCATTTACTCAATTATGGAAACCATAGATCCGGTGTATATATCTCAGTTCAGTTATAAAGAATTATACGTTAGTAGCTCTTATAAAGATATTAATGAATCCATGAGTCAGATGGTAAAATTA
>AY741551
ATGTTAAACAGGATACAAACCTTGATGAAAACAGCTAACAATTATGAAACTATTGAGATATTGCGTAATTATTTAAGACTGTATATCATTTTGGCACGAAATGAAGAAGGTCGTGGTATACTAATATACGATGATAACATAGATAGTGTTATGTCGATGATGAATATTACAATATTAGAAGTTATAGGATTGACCCATTGCACAAAATTAAGATCATCGCCTCCAATTCCTATGTCTAGATTGTTTATGGACGAAATAGATCATGAATCATATTATTCTCCAAAAACTTCATATTATCCATTGATCGATATTATACGAAAGCGTTCCCACGAACAGGGAGATATAGCACTGGCTTTAGAACGATACGGTATTGAGAATACAGATTCCATATCAGAAATTAATGAATGGCTGTCGTCAAAAGGTTTAGCATGTTATAGATTTGTAAAATTTAACGATTACAGGAAACAGCAGATGTATCGAAAGTTCTCTAGGTATACTATAGTTGACAGTATGATAATAGGGCATATAGGTCATCATTATATTTGGATTAAGAATTTAGAAACATATACGCGTCCCGAGATTGATGTGTTACCGTTCGATATTAAATGCATATCTAGAGATGAATTGTGGGCGCGAATTTCGTCCTCATTAGTTCAAACACATATAAAAACCATCGCCGTATCAGTTTATGGAGCCATTACTGATAATGGACCAATACCATATATGATATCCACGTACCCGGGTAATACCTTTGTTAACTTTAATAGTGTAAAAGATCTAATTTTAGATTTCTTAGATTGGATTAAAGATATTATGACTAGTACACGAACTATCATTCTAGTAGGTTACATGAGTAATCTATTCGATATACCGTTGCTAACAGTATACTGGCCCAATAACTGTGGATGGAAAATCTATAATAATACATTAATATCATCCGACGGTGCTAGGGTTATTTGGATGGATGCGTATAAATTTTCTTGCGGTTTATCTTTACAAGACTATTGTTATCATTGGGGTAGTAAACCAGAGAGCCGACCATTTGATTTAATAAAAAAATCAGATGCTAAACGCAATACTAAATCGTTGGTCAAAGAATCTATGGCATCCTTGAAATCCTTGTACGAGGCATTCGAAACACAATCAGGAGCGTTAGAAGTTTTAATGAGTCCATGTAGGATGTTTTCGTTTTCTAGAATAGAAGACATGTTCTTAACTAGTGTCATCAATAGAGTATCCGAGAATACTGGAATGGGGATGTATTATCCTACCAACGATATACCTTCTCTATTTATCGAATCATCTATCTGTCTAGATTATATTATAGTGAATAATCAGGAATCCAACAAATATCGTATCAAATCTGTTCTCGATATCATTTCTTCAAAACAATACCCTGCAGGACGTCCCAACTACGTTAAAAATGGTACAAAAGGAAAGTTATATATCGCGTTGTGTAAAGTCACGGTACCTACTAACGACCATATTCCCGTAGTTTATCACGATGATGACAATACTACCACCTTTATTACAGTATTGACGTCCGTCGATATTGAAACTGCTATCAGAGCAGGATATTCGATAGTCGAACTAGGGGCTTTACAATGGGATGATAATATTCCAGAACTTAAAGACTGTTTACTGGATAGTATCAAGATAATTTATGACTTGAACGCAGTCACAACAAATAATTTATTGGAACAACTCATAGAAAATATTAACTTTAACAACTCTAGTATAATTTCGTTGTTCTATACATTTGCCATTAGTTATTGCCGAGCATTCATTTACTCAATTATGGAAACCATAGATCCGGTGTATATATCTCAGTTCAGTTATAAAGAATTATACGTTAGTAGCTCTTGTAAAGATATTAATGAATCCATGAGTCAGATGGTAAAATTA
>KP849470
ATGTTAAACAGGATACAAACCTTGATGAAAACAGCTAACAATTATGAAACTATTGAGATATTGCGTAATTATTTAAGACTGTATATCATTTTGGCACGAAATGAAGAAGGTCGTGGTATACTAATATACGATGATAACATAGATAGTGTTATGTCGATGATGAATATTACAATATTAGAAGTTATAGGATTGACCCATTGCACAAAATTAAGATCATCGCCTCCAATTCCTATGTCTAGATTGTTTATGGACGAAATAGATCATGAATCATATTATTCTCCAAAAACTTCATATTATCCATTGATCGATATTATACGAAAGCGTTCCCACGAACAGGGAGATATAGCACTGGCTTTAGAACGATACGGTATTGAGAATACAGATTCCATATCAGAAATTAATGAATGGCTGTCGTCAAAAGGTTTAGCATGTTATAGATTTGTAAAATTTAACGATTACAGGAAACAGCAGATGTATCGAAAGTTCTCTAGGTATACTATAGTTGACAGTATGATAATAGGGCATATAGGTCATCATTATATTTGGATTAAGAATTTAGAAACATATACGCGTCCCGAGATTGATGTGTTACCGTTCGATATTAAATACATATCTAGAGATGAATTGTGGGCGCGAATTTCGTCCTCATTAGTTCAAACACATATAAAAACCATCGCCGTATCAGTTTATGGAGCCATTACTGATAATGGACCAATACCATATATGATATCCACGTACCCGGGTAATACCTTTGTTAACTTTAATAGTGTAAAAGATCTAATTTTAGATTTCTTAGATTGGATTAAAGATATTATGACTAGTACACGAACTATCATTCTAGTAGGTTACATGAGTAATCTATTCGATATACCGTTGCTAACAGTATACTGGCCCAATAACTGTGGATGGAAAATCTATAATAATACATTAATATCATCCGACGGTGCTAGGGTTATTTGGATGGATGCGTATAAATTTTCTTGCGGTTTATCTTTACAAGACTATTGTTATCATTGGGGTAGTAAACCAGAGAGCCGACCATTTGATTTAATAAAAAAATCAGATGCTAAACGCAATACTAAATCGTTGGTCAAAGAATCTATGGCATCCTTGAAATCCTTGTACGAGGCATTCGAAACACAATCAGGAGCGTTAGAAGTTTTAATGAGTCCATGTAGGATGTTTTCGTTTTCTAGAATAGAAGACATGTTCTTAACTAGTGTCATCAATAGAGTATCCGAGAATACTGGAATGGGGATGTATTATCCTACCAACGATATACCTTCTCTATTTATCGAATCATCTATCTGTCTAGATTATATTATAGTGAATAATCAGGAATCCAACAAATATCGTATCAAATCTGTTCTCGATATCATTTCTTCAAAACAATACCCTGCAGGACGTCCCAACTACGTTAAAAATGGTACAAAAGGAAAGTTATATATCGCGTTGTGTAAAGTCACGGTACCTACTAACGACCATATTCCCGTAGTTTATCACGATGATGACAATACTACCACCTTTATTACAGTATTGACGTCCGTCGATATTGAAACTGCTATCAGAGCAGGATATTCGATAGTCGAACTAGGGGCTTTACAATGGGATGATAATATTCCAGAACTTAAAGACTGTTTACTGGATAGTATCAAGATAATTTATGACTTGAACGCAGTCACAACAAATAATTTATTGGAACAACTCATAGAAAATATTAACTTTAACAACTCTAGTATAATTTCGTTGTTCTATACATTTGCCATTAGTTATTGCCGAGCATTCATTTACTCAATTATGGAAACCATAGATCCGGTGTATATATCTCAGTTCAGTTATAAAGAATTATACGTTAGTAGCTCTTGTAAAGATATTAATGAATCCATGAGTCAGATGGTAAAATTA
>DQ011154
ATGTTAAACAGGATACAAACCTTGATGAAAACAGCTAACAATTATGAAACTATTGAGATATTGCGTAATTATTTAAGACTGTATATCATTTTGGCACGAAATGAAGAAGGTCGTGGTATACTAATATACGATGATAACATAGATAGTGTTATGTCGATGATGAATATTACAATATTAGAAGTTATAGGATTGACCCATTGCACAAAATTAAGATCATCGCCTCCAATTCCTATGTCTAGATTGTTTATGGACGAAATAGATCATGAATCATATTATTCTCCAAAAACTTCATATTATCCATTGATCGATATTATACGAAAGCGTTCCCACGAACAGGGAGATATAGCACTGGCTTTAGAACGATACGGTATTGAGAATACAGATTCCATATCAGAAATTAATGAATGGCTGTCGTCAAAAGGTTTAGCATGTTATAGATTTGTAAAATTTAACGATTACAGGAAACAGCAGATGTATCGAAAGTTCTCTAGGTATACTATAGTTGACAGTATGATAATAGGGCATATAGGTCATCATTATATTTGGATTAAGAATTTAGAAACATATACGCGTCCCGAGATTGATGTGTTACCGTTCGATATTAAATGCATATCTAGAGATGAATTGTGGGCGCGAATTTCGTCCTCATTAGATCAAACACATATAAAAACCATCGCCGTATCAGTTTATGGAGCCATTACTGATAATGGACCAATACCATATATGATATCCACGTACCCGGGTAATACCTTTGTTAACTTTAATAGTGTAAAAGATCTAATTTTAGATTTCTTAGATTGGATTAAAGATATTATGACTAGTACACGAACTATCATTCTAGTAGGTTACATGAGTAATCTATTCGATATACCGTTGCTAACAGTATACTGGCCCAATAACTGTGGATGGAAAATCTATAATAATACATTAATATCATCCGACGGTGCTAGGGTTATTTGGATGGATGCGTATAAATTTTCTTGCGGTTTATCTTTACAAGACTATTGTTATCATTGGGGTAGTAAACCAGAGAGCCGACCATTTGATTTAATAAAAAAATCAGATGCTAAACGCAATACTAAATCGTTGGTCAAAGAATCTATGGCATCCTTGAAATCCTTGTACGAGGCATTCGAAACACAATCAGGAGCGTTAGAAGTTTTAATGAGTCCATGTAGGATGTTTTCGTTTTCTAGAATAGAAGACATGTTCTTAACTAGTGTCATCAATAGAGTATCCGAGAATACTGGAATGGGGATGTATTATCCTACCAACGATATACCTTCTCTATTTATCGAATCATCTATCTGTCTAGATTATATTATAGTGAATAATCAGGAATCCAACAAATATCGTATCAAATCTGTTCTCGATATCATTTCTTCAAAACAATACCCTGCAGGACGTCCCAACTACGTTAAAAATGGTACAAAAGGAAAGTTATATATCGCGTTGTGTAAAGTCACGGTACCTACTAACGACCATATTCCCGTAGTTTATCACGATGATGACAATACTACCACCTTTATTACAGTATTGACGTCCGTCGATATTGAAACTGCTATCAGAGCAGGATATTCGATAGTCGAACTAGGGGCTTTACAATGGGATGATAATATTCCAGAACTTAAAGACTGTTTACTGGATAGTATCAAGATAATTTATGACTTGAACGCAGTCACAACAAATAATTTATTGGAACAACTCATAGAAAATATTAACTTTAACAACTCTAGTATAATTTCGTTGTTCTATACATTTGCCATTAGTTATTGCCGAGCATTCATTTACTCAATTATGGAAAACATAGATCCGGTGTATATATCTCAGTTCAGTTATAAAGAATTATACGTTAGTAGCTCTTATAAAGATATTAATGAATCCATGAGTCAGATGGTAAAATTA
>KJ642618
ATGTTAAACAGGATACAAACCTTGATGAAAACAGCTAACAATTATGAAACCATTGAGATATTGCGTAATTATTTAAGACTGTATATCATTTTGGCACGAAATGAAGAAGGTCGTGGTATACTAATATACGATGATAACATAGATAGTGTTATGTCGATGATGAATATTACAATATTAGAAGTTATAGGATTGACCCATTGCACAAAATTAAGATCATCGCCTCCAATTCCTATGTCTAGATTGTTTATGGACGAAATAGATCATGAATCATATTATTCTCCAAAAACTTCATATTATCCATTGATCGATATTATACGAAAGCGTTCCCACGAACAGGGAGATATAGCACTGGCTTTAGAACGATACGGTATTGAGAATACAGATTCCATATCAGAAATTAATGAATGGCTGTCGTCAAAAGGTTTAGCATGTTATAGATTTGTAAAATTTAACGATTACAGGAAACAGCAGATGTATCGAAAGTTCTCTAGGTATACTATAGTTGACAGTATGATAATAGGGCATATAGGTCATCATTATATTTGGATTAAGAATTTAGAAACATATACGCGTCCCGAGATTGATGTGTTACCGTTCGATATTAAATGCATATCTAGAGATGAATTGTGGGCGCGAATTTCGTCCTCATTAGATCAAACACATATAAAAACCATCGCCGTATCAGTTTATGGAGCCATTACTGATAATGGACCAATACCATATATGATATCCACGTACCCGGGTAATACCTTTGTTAACTTTAATAGTGTAAAAGATCTAATTTTAGATTTCTTAGATTGGATTAAAGATATTATGACTAGTACACGAACTATCATTCTAGTAGGTTACATGAGTAATCTATTCGATATACCGTTGCTAACAGTATACTGGCCCAATAACTGTGGATGGAAAATCTATAATAATACATTAATATCATCCGACGGTGCTAGGGTTATTTGGATGGATGCGTATAAATTTTCTTGCGGTTTATCTTTACAAGACTATTGTTATCATTGGGGTAGTAAACCAGAGAGCCGACCATTTGATTTAATAAAAAAATCAGATGCTAAACGCAATACTAAATCGTTGGTCAAAGAATCTATGGCATCCTTGAAATCCTTGTACGAGGCATTCGAAACACAATCAGGAGCGTTAGAAGTTTTAATGAGTCCATGTAGGATGTTTTCGTTTTCTAGAATAGAAGACATGTTCTTAACTAGTGTCATCAATAGAGTATCCGAGAATACTGGAATGGGGATGTATTATCCTACCAACGATATACCTTCTCTATTTATCGAATCATCTATCTGTCTAGATTATATTATAGTGAATAATCAGGAATCCAACAAATATCGTATCAAATCTGTTCTCGATATCATTTCTTCAAAACAATACCCTGCAGGACGTCCCAACTACGTTAAAAATGGTACAAAAGGAAAGTTATATATCGCGTTGTGTAAAGTCACGGTACCTACTAACGACCATATTCCCGTAGTTTATCACGATGATGACAATACTACCACCTTTATTACAGTATTGACGTCCGTCGATATTGAAACTGCTATCAGAGCAGGATATTCGATAGTCGAACTAGGGGCTTTACAATGGGATGATAATATTCCAGAACTTAAAGACTGTTTACTGGATAGTATCAAGATAATTTATGACTTGAACGCAGTCACAACAAATAATTTATTGGAACAACTCATAGAAAATATTAACTTTAACAACTCTAGTATAATTTCGTTGTTCTATACATTTGCCATTAGTTATTGCCGAGCATTCATTTACTCAATTATGGAAACCATAGATCCGGTGTATATATCTCAGTTCAGTTATAAAGAATTATACGTTAGTAGCTCTTATAAAGATATTAATGAATCCATGAGTCAGATGGTAAAATTA
>JX878426
ATGTTAAACAGGATACAAACCTTGATGAAAACAGCTAACAATTATGAAACTATTGAGATATTGCGTAATTATTTAAGACTGTATATCATTTTGGCACGAAATGAAGAAGGTCGTGGTATACTAATATACGATGATAACATAGATAGTGTTATGTCGATGATGAATATTACAATATTAGAAGTTATAGGATTGACCCATTGCACAAAATTAAGATCATCGCCTCCAATTCCTATGTCTAGATTGTTTATGGACGAAATAGATCATGAATCATATTATTCTCCAAAAACTTCATATTATCCATTGATCGATATTATACGAAAGCGTTCCCACGAACAGGGAGATATAGCACTGGCTTTAGAACGATACGGTATTGAGAATACAGATTCCATATCAGAAATTAATGAATGGCTGTCGTCAAAAGGTTTAGCATGTTATAGATTTGTAAAATTTAACGATTACAGGAAACAGCAGATGTATCGAAAGTTCTCTAGGTATACTATAGTTGACAGTATGATAATAGGGCATATAGGTCATCATTATATTTGGATTAAGAATTTAGAAACATATACGCGTCCCGAGATTGATGTGTTACCGTTCGATATTAAATGCATATCTAGAGATGAATTGTGGGCGCGAATTTCGTCCTCATTAGATCAAACACATATAAAAACCATCGCCGTATCAGTTTATGGAGCCATTACTGATAATGGACCAATACCATATATGATATCCACGTACCCGGGTAATACCTTTGTTAACTTTAATAGTGTAAAAGATCTAATTTTAGATTTCTTAGATTGGATTAAAGATATTATGACTAGTACACGAACTATCATTCTAGTAGGTTACATGAGTAATCTATTCGATATACCGTTGCTAACAGTATACTGGCCCAATAACTGTGGATGGAAAATCTATAATAATACATTAATATCATCAGACGGTGCTAGGGTTATTTGGATGGATGCGTATAAATTTTCTTGCGGTTTATCTTTACAAGACTATTGTTATCATTGGGGTAGTAAACCAGAGAGCCGACCATTTGATTTAATAAAAAAATCAGATGCTAAACGCAATACTAAATCGTTGGTCAAAGAATCTATGGCATCCTTGAAATCCTTGTACGAGGCATTCGAAACACAATCAGGAGCGTTAGAAGTTTTAATGAGTCCATGTAGGATGTTTTCGTTTTCTAGAATAGAAGACATGTTCTTAACTAGTGTCATCAATAGAGTATCCGAGAATACTGGAATGGGGATGTATTATCCTACCAACGATATACCTTCTCTATTTATCGAATCATCTATCTGTCTAGATTATATTATAGTGAATAATCAGGAATCCAACAAATATCGTATCAAATCTGTTCTCGATATCATTTCTTCAAAACAATACCCTGCAGGACGTCCCAACTACGTTAAAAATGGTACAAAAGGAAAGTTATATATCGCGTTGTGTAAAGTCACGGTACCTACTAACGACCATATTCCCGTAGTTTATCACGATGATGACAATACTACCACCTTTATTACAGTATTGACGTCCGTCGATATTGAAACTGCTATCAGAGCAGGATATTCGATAGTCGAACTAGGGGCTTTACAATGGGATGATAATATTCCAGAACTTAAAGACTGTTTACTGGATAGTATCAAGATAATTTATGACTTGAACGCAGTCACAACAAATAATTTATTGGAACAACTCATAGAAAATATTAACTTTAACAACTCTAGTATAATTTCGTTGTTCTATACATTTGCCATTAGTTATTGCCGAGCATTCATTTACTCAATTATGGAAACCATAGATCCGGTGTATATATCTCAGTTCAGTTATAAAGAATTATACGTTAGTAGCTCTTATAAAGATATTAATGAATCCATGAGTCAGATGGTAAAATTA
>MN702449
ATGTTAAACAGGATACAAACCTTGATGAAAACAGCTAACAATTATGAAACTATTGAGATATTGCGTAATTATTTAAGACTGTATATCATTTTGGCACGAAATGAAGAAGGTCGTGGTATACTAATATACGATGATAACATAGATAGTGTTATGTCGATGATGAATATTACAATATTAGAAGTTATAGGATTGACCCATTGCACAAAATTAAGATCATCGCCTCCAATTCCTATGTCTAGATTGTTTATGGACGAAATAGATCATGAATCATATTATTCTCCAAAAACTTCATATTATCCATTGATCGATATTATACGAAAGCGTTCCCACGAACAGGGAGATATAGCACTGGCTTTAGAACGATACGGTATTGAGAATACAGATTCCATATCAGAAATTAATGAATGGCTGTCGTCAAAAGGTTTAGCATGTTATAGATTTGTAAAATTTAACGATTACAGGAAACAGCAGATGTATCGAAAGTTCTCTAGGTATACTATAGTTGACAGTATGATAATAGGGCATATAGGTCATCATTATATTTGGATTAAGAATTTAGAAACATATACGCGTCCCGAGATTGATGTGTTACCGTTCGATATTAAATGCATATCTAGAGATGAATTGTGGGCGCGAATTTCGTCCTCATTAGATCAAACACATATAAAAACCATCGCCGTATCAGTTTATGGAGCCATTACTGATAATGGACCAATACCATATATGATATCCACGTACCCGGGTAATACCTTTGTTAACTTTAATAGTGTAAAAGATCTAATTTTAGATTTCTTAGATTGGATTAAAGATATTATGACTAATACACGAACTATCATTCTAGTAGGTTACATGAGTAATCTATTCGATATACCGTTGCTAACAGTATACTGGCCCAATAACTGTGGATGGAAAATCTATAATAATACATTAATATCATCCGACGGTGCTAGGGTTATTTGGATGGATGCGTATAAATTTTCTTGCGGTTTATCTTTACAAGACTATTGTTATCATTGGGGTAGTAAACCAGAGAGCCGACCATTTGATTTAATAAAAAAATCAGATGCTAAACGCAATACTAAATCGTTGGTCAAAGAATCTATGGCATCCTTGAAATCCTTGTACGAGGCATTCGAAACACAATCAGGAGCGTTAGAAGTTTTAATGAGTCCATGTAGGATGTTTTCGTTTTCTAGAATAGAAGACATGTTCTTAACTAGTGTCATCAATAGAGTATCCGAGAATACTGGAATGGGGATGTATTATCCTACCAACGATATACCTTCTCTATTTATCGAATCATCTATCTGTCTAGATTATATTATAGTGAATAATCAGGAATCCAACAAATATCGTATCAAATCTGTTCTCGATATCATTTCTTCAAAACAATACCCTGCAGGACGTCCCAACTACGTTAAAAATGGTACAAAAGGAAAGTTATATATCGCGTTGTGTAAAGTCACGGTACCTACTAACGACCATATTCCCGTAGTTTATCACGATGATGACAATACTACCACCTTTATTACAGTATTGACGTCCGTCGATATTGAAACTGCTATCAGAGCAGGATATTCGATAGTCGAACTAGGGGCTTTACAATGGGATGATAATATTCCAGAACTTAAAGACTGTTTACTGGATAGTATCAAGATAATTTATGACTTGAACGCAGTCACAACAAATAATTTATTGGAACAACTCATAGAAAATATTAACTTTAACAACTCTAGTATAATTTCGTTGTTCTATACATTTGCCATTAGTTATTGCCGAGCATTCATTTACTCAATTATGGAAACCATAGATCCGGTGTATATATCTCAGTTCAGTTATAAAGAATTATACGTTAGTAGCTCTTATAAAGATATTAATGAATCCATGAGTCAGATGGTAAAATTA
>HM172544
ATGTTAAACAGGATACAAACCTTGATGAAAACAGCTAACAATTATGAAACTATTGAGATATTGCGTAATTATTTAAGACTGTATATCATTTTGGCACGAAATGAAGAAGGTCGTGGTATACTAATATACGATGATAACATAGATAGTGTTATGTCGATGATGAATATTACAATATTAGAAGTTATAGGATTGACCCATTGCACAAAATTAAGATCATCGCCTCCAATTCCTATGTCTAGATTGTTTATGGACGAAATAGATCATGAATCATATTATTCTCCAAAAACTTCATATTATCCATTGATCGATATTATACGAAAGCGTTCCCACGAACAGGGAGATATAGCACTGGCTTTAGAACGATACGGTATTGAGAATACAGATTCCATATCAGAAATTAATGAATGGCTGTCGTCAAAAGGTTTAGCATGTTATAGATTTGTAAAATTTAACGATTACAGGAAACAGCAGATGTATCGAAAGTTCTCTAGGTATACTATAGTTGACAGTATGATAATAGGGCATATAGGTCATCATTATATTTGGATTAAGAATTTAGAAACATATACGCGTCCCGAGATTGATGTGTTACCGTTCGATATTAAATGCATATCTAGAGATGAATTGTGGGCGCGAATTTCGTCCTCATTAGATCAAACACATATAAAAACCATCGCCGTATCAGTTTATGGAGCCATTACTGATAATGGACCAATACCATATATGATATCCACGTACCCGGGTAATACCTTTGTTAACTTTAATAGTGTAAAAGATCTAATTTTAGATTTCTTAGATTGGATTAAAGATATTATGACTAGTACACGAACTATCATTCTAGTAGGTTACATGAGTAATCTATTCGATATACCGTTGCTAACAGTATACTGGCCCAATAACTGTGGATGGAAAATCTATAATAATACATTAATATCATCCGACGGTGCTAGGGTTATTTGGATGGATGCTTATAAATTTTCTTGCGGTTTATCTTTACAAGACTATTGTTATCATTGGGGTAGTAAACCAGAGAGCCGACCATTTGATTTAATAAAAAAATCAGATGCTAAACGCAATACTAAATCGTTGGTCAAAGAATCTATGGCATCCTTGAAATCCTTGTACGAGGCATTCGAAACACAATCAGGAGCGTTAGAAGTTTTAATGAGTCCATGTAGGATGTTTTCGTTTTCTAGAATAGAAGACATGTTCTTAACTAGTGTCATCAATAGAGTATCCGAGAATACTGGAATGGGGATGTATTATCCTACCAACGATATACCTTCTCTATTTATCGAATCATCTATCTGTCTAGATTATATTATAGTGAATAATCAGGAATCCAACAAATATCGTATCAAATCTGTTCTCGATATCATTTCTTCAAAACAATACCCTGCAGGACGTCCCAACTACGTTAAAAATGGTACAAAAGGAAAGTTATATATCGCGTTGTGTAAAGTCACGGTACCTACTAACGACCATATTCCCGTAGTTTATCACGATGATGACAATACTACCACCTTTATTACAGTATTGACGTCCGTCGATATTGAAACTGCTATCAGAGCAGGATATTCGATAGTCGAACTAGGGGCTTTACAATGGGATGATAATATTCCAGAACTTAAAGACTGTTTACTGGATAGTATCAAGATAATTTATGACTTGAACGCAGTCACAACAAATAATTTATTGGAACAACTCATAGAAAATATTAACTTTAACAACTCTAGTATAATTTCGTTGTTCTATACATTTGCCATTAGTTATTGCCGAGCATTCATTTACTCAATTATGGAAACCATAGATCCGGTGTATATATCTCAGTTCAGTTATAAAGAATTATACGTTAGTAGCTCTTATAAAGATATTAATGAATCCATGAGTCAGATGGTAAAATTA
>AY753185
ATGTTAAACAGGATACAAACCTTGATGAAAACAGCTAACAATTATGAAACTATTGAGATATTGCGTAATTATTTAAGACTGTATATCATTTTGGCACGAAATGAAGAAGGTCGTGGTATACTAATATACGATGATAACATAGATAGTGTTATGTCGATGATGAATATTACAATATTAGAAGTTATAGGATTGACCCATTGCACAAAATTAAGATCATCGCCTCCAATTCCTATGTCTAGATTGTTTATGGACGAAATAGATCATGAATCATATTATTCTCCAAAAACTTCATATTATCCATTGATCGATATTATACGAAAGCGTTCCCACGAACAGGGAGATATAGCACTGGCTTTAGAACGATACGGTATTGAGAATACAGATTCCATATCAGAAATTAATGAATGGCTGTCGTCAAAAGGTTTAGCATGTTATAGATTTGTAAAATTTAGCGATTACAGGAAACAGCAGATGTATCGAAAGTTCTCTAGGTATACTATAGTTGACAGTATGATAATAGGGCATATAGGTCATCATTATATTTGGATTAAGAATTTAGAAACATATACGCGTCCCGAGATTGATGTGTTACCGTTCGATATTAAATGCATATCTAGAGATGAATTGTGGGCGCGAATTTCGTCCTCATTAGTTCAAACACATATAAAAACCATCGCCGTATCAGTTTATGGAGCCATTACTGATAATGGACCAATACCATATATGATATCCACGTACCCGGGTAATACCTTTGTTAACTTTAATAGTGTAAAAGATCTAATTTTAGATTTCTTAGATTGGATTAAAGATATTATGACTAGTACACGAACTATCATTCTAGTAGGTTACATGAGTAATCTATTCGATATACCGTTGCTAACAGTATACTGGCCCAATAACTGTGGATGGAAAATCTATAATAATACATTAATATCATCCGACGGTGCTAGGGTTATTTGGATGGATGCGTATAAATTTTCTTGCGGTTTATCTTTACAAGACTATTGTTATCATTGGGGTAGTAAACCAGAGAGCCGACCATTTGATTTAATAAAAAAATCAGATGCTAAACGCAATACTAAATCGTTGGTCAAAGAATCTATGGCATCCTTGAAATCCTTGTACGAGGCATTCGAAACACAATCAGGAGCGTTAGAAGTTTTAATGAGTCCATGTAGGATGTTTTCGTTTTCTAGAATAGAAGACATGTTCTTAACTAGTGTCATCAATAGAGTATCCGAGAATACTGGAATGGGGATGTATTATCCTACCAACGATATACCTTCTCTATTTATCGAATCATCTATCTGTCTAGATTATATTATAGTGAATAATCAGGAATCCAACAAATATCGTATCAAATCTGTTCTCGATATCATTTCTTCAAAACAATACCCTGCAGGACGTCCCAACTACGTTAAAAATGGTACAAAAGGAAAGTTATATATCGCGTTGTGTAAAGTCACGGTACCTACTAACGACCATATTCCCGTAGTTTATCACGATGATGACAATACTACCACCTTTATTACAGTATTGACGTCCGTCGATATTGAAACTGCTATCAGAGCAGGATATTCGATAGTCGAACTAGGGGCTTTACAATGGGATGATAATATTCCAGAACTTAAAGACTGTTTACTGGATAGTATCAAGATAATTTATGACTTGAACGCAGTCACAACAAATAATTTATTGGAACAACTCATAGAAAATATTAACTTTAACAACTCTAGTATAATTTCGTTGTTCTATACATTTGCCATTAGTTATTGCCGAGCATTCATTTACTCAATTATGGAAACCATAGATCCGGTGTATATATCTCAGTTCAGTTATAAAGAATTATACGTTAGTAGCTCTTGTAAAGATATTAATGAATCCATGAGTCAGATGGTAAAATTA
>KJ642616
ATGTTAAACAGGATACAAACCTTGATGAAAACAGCTAACAATTATGAAACTATTGAGATATTGCGTAATTATTTAAGACTGTATATCATTTTGGCACGAAATGAAGAAGGTCGTGGTATACTAATATACGATGATAACATAGATAGTGTTATGTCGATGATGAATATTACAATATTAGAAGTTATAGGATTGACCCATTGCACAAAATTAAGATCATCGCCTCCAATTCCTATGTCTAGATTGTTTATGGACGAAATAGATCATGAATCATATTATTCTCCAAAAACTTCATATTATCCATTGATCGATATTATACGAAAGCGTTCCCACGAACAGGGAGATATAGCACTGGCTTTAGAACGATACGGTATTGAGAATACAGATTCCATATCAGAAATTAATGAATGGCTGTCGTCAAAAGGTTTAGCATGTTATAGATTTGTAAAATTTAGCGATTACAGGAAACAGCAGATGTATCGAAAGTTCTCTAGGTATACTATAGTTGACAGTATGATAATAGGGCATATAGGTCATCATTATATTTGGATTAAGAATTTAGAAACATATACGCGTCCCGAGATTGATGTGTTACCGTTCGATATTAAATGCATATCTAGAGATGAATTGTGGGCGCGAATTTCGTCCTCATTAGTTCAAACACATATAAAAACCATCGCCGTATCAGTTTATGGAGCCATTACTGATAATGGACCAATACCATATATGATATCCACGTACCCGGGTAATACCTTTGTTAACTTTAATAGTGTAAAAGATCTAATTTTAGATTTCTTAGATTGGATTAAAGATATTATGACTAGTACACGAACTATCATTCTAGTAGGTTACATGAGTAATCTATTCGATATACCGTTGCTAACAGTATACTGGCCCAATAACTGTGGATGGAAAATCTATAATAATACATTAATATCATCCGACGGTGCTAGGGTTATTTGGATGGATGCGTATAAATTTTCTTGCGGTTTATCTTTACAAGACTATTGTTATCATTGGGGTAGTAAACCAGAGAGCCGACCATTTGATTTAATAAAAAAATCAGATGCTAAACGCAATACTAAATCGTTGGTCAAAGAATCTATGGCATCCTTGAAATCCTTGTACGAGGCATTCGAAACACAATCAGGAGCGTTAGAAGTTTTAATGAGTCCATGTAGGATGTTTTCGTTTTCTAGAATAGAAGACATGTTCTTAACTAGTGTCATCAATAGAGTATCCGAGAATACTGGAATGGGGATGTATTATCCTACCAACGATATACCTTCTCTATTTATCGAATCATCTATCTGTCTAGATTATATTATAGTGAATAATCAGGAATCCAACAAATATCGTATCAAATCTGTTCTCGATATCATTTCTTCAAAACAATACCCTGCAGGACGTCCCAACTACGTTAAAAATGGTACAAAAGGAAAGTTATATATCGCGTTGTGTAAAGTCACGGTACCTACTAACGACCATATTCCCGTAGTTTATCACGATGATGACAATACTACCACCTTTATTACAGTATTGACATCCGTCGATATTGAAACTGCTATCAGAGCAGGATATTCGATAGTCGAACTAGGGGCTTTACAATGGGATGATAATATTCCAGAACTTAAAGACTGTTTACTGGATAGTATCAAGATAATTTATGACTTGAACGCAGTCACAACAAATAATTTATTGGAACAACTCATAGAAAATATTAACTTTAACAACTCTAGTATAATTTCGTTGTTCTATACATTTGCCATTAGTTATTGCCGAGCATTCATTTACTCAATTATGGAAACCATAGATCCGGTGTATATATCTCAGTTCAGTTATAAAGAATTATACGTTAGTAGCTCTTGTAAAGATATTAATGAATCCATGAGTCAGATGGTAAAATTA
>MG693725
ATGTTAAACAGGATACAAACCTTGATGAAAACAGCTAACAATTATGAAACTATTGAGATATTGCGTAATTATTTAAGACTGTATATCATTTTGGCACGAAATGAAGAAGGTCGTGGTATACTAATATACGATGATAACATAGATAGTGTTATGTCGATGATGAATATTACAATATTAGAAGTTATAGGATTGACCCATTGCACAAAATTAAGATCATCGCCTCCAATTCCTATGTCTAGATTGTTTATGGACGAAATAGATCATGAATCATATTATTCTCCAAAAACTTCATATTATCCATTGATCGATATTATACGAAAGCGTTCCCACGAACAGGGAGATATAGCACTGGCTTTAGAACGATACGGTATTGAGAATACAGATTCCATATCAGAAATTAATGAATGGCTGTCGTCAAAAGGTTTAGCATGTTATAGATTTGTAAAATTTAACGATTACAGGAAACAGCAGATGTATCGAAAGTTCTCTAGGTATACTATAGTTGACAGTATGATAATAGGGCATATAGGTCATCATTATATTTGGATTAAGAATTTAGAAACATATACGCGTCCCGAGATTGATGTGTTACCGTTCGATATTAAATGCATATCTAGAGATGAATTGTGGGCGCGAATTTCGTCCTCATTAGATCAAACACATATAAAAACCATCGCCGTATCAGTTTATGGAGCCATTACTGATAATGGACCAATACCATATATGATATCCACGTACCCGGGTAATACCTTTGTTAACTTTAATAGTGTAAAAGATCTAATTTTAGATTTCTTAGATTGGATTAAAGATATTATGACTAGTACACGAACTATCATTCTAGTAGGTTACATGAGTAATCTATTCGATATACCGTTGCTAACAGTATACTGGCCCAATAACTGTGGATGGAAAATCTATAATAATACATTAATATCATCCGACGGTGCTAGGGTTATTTGGATGGATGTGTATAAATTTTCTTGCGGTTTATCTTTACAAGACTATTGTTATCATTGGGGTAGTAAACCAGAGAGCCGACCATTTGATTTAATAAAAAAATCAGATGCTAAACGCAATACTAAATCGTTGGTCAAAGAATCTATGGCATCCTTGAAATCCTTGTACGAGGCATTCGAAACACAATCAGGAGCGTTAGAAGTTTTAATGAGTCCATGTAGGATGTTTTCGTTTTCTAGAATAGAAGACATGTTCTTAACTAGTGTCATCAATAGAGTATCCGAGAATACTGGAATGGGGATGTATTATCCTACCAACGATATACCTTCTCTATTTATCGAATCATCTATCTGTCTAGATTATATTATAGTGAATAATCAGGAATCCAACAAATATCGTATCAAATCTGTTCTCGATATCATTTCTTCAAAACAATACCCTGCAGGACGTCCCAACTACGTTAAAAATGGTACAAAAGGAAAGTTATATATCGCGTTGTGTAAAGTCACGGTACCTACTAACGACCATATTCCCGTAGTTTATCACGATGATGACAATACTACCACCTTTATTACAGTATTGACGTCCGTCGATATTGAAACTGCTATCAGAGCAGGATATTCGATAGTCGAACTAGGGGCTTTACAATGGGATGATAATATTCCAGAACTTAAAGACTGTTTACTGGATAGTATCAAGATAATTTATGACTTGAACGCAGTCACAACAAATAATTTATTGGAACAACTCATAGAAAATATTAACTTTAACAACTCTAGTATAATTTCGTTGTTCTATACATTTGCCATTAGTTATTGCCGAGCATTCATTTACTCAATTATGGAAACCATAGATCCGGTGTATATATTTCAGTTCAGTTATAAAGAATTATACGTTAGTAGCTCTTGTAAAGATATTAATGAATCCATGAGTCAGATGGTAAAATTA
>OP295383
ATGTTAAACAGGATACAAACCTTGATGAAAACAGCTAACAATTATGAAACTATTGAGATATTGCGTAATTATTTAAGACTGTATATCATTTTGGCACGAAATGAAGAAGGTCGTGGTATACTAATATACGATGATAACATAGATAGTGTTATGTCGATGATGAATATTACAATATTAGAAGTTATAGGATTGACCCATTGCACAAAATTAAGATCATCGCCTCCAATTCCTATGTCTAGATTGTTTATGGACGAAATAGATCATGAATCATATTATTCTCCAAAAACTTCATATTATCCATTGATCGATATTATACGAAAGCGTTCCCACGAACAGGGAGATATAGCACTGGCTTTAGAACGATACGGTATTAAGAATACAGATTCCATATCAGAAATTAATGAATGGCTGTCGTCAAAAGGTTTAGCATGTTATAGATTTGTAAAATTTAACGATTACAGGAAACAGCAGATGTATCGAAAGTTCTCTAGGTATACTATAGTTGACAGTATGATAATAGGGCATATAGGTCATCATTATATTTGGATTAAGAATTTAGAAACATATACGCGTCCCGAGATTGATGTGTTACCGTTCGATATTAAATGCATATCTAGAGATGAATTGTGGGCGCGAATTTCGTCCTCATTAGATCAAACACATATAAAAACCATTGCCGTATCAGTTTATGGAGCCATTACTGATAATGGACCAATACCATATATGATATCCACGTACCCGGGTAATACCTTTGTTAACTTTAATAGTGTAAAAGATCTAATTTTAGATTTCTTAGATTGGATTAAAGATATTATGACTAGTACACGAACTATCATTCTAGTAGGTTACATGAGTAATCTATTCGATATACCGTTGCTAACAGTATACTGGCCCAATAACTGTGGATGGAAAATCTATAATAATACATTAATATCATCCGACGGTGCTAGGGTTATTTGGATGGATGTGTATAAATTTTCTTGCGGTTTATCTTTACAAGACTATTGTTATCATTGGGGTAGTAAACCAGAGAGCCGACCATTTGATTTAATAAAAAAATCAGATGCTAAACGCAATACTAAATCGTTGGTCAAAGAATCTATGGCATCCTTGAAATCCTTGTACGAGGCATTCGAAACACAATCAGGAGCGTTAGAAGTTTTAATGAGTCCATGTAGGATGTTTTCGTTTTCTAGAATAGAAGACATGTTCTTAACTAGTGTCATCAATAGAGTATCCGAGAATACTGGAATGGGGATGTATTATCCTACCAACGATATACCTTCTCTATTTATCGAATCATCTATCTGTCTAGATTATATTATAGTGAATAATCAGGAATCCAACAAATATCGTATCAAATCTGTTCTCGATATCATTTCTTCAAAACAATACCCTGCAGGACGTCCCAACTACGTTAAAAATGGTACAAAAGGAAAGTTATATATCGCGTTGTGTAAAGTCACGGTACCTACTAACGACCATATTCCCGTAGTTTATCACGATGATGACAATACTACCACCTTTATTACAGTATTGACGTCCGTCGATATTGAAACTGCTATCAGAGCAGGATATTCGATAGTCGAACTAGGGGCTTTACAATGGGATGATAATATTCCAGAACTTAAAGACTGTTTACTGGATAGTATCAAGATAATTTATGACTTGAACGCAGTCACAACAAATAATTTATTGGAACAACTCATAGAAAATATTAACTTTAACAACTCTAGTATAATTTCGTTGTTCTATACATTTGCCATTAGTTATTGCCGAGCATTCATTTACTCAATTATGGAAACCATAGATCCGGTGTATATATCTCAGTTTAGTTATAAAGAATTATACGTTAGTAGCTCTTGTAAAGATATTAATGAATCCATGAGTCAGATGGTAAAATTA
>NC_003310
ATGTTAAACAGGATACAAACCTTGATGAAAACAGCTAACAATTATGAAACTATTGAGATATTGCGTAATTATTTAAGACTGTATATCATTTTGGCACGAAATGAAGAAGGTCGTGGTATACTAATATACGATGATAACATAGATAGTGTTATGTCGATGATGAATATTACAATATTAGAAGTTATAGGATTGACCCATTGCACAAAATTAAGATCATCGCCTCCAATTCCTATGTCTAGATTGTTTATGGACGAAATAGATCATGAATCATATTATTCTCCAAAAACTTCATATTATCCATTGATCGATATTATACGAAAGCGTTCCCACGAACAGGGAGATATAGCACTGGCTTTAGAACGATACGGTATTGAGATTACAGATTCCATATCAGAAATTAATGAATGGCTGTCGTCAAAAGGTTTAGCATGTTATAGATTTGTAAAATTTAACGATTACAGGAAACAGCAGATGTATCGAAAGTTCTCTAGGTATACTATAGTTGACAGTATGATAATAGGGCATATAGGTCATCATTATATTTGGATTAAGAATTTAGAAACATATACGCGTCCCGAGATTGATGTGTTACCGTTCGATATTAAATACATATCTAGAGATGAATTGTGGGCGCGAATTTCGTCCTCATTAGATCAAACACATATAAAAACCATCGCCGTATCAGTTTATGGAGCCATTACTGATAATGGACCAATACCATATATGATATCCACGTACCCGGGTAATACCTTTGTTAACTTTAATAGTGTAAAAGATCTAATTTTAGATTTCTTAGATTGGATTAAAGATATTATGACTAGTACACGAACTATCATTCTAGTAGGTTACATGAGTAATCTATTCGATATACCGTTGCTAACAGTATACTGGCCCAATAACTGTGGATGGAAAATCTATAATAATACATTAATATCATCCGACGGTGCTAGGGTTATTTGGATGGATGCGTATAAATTTTCTTGCGGTTTATCTTTACAAGACTATTGTTATCATTGGGGTAGTAAACCAGAGAGCCGACCATTTGATTTAATAAAAAAATCAGATGCTAAACGCAATTCTAAATCGTTGGTCAAAGAATCTATGGCATCCTTGAAATCCTTGTACGAGGCATTCGAAACACAATCAGGAGCGTTAGAAGTTTTAATGAGTCCATGTAGGATGTTTTCGTTTTCTAGAATAGAAGACATGTTCTTAACTAGTGTCATCAATAGAGTATCCGAGAATACTGGAATGGGGATGTATTATCCTACCAACGATATACCTTCTCTATTTATCGAATCATCTATCTGTCTAGATTATATTATAGTGAATAATCAGGAATCCAACAAATATCGTATCAAATCTGTTCTCGATATCATTTCTTCAAAACAATACCCTGCAGGACGTCCCAACTACGTTAAAAATGGTACAAAAGGAAAGTTATATATCGCGTTGTGTAAAGTCACGGTACCTACTAACGACCATATTCCCGTAGTTTATCACGATGATGACAATACTACCACCTTTATTACAGTATTGACGTCCGTCGATATTGAAACTGCTATCAGAGCAGGATATTCGATAGTCGAACTAGGGGCTTTACAATGGGATGATAATATTCCAGAACTTAAAGACTGTTTACTGGATAGTATCAAGATAATTTATGACTTGAACGCAGTCACAACAAATAATTTATTGGAACAACTCATAGAAAATATTAACTTTAACAACTCTAGTATAATTTCGTTGTTCTATACATTTGCCATTAGTTATTGCCGAGCATTCATTTACTCAATTATGGAAACCATAGATCCGGTGTATATATCTCAGTTCAGTTATAAAGAATTATACGTTAGTAGCTCTTATAAAGATATTAATGAATCCATGAGTCAGATGGTAAAATTA
>OP245348
ATGTTAAACAGGATACAAACCTTGATGAAAACAGCTAACAATTATGAAACTATTGAGATATTGCGTAATTATTTAAGACTGTATATCATTTTGGCACAAAATGAAGAAGGTCGTGGTATACTAATATACGATGATAACATAGATAGTGTTATGTCGATGATGAATATTACAATATTAGAAGTTATAGGATTGACCCATTGCACAAAATTAAGATCATCGCCTCCAATTCCTATGTCTAGATTGTTTATGGACGAAATAGATCATGAATCATATTATTCTCCAAAAACTTCATATTATCCATTGATCGATATTATACGAAAGCGTTCCCACGAACAGGGAGATATAGCACTGGCTTTAGAACGATACGGTATTAAGAATACAGATTCCATATCAGAAATTAATGAATGGCTGTCGTCAAAAGGTTTAGCATGTTATAGATTTGTAAAATTTAACGATTACAGGAAACAGCAGATGTATCGAAAGTTCTCTAGGTATACTATAGTTGACAGTATGATAATAGGGCATATAGGTCATCATTATATTTGGATTAAGAATTTAGAAACATATACGCGTCCCGAGATTGATGTGTTACCGTTCGATATTAAATGCATATCTAGAGATGAATTGTGGGCGCGAATTTCGTCCTCATTAGATCAAACACATATAAAAACCATTGCCGTATCAGTTTATGGAGCCATTACTGATAATGGACCAATACCATATATGATATCCACGTACCCGGGTAATACCTTTGTTAACTTTAATAGTGTAAAAGATCTAATTTTAGATTTCTTAGATTGGATTAAAGATATTATGACTAGTACACGAACTATCATTCTAGTAGGTTACATGAGTAATCTATTCGATATACCGTTGCTAACAGTATACTGGCCCAATAACTGTGGATGGAAAATCTATAATAATACATTAATATCATCCGACGGTGCTAGGGTTATTTGGATGGATGTGTATAAATTTTCTTGCGGTTTATCTTTACAAGACTATTGTTATCATTGGGGTAGTAAACCAGAGAGCCGACCATTTGATTTAATAAAAAAATCAGATGCTAAACGCAATACTAAATCGTTGGTCAAAGAATCTATGGCATCCTTGAAATCCTTGTACGAGGCATTCGAAACACAATCAGGAGCGTTAGAAGTTTTAATGAGTCCATGTAGGATGTTTTCGTTTTCTAGAATAGAAGACATGTTCTTAACTAGTGTCATCAATAGAGTATCCGAGAATACTGGAATGGGGATGTATTATCCTACCAACGATATACCTTCTCTATTTATCGAATCATCTATCTGTCTAGATTATATTATAGTGAATAATCAGGAATCCAACAAATATCGTATCAAATCTGTTCTCGATATCATTTCTTCAAAACAATACCCTGCAGGACGTCCCAACTACGTTAAAAATGGTACAAAAGGAAAGTTATATATCGCGTTGTGTAAAGTCACGGTACCTACTAACGACCATATTCCCGTAGTTTATCACGATGATGACAATACTACCACCTTTATTACAGTATTGACGTCCGTCGATATTGAAACTGCTATCAGAGCAGGATATTCGATAGTCGAACTAGGGGCTTTACAATGGGATGATAATATTCCAGAACTTAAAGACTGTTTACTGGATAGTATCAAGATAATTTATGACTTGAACGCAGTCACAACAAATAATTTATTGGAACAACTCATAGAAAATATTAACTTTAACAACTCTAGTATAATTTCGTTGTTCTATACATTTGCCATTAGTTATTGCCGAGCATTCATTTACTCAATTATGGAAACCATAGATCCGGTGTATATATCTCAGTTTAGTTATAAAGAATTATACGTTAGTAGCTCTTGTAAAGATATTAATGAATCCATGAGTCAGATGGTAAAATTA
>OP205097
ATGTTAAACAGGATACAAACCTTGATGAAAACAGCTAACAATTATGAAACTATTGAGATATTGCGTAATTATTTAAGACTGTATATCATTTTGGCACGAAATGAAGAAGGTCGTGGTATACTAATATACGATGATAACATAGATAGTGTTATGTCGATGATGAATATTACAATATTAGAAGTTATAGGATTGACCCATTGCACAAAATTAAGATCATCGCCTCCAATTCCTATGTCTAGATTGTTTATGGACGAAATAGATCATGAATCATATTATTCTCCAAAAACTTCATATTATCCATTGATCGATATTATACGAAAGCGTTCCCACGAACAGGGAGATATAGCACTGGCTTTAGAACGATACGGTATTAAGAATACAGATTCCATATCAGAAATTAATGAATGGCTGTCGTCAAAAGGTTTAGCATGTTATAGATTTGTAAAATTTAACGATTACAGGAAACAGCAGATGTATCGAAAGTTCTCTAGGTATACTATAGTTGACAGTATGATAATAGGGCATATAGGTCATCATTATATTTGGATTAAGAATTTAGAAACATATACGCGTCCCGAGATTGATGTGTTACCGTTCGATATTAAATGCATATCTAGAGATGAATTGTGGGCGCGAATTTCGTCCTCATTAGATCAAACACATATAAAAACCATTGCCGTATCAGTTTATGGAGCCATTACTGATAATGGACCAATACCATATATGATATCCACGTACCCGGGTAATACCTTTGTTAACTTTAATAGTGTAAAAGATCTAATTTTAGATTTCTTAGATTGGATTAAAGATATTATGACTAGTACACGAACTATCATTCTAGTAGGTTACATGAGTAATCTATTCGATATACCGTTGCTAACAGTATACTGGCCCAATAACTGTGGATGGAAAATCTATAATAATACATTAATATCATCCGACGGTGCTAGGGTTATTTGGATGGATGTGTATAAATTTTCTTGCGGTTTATCTTTACAAGACTATTGTTATCATTGGGGTAGTAAACCAGAGAGCCGACCATTTGATTTAATAAAAAAATCAGATGCTAAACGCAATACTAAATCGTTGGTCAAAGAATCTATGGCATCCTTGAAATCCTTGTACGAGGCATTCGAAACACAATCAGGAGCGTTAGAAGTTTTAATGAGTCCATGTAGGATGTTTTCGTTTTCTAGAATAGAAGACATGTTCTTAACTAGTGTCATCAATAGAGTATCCGAGAATACTGGAATGGGGATGTATTATCCTACCAACGATATACCTTCTCTATTTATCGAATCATCTATCTGTCTAGATTATATTATAGTGAATAATCAGGAATCTAACAAATATCGTATCAAATCTGTTCTCGATATCATTTCTTCAAAACAATACCCTGCAGGACGTCCCAACTACGTTAAAAATGGTACAAAAGGAAAGTTATATATCGCGTTGTGTAAAGTCACGGTACCTACTAACGACCATATTCCCGTAGTTTATCACGATGATGACAATACTACCACCTTTATTACAGTATTGACGTCCGTCGATATTGAAACTGCTATCAGAGCAGGATATTCGATAGTCGAACTAGGGGCTTTACAATGGGATGATAATATTCCAGAACTTAAAGACTGTTTACTGGATAGTATCAAGATAATTTATGACTTGAACGCAGTCACAACAAATAATTTATTGGAACAACTCATAGAAAATATTAACTTTAACAACTCTAGTATAATTTCGTTGTTCTATACATTTGCCATTAGTTATTGCCGAGCATTCATTTACTCAATTATGGAAACCATAGATCCGGTGTATATATCTCAGTTTAGTTATAAAGAATTATACGTTAGTAGCTCTTGTAAAGATATTAATGAATCCATGAGTCAGATGGTAAAATTA
>OP169343
ATGTTAAACAGGATACAAACCTTGATGAAAACAGCTAACAATTATGAAACTATTGAGATATTGCGTAATTATTTAAGACTGTATATCATTTTGGCACGAAATGAAGAAGGTCGTGGTATACTAATATACGATGATAACATAGATAGTGTTATGTCGATGATGAATATTACAATATTAGAAGTTATAGGATTGACCCATTGCACAAAATTAAGATCATCGCCTCCAATTCCTATGTCTAGATTGTTTATGGACGAAATAGATCATGAATCATATTATTCTCCAAAAACTTCATATTATCCATTGATCGATATTATACGAAAGCGTTCCCACGAACAGGGAGATATAGCACTGGCTTTAGAACGATACGGTATTAAGAATACAGATTCCATATCAGAAATTAATGAATGGCTGTCGTCAAAAGGTTTAGCATGTTATAGATTTGTAAAATTTAACGATTACAGGAAACAGCAGATGTATCGAAAGTTCTCTAGGTATACTATAGTTGACAGTATGATAATAGGGCATATAGGTCATCATTATATTTGGATTAAGAATTTAGAAACATATACGCGTCCCGAGATTGATGTGTTACCGTTCGATATTAAATGCATATCTAGAGATGAATTGTGGGCGCGAATTTCGTCCTCATTAGATCAAACACATATAAAAACCATTGCCGTATCAGTTTATGGAGCCATTACTGATAATGGACCAATACCATATATGATATCCACGTACCCGGGTAATACCTTTGTTAACTTTAATAGTGTAAAAGATCTAATTTTAGATTTCTTAGATTGGATTAAAGATATTATGACTAGTACACGAACTATCATTCTAGTAGGTTACATGAGTAATCTATTCGATATACCGTTGCTAACAGTATACTGGCCCAATAACTGTGGATGGAAAATCTATAATAATACATTAATATCATCCAACGGTGCTAGGGTTATTTGGATGGATGTGTATAAATTTTCTTGCGGTTTATCTTTACAAGACTATTGTTATCATTGGGGTAGTAAACCAGAGAGCCGACCATTTGATTTAATAAAAAAATCAGATGCTAAACGCAATACTAAATCGTTGGTCAAAGAATCTATGGCATCCTTGAAATCCTTGTACGAGGCATTCGAAACACAATCAGGAGCGTTAGAAGTTTTAATGAGTCCATGTAGGATGTTTTCGTTTTCTAGAATAGAAGACATGTTCTTAACTAGTGTCATCAATAGAGTATCCGAGAATACTGGAATGGGGATGTATTATCCTACCAACGATATACCTTCTCTATTTATCGAATCATCTATCTGTCTAGATTATATTATAGTGAATAATCAGGAATCCAACAAATATCGTATCAAATCTGTTCTCGATATCATTTCTTCAAAACAATACCCTGCAGGACGTCCCAACTACGTTAAAAATGGTACAAAAGGAAAGTTATATATCGCGTTGTGTAAAGTCACGGTACCTACTAACGACCATATTCCCGTAGTTTATCACGATGATGACAATACTACCACCTTTATTACAGTATTGACGTCCGTCGATATTGAAACTGCTATCAGAGCAGGATATTCGATAGTCGAACTAGGGGCTTTACAATGGGATGATAATATTCCAGAACTTAAAGACTGTTTACTGGATAGTATCAAGATAATTTATGACTTGAACGCAGTCACAACAAATAATTTATTGGAACAACTCATAGAAAATATTAACTTTAACAACTCTAGTATAATTTCGTTGTTCTATACATTTGCCATTAGTTATTGCCGAGCATTCATTTACTCAATTATGGAAACCATAGATCCGGTGTATATATCTCAGTTTAGTTATAAAGAATTATACGTTAGTAGCTCTTGTAAAGATATTAATGAATCCATGAGTCAGATGGTAAAATTA
>OX248696
ATGTTAAACAGGATACAAACCTTGATGAAAACAGCTAACAATTATGAAACTATTGAGATATTGCGTAATTATTTAAGACTGTATATCATTTTGGCACGAAATGAAGAAGGTCGTGGTATACTAATATACGATGATAACATAGATAGTGTTATGTCGATGATGAATATTACAATATTAGAAGTTATAGGATTGACCCATTGCACAAAATTAAGATCATCGCCTCCAATTCCTATGTCTAGATTGTTTATGGACGAAATAGATCATGAATCATATTATTCTCCAAAAACTTCATATTATCCATTGATCGATATTATACGAAAGCGTTCCCACGAACAGGGAGATATAGCACTGGCTTTAGAACGATACGGTATTAAGAATACAGATTCCATATCAGAAATTAATGAATGGCTGTCGTCAAAAGGTTTAGCATGTTATAGATTTGTAAAATTTAACGATTACAGGAAACAGCAGATGTATCGAAAGTTCTCTAGGTATACTATAGTTGACAGTATGATAATAGGGCATATAGGTCATCATTATATTTGGATTAAGAATTTAGAAACATATACGCGTCCCGAGATTGATGTGTTACCGTTCGATATTAAATGCATATCTAGAGATGAATTGTGGGCGCGAATTTCGTCCTCATTAGATCAAACACATATAAAAACCATTGCCGTATCAGTTTATGGAGCCATTACTGATAATGGACCAATACCATATATGATATCCACGTACCCGGGTAATACCTTTGTTAACTTTAATAGTGTAAAAGATCTAATTTTAGATTTCTTAGATTGGATTAAAGATATTATGACTAGTACACGAACTATCATTCTAGTAGGTTACATGAGTAATCTATTCGATATACCGTTGCTAACAGTATACTGGCCCAATAACTGTGGATGGAAAATCTATAATAATACATTAATATCATCCGACGGTGCTAGGGTTATTTGGATGGATGTGTATAAATTTTCTTGCGGTTTATCTTTACAAGACTATTGTTATCATTGGGGTAGTAAACCAGAGAGCCGACCATTTGATTTAATAAAAAAATCAGATGCTAAACGCAATACTAAATCGTTGGTCAAAGAATCTATGGCATCCTTGAAATCCTTGTACGAGGCATTCGAAACACAATCAGGAGCGTTAGAAGTTTTAATGAGTCCATGTAGGATGTTTTCGTTTTCTAGAATAGAAGACATGTTCTTAACTAGTGTCATCAATAGAGTATCCGAGAATACTGGAATGGGGATGTATTATCCTACCAACGATATACCTTCTCTATTTATCGAATCATCTATCTGTCTAGATTATATTATAGTGAATAATCAGGAATCCAACAAATATCGTATCAAATCTGTTCTCGATATCATTTCTTCAAAACAATACCCTGCAGGACGTCCCAACTACGTTAAAAATGGTACAAAAGGAAAGTTATATATCGCGTTGTGTAAAGTCACGGTACCTACTAACGACCATATTCCCGTAGTTTATCACGATGATGACAATACTACCACCTTTATTACAGTATTGACGTCCGTCGATATTGAAACTGCTATCAGAGCAGGATATTCGATAGTCGAACTAGGGGCTTTACAATGGGATGATAATATTCCAGAACTTAAAGACTGTTTACTGGATAGTATCAAGATAATTTATGACTTGAACGCAGTCACAACAAATAATTTATTGGAACAACTCATAGAAAATATTAACTTTAACAACTCTAGTATAATTTCGTTGTTCTATACATTTGCCATTAGTTATTGCCGAGCATTTATTTACTCAATTATGGAAACCATAGATCCGGTGTATATATCTCAGTTTAGTTATAAAGAATTATACGTTAGTAGCTCTTGTAAAGATATTAATGAATCCATGAGTCAGATGGTAAAATTA
