# Supplementary material for: Evolutionary dissection of monkeypox virus: Positive Darwinian selection drives the adaptation of virus–host interaction proteins
Source: Front Cell Infect Microbiol. 2023 Jan 13;12:1083234. doi: 10.3389/fcimb.2022.1083234 (PMC9880225; doi:10.3389/fcimb.2022.1083234)
Supplement: Supplementary file 1 [file DataSheet_1.zip › Dataset_MPXV_coding_gene_allleles/MPXVgp045.fas]

>MN648051
ATGTGGCCATTTGCATCGGTACCTGCGGGAGCAAAATGTAGGCTGGTAGAAACACTACCAGAAAATATGGATTTTAGATCCGATCATTTGACAACATTTGAATGTTTTAACGAAATTATCACTCTAGCTAAGAAATATATATACATAGCATCTTTTTGTTGTAATCCTCTGAGTACTACTAGGGGAGCGCTTATTTTTGATAAACTAAAAGAGGTATCTGAAAAAGGGATTAAAATAATAGTTTTGCTAGATGAACGAGGGAAAAGAAATCTGGGAGAGCTACAAAGTCACTCCCCGGATATAAATTTTATAACCGTTAATATAGATAAAAAAAATAATGTGGGACTACTACTCGGTTGTTTTTGGGTGTCTGATGATGAAAGATGTTATGTAGGAAACGCGTCATTTACTGGAGGATCTATACATACGATTAAAACGTTAGGCGTATATTCTGATTATCCTCCGCTGGCCACAGATCTTCGTAGAAGATTTGATACTTTTAAAGCCTTTAATAGCGCAAAAAATTCATGGTTGAATTTATGCTCTGCGGCTTGTTGTCTGCCAGTTAGCACTGCGTATCATATTAAGAATCCTATAGGTGGAGTGTTCTTTACTGATTCTCCAGAACACCTATTGGGATATTCTAGAGATCTAGACACTGATGTAGTTATTGATAAACTCAAGTCGGCTAAGACTAGTATAGATATTGAACATTTGGCCATAGTTCCCACTACACGTGTCGACGGTAATAGCTACTATTGGCCTGACATTTACAACTCCATTATAGAAGCAGCCATTAATAGAGGAGTTAAGATCAGACTTCTAGTTGGTAATTGGGATAAGAACGACGTATATTCTATGGCAACCGCCAGAAGTCTAGATGCGTTGTGTGTTCAAAATGATCTATCTGTGAAGGTTTTCACTATTCAGAATAATACAAAATTGTTAATAGTCGACGACGAATATGTTCATATCACTTCGGCAAATTTCGACGGAACCCATTACCAAAATCACGGATTCGTCAGTTTTAATAGTATAGATAAACAGCTTGTAAGCGAGGCTAAAAAAATATTTGAGAGAGATTGGGTATCTAGCCACAGTAAATCGTTAAAAATT
>MT250197
ATGTGGCCATTTGCATCGGTACCTGCGGGAGCAAAATGTAGGCTGGTAGAAACACTACCAGAAAATATGGATTTTAGATCCGATCATTTGACAACATTTGAATGTTTTAACGAAATTATCACTCTAGCTAAGAAATATATATACATAGCATCTTTTTGTTGTAATCCTCTGAGTACTACTAGGGGAGCGCTTATTTTTGATAAACTAAAAGAGGTATCTGAAAAAGGGATTAAAATAATAGTTTTGCTAGATGAACGAGGGAAAAGAAATCTGGGAGAGCTACAAAGTCACTCCCCGGATATAAATTTTATAACCGTTAATATAGATAAAAAAAATAATGTGGGACTACTACTCGGTTGTTTTTGGGTGTCTGATGATGAAAGATGTTATGTAGGAAACGCGTCATTTACTGGAGGATCTATACATACAATTAAAACGTTAGGCGTATATTCTGATTATCCTCCGCTGGCCACAGATCTTCGTAGAAGATTTGATACTTTTAAAGCCTTTAATAGCGCAAAAAATTCATGGTTGAATTTATGCTCTGCGGCTTGTTGTCTGCCAGTTAGCACTGCGTATCATATTAAGAATCCTATAGGTGGAGTGTTCTTTACTGATTCTCCAGAACACCTATTGGGATATTCTAGAGATCTAGACACTGATGTAGTTATTGATAAACTCAAGTCGGCTAAGACTAGTATAGATATTGAACATTTGGCCATAGTTCCCACTACACGTGTCGACGGTAATAGCTACTATTGGCCTGACATTTACAACTCCATTATAGAAGCAGCCATTAATAGAGGAGTTAAGATCAGACTTCTAGTTGGTAATTGGGATAAGAACGACGTATATTCTATGGCAACCGCCAGAAGTCTAGATGCGTTGTGTGTTCAAAATGATCTATCTGTGAAGGTTTTCACTATTCAGAATAATACAAAATTGTTAATAGTCGACGACGAATATGTTCATATCACTTCGGCAAATTTCGACGGAACCCATTACCAAAATCACGGATTCGTCAGTTTTAATAGTATAGATAAACAGCTTGTAAGCGAGGCTAAAAAAATATTTGAGAGAGATTGGGTATCTAGCCACAGTAAATCGTTAAAAATT
>KP849471
ATGTGGCCATTTGCATCGGTACCTGCGGGAGCAAAATGTAGGCTGGTAGAAACACTACCAGAAAATATGGATTTTAGATCCGATCATTTGACAACATTTGAATGTTTTAACGAAATTATCACTCTAGCTAAGAAATATATATACATAGCATCTTTTTGTTGTAATCCTCTGAGTACTACTAGGGGAGCGCTTATTTTTGATAAACTAAAAGAGGTATCTGAAAAAGGGATTAAAATAATAGTTTTGCTAGATGAACGAGGGAAAAGAAATCTGGGAGAGCTACAAAGTCACTCCCCGGATATAAATTTTATAACCGTTAATATAGATAAAAAAAATAATGTGGGACTACTACTCGGTTGTTTTTGGGTGTCTGATGATGAAAGATGTTATGTAGGAAACGCGTCATTTACTGGAGGATCTATACATACGATTAAAACGTTAGGCGTATATTCTGATTATCCTCCGCTGGCCACAGATCTTCGTAGAAGATTTGATACTTTTAAAGCCTTTAATAGCGCAAAAAATTCATGGTTGAATTTATGCTCTGCGGCTTGTTGTCTGCCAGTTAGCACTGCGTATCATATTAAGAATCCTATAGGTGGAGTGTTCTTTACTGATTCTCCAGAACACCTATTGGGATATTCTAGAGATCTAGACACTGATGTAGTTATTGATAAACTCAAGTCGGCTAAGACTAGTATAGATATTGAACATTTGGCCATAGTTCCCACTACACGTGTCGACGGTAATAGCTACTATTGGCCTGACATTTACAACTCCATTATAGAAGCAGCCATTAATAGAGGAGTTAAGATCAGACTTCTAGTTGGTAATTGGGATAAGAACGACGTATATTCTATGGCAACCGCCAGAAGTCTAGATGCGTTGTGTGTTCAAAATGATCTATCTGTGAAGGTTTTCACTATTCAGAATAATACAAAATTGTTGATAGTCGACGACGAATATGTTCATATCACTTCGGCAAATTTCGACGGAACCCATTACCAAAATCACGGATTCGTCAGTTTTAATAGTATAGATAAACAGCTTGTAAGCGAGGCTAAAAAAATATTTGAGAGAGATTGGGTATCTAGCCACAGTAAATCGTTAAAAATT
>KJ642615
ATGTGGCCATTTGCATCGGTACCTGCGGGAGCAAAATGTAGGCTGGTAGAAACACTACCAGAAAATATGGATTTTAGATCCGATCATTTGACAACATTTGAATGTTTTAACGAAATTATCACTCTAGCTAAGAAATATATATACATAGCATCTTTTTGTTGTAATCCTCTGAGTACTACTAGGGGAGCGCTTATTTTTGATAAACTAAAAGAGGTATCTGAAAAAGGGATTAAAATAATAGTTTTGCTAGATGAACGAGGGAAAAGAAATCTGGGAGAGCTACAAAGTCACTCCCCGGATATAAATTTTATAACCGTTAATATAGATAAAAAAAATAATGTGGGACTACTACTCGGTTGTTTTTGGGTGTCTGATGATGAAAGATGTTATGTAGGAAACGCGTCATTTACTGGAGGATCTATACATACGATTAAAACGTTAGGCGTATATTCTGATTATCCTCCGCTGGCCACAGATCTTCGTAGAAGATTTGATACTTTTAAAGCCTTTAATAGCGCAAAAAATTCATGGTTGAATTTATGCTCTGCGGCTTGTTGTCTGCCAGTTAGCACTGCGTATCATATTAAGAATCCTATAGGTGGAGTGTTCTTTACTGATTCTCCAGAACACCTATTGGGATATTCTAGAGATCTAGACACAGATGTAGTTATTGATAAACTCAAGTCGGCTAAGACTAGTATAGATATTGAACATTTGGCCATAGTTCCCACTACACGTGTCGACGGTAATAGCTACTATTGGCCTGACATTTACAACTCCATTATAGAAGCAGCCATTAATAGAGGAGTTAAGATCAGACTTCTAGTTGGTAATTGGGATAAGAACGACGTATATTCTATGGCAACCGCCAGAAGTCTAGATGCGTTGTGTGTTCAAAATGATCTATCTGTGAAGGTTTTCACTATTCAGAATAATACAAAATTGTTAATAGTCGACGACGAATATGTTCATATCACTTCGGCAAATTTCGACGGAACCCATTACCAAAATCACGGATTCGTCAGTTTTAATAGTATAGATAAACAGCTTGTAAGCGAGGCTAAAAAAATATTTGAGAGAGATTGGGTATCTAGCCACAGTAAATCGTTAAAAATT
>KJ642614
ATGTGGCCATTTGCATCGGTACCTGCGGGAGCAAAATGTAGGCTGGTAGAAACACTACCAGAAAATATGGATTTTAGATCCGATCATTTGACAACATTTGAATGTTTTAACGAAATTATCACTCTAGCTAAGAAATATATATACATAGCATCTTTTTGTTGTAATCCTCTGAGTACTACTAGGGGAGCGCTTATTTTTGATAAACTAAAAGAGGTATCTGAAAAAGGGATTAAAATAATAGTTTTGCTAGATGAACGAGGGAAAAGAAATCTGGGAGAGCTACAAAGTCACTCCCCAGATATAAATTTTATAACCGTTAATATAGATAAAAAAAATAATGTGGGACTACTACTCGGTTGTTTTTGGGTGTCTGATGATGAAAGATGTTATGTAGGAAACGCGTCATTTACTGGAGGATCTATACATACGATTAAAACGTTAGGCGTATATTCTGATTATCCTCCGCTGGCCACAGATCTTCGTAGAAGATTTGATACTTTTAAAGCCTTTAATAGCGCAAAAAATTCATGGTTGAATTTATGCTCTGCGGCTTGTTGTCTGCCAGTTAGCACTGCGTATCATATTAAGAATCCTATAGGTGGAGTGTTCTTTACTGATTCTCCAGAACACCTATTGGGATATTCTAGAGATCTAGACACTGATGTAGTTATTGATAAACTCAAGTCGGCTAAGACTAGTATAGATATTGAACATTTGGCCATAGTTCCCACTACACGTGTCGACGGTAATAGCTACTATTGGCCTGACATTTACAACTCCATTATAGAAGCAGCCATTAATAGAGGAGTTAAGATCAGACTTCTAGTTGGTAATTGGGATAAGAACGACGTATATTCTATGGCAACCGCCAGAAGTCTAGATGCGTTGTGTGTTCAAAATGATCTATCTGTGAAGGTTTTCACTATTCAGAATAATACAAAATTGTTAATAGTCGACGACGAATATGTTCATATCACTTCGGCAAATTTCGACGGAACCCATTACCAAAATCACGGATTCGTCAGTTTTAATAGTATAGATAAACAGCTTGTAAGCGAGGCTAAAAAAATATTTGAGAGAGATTGGGTATCTAGCCACAGTAAATCGTTAAAAATT
>ON676708
ATGTGGCCATTTGCATCGGTACCTGCGGGAGCAAAATGTAGGCTGGTAGAAACACTACCAGAAAATATGGATTTTAGATCCGATCATTTGACAACATTTGAATGTTTTAACGAAATTATCACTCTAGCTAAGAAATATATATACATAGCATCTTTTTGTTGTAATCCTCTGAGTACTACTAGGGGAGCGCTTATTTTTGATAAACTAAAAGAGGTATCTGAAAAAGGGATTAAAATAATAGTTTTGCTAGATGAACGAGGGAAAAGAAATCTGGGAGAGCTACAAAGTCACTCCCCGGATATAAATTTTATAACCGTTAATATAGATAAAAAAAATAATGTGGGACTACTACTCGGTTGTTTTTGGGTGTCTGATGATGAAAGATGTTATGTAGGAAACGCGTCATTTACTGGAGGATCTATACATACGATTAAAACGTTAGGCGTATATTCTGATTATCCTCCGCTGGCCACAGATCTTCGTAGAAGATTTGATACTTTTAAAGCCTTTAATAGCGCAAAAAATTCATGGTTGAATTTATGCTCTGCGGCTTGTTGTCTGCCAGTTAGCACTGCGTATCATATTAAGAATCCTATAGGTGGAGTGTTCTTTACTGATTCTCCAGAACACCTATTGGGATATTCTAGAGATCTAGACACTGATGTAGTTATTGATAAACTCAAGTCGGCTAAGACTAGTATAGATATTGAACATTTGGCCATAGTTCCCACTACACGTGTCGACGGTAATAGCTACTATTGGCCTGACATTTACAACTCCATTATAGAAGCAGCCATTAATAGAGGAGTTAAGATCAGACTTCTAGTTGGTAATTGGGATAAGAACGACGTATATTCTATGGCAACCGCCAGAAGTCTAGATGCGTTGTGTGTTCAAAATGATCTATCTGTGAAGGTTTTCACTATTCAGAATAATACAAAATTGTTAATAGTCGACGACGAATATGTTCATATCACTTCGGCAAATTTCGACGGAACCCATTACCAAAATCACGGATTCGTCAGTTTTAATAGTATAGATAAACAGCTTGTAAGCGAGGCTAAAAAAATATTTGAAAGAGATTGGGTATCTAGCCACAGTAAATCGTTAAAAATT
>ON676707
ATGTGGCCATTTGCATCGGTACCTGCGGGAGCAAAATGTAGGCTGGTAGAAACACTACCAGAAAATATGGATTTTAGATCCGATCATTTGACAACATTTGAATGTTTTAACGAAATTATCACTCTAGCTAAGAAATATATATACATAGCATCTTTTTGTTGTAATCCTCTGAGTACTACTAGGGGAGCGCTTATTTTTGATAAACTAAAAGAGGTATCTGAAAAAGGGATTAAAATAATAGTTTTGCTAGATGAACGAGGGAAAAGAAATCTGGGAGAGCTACAAAGTCACTCCCCGGATATAAATTTTATAACCGTTAATATAGATAAAAAAAATAATGTGGGACTACTACTCGGTTGTTTTTGGGTGTCTGATGATGAAAGATGTTATGTAGGAAACGCGTCATTTACTGGAGGATCTATACATACGATTAAAACGTTAGGCGTATATTCTGATTATCCTCCGCTGGCCACAGATCTTCGTAGAAGATTTGATACTTTTAAAGCCTTTAATAGCGCAAAAAATTCATGGTTGAATTTATGCTCTGCGGCTTGTTGTCTGCCAGTTAGCACTGCGTATCATATTAAGAATCCTATAGGTGGAGTGTTCTTTACTGATTCTCCAGAACACCTATTGGGATATTCTAGAGATCTAGACACTGATGTAGTTATTGATAAACTCAAGTCGGCTAAGACTAGTATAGATATTGAACATTTGGCCATAGTTCCCACTACACGTGTCGACGGTAATAGCTACTATTGGCCTGACATTTACAACTCCATTATAGAAGCAGCCATTAATAGAGGAGTTAAGATCAGACTTCTAGTTGGTAATTGGGATAAGAACGACGTATATTCTATGGCAACCGCCAGAAGTCTAGATGCGTTGTGTGTTCAAAATGATCTATCTGTGAAGGTTTTCACTATTCAGAATAATACAAAATTGTTAATAGTCGACGACGAATATGTTCATATCACTTCGGCAAATTTCGACGGAACCCATTACCAAAATCACGGATTCGTTAGTTTTAATAGTATAGATAAACAGCTTGTAAGCGAGGCTAAAAAAATATTTGAGAGAGATTGGGTATCTAGCCACAGTAAATCGTTAAAAATT
>MT903341
ATGTGGCCATTTGCATCGGTACCTGCGGGAGCAAAATGTAGGCTGGTAGAAACACTACCAGAAAATATGGATTTTAGATCCGATCATTTGACAACATTTGAATGTTTTAACGAAATTATCACTCTAGCTAAGAAATATATATACATAGCATCTTTTTGTTGTAATCCTCTGAGTACTACTAGGGGAGCGCTTATTTTTGATAAACTAAAAGAGGTATCTGAAAAAGGGATTAAAATAATAGTTTTGCTAGATGAACGAGGGAAAAGAAATCTGGGAGAGCTACAAAGTCACTCCCCGGATATAAATTTTATAACCGTTAATATAGATAAAAAAAATAATGTGGGACTACTACTCGGTTGTTTTTGGGTGTCTGATGATGAAAGATGTTATGTAGGAAACGCGTCATTTACTGGAGGATCTATACATACGATTAAAACGTTAGGCGTATATTCTGATTATCCTCCGCTGGCCACAGATCTTCGTAGAAGATTTGATACTTTTAAAGCCTTTAATAGCGCAAAAAATTCATGGTTGAATTTATGCTCTGCGGCTTGTTGTCTGCCAGTTAGCACTGCGTATCATATTAAGAATCCTATAGGTGGAGTGTTCTTTACTGATTCTCCAGAACACCTATTGGGATATTCTAGAGATCTAGACACTGATGTAGTTATTGATAAACTCAAGTCGGCTAAGACTAGTATAGATATTGAACATTTGGCCATAGTTCCCACTACACGTGTCGACGGTAATAGCTACTATTGGCCTGACATTTACAACTCCATTATAGAAGCAGCCATTAATAGAGGAGTTAAGATCAGACTTCTAGTTGGTAATTGGGATAAGAACGACGTATATTCTATGGCAACCGCCAGAAGTCTAGATGCGTTGTGTGTTCAAAATGATCTATCTGTGAAGGTTTTCACTATTCAGAATAATACAAAATTGTTAATAGTCGACGACGAATATGTTCATATCACTTCGGCAAATTTCGACGGAACCCATTACCAAAATCACGGATTCGTCAGTTTTAATAGTATAGATAAACAGCTTGTAAGCAAGGCTAAAAAAATATTTGAGAGAGATTGGGTATCTAGCCACAGTAAATCGTTAAAAATT
>DQ011156
ATGTGGCCATTTGCATCGGTACCTGCGGGAGCAAAATGTAGGCTGGTAGAAACACTACCAGAAAATATGGATTTTAGATCCGATCATTTGACAACATTTGAATGTTTTAACGAAATTATCACTCTAGCTAAGAAATATATATACATAGCATCTTTTTGTTGTAATCCTCTGAGTACTACTAGGGGAGCGCTTATTTTTGATAAACTAAAAGAGGTATCTGAAAAAGGGATTAAAATAATAGTTTTGCTAGATGAACGAGGGAAAAGAAATCTGGGAGAGCTACAAAGTCACTCCCCGGATATAAATTTTATAACCGTTAATATAGATAAAAAAAATAATGTGGGACTACTACTCGGTTGTTTTTGGGTGTCTGATGATGAAAGATGTTATGTAGGAAACGCGTCATTTACTGGAGGATCTATACATACGATTAAAACGTTAGGCGTATATTCTGATTATCCTCCGCTGGCCACAGATCTTCGTAGAAGATTTGATACTTTTAAAGCCTTTAATAGCGCAAAAAATTCATGGTTGAATTTATGCTCTGCGGCTTGTTGTCTGCCAGTTAGCACTGCGTATCATATTAAGAATCCTATAGGTGGAGTGTTCTTTACTGATTCTCCAGAACACCTATTGGGATATTCTAGAGATCTAGACACTGATGTAGTTATTGATAAACTCAAGTCAGCTAAGACTAGTATAGATATTGAACATTTGGCCATAGTTCCCACTACACGTGTCGACGGTAATAGCTACTATTGGCCTGACATTTACAACTCCATTATAGAAGCAGCCATTAATAGAGGAGTTAAGATCAGACTTCTAGTTGGTAATTGGGATAAGAACGACGTATATTCTATGGCAACCGCCAGAAGTCTAGATGCGTTGTGTGTTCAAAATGATCTATCTGTGAAGGTTTTCACTATTCAGAATAATACAAAATTGTTAATAGTCGACGACGAATATGTTCATATCACTTCGGCAAATTTCGACGGAACCCATTACCAAAATCACGGATTCGTCAGTTTTAATAGTATAGATAAACAGCTTGTAAGCGAGGCTAAAAAAATATTTGAGAGAGATTGGGTATCTAGCCACAGTAAATCGTTAAAAATT
>KJ642619
ATGTGGCCATTTGCATCGGTACCTGCGGGAGCAAAATGTAGGCTGGTAGAAACACTACCAGAAAATATGGATTTTAGATCCGATCATTTGACAACATTTGAATGTTTTAACGAAATTATCACTCTAGCTAAGAAATATATATACATAGCATCTTTTTGTTGTAATCCTCTGAGTACTACTAGGGGAGCGCTTATTTTTGATAAACTAAAAGAGGTATCTGAAAAAGGGATTAAAATAATAGTTTTGCTAGATGAACGAGGGAAAAGAAATCTGGGAGAGCTACAAAGTCACTCCCCGGATATAAATTTTATAACCGTTAATATAGATAAAAAAAATAATGTGGGACTACTACTCGGTTGTTTTTGGGTGTCTGATGATGAAAGATGTTATGTAGGAAACGCGTCATTTACTGGAGGATCTATACATACGATTAAAACGTTAGGCGTATATTCTGATTATCCTCCGCTGGCCACAGATCTTCGTAGAAGATTTGATACTTTTAAAGCCTTTAATAGCGCAAAAAATTCATGGTTGAATTTATGCTCTGCGGCTTGTTGTCTGCCAGTTAGCACTGCGTATCATATTAAGAATCCTATAGGTGGAGTGTTCTTTACTGATTCTCCAGAACACCTATTGGGATATTCTAGAGATCTAGACACTGATGTAGTTATTGATAAACTCAAGTCGGCTAAGACTAGTATAGATATTGAACATTTGGCCATAGTTCCCACTACACGTGTCGACGGTAATAGCTACTATTGGCCTGACATTTACAACTCCATTATAGAAGCAGCCATTAATAGAGGAGTTAAGATCAGACTTCTAGTTGGTAATTGGGATAAGAACGACGTATATTCTATGGCAACCGCCAGAAGTCTAGATGCCTTGTGTGTTCAAAATGATCTATCTGTGAAGGTTTTCACTATTCAGAATAATACAAAATTGTTGATAGTCGACGACGAATATGTTCATATCACTTCGGCAAATTTCGACGGAACCCATTACCAAAATCACGGATTCGTCAGTTTTAATAGTATAGATAAACAGCTTGTAAGCGAGGCTAAAAAAATATTTGAGAGAGATTGGGTATCTAGCCACAGTAAATCGTTAAAAATT
>OP289783
ATGTGGCCATTTGCATCGGTACCTGCGGGAGCAAAATGTAGGCTGGTAGAAACACTACCAGAAAATATGGATTTTAGATCCGATCATTTGACAACATTTGAATGTTTTAACGAAATTATCACTCTAGCTAAGAAATATATATACATAGCATCTTTTTGTTGTAATCCTCTGAGTACTACTAGGGGAGCGCTTATTTTTGATAAACTAAAAGAGGTATCTGAAAAAGGGATTAAAATAATAGTTTTGCTAGATGAACGAGGGAAAAGAAATCTGGGAGAGCTACAAAGTCACTCCCCGGATATAAATTTTATAACCGTTAATATAGATAAAAAAAATAATGTGGGACTACTACTCGGTTGTTTTTGGGTGTCTGATGATGAAAGATGTTATGTAGGAAACGCGTCATTTACTGGAGGATCTATACATACGATTAAAACGTTAGGCGTATATTCTGATTATCCTCCGCTGGCCACAGATCTTCGTAGAAGATTTGATACTTTTAAAGCCTTTAATAGCGCAAAAAATTCATGGTTGAATTTATGCTCTGCGGCTTGTTGTCTGCCAGTTAGCACTGCGTATCATATTAAGAATCCTATAGGTGGAGTGTTCTTTACTGATTCTCCAGAACACCTATTGGGATATTCTAGAGATCTAGACACTGATGTAGTTATTGATAAACTCAAGTCGGCTAAGACTAGTATAGATATTGAACATTTGGCCATAGTTCCCACTACACGTGTCGACGGTAATAGCTACTATTGGCCTGACATTTACAACTCCATTATAGAAGCAGCCATTAATAGAGGAGTTAAGATCAGACTTCTAGTTGGTAATTGGGATAAGAACGACGTATATTCTATGGCAACCGCCAGAAGTCTAGATGCGTTGTGTGTTCAAAATGATCTATCTGTGAAGGTTTTCACTATTCAGAATAATACAAAATTGTTAATAGTCGACGACGAATATGTTCATATCACTTCGGCAAATTTCGACGGAACCCATTACCAAAATCACGGATTCGTCAGTTTTAATAGTATAGATAAACAGCTTGTAAGCAAGGCTAAAAAAATATTTGAAAGAGATTGGGTATCTAGCCACAGTAAATCGTTAAAAATT
>JX878426
ATGTGGCCATTTGTATCGGTACCTGCGGGAGCAAAATGTAGGCTGGTAGAAACACTACCAGAAAATATGGATTTTAGATCCGATCATTTGACAACATTTGAATGTTTTAACGAAATTATCACTCTAGCTAAGAAATATATATACATAGCATCTTTTTGTTGTAATCCTCTGAGTACTACTAGGGGAGCGCTTATTTTTGATAAACTAAAAGAGGTATCTGAAAAAGGGATTAAAATAATAGTTTTGCTAGATGAACGAGGGAAAAGAAATCTGGGAGAGCTACAAAGTCACTCCCCGGATATAAATTTTATAACCGTTAATATAGATAAAAAAAATAATGTGGGACTACTACTCGGTTGTTTTTGGGTGTCTGATGATGAAAGATGTTATGTAGGAAACGCGTCATTTACTGGAGGATCTATACATACGATTAAAACGTTAGGCGTATATTCTGATTATCCTCCGCTGGCCACAGATCTTCGTAGAAGATTTGATACTTTTAAAGCCTTTAATAGCGCAAAAAATTCATGGTTGAATTTATGCTCTGCGGCTTGTTGTCTGCCAGTTAGCACTGCGTATCATATTAAGAATCCTATAGGTGGAGTGTTCTTTACTGATTCTCCAGAACACCTATTGGGATATTCTAGAGATCTAGACACTGATGTAGTTATTGATAAACTCAAGTCGGCTAAGACTAGTATAGATATTGAACATTTGGCCATAGTTCCCACTACACGTGTCGACGGTAATAGCTACTATTGGCCTGACATTTACAACTCCATTATAGAAGCAGCCATTAATAGAGGAGTTAAGATCAGACTTCTAGTTGGTAATTGGGATAAGAACGACGTATATTCTATGGCAACCGCCAGAAGTCTAGATGCGTTGTGTGTTCAAAATGATCTATCTGTGAAGGTTTTCACTATTCAGAATAATACAAAATTGTTGATAGTCGACGACGAATATGTTCATATCACTTCGGCAAATTTCGACGGAACCCATTACCAAAATCACGGATTCGTCAGTTTTAATAGTATAGATAAACAGCTTGTAAGCGAGGCTAAAAAAATATTTGAGAGAGATTGGGTATCTAGCCACAGTAAATCGTTAAAAATT
>JX878417
ATGTGGCCATTTGCATCGGTACCTGCGGGAGCAAAATGTAGGCTGGTAGAAACACTACCAGAAAATATGGATTTTAGATCCGATCATTTGACAACATTTGAATGTTTTAACGAAATTATCACTCTAGCTAAGAAATATATATACATAGCATCTTTTTGTTGTAATCCTCTGAGTACTACTAGGGGAGCGCTTATTTTTGATAAACTAAAAGAGGTATCTGAAAAAGGGATTAAAATAATAGTTTTGCTAGATGAACGAGGGAAAAGAAATCTGGGAGAGCTACAAAGTCACTCCCCGGATATAAATTTTATAACCGTTAATATAGATAAAAAAAATAATGTGGGACTACTACTCGGTTGTTTTTGGGTGTCTGATGATGAAAGATGTTATGTAGGAAACGCGTCATTTACTGGAGGATCTATACATACGATTAAAACGTTAGGCGTATATTCTGATTATCCTCCACTGGCCACAGATCTTCGTAGAAGATTTGATACTTTTAAAGCCTTTAATAGCGCAAAAAATTCATGGTTGAATTTATGCTCTGCGGCTTGTTGTCTGCCAGTTAGCACTGCGTATCATATTAAGAATCCTATAGGTGGAGTGTTCTTTACTGATTCTCCAGAACACCTATTGGGATATTCTAGAGATCTAGACACTGATGTAGTTATTGATAAACTCAAGTCGGCTAAGACTAGTATAGATATTGAACATTTGGCCATAGTTCCCACTACACGTGTCGACGGTAATAGCTACTATTGGCCTGACATTTACAACTCCATTATAGAAGCAGCCATTAATAGAGGAGTTAAGATCAGACTTCTAGTTGGTAATTGGGATAAGAACGACGTATATTCTATGGCAACCGCCAGAAGTCTAGATGCGTTGTGTGTTCAAAATGATCTATCTGTGAAGGTTTTCACTATTCAGAATAATACAAAATTGTTGATAGTCGACGACGAATATGTTCATATCACTTCGGCAAATTTCGACGGAACCCATTACCAAAATCACGGATTCGTCAGTTTTAATAGTATAGATAAACAGCTTGTAAGCGAGGCTAAAAAAATATTTGAGAGAGATTGGGTATCTAGCCACAGTAAATCGTTAAAAATT
>MN702451
ATGTGGCCATTTGCATCGGTACCTGCGGGAGCAAAATGTAGGCTGGTAGAAACACTACCAGAAAATATGGATTTTAGATCCGATCATTTGACAACATTTGAATGTTTTAACGAAATTATCACTCTAGCTAAGAAATATATATACATAGCATCTTTTTGTTGTAATCCTCTGAGTACTACTAGGGGAGCGCTTATTTTTGATAAACTAAAAGAGGTATCTGAAAAAGGGATTAAAATAATAGTTTTGCTAGATGAACGAGGGAAAAGAAATCTGGGAGAGCTACAAAGTCACTCCCCGGATATAAATTTTATAACCGTTAATATAGATAAAAAAAATAATGTGGGACTACTACTCGGTTGTTTTTGGGTGTCTGATGATGAAAGATGTTATGTAGGAAACGCGTCATTTACTGGAGGATCTATACATACGATTAAAACGTTAGGCGTATATTCTGATTATCCTCCGCTGGCCACAGATCTTCGTAGAAGATTTGATACTTTTAAAGCCTTTAATAGCGCAAAAAATTCATGGTTGAATTTATGCTCTGCGGCTTGTTGTCTGCCAGTTAGTACTGCGTATCATATTAAGAATCCTATAGGTGGAGTGTTCTTTACTGATTCTCCAGAACACCTATTGGGATATTCTAGAGATCTAGACACTGATGTAGTTATTGATAAACTCAAGTCGGCTAAGACTAGTATAGATATTGAACATTTGGCCATAGTTCCCACTACACGTGTCGACGGTAATAGCTACTATTGGCCTGACATTTACAACTCCATTATAGAAGCAGCCATTAATAGAGGAGTTAAGATCAGACTTCTAGTTGGTAATTGGGATAAGAACGACGTATATTCTATGGCAACCGCCAGAAGTCTAGATGCGTTGTGTGTTCAAAATGATCTATCTGTGAAGGTTTTCACTATTCAGAATAATACAAAATTGTTGATAGTCGACGACGAATATGTTCATATCACTTCGGCAAATTTCGACGGAACCCATTACCAAAATCACGGATTCGTCAGTTTTAATAGTATAGATAAACAGCTTGTAAGCGAGGCTAAAAAAATATTTGAGAGAGATTGGGTATCTAGCCACAGTAAATCGTTAAAAATT
>OP205095
ATGTGGCCATTTGCATCGGTACCTGCGGGAGCAAAATGTAGGCTGGTAGAAACACTACCAGAAAATATGGATTTTAGATCCGATCATTTGACAACATTTGAATGTTTTAACGAAATTATCACTCTAGCTAAGAAATATATATACATAGCATCTTTTTGTTGTAATCCTCTGAGTACTACTAGGGGAGCGCTTATTTTTGATAAACTAAAAGAGGTATCTGAAAAAGGGATTAAAATAATAGTTTTGCTAGATGAACGAGGGAAAAGAAATCTGGGAGAGCTACAAAGTCACTCCCCGGATATAAATTTTATAACCGTTAATATAGATAAAAAAAATAATGTGGGACTACTACTCGGTTGTTTTTGGGTGTCTGATGATGAAAGATGTTATGTAGGAAACGCGTCATTTACTGGAGGATCTATACATACGATTAAAACGTTAGGCGTATATTCTGATTATCCTCCGCTGGCCACAGATCTTCGTAGAAGATTTGATACTTTTAAAGCCTTTAATAGCGCAAAAAATTCATGGTTGAATTTATGCTCTGCGGCTTGTTGTCTGCCAGTTAGCACTGCGTATCATATTAAGAATCCTATAGGTGGAGTGTTCTTTACTGATTCTCCAGAACACCTATTGGGATATTCTAGAGATCTAGACACTGATGTAGTTATTGATAAACTCAAGTCGGCTAAGACTAGTATAGATATTGAACATTTGGCCATAGTTCCCACTACACGTGTCGACGGTAATAGCTACTATTGGCCTGACATTTACAACTCCATTATAGAAGCAGCCATTAATAGAGGAGTTAAGATCAGACTTCTAGTTGGTAATTGGGATAAGAACGACGTATATTCTATGGCAACCGCCAGAAGTCTAGATGCGTTGTGTGTTCAAAATGATCTATCTGTGAAGGTTTTCACTATTCAGAATAATACAAAATTGTTAATAGTCGACGACGAATATGTTCATATCACTTCGGCAAATTTCGACGGAACCCATTACCAAAATCACGGATTCGTCAGTTTTAATAGTATAGATAAACAGCTTGTAAGCAAGGCTAAAAAAATATTTGAAAGAGATTGGGTATCTAGCCACAGTAAATCGTTAAAAATT
>OP062230
ATGTGGCCATTTGCATCGGTACCTGCGGGAGCAAAATGTAGGCTGGTAGAAACACTACCAGAAAATATGGATTTTAGATCCGATCATTTGACAACATTTGAATGTTTTAACGAAATTATCACTCTAGCTAAGAAATATATATACATAGCATCTTTTTGTTGTAATCCTCTGAGTACTACTAGGGGAGCGCTTATTTTTGATAAACTAAAAGAGGTATCTGAAAAAGGGATTAAAATAATAGTTTTGCTAGATGAACGAGGGAAAAGAAATCTGGGAGAGCTACAAAGTCACTCCCCGGATATAAATTTTATAACCGTTAATATAGATAAAAAAAATAATGTGGGACTACTACTCGGTTGTTTTTGGGTGTCTGATGATGAAAGATGTTATGTAGGAAACGCGTCATTTACTGGAGGATCTATACATACGATTAAAACGTTAGGCGTATATTCTGATTATCCTCCGCTGGCCACAGATCTTCGTAGAAGATTTGATACTTTTAAAGCCTTTAATAGCGCAAAAAATTCATGGTTGAATTTATGCTCTGCGGCTTGTTGTCTGCCAGTTAGCACTGCGTATCATATTAAGAATCCTATAGGTGGAGTGTTCTTTACTGATTCTCCAGAACACCTATTGGGATATTCTAGAGATCTAGACACTGATGTAGTTATTGATAAACTCAAGTCGGCTAAGACTAGTATAGATATTGAACATTTGGCCATAGTTCCCACTACACGTGTCGACGGTAATAGCTACTATTGGCCTGACATTTACAACTCCATTATAGAAGCAGCCATTAATAGAGGAGTTAAGATCAGACTTCTAGTTGGTAATTGGGATAAGAACGACGTATATTCTATGGCAACCGCCAGAAGTCTAGATGCGTTGTGTGTTCAAAATGATCTATCTGTGAAGGTTTTCACTATTCAGAATAATACAAAATTGTTAATAGTCGACGACGAATATGTTCATATCACTTCGGCAAATTTCGACGGAACCCATTACCAAAATCACGGATTCGTCAGTTTTAATAGTATAGATAAACAGCTTGTAAGCAAGGCTAAAAAAATATTTGAAAGAGATTGGGTATCTAGCCACAGTAAATCGTTAAAAATT
>KJ642612
ATGTGGCCATTTGTATCGGTACCTGCGGGAGCAAAATGTAGGCTGGTAGAAACACTACCAGAAAATATGGATTTTAGATCCGATCATTTGACAACATTTGAATGTTTTAACGAAATTATCACTCTAGCTAAGAAATATATATACATAGCATCTTTTTGTTGTAATCCTCTGAGTACTACTAGGGGAGCGCTTATTTTTGATAAACTAAAAGAGGTATCTGAAAAAGGGATTAAAATAATAGTTTTGCTAGATGAACGAGGGAAAAGAAATCTGGGAGAGCTACAAAGTCACTCCCCGGATATAAATTTTATAACCGTTAATATAGATAAAAAAAATAATGTGGGACTACTACTCGGTTGTTTTTGGGTGTCTGATGATGAAAGATGTTATGTAGGAAACGCGTCATTTACTGGAGGATCTATACATACGATTAAAACGTTAGGCGTATATTCTGATTATCCTCCGCTGGCCACAGATCTTCGTAGAAGATTTGATACTTTTAAAGCCTTTAATAGCGCAAAAAATTCATGGTTGAATTTATGCTCTGCGGCTTGTTGTCTGCCAGTTAGCACTGCGTATCATATTAAGAATCCTATAGGTGGAGTGTTCTTTACTGATTCTCCAGAACACCTATTGGGATATTCTAGAGATCTAGACACTGATGTAGTTATTGATAAACTCAAGTCGGCTAAGACTAGTATAGATATTGAACATTTGGCCATAGTTCCCACTACACGTGTCGACGGTAATAGCTACTATTGGCCTGACATTTACAACTCCATTATAGAAGCAGCCATTAATAGAGGAGTTAAGATCAGACTTCTAGTTGGTAATTGGGATAAGAACGACGTATATTCTATGGCAACCGCCAGAAGTCTAGATGCGTTGTGTGTTCAAAATGATCTATCTGTGAAGGTTTTCACTATTCAGAATAATACAAAATTGTTGATAGTCGACGACGAATATGTTCATATCACTTCGGCAAATTTCGACGGAACCCATTACCAAAATCACGGATTCGTTAGTTTTAATAGTATAGATAAACAGCTTGTAAGCGAGGCTAAAAAAATATTTGAGAGAGATTGGGTATCTAGCCACAGTAAATCGTTAAAAATT
>OP205121
ATGTGGCCATTTGCATCGGTACCTGCGGGAGCAAAATGTAGGCTGGTAGAAACACTACCAGAAAATATGGATTTTAGATCCGATCATTTGACAACATTTGAATGTTTTAACGAAATTATCACTCTAGCTAAGAAATATATATACATAGCATCTTTTTGTTGTAATCCTCTGAGTACTACTAGGGGAGCGCTTATTTTTGATAAACTAAAAGAGGTATCTGAAAAAGGGATTAAAATAATAGTTTTGCTAGATGAACGAGGGAAAAGAAATCTGGGAGAGCTACAAAGTCACTCCCCGAATATAAATTTTATAACCGTTAATATAGATAAAAAAAATAATGTGGGACTACTACTCGGTTGTTTTTGGGTGTCTGATGATGAAAGATGTTATGTAGGAAACGCGTCATTTACTGGAGGATCTATACATACGATTAAAACGTTAGGCGTATATTCTGATTATCCTCCGCTGGCCACAGATCTTCGTAGAAGATTTGATACTTTTAAAGCCTTTAATAGCGCAAAAAATTCATGGTTGAATTTATGCTCTGCGGCTTGTTGTCTGCCAGTTAGCACTGCGTATCATATTAAGAATCCTATAGGTGGAGTGTTCTTTACTGATTCTCCAGAACACCTATTGGGATATTCTAGAGATCTAGACACTGATGTAGTTATTGATAAACTCAAGTCGGCTAAGACTAGTATAGATATTGAACATTTGGCCATAGTTCCCACTACACGTGTCGACGGTAATAGCTACTATTGGCCTGACATTTACAACTCCATTATAGAAGCAGCCATTAATAGAGGAGTTAAGATCAGACTTCTAGTTGGTAATTGGGATAAGAACGACGTATATTCTATGGCAACCGCCAGAAGTCTAGATGCGTTGTGTGTTCAAAATGATCTATCTGTGAAGGTTTTCACTATTCAGAATAATACAAAATTGTTAATAGTCGACGACGAATATGTTCATATCACTTCGGCAAATTTCGACGGAACCCATTACCAAAATCACGGATTCGTCAGTTTTAATAGTATAGATAAACAGCTTGTAAGCAAGGCTAAAAAAATATTTGAAAGAGATTGGGTATCTAGCCACAGTAAATCGTTAAAAATT
>OP012849
ATGTGGCCATTTGCATCGGTACCTGCGGGAGCAAAATGTAGGCTGGTAGAAACACTACCAGAAAATATGGATTTTAGATCCGATCATTTGACAACATTTGAATGTTTTAACGAAATTATCACTCTAGCTAAGAAATATATATACATAGCATCTTTTTGTTGTAATCCTCTGAGTACTACTAGGGGAGCGCTTATTTTTGATAAACTAAAAGAGGTATCTGAAAAAGGGATTAAAATAATAGTTTTGCTAGATGAACGAGGGAAAAGAAATCTGGGAGAGCTACAAAGTCACTCCCCGGATATAAATTTTATAACTGTTAATATAGATAAAAAAAATAATGTGGGACTACTACTCGGTTGTTTTTGGGTGTCTGATGATGAAAGATGTTATGTAGGAAACGCGTCATTTACTGGAGGATCTATACATACGATTAAAACGTTAGGCGTATATTCTGATTATCCTCCGCTGGCCACAGATCTTCGTAGAAGATTTGATACTTTTAAAGCCTTTAATAGCGCAAAAAATTCATGGTTGAATTTATGCTCTGCGGCTTGTTGTCTGCCAGTTAGCACTGCGTATCATATTAAGAATCCTATAGGTGGAGTGTTCTTTACTGATTCTCCAGAACACCTATTGGGATATTCTAGAGATCTAGACACTGATGTAGTTATTGATAAACTCAAGTCGGCTAAGACTAGTATAGATATTGAACATTTGGCCATAGTTCCCACTACACGTGTCGACGGTAATAGCTACTATTGGCCTGACATTTACAACTCCATTATAGAAGCAGCCATTAATAGAGGAGTTAAGATCAGACTTCTAGTTGGTAATTGGGATAAGAACGACGTATATTCTATGGCAACCGCCAGAAGTCTAGATGCGTTGTGTGTTCAAAATGATCTATCTGTGAAGGTTTTCACTATTCAGAATAATACAAAATTGTTAATAGTCGACGACGAATATGTTCATATCACTTCGGCAAATTTCGACGGAACCCATTACCAAAATCACGGATTCGTCAGTTTTAATAGTATAGATAAACAGCTTGTAAGCAAGGCTAAAAAAATATTTGAAAGAGATTGGGTATCTAGCCACAGTAAATCGTTAAAAATT
>NC_003310
ATGTGGCCATTTGTATCGGTACCTGCGGGAGCAAAATGTAGGCTGGTAGAAACACTACCAGAAAATATGGATTTTAGATCCGATCATTTGACAACATTTGAATGTTTTAACGAAATTATCACTCTAGCTAAGAAATATATATACATAGCATCTTTTTGTTGTAATCCTCTGAGTACTACTAGGGGAGCGCTTATTTTTGATAAACTAAAAGAGGTATCTGAAAAAGGGATTAAAATAATAGTTTTGCTAGATGAACGAGGGAAAAGAAATCTGGGAGAGCTACAAAGTCACTCCCCGGATATAAATTTTATAACCGTTAATATAGATAAAAAAAATAATGTGGGACTACTACTCGGTTGTTTTTGGGTGTCTGATGATGAAAGATGTTATGTAGGAAACGCGTCATTTACTGGAGGATCTATACATACGATTAAAACGTTAGGCGTATATTCTGATTATCCTCCGCTGGCCACAGATCTTCGTAGAAGATTTGATACTTTTAAAGCCTTTAATAGCGCAAAAAATTCATGGTTGAATTTATGCTCTGCGGCTTGTTGTCTGCCAGTTAGCACTGCGTATCATATTAAGAATCCTATAGGTGGAGTGTTCTTTACTGATTCTCCAGAACACCTATTGGGATATTCTAGAGATCTAGACACTGATGTAGTTATTGATAAACTCAAGTCGGCTAAGACTAGTATAGATATTGAACATTTGGCCATAGTTCCCACTACACGTGTCGACGGTAGTAGCTACTATTGGCCTGACATTTACAACTCCATTATAGAAGCAGCCATTAATAGAGGAGTTAAGATCAGACTTCTAGTTGGTAATTGGGATAAGAACGACGTATATTCTATGGCAACCGCCAGAAGTCTAGATGCGTTGTGTGTTCAAAATGATCTATCTGTGAAGGTTTTCACTATTCAGAATAATACAAAATTGTTGATAGTCGACGACGAATATGTTCATATCACTTCGGCAAATTTCGACGGAACCCATTACCAAAATCACGGATTCGTCAGTTTTAATAGTATAGATAAACAGCTTGTAAGCGAGGCTAAAAAAATATTTGAGAGAGATTGGGTATCTAGCCACAGTAAATCGTTAAAAATT
>ON950045
ATGTGGCCATTTGCATCGGTACCTGCGGGAGCAAAATGTAGGCTGGTAGAAACACTACCAGAAAATATGGATTTTAGATCCGATCATTTGACAACATTTGAATGTTTTAACGAAATTATCACTCTAGCTAAGAAATATATATACATAGCATCTTTTTGTTGTAATCCTCTGAGTACTACTAGGGGAGCGCTTATTTTTGATAAACTAAAAGAGGTATCTGAAAAAGGGATTAAAATAATAGTTTTGCTAGATGAACGAGGGAAAAGAAATCTGGGAGAGCTACAAAGTCACTCCCCGGATATAAATTTTATAACCGTTAATATAGATAAAAAAAATAATGTGGGACTACTACTCGGTTGTTTTTGGGTGTCTGATGATGAAAGATGTTATGTAGGAAACGCGTCATTTACTGGAGGATCTATACATACGATTAAAACGTTAGGCGTATATTCTGATTATCCTCCGCTGGCCACAGATCTTCGTAGAAGATTTGATACTTTTAAAGCCTTTAATAGCGCAAAAAATTCATGGTTGAATTTATGCTCTGCGGCTTGTTGTCTGCCAGTTAGCACTGCGTATCATATTAAGAATCCTATAGGTGGAGTGTTCTTTACTGATTCTCCAGAACACCTATTGGGATATTCTAGAGATCTAGACACTGATGTAGTTATTGATAAACTCAAGTCGGCTAAGACTAGTATAGATATTGAACATTTGGCCATAGTTCCCACTACACGTGTCGACGGTAATAGCTACTATTGGCCTGACATTTACAACTCCATTATAGAAGCAGCCATTAATAGAGGAGTTAAGATCAGACTTCTAGTTGGTAATTGGGATAAGAACGACGTATATTCTATGGCAACCGCCAGAAGTCTAGATGCGTTGTGTGTTCAAAATGATCTATCTGTGAAGGTTTTCACTATTCAGAATAATACAAAATTGTTAATAGTCGACGACGAATATGTTCATATCACTTCGGCAAATTTCGACGGAACCCATTACCAAAATCACGGATTCGTCAGTTTTAATAGTATAGATAAACAGCTTGTAAGCAAGGCTAAAAAAATATTTGAAAGAGATTGGGTATCTAGCCACAGTAAATCGTTAAAAATT
>ON585030
ATGTGGCCATTTGCATCGGTACCTGCGGGAGCAAAATGTAGGCTGGTAGAAACACTACCAGAAAATATGGATTTTAGATCCGATCATTTGACAACATTTGAATGTTTTAACGAAATTATCACTCTAGCTAAGAAATATATATACATAGCATCTTTTTGTTGTAATCCTCTGAGTACTACTAGGGGAGCGCTTATTTTTGATAAACTAAAAGAGGTATCTGAAAAAGGGATTAAAATAATAGTTTTGCTAGATGAACGAGGGAAAAGAAATCTGGGAGAGCTACAAAGTCACTCCCCGGATATAAATTTTATAACCGTTAATATAGATAAAAAAAATAATGTGGGACTACTACTCGGTTGTTTTTGGGTGTCTGATGATGAAAGATGTTATGTAGGAAACGCGTCATTTACTGGAGGATCTATACATACGATTAAAACGTTAGGCGTATATTCTGATTATCCTCCGCTGGCCACAGATCTTCGTAGAAGATTTGATACTTTTAAAGCCTTTAATAGCGCAAAAAATTCATGGTTGAATTTATGCTCTGCGGCTTGTTGTCTGCCAGTTAGCACTGCGTATCATATTAAGAATCCTATAGGTGGAGTGTTCTTTACTGATTCTCCAGAACACCTATTGGGATATTCTAGAGATCTAGACACTGATGTAGTTATTGATAAACTCAAGTCGGCTAAGACTAGTATAGATATTGAACATTTGGCCATAGTTCCCACTACACGTGTCGACGGTAATAGCTACTATTGGCCTGACATTTACAACTCCATTATAGAAGCAGCCATTAATAGAGGAGTTAAGATCAGACTTCTAGTTGGTAATTGGGATAAGAACGACGTATATTCTATGGCAACCGCCAGAAGTCTAGATGCGTTGTGTGTTCAAAATGATCTATCTGTGAAGGTTTTCACTATTCAGAATAATACAAAATTGTTAATAGTCGACGACGAATATGTTCATATCACTTCGGCAAATTTCGACGGAACCCATTACCAAAATCACGGATTCGTCAGTTTTAATAGTATAGATAAACAGCTTGTAAGCAAGGCTAAAAAAATATTTGAAAGAGATTGGGTATCTAGCCACAGTAAATCGTTAAAAATT
