# Supplementary material for: Evolutionary dissection of monkeypox virus: Positive Darwinian selection drives the adaptation of virus–host interaction proteins
Source: Front Cell Infect Microbiol. 2023 Jan 13;12:1083234. doi: 10.3389/fcimb.2022.1083234 (PMC9880225; doi:10.3389/fcimb.2022.1083234)
Supplement: Supplementary file 1 [file DataSheet_1.zip › Dataset_MPXV_coding_gene_allleles/MPXVgp051.fas]

>MN648051
ATGATATCTGTTACAGATATTCGTAGAGCGTTTCTAGACAATGAATGCCATACTATCACAAAAGCGTTTGGATATCTGCACGAGGACAAGGCTATCGCATTAATTAAAATAGGATTTCATCCCACTTATATACCCAAAGTCCTTTATAATAATGTTGTAGAATTCGTTCCAGAAAAACTATATCTGTTTAAGCCAAGAACTGTATCTCCATTGGATTTGATATCTACTATAACAAAATTAAAGAACGTGGACAAATTTGCCGCACACATAAATTATCACAAGAATAGTATATTGATAACAGGAGACAAGTCTCTTATTGTTAAATGTATGCCTTACATGATCATTTCAGATGATGATATACGATTCATAAGAGAACAGTTTGTTGGTACAAATTCCATTGAGTATATACTATCCTTTATCAACAAGGAAAGCGTGTATAGAATGAGTTACCAATTTTCAGAGAATGAAATAGTCACTATCATCAATAGAGATCATTTCATGTATGAACCAATATATGAACATCAGGTCTTAGATTCTGACTTTCTTAAAACTATGTTAGATAGATACGGAATAGTTCCCATTAATTCTGGTATAATAGATGATTTATGTCCAGAAGCTATAATAGAGATATTAATGGCAGTAGTTCGTCCTAGGGACGCTATCCGGTTTTTAGACATAGTGAATAAGAATCAATTGACGGAAAATAGTGTCAAAAACTATATCATTAATGACATCAGAAGAGGTAAAATAGATTATTATATTCCATACGTTGAAGATTTTTTAGAAGATAGAACTGAAGACTTGGGAATATATGCGAATATATTTTTTGAGGACGCTATAGATATTACGAAACTAGACATCACAAAGACAGAGTTGGAACATATATCGAAATACATGAATTATTACACTACTTATATAGATCACATTGTTAACATCATCTTACAAAATAATTATATAGATATCTTGGCATCTATAATAGATTACGTGCAAGACGTATTAACAGAAGAATTATGTATTAGAATAGTTTGCGAATCAACAAACCCTGTTCCCGTTACATCTCTTCCTATACATTCTACGTTAGTAATGGTTATGTGTATACAAATGAAATATGTCGATATAGTTGAATTCTTAGACGAGATCGATATCGATACTTTAATAGAAAAAGGAGCAGATCCGATAACCGAATACACATTTACAACAAGATGGTACAATAAACACAATGATTTGATCACTCTTTACATTAAGAAATATGGATTCTGTCCAATGATGATGAAACGGTTAATGTTCGAATATCCATTGACTAAAGAAGCCAGTGATCATTTACTTAAAACCATGGATGAAAACAGGGGAGCTATTATGTTTTTTCCGCGTACTATTTACACACTTCCTTATCTATTATGTTGTAATTATAAACTAATTCAAAAACCTATTCCATTCAAAGAAGAAAATCGTAATATTGAATATAAGAAAACCAACAGAGTATTATGCTTTGACTCGTTGGAGAACGCTGCGTTTAAAAGCCTCATTAAAATAGATTCTATTCCAGGATTAAAAACTTATAACATGAAAGACATTACATACGAAAAGTCTAATGATATAATTTGTGTTAGGTTTATACCTCAAGATTCAATTCATAATGAAGAGCGAAGAATAAAATTACAGTTATTCGACATTGCTAGATTGGCATCATATGGACTATATTATATTCCCTCTAGATATTTATCATTGTGGACACCAGTAGTGAACATGATAGAGGGAAGAGAGTACACTAATCCACAAAAAATAGAATGTCTAGTTATTTTGGATTTATTTTCAGAGGAATTCATAGAATATCAAAATCTGGGCAATGCGGTATCTAATAAATATGAACTGGAATATACTATATCTAATTATCAAGCTGCCATAAACTGCCTAATGAGCACGTTATTAATATATCTAGTTCTAGGATCAATCAGATCGATATCAAGAACTGAAGATTTTGTATTATCTATATTAAATATCTTCTATAAAGGACTGAAAATTAATGAATTACTTTCTGAACCAGTATCAGGAGTTTGTATCGAATTAGATAAAATAAAAGATAGAGCGAGCTCTGGAGACAGTAGTTTTATATTTCTTAAGAAAAACGAGTTATCAAAAACTCTATCACTCTGTGAAAAAGTTTGTGTTGAGACCATATTAGACAATAATCAGAGTTTTAAATCCTCAAAA
>OP205109
ATGATATCTGTTACAGATATTCGTAGAGCGTTTCTAGACAATGAATGCCATACTATCACAAAAGCGTTTGGATATCTGCACGAGGACAAGGCTATCGCATTAATTAAAATAGGATTTCATCCCACTTATATACCCAAAGTCCTTTATAATAATGTTGTAGAATTCGTTCCAGAAAAACTATATCTGTTTAAGCCAAGAACTGTATCTCCATTGGATTTGATATCTACTATAACAAAATTAAAGAACGTGGACAAATTTGCCGCACACATAAATTATCACAAGAATAGTATATTGATAACAGGAGACAAGTCTCTTATTGTTAAATGTATGCCTTACATGATCATTTCAGATGATGATATACGATTCATAAGAGAACAGTTTGTTGGTACAAATTCCATTGAGTATATACTATCCTTTATCAACAAGGAAAGCGTGTATAGAATGAGTTACCAATTTTCAGAGAATGAAATAGTCACTATCATCAATAGAGATCATTTCATGTATGAACCAATATATGAACATCAGGTCTTAGATTCTGACTTTCTTAAAACTATGTTAGATAGATACGGAATAGTTCCCATTAATTCTGGTATAATAGATGATTTATGTCCAGAAGCTATAATAGAGATATTAATGGCAGTAGTTCGTCCTAGGGACGCTATCCGGTTTTTAGACATAGTGAATAAGAATCAATTGACGGAAAATAGTGTCAAAAACTATATCATTAATGACATCAGAAGAGGTAAAATAGATTATTATATTCCATACGTTGAAGATTTTTTAGAAGATAGAACTGAAGACTTGGGAATATATGCGAATATATTTTTTGAGGACGCTATAGATATTACGAAACTAGACATCACAAAGACAGAGTTGGAACATATATCGAAATACATGAATTATTACACTACTTATATAGATCACATTGTTAACATCATCTTACAAAATAATTATATAGATATCTTGGCATCTATAATAGATTACGTGCAAGACGTATTAACAGAAGAATTATGTATTAGAATAGTTTGCGAATCAACAAACCCTGTTCCCGTTACATCTCTTCCTATACATTCTACGTTAGTAATGGTTATGTGTATACAAATGAAATATGTCGATATAGTTGAATTCTTAGACGAGATCGATATCGATACTTTAATAGAAAAAGGAGCAGATCCGATAACCGAATACACATTTACAACAAGATGGTACAATAAACACAATGATTTGATCACTCTTTACATTAAGAAATATGGATTCTGTCCAATGATGATGAAACGGTTAATGTTCGAATATCCATTGACTAAAGAAGCCAGTGATCATTTACTTAAAACCATGGATGAAAACAGGGGAGCTATTATGTTTTTTCCGCGTACTATTTACACACTTCCTTATCTATTATGTTGTAATTATAAACTAATTCAAAAACCTATTCCATTCAAAGAAGAAAATCGTAATATTGAATATAAGAAAACCAACAGAGTATTATGCTTTGACTCGTTGGAGAACGCTGCGTTTAAAAGCCTCATTAAAATAGATTCTATTCCAGGATTAAAAACTTATAACATGAAAGACATTACATACGAAAAGTCTAATGATATAATTTGTGTTAGGTTTATACCTCAAGATTCAATTCATAATGAAGAGCGAAGAATAAAATTACAGTTATTCGACATTGCTAGATTGGCATCATATGGACTATATTATATTCCCTCTAGATATTTATCATTGTGGACACCAGTAGTGAACATGATAGAGGGAAGAGAGTACACTAATCCACAAAAAATAGAATGTCTAGTTATTTTGGATTTATTTTCAGAGGAATTCATAGAATATCAAAATCTGGGCAATGCGGTATCTAATAAATATGAACTGGAATATACTATATCTAATTATCAAGCTGCCATAAACTGCCTAATGAGCACGTTATTAATATATCTAGTTCTAGGATCAATYAGATCGATATCAAGAACTGAAGATTTTGTATTATCTATATTAAATATCTTCTATAAAGGACTGAAAATTAATGAATTACTTTCTGAACCAGTATCAGGAGTTTGTATCGAATTAGATAAAATAAAAGATAGAGCGAGCTCTGGAGACAGTAGTTTTATATTTCTTAAGAAAAACGAGTTATCAAAAACTCTATCACTCTGTGAAAAAGTTTGTGTTGAGACCATATTAGACAATAATCAGAGTTTTAAATCCTCAAAA
>KP849470
ATGATATCTGTTACAGATATTCGTAGAGCGTTTCTAGACAATGAATGCCATACTATCACAAAAGCGTTTGGATATCTGCACGAGGACAAGGCTATCGCATTAATTAAAATAGGATTTCATCCCACTTATATACCCAAAGTCCTTTATAATAATGTTGTAGAATTCGTTCCAGAAAAACTATATCTGTTTAAGCCAAGAACTGTATCTCCATTGGATTTGATATCTACTATAACAAAATTAAAGAACGTGGACAAATTTGCCACACACATAAATTATCACAAGAATAGTATATTGATAACAGGAGACAAGTCTCTTATTGTTAAATGTATGCCTTACATGATCATTTCAGATGATGATATACGATTCATAAGAGAACAGTTTGTTGGTACAAATTCCATTGAGTATATACTATCCTTTATCAACAAGGAAAGCGTGTATAGAATGAGTTACCAATTTTCAGAGAATGAAATAGTCACTATCATCAATAGAGATCATTTCATGTATGAACCAATATATGAACATCAGGTCTTAGATTCTGACTTTCTTAAAACTATGTTAGATAGATACGGAATAGTTCCCATTAATTCTGGTATAATAGATGATTTATGTCCAGAAGCTATAATAGAGATATTAATGGCAGTAGTTCGTCCTAGGGACGCTATCCGGTTTTTAGACATAGTGAATAAGAATCAATTGACGGAAAATAGTGTCAAAAACTATATCATTAATGACATCAGAAGAGGTAAAATAGATTATTATATTCCATACGTTGAAGATTTTTTAGAAGATAGAACTGAAGACTTGGGAATATATGCGAATATATTTTTTGAGGACGCTATAGATATTACGAAACTAGACATCACAAAGACAGAGTTGGAACATATATCGAAATACATGAATTATTACACTACTTATATAGATCACATTGTTAACATCATCTTACAAAATAATTATATAGATATCTTGGCATCTATAATAGATTACGTGCAAGACGTATTAACAGAAGAATTATGTATTAGAATAGTTTGCGAATCAACAAACCCTGTTCCCGTTACATCTCTTCCTATACATTCTACGTTAGTAATGGTTATGTGTATACAAATGAAATATGTCGATATAGTTGAATTCTTAGACGAGATCGATATCGATACTTTAATAGAAAAAGGAGCAGATCCGATAACCGAATACACATTTACAACAAGATGGTACAATAAACACAATGATTTGATCACTCTTTACATTAAGAAATATGGATTCTGTCCAATGATGATGAAACGGTTAATGTTCGAATATCCATTGACTAAAGAAGCCAGTGATCATTTACTTAAAACCATGGATGAAAACAGGGGAGCTATTATGTTTTTTCCGCGTACTATTTACACACTTCCTTATCTATTATGTTGTAATTATAAACTAATTCAAAAACCTATTCCATTCAAAGAAGAAAATCGTAATATTGAATATAAGAAAACCAACAGAGTATTATGCTTTGACTCGTTGGAGAACGCTGCGTTTAAAAGCCTCATTAAAATAGATTCTATTCCAGGATTAAAAACTTATAACATGAAAGACATTACATACGAAAAGTCTAATGATATAATTTGTGTTAGGTTTATACCTCAAGATTCAATTCATAATGAAGAGCGAAGAATAAAATTACAGTTATTCGACATTGCTAGATTGGCATCATATGGACTATATTATATTCCCTCTAGATATTTATCATTGTGGACACCAGTAGTGAACATGATAGAGGGAAGAGAGTACACTAATCCACAAAAAATAGAATGTCTAGTTATTTTGGATTTATTTTCAGAGGAATTCATAGAATATCAAAATCTGGGCAATGCGGTATCTAATAAATATGAACTGGAATATACTATATCTAATTATCAAGCTGCCATAAACTGCCTAATGAGCACGTTATTAATATATCTAGTTCTAGGATCAATCAGATCGATATCAAGAACTGAAGATTTTGTATTATCTATATTAAATATCTTCTATAAAGGACTGAAAATTAATGAATTACTTTCTGAACCAGTATCAGGAGTTTGTATCGAATTAGATAAAATAAAAGATAGAGCGAGCTCTGGAGACAGTAGTTTTATATTTCTTAAGAAAAACGAGTTATCAAAAACTCTATCACTCTGTGAAAAAGTTTGTGTTGAGACCATATTAGACAATAATCAGAGTTTTAAATCCTCAAAA
>KJ642615
ATGATATCTGTAACAGATATTCGTAGAGCGTTTCTAGACAATGAATGCCATACTATCACAAAAGCGTTTGGATATCTGCACGAGGACAAGGCTATCGCATTAATTAAAATAGGATTTCATCCCACTTATATACCCAAAGTCCTTTATAATAATGTTGTAGAATTCGTTCCAGAAAAACTATATCTGTTTAAGCCAAGAACTGTATCTCCATTGGATTTGATATCTACTATAACAAAATTAAAGAACGTGGACAAATTTGCCGCACACATAAATTATCACAAGAATAGTATATTGATAACAGGAGACAAGTCTCTTATTGTTAAATGTATGCCTTACATGATCATTTCAGATGATGATATACGATTCATAAGAGAACAGTTTGTTGGTACAAATTCCATTGAGTATATACTATCCTTTATCAACAAGGAAAGCGTGTATAGAATGAGTTACCAATTTTCAGAGAATGAAATAGTCACTATCATCAATAGAGATCATTTCATGTATGAACCAATATATGAACATCAGGTCTTAGATTCTGACTTTCTTAAAACTATGTTAGATAGATACGGAATAGTTCCCATTAATTCTGGTATAATAGATGATTTATGTCCAGAAGCTATAATAGAGATATTAATGGCAGTAGTTCGTCCTAGGGACGCTATCCGGTTTTTAGACATAGTGAATAAGAATCAATTGACGGAAAATAGTGTCAAAAACTATATCATTAATGACATCAGAAGAGGTAAAATAGATTATTATATTCCATACGTTGAAGATTTTTTAGAAGATAGAACTGAAGACTTGGGAATATATGCGAATATATTTTTTGAGGACGCTATAGATATTACGAAACTAGACATCACAAAGACAGAGTTGGAACATATATCGAAATACATGAATTATTACACTACTTATATAGATCACATTGTTAACATCATCTTACAAAATAATTATATAGATATCTTGGCATCTATAATAGATTACGTGCAAGACGTATTAACAGAAGAATTATGTATTAGAATAGTTTGCGAATCAACAAACCCTGTTCCCGTTACATCTCTTCCTATACATTCTACGTTAGTAATGGTTATGTGTATACAAATGAAATATGTCGATATAGTTGAATTCTTAGACGAGATCGATATCGATACTTTAATAGAAAAAGGAGCAGATCCGATAACCGAATACACATTTACAACAAGATGGTACAATAAACACAATGATTTGATCACTCTTTACATTAAGAAATATGGATTCTGTCCAATGATGATGAAACGGTTAATGTTCGAATATCCATTGACTAAAGAAGCCAGTGATCATTTACTTAAAACCATGGATGAAAACAGGGGAGCTATTATGTTTTTTCCGCGTACTATTTACACACTTCCTTATCTATTATGTTGTAATTATAAACTAATTCAAAAACCTATTCCATTCAAAGAAGAAAATCGTAATATTGAATATAAGAAAACCAACAGAGTATTATGCTTTGACTCGTTGGAGAACGCTGCGTTTAAAAGCCTCATTAAAATAGATTCTATTCCAGGATTAAAAACTTATAACATGAAAGACATTACATACGAAAAGTCTAATGATATAATTTGTGTTAGGTTTATACCTCAAGATTCAATTCATAATGAAGAGCGAAGAATAAAATTACAGTTATTCGACATTGCTAGATTGGCATCATATGGACTATATTATATTCCCTCTAGATATTTATCATTGTGGACACCAGTAGTGAACATGATAGAGGGAAGAGAGTACACTAATCCACAAAAAATAGAATGTCTAGTTATTTTGGATTTATTTTCAGAGGAATTCATAGAATATCAAAATCTGGGCAATGCGGTATCTAATAAATATGAACTGGAATATACTATATCTAATTATCAAGCTGCCATAAACTGCCTAATGAGCACGTTATTAATATATCTAGTTCTAGGATCAATCAGATCGATATCAAGAACTGAAGATTTTGTATTATCTATATTAAATATCTTCTATAAAGGACTGAAAATTAATGAATTACTTTCTGAACCAGTATCAGGAGTTTGTATCGAATTAGATAAAATAAAAGATAGAGCGAGCTCTGGAGACAGTAGTTTTATATTTCTTAAGAAAAACGAGTTATCAAAAACTCTATCACTCTGTGAAAAAGTTTGTGTTGAGACCATATTAGACAATAATCAGAGTTTTAAATCCTCAAAA
>OP279043
ATGATATCTGTTACAGATATTCGTAGAGCGTTTCTAGACAATGAATGCCATACTATCACAAAAGCGTTTGGATATCTGCACGAGGACAAGGCTATCGCATTAATTAAAATAGGATTTCATCCCACTTATATACCCAAAGTCCTTTATAATAATGTTGTAGAATTCGTTCCAGAAAAACTATATCTGTTTAAGCCAAGAACTGTATCTCCATTGGATTTGATATCTACTATAACAAAATTAAAGAACGTGGACAAATTTGCCGCACACATAAATTATCACAAGAATAGTATATTGATAACAGGAGACAAGTCTCTTATTGTTAAATGTATGCCTTACATGATCATTTCAGATGATGATATACGATTCATAAGAGAACAGTTTGTTGGTACAAATTCCATTGAGTATATACTATCCTTTATCAACAAGGAAAGCGTGTATAGAATGAGTTACCAATTTTCAGAGAATGAAATAGTCACTATCATCAATAGAGATCATTTCATGTATGAACCAATATATGAACATCAGGTCTTAGATTCTGACTTTCTTAAAACTATGTTAGATAGATACGGAATAGTTCCCATTAATTCTGGTATAATAGATGATTTATGTCCAGAAGCTATAATAGAGATATTAATGGCAGTAGTTCGTCCTAGGGACGCTATTCGGTTTTTAGACATAGTGAATAAGAATCAATTGACGGAAAATAGTGTCAAAAACTATATCATTAATGACATCAGAAGAGGTAAAATAGATTATTATATTCCATACGTTGAAGATTTTTTAGAAGATAGAACTGAAGACTTGGGAATATATGCGAATATATTTTTTGAGGACGCTATAGATATTACGAAACTAGACATCACAAAGACAGAGTTGGAACATATATCGAAATACATGAATTATTACACTACTTATATAGATCACATTGTTAACATCATCTTACAAAATAATTATATAGATATCTTGGCATCTATAATAGATTACGTGCAAGACGTATTAACAGAAGAATTATGTATTAGAATAGTTTGCGAATCAACAAACCCTGTTCCCGTTACATCTCTTCCTATACATTCTACGTTAGTAATGGTTATGTGTATACAAATGAAATATGTCGATATAGTTGAATTCTTAGACGAGATCGATATCGATACTTTAATAGAAAAAGGAGCAGATCCGATAACCGAATACACATTTACAACAAGATGGTACAATAAACACAATGATTTGATCACTCTTTACATTAAGAAATATGGATTCTGTCCAATGATGATGAAACGGTTAATGTTCGAATATCCATTGACTAAAGAAGCCAGTGATCATTTACTTAAAACCATGGATGAAAACAGGGGAGCTATTATGTTTTTTCCGCGTACTATTTACACACTTCCTTATCTATTATGTTGTAATTATAAACTAATTCAAAAACCTATTCCATTCAAAGAAGAAAATCGTAATATTGAATATAAGAAAACCAACAGAGTATTATGCTTTGACTCGTTGGAGAACGCTGCGTTTAAAAGCCTCATTAAAATAGATTCTATTCCAGGATTAAAAACTTATAACATGAAAGACATTACATACGAAAAGTCTAATGATATAATTTGTGTTAGGTTTATACCTCAAGATTCAATTCATAATGAAGAGCGAAGAATAAAATTACAGTTATTCGACATTGCTAGATTGGCATCATATGGACTATATTATATTCCCTCTAGATATTTATCATTGTGGACACCAGTAGTGAACATGATAGAGGGAAGAGAGTACACTAATCCACAAAAAATAGAATGTCTAGTTATTTTGGATTTATTTTCAGAGGAATTCATAGAATATCAAAATCTGGGCAATGCGGTATCTAATAAATATGAACTGGAATATACTATATCTAATTATCAAGCTGCCATAAACTGCCTAATGAGCACGTTATTAATATATCTAGTTCTAGGATCAATCAGATCGATATCAAGAACTGAAGATTTTGTATTATCTATATTAAATATCTTCTATAAAGGACTGAAAATTAATGAATTACTTTCTGAACCAGTATCAGGAGTTTGTATCGAATTAGATAAAATAAAAGATAGAGCGAGCTCTGGAGACAGTAGTTTTATATTTCTTAAGAAAAACGAGTTATCAAAAACTCTATCACTCTGTGAAAAAGTTTGTGTTGAGACCATATTAGACAATAATCAGAGTTTTAAATCCTCAAAA
>OP263627
ATGATATCTGTTACAGATATTCGTAGAGCGTTTCTAGACAATGAATGCCATACTATCACAAAAGCGTTTGGATATCTGCACGAGGACAAGGCTATCGCATTAATTAAAATAGGATTTCATCCCACTTATATACCCAAAGTCCTTTATAATAATGTTGTAGAATTCGTTCCAGAAAAACTATATCTGTTTAAGCCAAGAACTGTATCTCCATTGGATTTGATATCTACTATAACAAAATTAAAGAACGTGGACAAATTTGCCGCACACATAAATTATCACAAGAATAGTATATTGATAACAGGAGACAAGTCTCTTATTGTTAAATGTATGCCTTACATGATCATTTCAGATGATGATATACGATTCATAAGAGAACAGTTTGTTGGTACAAATTCCATTGAGTATATACTATCCTTTATCAACAAGGAAAGCGTGTATAGAATGAGTTACCAATTTTCAGAGAATGAAATAGTCACTATCATCAATAGAGATCATTTCATGTATGAACCAATATATGAACATCAGGTCTTAGATTCTGACTTTCTTAAAACTATGTTAGATAGATACGGAATAGTTCCCATTAATTCTGGTATAATAGATGATTTATGTCCAGAAGCTATAATAGAGATATTAATGGCAGTAGTTCGTCCTAGGGACGCTATCCGGTTTTTAGACATAGTGAATAAGAATCAATTGACGGAAAATAGTGTCAAAAACTATATCATTAATGACATCAGAAGAGGTAAAATAGATTATTATATTCCATACGTTGAAGATTTTTTAGAAGATAGAACTGAAGACTTGGGAATATATGCGAATATATTTTTTGAGGACGCTATAGATATTACGAAACTAGACATCACAAAGACAGAGTTGGAACATATATCGAAATACATGAATTATTACACTACTTATATAGATCACATTGTTAACATCATCTTACAAAATAATTATATAGATATCTTGGCATCTATAATAGATTACGTGCAAGACGTATTAACAGAAGAATTATGTATTAGAATAGTTTGCGAATCAACAAACCCTGTTCCCGTTACATCTCTTCCTATACATTCTACGTTAGTAATGGTTATGTGTATACAAATGAAATATGTCGATATAGTTGAATTCTTAGACGAGATCGATATCGATACTTTAATAAAAAAAGGAGCAGATCCGATAACCGAATACACATTTACAACAAGATGGTACAATAAACACAATGATTTGATCACTCTTTACATTAAGAAATATGGATTCTGTCCAATGATGATGAAACGGTTAATGTTCGAATATCCATTGACTAAAGAAGCCAGTGATCATTTACTTAAAACCATGGATGAAAACAGGGGAGCTATTATGTTTTTTCCGCGTACTATTTACACACTTCCTTATCTATTATGTTGTAATTATAAACTAATTCAAAAACCTATTCCATTCAAAGAAGAAAATCGTAATATTGAATATAAGAAAACCAACAGAGTATTATGCTTTGACTCGTTGGAGAACGCTGCGTTTAAAAGCCTCATTAAAATAGATTCTATTCCAGGATTAAAAACTTATAACATGAAAGACATTACATACGAAAAGTCTAATGATATAATTTGTGTTAGGTTTATACCTCAAGATTCAATTCATAATGAAGAGCGAAGAATAAAATTACAGTTATTCGACATTGCTAGATTGGCATCATATGGACTATATTATATTCCCTCTAGATATTTATCATTGTGGACACCAGTAGTGAACATGATAGAGGGAAGAGAGTACACTAATCCACAAAAAATAGAATGTCTAGTTATTTTGGATTTATTTTCAGAGGAATTCATAGAATATCAAAATCTGGGCAATGCGGTATCTAATAAATATGAACTGGAATATACTATATCTAATTATCAAGCTGCCATAAACTGCCTAATGAGCACGTTATTAATATATCTAGTTCTAGGATCAATCAGATCGATATCAAGAACTGAAGATTTTGTATTATCTATATTAAATATCTTCTATAAAGGACTGAAAATTAATGAATTACTTTCTGAACCAGTATCAGGAGTTTGTATCGAATTAGATAAAATAAAAGATAGAGCGAGCTCTGGAGACAGTAGTTTTATATTTCTTAAGAAAAACGAGTTATCAAAAACTCTATCACTCTGTGAAAAAGTTTGTGTTGAGACCATATTAGACAATAATCAGAGTTTTAAATCCTCAAAA
>OP257256
ATGATATCTGTTACAGATATTCGTAGAGCGTTTCTAGACAATGAATGCCATACTATCACAAAAGCGTTTGGATATCTGCACGAGGACAAGGCTATCGCATTAATTAAAATAGGATTTCATCCCACTTATATACCCAAAGTCCTTTATAATAATGTTGTAGAATTCGTTCCAGAAAAACTATATCTGTTTAAGCCAAGAACTGTATCTCCATTGGATTTGATATCTACTATAACAAAATTAAAGAACGTGGACAAATTTGCCGCACACATAAATTATCACAAGAATAGTATATTGATAACAGGAGACAAGTCTCTTATTGTTAAATGTATGCCTTACATGATCATTTCAGATGATGATATACGATTCATAAGAGAACAGTTTGTTGGTACAAATTCCATTGAGTATATACTATCCTTTATCAACAAGGAAAGCGTGTATAGAATGAGTTACCAATTTTCAGAGAATGAAATAGTCACTATCATCAATAGAGATCATTTCATGTATGAACCAATATATGAACATCAGGTCTTAGATTCTGACTTTCTTAAAACTATGTTAGATAGATACGGAATAGTTCCCATTAATTCTGGTATAATAGATGATTTATGTCCAGAAGCTATAATAGAGATATTAATGGCAGTAGTTCGTCCTAGGGACGCTATCCGGTTTTTAGACATAGTGAATAAGAATCAATTGACGGAAAATAGTGTCAAAAACTATATCATTAATGACATCAGAAGAGGTAAAATAGATTATTATATTCCATACGTTGAAGATTTTTTAGAAGATAGAACTGAAGACTTGGGAATATATGCGAATATATTTTTTGAGGACGCTATAGATATTACGAAACTAGACATCACAAAGACAGAGTTGGAACATATATCGAAATACATGAATTATTACACTACTTATATAGATCACATTGTTAACATCATCTTACAAAATAATTATATAGATATCTTGGCATCTATAATAGATTACGTGCAAGACGTATTAACAGAAGAATTATGTATTAGAATAGTTTGCGAATCAACAAACCATGTTCCCGTTACATCTCTTCCTATACATTCTACGTTAGTAATGGTTATGTGTATACAAATGAAATATGTCGATATAGTTGAATTCTTAGACGAGATCGATATCGATACTTTAATAGAAAAAGGAGCAGATCCGATAACCGAATACACATTTACAACAAGATGGTACAATAAACACAATGATTTGATCACTCTTTACATTAAGAAATATGGATTCTGTCCAATGATGATGAAACGGTTAATGTTCGAATATCCATTGACTAAAGAAGCCAGTGATCATTTACTTAAAACCATGGATGAAAACAGGGGAGCTATTATGTTTTTTCCGCGTACTATTTACACACTTCCTTATCTATTATGTTGTAATTATAAACTAATTCAAAAACCTATTCCATTCAAAGAAGAAAATCGTAATATTGAATATAAGAAAACCAACAGAGTATTATGCTTTGACTCGTTGGAGAACGCTGCGTTTAAAAGCCTCATTAAAATAGATTCTATTCCAGGATTAAAAACTTATAACATGAAAGACATTACATACGAAAAGTCTAATGATATAATTTGTGTTAGGTTTATACCTCAAGATTCAATTCATAATGAAGAGCGAAGAATAAAATTACAGTTATTCGACATTGCTAGATTGGCATCATATGGACTATATTATATTCCCTCTAGATATTTATCATTGTGGACACCAGTAGTGAACATGATAGAGGGAAGAGAGTACACTAATCCACAAAAAATAGAATGTCTAGTTATTTTGGATTTATTTTCAGAGGAATTCATAGAATATCAAAATCTGGGCAATGCGGTATCTAATAAATATGAACTGGAATATACTATATCTAATTATCAAGCTGCCATAAACTGCCTAATGAGCACGTTATTAATATATCTAGTTCTAGGATCAATCAGATCGATATCAAGAACTGAAGATTTTGTATTATCTATATTAAATATCTTCTATAAAGGACTGAAAATTAATGAATTACTTTCTGAACCAGTATCAGGAGTTTGTATCGAATTAGATAAAATAAAAGATAGAGCGAGCTCTGGAGACAGTAGTTTTATATTTCTTAAGAAAAACGAGTTATCAAAAACTCTATCACTCTGTGAAAAAGTTTGTGTTGAGACCATATTAGACAATAATCAGAGTTTTAAATCCTCAAAA
>OP245315
ATGATATCTGTTACAGATATTCGTAGAGCGTTTCTAGACAATGAATGCCATACTATCACAAAAGCGTTTGGATATCTGCACGAGGACAAGGCTATCGCATTAATTAAAATAGGATTTCATCCCACTTATATACCCAAAGTCCTTTATAATAATGTTGTAGAATTCGTTCCAGAAAAACTATATCTGTTTAAGCCAAGAACTGTATCTCCATTGGATTTGATATCTACTATAACAAAATTAAAGAACGTGGACAAATTTGCCGCACACATAAATTATCACAAGAATAGTATATTGATAACAGGAGACAAGTCTCTTATTGTTAAATGTATGCCTTACATGATCATTTCAGATGATGATATACGATTCATAAGAGAACAGTTTGTTGGTACAAATTCCATTGAGTATATACTATCCTTTATCAACAAGGAAAGCGTGTATAGAATGAGTTACCAATTTTCAGAGAATGAAATAGTCACTATCATCAATAGAGATCATTTCATGTATGAACCAATATATGAACATCAGGTCTTAGATTCTGACTTTCTTAAAACTATGTTAGATAGATACGGAATAGTTCCCATTAATTCTGGTATAATAGATGATTTATGTCCAGAAGCTATAATAGAGATATTAATGGCAGTAGTTCGTCCTAGGGACGCTATCCGGTTTTTAGACATAGTGAATAAGAATCAATTGACGGAAAATAGTGTCAAAAACTATATCATTAATGACATCAGAAGAGGTAAAATAGATTATTATATTCCATACGTTGAAGATTTTTTAGAAGATAGAACTGAAGACTTGGGAATATATGCGAATATATTTTTTGAGGACGCTATAGATATTACGAAACTAGACATCACAAAGACAGAGTTGGAACATATATCGAAATACATGAATTATTACACTACTTATATAGATCACATTGTTAACATCATCTTACAAAATAATTATATAGATATCTTGGCATCTATAATAGATTACGTGCAAGACGTATTAACAGAAGAATTATGTATTAGAATAGTTTGCGAATCAACAAACCCTGTTCCCGTTACATCTCTTCCTATACATTCTACGTTAGTAATGGTTATGTGTATACAAATGAAATATGTCGATATAGTTGAATTCTTAGACGAGATCGATATCGATACTTTAATAGAAAAAGGAGCAGATCCGATAACCGAATACACATTTACAACAAGATGGTACAATAAACACAATGATTTGATCACTCTTTACATTAAGAAATATGGATTCTGTCCAATGATGATGAAACGGTTAATGTTCGAATATCCATTGACTAAAGAAGCCAGTGATCATTTACTTAAAACCATGGATGAAAACAGGGGAGCTATTATGTTTTTTCCGCGTACTATTTACACACTTCCTTATCTATTATGTTGTAATTATAAACTAATTCAAAAACCTATTCCATTCAAAGAAGAAAATCGTAATATTGAATATAAGAAAACCAACAGAGTATTATGCTTTGACTCGTTGGAGAACGCTGCGTTTAAAAGCCTCATTAAAATAGATTCTATTCCAGGATTAAAAACTTATAACATAAAAGACATTACATACGAAAAGTCTAATGATATAATTTGTGTTAGGTTTATACCTCAAGATTCAATTCATAATGAAGAGCGAAGAATAAAATTACAGTTATTCGACATTGCTAGATTGGCATCATATGGACTATATTATATTCCCTCTAGATATTTATCATTGTGGACACCAGTAGTGAACATGATAGAGGGAAGAGAGTACACTAATCCACAAAAAATAGAATGTCTAGTTATTTTGGATTTATTTTCAGAGGAATTCATAGAATATCAAAATCTGGGCAATGCGGTATCTAATAAATATGAACTGGAATATACTATATCTAATTATCAAGCTGCCATAAACTGCCTAATGAGCACGTTATTAATATATCTAGTTCTAGGATCAATCAGATCGATATCAAGAACTGAAGATTTTGTATTATCTATATTAAATATCTTCTATAAAGGACTGAAAATTAATGAATTACTTTCTGAACCAGTATCAGGAGTTTGTATCGAATTAGATAAAATAAAAGATAGAGCGAGCTCTGGAGACAGTAGTTTTATATTTCTTAAGAAAAACGAGTTATCAAAAACTCTATCACTCTGTGAAAAAGTTTGTGTTGAGACCATATTAGACAATAATCAGAGTTTTAAATCCTCAAAA
>OP215252
ATGATATCTGTTACAGATATTCGTAGAGCGTTTCTAGACAATGAATGCCATACTATCACAAAAGCGTTTGGATATCTGCACGAGGACAAGGCTATCGCATTAATTAAAATAGGATTTCATCCCACTTATATACCCAAAGTCCTTTATAATAATGTTGTAGAATTCGTTCCAGAAAAACTATATCTGTTTAAGCCAAGAACTGTATCTCCATTGGATTTGATATCTACTATAACAAAATTAAAGAACGTGGACAAATTTGCCGCACACATAAATTATCACAAGAATAGTATATTGATAACAGGAGACAAGTCTCTTATTGTTAAATGTATGCCTTACATGATCATTTCAGATGATGATATACGATTCATAAGAGAACAGTTTGTTGGTACAAATTCCATTGAGTATATACTATCCTTTATCAACAAGGAAAGCGTGTATAGAATGAGTTACCAATTTTCAGAGAATGAAATAGTCACTATCATCAATAGAGATCATTTCATGTATGAACCAATATATGAACATCAGGTCTTAGATTCTGACTTTCTTAAAACTATGTTAGATAGATACGGAATAGTTCCCATTAATTCTGGTATAATAGATGATTTATGTCCAGAAGCTATAATAGAGATATTAATGGCAGTAGTTCGTCCTAGGGACGCTATCCGGTTTTTAGACATAGTGAATAAGAATCAATTGACGGAAAATAGTGTCAAAAACTATATCATTAATGACATCAGAAGAGGTAAAATAGATTATTATATTCCATACGTTGAAGATTTTTTAGAAGATAGAACTGAAGACTTGGGAATATATGCGAATATATTTTTTGAGGACGCTATAGATATTACGAAACTAGACATCACAAAGACAGAGTTGGAACATATATCGAAATACATGAATTATTACACTACTTATATAGATCACATTGTTAACATCATCTTACAAAATAATTATATAGATATCTTGGCATCTATAATAGATTACGTGCAAGACGTATTAACAGAAGAATTATGTATTAGAATAGTTTGCGAATCAACAAACCCTGTTCCCGTTACATCTCTTCCTATACATTCTACGTTAGTAATGGTTATGTGTATACAAATGAAATATGTCGATATAGTTGAATTCTTAGACGAGATCGATATCGATACTTTAATAGAAAAAGGAGCAGATCCGATAACCGAATACACATTTACAACAAGATGGTACAATAAACACAATGATTTGATCACTCTTTACATTAAGAAATATGGATTCTGTCCAATGATGATGAAACGGTTAATGTTCGAATATCCATTGACTAAAGAAGCCAGTGATCATTTACTTAAAACCATGGATGAAAACAGGGGAGCTATTATGTTTTTTCCGCGTACTATTTACACACTTCCTTATCTATTATGTTGTAATTATAAACTAATTCAAAAACCTATTCCATTCAAAGAAGAAAATCGTAATATTGAATATAAGAAAACCAACAGAGTATTATGCTTTGACTCGTTGGAGAACGCTGCGTTTAAAAGCCTCATTAAAATAGATTCTATTCCAGGATTAAAAACTTATAACATGAAAGACATTACATACGAAAAGTCTAATGATATAATTTGTGTTAGGTTTATACCTCAAGATTCAATTCATAATGAAGAGCGAAGAATAAAATTACAGTTATTCGACATTGCTAAATTGGCATCATATGGACTATATTATATTCCCTCTAGATATTTATCATTGTGGACACCAGTAGTGAACATGATAGAGGGAAGAGAGTACACTAATCCACAAAAAATAGAATGTCTAGTTATTTTGGATTTATTTTCAGAGGAATTCATAGAATATCAAAATCTGGGCAATGCGGTATCTAATAAATATGAACTGGAATATACTATATCTAATTATCAAGCTGCCATAAACTGCCTAATGAGCACGTTATTAATATATCTAGTTCTAGGATCAATCAGATCGATATCAAGAACTGAAGATTTTGTATTATCTATATTAAATATCTTCTATAAAGGACTGAAAATTAATGAATTACTTTCTGAACCAGTATCAGGAGTTTGTATCGAATTAGATAAAATAAAAGATAGAGCGAGCTCTGGAGACAGTAGTTTTATATTTCTTAAGAAAAACGAGTTATCAAAAACTCTATCACTCTGTGAAAAAGTTTGTGTTGAGACCATATTAGACAATAATCAGAGTTTTAAATCCTCAAAA
>OP215226
ATGATATCTGTTACAGATATTCGTAGAGCGTTTCTAGACAATGAATGCCATACTATCACAAAAGCGTTTGGATATCTGCACGAGGACAAGGCTATCGCATTAATTAAAATAGGATTTCATCCCACTTATATACCCAAAGTCCTTTATAATAATGTTGTAGAATTCGTTCCAGAAAAACTATATCTGTTTAAGCCAAGAACTGTATCTCCATTGGATTTGATATCTACTATAACAAAATTAAAGAACGTGGACAAATTTGCCGCACACATAAATTATCACAAGAATAGTATATTAATAACAGGAGACAAGTCTCTTATTGTTAAATGTATGCCTTACATGATCATTTCAGATGATGATATACGATTCATAAGAGAACAGTTTGTTGGTACAAATTCCATTGAGTATATACTATCCTTTATCAACAAGGAAAGCGTGTATAGAATGAGTTACCAATTTTCAGAGAATGAAATAGTCACTATCATCAATAGAGATCATTTCATGTATGAACCAATATATGAACATCAGGTCTTAGATTCTGACTTTCTTAAAACTATGTTAGATAGATACGGAATAGTTCCCATTAATTCTGGTATAATAGATGATTTATGTCCAGAAGCTATAATAGAGATATTAATGGCAGTAGTTCGTCCTAGGGACGCTATCCGGTTTTTAGACATAGTGAATAAGAATCAATTGACGGAAAATAGTGTCAAAAACTATATCATTAATGACATCAGAAGAGGTAAAATAGATTATTATATTCCATACGTTGAAGATTTTTTAGAAGATAGAACTGAAGACTTGGGAATATATGCGAATATATTTTTTGAGGACGCTATAGATATTACGAAACTAGACATCACAAAGACAGAGTTGGAACATATATCGAAATACATGAATTATTACACTACTTATATAGATCACATTGTTAACATCATCTTACAAAATAATTATATAGATATCTTGGCATCTATAATAGATTACGTGCAAGACGTATTAACAGAAGAATTATGTATTAGAATAGTTTGCGAATCAACAAACCCTGTTCCCGTTACATCTCTTCCTATACATTCTACGTTAGTAATGGTTATGTGTATACAAATGAAATATGTCGATATAGTTGAATTCTTAGACGAGATCGATATCGATACTTTAATAGAAAAAGGAGCAGATCCGATAACCGAATACACATTTACAACAAGATGGTACAATAAACACAATGATTTGATCACTCTTTACATTAAGAAATATGGATTCTGTCCAATGATGATGAAACGGTTAATGTTCGAATATCCATTGACTAAAGAAGCCAGTGATCATTTACTTAAAACCATGGATGAAAACAGGGGAGCTATTATGTTTTTTCCGCGTACTATTTACACACTTCCTTATCTATTATGTTGTAATTATAAACTAATTCAAAAACCTATTCCATTCAAAGAAGAAAATCGTAATATTGAATATAAGAAAACCAACAGAGTATTATGCTTTGACTCGTTGGAGAACGCTGCGTTTAAAAGCCTCATTAAAATAGATTCTATTCCAGGATTAAAAACTTATAACATGAAAGACATTACATACGAAAAGTCTAATGATATAATTTGTGTTAGGTTTATACCTCAAGATTCAATTCATAATGAAGAGCGAAGAATAAAATTACAGTTATTCGACATTGCTAGATTGGCATCATATGGACTATATTATATTCCCTCTAGATATTTATCATTGTGGACACCAGTAGTGAACATGATAGAGGGAAGAGAGTACACTAATCCACAAAAAATAGAATGTCTAGTTATTTTGGATTTATTTTCAGAGGAATTCATAGAATATCAAAATCTGGGCAATGCGGTATCTAATAAATATGAACTGGAATATACTATATCTAATTATCAAGCTGCCATAAACTGCCTAATGAGCACGTTATTAATATATCTAGTTCTAGGATCAATCAGATCGATATCAAGAACTGAAGATTTTGTATTATCTATATTAAATATCTTCTATAAAGGACTGAAAATTAATGAATTACTTTCTGAACCAGTATCAGGAGTTTGTATCGAATTAGATAAAATAAAAGATAGAGCGAGCTCTGGAGACAGTAGTTTTATATTTCTTAAGAAAAACGAGTTATCAAAAACTCTATCACTCTGTGAAAAAGTTTGTGTTGAGACCATATTAGACAATAATCAGAGTTTTAAATCCTCAAAA
>ON959151
ATGATATCTGTTACAGATATTCGTAGAGCGTTTCTAGACAATGAATGCCATACTATCACAAAAGCGTTTGGATATCTGCACGAGGACAAGGCTATCGCATTAATTAAAATAGGATTTCATCCCACTTATATACCCAAAGTCCTTTATAATAATGTTGTAGAATTCGTTCCAGAAAAACTATATCTGTTTAAGCCAAGAACTGTATCTCCATTGGATTTGATATCTACTATAACAAAATTAAAGAACGTGGACAAATTTGCCGCACACATAAATTATCACAAGAATAGTATATTGATAACAGGAGACAAGTCTCTTATTGTTAAATGTATGCCTTACATGATCATTTCAGATGATGATATACGATTCATAAGAGAACAGTTTGTTGGTACAAATTCCATTGAGTATATACTATCCTTTATCAACAAGGAAAGCGTGTATAGAATGAGTTACCAATTTTCAGAGAATGAAATAGTCACTATCATCAATAGAGATCATTTCATGTATGAACCAATATATGAACATCAGGTCTTAGATTCTGACTTTCTTAAAACTATGTTAGATAGATACGGAATAGTTCCCATTAATTCTGGTATAATAGATGATTTATGTCCAGAAGCTATAATAGAGATATTAATGGCAGTAGTTCGTCCTAGGGACGCTATCCGGTTTTTAGACATAGTGAATAAGAATCAATTGACGGAAAATAGTGTCAAAAACTATATCATTAATGACATCAGAAGAGGTAAAATAGATTATTATATTCCATACGTTGAAGATTTTTTAGAAGATAGAACTGAAGACTTGGGAATATATGCGAATATATTTTTTGAGGACGCTATAGATATTACGAAACTAGACATCACAAAGACAGAGTTGGAACATATATCGAAATACATGAATTATTACACTACTTATATAGATCACATTGTTAACATCATCTTACAAAATAATTATATAGATATCTTGGCATCTATAATAGATTACGTGCAAGACGTATTAACAGAAGAATTATGTATTAGAATAGTTTGCGAATCAACAAACCCTGTTCCCGTTACATCTCTTCCTATACATTCTACGTTAGTAATGGTTATGTGTATACAAATGAAATATGTCGATATAGTTGAATTCTTAGACGAGATCGATATCGATACTTTAATAGAAAAAGGAGCAGATCCGATAACCGAATACACATTTACAACAAGATGGTACAATAAACACAATGATTTGATCACTCTTTACATTAAGAAATATGGATTCTGTCCAATGATGATGAAACGGTTAATGTTCGAATATCCATTGACTAAAGAAGCCAGTGATCATTTACTTAAAACCATGGATGAAAACAGGGGAGCTATTATGTTTTTTCCGCGTACTATTTACACACTTCCTTATCTATTATGTTGTAATTATAAACTAATTCAAAAACCTATTCCATTCAAAGAAGAAAATCGTAATATTGAATATAAGAAAACCAACAGAGTATTATGCTTTGACTCGTTGGAGAACGCTGCGTTTAAAAGCCTCATTAAAATAGATTCTATTCCAGGATTAAAAACTTATAACATGAAAGACATTACATACGAAAAGTCTAATGATATAATTTGTGTTAGGTTTATACCTCAAGATTCAATTCATAATGAAGAGCGAAGAATAAAATTACAGTTATTCGACATTGCTAGATTGGCATCATATGGACTATATTATATTCCCTCTAGATATTTATCATTGTGGACACCAGTAGTGAACATGATAGAGGGAAGAGAGTACACTAATCCACAAAAAATAGAATGTTTAGTTATTTTGGATTTATTTTCAGAGGAATTCATAGAATATCAAAATCTGGGCAATGCGGTATCTAATAAATATGAACTGGAATATACTATATCTAATTATCAAGCTGCCATAAACTGCCTAATGAGCACGTTATTAATATATCTAGTTCTAGGATCAATCAGATCGATATCAAGAACTGAAGATTTTGTATTATCTATATTAAATATCTTCTATAAAGGACTGAAAATTAATGAATTACTTTCTGAACCAGTATCAGGAGTTTGTATCGAATTAGATAAAATAAAAGATAGAGCGAGCTCTGGAGACAGTAGTTTTATATTTCTTAAGAAAAACGAGTTATCAAAAACTCTATCACTCTGTGAAAAAGTTTGTGTTGAGACCATATTAGACAATAATCAGAGTTTTAAATCCTCAAAA
>ON959136
ATGATATCTGTTACAGATATTCGTAGAGCGTTTCTAGACAATGAATGCCATACTATCACAAAAGCGTTTGGATATCTGCACGAGGACAAGGCTATCGCATTAATTAAAATAGGATTTCATCCCACTTATATACCCAAAGTCCTTTATAATAATGTTGTAGAATTCGTTCCAGAAAAACTATATCTGTTTAAGCCAAGAACTGTATCTCCATTGGATTTGATATCTACTATAACAAAATTAAAGAACGTGGACAAATTTGCCGCACACATAAATTATCACAAGAATAGTATATTGATAACAGGAGACAAGTCTCTTATTGTTAAATGTATGCCTTACATGATCATTTCAGATGATGATATACGATTCATAAGAGAACAGTTTGTTGGTACAAATTCCATTGAGTATATACTATCCTTTATCAACAAGGAAAGCGTGTATAGAATGAGTTACCAATTTTCAGAGAATGAAATAGTCACTATCATCAATAGAGATCATTTCATGTATGAACCAATATATGAACATCAGGTCTTAGATTCTGACTTTCTTAAAACTATGTTAGATAGATACGGAATAGTTCCCATTAATTCTGGTATAATAGATGATTTATGTCCAGAAGCTATAATAGAGATATTAATGGCAGTAGTTCGTCCTAGGGACGCTATCCGGTTTTTAGACATAGTGAATAAGAATCAATTGACGGAAAATAGTGTCAAAAACTATATCATTAATGACATCAGAAGAGGTAAAATAGATTATTATATTCCATACGTTGAAGATTTTTTAGAAGATAGAACTGAAGACTTGGGAATATATGCGAATATATTTTTTGAGGACGCTATAGATATTACGAAACTAGACATCACAAAGACAGAGTTGGAACATATATCGAAATACATGAATTATTACACTACTTATATAGATCACATTGTTAACATCATCTTACAAAATAATTATATAGATATCTTGGCATCTATAATAGATTACGTGCAAGACGTATTAACAGAAGAATTATGTATTAGAATAGTTTGCGAATCAACAAACCCTGTTCCCGTTACATCTCTTCCTATACATTCTACGTTAGTAATGGTTATGTGTATACAAATGAAATATGTCGATATAGTTGAATTCTTAGACGAGATCGATATCGATACTTTAATAGAAAAAGGAGCAGATCCGATAACCGAATACACATTTACAACAAGATGGTACAATAAACACAATGATTTGATCACTCTTTACATTAAGAAATATGGATTCTGTCCAATGATGATGAAACGGTTAATGTTCGAATATCCATTGACTAAAGAAGCCAGTGATCATTTACTTAAAACCATGGATGAAAACAGGGGAGCTATTATGTTTTTTCCGCATACTATTTACACACTTCCTTATCTATTATGTTGTAATTATAAACTAATTCAAAAACCTATTCCATTCAAAGAAGAAAATCGTAATATTGAATATAAGAAAACCAACAGAGTATTATGCTTTGACTCGTTGGAGAACGCTGCGTTTAAAAGCCTCATTAAAATAGATTCTATTCCAGGATTAAAAACTTATAACATGAAAGACATTACATACGAAAAGTCTAATGATATAATTTGTGTTAGGTTTATACCTCAAGATTCAATTCATAATGAAGAGCGAAGAATAAAATTACAGTTATTCGACATTGCTAGATTGGCATCATATGGACTATATTATATTCCCTCTAGATATTTATCATTGTGGACACCAGTAGTGAACATGATAGAGGGAAGAGAGTACACTAATCCACAAAAAATAGAATGTCTAGTTATTTTGGATTTATTTTCAGAGGAATTCATAGAATATCAAAATCTGGGCAATGCGGTATCTAATAAATATGAACTGGAATATACTATATCTAATTATCAAGCTGCCATAAACTGCCTAATGAGCACGTTATTAATATATCTAGTTCTAGGATCAATCAGATCGATATCAAGAACTGAAGATTTTGTATTATCTATATTAAATATCTTCTATAAAGGACTGAAAATTAATGAATTACTTTCTGAACCAGTATCAGGAGTTTGTATCGAATTAGATAAAATAAAAGATAGAGCGAGCTCTGGAGACAGTAGTTTTATATTTCTTAAGAAAAACGAGTTATCAAAAACTCTATCACTCTGTGAAAAAGTTTGTGTTGAGACCATATTAGACAATAATCAGAGTTTTAAATCCTCAAAA
>ON853666
ATGATATCTGTTACAGATATTCGTAGAGCGTTTCTAGACAATGAATGCCATACTATCACAAAAGCGTTTGGATATCTGCACGAGGACAAGGCTATCGCATTAATTAAAATAGGATTTCATCCCACTTATATACCCAAAGTCCTTTATAATAATGTTGTAGAATTCGTTCCAGAAAAACTATATCTGTTTAAGCCAAGAACTGTATCTCCATTGGATTTGATATCTACTATAACAAAATTAAAGAACGTGGACAAATTTGCCGCACACATAAATTATCACAAGAATAGTATATTGATAACAGGAGACAAGTCTCTTATTGTTAAATGTATGCCTTACATGATCATTTCAGATGATGATATACGATTCATAAGAGAACAGTTTGTTGGTACAAATTCCATTGAGTATATACTATCCTTTATCAACAAGGAAAGCGTGTATAGAATGAGTTACCAATTTTCAGAGAATGAAATAGTCACTATCATCAATAGAGATCATTTCATGTATGAACCAATATATGAACATCAGGTCTTAGATTCTGACTTTCTTAAAACTATGTTAGATAGATACGGAATAGTTCCCATTAATTCTGGTATAATAGATGATTTATGTCCAGAAGCTATAATAGAGATATTAATGGCAGTAGTTCGTCCTAGGGACGCTATCCGGTTTTTAGACATAGTGAATAAGAATCAATTGACGGAAAATAGTGTCAAAAACTATATCATTAATGACATCAGAAGAGGTAAAATAGATTATTATATTCCATACGTTGAAGATTTTTTAGAAGATAAAACTGAAGACTTGGGAATATATGCGAATATATTTTTTGAGGACGCTATAGATATTACGAAACTAGACATCACAAAGACAGAGTTGGAACATATATCGAAATACATGAATTATTACACTACTTATATAGATCACATTGTTAACATCATCTTACAAAATAATTATATAGATATCTTGGCATCTATAATAGATTACGTGCAAGACGTATTAACAGAAGAATTATGTATTAGAATAGTTTGCGAATCAACAAACCCTGTTCCCGTTACATCTCTTCCTATACATTCTACGTTAGTAATGGTTATGTGTATACAAATGAAATATGTCGATATAGTTGAATTCTTAGACGAGATCGATATCGATACTTTAATAGAAAAAGGAGCAGATCCGATAACCGAATACACATTTACAACAAGATGGTACAATAAACACAATGATTTGATCACTCTTTACATTAAGAAATATGGATTCTGTCCAATGATGATGAAACGGTTAATGTTCGAATATCCATTGACTAAAGAAGCCAGTGATCATTTACTTAAAACCATGGATGAAAACAGGGGAGCTATTATGTTTTTTCCGCGTACTATTTACACACTTCCTTATCTATTATGTTGTAATTATAAACTAATTCAAAAACCTATTCCATTCAAAGAAGAAAATCGTAATATTGAATATAAGAAAACCAACAGAGTATTATGCTTTGACTCGTTGGAGAACGCTGCGTTTAAAAGCCTCATTAAAATAGATTCTATTCCAGGATTAAAAACTTATAACATGAAAGACATTACATACGAAAAGTCTAATGATATAATTTGTGTTAGGTTTATACCTCAAGATTCAATTCATAATGAAGAGCGAAGAATAAAATTACAGTTATTCGACATTGCTAGATTGGCATCATATGGACTATATTATATTCCCTCTAGATATTTATCATTGTGGACACCAGTAGTGAACATGATAGAGGGAAGAGAGTACACTAATCCACAAAAAATAGAATGTCTAGTTATTTTGGATTTATTTTCAGAGGAATTCATAGAATATCAAAATCTGGGCAATGCGGTATCTAATAAATATGAACTGGAATATACTATATCTAATTATCAAGCTGCCATAAACTGCCTAATGAGCACGTTATTAATATATCTAGTTCTAGGATCAATCAGATCGATATCAAGAACTGAAGATTTTGTATTATCTATATTAAATATCTTCTATAAAGGACTGAAAATTAATGAATTACTTTCTGAACCAGTATCAGGAGTTTGTATCGAATTAGATAAAATAAAAGATAGAGCGAGCTCTGGAGACAGTAGTTTTATATTTCTTAAGAAAAACGAGTTATCAAAAACTCTATCACTCTGTGAAAAAGTTTGTGTTGAGACCATATTAGACAATAATCAGAGTTTTAAATCCTCAAAA
>ON843174
ATGATATCTGTTACAGATATTCGTAGAGCGTTTCTAGACAATGAATGTCATACTATCACAAAAGCGTTTGGATATCTGCACGAGGACAAGGCTATCGCATTAATTAAAATAGGATTTCATCCCACTTATATACCCAAAGTCCTTTATAATAATGTTGTAGAATTCGTTCCAGAAAAACTATATCTGTTTAAGCCAAGAACTGTATCTCCATTGGATTTGATATCTACTATAACAAAATTAAAGAACGTGGACAAATTTGCCGCACACATAAATTATCACAAGAATAGTATATTGATAACAGGAGACAAGTCTCTTATTGTTAAATGTATGCCTTACATGATCATTTCAGATGATGATATACGATTCATAAGAGAACAGTTTGTTGGTACAAATTCCATTGAGTATATACTATCCTTTATCAACAAGGAAAGCGTGTATAGAATGAGTTACCAATTTTCAGAGAATGAAATAGTCACTATCATCAATAGAGATCATTTCATGTATGAACCAATATATGAACATCAGGTCTTAGATTCTGACTTTCTTAAAACTATGTTAGATAGATACGGAATAGTTCCCATTAATTCTGGTATAATAGATGATTTATGTCCAGAAGCTATAATAGAGATATTAATGGCAGTAGTTCGTCCTAGGGACGCTATCCGGTTTTTAGACATAGTGAATAAGAATCAATTGACGGAAAATAGTGTCAAAAACTATATCATTAATGACATCAGAAGAGGTAAAATAGATTATTATATTCCATACGTTGAAGATTTTTTAGAAGATAGAACTGAAGACTTGGGAATATATGCGAATATATTTTTTGAGGACGCTATAGATATTACGAAACTAGACATCACAAAGACAGAGTTGGAACATATATCGAAATACATGAATTATTACACTACTTATATAGATCACATTGTTAACATCATCTTACAAAATAATTATATAGATATCTTGGCATCTATAATAGATTACGTGCAAGACGTATTAACAGAAGAATTATGTATTAGAATAGTTTGCGAATCAACAAACCCTGTTCCCGTTACATCTCTTCCTATACATTCTACGTTAGTAATGGTTATGTGTATACAAATGAAATATGTCGATATAGTTGAATTCTTAGACGAGATCGATATCGATACTTTAATAGAAAAAGGAGCAGATCCGATAACCGAATACACATTTACAACAAGATGGTACAATAAACACAATGATTTGATCACTCTTTACATTAAGAAATATGGATTCTGTCCAATGATGATGAAACGGTTAATGTTCGAATATCCATTGACTAAAGAAGCCAGTGATCATTTACTTAAAACCATGGATGAAAACAGGGGAGCTATTATGTTTTTTCCGCGTACTATTTACACACTTCCTTATCTATTATGTTGTAATTATAAACTAATTCAAAAACCTATTCCATTCAAAGAAGAAAATCGTAATATTGAATATAAGAAAACCAACAGAGTATTATGCTTTGACTCGTTGGAGAACGCTGCGTTTAAAAGCCTCATTAAAATAGATTCTATTCCAGGATTAAAAACTTATAACATGAAAGACATTACATACGAAAAGTCTAATGATATAATTTGTGTTAGGTTTATACCTCAAGATTCAATTCATAATGAAGAGCGAAGAATAAAATTACAGTTATTCGACATTGCTAGATTGGCATCATATGGACTATATTATATTCCCTCTAGATATTTATCATTGTGGACACCAGTAGTGAACATGATAGAGGGAAGAGAGTACACTAATCCACAAAAAATAGAATGTCTAGTTATTTTGGATTTATTTTCAGAGGAATTCATAGAATATCAAAATCTGGGCAATGCGGTATCTAATAAATATGAACTGGAATATACTATATCTAATTATCAAGCTGCCATAAACTGCCTAATGAGCACGTTATTAATATATCTAGTTCTAGGATCAATCAGATCGATATCAAGAACTGAAGATTTTGTATTATCTATATTAAATATCTTCTATAAAGGACTGAAAATTAATGAATTACTTTCTGAACCAGTATCAGGAGTTTGTATCGAATTAGATAAAATAAAAGATAGAGCGAGCTCTGGAGACAGTAGTTTTATATTTCTTAAGAAAAACGAGTTATCAAAAACTCTATCACTCTGTGAAAAAGTTTGTGTTGAGACCATATTAGACAATAATCAGAGTTTTAAATCCTCAAAA
>MT903342
ATGATATCTGTTACAGATATTCGTAGAGCGTTTCTAGACAATGAATGCCATACTATCACAAAAGCGTTTGGATATCTGCACGAGGACAAGGCTATCGCATTAATTAAAATAGGATTTCATCCCACTTATATACCCAAAGTCCTTTATAATAATGTTGTAGAATTCGTTCCAGAAAAACTATATCTGTTTAAGCCAAGAACTGTATCTCCATTGGATTTGATATCTACTATAACAAAATTAAAGAACGTGGACAAATTTGCCGCACACATAAATTATCACAAGAATAGTATATTGATAACAGGAGACAAGTCTCTTATTGTTAAATGTATGCCTTACATGATCATTTCAGATGATGATATACGATTCATAAGAGAACAGTTTGTTGGTACAAATTCCATTGAGTATATACTATCCTTTATCAACAAGGAAAGCGTGTATAGAATGAGTTACCAATTTTCAGAGAATGAAATAGTCACTATCATCAATAGAGATCATTTCATGTATGAACCAATATATGAACATCAGGTCTTAGATTCTGACTTTCTTAAAACTATGTTAGATAGATACGGAATAGTTCCCATTAATTCTGGTATAATAGATGATTTATGTCCAGAAGCTATAATAGAGATATTAATGGCAGTAGTTCGTCCTAGGGACGCTATCCGGTTTTTAGACATAGTGAATAAGAATCAATTGACGGAAAATAGTGTCAAAAACTATATCATTAATGACATCAGAAGAGGTAAAATAGATTATTATATTCCATACGTTGAAGATTTTTTAGAAGATAGAACTGAAGACTTGGGAATATATGCGAATATATTTTTTGAGGACGCTATAGATATTACGAAACTAGACATCACAAAGACAGAGTTGGAACATATATCGAAATACATGAATTATTACACTACTTATATAGATCACATTGTTAACATCATCTTACAAAATAATTATATAGATATCTTGGCATCTATAATAGATTACGTGCAAGACGTATTAACAGAAGAATTATGTATTAGAATAGTTTGCGAATCAACAAACCCTGTTCCCGTTACATCTCTTCCTATACATTCTACGTTAGTAATGGTTATGTGTATACAAATGAAATATGTCGATATAGTTGAATTCTTAGACGAGATCGATATCGATACTTTAATAGAAAAAGGAGCAGATCCGATAACCGAATACACATTTACAACAAGATGGTACAATAAACACAATGATTTGATCACTCTTTACATTAAGAAATATGGATTCTGTCCAATGATGATGAAACGGTTAATGTTCGAATATCCATTGACTAAAGAAGCCAGTGATCATTTACTTAAAACCATGGATGAAAACAGGGGAGCTATTATGTTTTTTCCGCGTACTATTTACACACTTCCTTATCTATTATGTTGTAATTATAAACTAATTCAAAAACCTATTCCATTCAAAGAAGAAAATCGTAATATTGAATATAAGAAAACCAACAGAGTATTATGCTTTGACTCGTTGGAGAACGCTGCGTTTAAAAGCCTCATTAAAATAGATTCTATTCCAGGATTAAAAACTTATAACATGAAAGACATTACATACGAAAAGTCTAATGATATAATTTGTGTTAGGTTTATACCTCAAGATTCAATTCATAATGAAGAGCGAAGAATAAAATTACAGTTATTCGACATTGCTAGATTGGCATCATATGGACTATATTATATTCCCTCTAGATATTTATCATTGTGGACACCAGTAGTGAACATGATAGAGGGAAGAGAGTACACTAATCCACAAAAAATAGAATGTCTAGTTATTTTGGATTTATTTTCAGAGGAATTCATAGAATATCAAAATCTGGGCAATGCGGTATCTAATAAATATGAACTGGAATATACTATATCTAATTATCAAGCTGCCATAAACTGCCTAATGAGCACGTTATTAATATATCTAGTTCTAGGATCAATCAGATCGATATCAAGAACTAAAGATTTTGTATTATCTATATTAAATATCTTCTATAAAGGACTGAAAATTAATGAATTACTTTCTGAACCAGTATCAGGAGTTTGTATCGAATTAGATAAAATAAAAGATAGAGCGAGCTCTGGAGACAGTAGTTTTATATTTCTTAAGAAAAACGAGTTATCAAAAACTCTATCACTCTGTGAAAAAGTTTGTGTTGAGACCATATTAGACAATAATCAGAGTTTTAAATCCTCAAAA
>KP849471
ATGATATCTGTTACAGATATTCGTAGAGCGTTTCTAGACAATGAATGCCATACTATCACAAAAGCGTTTGGATATCTGCACGAGGACAAGGCTATCGCATTAATTAAAATAGGATTTCATCCCACTTATATACCCAAAGTCCTTTATAATAATGTTGTAGAATTCGTTCCAGAAAAACTATATCTGTTTAAGCCAAGAACTGTATCTCCATTGGATTTGATATCTACTATAACAAAATTAAAGAACGTGGACAAATTTGCCTCACACATAAATTATCACAAGAATAGTATATTGATAACAGGAGACAAGTCTCTCATTGTTAAATGTATGCCTTACATGATCATTTCAGATGATGATATACGATTCATAAGAGAACAGTTTGTTGGTACAAATTCCATCGAGTATATACTATCCTTTATCAACAAGGAAAGCGTGTATAGAATGAGTTACCAATTTTCAGAGAATGAAATAGTCACTATCATCAATAGAGATCATTTCATGTATGAACCAATATATGAACATCAGGTCTTAGATTCTGACTTTCTTAAAACTATGTTAGATAGATACGGAATAGTTCCCATTAATTCTGGTATAATAGATGATTTATGTCCAGAAGCTATAATAGAGATATTAATGGCAGTAGTTCGTCCTAGGGACGCTATCCGGTTTTTAGACATAGTGAATAAGAATCAATTGACGGAAAATAGTGTCAAAAACTATATCATTAATGACATCAGAAGAGGTAAAATAGATTATTATATTCCATACGTTGAAGATTTTTTAGAAGATAGAACTGAAGACTTGGGAATATATGCGAATATATTTTTTGAGGACGCTATAGATATTACGAAACTAGACATCACAAAGACAGAGTTGGAACATATATCGAAATACATGAATTATTACACTACTTATATAGATCACATAGTTAATATCATCTTACAAAATAATTATATAGATATCTTGGCATCTATAATAGATTACGTGCAAGACGTATTAACAGAAGAATTATGTATTAGAATAGTTTGCGAATCAACAAACCCTGTTCCCGTTACATCTCTTCCTATACATTCTACGTTAGTAATGGTTATGTGTATACAAATGAAATATGTCGATATAGTTGAATTCTTAGACGAGATCGATATCGATACTTTAATAGAAAAAGGAGCAGATCCGATAACCGAATACACATTTACAACAAGATGGTACAATAAACACAATGATTTGATCACTCTTTACATTAAGAAATATGGATTCTGTCCAATGATGATGAAACGGTTAATGTTCGAATATCCATTGACTAAAGAAGCCAGTGATCATTTACTTAAAACCATGGATGAAAACAGGGGAGCTATTATGTTTTTTCCGCGTACTATTTACACACTTCCTTATCTATTATGTTGTAATTATAAACTAATTCAAAAACCTATTCCATTCAAAGAAGAAAATCGTAATATTGAATATAAGAAAACCAACAGAGTATTATGCTTTGACTCGTTGGAGAACGCTGCATTTAAAAGCCTCATTAAAATAGATTCTATTCCAGGATTAAAAACTTATAACATGAAAGACATTACATACGAAAAGTCTAATGATATAATTTGTGTTAGGTTTATACCTCAAGATTCAATTCATAATGAAGAGCGAAGAATAAAATTACAGTTATTCGACATTGCTAGATTGGCATCATATGGACTATATTATATTCCCTCTAGATATTTATCATTGTGGACACCAGTAGTGAACATGATAGAGGGAAGAGAGTACACTAATCCACAAAAAATAGAATGTCTAGTTATTTTGGATTTATTTTCAGAGGAATTCATAGAATATCAAAATCTGGGCAATGCGGTATCTAATAAATATGAACTGGAATATACTATATCTAATTATCAAGCTGCCATAAACTGCCTAATGAGCACGTTATTAATATATCTAGTTCTAGGATCAATCAGATCGATATCAAGAACTGAAGATTTTGTATTATCTATATTAAATATCTTCTATAAAGGACTGAAAATTAATGAATTACTTTCTGAACCAGTATCAGGAGTTTGTATCGAATTAGATAAAATAAAAGATAGAGCGAGCTCTGGAGACAGTAGTTTTATATTTCTTAAGAAAAACGAGTTATCAAAAACTCTATCGCTCTGTGAAAAAGTTTGTGTTGAGACCATATTAGACAATAATCAGAGTTTTAAATCCTCAAAA
>KJ642619
ATGATATCTGTTACAGATATTCGTAGAGCGTTTCTAGACAATGAATGCCATACTATCACAAAAGCGTTTGGATATCTGCACGAGGACAAGGCTATCGCATTAATTAAAATAGGATTTCATCCCACTTATATACCCAAAGTCCTTTATAATAATGTTGTAGAATTCGTTCCAGAAAAACTATATCTGTTTAAGCCAAGAACTGTATCTCCATTGGATTTGATATCTACTATAACAAAATTAAAGAACGTGGACAAATTTGCCTCACACATAAATTATCACAAGAATAGTATATTGATAACAGGAGACAAGTCTCTCATTGTTAAATGTATGCCTTACATGATCATTTCAGATGATGACATACGATTCATAAGAGAACAGTTTGTTGGTACAAATTCCATCGAGTATATACTATCCTTTATCAACAAGGAAAGCGTGTATAGAATGAGTTACCAATTTTCAGAGAATGAAATAGTCACTATCATCAATAGAGATCATTTCATGTATGAACCAATATATGAACATCAGGTCTTAGATTCTGACTTTCTTAAAACTATGTTAGATAGATACGGAATAGTTCCCATTAATTCTGGTATAATAGATGATTTATGTCCAGAAGCTATAATAGAGATATTAATGGCAGTAGTTCGTCCTAGGGACGCTATCCGGTTTTTAGACATAGTGAATAAGAATCAATTGACGGAAAATAGTGTCAAAAACTATATCATTAATGACATCAGAAGAGGTAAAATAGATTATTATATTCCATACGTTGAAGATTTTTTAGAAGATAGAACTGAAGACTTGGGAATATATGCGAATATATTTTTTGAGGACGCTATAGATATTACGAAACTAGACATCACAAAGACAGAGTTGGAACATATATCGAAATACATGAATTATTACACTACTTATATAGATCACATAGTTAATATCATCTTACAAAATAATTATATAGATATCTTGGCATCTATAATAGATTACGTGCAAGACGTATTAACAGAAGAATTATGTATTAGAATAGTTTGCGAATCAACAAACCCTGTTCCCGTTACATCTCTTCCTATACATTCTACGTTAGTAATGGTTATGTGTATACAAATGAAATATGTCGATATAGTTGAATTCTTAGACGAGATCGATATCGATACTTTAATAGAAAAAGGAGCAGATCCGATAACCGAATACACATTTACAACAAGATGGTACAATAAACACAATGATTTGATCACTCTTTACATTAAGAAATATGGATTCTGTCCAATGATGATGAAACGGTTAATGTTCGAATATCCATTGACTAAAGAAGCCAGTGATCATTTACTTAAAACCATGGATGAAAACAGGGGAGCTATTATGTTTTTTCCGCGTACTATTTACACACTTCCTTATCTATTATGTTGTAATTATAAACTAATTCAAAAACCTATTCCATTCAAAGAAGAAAATCGTAATATTGAATATAAGAAAACCAACAGAGTATTATGCTTTGACTCGTTGGAGAACGCTGCATTTAAAAGCCTCATTAAAATAGATTCTATTCCAGGATTAAAAACTTATAACATGAAAGACATTACATACGAAAAGTCTAATGATATAATTTGTGTTAGGTTTATACCTCAAGATTCAATTCATAATGAAGAGCGAAGAATAAAATTACAGTTATTCGACATTGCTAGATTGGCATCATATGGACTATATTATATTCCCTCTAGATATTTATCATTGTGGACACCAGTAGTGAACATGATAGAGGGAAGAGAGTACACTAATCCACAAAAAATAGAATGTCTAGTTATTTTGGATTTATTTTCAGAGGAATTCATAGAATATCAAAATCTGGGCAATGCGGTATCTAATAAATATGAACTGGAATATACTATATCTAATTATCAAGCTGCCATAAACTGCCTAATGAGCACGTTATTAATATATCTAGTTCTAGGATCAATCAGATCGATATCAAGAACTGAAGATTTTGTATTATCTATATTAAATATCTTCTATAAAGGACTGAAAATTAATGAATTACTTTCTGAACCAGTATCAGGAGTTTGTATCGAATTAGATAAAATAAAAGATAGAGCGAGCTCTGGAGACAGTAGTTTTATATTTCTTAAGAAAAACGAGTTATCAAAAACTCTATCGCTCTGTGAAAAAGTTTGTGTTGAGACCATATTAGACAATAATCAGAGTTTTAAATCCTCAAAA
>KC257460
ATGATATCTGTTACAGATATTCGTAGAGCGTTTCTAGACAATGAATGCCATACTATCACAAAAGCGTTTGGATATCTGCACGAGGACAAGGCTATCGCATTAATTAAAATAGGATTTCATCCCACTTATATACCCAAAGTCCTTTATAATAATGTTGTAGAATTCGTTCCAGAAAAACTATATCTGTTTAAGCCAAGAACTGTATCTCCATTGGATTTGATATCTACTATAACAAAATTAAAGAACGTGGACAAATTTGCCTCACACATAAATTATCACAAGAATAGTATATTGATAACAGGAGACAAGTCTCTCATTGTTAAATGTATGCCTTACATGATCATTTCAGATGATGATATACGATTCATAAGAGAACAGTTTGTTGGTACAAATTCCATCGAGTATATACTATCCTTTATCAACAAGGAAAGCGTGTATAGAATGAGTTACCAATTTTCAGAGAATGAAATAGTCACTATAATCAATAGAGATCATTTCATGTATGAACCAATATATGAACATCAGGTCTTAGATTCTGACTTTCTTAAAACTATGTTAGATAGATACGGAATAGTTCCCATTAATTCTGGTATAATAGATGATTTATGTCCAGAAGCTATAATAGAGATATTAATGGCAGTAGTTCGTCCTAGGGACGCTATCCGGTTTTTAGACATAGTGAATAAGAATCAATTGACGGAAAATAGTGTCAAAAACTATATCATTAATGACATCAGAAGAGGTAAAATAGATTATTATATTCCATACGTTGAAGATTTTTTAGAAGATAGAACTGAAGACTTGGGAATATATGCGAATATATTTTTTGAGGACGCTATAGATATTACGAAACTAGACATCACAAAGACAGAGTTGGAACATATATCGAAATACATGAATTATTACACTACTTATATAGATCACATAGTTAATATCATCTTACAAAATAATTATATAGATATCTTGGCATCTATAATAGATTACGTGCAAGACGTATTAACAGAAGAATTATGTATTAGAATAGTTTGCGAATCAACAAACCCTGTTCCCGTTACATCTCTTCCTATACATTCTACGTTAGTAATGGTTATGTGTATACAAATGAAATATGTCGATATAGTTGAATTCTTAGACGAGATCGATATCGATACTTTAATAGAAAAAGGAGCAGATCCGATAACCGAATACACATTTACAACAAGATGGTACAATAAACACAATGATTTGATCACTCTTTACATTAAGAAATATGGATTCTGTCCAATGATGATGAAACGGTTAATGTTCGAATATCCATTGACTAAAGAAGCCAGTGATCATTTACTTAAAACCATGGATGAAAACAGGGGAGCTATTATGTTTTTTCCGCGTACTATTTACACACTTCCTTATCTATTATGTTGTAATTATAAACTAATTCAAAAACCTATTCCATTCAAAGAAGAAAATCGTAATATTGAATATAAGAAAACCAACAGAGTATTATGCTTTGACTCGTTGGAGAACGCTGCATTTAAAAGCCTCATTAAAATAGATTCTATTCCAGGATTAAAAACTTATAACATGAAAGACATTACATACGAAAAGTCTAATGATATAATTTGTGTTAGGTTTATACCTCAAGATTCAATTCATAATGAAGAGCGAAGAATAAAATTACAGTTATTCGACATTGCTAGATTGGCATCATATGGACTATATTATATTCCCTCTAGATATTTATCATTGTGGACACCAGTAGTGAACATGATAGAGGGAAGAGAGTACACTAATCCACAAAAAATAGAATGTCTAGTTATTTTGGATTTATTTTCAGAGGAATTCATAGAATATCAAAATCTGGGCAATGCGGTATCTAATAAATATGAACTGGAATATACTATATCTAATTATCAAGCTGCCATAAACTGCCTAATGAGCACGTTATTAATATATCTAGTTCTAGGATCAATCAGATCGATATCAAGAACTGAAGATTTTGTATTATCTATATTAAATATCTTCTATAAAGGACTGAAAATTAATGAATTACTTTCTGAACCAGTATCAGGAGTTTGTATCGAATTAGATAAAATAAAAGATAGAGCGAGCTCTGGAGACAGTAGTTTTATATTTCTTAAGAAAAACGAGTTATCAAAAACTCTATCGCTCTGTGAAAAAGTTTGTGTTGAGACCATATTAGACAATAATCAGAGTTTTAAATCCTCAAAA
>ON843180
ATGATATCTGTTACAGATATTCGTAGAGCGTTTCTAGACAATGAATGCCATACTATCACAAAAGCGTTTGGATATCTGCACGAGGACAAGGCTATCGCATTAATTAAAATAGGATTTCATCCCACTTATATACCCAAAGTCCTTTATAATAATGTTGTAGAATTCGTTCCAGAAAAACTATATCTGTTTAAGCCAAGAACTGTATCTCCATTGGATTTGATATCTACTATAACAAAATTAAAGAACGTGGACAAATTTGCCGCACACATAAATTATCACAAGAATAGTATATTGATAACAGGAGACAAGTCTCTTATTGTTAAATGTATGCCTTACATGATCATTTCAGATGATGATATACGATTCATAAGAGAACAGTTTGTTGGTACAAATTCCATTGAGTATATACTATCCTTTATCAACAAGGAAAGCGTGTATAGAATGAGTTACCAATTTTCAGAGAATGAAATAGTCACTATCATCAATAGAGATCATTTCATGTATGAACCAATATATGAACATCAGGTCTTAGATTCTGACTTTCTTAAAACTATGTTAGATAGATACGGAATAGTTCCCATTAATTCTGGTATAATAGATGATTTATGTCCAGAAGCTATAATAGAGATATTAATGGCAGTAGTTCGTCCTAGGGACGCTATCCGGTTTTTAGACATAGTGAATAAGAATCAATTGACGGAAAATAGTGTCAAAAACTATATCATTAATGACATCAGAAGAGGTAAAATAGATTATTATATTCCATACGTTGAAGATTTTTTAGAAGATAGAACTGAAGACTTGGGAATATATGCGAATATATTTTTTGAGGACGCTATAGATATTACGAAACTAGACATCACAAAGACAGAGTTGGAACATATATCGAAATACATGAATTATTACACTACTTATATAGATCACATTGTTAACATCATCTTACAAAATAATTATATAGATATCTTGGCATCTATAATAGATTACGTGCAAGACGTATTAACAGAAGAATTATGTATTAGAATAGTTTGCGAATCAACAAACCCTGTTCCCGTTACATCTCTTCCTATACATTCTACGTTAGTAATGGTTATGTGTATACAAATGAAATATGTCGATATAGTTGAATTCTTAGACGAGATCGATATCGATACTTTAATAGAAAAAGGAGCAGATCCGATAACCGAATACACATTTACAACAAGATGGTACAATAAACACAATGATTTGATCACTCTTTACATTAAGAAATATGGATTCTGTCCAATGATGATGAAACGGTTAATGTTCGAATATCCATTGACTAAAGAAGCCAGTGATCATTTACTTAAAACCATGGATGAAAACAGGGGAGCTATTATGTTTTTTCCGCGTACTATTTACACACTTCCTTATCTATTATGTTGTAATTATAAACTAATTCAAAAACCTATTCCATTCAAAGAAGAAAATCGTAATATTGAATATAAGAAAACCAACAGAGTATTATGCTTTGACTCGTTGGAGAACGCTGCGTTTAAAAGCCTCATTAAAATAGATTCTATTCCAGGATTAAAAACTTATAACATGAAAGACATTACATACGAAAAGTCTAATGATATAATTTGTGTTAGGTTTATACCTCAAGATTCAATTCATAATGAAGAGCGAAGAATAAAATTACAGTTATTCGACATTGCTAGATTGGCATCATATGGACTATATTATATTCCCTCTAGATATTTATCATTGTGGACACCAGTAGTGAACATGATAGAGGGAAGAGAGTACACTAATCCACAAAAAATAGAATGTCTAGTTATTTTGGATTTATTTTCAGAGGAATTCATAGAATATCAAAATCTGGGCAATGCGGTATCTAATAAATATGAACTGGAATATACTATATCTAATTATCAAGCTGCCATAAACTGCCTAATGAGCACGTTATTAATATATCTAGTTCTAGGATCAATCAGATCGATATCAAGAACTGAAGATTTTGTATTATCTATATTAAATATCTTCTATAAAGGACTTGAAATTAATGAATTACTTTCTGAACCAGTATCAGGAGTTTGTATCGAATTAGATAAAATAAAAGATAGAGCGAGCTCTGGAGACAGTAGTTTTATATTTCTTAAGAAAAACGAGTTATCAAAAACTCTATCACTCTGTGAAAAAGTTTGTGTTGAGACCATATTAGACAATAATCAGAGTTTTAAATCCTCAAAA
