# Supplementary material for: Evolutionary dissection of monkeypox virus: Positive Darwinian selection drives the adaptation of virus–host interaction proteins
Source: Front Cell Infect Microbiol. 2023 Jan 13;12:1083234. doi: 10.3389/fcimb.2022.1083234 (PMC9880225; doi:10.3389/fcimb.2022.1083234)
Supplement: Supplementary file 1 [file DataSheet_1.zip › Dataset_MPXV_coding_gene_allleles/MPXVgp052.fas]

>MT250197
ATGGAGAAGCGAGAAGTTAATAAAGCTCTGTATGATCTTCAACGTAGTGCTATGGTTTACAGCTCCAACGATACTCCTCCTCGTTGGTCTACGACAATGGATGCTGATACACGGCCTACAGATTCTGATGCTGATGCTATAATAGATGATGTATCCCGCGAAAAATCAATGAGAGAGGATCATAAGTCTTTTGATGATGTTATTCCGGTTAAAAAAATTATTTATTGGAAAGGTGTTAACCCTGTCACCGTTATTAATGAGTACTGTCAAATAACTAGGAGAGATTGGTCTTTTCGTATTGAATCAGTGGGGCCTAGTAACTCTCCTACATTTTATGCCTGTGTAGACATTGACGGAAGAGTATTCGATAAGGCAGATGGAAAATCTAAACGAGATGCTAAAAATAATGCAGCTAAATTGGCTGTAGATAAACTTCTTAGTTATGTCATCATTAGATTC
>KJ642614
ATGGAGAAACGAGAAGTTAATAAAGCTCTGTATGATCTTCAACGTAGTGCTATGGTTTACAGCTCCAACGATACTCCTCCTCGTTGGTCTACGACAATGGATGCTGATACACGGCCTACAGATTCTGATGCTGATGCTATAATAGATGATGTATCCCGCGAAAAATCAATGAGAGAGGATCATAAGTCTTTTGATGATGTTATTCCGGTTAAAAAAATTATTTATTGGAAAGGTGTTAACCCTGTCACCGTTATTAATGAGTACTGTCAAATAACTAGGAGAGATTGGTCTTTTCGTATTGAATCAGTGGGGCCTAGTAACTCTCCTACATTTTATGCCTGTGTAGACATTGACGGAAGAGTATTCGATAAGGCAGATGGAAAATCTAAACGAGATGCTAAAAATAATGCAGCTAAATTGGCTGTAGATAAACTTCTTAGTTATGTCATCATTAGATTC
>OP440561
ATGGAGAAGCGAGAAGTTAATAAAGCTCTGTATGATCTTCAACGTAGTGCTATGGTTTACAGCTCCAACGATACTCCTCCTCGTTGGTCTACGACAATGGATGCTGATACACGGCCTACAGATTCTGATGCTGATGCTATAATAGATGATGTATCCCGCGAAAAATCAATGAGAGAGGATCATAAGTCTTTTGATGATGTTATTCCGGTTAAAAAAATTATTTATTGGAAAGGTGTTAACCCTGTCACCGTTATTAATGAGTACTGTCAAATAACTAGGAGAGATTGGTCTTTTCGTATTGAATCAGTGGGGCCTAGTAACTCTCCTACATTTTATGCCTGTGTAGACATTGACGGAAGAGTATTCAATAAGGCAGATGGAAAATCTAAACGAGATGCTAAAAATAATGCAGCTAAATTGGCTGTAGATAAACTTCTTAGTTATGTCATCATTAGATTC
>OP381204
ATGGAGAAGCGAGAAGTTAATAAAGCTCTGTATGATCTTCAACGTAGTGCTATGGTTTACAGCTCCAACGATACTCCTCCTCGTTGGTCTACGACAATGGATGCTGATACACGGCCTACAGATTCTGATGCTGATGCTATAATAGATGATGTATCCCGCGAAAAATCAATGAGAGAGGATCATAAGTCTTTTGATGATGTTATTCCGGTTAAAAAAATTATTTATTGGAAAGGTGTTAACCCTGTCACCGTTATTAATGAGTACTGTCAAATAACTAGGAGAGATTGGTCTTTTCGTATTGAATCAGTGGGGCCTAGTAACTCTCCTACATTTTATGCCTGTGTAGACATTGACGGAAGAGTATTCGATAAGGCAAATGGAAAATCTAAACGAGATGCTAAAAATAATGCAGCTAAATTGGCTGTAGATAAACTTCTTAGTTATGTCATCATTAGATTC
>OP415222
ATGGAGAAGCGAGAAGTTAATAAAGCTCTGTATGATCTTCAACGTAGTGCTATGGTTTACAGCTCCAACGATACTCCTCCTCGTTGGTCTACGACAATGGATGCTGATACACGGCCTACAGATTCTGATGCTGATGCTATAATAGATGATGTATCCCGTGAAAAATCAATGAGAGAGGATCATAAGTCTTTTGATGATGTTATTCCGGTTAAAAAAATTATTTATTGGAAAGGTGTTAACCCTGTCACCGTTATTAATGAGTACTGTCAAATAACTAGGAGAGATTGGTCTTTTCGTATTGAATCAGTGGGGCCTAGTAACTCTCCTACATTTTATGCCTGTGTAGACATTGACGGAAGAGTATTCGATAAGGCAGATGGAAAATCTAAACGAGATGCTAAAAATAATGCAGCTAAATTGGCTGTAGATAAACTTCTTAGTTATGTCATCATTAGATTC
>OP378704
ATGGAGAAGCGAGAAGTTAATAAAGCTCTGTATGATCTTCAACGTAGTGCTATGGTTTACAGCTCCAACGATACTCCTCCTCGTTGGTCTACGACAATGGATGCTGATACACGGCCTACAGATTCTGATGCTGATGCTATAATAGATGATGTATCCCGCGAAAAATCAATGAGAGAGGATCATAAGTCTTTTGATGATGTTATTCCGGTTAAAAAAATTATTTATTGGAAAGGTGTTAACCCTGTCACCGTTATTAATGAGTACTGTCAAATAACTAGGAGAGATTGGTCTTTTCGTATTGAATTAGTGGGGCCTAGTAACTCTCCTACATTTTATGCCTGTGTAGACATTGACGGAAGAGTATTCGATAAGGCAGATGGAAAATCTAAACGAGATGCTAAAAATAATGCAGCTAAATTGGCTGTAGATAAACTTCTTAGTTATGTCATCATTAGATTC
>OP245320
ATGGAGAAGCGAGAAGTTAATAAAGCTTTGTATGATCTTCAACGTAGTGCTATGGTTTACAGCTCCAACGATACTCCTCCTCGTTGGTCTACGACAATGGATGCTGATACACGGCCTACAGATTCTGATGCTGATGCTATAATAGATGATGTATCCCGCGAAAAATCAATGAGAGAGGATCATAAGTCTTTTGATGATGTTATTCCGGTTAAAAAAATTATTTATTGGAAAGGTGTTAACCCTGTCACCGTTATTAATGAGTACTGTCAAATAACTAGGAGAGATTGGTCTTTTCGTATTGAATCAGTGGGGCCTAGTAACTCTCCTACATTTTATGCCTGTGTAGACATTGACGGAAGAGTATTCGATAAGGCAGATGGAAAATCTAAACGAGATGCTAAAAATAATGCAGCTAAATTGGCTGTAGATAAACTTCTTAGTTATGTCATCATTAGATTC
>ON622712
ATGGAGAAGCGAGAAGTTAATAAAGCTCTGTATGATCTTCAACGTAGTGCTATGGTTTACAGCTCCAACGATACTCCTCCTCGTTGGTCTACGACAATGGATGCTGATACACGGCCTACAGATTCTGATGCTGATGCTATAATAGATGATGTATCCCGCGAAAAATCAATGAGAGAGGATCATAAGTCTTTTGATGATGTTATTCCGGTTAAAAAAATTATTTATTGGAAAGGTGTTAACCCTGTCACCGTTATTAATGAGTACTGTCAAATAACTAGGAGAGATTGGTCTTTTCGTATTGAATCAGTGGGGCCTAGTAACTCTCCTACATTTTATGCCTGTGTAGACATTGACGGAAAAGTATTCGATAAGGCAGATGGAAAATCTAAACGAGATGCTAAAAATAATGCAGCTAAATTGGCTGTAGATAAACTTCTTAGTTATGTCATCATTAGATTC
>KP849471
ATGGAGAAGCGAGAAGTTAATAAAGCTCTGTATGATCTTCAACGTAGTACTATGGTGTACAGTTCCGACGATACTCCTCCTCGTTGGTCTACGACAATGGATGCTGATACACGGCCTACAGATTCTGATGCTGATGCTATAATAGATGATGTATCCCGCGAAAAATCAATGAGAGAGGATAATAAGTCTTTTGATGATGTTATTCCGGTTAAAAAAATTATTTATTGGAAAGGTGTTAACCCTGTCACCGTTATTAATGAGTACTGCCAAATAACTAGGAGAGATTGGTCTTTTCGTATTGAATCAGTGGGGCCTAGTAACTCTCCTACATTTTATGCCTGTGTAGACATTGACGGAAGAGTATTCGATAAGGCAGATGGAAAATCTAAACGAGATGCTAAAAATAATGCAGCTAAATTGGCTGTAGATAAACTTCTTAGTTATGTCATCATTAGATTC
>KJ642618
ATGGAGAAGCGAGAAGTTAATAAAGCTCTGTATGATCTTCAACGTAGTACTATGGTGTACAGTTCCGACGATACTCCTCCTAGTTGGTCTACGACAATGGATGCTGATACACGGCCTACAGATTCTGATGCTGATGCTATAATAGATGATGTATCCCGCGAAAAATCAATGAGAGAGGATAATAAGTCTTTTGATGATGTTATTCCGGTTAAAAAAATTATTTATTGGAAAGGTGTTAACCCTGTCACCGTTATTAATGAGTACTGCCAAATAACTAGGAGAGATTGGTCTTTTCGTATTGAATCAGTGGGGCCTAGTAACTCTCCTACATTTTATGCCTGTGTAGACATTGACGGAAGAGTATTCGATAAGGCAGATGGAAAATCTAAACGAGATGCTAAAAATAATGCAGCTAAATTGGCTGTAGATAAACTTCTTAGTTATGTCATCATTAGATTC
