# Supplementary material for: Evolutionary dissection of monkeypox virus: Positive Darwinian selection drives the adaptation of virus–host interaction proteins
Source: Front Cell Infect Microbiol. 2023 Jan 13;12:1083234. doi: 10.3389/fcimb.2022.1083234 (PMC9880225; doi:10.3389/fcimb.2022.1083234)
Supplement: Supplementary file 1 [file DataSheet_1.zip › Dataset_MPXV_coding_gene_allleles/MPXVgp053.fas]

>KP849470
ATGGAAAATGTATACATTAGTAGTTACTCATCAAATGAACAAATATCAATGGCGGTAGTCACTACTGATATCCGAGAATTACTATCACAATATGTGGATGATGCCAACTTGGAAAACTTAATAGAATGGGCCATGGAAAAATCATCAAAGTACTACATCAAGAATATAGGTAATACAAAATCTAATATCGAAGAAACTAAATTCGAATCAAAGAATAATATTGGTATAGAATACTCAAAGGATTCCAAAAACAAACTATCGTATAGAAATAAACCGTCCATTGCCACACATTTAGAATATAAAACACTATGTGATATGATTAAGGGTACTAGCGGTACCGAAAAAGAATTCCTTCGCTATCTCTTGTTCGGTATAAAATGCATTAAGAAAGGAGTAGAATACAATATAGATAAAATAAAGGATGTGAGTTACAACGATTATTTTAACGTTCTCGACGAGAAATACAATACACCGTGTCCTAACTGTAAAAGTAGGAATACTACACCGATGATGATTCAAACTAGAGCCGCTGACGAACCTCCATTAGTTAGACACGCGTGTAGAGATTGTAAACAACACTTTAAGCCTCCCAAATTTAGAGCATTTCGCAATCTTAATGTTACAACGCAATCGATACATGAAAACAAGGAAATAACAGAGATTCTTCCAGATAATAATCCATCTCCTCCAGAATCTCCAGAACCAGCATCACCTATAGATGACGGGTTAATCAGAGCTACATTCGATAGGAACGACGAACCACCAGAGGATGATGAA
>MT250197
ATGGAAAATGTATACATTAGTAGTTACTCATCAAATGAACAAATATCAATGGCGGTAGTCACTACTGATATCCGAGAATTACTATCACAATATGTGGATGATGCCAACTTGGAAAACTTAATAGAATGGGCCATGGAAAAATCATCAAAGTACTACATCAAGAATATAGGTAATACAAAATCTAATATCGAAGAAACTAAATTCGAATCAAAGAATAATATTGGTATAGAATACTCAAAGGATTCCAAAAACAAACTATCGTATAGAAATAAACCGTCCATTGCCACACATTTAGAATATAAAACACTATGTGATATGATTAAGGGTACTAGCGGTACCGAAAAAGAATTCCTTCGCTATCTCTTGTTCGGTATAAAATGCATTAAGAAAGGAGTAGAATACAATATAGATAAAATAAAGGATGTGAGTTACAACGATTATTTTAACGTTCTCGACGAGAAATACAATACACCGTGTCCTAACTGTAAAAGTAGGAATACTACACCGATGATGATTCAAACTAGAGCCGCTGATGAACCTCCATTAGTTAGACACGCGTGTAGAGATTGTAAACAACACTTTAAGCCTCCCAAATTTAGAGCATTTCGCAATCTTAATGTTACAACGCAATCGATACATGAAAACAAGGAAATAACAGAGATTCTTCCAGATAATAATCCATCTCCTCCAGAATCTCCAGAACCAGCATCACCTATAGATGACGGGTTAATCAGAGCTACATTCGATAGGAACGACGAACCACCAGAGGATGATGAA
>KJ642615
ATGGAAAATGTATACATTAGTAGTTACTCATCAAATGAACAAATATCAATGGCTGTAGTCACTACTGATATCCGAGAATTACTATCACAATATGTGGATGATGCCAACTTGGAAAACTTAATAGAATGGGCCATGGAAAAATCATCAAAGTACTACATCAAGAATATAGGTAATACAAAATCTAATATCGAAGAAACTAAATTCGAATCAAAGAATAATATTGGTATAGAATACTCAAAGGATTCCAAAAACAAACTATCGTATAGAAATAAACCGTCCATTGCCACACATTTAGAATATAAAACACTATGTGATATGATTAAGGGTACTAGCGGTACCGAAAAAGAATTCCTTCGCTATCTCTTGTTCGGTATAAAATGCATTAAGAAAGGAGTAGAATACAATATAGATAAAATAAAGGATGTGAGTTACAACGATTATTTTAACGTTCTCGACGAGAAATACAATACACCGTGTCCTAACTGTAAAAGTAGGAATACTACACCGATGATGATTCAAACTAGAGCCGCTGACGAACCTCCATTAGTTAGACACGCGTGTAGAGATTGTAAACAACACTTTAAGCCTCCCAAATTTAGAGCATTTCGCAATCTTAATGTTACAACGCAATCGATACATGAAAACAAGGAAATAACAGAGATTCTTCCAGATAATAATCCATCTCCTCCAGAATCTCCAGAACCAGCATCACCTATAGATGACGGGTTAATCAGAGCTACATTCGATAGGAACGACGAACCACCAGAGGATGATGAA
>OP442561
ATGGAAAATGTATACATTAGTAGTTACTCATCAAATGAACAAATATCAATGGCGGTAGTCACTACTGATATCCGAGAATTACTATCACAATATGTGGATGATGCCAACTTGGAAAACTTAATAGAATGGGCCATGGAAAAATCATCAAAGTACTACATCAAGAATATAGGTAATACAAAATCTAATATCGAAGAAACTAAATTCGAATCAAAGAATAATATTGGTATAGAATACTCAAAGGATTCCAAAAACAAACTATCGTATAGAAATAAACCGTCCATTGCCACACATTTAGAATATAAAACACTATGTGATATGATTAAGGGTACTAGCGGTACCGAAAAAGAATTCCTTCGCTATCTCTTGTTCGGTATAAAATGCATTAAGAAAGGAGTAGAATACAATATAGATAAAATAAAGGATGTGAGTTACAACGATTATTTTAACGTTCTCGACGAGAAATACAATACACCGTGTCCTAACTGTAAAAGTAGGAATACTACACCGATGATGATTCAAACTAGAGCCGCTGATGAACCTCCATTAGTTAGACACGCGTGTAGAGATTGTAAACAACACTTTAAGCCTCCCAAATTTAGAGCATTTCGCAATCTTAATGTTACAACGCAATTGATACATGAAAACAAGGAAATAACAGAGATTCTTCCAGATAATAATCCATCTCCTCCAGAATCTCCAGAACCAGCATCACCTATAGATGACGGGTTAATCAGAGCTACATTCGATAGGAACGACGAACCACCAGAGGATGATGAA
>OP414287
ATGGAAAATGTATACATTAGTAGTTACTCATCAAATGAACAAATATCAATGGCGGTAGTCACTACTGATATCCGAGAATTACTATCACAATATGTGGATGATGCCAACTTGGAAAACTTAATAGAATGGGCCATGGAAAAATCATCAAAGTACTACATCAAGAATATAGGTAATACAAAATCTAATATCGAAGAAACTAAATTCGAATCAAAGAATAATATTGGTATAGAATACTCAAAGGATTCCAAAAACAAACTATCGTATAGAAATAAACCGTCCATTGCCACACATTTAGAATATAAAACACTATGTGATATGATTAAGGGTACTAGCGGTACCGAAAAAGAATTCCTTCGCTATCTCTTGTTCGGTATAAAATGCATTAAGAAAGGAGTAGAATACAATATAGATAAAATAAAGGATGTGAGTTACAACGATTATTTTAACGTTCTCGACGAAAAATACAATACACCGTGTCCTAACTGTAAAAGTAGGAATACTACACCGATGATGATTCAAACTAGAGCCGCTGATGAACCTCCATTAGTTAGACACGCGTGTAGAGATTGTAAACAACACTTTAAGCCTCCCAAATTTAGAGCATTTCGCAATCTTAATGTTACAACGCAATCGATACATGAAAACAAGGAAATAACAGAGATTCTTCCAGATAATAATCCATCTCCTCCAGAATCTCCAGAACCAGCATCACCTATAGATGACGGGTTAATCAGAGCTACATTCGATAGGAACGACGAACCACCAGAGGATGATGAA
>OX044345
ATGGAAAATGTATACATTAGTAGTTACTCATCAAATGAACAAATATCAATGGCGGTAGTCACTACTGATATCCGAGAATTACTATCACAATATGTGGATGATGCCAACTTGGAAAACTTAATAGAATGGGCCATGGAAAAATCATCAAAGTACTACATTAAGAATATAGGTAATACAAAATCTAATATCGAAGAAACTAAATTCGAATCAAAGAATAATATTGGTATAGAATACTCAAAGGATTCCAAAAACAAACTATCGTATAGAAATAAACCGTCCATTGCCACACATTTAGAATATAAAACACTATGTGATATGATTAAGGGTACTAGCGGTACCGAAAAAGAATTCCTTCGCTATCTCTTGTTCGGTATAAAATGCATTAAGAAAGGAGTAGAATACAATATAGATAAAATAAAGGATGTGAGTTACAACGATTATTTTAACGTTCTCGACGAGAAATACAATACACCGTGTCCTAACTGTAAAAGTAGGAATACTACACCGATGATGATTCAAACTAGAGCCGCTGATGAACCTCCATTAGTTAGACACGCGTGTAGAGATTGTAAACAACACTTTAAGCCTCCCAAATTTAGAGCATTTCGCAATCTTAATGTTACAACGCAATCGATACATGAAAACAAGGAAATAACAGAGATTCTTCCAGATAATAATCCATCTCCTCCAGAATCTCCAGAACCAGCATCACCTATAGATGACGGGTTAATCAGAGCTACATTCGATAGGAACGACGAACCACCAGAGGATGATGAA
>ON853667
ATGGAAAATGTATACATTAGTAGTTACTCATCAAATGAACAAATATCAATGGCGGTAGTCACTACTGATATCCGAGAATTACTATCACAATATGTGGATGATGCCAACTTGGAAAACTTAATAGAATGGGCCATGGAAAAATCATCAAAGTACTACATCAAGAATATAGGTAATACAAAATCTAATATCGAAGAAACTAAATTCGAATCAAAGAATAATATTGGTATAGAATACTCAAAGGATTCCAAAAACAAACTATCGTATAGAAATAAACCGTCCATTGCCACACATTTAGAATATAAAACACTATGTGATATGATTAAGGGTACTAGCGGTACCGAAAAAGAATTCCTTCGCTATCTCTTGTTCGGTATAAAATGCATTAAGAAAGGAGTAGAATACAATATAGATAAAATAAAGGATGTGAGTTACAACGATTATTTTAACGTTCTCGACGAGAAATACAATACACTGTGTCCTAACTGTAAAAGTAGGAATACTACACCGATGATGATTCAAACTAGAGCCGCTGATGAACCTCCATTAGTTAGACACGCGTGTAGAGATTGTAAACAACACTTTAAGCCTCCCAAATTTAGAGCATTTCGCAATCTTAATGTTACAACGCAATCGATACATGAAAACAAGGAAATAACAGAGATTCTTCCAGATAATAATCCATCTCCTCCAGAATCTCCAGAACCAGCATCACCTATAGATGACGGGTTAATCAGAGCTACATTCGATAGGAACGACGAACCACCAGAGGATGATGAA
>KP849471
ATGGAAAATGTATACATTAGTAGTTACTCATCAAATGAACAAATATCAATGGCGGTAGTCACTACTGATATCCGAGAATTACTATCACAATATGTGGATGATGCCAACTTGGAAAACTTAATAGAATGGGCCATGGAAAAATCATCAAAGTACTACATCAAGAATATAGGTAATACAAAATCTAATATCGAAGAAACTAAATTCGAATCAAAGAATAATATTGGTATAGAATACTCAAAGGATTCCAGAAACAAACTATCGTATAGAAATAAACCGTCCATTGCCACAAATTTAGAATATAAAACACTATGTGATATGATTAAGGGTACTAGCGGTACCGAAAAAGAATTCCTTCGCTATCTCTTGTTCGGTATAAAATGCATTAAGAAAGGAGTAGAATACAATATAGATAAAATAAAGGATGTGAGTTACAACGATTATTTTAACGTTCTCGACGAGAAATACAATACACCGTGTCCTAACTGTAAAAGTAGGAATACTACACCGATGATGATTCAAACTAGAGCCGCTGACGAACCTCCATTAGTTAGACACGCGTGTAGAGATTGTAAACAACACTTTAAGCCTCCCAAATTTAGAGCATTTCGCAATCTTAATGTTACAACGCAATCGATACATGAAAACAAGGAAATAACAGAGATTCTTCCGGATAATAATCCATCTCCTCCAGAATCTCCAGAACCAGCATCACCTATAGATGACGGGTTAATCAGAGCTACATTCGATAGGAACGACGAACCACCAGAGGATGATGAA
>JX878428
ATGGAAAATGTATACATTAGTAGTTACTCATCAAATGAACAAATATCAATGGCGGTAGTCACTACTGATATCCGAGAATTACTATCACAATATGTGGATGATGCCAACTTGGAAAACTTAATAGAATGGGCCATGGAAAAATCATCAAAGTACTACATCAAGAATATAGGTAATACAAAATCTAATATCGAAGAAACTAAATTCGAATCAAAGAATAATATTGGTATAGAATACTCAAAGGATTCCAGAAACAAACTATCGTATAGAAATAAACCGTCCATTGCCACAAATTTAGAATATAAAACACTATGTGATATGATTAAGGGTACTAGCGGTACCGAAAAAGAATTCCTTCGCTATCTCTTGTTCGGTATAAAATGCATTAAGAAAGGAGTAGAATACAATATAGATAAAATAAAAGATGTGAGTTACAACGATTATTTTAACGTTCTCGACGAGAAATACAATACACCGTGTCCTAACTGTAAAAGTAGGAATACTACACCGATGATGATTCAAACTAGAGCCGCTGACGAACCTCCATTAGTTAGACACGCGTGTAGAGATTGTAAACAACACTTTAAGCCTCCCAAATTTAGAGCATTTCGCAATCTTAATGTTACAACGCAATCGATACATGAAAACAAGGAAATAACAGAGATTCTTCCGGATAATAATCCATCTCCTCCAGAATCTCCAGAACCAGCATCACCTATAGATGACGGGTTAATCAGAGCTACATTCGATAGGAACGACGAACCACCAGAGGATGATGAA
>JX878417
ATGGAAAATGTATACATTAGTAGTTACTCATCAAATGAACAAATATCAATGGCGGTAGTCACTACTGATATCCGAGAATTACTATCACAATATGTGGATGATGCCAACTTGGAAAACTTAATAGAATGGGCAATGGAAAAATCATCAAAGTACTACATCAAGAATATAGGTAATACAAAATCTAATATCGAAGAAACTAAATTCGAATCAAAGAATAATATTGGTATAGAATACTCAAAGGATTCCAGAAACAAACTATCGTATAGAAATAAACCGTCCATTGCCACAAATTTAGAATATAAAACACTATGTGATATGATTAAGGGTACTAGCGGTACCGAAAAAGAATTCCTTCGCTATCTCTTGTTCGGTATAAAATGCATTAAGAAAGGAGTAGAATACAATATAGATAAAATAAAGGATGTGAGTTACAACGATTATTTTAACGTTCTCGACGAGAAATACAATACACCGTGTCCTAACTGTAAAAGTAGGAATACTACACCGATGATGATTCAAACTAGAGCCGCTGACGAACCTCCATTAGTTAGACACGCGTGTAGAGATTGTAAACAACACTTTAAGCCTCCCAAATTTAGAGCATTTCGCAATCTTAATGTTACAACGCAATCGATACATGAAAACAAGGAAATAACAGAGATTCTTCCGGATAATAATCCATCTCCTCCAGAATCTCCAGAACCAGCATCACCTATAGATGACGGGTTAATCAGAGCTACATTCGATAGGAACGACGAACCACCAGAGGATGATGAA
>OP415185
ATGGAAAATGTATACATTAGTAGTTACTCATCAAATGAACAAATATCAATGGCGGTAGTCACTACTGATATCCGAGAATTACTATCACAATATGTGGATGATGCCAACTTGGAAAACTTAATAGAATGGGCCATGGAAAAATCATCAAAGTACTACATCAAGAATATAGGTAATACAAAATCTAATATCGAAGAAACTAAATTCGAATCAAAGAATAATATTGGTATAGAATACTCAAAGGATTCCAGAAACAAACTATCGTATAGAAATAAACCGTCCATTGCCACACATTTAGAATATAAAACACTATGTGATATGATTAAGGGTACTAGCGGTACCGAAAAAGAATTCCTTCGCTATCTCTTGTTCGGTATAAAATGCATTAAGAAAGGAGTAGAATACAATATAGATAAAATAAAGGATGTGAGTTACAACGATTATTTTAACGTTCTCGACGAGAAATACAATACACCGTGTCCTAACTGTAAAAGTAGGAATACTACACCGATGATGATTCAAACTAGAGCCGCTGATGAACCTCCATTAGTTAGACACGCGTGTAGAGATTGTAAACAACACTTTAAGCCTCCCAAATTTAGAGCATTTCGCAATCTTAATGTTACAACGCAATCGATACATGAAAACAAGGAAATAACAGAGATTCTTCCAGATAATAATCCATCTCCTCCAGAATCTCCAGAACCAGCATCACCTATAGATGACGGGTTAATCAGAGCTACATTCGATAGGAACGACGAACCACCAGAGGATGATGAA
