# Supplementary material for: Evolutionary dissection of monkeypox virus: Positive Darwinian selection drives the adaptation of virus–host interaction proteins
Source: Front Cell Infect Microbiol. 2023 Jan 13;12:1083234. doi: 10.3389/fcimb.2022.1083234 (PMC9880225; doi:10.3389/fcimb.2022.1083234)
Supplement: Supplementary file 1 [file DataSheet_1.zip › Dataset_MPXV_coding_gene_allleles/MPXVgp055.fas]

>MT903346
ATGGAAACCGTTGCAACAATTCAGACTCCCACCAAATTAATGAATAAAGAAAATGCAGAAATGATTTTGGAAAAAATTGTTAATCATATAGCTATGTATATTAGTGACGAATCAATATATTCAGAAAATAATCCTGAATATATTGATTTTCGTAACAGATACGGAGACTATAGATCTCTCATTATAAAAAGTGATCACGAGTTTGTAAAGCTATGTAAAGATCATGCAGAGAAAAGTTCTCCAGAAACGCAACAAATGATTATCAAACATATATACGAACAATATCTTATTCCAGTATCTGAAGTACTATTAAAACCTATAATGTCCATGGGTGACATATTTACATATAACGGATGTAAAGACAATGAATGGATGCTAGAACAACTCTCTACCCTAAACTTTAACAATCTCTACACATGGAACTCATGTAGCATAGGCAATGTAACGCGTCTGTTTTATACATTTTTTAGTTATCTGATGAAAGATAAACTAAATATA
>MT250197
ATGGAAACCGTTGCAACAATTCAGACTCCCACCAAATTAATGAATAAAGAAAATGCAGAAATGATTTTGGAAAAAATTGTTAATCATATAGCTATGTATATTAGTGACGAATCAATATATTCAGAAAATAATCCTGAATATATTGATTTTCGTAACAGATACGGAGACTATAGATCTCTCATTATAAAAAGTGATCACGAGTTTGTAAAGCTATGTAAAGATCATGCAGAGAAAAGTTCTCCAGAAACGCAACAAATGATTATCAAACACATATACGAACAATATCTTATTCCAGTATCTGAAGTACTATTAAAACCTATAATGTCCATGGGTGACATATTTACATATAACGGATGTAAAGACAATGAATGGATGCTAGAACAACTCTCTACCCTAAACTTTAACAATCTCTACACATGGAACTCATGTAGCATAGGCAATGTAACGCGTCTGTTTTATACATTTTTTAGTTATCTGATGAAAGATAAACTAAATATA
>KP849471
ATGGAAACTGTTGCAACAATTCAGACTCCCACCAAATTAATGAATAAAGAAAATGCAGAAATGATTTTGGAAAAAATTGTTAATCATATAGCTATGTATATTAGTGACGAATCAATATATTCAGAAAATAATCCTGAATATATTGATTTTCGTAACAGATACGGAGACTATAGATCTCTCATTATAAAAAGTGATCACGAGTTTGTAAAGCTATGTAAAGATCATGCAGAGAAAAGTTCTCCAGAAACGCAACAAATGATTATCAAACACATATACGAACAATATCTTATTCCAGTATCTGAAGTACTATTAAAACCTATAATGTCCATGGGTGACATATTTACATATAACGGATGTAAAGACAATGAATGGATGCTAGAACAACTCTCTACCCTAAACTTTAACAATCTCTACACATGGAACTCATGTAGCATAGGCAATGTAACGCGTCTGTTTTATACATTTTTTAGTTATCTGATGAAAGATAAACTAAATATA
>OP331335
ATGGAAACCGTTGCAACAATTCAGACTCCCACCAAATTAATGAATAAAGAAAATGCAGAAATGATTTTGGAAAAAATTGTTAATCATATAGCTATGTATATTAGTGACGAATCAATATATTCAGAAAATAATCCTGAATATATTGATTTTCGTAACAGATACGGAGACTATAGATCTCTCATTATAAAAAGTGATCACGAGTTTGTAAAGCTATGTAAAGATCATGCAGAGAAAAGTTCTCCAGAAACGCAACAAATGATTATCAAACACATATACGAACAATATCTTATTCCAGTATCTGAAGTACTATTAAAACCTATAATGTCCATGGGTGACATATTTACATATAACGGATGTAAAAACAATGAATGGATGCTAGAACAACTCTCTACCCTAAACTTTAACAATCTCTACACATGGAACTCATGTAGCATAGGCAATGTAACGCGTCTGTTTTATACATTTTTTAGTTATCTGATGAAAGATAAACTAAATATA
>ON782054
ATGGAAACCGTTGCAACAATTCAGACTCCCACCAAATTAATGAATAAAGAAAATGCAGAAATGATTTTGGAAAAAATTGTTAATCATATAGCTATGTATATTAGTGACGAATCAATATATTCAGAAAATAATCCTGAATATATTGATTTTCGTAACAGATACGGAGACTATAGATCTCTCATTATAAAAAGTGATCACGAGTTTGTAAAGCTATGTAAAGATCATGCAGAGAAAAGTTCTCCAGAAACGCAACAAATGATTATCAAACACATATACGAACAATATCTTATTCCAGTATCTGAAGTACTATTAAAACCTATAATGTCCATGGGTGACATATTTACATATAACAGATGTAAAGACAATGAATGGATGCTAGAACAACTCTCTACCCTAAACTTTAACAATCTCTACACATGGAACTCATGTAGCATAGGCAATGTAACGCGTCTGTTTTATACATTTTTTAGTTATCTGATGAAAGATAAACTAAATATA
>JX878418
ATGGAAACTGTTGCAACAATTCAGACTCCCACCAAATTAATGAATAAAGAAAATGCAGAAATGATTTTGGAAAAAATTGTTAATCATATAGCTATGTATATTAGTGACGAATCAATATATTCAGAAAATAATCCTGAATATATTGATTTTCGTAACAGATACGGAGACTATAGATCTCTCATTATAAAAAGTGATCACGAGTTTGTAAAGCTATGTAAAGATCATGCAGAGAAAAGTTCTCCAGAAACGCGACAAATGATTATCAAACACATATACGAACAATATCTTATTCCAGTATCTGAAGTACTATTAAAACCTATAATGTCCATGGGTGACATATTTACATATAACGGATGTAAAGACAATGAATGGATGCTAGAACAACTCTCTACCCTAAACTTTAACAATCTCTACACATGGAACTCATGTAGCATAGGCAATGTAACGCGTCTGTTTTATACATTTTTTAGTTATCTGATGAAAGATAAACTAAATATA
>JX878416
ATGGAAACTGTTGCAACAATTCAGACTCCCACCAAATTAATGAATAAAGAAAATGCAGAAATGATTTTGGAAAAAATTGTTAATCATATAGCTATGTATATTAGTGACGAATCAATATATTCAGAAAATAATCCTGAATATATTAATTTTCGTAACAGATACGGAGACTATAGATCTCTCATTATAAAAAGTGATCACGAGTTTGTAAAGCTATGTAAAGATCATGCAGAGAAAAGTTCTCCAGAAACGCAACAAATGATTATCAAACACATATACGAACAATATCTTATTCCAGTATCTGAAGTACTATTAAAACCTATAATGTCCATGGGTGACATATTTACATATAACGGATGTAAAGACAATGAATGGATGCTAGAACAACTCTCTACCCTAAACTTTAACAATCTCTACACATGGAACTCATGTAGCATAGGCAATGTAACGCGTCTGTTTTATACATTTTTTAGTTATCTGATGAAAGATAAACTAAATATA
>NC_003310
ATGGAAACTGTTGCAACAATTCAGACTCCCACCAAATTAATGAATAAAGAAAATGCAGAAATGATTTTGGAAAAAATTGTTAATCATATAGCTATGTATATTAGTGACGAATCAATATATTCAGAAAATAATCCTGAATATATTGATTTTCGTAACAGATACGGAGACTATAGATCTCTCATTATAAAAAGTGATCACGAGTTTGTAAAGCTATGTAAAGATCATGCAGAGAAAAGTTCTCCAGAAACGCAACAAATGATTATCAAACACATATACGAACAATATCTTATTCCAGTATCTGAAGTACTGTTAAAACCTATAATGTCCATGGGTGACATATTTACATATAACGGATGTAAAGACAATGAATGGATGCTAGAACAACTCTCTACCCTAAACTTTAACAATCTCTACACATGGAACTCATGTAGCATAGGCAATGTAACGCGTCTGTTTTATACATTTTTTAGTTATCTGATGAAAGATAAACTAAATATA
