# Supplementary material for: Evolutionary dissection of monkeypox virus: Positive Darwinian selection drives the adaptation of virus–host interaction proteins
Source: Front Cell Infect Microbiol. 2023 Jan 13;12:1083234. doi: 10.3389/fcimb.2022.1083234 (PMC9880225; doi:10.3389/fcimb.2022.1083234)
Supplement: Supplementary file 1 [file DataSheet_1.zip › Dataset_MPXV_coding_gene_allleles/MPXVgp057.fas]

>KJ642616
ATGGATGTTAGGTGTATTAATTGGTTTGAAAGTCACGGTGAAAACAGATTTTTATATCTGAAATCCAGATGTCGAAATGGCGAGACCGTATTTATACGATTTCCTCATTACTTTTATTACGTAGTGACGGACGAAATATATCAGTCATTATCTCCTCCTCCATTTAATGCGAGGCCGATGGGAAAGATGAGAACTATAGACATTGACGAGACAATAAGTTATAATCTAGATATTAAAGATAGAAAATGCTCCGTCGCAGATATGTGGTTGATAGAAGAGCCAAAGAAACGCAGCATACAAAATGCCACCATGGATGAATTTCTCAATATTAGTTGGTTTTATATTTCTAACGGGATATCTCCAGACGGATGTTACTCGTTGGACGAGCAATATTTGACAAAGATTAACAATGGATGTTATCATTGCGACGATCCACGTAACTGTTTCGCTAAAGAAATACCTAGATTCGATATCCCAAGATCGTACTTATTTCTAGATATAGAGTGTCACTTCGATAAGAAGTTTCCTTCTGTATTTATTAACCCAATCTCGCATACAAGTTACTGTTATATCGATTTAAGTGGTAAACGATTACTGTTTACGCTCATTAATGAAGAGATGTTAACGGAACAGGAAATACAAGAAGCCGTCGATAGAGGATGTTTGAGGATACAGTCGCTAATGGAAATGGATTACGAACGAGAACTAGTTCTATGTTCTGAAATAGTTTTGTTACGAATAGCTAAACAATTGTTGGAACTAACGTTCGACTACGTCGTTACCTTTAACGGACATAACTTTGATCTGAGATATATTACTAATCGTCTAGAGTTATTAACAGGAGAGAAGATTATCTTTAGATCTCCAGACAAAAAGGAAGCTGTACATCTCTGTATTTATGAGAGAAATCAGTCTAGTCATAAGGGAGTATGCGGCATGGCCAATACTACGTTTCACGTTAATAACAATAATGGAACTATATTTTTCGATCTATATTCATTCATTCAAAAATCTGAAAAATTGGATTCGTACAAATTGGATTCTATATCCAAGAACGCGTTCAGTTGCATGGGTAAAGTATTAAATAGAGGAGTTAGAGAAATGACGTTCATCGGTGACGATACTACGGACGCGAAAGGCAAAGCCGATACATTTGCAAAGGTTTTAACCACAGGTAATTACGTGACTGTTGATGAGGATATTATATGTAAAGTAATTCGTAAAGATATTTGGGAAAATGGATTTAAAGTCGTACTATCATGTCCTACTTTACCTAATGATATATATAAATTATCTTTCGGAAAGGATGACATTGATTTAGCTCAGATGTATAAGGATTATAATCTAAACATAGCTTTAGATATGGCTAGATACTGTATTCATGATGCTTGTTTGTGTCAGTATTTGTGGGAGTATTATGGAGTAGAAACAAAAACAGACGCTGGTGCGGCAACATATGTGCTTCCTCAATCCATGGTATTCGAATATAGAGCGAGTACAATCATCAAGGGTCCACTGTTAAAGCTATTGTTGGAAACTAAAACTATCTTAGTCAGATCAGAAACAAAACAAAAGTTTCCTTATGAAGGCGGTAAGGTATTTGCTCCAAAACAAAAAATGTTTAGTAATAATGTATTAATCTTTGATTATAACAGTCTGTATCCTAATGTGTGTATCTTTGGAAATCTATCTCCGGAAACATTAGTCGGTGTCGTTGTTAGTACCAATAGATTGGAAGAAGAAATAAATAATCAACTCTTGCTTCAGAAATATCCACCTCCTAGATATATTACGGTTCATTGTGAACCTAGACTACCGAACCTCATCTCTGAAATAGCAATTTTCGATAGATCAATAGAAGGAACCATTCCTAGACTATTAAGAACATTTTTGGCAGAGAGAGCCAGATATAAAAAGATGTTAAAACAGGCTACCAGTTCAACTGAAAAGGCCATCTATGATTCCATGCAATATACGTACAAGATAGTAGCCAACTCAGTATATGGTCTGATGGGATTTAGAAATAGTGCTCTATACTCATACGCTTCGGCTAAGAGTTGCACATCCATAGGACGTAGAATGATATTGTATCTAGAATCGGTACTAAATGGAGCAGAGTTATCCAACGGTATGTTACGGTTTGCCAATACATTAAGTAATCCATTTTATATGGACGATAGAGATATTAATCCGATTGTGAAAACATCGTTGCCTATAGATTATAGATTTCGTTTTCGTAGCGTGTATGGAGATACCGACTCCGTGTTTACAGAGATAGACAGTCAAGATGTAGATAAGTCCATAGAAATAGCAAAGGAGTTAGAACGACTGATTAATAGTAGAGTATTGTTTAATAATTTTAAAATAGAGTTTGAGGCGGTATATAAGAATTTGATTATGCAATCGAAGAAGAAATATACAACGATGAAATACTCGGCATCGTCGAATTCAAAATCTGTACCTGAGAGAATTAATAAAGGTACTAGTGAAACTAGAAGAGATGTTTCCAAGTTTCATAAGAATATGATTAAGACATACAAGACCAGACTGTCTGAGATGTTGTCTGAAGGACGGATGAATTCTAATCAGGTATGTATAGATATTCTCCGTTCTTTAGAAACAGATTTACGATCCGAATTTGATAGTAGATCGTCTCCTCTAGAATTATTTATGTTGAGTCGAATGCATCACTCAAATTATAAATCCGCAGATAACCCTAATATGTATTTGGTTACTGAATATAATAAAAACAATCCAGAGACTATAGAACTTGGAGAACGATATTATTTTGCATATATCTGTCCAGCTAATGTACCATGGACCAAAAAACTTGTAAATATTAAAACATATGAAACAATTATCGATAGAAGTTTTAAACTCGGCAGCAATCAAAGAATATTTTACGAAGTTTACTTTAAACGATTGACGTCTGAAATAGTTAATCTATTGGATAATAAAGTTTTATGCATCTCATTTTTTCAAAGAATGTTTGGTTCAAGACCTACATTTTACGAAGCA
>KP849470
ATGGATGTTAGGTGTATTAATTGGTTTGAAAGTCACGGTGAAAACAGATTTTTATATCTGAAATCCAGATGTCGAAATGGCGAGACCGTATTTATACGATTTCCTCATTACTTTTATTACGTAGTGACGGACGAAATATATCAGTCATTATCTCCTCCTCCATTTAATGCGAGGCCGATGGGAAAGATGAGAACTATAGACATTGACGAGACAATAAGTTATAATCTAGATATTAAAGATAGAAAATGCTCCGTCGCAGATATGTGGTTGATAGAAGAGCCAAAGAAACGCAGCATACAAAATGCCACCATGGATGAATTTCTCAATATTAGTTGGTTTTATATTTCTAACGGGATATCTCCAGACGGATGTTACTCGTTGGACGAGCAATATTTGACAAAGATTAACAATGGATGTTATCATTGCGACGATCCACGTAACTGTTTCGCTAAAGAAATACCTAGATTCGATATCCCAAGATCGTACTTATTTCTAGATATAGAGTGTCACTTCGATAAGAAGTTTCCTTCTGTATTTATTAACCCAATCTCGCATACAAGTTACTGTTATATCGATTTAAGTGGTAAACGATTACTGTTTACGCTCATTAATGAAGAGATGTTAACGGAACAGGAAATACAAGAAGCCGTCGATAGAGGATGTTTGAGGATACAGTCGCTAATGGAAATGGATTACGAACGAGAACTAGTTCTATGTTCTGAAATAGTTTTGTTACGAATAGCTAAACAATTGTTGGAACTAACGTTCGACTACGTCGTTACCTTTAACGGACATAACTTTGATCTGAGATATATTACTAATCGTCTAGAGTTATTAACAGGAGAGAAGATTATCTTTAGATCTCCAGACAAAAAGGAAGCTGTACATCTCTGTATTTATGAGAGAAATCAGTCTAGTCATAAGGGAGTATGCGGCATGGCCAATACTACGTTTCACGTTAATAACAATAATGGAACTATATTTTTCGATCTATATTCATTCATTCAAAAATCTGAAAAATTGGATTCGTACAAATTGGATTCTATATCCAAGAACGCGTTCAGTTGCATGGGTAAAGTATTAAATAGAGGAGTTAGAGAAATGACGTTCATCGGTGACGATACTACGGACGCGAAAGGCAAAGCCGATACATTTGCAAAGGTTTTAACCACAGGTAATTACGTGACTGTTGATGAGGATATTATATGTAAAGTAATTCGTAAAGATATTTGGGAAAATGGATTTAAAGTCGTACTATCATGTCCTACTTTACCTAATGATATATATAAATTATCTTTCGGAAAGGATGACATTGATTTAGCTCAGATGTATAAGGATTATAATCTAAACATAGCTTTAGATATGGCTAGATACTGTATTCATGATGCTTGTTTGTGTCAGTATTTGTGGGAGTATTATGGAGTAGAAACAAAAACAGACGCTGGTGCGGCAACATATGTGCTTCCTCAATCCATGGTATTCGAATATAGAGCGAGTACAATCATCAAGGGTCCACTGTTAAAGCTATTGTTGGAAACTAAAACTATCTTAGTCAGATCAGAAACAAAACAAAAGTTTCCTTATGAAGGCGGTAAGGTATTTGCTCCAAAACAAAAAATGTTTAGTAATAATGTATTAATCTTTGATTATAACAGTCTGTATCCTAATGTGTGTATCTTTGGAAATCTATCTCCGGAAACATTAGTCGGTGTCGTTGTTAGTACCAATAGATTGGAAGAAGAAATAAATAATCAACTCTTGCTTCAGAAATATCCACCTCCTAGATATATTACGGTTCATTGTGAACCTAGACTACCGAACCTCATCTCTGAAATAGCAATTTTCGATAGATCAATAGAAGGAACCATTCCTAGACTATTAAGAACATTTTTGGCAGAGAGAGCCAGATATAAAAAGATGTTAAAACAGGCTACCAGTTCAACTGAAAAGGCCATCTATGATTCCATGCAATATACGTACAAGATAGTAGCCAACTCAGTATATGGTCTGATGGGATTTAGAAATAGTGCTCTATACTCATACGCTTCGGCTAAGAGTTGCACATCCATAGGACGTAGAATGATATTGTATCTAGAATCGGTACTAAATGGAGCAGAGTTATCCAACGGTATGTTACGGTTTGCCAATACATTAAGTAATCCATTTTATATGGACGATAGAGATATTAATCCGATTGTGAAAACATCATTGCCTATAGATTATAGATTTCGTTTTCGTAGCGTGTATGGAGATACCGACTCCGTGTTTACAGAGATAGACAGTCAAGATGTAGATAAGTCCATAGAAATAGCAAAGGAGTTAGAACGACTGATTAATAGTAGAGTATTGTTTAATAATTTTAAAATAGAGTTTGAGGCGGTATATAAGAATTTGATTATGCAATCGAAGAAGAAATATACAACGATGAAATACTCGGCATCGTCGAATTCAAAATCTGTACCTGAGAGAATTAATAAAGGTACTAGTGAAACTAGAAGAGATGTTTCCAAGTTTCATAAGAATATGATTAAGACATACAAGACCAGACTGTCTGAGATGTTGTCTGAAGGACGGATGAATTCTAATCAGGTATGTATAGATATTCTCCGTTCTTTAGAAACAGATTTACGATCCGAATTTGATAGTAGATCGTCTCCTCTAGAATTATTTATGTTGAGTCGAATGCATCACTCAAATTATAAATCCGCAGATAACCCTAATATGTATTTGGTTACTGAATATAATAAAAACAATCCAGAGACTATAGAACTTGGAGAACGATATTATTTTGCATATATCTGTCCAGCTAATGTACCATGGACCAAAAAACTTGTAAATATTAAAACATATGAAACAATTATCGATAGAAGTTTTAAACTCGGCAGCAATCAAAGAATATTTTACGAAGTTTACTTTAAACGATTGACGTCTGAAATAGTTAATCTATTGGATAATAAAGTTTTATGCATCTCATTTTTTCAAAGAATGTTTGGTTCAAGACCTACATTTTACGAAGCA
>KJ642617
ATGGATGTTAGGTGTATTAATTGGTTTGAAAGTCACGGTGAAAACAGATTTTTATATCTGAAATCCAGATGTCGAAATGGCGAGACCGTATTTATACGATTTCCTCATTACTTTTATTACGTAGTGACGGACGAAATATATCAGTCATTATCTCCTCCTCCATTTAATGCGAGGCCGATGGGAAAGATGAGAACTATAGACATTGACGAGACAATAAGTTATAATCTAGATATTAAAGATAGAAAATGCTCCGTCGCAGATATGTGGTTGATAGAAGAGCCAAAGAAACGCAGCATACAAAATGCCACCATGGATGAATTTCTCAATATTAGTTGGTTTTATATTTCTAACGGGATATCTCCAGACGGATGTTACTCGTTGGACGAGCAATATTTGACAAAGATTAACAATGGATGTTATCATTGTGACGATCCACGTAACTGTTTCGCTAAAGAAATACCTAGATTCGATATCCCAAGATCGTACTTATTTCTAGATATAGAGTGTCACTTCGATAAGAAGTTTCCTTCTGTATTTATTAACCCAATCTCGCATACAAGTTACTGTTATATCGATTTAAGTGGTAAACGATTACTGTTTACGCTCATTAATGAAGAGATGTTAACGGAACAGGAAATACAAGAAGCCGTCGATAGAGGATGTTTGAGGATACAGTCGCTAATGGAAATGGATTACGAACGAGAACTAGTTCTATGTTCTGAAATAGTTTTGTTACGAATAGCTAAACAATTGTTGGAACTAACGTTCGACTACGTCGTTACCTTTAACGGACATAACTTTGATCTGAGATATATTACTAATCGTCTAGAGTTATTAACAGGAGAGAAGATTATCTTTAGATCTCCAGACAAAAAGGAAGCTGTACATCTCTGTATTTATGAGAGAAATCAGTCTAGTCATAAGGGAGTATGCGGCATGGCCAATACTACGTTTCACGTTAATAACAATAATGGAACTATATTTTTCGATCTATATTCATTCATTCAAAAATCTGAAAAATTGGATTCGTACAAATTGGATTCTATATCCAAGAACGCGTTCAGTTGCATGGGTAAAGTATTAAATAGAGGAGTTAGAGAAATGACGTTCATCGGTGACGATACTACGGACGCGAAAGGCAAAGCCGATACATTTGCAAAGGTTTTAACCACAGGTAATTACGTGACTGTTGATGAGGATATTATATGTAAAGTAATTCGTAAAGATATTTGGGAAAATGGATTTAAAGTCGTACTATCATGTCCTACTTTACCTAATGATATATATAAATTATCTTTCGGAAAGGATGACATTGATTTAGCTCAGATGTATAAGGATTATAATCTAAACATAGCTTTAGATATGGCTAGATACTGTATTCATGATGCTTGTTTGTGTCAGTATTTGTGGGAGTATTATGGAGTAGAAACAAAAACAGACGCTGGTGCGGCAACATATGTGCTTCCTCAATCCATGGTATTCGAATATAGAGCGAGTACAATCATCAAGGGTCCACTGTTAAAGCTATTGTTGGAAACTAAAACTATCTTAGTCAGATCAGAAACAAAACAAAAGTTTCCTTATGAAGGCGGTAAGGTATTTGCTCCAAAACAAAAAATGTTTAGTAATAATGTATTAATCTTTGATTATAACAGTCTGTATCCTAATGTGTGTATCTTTGGAAATCTATCTCCGGAAACATTAGTCGGTGTCGTTGTTAGTACCAATAGATTGGAAGAAGAAATAAATAATCAACTCTTGCTTCAGAAATATCCACCTCCTAGATATATTACGGTTCATTGTGAACCTAGACTACCGAACCTCATCTCTGAAATAGCAATTTTCGATAGATCAATAGAAGGAACCATTCCTAGACTATTAAGAACATTTTTGGCAGAGAGAGCCAGATATAAAAAGATGTTAAAACAGGCTACCAGTTCAACTGAAAAGGCCATCTATGATTCCATGCAATATACGTACAAGATAGTAGCCAACTCAGTATATGGTCTGATGGGATTTAGAAATAGTGCTCTATACTCATACGCTTCGGCTAAGAGTTGCACATCCATAGGACGTAGAATGATATTGTATCTAGAATCGGTACTAAATGGAGCAGAGTTATCCAACGGTATGTTACGGTTTGCCAATACATTAAGTAATCCATTTTATATGGACGATAGAGATATTAATCCGATTGTGAAAACATCGTTGCCTATAGATTATAGATTTCGTTTTCGTAGCGTGTATGGAGATACCGACTCCGTGTTTACAGAGATAGACAGTCAAGATGTAGATAAGTCCATAGAAATAGCAAAGGAGTTAGAACGACTGATTAATAGTAGAGTATTGTTTAATAATTTTAAAATAGAGTTTGAGGCGGTATATAAGAATTTGATTATGCAATCGAAGAAGAAATATACAACGATGAAATACTCGGCATCGTCGAATTCAAAATCTGTACCTGAGAGAATTAATAAAGGTACTAGTGAAACTAGAAGAGATGTTTCCAAGTTTCATAAGAATATGATTAAGACATACAAGACCAGACTGTCTGAGATGTTGTCTGAAGGACGGATGAATTCTAATCAGGTATGTATAGATATTCTCCGTTCTTTAGAAACAGATTTACGATCCGAATTTGATAGTAGATCGTCTCCTCTAGAATTATTTATGTTGAGTCGAATGCATCACTCAAATTATAAATCCGCAGATAACCCTAATATGTATTTGGTTACTGAATATAATAAAAACAATCCAGAGACTATAGAACTTGGAGAACGATATTATTTTGCATATATCTGTCCAGCTAATGTACCATGGACCAAAAAACTTGTAAATATTAAAACATATGAAACAATTATCGATAGAAGTTTTAAACTCGGCAGCAATCAAAGAATATTTTACGAAGTTTACTTTAAACGATTGACGTCTGAAATAGTTAATCTATTGGATAATAAAGTTTTATGCATCTCATTTTTTCAAAGAATGTTTGGTTCAAGACCTACATTTTACGAAGCA
>MN648051
ATGGATGTTAGGTGTATTAATTGGTTTGAAAGTCACGGTGAAAACAGATTTTTATATCTGAAATCCAGATGTCGAAATGGCGAGACCGTATTTATACGATTTCCTCATTACTTTTATTACGTAGTGACGGACGAAATATATCAGTCATTATCTCCTCCTCCATTTAATGCGAGGCCGATGGGAAAGATGAGAACTATAGACATTGACGAGACAATAAGTTATAATCTAGATATTAAAGATAGAAAATGCTCCGTCGCAGATATGTGGTTGATAGAAGAGCCAAAGAAACGCAGCATACAAAATGCCACCATGGATGAATTTCTCAATATTAGTTGGTTTTATATTTCTAACGGGATATCTCCAGACGGATGTTACTCGTTGGACGAGCAATATTTGACAAAGATTAACAATGGATGTTATCATTGTGACGATCCACGTAACTGTTTCGCTAAAGAAATACCTAGATTCGATATCCCAAGATCGTACTTATTTCTAGATATAGAGTGTCACTTCGATAAGAAGTTTCCTTCTGTATTTATTAACCCAATCTCGCATACAAGTTACTGTTATATCGATTTAAGTGGTAAACGATTACTGTTTACGCTCATTAATGAAGAGATGTTAACGGAACAGGAAATACAAGAAGCCGTCGATAGAGGATGTTTGAGGATACAGTCGCTAATGGAAATGGATTACGAACGAGAACTAGTTCTATGTTCTGAAATAGTTTTGTTACGAATAGCTAAACAATTGTTGGAACTAACGTTCGACTACGTCGTTACCTTTAACGGACATAACTTTGATCTGAGATATATTACTAATCGTCTAGAGTTATTAACAGGAGAGAAGATTATCTTTAGATCTCCAGACAAAAAGGAAGCTGTACATCTCTGTATTTATGAGAGAAATCAGTCTAGTCATAAGGGAGTATGCGGCATGGCCAATACTACGTTTCACGTTAATAACAATAATGGAACTATATTTTTCGATCTATATTCATTCATTCAAAAATCTGAAAAATTGGATTCGTACAAATTGGATTCTATATCCAAGAACGCGTTCAGTTGCATGGGTAAAGTATTAAATAGAGGAGTTAGAGAAATGACGTTCATCGGTGACGATACTACGGACGCGAAAGGCAAAGCCGATACATTTGCAAAGGTTTTAACCACAGGTAATTACGTGACTGTTGATGAGGATATTATATGTAAAGTAATTCGTAAAGATATTTTGGAAAATGGATTTAAAGTCGTACTATCATGTCCTACTTTACCTAATGATATATATAAATTATCTTTCGGAAAGGATGACATTGATTTAGCTCAGATGTATAAGGATTATAATCTAAACATAGCTTTAGATATGGCTAGATACTGTATTCATGATGCTTGTTTGTGTCAGTATTTGTGGGAGTATTATGGAGTAGAAACAAAAACAGACGCTGGTGCGGCAACATATGTGCTTCCTCAATCCATGGTATTCGAATATAGAGCGAGTACAATCATCAAGGGTCCACTGTTAAAGCTATTGTTGGAAACTAAAACTATCTTAGTCAGATCAGAAACAAAACAAAAGTTTCCTTATGAAGGCGGTAAGGTATTTGCTCCAAAACAAAAAATGTTTAGTAATAATGTATTAATCTTTGATTATAACAGTCTGTATCCTAATGTGTGTATCTTTGGAAATCTATCTCCGGAAACATTAGTCGGTGTCGTTGTTAGTACCAATAGATTGGAAGAAGAAATAAATAATCAACTCTTGCTTCAGAAATATCCACCTCCTAGATATATTACGGTTCATTGTGAACCTAGACTACCGAACCTCATCTCTGAAATAGCAATTTTCGATAGATCAATAGAAGGAACCATTCCTAGACTATTAAGAACATTTTTGGCAGAGAGAGCCAGATATAAAAAGATGTTAAAACAGGCTACCAGTTCAACTGAAAAGGCCATCTATGATTCCATGCAATATACGTACAAGATAGTAGCCAACTCAGTATATGGTCTGATGGGATTTAGAAATAGTGCTCTATACTCATACGCTTCGGCTAAGAGTTGCACATCCATAGGACGTAGAATGATATTGTATCTAGAATCGGTACTAAATGGAGCAGAGTTATCCAACGGTATGTTACGGTTTGCCAATACATTAAGTAATCCATTTTATATGGACGATAGAGATATTAATCCGATTGTGAAAACATCGTTGCCTATAGATTATAGATTTCGTTTTCGTAGCGTGTATGGAGATACCGACTCCGTGTTTACAGAGATAGACAGTCAAGATGTAGATAAGTCCATAGAAATAGCAAAGGAGTTAGAACGACTGATTAATAGTAGAGTATTGTTTAATAATTTTAAAATAGAGTTTGAGGCGGTATATAAGAATTTGATTATGCAATCGAAGAAGAAATATACAACGATGAAATACTCGGCATCGTCGAATTCAAAATCTGTACCTGAGAGAATTAATAAAGGTACTAGTGAAACTAGAAGAGATGTTTCCAAGTTTCATAAGAATATGATTAAGACATACAAGACCAGACTGTCTGAGATGTTGTCTGAAGGACGGATGAATTCTAATCAGGTATGTATAGATATTCTCCGTTCTTTAGAAACAGATTTACGATCCGAATTTGATAGTAGATCGTCTCCTCTAGAATTATTTATGTTGAGTCGAATGCATCACTCAAATTATAAATCCGCAGATAACCCTAATATGTATTTGGTTACTGAATATAATAAAAACAATCCAGAGACTATAGAACTTGGAGAACGATATTATTTTGCATATATCTGTCCAGCTAATGTACCATGGACCAAAAAACTTGTAAATATTAAAACATATGAAACAATTATCGATAGAAGTTTTAAACTCGGCAGCAATCAAAGAATATTTTACGAAGTTTACTTTAAACGATTGACGTCTGAAATAGTTAATCTATTGGATAATAAAGTTTTATGCATCTCATTTTTTCAAAGAATGTTTGGTTCAAGACCTACATTTTACGAAGCA
>MG693723
ATGGATGTTAGGTGTATTAATTGGTTTGAAAGTCACGGTGAAAACAGATTTTTATATCTGAAATCCAGATGTCGAAATGGCGAGACCGTATTTATACGATTTCCTCATTACTTTTATTACGTAGTGACGGACGAAATATATCAGTCATTATCTCCTCCTCCATTTAATGCGAGGCCGATGGGAAAGATGAGAACTATAGACATTGACGAGACAATAAGTTATAATCTAGATATTAAAGATAGAAAATGCTCCGTCGCAGATATGTGGTTGATAGAAGAGCCAAAGAAACGCAGCATACAAAATGCCACCATGGATGAATTTCTCAATATTAGTTGGTTTTATATTTCTAACGGGATATCTCCAGACGGATGTTACTCGTTGGACGAGCAATATTTGACAAAGATTAACAATGGATGTTATCATTGTGACGATCCACGTAACTGTTTCGCTAAAGAAATACCTAGATTCGATATCCCAAGATCGTACTTATTTCTAGATATAGAGTGTCACTTCGATAAGAAGTTTCCTTCTGTATTTATTAACCCAATCTCGCATACAAGTTACTGTTATATCGATTTAAGTGGTAAACGATTACTGTTTACGCTCATTAATGAAGAGATGTTAACGGAACAGGAAATACAAGAAGCCGTCGATAGAGGATGTTTGAGGATACAGTCGCTAATGGAAATGGATTACGAACGAGAACTAGTTCTATGTTCTGAAATAGTTTTGTTACAAATAGCTAAACAATTGTTGGAACTAACGTTCGACTACGTCGTTACCTTTAACGGACATAACTTTGATCTGAGATATATTACTAATCGTCTAGAGTTATTAACAGGAGAGAAGATTATCTTTAGATCTCCAGACAAAAAGGAAGCTGTACATCTCTGTATTTATGAGAGAAATCAGTCTAGTCATAAGGGAGTATGCGGCATGGCCAATACTACGTTTCACGTTAATAACAATAATGGAACTATATTTTTCGATCTATATTCATTCATTCAAAAATCTGAAAAATTGGATTCGTACAAATTGGATTCTATATCCAAGAACGCGTTCAGTTGCATGGGTAAAGTATTAAATAGAGGAGTTAGAGAAATGACGTTCATCGGTGACGATACTACGGACGCGAAAGGCAAAGCCGATACATTTGCAAAGGTTTTAACCACAGGTAATTACGTGACTGTTGATGAGGATATTATATGTAAAGTAATTCGTAAAGATATTTTGGAAAATGGATTTAAAGTCGTACTATCATGTCCTACTTTACCTAATGATATATATAAATTATCTTTCGGAAAGGATGACATTGATTTAGCTCAGATGTATAAGGATTATAATCTAAACATAGCTTTAGATATGGCTAGATACTGTATTCATGATGCTTGTTTGTGTCAGTATTTGTGGGAGTATTATGGAGTAGAAACAAAAACAGACGCTGGTGCGGCAACATATGTGCTTCCTCAATCCATGGTATTCGAATATAGAGCGAGTACAATCATCAAGGGTCCACTGTTAAAGCTATTGTTGGAAACTAAAACTATCTTAGTCAGATCAGAAACAAAACAAAAGTTTCCTTATGAAGGCGGTAAGGTATTTGCTCCAAAACAAAAAATGTTTAGTAATAATGTATTAATCTTTGATTATAACAGTCTGTATCCTAATGTGTGTATCTTTGGAAATCTATCTCCGGAAACATTAGTCGGTGTCGTTGTTAGTACCAATAGATTGGAAGAAGAAATAAATAATCAACTCTTGCTTCAGAAATATCCACCTCCTAGATATATTACGGTTCATTGTGAACCTAGACTACCGAACCTCATCTCTGAAATAGCAATTTTCGATAGATCAATAGAAGGAACCATTCCTAGACTATTAAGAACATTTTTGGCAGAGAGAGCCAGATATAAAAAGATGTTAAAACAGGCTACCAGTTCAACTGAAAAGGCCATCTATGATTCCATGCAATATACGTACAAGATAGTAGCCAACTCAGTATATGGTCTGATGGGATTTAGAAATAGTGCTCTATACTCATACGCTTCGGCTAAGAGTTGCACATCCATAGGACGTAGAATGATATTGTATCTAGAATCGGTACTAAATGGAGCAGAGTTATCCAACGGTATGTTACGGTTTGCCAATACATTAAGTAATCCATTTTATATGGACGATAGAGATATTAATCCGATTGTGAAAACATCGTTGCCTATAGATTATAGATTTCGTTTTCGTAGCGTGTATGGAGATACCGACTCCGTGTTTACAGAGATAGACAGTCAAGATGTAGATAAGTCCATAGAAATAGCAAAGGAGTTAGAACGACTGATTAATAGTAGAGTATTGTTTAATAATTTTAAAATAGAGTTTGAGGCGGTATATAAGAATTTGATTATGCAATCGAAGAAGAAATATACAACGATGAAATACTCGGCATCGTCGAATTCAAAATCTGTACCTGAGAGAATTAATAAAGGTACTAGTGAAACTAGAAGAGATGTTTCCAAGTTTCATAAGAATATGATTAAGACATACAAGACCAGACTGTCTGAGATGTTGTCTGAAGGACGGATGAATTCTAATCAGGTATGTATAGATATTCTCCGTTCTTTAGAAACAGATTTACGATCCGAATTTGATAGTAGATCGTCTCCTCTAGAATTATTTATGTTGAGTCGAATGCATCACTCAAATTATAAATCCGCAGATAACCCTAATATGTATTTGGTTACTGAATATAATAAAAACAATCCAGAGACTATAGAACTTGGAGAACGATATTATTTTGCATATATCTGTCCAGCTAATGTACCATGGACCAAAAAACTTGTAAATATTAAAACATATGAAACAATTATCGATAGAAGTTTTAAACTCGGCAGCAATCAAAGAATATTTTACGAAGTTTACTTTAAACGATTGACGTCTGAAATAGTTAATCTATTGGATAATAAAGTTTTATGCATCTCATTTTTTCAAAGAATGTTTGGTTCAAGACCTACATTTTACGAAGCA
>OP331335
ATGGATGTTAGGTGTATTAATTGGTTTGAAAGTCACGGTGAAAACAGATTTTTATATCTGAAATCCAGATGTCGAAATGGCGAGACCGTATTTATACGATTTCCTCATTACTTTTATTACGTAGTGACGGACGAAATATATCAGTCATTATCTCCTCCTCCATTTAATGCAAGGCCGATGGGAAAGATGAGAACTATAGACATTGACGAGACAATAAGTTATAATCTAGATATTAAAGATAGAAAATGCTCCGTCGCAGATATGTGGTTGATAGAAGAGCCAAAGAAACGCAGCATACAAAATGCCACCATGGATGAATTTCTCAATATTAGTTGGTTTTATATTTCTAACGGGATATCTCCAGACGGATGTTACTCGTTGGACGAGCAATATTTGACAAAGATTAACAATGGATGTTATCATTGTGACGATCCACGTAACTGTTTCGCTAAAGAAATACCTAGATTCGATATCCCAAGATCGTACTTATTTCTAGATATAGAGTGTCACTTCGATAAGAAGTTTCCTTCTGTATTTATTAACCCAATCTCGCATACAAGTTACTGTTATATCGATTTAAGTGGTAAACGATTACTGTTTACGCTCATTAATGAAGAGATGTTAACGGAACAGGAAATACAAGAAGCCGTCGATAGAGGATGTTTGAGGATACAGTCGCTAATGGAAATGGATTACGAACGAGAACTAGTTCTATGTTCTGAAATAGTTTTGTTACGAATAGCTAAACAATTGTTGGAACTAACGTTCGACTACGTCGTTACCTTTAACGGACATAACTTTGATCTGAGATATATTACTAATCGTCTAGAGTTATTAACAGGAGAGAAGATTATCTTTAGATCTCCAGACAAAAAGGAAGCTGTACATCTCTGTATTTATGAGAGAAATCAGTCTAGTCATAAGGGAGTATGCGGCATGGCCAATACTACGTTTCACGTTAATAACAATAATGGAACTATATTTTTCGATCTATATTCATTCATTCAAAAATCTGAAAAATTGGATTCGTACAAATTGGATTCTATATCCAAGAACGCGTTCAGTTGCATGGGTAAAGTATTAAATAGAGGAGTTAGAGAAATGACGTTCATCGGTGACGATACTACGGACGCGAAAGGCAAAGCCGATACATTTGCAAAGGTTTTAACCACAGGTAATTACGTGACTGTTGATGAGGATATTATATGTAAAGTAATTCGTAAAGATATTTTGGAAAATGGATTTAAAGTCGTACTATCATGTCCTACTTTACCTAATGATATATATAAATTATCTTTCGGAAAGGATGACATTGATTTAGCTCAGATGTATAAGGATTATAATCTAAACATAGCTTTAGATATGGCTAGATACTGTATTCATGATGCTTGTTTGTGTCAGTATTTGTGGGAGTATTATGGAGTAGAAACAAAAACAGACGCTGGTGCGGCAACATATGTGCTTCCTCAATCCATGGTATTCGAATATAGAGCGAGTACAATCATCAAGGGTCCACTGTTAAAGCTATTGTTGGAAACTAAAACTATCTTAGTCAGATCAGAAACAAAACAAAAGTTTCCTTATGAAGGCGGTAAGGTATTTGCTCCAAAACAAAAAATGTTTAGTAATAATGTATTAATCTTTGATTATAACAGTCTGTATCCTAATGTGTGTATCTTTGGAAATCTATCTCCGGAAACATTAGTCGGTGTCGTTGTTAGTACCAATAGATTGGAAGAAGAAATAAATAATCAACTCTTGCTTCAGAAATATCCACCTCCTAGATATATTACGGTTCATTGTGAACCTAGACTACCGAACCTCATCTCTGAAATAGCAATTTTCGATAGATCAATAGAAGGAACCATTCCTAGACTATTAAGAACATTTTTGGCAGAGAGAGCCAGATATAAAAAGATGTTAAAACAGGCTACCAGTTCAACTGAAAAGGCCATCTATGATTCCATGCAATATACGTACAAGATAGTAGCCAACTCAGTATATGGTCTGATGGGATTTAGAAATAGTGCTCTATACTCATACGCTTCGGCTAAGAGTTGCACATCCATAGGACGTAGAATGATATTGTATCTAGAATCGGTACTAAATGGAGCAGAGTTATCCAACGGTATGTTACGGTTTGCCAATACATTAAGTAATCCATTTTATATGGACGATAGAGATATTAATCCGATTGTGAAAACATCGTTGCCTATAGATTATAGATTTCGTTTTCGTAGCGTGTATGGAGATACCGACTCCGTGTTTACAGAGATAGACAGTCAAGATGTAGATAAGTCCATAGAAATAGCAAAGGAGTTAGAACGACTGATTAATAGTAGAGTATTGTTTAATAATTTTAAAATAGAGTTTGAGGCGGTATATAAGAATTTGATTATGCAATCGAAGAAGAAATATACAACGATGAAATACTCGGCATCGTCGAATTCAAAATCTGTACCTGAGAGAATTAATAAAGGTACTAGTGAAACTAGAAGAGATGTTTCCAAGTTTCATAAGAATATGATTAAGACATACAAGACCAGACTGTCTGAGATGTTGTCTGAAGGACGGATGAATTCTAATCAGGTATGTATAGATATTCTCCGTTCTTTAGAAACAGATTTACGATCCGAATTTGATAGTAGATCGTCTCCTCTAGAATTATTTATGTTGAGTCGAATGCATCACTCAAATTATAAATCCGCAGATAACCCTAATATGTATTTGGTTACTGAATATAATAAAAACAATCCAGAGACTATAGAACTTGGAGAACGATATTATTTTGCATATATCTGTCCAGCTAATGTACCATGGACCAAAAAACTTGTAAATATTAAAACATATGAAACAATTATCGATAGAAGTTTTAAACTCGGCAGCAATCAAAGAATATTTTACGAAGTTTACTTTAAACGATTGACGTCTGAAATAGTTAATCTATTGGATAATAAAGTTTTATGCATCTCATTTTTTCAAAGAATGTTTGGTTCAAGACCTACATTTTACGAAGCA
>MT903339
ATGGATGTTAGGTGTATTAATTGGTTTGAAAGTCACGGTGAAAACAGATTTTTATATCTGAAATCCAGATGTCGAAATGGCGAGACCGTATTTATACGATTTCCTCATTACTTTTATTACGTAGTGACGGACGAAATATATCAGTCATTATCTCCTCCTCCATTTAATGCGAGGCCGATGGGAAAGATGAGAACTATAGACATTGACGAGACAATAAGTTATAATCTAGATATTAAAGATAGAAAATGCTCCGTCGCAGATATGTGGTTGATAGAAGAGCCAAAGAAACGCAGCATACAAAATGCCACCATGGATGAATTTCTCAATATTAGTTGGTTTTATATTTCTAACGGGATATCTCCAGACGGATGTTACTCGTTGGACGAGCAATATTTGACAAAGATTAACAATGGATGTTATCATTGTGACGATCCACGTAACTGTTTCGCTAAAGAAATACCTAGATTCGATATCCCAAGATCGTACTTATTTCTAGATATAGAGTGTCACTTCGATAAGAAGTTTCCTTCTGTATTTATTAACCCAATCTCGCATACAAGTTACTGTTATATCGATTTAAGTGGTAAACGATTACTGTTTACGCTCATTAATGAAGAGATGTTAACGGAACAGGAAATACAAGAAGCCGTCGATAGAGGATGTTTGAGGATACAGTCGCTAATGGAAATGGATTACGAACGAGAACTAGTTCTATGTTCTGAAATAGTTTTGTTACGAATAGCTAAACAATTGTTGGAACTAACGTTCGACTACGTCGTTACCTTTAACGGACATAACTTTGATCTGAGATATATTACTAATCGTCTAGAGTTATTAACAGGAGAGAAGATTATCTTTAGATCTCCAGACAAAAAGGAAGCTGTACATCTCTGTATTTATGAGAGAAATCAGTCTAGTCATAAGGGAGTATGCGGCATGGCCAATACTACGTTTCACGTTAATAACAATAATGGAACTATATTTTTCGATCTATATTCATTCATTCAAAAATCTGAAAAATTGGATTCGTACAAATTGGATTCTATATCCAAGAACGCGTTCAGTTGCATGGGTAAAGTATTAAATAGAGGAGTTAGAGAAATGACGTTCATCGGTGACGATACTACGGACGCGAAAGGCAAAGCCGATACATTTGCAAAGGTTTTAACCACAGGTAATTACGTGACTGTTGATGAGGATATTATATGTAAAGTAATTCGTAAAGATATTTTGGAAAATGGATTTAAAGTCGTACTATCATGTCCTACTTTACCTAATGATATATATAAATTATCTTTCGGAAAGGATGACATTGATTTAGCTCAGATGTATAAGGATTATAATCTAAACATAGCTTTAGATATGGCTAGATACTGTATTCATGATGCTTGTTTGTGTCAGTATTTGTGGGAGTATTATGGAGTAGAAACAAAAACAGACGCTGGTGCGGCAACATATGTGCTTCCTCAATCCATGGTATTCGAATATAGAGCGAGTACAATCATCAAGGGTCCACTGTTAAAGCTATTGTTGGAAACTAAAACTATCTTAGTCAGATCAGAAACAAAACAAAAGTTTCCTTATGAAGGCGGTAAGGTATTTGCTCCAAAACAAAAAATGTTTAGTAATAATGTATTAATCTTTGATTATAACAGTCTGTATCCTAATGTGTGTATCTTTGGAAATCTATCTCCGGAAACATTAGTCGGTGTCGTTGTTAGTACCAATAGATTGGAAGAAGAAATAAATAATCAACTCTTGCTTCAGAAATATCCACCTCCTAGATATATTACGGTTCATTGTGAACCTAGACTACCGAACCTCATCTCTGAAATAGCAATTTTCGATAGATCAATAGAAGGAACCATTCCTAGACTATTAAGAACATTTTTGGCAGAGAGAGCCAGATATAAAAAGATGTTAAAACAGGCTACCAGTTCAACTGAAAAGGCCATCTATGATTCCATGCAATATACGTACAAGATAGTAGCCAACTCAGTATATGGTCTGATGGGATTTAGAAATAGTGCTCTATACTCATACGCTTCGGCTAAGAGTTGCACATCCATAGGACGTAGAATGATATTGTATCTAGAATCGGTACTAAATGGAGCAGAGTTATCCAACGGTATGTTACGGTTTGCCAATACATTAAGTAATCCATTTTATATGGACGATAGAGATATTAATCCGATTGTGAAAACATCGTTGCCTATAGATTATAGATTTCGTTTTCGTAGCGTGTATGGAGATACCGACTCCGTGTTTACAGAGATAGACAGTCAAGATGTAGATAAGTCCATAGAAATAGCAAAGGAGTTAGAACGACTGATTAATAGTAGAGTATTGTTTAATAATTTTAAAATAGAGTTTGAGGCGGTATATAAGAATTTGATTATGCAATCGAAGAAGAAATATACAACGATGAAATACTCGGCATCGTCGAATTCAAAATCTGTACCTGAGAGAATTAATAAAGGTACTAGTGAAACTAGAAGAGATGTTTCCAAGTTTCATAAGAATATGATTAAGACATACAAGACCAGACTGTCTGAGATGTTGTCTGAAGGACGGATGAATTCTAATCAGGTATGTATAGATATTCTCCGTTCTTTAGAAACAGATTTACGATCCGAATTTGATAGTAGATCGTCTCCTCTAGAATTATTTATGTTGAGTCGAATGCATCACTCAAATTATAAATCCGCAGATAACCCTAATATGTATTTGGTTACTGAATATAATAAAAACAATCCAGAGACTATAGAACTTGGAGAACGATATTATTTTGCATATATCTGTCCAGCTAATGTACCATGGACCAAAAAACTTGTAAATATTAAAACATATGAAACAATTATCGATAGAAGTTTTAAACTTGGCAGCAATCAAAGAATATTTTACGAAGTTTACTTTAAACGATTGACGTCTGAAATAGTTAATCTATTGGATAATAAAGTTTTATGCATCTCATTTTTTCAAAGAATGTTTGGTTCAAGACCTACATTTTACGAAGCA
>OP358276
ATGGATGTTAGGTGTATTAATTGGTTTGAAAGTCACGGTGAAAACAGATTTTTATATCTGAAATCCAGATGTCGAAATGGCGAGACCGTATTTATACGATTTCCTCATTACTTTTATTACGTAGTGACGGACGAAATATATCAGTCATTATCTCCTCCTCCATTTAATGCGAGGCCGATGGGAAAGATGAGAACTATAGACATTGACGAGACAATAAGTTATAATCTAGATATTAAAGATAGAAAATGCTCCGTCGCAGATATGTGGTTGATAGAAGAGCCAAAGAAACGCAGCATACAAAATGCCACCATGGATGAATTTTTCAATATTAGTTGGTTTTATATTTCTAACGGGATATCTCCAGACGGATGTTACTCGTTGGACGAGCAATATTTGACAAAGATTAACAATGGATGTTATCATTGTGACGATCCACGTAACTGTTTCGCTAAAGAAATACCTAGATTCGATATCCCAAGATCGTACTTATTTCTAGATATAGAGTGTCACTTCGATAAGAAGTTTCCTTCTGTATTTATTAACCCAATCTCGCATACAAGTTACTGTTATATCGATTTAAGTGGTAAACGATTACTGTTTACGCTCATTAATGAAGAGATGTTAACGGAACAGGAAATACAAGAAGCCGTCGATAGAGGATGTTTGAGGATACAGTCGCTAATGGAAATGGATTACGAACGAGAACTAGTTCTATGTTCTGAAATAGTTTTGTTACGAATAGCTAAACAATTGTTGGAACTAACGTTCGACTACGTCGTTACCTTTAACGGACATAACTTTGATCTGAGATATATTACTAATCGTCTAGAGTTATTAACAGGAGAGAAGATTATCTTTAGATCTCCAGACAAAAAGGAAGCTGTACATCTCTGTATTTATGAGAGAAATCAGTCTAGTCATAAGGGAGTATGCGGCATGGCCAATACTACGTTTCACGTTAATAACAATAATGGAACTATATTTTTCGATCTATATTCATTCATTCAAAAATCTGAAAAATTGGATTCGTACAAATTGGATTCTATATCCAAGAACGCGTTCAGTTGCATGGGTAAAGTATTAAATAGAGGAGTTAGAGAAATGACGTTCATCGGTGACGATACTACGGACGCGAAAGGCAAAGCCGATACATTTGCAAAGGTTTTAACCACAGGTAATTACGTGACTGTTGATGAGGATATTATATGTAAAGTAATTCGTAAAGATATTTTGGAAAATGGATTTAAAGTCGTACTATCATGTCCTACTTTACCTAATGATATATATAAATTATCTTTCGGAAAGGATGACATTGATTTAGCTCAGATGTATAAGGATTATAATCTAAACATAGCTTTAGATATGGCTAGATACTGTATTCATGATGCTTGTTTGTGTCAGTATTTGTGGGAGTATTATGGAGTAGAAACAAAAACAGACGCTGGTGCGGCAACATATGTGCTTCCTCAATCCATGGTATTCGAATATAGAGCGAGTACAATCATCAAGGGTCCACTGTTAAAGCTATTGTTGGAAACTAAAACTATCTTAGTTAGATCAGAAACAAAACAAAAGTTTCCTTATGAAGGCGGTAAGGTATTTGCTCCAAAACAAAAAATGTTTAGTAATAATGTATTAATCTTTGATTATAACAGTCTGTATCCTAATGTGTGTATCTTTGGAAATCTATCTCCGGAAACATTAGTCGGTGTCGTTGTTAGTACCAATAGATTGGAAGAAGAAATAAATAATCAACTCTTGCTTCAGAAATATCCACCTCCTAGATATATTACGGTTCATTGTGAACCTAGACTACCGAACCTCATCTCTGAAATAGCAATTTTCGATAGATCAATAGAAGGAACCATTCCTAGACTATTAAGAACATTTTTGGCAGAGAGAGCCAGATATAAAAAGATGTTAAAACAGGCTACCAGTTCAACTGAAAAGGCCATCTATGATTCCATGCAATATACGTACAAGATAGTAGCCAACTCAGTATATGGTCTGATGGGATTTAGAAATAGTGCTCTATACTCATACGCTTCGGCTAAGAGTTGCACATCCATAGGACGTAGAATGATATTGTATCTAGAATCGGTACTAAATGGAGCAGAGTTATCCAACGGTATGTTACGGTTTGCCAATACATTAAGTAATCCATTTTATATGGACGATAGAGATATTAATCCGATTGTGAAAACATCGTTGCCTATAGATTATAGATTTCGTTTTCGTAGCGTGTATGGAGATACCGACTCCGTGTTTACAGAGATAGACAGTCAAGATGTAGATAAGTCCATAGAAATAGCAAAGGAGTTAGAACGACTGATTAATAGTAGAGTATTGTTTAATAATTTTAAAATAGAGTTTGAGGCGGTATATAAGAATTTGATTATGCAATCGAAGAAGAAATATACAACGATGAAATACTCGGCATCGTCGAATTCAAAATCTGTACCTGAGAGAATTAATAAAGGTACTAGTGAAACTAGAAGAGATGTTTCCAAGTTTCATAAGAATATGATTAAGACATACAAGACCAGACTGTCTGAGATGTTGTCTGAAGGACGGATGAATTCTAATCAGGTATGTATAGATATTCTCCGTTCTTTAGAAACAGATTTACGATCCGAATTTGATAGTAGATCGTCTCCTCTAGAATTATTTATGTTGAGTCGAATGCATCACTCAAATTATAAATCCGCAGATAACCCTAATATGTATTTGGTTACTGAATATAATAAAAACAATCCAGAGACTATAGAACTTGGAGAACGATATTATTTTGCATATATCTGTCCAGCTAATGTACCATGGACCAAAAAACTTGTAAATATTAAAACATATGAAACAATTATCGATAGAAGTTTTAAACTCGGCAGCAATCAAAGAATATTTTACGAAGTTTACTTTAAACGATTGACGTCTGAAATAGTTAATCTATTGGATAATAAAGTTTTATGCATCTCATTTTTTCAAAGAATGTTTGGTTCAAGACCTACATTTTACGAAGCA
>OP169346
ATGGATGTTAGGTGTATTAATTGGTTTGAAAGTCACGGTGAAAACAGATTTTTATATCTGAAATCCAGATGTCGAAATGGCGAGACCGTATTTATACGATTTCCTCATTACTTTTATTACGTAGTGACGGACGAAATATATCAGTCATTATCTCCTCCTCCATTTAATGCGAGGCCGATGGGAAAGATGAGAACTATAGACATTGACGAGACAATAAGTTATAATCTAGATATTAAAGATAGAAAATGCTCCGTCGCAGATATGTGGTTGATAGAAGAGCCAAAGAAACGCAGCATACAAAATGCCACCATGGATGAATTTTTCAATATTAGTTGGTTTTATATTTCTAACGGGATATCTCCAGACGGATGTTACTCGTTGGACGAGCAATATTTGACAAAGATTAACAATGGATGTTATCATTGTGACGATCCACGTAACTGTTTCGCTAAAGAAATACCTAGATTCGATATCCCAAGATCGTACTTATTTCTAGATATAGAGTGTCACTTCGATAAGAAGTTTCCTTCTGTATTTATTAACCCAATCTCGCATACAAGTTACTGTTATATCGATTTAAGTGGTAAACGATTACTGTTTACGCTCATTAATGAAGAGATGTTAACGGAACAGGAAATACAAGAAGCCGTCGATAGAGGATGTTTGAGGATACAGTCGCTAATGGAAATGGATTACGAACGAGAACTAGTTCTATGTTCTGAAATAGTTTTGTTACGAATAGCTAAACAATTGTTGGAACTAACGTTCGACTACGTCGTTACCTTTAACGGACATAACTTTGATCTGAGATATATTACTAATCGTCTAGAGTTATTAACAGGAGAGAAGATTATCTTTAGATCTCCAGACAAAAAGGAAGCTGTACATCTCTGTATTTATGAGAGAAATCAGTCTAGTCATAAGGGAGTATGCGGCATGGCCAATACTACGTTTCACGTTAATAACAATAATGGAACTATATTTTTCGATCTATATTCATTCATTCAAAAATCTGAAAAATTGGATTCGTACAAATTGGATTCTATATCCAAGAACGCGTTCAGTTGCATGGGTAAAGTATTAAATAGAGGAGTTAGAGAAATGACGTTCATCGGTGACGATACTACGGACGCGAAAGGCAAAGCCGATACATTTGCAAAGGTTTTAACCACAGGTAATTACGTGACTGTTGATGAGGATATTATATGTAAAGTAATTCGTAAAGATATTTTGGAAAATGGATTTAAAGTCGTACTATCATGTCCTACTTTACCTAATGATATATATAAATTATCTTTCGGAAAGGATGACATTGATTTAGCTCAGATGTATAAGGATTATAATCTAAACATAGCTTTAGATATGGCTAGATACTGTATTCATGATGCTTGTTTGTGTCAGTATTTGTGGGAGTATTATGGAGTAGAAACAAAAACAGACGCTGGTGCGGCAACATATGTGCTTCCTCAATCCATGGTATTCGAATATAGAGCGAGTACAATCATCAAGGGTCCACTGTTAAAGCTATTGTTGGAAACTAAAACTATCTTAGTTAGATCAGAAACAAAACAAAAGTTTCCTTATGAAGGCGGTAAGGTATTTGCTCCAAAACAAAAAATGTTTAGTAATAATGTATTAATCTTTGATTATAACAGTCTGTATCCTAATGTGTGTATCTTTGGAAATCTATCTCCGGAAACATTAGTCGGTGTCGTTGTTAGTACCAATAGATTGGAAGAAGAAATAAATAATCAACTCTTGCTTCAGAAATATCCACCTCCTAGATATATTACGGTTCATTGTGAACCTAGACTACCGAACCTCATCTCTGAAATAGCAATTTTCGATAGATCAATAGAAGGAACCATTCCTAGACTATTAAGAACATTTTTGGCAGAGAGAGCCAGATATAAAAAGATGTTAAAACAGGCTACCAGTTCAACTGAAAAGGCCATCTATGATTCCATGCAATATACGTACAAGATAGTAGCCAACTCAGTATATGGTCTGATGGGATTTAGAAATAGTGCTCTATACTCATACGCTTCGGCTAAGAGTTGCACATCCATAGGACGTAGAATGATATTGTATCTAGAATCGGTACTAAATGGAGCAGAGTTATCCAACGGTATGTTACGGTTTGCCAATACATTAAGTAATCCATTTTATATGGACGATAGAGATATTAATCCGATTGTGAAAACATYGTTGCCTATAGATTATAGATTTCGTTTTCGTAGCGTGTATGGAGATACCGACTCCGTGTTTACAGAGATAGACAGTCAAGATGTAGATAAGTCCATAGAAATAGCAAAGGAGTTAGAACGACTGATTAATAGTAGAGTATTGTTTAATAATTTTAAAATAGAGTTTGAGGCGGTATATAAGAATTTGATTATGCAATCGAAGAAGAAATATACAACGATGAAATACTCGGCATCGTCGAATTCAAAATCTGTACCTGAGAGAATTAATAAAGGTACTAGTGAAACTAGAAGAGATGTTTCCAAGTTTCATAAGAATATGATTAAGACATACAAGACCAGACTGTCTGAGATGTTGTCTGAAGGACGGATGAATTCTAATCAGGTATGTATAGATATTCTCCGTTCTTTAGAAACAGATTTACGATCCGAATTTGATAGTAGATCGTCTCCTCTAGAATTATTTATGTTGAGTCGAATGCATCACTCAAATTATAAATCCGCAGATAACCCTAATATGTATTTGGTTACTGAATATAATAAAAACAATCCAGAGACTATAGAACTTGGAGAACGATATTATTTTGCATATATCTGTCCAGCTAATGTACCATGGACCAAAAAACTTGTAAATATTAAAACATATGAAACAATTATCGATAGAAGTTTTAAACTCGGCAGCAATCAAAGAATATTTTACGAAGTTTACTTTAAACGATTGACGTCTGAAATAGTTAATCTATTGGATAATAAAGTTTTATGCATCTCATTTTTTCAAAGAATGTTTGGTTCAAGACCTACATTTTACGAAGCA
>OP324541
ATGGATGTTAGGTGTATTAATTGGTTTGAAAGTCACGGTGAAAACAGATTTTTATATCTGAAATCCAGATGTCGAAATGGCGAGACCGTATTTATACGATTTCCTCATTACTTTTATTACGTAGTGACGGACGAAATATATCAGTCATTATCTCCTCCTCCATTTAATGCGAGGCCGATGGGAAAGATGAGAACTATAGACATTGACGAGACAATAAGTTATAATCTAGATATTAAAGATAGAAAATGCTCCGTCGCAGATATGTGGTTGATAGAAGAGCCAAAGAAACGCAGCATACAAAATGCCACCATGGATGAATTTTTCAATATTAGTTGGTTTTATATTTCTAACGGGATATCTCCAGACGAATGTTACTCGTTGGACGAGCAATATTTGACAAAGATTAACAATGGATGTTATCATTGTGACGATCCACGTAACTGTTTCGCTAAAGAAATACCTAGATTCGATATCCCAAGATCGTACTTATTTCTAGATATAGAGTGTCACTTCGATAAGAAGTTTCCTTCTGTATTTATTAACCCAATCTCGCATACAAGTTACTGTTATATCGATTTAAGTGGTAAACGATTACTGTTTACGCTCATTAATGAAGAGATGTTAACGGAACAGGAAATACAAGAAGCCGTCGATAGAGGATGTTTGAGGATACAGTCGCTAATGGAAATGGATTACGAACGAGAACTAGTTCTATGTTCTGAAATAGTTTTGTTACGAATAGCTAAACAATTGTTGGAACTAACGTTCGACTACGTCGTTACCTTTAACGGACATAACTTTGATCTGAGATATATTACTAATCGTCTAGAGTTATTAACAGGAGAGAAGATTATCTTTAGATCTCCAGACAAAAAGGAAGCTGTACATCTCTGTATTTATGAGAGAAATCAGTCTAGTCATAAGGGAGTATGCGGCATGGCCAATACTACGTTTCACGTTAATAACAATAATGGAACTATATTTTTCGATCTATATTCATTCATTCAAAAATCTGAAAAATTGGATTCGTACAAATTGGATTCTATATCCAAGAACGCGTTCAGTTGCATGGGTAAAGTATTAAATAGAGGAGTTAGAGAAATGACGTTCATCGGTGACGATACTACGGACGCGAAAGGCAAAGCCGATACATTTGCAAAGGTTTTAACCACAGGTAATTACGTGACTGTTGATGAGGATATTATATGTAAAGTAATTCGTAAAGATATTTTGGAAAATGGATTTAAAGTCGTACTATCATGTCCTACTTTACCTAATGATATATATAAATTATCTTTCGGAAAGGATGACATTGATTTAGCTCAGATGTATAAGGATTATAATCTAAACATAGCTTTAGATATGGCTAGATACTGTATTCATGATGCTTGTTTGTGTCAGTATTTGTGGGAGTATTATGGAGTAGAAACAAAAACAGACGCTGGTGCGGCAACATATGTGCTTCCTCAATCCATGGTATTCGAATATAGAGCGAGTACAATCATCAAGGGTCCACTGTTAAAGCTATTGTTGGAAACTAAAACTATCTTAGTTAGATCAGAAACAAAACAAAAGTTTCCTTATGAAGGCGGTAAGGTATTTGCTCCAAAACAAAAAATGTTTAGTAATAATGTATTAATCTTTGATTATAACAGTCTGTATCCTAATGTGTGTATCTTTGGAAATCTATCTCCGGAAACATTAGTCGGTGTCGTTGTTAGTACCAATAGATTGGAAGAAGAAATAAATAATCAACTCTTGCTTCAGAAATATCCACCTCCTAGATATATTACGGTTCATTGTGAACCTAGACTACCGAACCTCATCTCTGAAATAGCAATTTTCGATAGATCAATAGAAGGAACCATTCCTAGACTATTAAGAACATTTTTGGCAGAGAGAGCCAGATATAAAAAGATGTTAAAACAGGCTACCAGTTCAACTGAAAAGGCCATCTATGATTCCATGCAATATACGTACAAGATAGTAGCCAACTCAGTATATGGTCTGATGGGATTTAGAAATAGTGCTCTATACTCATACGCTTCGGCTAAGAGTTGCACATCCATAGGACGTAGAATGATATTGTATCTAGAATCGGTACTAAATGGAGCAGAGTTATCCAACGGTATGTTACGGTTTGCCAATACATTAAGTAATCCATTTTATATGGACGATAGAGATATTAATCCGATTGTGAAAACATCGTTGCCTATAGATTATAGATTTCGTTTTCGTAGCGTGTATGGAGATACCGACTCCGTGTTTACAGAGATAGACAGTCAAGATGTAGATAAGTCCATAGAAATAGCAAAGGAGTTAGAACGACTGATTAATAGTAGAGTATTGTTTAATAATTTTAAAATAGAGTTTGAGGCGGTATATAAGAATTTGATTATGCAATCGAAGAAGAAATATACAACGATGAAATACTCGGCATCGTCGAATTCAAAATCTGTACCTGAGAGAATTAATAAAGGTACTAGTGAAACTAGAAGAGATGTTTCCAAGTTTCATAAGAATATGATTAAGACATACAAGACCAGACTGTCTGAGATGTTGTCTGAAGGACGGATGAATTCTAATCAGGTATGTATAGATATTCTCCGTTCTTTAGAAACAGATTTACGATCCGAATTTGATAGTAGATCGTCTCCTCTAGAATTATTTATGTTGAGTCGAATGCATCACTCAAATTATAAATCCGCAGATAACCCTAATATGTATTTGGTTACTGAATATAATAAAAACAATCCAGAGACTATAGAACTTGGAGAACGATATTATTTTGCATATATCTGTCCAGCTAATGTACCATGGACCAAAAAACTTGTAAATATTAAAACATATGAAACAATTATCGATAGAAGTTTTAAACTCGGCAGCAATCAAAGAATATTTTACGAAGTTTACTTTAAACGATTGACGTCTGAAATAGTTAATCTATTGGATAATAAAGTTTTATGCATCTCATTTTTTCAAAGAATGTTTGGTTCAAGACCTACATTTTACGAAGCA
>OP324530
ATGGATGTTAGGTGTATTAATTGGTTTGAAAGTCACGGTGAAAACAGATTTTTATATCTGAAATCCAGATGTCGAAATGGCGAGACCGTATTTATACGATTTCCTCATTACTTTTATTACGTAGTGACGGACGAAATATATCAGTCATTATCTCCTCCTCCATTTAATGCGAGGCCGATGGGAAAGATGAGAACTATAGACATTGACGAGACAATAAGTTATAATCTAGATATTAAAGATAGAAAATGCTCCGTCGCAGATATGTGGTTGATAGAAGAGCCAAAGAAACGCAGCATACAAAATGCCACCATGGATGAATTTTTCAATATTAGTTGGTTTTATATTTCTAACGGGATATCTCCAGACGGATGTTACTCGTTGGACGAGCAATATTTGACAAAGATTAACAATGGATGTTATCATTGTGACGATCCACGTAACTGTTTCGCTAAAGAAATACCTAGATTCGATATCCCAAGATCGTACTTATTTCTAGATATAGAGTGTCACTTCGATAAGAAGTTTCCTTCTGTATTTATTAACCCAATCTCGCATACAAGTTACTGTTATATCGATTTAAGTGGTAAACGATTACTGTTTACGCTCATTAATGAAGAGATGTTAACGGAACAGGAAATACAAGAAGCCGTCGATAGAGGATGTTTGAGGATACAGTCGCTAATGGAAATGGATTACGAACGAGAACTAGTTCTATGTTCTGAAATAGTTTTGTTACGAATAGCTAAACAATTGTTGGAACTAACGTTCGACTACGTCGTTACCTTTAACGGACATAACTTTGATCTGAGATATATTACTAATCGTCTAGAGTTATTAACAGGAGAGAAGATTATCTTTAGATCTCCAGACAAAAAGGAAGCTGTACATCTCTGTATTTATGAGAGAAATCAGTCTAGTCATAAGGGAGTATGCGGCATGGCCAATACTACGTTTCACGTTAATAACAATAATGGAACTATATTTTTCGATCTATATTCATTCATTCAAAAATCTGAAAAATTGGATTCGTACAAATTGGATTCTATATCCAAGAACGCGTTCAGTTGCATGGGTAAAGTATTAAATAGAGGAGTTAGAGAAATGACGTTCATCGGTGACGATACTACGGACGCGAAAGGCAAAGCCGATACATTTGCAAAGGTTTTAACCACAGGTAATTACGTGACTGTTGATGAGGATATTATATGTAAAGTAATTCGTAAAGATATTTTGGAAAATGGATTTAAAGTCGTACTATCATGTCCTACTTTACCTAATGATATATATAAATTATCTTTCGGAAAGGATGACATTGATTTAGCTCAGATGTATAAGGATTATAATCTAAACATAGCTTTAGATATGGCTAGATACTGTATTCATGATGCTTGTTTGTGTCAGTATTTGTGGGAGTATTATGGAGTAGAAACAAAAACAGACGCTGGTGCGGCAACATATGTGCTTCCTCAATCCATGGTATTCGAATATAGAGCGAGTACAATCATCAAGGGTCCACTGTTAAAGCTATTGTTGGAAACTAAAACTATCTTAGTTAGATCAGAAACAAAACAAAAGTTTCCTTATGAAGGCGGTAAGGTATTTGCTCCAAAACAAAAAATGTTTAGTAATAATGTATTAATCTTTGATTATAACAGTCTGTATCCTAATGTGTGTATCTTTGGAAATCTATCTCCGGAAACATTAGTCGGTGTCGTTGTTAGTACCAATAGATTGGAAGAAGAAATAAATAATCAACTCTTGCTTCAGAAATATCCACCTCCTAGATATATTACGGTTCATTGTGAACCTAGACTACCGAACCTCATCTCTGAAATAGCAATTTTCGATAGATCAATAGAAGGAACCATTCCTAGACTATTAAGAACATTTTTGGCAGAGAGAGCCAGATATAAAAAGATGTTAAAACAGGCTACCAGTTCAACTGAAAAGGCCATCTATGATTCCATGCAATATACGTACAAGATAGTAGCCAACTCAGTATATGGTCTGATGGGATTTAGAAATAGTGCTCTATACTCATACGCTTCGGCTAAGAGTTGCACATCCATAGGACGTAGAATGATATTGTATCTAGAATCGGTACTAAATGGAGCAGAGTTATCCAACGGTATGTTACGGTTTGCCAATACATTAAGTAATCCATTTTATATGGACGATAGAGATATTAATCCGATTGTGAAAACATCGTTGCCTATAGATTATAGATTTCGTTTTCGTAGCGTGTATGGAGATACCGACTCCGTGTTTACAGAGATAGACAGTCAAGATGTAGATAAGTCCATAGAAATAGCAAAGGAGTTAGAACGACTGATTAATAGTAGAGTATTGTTTAATAATTTTAAAATAGAGTTTGAGGCGGTATATAAGAATTTGATTATGCAATCGAAGAAGAAATATACAACGATGAAATACTCGGCATCGTCGAATTCAAAATTTGTACCTGAGAGAATTAATAAAGGTACTAGTGAAACTAGAAGAGATGTTTCCAAGTTTCATAAGAATATGATTAAGACATACAAGACCAGACTGTCTGAGATGTTGTCTGAAGGACGGATGAATTCTAATCAGGTATGTATAGATATTCTCCGTTCTTTAGAAACAGATTTACGATCCGAATTTGATAGTAGATCGTCTCCTCTAGAATTATTTATGTTGAGTCGAATGCATCACTCAAATTATAAATCCGCAGATAACCCTAATATGTATTTGGTTACTGAATATAATAAAAACAATCCAGAGACTATAGAACTTGGAGAACGATATTATTTTGCATATATCTGTCCAGCTAATGTACCATGGACCAAAAAACTTGTAAATATTAAAACATATGAAACAATTATCGATAGAAGTTTTAAACTCGGCAGCAATCAAAGAATATTTTACGAAGTTTACTTTAAACGATTGACGTCTGAAATAGTTAATCTATTGGATAATAAAGTTTTATGCATCTCATTTTTTCAAAGAATGTTTGGTTCAAGACCTACATTTTACGAAGCA
>OX291694
ATGGATGTTAGGTGTATTAATTGGTTTGAAAGTCACGGTGAAAACAGATTTTTATATCTGAAATCCAGATGTCGAAATGGCGAGACCGTATTTATACGATTTCCTCATTACTTTTATTACGTAGTGACGGACGAAATATATCAGTCATTATCTCCTCCTCCATTTAATGCGAGGCCAATGGGAAAGATGAGAACTATAGACATTGACGAGACAATAAGTTATAATCTAGATATTAAAGATAGAAAATGCTCCGTCGCAGATATGTGGTTGATAGAAGAGCCAAAGAAACGCAGCATACAAAATGCCACCATGGATGAATTTTTCAATATTAGTTGGTTTTATATTTCTAACGGGATATCTCCAGACGGATGTTACTCGTTGGACGAGCAATATTTGACAAAGATTAACAATGGATGTTATCATTGTGACGATCCACGTAACTGTTTCGCTAAAGAAATACCTAGATTCGATATCCCAAGATCGTACTTATTTCTAGATATAGAGTGTCACTTCGATAAGAAGTTTCCTTCTGTATTTATTAACCCAATCTCGCATACAAGTTACTGTTATATCGATTTAAGTGGTAAACGATTACTGTTTACGCTCATTAATGAAGAGATGTTAACGGAACAGGAAATACAAGAAGCCGTCGATAGAGGATGTTTGAGGATACAGTCGCTAATGGAAATGGATTACGAACGAGAACTAGTTCTATGTTCTGAAATAGTTTTGTTACGAATAGCTAAACAATTGTTGGAACTAACGTTCGACTACGTCGTTACCTTTAACGGACATAACTTTGATCTGAGATATATTACTAATCGTCTAGAGTTATTAACAGGAGAGAAGATTATCTTTAGATCTCCAGACAAAAAGGAAGCTGTACATCTCTGTATTTATGAGAGAAATCAGTCTAGTCATAAGGGAGTATGCGGCATGGCCAATACTACGTTTCACGTTAATAACAATAATGGAACTATATTTTTCGATCTATATTCATTCATTCAAAAATCTGAAAAATTGGATTCGTACAAATTGGATTCTATATCCAAGAACGCGTTCAGTTGCATGGGTAAAGTATTAAATAGAGGAGTTAGAGAAATGACGTTCATCGGTGACGATACTACGGACGCGAAAGGCAAAGCCGATACATTTGCAAAGGTTTTAACCACAGGTAATTACGTGACTGTTGATGAGGATATTATATGTAAAGTAATTCGTAAAGATATTTTGGAAAATGGATTTAAAGTCGTACTATCATGTCCTACTTTACCTAATGATATATATAAATTATCTTTCGGAAAGGATGACATTGATTTAGCTCAGATGTATAAGGATTATAATCTAAACATAGCTTTAGATATGGCTAGATACTGTATTCATGATGCTTGTTTGTGTCAGTATTTGTGGGAGTATTATGGAGTAGAAACAAAAACAGACGCTGGTGCGGCAACATATGTGCTTCCTCAATCCATGGTATTCGAATATAGAGCGAGTACAATCATCAAGGGTCCACTGTTAAAGCTATTGTTGGAAACTAAAACTATCTTAGTTAGATCAGAAACAAAACAAAAGTTTCCTTATGAAGGCGGTAAGGTATTTGCTCCAAAACAAAAAATGTTTAGTAATAATGTATTAATCTTTGATTATAACAGTCTGTATCCTAATGTGTGTATCTTTGGAAATCTATCTCCGGAAACATTAGTCGGTGTCGTTGTTAGTACCAATAGATTGGAAGAAGAAATAAATAATCAACTCTTGCTTCAGAAATATCCACCTCCTAGATATATTACGGTTCATTGTGAACCTAGACTACCGAACCTCATCTCTGAAATAGCAATTTTCGATAGATCAATAGAAGGAACCATTCCTAGACTATTAAGAACATTTTTGGCAGAGAGAGCCAGATATAAAAAGATGTTAAAACAGGCTACCAGTTCAACTGAAAAGGCCATCTATGATTCCATGCAATATACGTACAAGATAGTAGCCAACTCAGTATATGGTCTGATGGGATTTAGAAATAGTGCTCTATACTCATACGCTTCGGCTAAGAGTTGCACATCCATAGGACGTAGAATGATATTGTATCTAGAATCGGTACTAAATGGAGCAGAGTTATCCAACGGTATGTTACGGTTTGCCAATACATTAAGTAATCCATTTTATATGGACGATAGAGATATTAATCCGATTGTGAAAACATCGTTGCCTATAGATTATAGATTTCGTTTTCGTAGCGTGTATGGAGATACCGACTCCGTGTTTACAGAGATAGACAGTCAAGATGTAGATAAGTCCATAGAAATAGCAAAGGAGTTAGAACGACTGATTAATAGTAGAGTATTGTTTAATAATTTTAAAATAGAGTTTGAGGCGGTATATAAGAATTTGATTATGCAATCGAAGAAGAAATATACAACGATGAAATACTCGGCATCGTCGAATTCAAAATCTGTACCTGAGAGAATTAATAAAGGTACTAGTGAAACTAGAAGAGATGTTTCCAAGTTTCATAAGAATATGATTAAGACATACAAGACCAGACTGTCTGAGATGTTGTCTGAAGGACGGATGAATTCTAATCAGGTATGTATAGATATTCTCCGTTCTTTAGAAACAGATTTACGATCCGAATTTGATAGTAGATCGTCTCCTCTAGAATTATTTATGTTGAGTCGAATGCATCACTCAAATTATAAATCCGCAGATAACCCTAATATGTATTTGGTTACTGAATATAATAAAAACAATCCAGAGACTATAGAACTTGGAGAACGATATTATTTTGCATATATCTGTCCAGCTAATGTACCATGGACCAAAAAACTTGTAAATATTAAAACATATGAAACAATTATCGATAGAAGTTTTAAACTCGGCAGCAATCAAAGAATATTTTACGAAGTTTACTTTAAACGATTGACGTCTGAAATAGTTAATCTATTGGATAATAAAGTTTTATGCATCTCATTTTTTCAAAGAATGTTTGGTTCAAGACCTACATTTTACGAAGCA
>OP310065
ATGGATGTTAGGTGTATTAATTGGTTTGAAAGTCACGGTGAAAACAGATTTTTATATCTGAAATCCAGATGTCGAAATGGCGAGACCGTATTTATACGATTTCCTCATTACTTTTATTACGTAGTGACGGACGAAATATATCAGTCATTATCTCCTCCTCCATTTAATGCGAGGCCGATGGGAAAGATGAGAACTATAGACATTGACGAGACAATAAGTTATAATCTAGATATTAAAGATAGAAAATGCTCCGTCGCAGATATGTGGTTGATAGAAGAGCCAAAGAAACGCAGCATACAAAATGCCACCATGGATGAATTTTTCAATATTAGTTGGTTTTATATTTCTAACGGGATATCTCCAGACGGATGTTACTCGTTGGACGAGCAATATTTGACAAAGATTAACAATGGATGTTATCATTGTGACGATCCACGTAACTGTTTCGCTAAAGAAATACCTAGATTCGATATCCCAAGATCGTACTTATTTCTAGATATAGAGTGTCACTTCGATAAGAAGTTTCCTTCTGTATTTATTAACCCAATCTCGCATACAAGTTACTGTTATATCGATTTAAGTGGTAAACGATTACTGTTTACGCTCATTAATGAAGAGATGTTAACGGAACAGGAAATACAAGAAGCCGTCAATAGAGGATGTTTGAGGATACAGTCGCTAATGGAAATGGATTACGAACGAGAACTAGTTCTATGTTCTGAAATAGTTTTGTTACGAATAGCTAAACAATTGTTGGAACTAACGTTCGACTACGTCGTTACCTTTAACGGACATAACTTTGATCTGAGATATATTACTAATCGTCTAGAGTTATTAACAGGAGAGAAGATTATCTTTAGATCTCCAGACAAAAAGGAAGCTGTACATCTCTGTATTTATGAGAGAAATCAGTCTAGTCATAAGGGAGTATGCGGCATGGCCAATACTACGTTTCACGTTAATAACAATAATGGAACTATATTTTTCGATCTATATTCATTCATTCAAAAATCTGAAAAATTGGATTCGTACAAATTGGATTCTATATCCAAGAACGCGTTCAGTTGCATGGGTAAAGTATTAAATAGAGGAGTTAGAGAAATGACGTTCATCGGTGACGATACTACGGACGCGAAAGGCAAAGCCGATACATTTGCAAAGGTTTTAACCACAGGTAATTACGTGACTGTTGATGAGGATATTATATGTAAAGTAATTCGTAAAGATATTTTGGAAAATGGATTTAAAGTCGTACTATCATGTCCTACTTTACCTAATGATATATATAAATTATCTTTCGGAAAGGATGACATTGATTTAGCTCAGATGTATAAGGATTATAATCTAAACATAGCTTTAGATATGGCTAGATACTGTATTCATGATGCTTGTTTGTGTCAGTATTTGTGGGAGTATTATGGAGTAGAAACAAAAACAGACGCTGGTGCGGCAACATATGTGCTTCCTCAATCCATGGTATTCGAATATAGAGCGAGTACAATCATCAAGGGTCCACTGTTAAAGCTATTGTTGGAAACTAAAACTATCTTAGTTAGATCAGAAACAAAACAAAAGTTTCCTTATGAAGGCGGTAAGGTATTTGCTCCAAAACAAAAAATGTTTAGTAATAATGTATTAATCTTTGATTATAACAGTCTGTATCCTAATGTGTGTATCTTTGGAAATCTATCTCCGGAAACATTAGTCGGTGTCGTTGTTAGTACCAATAGATTGGAAGAAGAAATAAATAATCAACTCTTGCTTCAGAAATATCCACCTCCTAGATATATTACGGTTCATTGTGAACCTAGACTACCGAACCTCATCTCTGAAATAGCAATTTTCGATAGATCAATAGAAGGAACCATTCCTAGACTATTAAGAACATTTTTGGCAGAGAGAGCCAGATATAAAAAGATGTTAAAACAGGCTACCAGTTCAACTGAAAAGGCCATCTATGATTCCATGCAATATACGTACAAGATAGTAGCCAACTCAGTATATGGTCTGATGGGATTTAGAAATAGTGCTCTATACTCATACGCTTCGGCTAAGAGTTGCACATCCATAGGACGTAGAATGATATTGTATCTAGAATCGGTACTAAATGGAGCAGAGTTATCCAACGGTATGTTACGGTTTGCCAATACATTAAGTAATCCATTTTATATGGACGATAGAGATATTAATCCGATTGTGAAAACATCGTTGCCTATAGATTATAGATTTCGTTTTCGTAGCGTGTATGGAGATACCGACTCCGTGTTTACAGAGATAGACAGTCAAGATGTAGATAAGTCCATAGAAATAGCAAAGGAGTTAGAACGACTGATTAATAGTAGAGTATTGTTTAATAATTTTAAAATAGAGTTTGAGGCGGTATATAAGAATTTGATTATGCAATCGAAGAAGAAATATACAACGATGAAATACTCGGCATCGTCGAATTCAAAATCTGTACCTGAGAGAATTAATAAAGGTACTAGTGAAACTAGAAGAGATGTTTCCAAGTTTCATAAGAATATGATTAAGACATACAAGACCAGACTGTCTGAGATGTTGTCTGAAGGACGGATGAATTCTAATCAGGTATGTATAGATATTCTCCGTTCTTTAGAAACAGATTTACGATCCGAATTTGATAGTAGATCGTCTCCTCTAGAATTATTTATGTTGAGTCGAATGCATCACTCAAATTATAAATCCGCAGATAACCCTAATATGTATTTGGTTACTGAATATAATAAAAACAATCCAGAGACTATAGAACTTGGAGAACGATATTATTTTGCATATATCTGTCCAGCTAATGTACCATGGACCAAAAAACTTGTAAATATTAAAACATATGAAACAATTATCGATAGAAGTTTTAAACTCGGCAGCAATCAAAGAATATTTTACGAAGTTTACTTTAAACGATTGACGTCTGAAATAGTTAATCTATTGGATAATAAAGTTTTATGCATCTCATTTTTTCAAAGAATGTTTGGTTCAAGACCTACATTTTACGAAGCA
>OP310063
ATGGATGTTAGGTGTATTAATTGGTTTGAAAGTCACGGTGAAAACAGATTTTTATATCTGAAATCCAGATGTCGAAATGGCGAGACCGTATTTATACGATTTCCTCATTACTTTTATTACGTAGTGACGGACGAAATATATCAGTCATTATCTCCTCCTCCATTTAATGCGAGGCCGATGGGAAAGATGAGAACTATAGACATTGACGAGACAATAAGTTATAATCTAGATATTAAAGATAGAAAATGCTCCGTCGCAGATATGTGGTTGATAGAAGAGCCAAAGAAACGCAGCATACAAAATGCCACCATGGATGAATTTTTCAATATTAGTTGGTTTTATATTTCTAACGGGATATCTCCAGACGGATGTTACTCGTTGGACGAGCAATATTTGACAAAGATTAACAATGGATGTTATCATTGTGACGATCCACGTAACTGTTTCGCTAAAGAAATACCTAGATTCGATATCCCAAGATCGTACTTATTTCTAGATATAGAGTGTCACTTCGATAAGAAGTTTCCTTCTGTATTTATTAACCCAATCTCGCATACAAGTTACTGTTATATCGATTTAAGTGGTAAACGATTACTGTTTACGCTCATTAATGAAGAGATGTTAACGGAACAGGAAATACAAGAAGCCGTCGATAGAGGATGTTTGAGGATACAGTCGCTAATGGAAATGGATTACGAACGAGAACTAGTTCTATGTTCTGAAATAGTTTTGTTACGAATAGCTAAACAATTGTTGGAACTAACGTTCGACTACGTCGTTACCTTTAACGGACATAACTTTGATCTGAGATATATTACTAATCGTCTAGAGTTATTAACAGGAGAGAAGATTATCTTTAGATCTCCAGACAAAAAGGAAGCTGTACATCTCTGTATTTATGAGAGAAATCAGTCTAGTCATAAGGGAGTATGCGGCATGGCCAATACTACGTTTCACGTTAATAACAATAATGGAACTATATTTTTCGATCTATATTCATTCATTCAAAAATCTGAAAAATTGGATTCGTACAAATTGGATTCTATATCCAAGAACGCGTTCAGTTGCATGGGTAAAGTATTAAATAGAGGAGTTAGAGAAATGACGTTCATCGGTGACGATACTACGGACGCGAAAGGCAAAGCCGATACATTTGCAAAGGTTTTAACCACAGGTAATTACGTGACTGTTGATGAGGATATTATATGTAAAGTAATTCGTAAAGATATTTTGGAAAATGGATTTAAAGTCGTACTATCATGTCCTACTTTACCTAATGATATATATAAATTATCTTTCGGAAAGGATGACATTGATTTAGCTCAGATGTATAAGGATTATAATCTAAACATAGCTTTAGATATGGCTAGATACTGTATTCATGATGCTTGTTTGTGTCAGTATTTGTGGGAGTATTATGGAGTAGAAACAAAAACAGACGCTGGTGCGGCAACATATGTGCTTCCTCAATCCATGGTATTCGAATATAGAGCGAGTACAATCATCAAGGGTCCACTGTTAAAGCTATTGTTGGAAACTAAAACTATCTTAGTTAGATCAGAAACAAAACAAAAGTTTCCTTATGAAGGCGGTAAGGTATTTGCTCCAAAACAAAAAATGTTTAGTAATAATGTATTAATCTTTGATTATAACAGTCTGTATCCTAATGTGTGTATCTTTGGAAATCTATCTCCGGAAACATTAGTCGGTGTCGTTGTTAGTACCAATAGATTGGAAGAAGAAATAAATAATCAACTCTTGCTTCAGAAATATCCACCTCCTAGATATATTACGGTTCATTGTGAACCTAGACTACCGAACCTCATCTCTGAAATAGCAATTTTCGATAGATCAATAGAAGGAACCATTCCTAGACTATTAAGAACATTTTTGGCAGAGAGAGCCAGATATAAAAAGATGTTAAAACAGGCTACCAGTTCAACTGAAAAGGCCATCTATGATTCCATGCAATATACGTACAAGATAGTAGCCAACTCAGTATATGGTCTGATGGGATTTAGAAATAGTGCTCTATACTCATACGCTTCGGCTAAGAGTTGCACATCCATAGGACGTAGAATGATATTGTATCTAGAATCGGTACTAAATGGAGCAGAGTTATCCAACGGTATGTTACGGTTTGCCAATACATTAAGTAATCCATTTTATATGGACGATAGAGATATTAATCCGATTGTGAAAACATTGTTGCCTATAGATTATAGATTTCGTTTTCGTAGCGTGTATGGAGATACCGACTCCGTGTTTACAGAGATAGACAGTCAAGATGTAGATAAGTCCATAGAAATAGCAAAGGAGTTAGAACGACTGATTAATAGTAGAGTATTGTTTAATAATTTTAAAATAGAGTTTGAGGCGGTATATAAGAATTTGATTATGCAATCGAAGAAGAAATATACAACGATGAAATACTCGGCATCGTCGAATTCAAAATCTGTACCTGAGAGAATTAATAAAGGTACTAGTGAAACTAGAAGAGATGTTTCCAAGTTTCATAAGAATATGATTAAGACATACAAGACCAGACTGTCTGAGATGTTGTCTGAAGGACGGATGAATTCTAATCAGGTATGTATAGATATTCTCCGTTCTTTAGAAACAGATTTACGATCCGAATTTGATAGTAGATCGTCTCCTCTAGAATTATTTATGTTGAGTCGAATGCATCACTCAAATTATAAATCCGCAGATAACCCTAATATGTATTTGGTTACTGAATATAATAAAAACAATCCAGAGACTATAGAACTTGGAGAACGATATTATTTTGCATATATCTGTCCAGCTAATGTACCATGGACCAAAAAACTTGTAAATATTAAAACATATGAAACAATTATCGATAGAAGTTTTAAACTCGGCAGCAATCAAAGAATATTTTACGAAGTTTACTTTAAACGATTGACGTCTGAAATAGTTAATCTATTGGATAATAAAGTTTTATGCATCTCATTTTTTCAAAGAATGTTTGGTTCAAGACCTACATTTTACGAAGCA
>OP303795
ATGGATGTTAGGTGTATTAATTGGTTTGAAAGTCACGGTGAAAACAGATTTTTATATCTGAAATCCAGATGTCGAAATGGCGAGACCGTATTTATACGATTTCCTCATTACTTTTATTACGTAGTGACGGACGAAATATATCAGTCATTATCTCCTCCTCCATTTAATGCGAGGCCGATGGGAAAGATGAGAACTATAGACATTGACGAGACAATAAGTTATAATCTAGATATTAAAGATAGAAAATGCTCCGTCGCAGATATGTGGTTGATAGAAGAGCCAAAGAAACGCAGCATACAAAATGCCACCATGGATGAATTTTTCAATATTAGTTGGTTTTATATTTCTAACGGGATATCTCCAGACGGATGTTACTCGTTGGACGAGCAATATTTGACAAAGATTAACAATGGATGTTATCATTGTGACGATCCACGTAACTGTTTCGCTAAAGAAATACCTAGATTCGATATCCCAAGATCGTACTTATTTCTAGATATAGAGTGTCACTTCGATAAGAAGTTTCCTTCTGTATTTATTAACCCAATCTCGCATACAAGTTACTGTTATATCGATTTAAGTGGTAAACGATTACTGTTTACGCTCATTAATGAAGAGATGTTAACGGAACAGGAAATACAAGAAGCCGTCGATAGAGGATGTTTGAGGATACAGTCGCTAATGGAAATGGATTACGAACGAGAACTAGTTCTATGTTCTGAAATAGTTTTGTTACGAATAGCTAAACAATTGTTGGAACTAACGTTCGACTACGTCGTTACCTTTAACGGACATAACTTTGATCTGAGATATATTACTAATCGTCTAGAGTTATTAACAGGAGAGAAGATTATCTTTAGATCTCCAGACAAAAAGGAAGCTGTACATCTCTGTATTTATGAGAGAAATCAGTCTAGTCATAAGGGAGTATGCGGCATGGCCAATACTACGTTTCACGTTAATAACAATAATGGAACTATATTTTTCGATCTATATTCATTCATTCAAAAATCTGAAAAATTGGATTCGTACAAATTGGATTCTATATCCAAGAACGCGTTCAGTTGCATGGGTAAAGTATTAAATAGAGGAGTTAGAGAAATGACGTTCATCGGTGACGATACTACGGACGCGAAAGGCAAAGCCGATACATTTGCAAAGGTTTTAACCACAGGTAATTACGTGACTGTTGATGAGGATATTATATGTAAAGTAATTCGTAAAGATATTTTGGAAAATGGATTTAAAGTCGTACTATCATGTCCTACTTTACCTAATGATATATATAAATTATCTTTCGGAAAGGATGACATTGATTTAGCTCAGATGTATAAGGATTATAATCTAAACATAGCTTTAGATATGGCTAGATACTGTATTCATGATGCTTGTTTGTGTCAGTATTTGTGGGAGTATTATGGAGTAGAAACAAAAACAGACGCTGGTGCGGCAACATATGTGCTTCCTCAATCCATGGTATTCGAATATAGAGCGAGTACAATCATCAAGGGTCCACTGTTAAAGCTATTGTTGGAAACTAAAACTATCTTAGTTAGATCAGAAACAAAACAAAAGTTTCCTTATAAAGGCGGTAAGGTATTTGCTCCAAAACAAAAAATGTTTAGTAATAATGTATTAATCTTTGATTATAACAGTCTGTATCCTAATGTGTGTATCTTTGGAAATCTATCTCCGGAAACATTAGTCGGTGTCGTTGTTAGTACCAATAGATTGGAAGAAGAAATAAATAATCAACTCTTGCTTCAGAAATATCCACCTCCTAGATATATTACGGTTCATTGTGAACCTAGACTACCGAACCTCATCTCTGAAATAGCAATTTTCGATAGATCAATAGAAGGAACCATTCCTAGACTATTAAGAACATTTTTGGCAGAGAGAGCCAGATATAAAAAGATGTTAAAACAGGCTACCAGTTCAACTGAAAAGGCCATCTATGATTCCATGCAATATACGTACAAGATAGTAGCCAACTCAGTATATGGTCTGATGGGATTTAGAAATAGTGCTCTATACTCATACGCTTCGGCTAAGAGTTGCACATCCATAGGACGTAGAATGATATTGTATCTAGAATCGGTACTAAATGGAGCAGAGTTATCCAACGGTATGTTACGGTTTGCCAATACATTAAGTAATCCATTTTATATGGACGATAGAGATATTAATCCGATTGTGAAAACATCGTTGCCTATAGATTATAGATTTCGTTTTCGTAGCGTGTATGGAGATACCGACTCCGTGTTTACAGAGATAGACAGTCAAGATGTAGATAAGTCCATAGAAATAGCAAAGGAGTTAGAACGACTGATTAATAGTAGAGTATTGTTTAATAATTTTAAAATAGAGTTTGAGGCGGTATATAAGAATTTGATTATGCAATCGAAGAAGAAATATACAACGATGAAATACTCGGCATCGTCGAATTCAAAATCTGTACCTGAGAGAATTAATAAAGGTACTAGTGAAACTAGAAGAGATGTTTCCAAGTTTCATAAGAATATGATTAAGACATACAAGACCAGACTGTCTGAGATGTTGTCTGAAGGACGGATGAATTCTAATCAGGTATGTATAGATATTCTCCGTTCTTTAGAAACAGATTTACGATCCGAATTTGATAGTAGATCGTCTCCTCTAGAATTATTTATGTTGAGTCGAATGCATCACTCAAATTATAAATCCGCAGATAACCCTAATATGTATTTGGTTACTGAATATAATAAAAACAATCCAGAGACTATAGAACTTGGAGAACGATATTATTTTGCATATATCTGTCCAGCTAATGTACCATGGACCAAAAAACTTGTAAATATTAAAACATATGAAACAATTATCGATAGAAGTTTTAAACTCGGCAGCAATCAAAGAATATTTTACGAAGTTTACTTTAAACGATTGACGTCTGAAATAGTTAATCTATTGGATAATAAAGTTTTATGCATCTCATTTTTTCAAAGAATGTTTGGTTCAAGACCTACATTTTACGAAGCA
>OP245309
ATGGATGTTAGGTGTATTAATTGGTTTGAAAGTCACGGTGAAAACAGATTTTTATATCTGAAATCCAGATGTCGAAATGGCGAGACCGTATTTATACGATTTCCTCATTACTTTTATTACGTAGTGACGGACGAAATATATCAGTCATTATCTCCTCCTCCATTTAATGCGAGGCCGATGGGAAAGATGAGAACTATAGACATTGACGAGACAATAAGTTATAATCTAGATATTAAAGATAGAAAATGCTCCGTCGCAGATATGTGGTTGATAGAAGAGCCAAAGAAACGCAGCATACAAAATGCCACCATGGATAAATTTTTCAATATTAGTTGGTTTTATATTTCTAACGGGATATCTCCAGACGGATGTTACTCGTTGGACGAGCAATATTTGACAAAGATTAACAATGGATGTTATCATTGTGACGATCCACGTAACTGTTTCGCTAAAGAAATACCTAGATTCGATATCCCAAGATCGTACTTATTTCTAGATATAGAGTGTCACTTCGATAAGAAGTTTCCTTCTGTATTTATTAACCCAATCTCGCATACAAGTTACTGTTATATCGATTTAAGTGGTAAACGATTACTGTTTACGCTCATTAATGAAGAGATGTTAACGGAACAGGAAATACAAGAAGCCGTCGATAGAGGATGTTTGAGGATACAGTCGCTAATGGAAATGGATTACGAACGAGAACTAGTTCTATGTTCTGAAATAGTTTTGTTACGAATAGCTAAACAATTGTTGGAACTAACGTTCGACTACGTCGTTACCTTTAACGGACATAACTTTGATCTGAGATATATTACTAATCGTCTAGAGTTATTAACAGGAGAGAAGATTATCTTTAGATCTCCAGACAAAAAGGAAGCTGTACATCTCTGTATTTATGAGAGAAATCAGTCTAGTCATAAGGGAGTATGCGGCATGGCCAATACTACGTTTCACGTTAATAACAATAATGGAACTATATTTTTCGATCTATATTCATTCATTCAAAAATCTGAAAAATTGGATTCGTACAAATTGGATTCTATATCCAAGAACGCGTTCAGTTGCATGGGTAAAGTATTAAATAGAGGAGTTAGAGAAATGACGTTCATCGGTGACGATACTACGGACGCGAAAGGCAAAGCCGATACATTTGCAAAGGTTTTAACCACAGGTAATTACGTGACTGTTGATGAGGATATTATATGTAAAGTAATTCGTAAAGATATTTTGGAAAATGGATTTAAAGTCGTACTATCATGTCCTACTTTACCTAATGATATATATAAATTATCTTTCGGAAAGGATGACATTGATTTAGCTCAGATGTATAAGGATTATAATCTAAACATAGCTTTAGATATGGCTAGATACTGTATTCATGATGCTTGTTTGTGTCAGTATTTGTGGGAGTATTATGGAGTAGAAACAAAAACAGACGCTGGTGCGGCAACATATGTGCTTCCTCAATCCATGGTATTCGAATATAGAGCGAGTACAATCATCAAGGGTCCACTGTTAAAGCTATTGTTGGAAACTAAAACTATCTTAGTTAGATCAGAAACAAAACAAAAGTTTCCTTATGAAGGCGGTAAGGTATTTGCTCCAAAACAAAAAATGTTTAGTAATAATGTATTAATCTTTGATTATAACAGTCTGTATCCTAATGTGTGTATCTTTGGAAATCTATCTCCGGAAACATTAGTCGGTGTCGTTGTTAGTACCAATAGATTGGAAGAAGAAATAAATAATCAACTCTTGCTTCAGAAATATCCACCTCCTAGATATATTACGGTTCATTGTGAACCTAGACTACCGAACCTCATCTCTGAAATAGCAATTTTCGATAGATCAATAGAAGGAACCATTCCTAGACTATTAAGAACATTTTTGGCAGAGAGAGCCAGATATAAAAAGATGTTAAAACAGGCTACCAGTTCAACTGAAAAGGCCATCTATGATTCCATGCAATATACGTACAAGATAGTAGCCAACTCAGTATATGGTCTGATGGGATTTAGAAATAGTGCTCTATACTCATACGCTTCGGCTAAGAGTTGCACATCCATAGGACGTAGAATGATATTGTATCTAGAATCGGTACTAAATGGAGCAGAGTTATCCAACGGTATGTTACGGTTTGCCAATACATTAAGTAATCCATTTTATATGGACGATAGAGATATTAATCCGATTGTGAAAACATCGTTGCCTATAGATTATAGATTTCGTTTTCGTAGCGTGTATGGAGATACCGACTCCGTGTTTACAGAGATAGACAGTCAAGATGTAGATAAGTCCATAGAAATAGCAAAGGAGTTAGAACGACTGATTAATAGTAGAGTATTGTTTAATAATTTTAAAATAGAGTTTGAGGCGGTATATAAGAATTTGATTATGCAATCGAAGAAGAAATATACAACGATGAAATACTCGGCATCGTCGAATTCAAAATCTGTACCTGAGAGAATTAATAAAGGTACTAGTGAAACTAGAAGAGATGTTTCCAAGTTTCATAAGAATATGATTAAGACATACAAGACCAGACTGTCTGAGATGTTGTCTGAAGGACGGATGAATTCTAATCAGGTATGTATAGATATTCTCCGTTCTTTAGAAACAGATTTACGATCCGAATTTGATAGTAGATCGTCTCCTCTAGAATTATTTATGTTGAGTCGAATGCATCACTCAAATTATAAATCCGCAGATAACCCTAATATGTATTTGGTTACTGAATATAATAAAAACAATCCAGAGACTATAGAACTTGGAGAACGATATTATTTTGCATATATCTGTCCAGCTAATGTACCATGGACCAAAAAACTTGTAAATATTAAAACATATGAAACAATTATCGATAGAAGTTTTAAACTCGGCAGCAATCAAAGAATATTTTACGAAGTTTACTTTAAACGATTGACGTCTGAAATAGTTAATCTATTGGATAATAAAGTTTTATGCATCTCATTTTTTCAAAGAATGTTTGGTTCAAGACCTACATTTTACGAAGCA
>OP215273
ATGGATGTTAGGTGTATTAATTGGTTTGAAAGTCACGGTGAAAACAGATTTTTATATCTGAAATCCAGATGTCGAAATGGCGAGACCGTATTTATACGATTTCCTCATTACTTTTATTACGTAGTGACGGACGAAATATATCAGTCATTATCTCCTCCTCCATTTAATGCGAGGCCGATGGGAAAGATGAGAACTATAGACATTGACGAGACAATAAGTTATAATCTAGATATTAAAGATAGAAAATGCTCCGTCGCAGATATGTGGTTGATAGAAGAGCCAAAGAAACGCAGCATACAAAATGCCACCATGGATGAATTTTTCAATATTAGTTGGTTTTATATTTCTAACGGGATATCTCCAGACGGATGTTACTCGTTGGACGAGCAATATTTGACAAAGATTAACAATGGATGTTATCATTGTGACGATCCGCGTAACTGTTTCGCTAAAGAAATACCTAGATTCGATATCCCAAGATCGTACTTATTTCTAGATATAGAGTGTCACTTCGATAAGAAGTTTCCTTCTGTATTTATTAACCCAATCTCGCATACAAGTTACTGTTATATCGATTTAAGTGGTAAACGATTACTGTTTACGCTCATTAATGAAGAGATGTTAACGGAACAGGAAATACAAGAAGCCGTCGATAGAGGATGTTTGAGGATACAGTCGCTAATGGAAATGGATTACGAACGAGAACTAGTTCTATGTTCTGAAATAGTTTTGTTACGAATAGCTAAACAATTGTTGGAACTAACGTTCGACTACGTCGTTACCTTTAACGGACATAACTTTGATCTGAGATATATTACTAATCGTCTAGAGTTATTAACAGGAGAGAAGATTATCTTTAGATCTCCAGACAAAAAGGAAGCTGTACATCTCTGTATTTATGAGAGAAATCAGTCTAGTCATAAGGGAGTATGCGGCATGGCCAATACTACGTTTCACGTTAATAACAATAATGGAACTATATTTTTCGATCTATATTCATTCATTCAAAAATCTGAAAAATTGGATTCGTACAAATTGGATTCTATATCCAAGAACGCGTTCAGTTGCATGGGTAAAGTATTAAATAGAGGAGTTAGAGAAATGACGTTCATCGGTGACGATACTACGGACGCGAAAGGCAAAGCCGATACATTTGCAAAGGTTTTAACCACAGGTAATTACGTGACTGTTGATGAGGATATTATATGTAAAGTAATTCGTAAAGATATTTTGGAAAATGGATTTAAAGTCGTACTATCATGTCCTACTTTACCTAATGATATATATAAATTATCTTTCGGAAAGGATGACATTGATTTAGCTCAGATGTATAAGGATTATAATCTAAACATAGCTTTAGATATGGCTAGATACTGTATTCATGATGCTTGTTTGTGTCAGTATTTGTGGGAGTATTATGGAGTAGAAACAAAAACAGACGCTGGTGCGGCAACATATGTGCTTCCTCAATCCATGGTATTCGAATATAGAGCGAGTACAATCATCAAGGGTCCACTGTTAAAGCTATTGTTGGAAACTAAAACTATCTTAGTTAGATCAGAAACAAAACAAAAGTTTCCTTATGAAGGCGGTAAGGTATTTGCTCCAAAACAAAAAATGTTTAGTAATAATGTATTAATCTTTGATTATAACAGTCTGTATCCTAATGTGTGTATCTTTGGAAATCTATCTCCGGAAACATTAGTCGGTGTCGTTGTTAGTACCAATAGATTGGAAGAAGAAATAAATAATCAACTCTTGCTTCAGAAATATCCACCTCCTAGATATATTACGGTTCATTGTGAACCTAGACTACCGAACCTCATCTCTGAAATAGCAATTTTCGATAGATCAATAGAAGGAACCATTCCTAGACTATTAAGAACATTTTTGGCAGAGAGAGCCAGATATAAAAAGATGTTAAAACAGGCTACCAGTTCAACTGAAAAGGCCATCTATGATTCCATGCAATATACGTACAAGATAGTAGCCAACTCAGTATATGGTCTGATGGGATTTAGAAATAGTGCTCTATACTCATACGCTTCGGCTAAGAGTTGCACATCCATAGGACGTAGAATGATATTGTATCTAGAATCGGTACTAAATGGAGCAGAGTTATCCAACGGTATGTTACGGTTTGCCAATACATTAAGTAATCCATTTTATATGGACGATAGAGATATTAATCCGATTGTGAAAACATCGTTGCCTATAGATTATAGATTTCGTTTTCGTAGCGTGTATGGAGATACCGACTCCGTGTTTACAGAGATAGACAGTCAAGATGTAGATAAGTCCATAGAAATAGCAAAGGAGTTAGAACGACTGATTAATAGTAGAGTATTGTTTAATAATTTTAAAATAGAGTTTGAGGCGGTATATAAGAATTTGATTATGCAATCGAAGAAGAAATATACAACGATGAAATACTCGGCATCGTCGAATTCAAAATCTGTACCTGAGAGAATTAATAAAGGTACTAGTGAAACTAGAAGAGATGTTTCCAAGTTTCATAAGAATATGATTAAGACATACAAGACCAGACTGTCTGAGATGTTGTCTGAAGGACGGATGAATTCTAATCAGGTATGTATAGATATTCTCCGTTCTTTAGAAACAGATTTACGATCCGAATTTGATAGTAGATCGTCTCCTCTAGAATTATTTATGTTGAGTCGAATGCATCACTCAAATTATAAATCCGCAGATAACCCTAATATGTATTTGGTTACTGAATATAATAAAAACAATCCAGAGACTATAGAACTTGGAGAACGATATTATTTTGCATATATCTGTCCAGCTAATGTACCATGGACCAAAAAACTTGTAAATATTAAAACATATGAAACAATTATCGATAGAAGTTTTAAACTCGGCAGCAATCAAAGAATATTTTACGAAGTTTACTTTAAACGATTGACGTCTGAAATAGTTAATCTATTGGATAATAAAGTTTTATGCATCTCATTTTTTCAAAGAATGTTTGGTTCAAGACCTACATTTTACGAAGCA
>OP215252
ATGGATGTTAGGTGTATTAATTGGTTTGAAAGTCACGGTGAAAACAGATTTTTATATCTGAAATCCAGATGTCGAAATGGCGAGACCGTATTTATACGATTTCCTCATTACTTTTATTACGTAGTGACGGACGAAATATATCAGTCATTATCTCCTCCTCCATTTAATGCGAGGCCGATGGGAAAGATGAGAACTATAGACATTGACGAGACAATAAGTTATAATCTAGATATTAAAGATAGAAAATGCTCCGTCGCAGATATGTGGTTGATAGAAGAGCCAAAGAAACGCAGCATACAAAATGCCACCATGGATGAATTTTTCAATATTAGTTGGTTTTATATTTCTAACGGGATATCTCCAGACGGATGTTACTCGTTGGACGAGCAATATTTGACAAAGATTAACAATGGATGTTATCATTGTAACGATCCACGTAACTGTTTCGCTAAAGAAATACCTAGATTCGATATCCCAAGATCGTACTTATTTCTAGATATAGAGTGTCACTTCGATAAGAAGTTTCCTTCTGTATTTATTAACCCAATCTCGCATACAAGTTACTGTTATATCGATTTAAGTGGTAAACGATTACTGTTTACGCTCATTAATGAAGAGATGTTAACGGAACAGGAAATACAAGAAGCCGTCGATAGAGGATGTTTGAGGATACAGTCGCTAATGGAAATGGATTACGAACGAGAACTAGTTCTATGTTCTGAAATAGTTTTGTTACGAATAGCTAAACAATTGTTGGAACTAACGTTCGACTACGTCGTTACCTTTAACGGACATAACTTTGATCTGAGATATATTACTAATCGTCTAGAGTTATTAACAGGAGAGAAGATTATCTTTAGATCTCCAGACAAAAAGGAAGCTGTACATCTCTGTATTTATGAGAGAAATCAGTCTAGTCATAAGGGAGTATGCGGCATGGCCAATACTACGTTTCACGTTAATAACAATAATGGAACTATATTTTTCGATCTATATTCATTCATTCAAAAATCTGAAAAATTGGATTCGTACAAATTGGATTCTATATCCAAGAACGCGTTCAGTTGCATGGGTAAAGTATTAAATAGAGGAGTTAGAGAAATGACGTTCATCGGTGACGATACTACGGACGCGAAAGGCAAAGCCGATACATTTGCAAAGGTTTTAACCACAGGTAATTACGTGACTGTTGATGAGGATATTATATGTAAAGTAATTCGTAAAGATATTTTGGAAAATGGATTTAAAGTCGTACTATCATGTCCTACTTTACCTAATGATATATATAAATTATCTTTCGGAAAGGATGACATTGATTTAGCTCAGATGTATAAGGATTATAATCTAAACATAGCTTTAGATATGGCTAGATACTGTATTCATGATGCTTGTTTGTGTCAGTATTTGTGGGAGTATTATGGAGTAGAAACAAAAACAGACGCTGGTGCGGCAACATATGTGCTTCCTCAATCCATGGTATTCGAATATAGAGCGAGTACAATCATCAAGGGTCCACTGTTAAAGCTATTGTTGGAAACTAAAACTATCTTAGTTAGATCAGAAACAAAACAAAAGTTTCCTTATGAAGGCGGTAAGGTATTTGCTCCAAAACAAAAAATGTTTAGTAATAATGTATTAATCTTTGATTATAACAGTCTGTATCCTAATGTGTGTATCTTTGGAAATCTATCTCCGGAAACATTAGTCGGTGTCGTTGTTAGTACCAATAGATTGGAAGAAGAAATAAATAATCAACTCTTGCTTCAGAAATATCCACCTCCTAGATATATTACGGTTCATTGTGAACCTAGACTACCGAACCTCATCTCTGAAATAGCAATTTTCGATAGATCAATAGAAGGAACCATTCCTAGACTATTAAGAACATTTTTGGCAGAGAGAGCCAGATATAAAAAGATGTTAAAACAGGCTACCAGTTCAACTGAAAAGGCCATCTATGATTCCATGCAATATACGTACAAGATAGTAGCCAACTCAGTATATGGTCTGATGGGATTTAGAAATAGTGCTCTATACTCATACGCTTCGGCTAAGAGTTGCACATCCATAGGACGTAGAATGATATTGTATCTAGAATCGGTACTAAATGGAGCAGAGTTATCCAACGGTATGTTACGGTTTGCCAATACATTAAGTAATCCATTTTATATGGACGATAGAGATATTAATCCGATTGTGAAAACATCGTTGCCTATAGATTATAGATTTCGTTTTCGTAGCGTGTATGGAGATACCGACTCCGTGTTTACAGAGATAGACAGTCAAGATGTAGATAAGTCCATAGAAATAGCAAAGGAGTTAGAACGACTGATTAATAGTAGAGTATTGTTTAATAATTTTAAAATAGAGTTTGAGGCGGTATATAAGAATTTGATTATGCAATCGAAGAAGAAATATACAACGATGAAATACTCGGCATCGTCGAATTCAAAATCTGTACCTGAGAGAATTAATAAAGGTACTAGTGAAACTAGAAGAGATGTTTCCAAGTTTCATAAGAATATGATTAAGACATACAAGACCAGACTGTCTGAGATGTTGTCTGAAGGACGGATGAATTCTAATCAGGTATGTATAGATATTCTCCGTTCTTTAGAAACAGATTTACGATCCGAATTTGATAGTAGATCGTCTCCTCTAGAATTATTTATGTTGAGTCGAATGCATCACTCAAATTATAAATCCGCAGATAACCCTAATATGTATTTGGTTACTGAATATAATAAAAACAATCCAGAGACTATAGAACTTGGAGAACGATATTATTTTGCATATATCTGTCCAGCTAATGTACCATGGACCAAAAAACTTGTAAATATTAAAACATATGAAACAATTATCGATAGAAGTTTTAAACTCGGCAGCAATCAAAGAATATTTTACGAAGTTTACTTTAAACGATTGACGTCTGAAATAGTTAATCTATTGGATAATAAAGTTTTATGCATCTCATTTTTTCAAAGAATGTTTGGTTCAAGACCTACATTTTACGAAGCA
>OP205137
ATGGATGTTAGGTGTATTAATTGGTTTGAAAGTCACGGTGAAAACAGATTTTTATATCTGAAATCCAGATGTCGAAATGGCGAGACCGTATTTATACGATTTCCTCATTACTTTTATTACGTAGTGACGGACGAAATATATCAGTCATTATCTCCTCCTCCATTTAATGCGAGGCCGATGGGAAAGATGAGAACTATAGACATTGACGAGACAATAAGTTATAATCTAGATATTAAAGATAGAAAATGCTCCGTCGCAGATATGTGGTTGATAGAAGAGCCAAAGAAACGCAGCATACAAAATGCCACCATGGATGAATTTTTCAATATTAGTTGGTTTTATATTTCTAACGGGATATCTCCAGACGGATGTTACTCGTTGGACGAGCAATATTTGACAAAGATTAACAATGGATGTTATCATTGTGACGATCCACGTAACTGTTTCGCTAAAGAAATACCTAGATTCGATATCCCAAGATCGTACTTATTTCTAGATATAGAGTGTCACTTCGATAAGAAGTTTCCTTCTGTATTTATTAACCCAATCTCGCATACAAGTTACTGTTATATCGATTTAAGTGGTAAACGATTACTGTTTACGCTCATTAATGAAGAGATGTTAACGGAACAGGAAATACAAGAAGCCGTCGATAGAGGATGTTTGAGGATACAGTCGCTAATGGAAATGGATTACGAACGAGAACTAGTTCTATGTTCTGAAATAGTTTTGTTACGAATAGCTAAACAATTGTTGGAACTAACGTTCGACTACGTCGTTACCTTTAACGGACATAACTTTGATCTGAGATATATTACTAATCGTCTAGAGTTATTAACAGGAGAGAAGATTATCTTTAGATCTCCAGACAAAAAGGAAGCTGTACATCTCTGTATTTATGAGAGAAATCAGTCTAGTCATAAGGGAGTATGCGGCATGGCCAATACTACGTTTCACGTTAATAACAATAATGGAACTATATTTTTCGATCTATATTTATTCATTCAAAAATCTGAAAAATTGGATTCGTACAAATTGGATTCTATATCCAAGAACGCGTTCAGTTGCATGGGTAAAGTATTAAATAGAGGAGTTAGAGAAATGACGTTCATCGGTGACGATACTACGGACGCGAAAGGCAAAGCCGATACATTTGCAAAGGTTTTAACCACAGGTAATTACGTGACTGTTGATGAGGATATTATATGTAAAGTAATTCGTAAAGATATTTTGGAAAATGGATTTAAAGTCGTACTATCATGTCCTACTTTACCTAATGATATATATAAATTATCTTTCGGAAAGGATGACATTGATTTAGCTCAGATGTATAAGGATTATAATCTAAACATAGCTTTAGATATGGCTAGATACTGTATTCATGATGCTTGTTTGTGTCAGTATTTGTGGGAGTATTATGGAGTAGAAACAAAAACAGACGCTGGTGCGGCAACATATGTGCTTCCTCAATCCATGGTATTCGAATATAGAGCGAGTACAATCATCAAGGGTCCACTGTTAAAGCTATTGTTGGAAACTAAAACTATCTTAGTTAGATCAGAAACAAAACAAAAGTTTCCTTATGAAGGCGGTAAGGTATTTGCTCCAAAACAAAAAATGTTTAGTAATAATGTATTAATCTTTGATTATAACAGTCTGTATCCTAATGTGTGTATCTTTGGAAATCTATCTCCGGAAACATTAGTCGGTGTCGTTGTTAGTACCAATAGATTGGAAGAAGAAATAAATAATCAACTCTTGCTTCAGAAATATCCACCTCCTAGATATATTACGGTTCATTGTGAACCTAGACTACCGAACCTCATCTCTGAAATAGCAATTTTCGATAGATCAATAGAAGGAACCATTCCTAGACTATTAAGAACATTTTTGGCAGAGAGAGCCAGATATAAAAAGATGTTAAAACAGGCTACCAGTTCAACTGAAAAGGCCATCTATGATTCCATGCAATATACGTACAAGATAGTAGCCAACTCAGTATATGGTCTGATGGGATTTAGAAATAGTGCTCTATACTCATACGCTTCGGCTAAGAGTTGCACATCCATAGGACGTAGAATGATATTGTATCTAGAATCGGTACTAAATGGAGCAGAGTTATCCAACGGTATGTTACGGTTTGCCAATACATTAAGTAATCCATTTTATATGGACGATAGAGATATTAATCCGATTGTGAAAACATCGTTGCCTATAGATTATAGATTTCGTTTTCGTAGCGTGTATGGAGATACCGACTCCGTGTTTACAGAGATAGACAGTCAAGATGTAGATAAGTCCATAGAAATAGCAAAGGAGTTAGAACGACTGATTAATAGTAGAGTATTGTTTAATAATTTTAAAATAGAGTTTGAGGCGGTATATAAGAATTTGATTATGCAATCGAAGAAGAAATATACAACGATGAAATACTCGGCATCGTCGAATTCAAAATCTGTACCTGAGAGAATTAATAAAGGTACTAGTGAAACTAGAAGAGATGTTTCCAAGTTTCATAAGAATATGATTAAGACATACAAGACCAGACTGTCTGAGATGTTGTCTGAAGGACGGATGAATTCTAATCAGGTATGTATAGATATTCTCCGTTCTTTAGAAACAGATTTACGATCCGAATTTGATAGTAGATCGTCTCCTCTAGAATTATTTATGTTGAGTCGAATGCATCACTCAAATTATAAATCCGCAGATAACCCTAATATGTATTTGGTTACTGAATATAATAAAAACAATCCAGAGACTATAGAACTTGGAGAACGATATTATTTTGCATATATCTGTCCAGCTAATGTACCATGGACCAAAAAACTTGTAAATATTAAAACATATGAAACAATTATCGATAGAAGTTTTAAACTCGGCAGCAATCAAAGAATATTTTACGAAGTTTACTTTAAACGATTGACGTCTGAAATAGTTAATCTATTGGATAATAAAGTTTTATGCATCTCATTTTTTCAAAGAATGTTTGGTTCAAGACCTACATTTTACGAAGCA
>OP205118
ATGGATGTTAGGTGTATTAATTGGTTTGAAAGTCACGGTGAAAACAGATTTTTATATCTGAAATCCAGATGTCAAAATGGCGAGACCGTATTTATACGATTTCCTCATTACTTTTATTACGTAGTGACGGACGAAATATATCAGTCATTATCTCCTCCTCCATTTAATGCGAGGCCGATGGGAAAGATGAGAACTATAGACATTGACGAGACAATAAGTTATAATCTAGATATTAAAGATAGAAAATGCTCCGTCGCAGATATGTGGTTGATAGAAGAGCCAAAGAAACGCAGCATACAAAATGCCACCATGGATGAATTTTTCAATATTAGTTGGTTTTATATTTCTAACGGGATATCTCCAGACGGATGTTACTCGTTGGACGAGCAATATTTGACAAAGATTAACAATGGATGTTATCATTGTGACGATCCACGTAACTGTTTCGCTAAAGAAATACCTAGATTCGATATCCCAAGATCGTACTTATTTCTAGATATAGAGTGTCACTTCGATAAGAAGTTTCCTTCTGTATTTATTAACCCAATCTCGCATACAAGTTACTGTTATATCGATTTAAGTGGTAAACGATTACTGTTTACGCTCATTAATGAAGAGATGTTAACGGAACAGGAAATACAAGAAGCCGTCGATAGAGGATGTTTGAGGATACAGTCGCTAATGGAAATGGATTACGAACGAGAACTAGTTCTATGTTCTGAAATAGTTTTGTTACGAATAGCTAAACAATTGTTGGAACTAACGTTCGACTACGTCGTTACCTTTAACGGACATAACTTTGATCTGAGATATATTACTAATCGTCTAGAGTTATTAACAGGAGAGAAGATTATCTTTAGATCTCCAGACAAAAAGGAAGCTGTACATCTCTGTATTTATGAGAGAAATCAGTCTAGTCATAAGGGAGTATGCGGCATGGCCAATACTACGTTTCACGTTAATAACAATAATGGAACTATATTTTTCGATCTATATTCATTCATTCAAAAATCTGAAAAATTGGATTCGTACAAATTGGATTCTATATCCAAGAACGCGTTCAGTTGCATGGGTAAAGTATTAAATAGAGGAGTTAGAGAAATGACGTTCATCGGTGACGATACTACGGACGCGAAAGGCAAAGCCGATACATTTGCAAAGGTTTTAACCACAGGTAATTACGTGACTGTTGATGAGGATATTATATGTAAAGTAATTCGTAAAGATATTTTGGAAAATGGATTTAAAGTCGTACTATCATGTCCTACTTTACCTAATGATATATATAAATTATCTTTCGGAAAGGATGACATTGATTTAGCTCAGATGTATAAGGATTATAATCTAAACATAGCTTTAGATATGGCTAGATACTGTATTCATGATGCTTGTTTGTGTCAGTATTTGTGGGAGTATTATGGAGTAGAAACAAAAACAGACGCTGGTGCGGCAACATATGTGCTTCCTCAATCCATGGTATTCGAATATAGAGCGAGTACAATCATCAAGGGTCCACTGTTAAAGCTATTGTTGGAAACTAAAACTATCTTAGTTAGATCAGAAACAAAACAAAAGTTTCCTTATGAAGGCGGTAAGGTATTTGCTCCAAAACAAAAAATGTTTAGTAATAATGTATTAATCTTTGATTATAACAGTCTGTATCCTAATGTGTGTATCTTTGGAAATCTATCTCCGGAAACATTAGTCGGTGTCGTTGTTAGTACCAATAGATTGGAAGAAGAAATAAATAATCAACTCTTGCTTCAGAAATATCCACCTCCTAGATATATTACGGTTCATTGTGAACCTAGACTACCGAACCTCATCTCTGAAATAGCAATTTTCGATAGATCAATAGAAGGAACCATTCCTAGACTATTAAGAACATTTTTGGCAGAGAGAGCCAGATATAAAAAGATGTTAAAACAGGCTACCAGTTCAACTGAAAAGGCCATCTATGATTCCATGCAATATACGTACAAGATAGTAGCCAACTCAGTATATGGTCTGATGGGATTTAGAAATAGTGCTCTATACTCATACGCTTCGGCTAAGAGTTGCACATCCATAGGACGTAGAATGATATTGTATCTAGAATCGGTACTAAATGGAGCAGAGTTATCCAACGGTATGTTACGGTTTGCCAATACATTAAGTAATCCATTTTATATGGACGATAGAGATATTAATCCGATTGTGAAAACATCGTTGCCTATAGATTATAGATTTCGTTTTCGTAGCGTGTATGGAGATACCGACTCCGTGTTTACAGAGATAGACAGTCAAGATGTAGATAAGTCCATAGAAATAGCAAAGGAGTTAGAACGACTGATTAATAGTAGAGTATTGTTTAATAATTTTAAAATAGAGTTTGAGGCGGTATATAAGAATTTGATTATGCAATCGAAGAAGAAATATACAACGATGAAATACTCGGCATCGTCGAATTCAAAATCTGTACCTGAGAGAATTAATAAAGGTACTAGTGAAACTAGAAGAGATGTTTCCAAGTTTCATAAGAATATGATTAAGACATACAAGACCAGACTGTCTGAGATGTTGTCTGAAGGACGGATGAATTCTAATCAGGTATGTATAGATATTCTCCGTTCTTTAGAAACAGATTTACGATCCGAATTTGATAGTAGATCGTCTCCTCTAGAATTATTTATGTTGAGTCGAATGCATCACTCAAATTATAAATCCGCAGATAACCCTAATATGTATTTGGTTACTGAATATAATAAAAACAATCCAGAGACTATAGAACTTGGAGAACGATATTATTTTGCATATATCTGTCCAGCTAATGTACCATGGACCAAAAAACTTGTAAATATTAAAACATATGAAACAATTATCGATAGAAGTTTTAAACTCGGCAGCAATCAAAGAATATTTTACGAAGTTTACTTTAAACGATTGACGTCTGAAATAGTTAATCTATTGGATAATAAAGTTTTATGCATCTCATTTTTTCAAAGAATGTTTGGTTCAAGACCTACATTTTACGAAGCA
>OX044347
ATGGATGTTAGGTGTATTAATTGGTTTGAAAGTCACGGTGAAAACAGATTTTTATATCTGAAATCCAGATGTCGAAATGGCGAGACCGTATTTATACGATTTCCTCATTACTTTTATTACGTAGTGACGGACGAAATATATCAGTCATTATCTCCTCCTTCATTTAATGCGAGGCCGATGGGAAAGATGAGAACTATAGACATTGACGAGACAATAAGTTATAATCTAGATATTAAAGATAGAAAATGCTCCGTCGCAGATATGTGGTTGATAGAAGAGCCAAAGAAACGCAGCATACAAAATGCCACCATGGATGAATTTTTCAATATTAGTTGGTTTTATATTTCTAACGGGATATCTCCAGACGGATGTTACTCGTTGGACGAGCAATATTTGACAAAGATTAACAATGGATGTTATCATTGTGACGATCCACGTAACTGTTTCGCTAAAGAAATACCTAGATTCGATATCCCAAGATCGTACTTATTTCTAGATATAGAGTGTCACTTCGATAAGAAGTTTCCTTCTGTATTTATTAACCCAATCTCGCATACAAGTTACTGTTATATCGATTTAAGTGGTAAACGATTACTGTTTACGCTCATTAATGAAGAGATGTTAACGGAACAGGAAATACAAGAAGCCGTCGATAGAGGATGTTTGAGGATACAGTCGCTAATGGAAATGGATTACGAACGAGAACTAGTTCTATGTTCTGAAATAGTTTTGTTACGAATAGCTAAACAATTGTTGGAACTAACGTTCGACTACGTCGTTACCTTTAACGGACATAACTTTGATCTGAGATATATTACTAATCGTCTAGAGTTATTAACAGGAGAGAAGATTATCTTTAGATCTCCAGACAAAAAGGAAGCTGTACATCTCTGTATTTATGAGAGAAATCAGTCTAGTCATAAGGGAGTATGCGGCATGGCCAATACTACGTTTCACGTTAATAACAATAATGGAACTATATTTTTCGATCTATATTCATTCATTCAAAAATCTGAAAAATTGGATTCGTACAAATTGGATTCTATATCCAAGAACGCGTTCAGTTGCATGGGTAAAGTATTAAATAGAGGAGTTAGAGAAATGACGTTCATCGGTGACGATACTACGGACGCGAAAGGCAAAGCCGATACATTTGCAAAGGTTTTAACCACAGGTAATTACGTGACTGTTGATGAGGATATTATATGTAAAGTAATTCGTAAAGATATTTTGGAAAATGGATTTAAAGTCGTACTATCATGTCCTACTTTACCTAATGATATATATAAATTATCTTTCGGAAAGGATGACATTGATTTAGCTCAGATGTATAAGGATTATAATCTAAACATAGCTTTAGATATGGCTAGATACTGTATTCATGATGCTTGTTTGTGTCAGTATTTGTGGGAGTATTATGGAGTAGAAACAAAAACAGACGCTGGTGCGGCAACATATGTGCTTCCTCAATCCATGGTATTCGAATATAGAGCGAGTACAATCATCAAGGGTCCACTGTTAAAGCTATTGTTGGAAACTAAAACTATCTTAGTTAGATCAGAAACAAAACAAAAGTTTCCTTATGAAGGCGGTAAGGTATTTGCTCCAAAACAAAAAATGTTTAGTAATAATGTATTAATCTTTGATTATAACAGTCTGTATCCTAATGTGTGTATCTTTGGAAATCTATCTCCGGAAACATTAGTCGGTGTCGTTGTTAGTACCAATAGATTGGAAGAAGAAATAAATAATCAACTCTTGCTTCAGAAATATCCACCTCCTAGATATATTACGGTTCATTGTGAACCTAGACTACCGAACCTCATCTCTGAAATAGCAATTTTCGATAGATCAATAGAAGGAACCATTCCTAGACTATTAAGAACATTTTTGGCAGAGAGAGCCAGATATAAAAAGATGTTAAAACAGGCTACCAGTTCAACTGAAAAGGCCATCTATGATTCCATGCAATATACGTACAAGATAGTAGCCAACTCAGTATATGGTCTGATGGGATTTAGAAATAGTGCTCTATACTCATACGCTTCGGCTAAGAGTTGCACATCCATAGGACGTAGAATGATATTGTATCTAGAATCGGTACTAAATGGAGCAGAGTTATCCAACGGTATGTTACGGTTTGCCAATACATTAAGTAATCCATTTTATATGGACGATAGAGATATTAATCCGATTGTGAAAACATCGTTGCCTATAGATTATAGATTTCGTTTTCGTAGCGTGTATGGAGATACCGACTCCGTGTTTACAGAGATAGACAGTCAAGATGTAGATAAGTCCATAGAAATAGCAAAGGAGTTAGAACGACTGATTAATAGTAGAGTATTGTTTAATAATTTTAAAATAGAGTTTGAGGCGGTATATAAGAATTTGATTATGCAATCGAAGAAGAAATATACAACGATGAAATACTCGGCATCGTCGAATTCAAAATCTGTACCTGAGAGAATTAATAAAGGTACTAGTGAAACTAGAAGAGATGTTTCCAAGTTTCATAAGAATATGATTAAGACATACAAGACCAGACTGTCTGAGATGTTGTCTGAAGGACGGATGAATTCTAATCAGGTATGTATAGATATTCTCCGTTCTTTAGAAACAGATTTACGATCCGAATTTGATAGTAGATCGTCTCCTCTAGAATTATTTATGTTGAGTCGAATGCATCACTCAAATTATAAATCCGCAGATAACCCTAATATGTATTTGGTTACTGAATATAATAAAAACAATCCAGAGACTATAGAACTTGGAGAACGATATTATTTTGCATATATCTGTCCAGCTAATGTACCATGGACCAAAAAACTTGTAAATATTAAAACATATGAAACAATTATCGATAGAAGTTTTAAACTCGGCAGCAATCAAAGAATATTTTACGAAGTTTACTTTAAACGATTGACGTCTGAAATAGTTAATCTATTGGATAATAAAGTTTTATGCATCTCATTTTTTCAAAGAATGTTTGGTTCAAGACCTACATTTTACGAAGCA
>OP013005
ATGGATGTTAGGTGTATTAATTGGTTTGAAAGTCACGGTGAAAACAGATTTTTATATCTGAAATCCAGATGTCGAAATGGCGAGACCGTATTTATACGATTTCCTCATTACTTTTATTACGTAGTGACGGACGAAATATATCAGTCATTATCTCCTCCTCCATTTAATGCGAGGCCGATGGGAAAGATGAGAACTATAGACATTGACGAGACAATAAGTTATAATCTAGATATTAAAGATAGAAAATGCTCCGTCGCAGATATGTGGTTGATAGAAGAGCCAAAGAAACGCAGCATACAAAATGCCACCATGGATGAATTTTTCAATATTAGTTGGTTTTATATTTCTAACGGGATATCTCCAGACGGATGTTACTCGTTGGACGAGCAATATTTGACAAAGATTAACAATGGATGTTATCATTGTGACGATCCACGTAACTGTTTCGCTAAAGAAATACCTAGATTCGATATCCCAAGATCGTACTTATTTCTAGATATAGAGTGTCACTTCGATAAGAAGTTTCCTTCTGTATTTATTAACCCAATCTCGCATACAAGTTACTGTTATATCGATTTAAGTGGTAAACGATTACTGTTTACGCTCATTAATGAAGAGATGTTAACGGAACAGGAAATACAAGAAGCCGTCGATAGAGGATGTTTGAGGATACAGTCGCTAATGGAAATGGATTACGAACGAGAACTAGTTCTATGTTCTGAAATAGTTTTGTTACGAATAGCTAAACAATTGTTGGAACTAACGTTCGACTACGTCGTTACCTTTAACGGACATAACTTTGATCTGAGATATATTACTAATCGTCTAGAGTTATTAACAGGAGAGAAGATTATCTTTAGATCTCCAGACAAAAAGGAAGCTGTACATCTCTGTATTTATGAGAGAAATCAGTCTAGTCATAAGGGAGTATGCGGCATGGCCAATACTACGTTTCACGTTAATAACAATAATGGAACTATATTTTTCGATCTATATTCATTCATTCAAAAATCTGAAAAATTGGATTCGTACAAATTGGATTCTATATCCAAGAACGCGTTCAGTTGCATGGGTAAAGTATTAAATAGAGGAGTTAGAGAAATGACGTTCATCGGTGACGATACTACGGACGCGAAAGGCAAAGCCGATACATTTGCAAAGGTTTTAACCACAGGTAATTACGTGACTGTTGATGAGGATATTATATGTAAAGTAATTCGTAAAGATATTTTGGAAAATGGATTTAAAGTCGTACTATCATGTCCTACTTTACCTAATGATATATATAAATTATCTTTCGGAAAGGATGACATTGATTTAGCTCAGATGTATAAGGATTATAATCTAAACATAGCTTTAGATATGGCTAGATACTGTATTCATGATGCTTGTTTGTGTCAGTATTTGTGGGAGTATTATGGAGTAGAAACAAAAACAGACGCTGGTGCGGCAACATATGTGCTTCCTCAATCCATGGTATTCGAATATAGAGCGAGTACAATCATCAAGGGTCCACTGTTAAAGCTATTGTTGGAAACTAAAACTATCTTAGTTAGATCAGAAACAAAACAAAAGTTTCCTTATGAAGGCGGTAAGGTATTTGCTCCAAAACAAAAAATGTTTAGTAATAATGTATTAATCTTTGATTATAACAGTCTGTATCCTAATGTGTGTATCTTTGGAAATTTATCTCCGGAAACATTAGTCGGTGTCGTTGTTAGTACCAATAGATTGGAAGAAGAAATAAATAATCAACTCTTGCTTCAGAAATATCCACCTCCTAGATATATTACGGTTCATTGTGAACCTAGACTACCGAACCTCATCTCTGAAATAGCAATTTTCGATAGATCAATAGAAGGAACCATTCCTAGACTATTAAGAACATTTTTGGCAGAGAGAGCCAGATATAAAAAGATGTTAAAACAGGCTACCAGTTCAACTGAAAAGGCCATCTATGATTCCATGCAATATACGTACAAGATAGTAGCCAACTCAGTATATGGTCTGATGGGATTTAGAAATAGTGCTCTATACTCATACGCTTCGGCTAAGAGTTGCACATCCATAGGACGTAGAATGATATTGTATCTAGAATCGGTACTAAATGGAGCAGAGTTATCCAACGGTATGTTACGGTTTGCCAATACATTAAGTAATCCATTTTATATGGACGATAGAGATATTAATCCGATTGTGAAAACATCGTTGCCTATAGATTATAGATTTCGTTTTCGTAGCGTGTATGGAGATACCGACTCCGTGTTTACAGAGATAGACAGTCAAGATGTAGATAAGTCCATAGAAATAGCAAAGGAGTTAGAACGACTGATTAATAGTAGAGTATTGTTTAATAATTTTAAAATAGAGTTTGAGGCGGTATATAAGAATTTGATTATGCAATCGAAGAAGAAATATACAACGATGAAATACTCGGCATCGTCGAATTCAAAATCTGTACCTGAGAGAATTAATAAAGGTACTAGTGAAACTAGAAGAGATGTTTCCAAGTTTCATAAGAATATGATTAAGACATACAAGACCAGACTGTCTGAGATGTTGTCTGAAGGACGGATGAATTCTAATCAGGTATGTATAGATATTCTCCGTTCTTTAGAAACAGATTTACGATCCGAATTTGATAGTAGATCGTCTCCTCTAGAATTATTTATGTTGAGTCGAATGCATCACTCAAATTATAAATCCGCAGATAACCCTAATATGTATTTGGTTACTGAATATAATAAAAACAATCCAGAGACTATAGAACTTGGAGAACGATATTATTTTGCATATATCTGTCCAGCTAATGTACCATGGACCAAAAAACTTGTAAATATTAAAACATATGAAACAATTATCGATAGAAGTTTTAAACTCGGCAGCAATCAAAGAATATTTTACGAAGTTTACTTTAAACGATTGACGTCTGAAATAGTTAATCTATTGGATAATAAAGTTTTATGCATCTCATTTTTTCAAAGAATGTTTGGTTCAAGACCTACATTTTACGAAGCA
>ON918656
ATGGATGTTAGGTGTATTAATTGGTTTGAAAGTCACGGTGAAAACAGATTTTTATATCTGAAATCCAGATGTCGAAATGGCGAGACCGTATTTATACGATTTCCTCATTACTTTTATTACGTAGTGACGGACGAAATATATCAGTCATTATCTCCTCCTCCATTTAATGCGAGGCCGATGGGAAAGATGAGAACTATAGACATTGACGAGACAATAAGTTATAATCTAGATATTAAAGATAGAAAATGCTCCGTCGCAGATATGTGGTTGATAGAAGAGCCAAAGAAACGCAGCATACAAAATGCCACCATGGATGAATTTTTCAATATTAGTTGGTTTTATATTTCTAACGGGATATCTCCAGACGGATGTTACTCGTTGGACGAGCAATATTTGACAAAGATTAACAATGGATGTTATCATTGTGACGATCCACGTAACTGTTTCGCTAAAGAAATACCTAGATTCGATATCCCAAGATCGTACTTATTTCTAGATATAGAGTGTCACTTCGATAAGAAGTTTCCTTCTGTATTTATTAACCCAATCTCGCATACAAGTTACTGTTATATCGATTTAAGTGGTAAACGATTACTGTTTACGCTCATTAATGAAGAGATGTTAACGGAACAGGAAATACAAGAAGCCGTCGATAGAGGATGTTTGAGGATACAGTCGCTAATGGAAATGGATTACGAACGAGAACTAGTTCTATGTTCTGAAATAGTTTTGTTACGAATAGCTAAACAATTGTTGGAACTAACGTTCGACTACGTCGTTACCTTTAACGGACATAACTTTGATCTGAGATATATTACTAATCGTCTAGAGTTATTAACAGGAGAGAAGATTATCTTTAGATCTCCAGACAAAAAGGAAGCTGTACATCTCTGTATTTATGAGAGAAATCAGTCTAGTCATAAGGGAGTATGCGGCATGGCCAATACTACGTTTCACGTTAATAACAATAATGGAACTATATTTTTCGATCTATATTCATTCATTCAAAAATCTGAAAAATTGGATTCGTACAAATTGGATTCTATATCCAAGAACGCGTTCAGTTGCATGGGTAAAGTATTAAATAGAGGAGTTAGAGAAATGACGTTCATCGGTGACGATACTACGGACGCGAAAGGCAAAGCCGATACATTTGCAAAGGTTTTAACCACAGGTAATTACGTGACTGTTGATGAGGATATTATATGTAAAGTAATTCGTAAAGATATTTTGGAAAATGGATTTAAAGTCGTACTATCATGTCCTACTTTACCTAATGATATATATAAATTATCTTTCGGAAAGGATGACATTGATTTAGCTCAGATGTATAAGGATTATAATCTAAACATAGCTTTAGATATGGCTAGATACTGTATTCATGATGCTTGTTTGTGTCAGTATTTGTGGGAGTATTATGGAGTAGAAACAAAAACAGACGCTGGTGCGGCAACATATGTGCTTCCTCAATCCATGGTATTCGAATATAGAGCGAGTACAATCATCAAGGGTCCACTGTTAAAGCTATTGTTGGAAACTAAAACTATCTTAGTTAGATCAGAAACAAAACAAAAGTTTCCTTATGAAGGCGGTAAGGTATTTGCTCCAAAACAAAAAATGTTTAGTAATAATGTATTAATCTTTGATTATAACAGTCTGTATCCTAATGTGTGTATCTTTGGAAATCTATCTCCGGAAACATTAGTCGGTGTCGTTGTTAGTACCAATAGATTGGAAGAAGAAATAAATAATCAACTCTTGCTTCAGAAATATCCACCTCCTAGATATATTACGGTTCATTGTGAACCTAGACTACCGAACCTCATCTCTGAAATAGCAATTTTCGATAGATCAATAGAAGGAACCATTCCTAGACTATTAAGAACATTTTTGGCAGAGAGAGCCAGATATAAAAAGATGTTAAAACAGGCTACCAGTTCAACTGAAAAGGCCATCTATGATTCCATGCAATATACGTACAAGATAGTAGCCAACTCAGTATATGGTCTGATGGGATTTAGAAATAGTGCTCTATACTCATACGCTTCGGCTAAGAGTTGCACATCCATAGGACGTAGAATGATATTGTATCTAGAATCGGTACTAAATGGAGCAGAGTTATCCAACGGTATGTTACGGTTTGCCAATACATTAAGTAATCCATTTTATATGGACGATAGAGATATTAATCCGATTGTGAAAACATCGTTGCCTATAGATTATAGATTTCGTTTTCGTAGCGTGTATGGAGATACCGACTCCGTGTTTACAGAGATAGACAGTCAAGATGTAGATAAGTCCATAGAAATAGCAAAGGAGTTAGAACGACTGATTAATAGTAGAGTATTGTTTAATAATTTTAAAATAGAGTTTGAGGCGGTATATAAGAATTTGATTATGCAATCGAAGAAGAAATATACAACGATGAAATACTCGGCATCGTCGAATTCAAAATCTGTACCTGAGAGAATTAATAAAGGTACTAGTGAAACTAGAAGAGATGTTTCCAAGTTTCATAAGAATATGATTAAGACATACAAGACCAGACTGTCTGAGATGTTGTCTGAAGGACGGATGAATTCTAATCAGGTATGTATAGATATTCTCCGTTCTTTAGAAACAGATTTACGATCCGAATTTGATAGTAGATCGTCTCCTCTAAAATTATTTATGTTGAGTCGAATGCATCACTCAAATTATAAATCCGCAGATAACCCTAATATGTATTTGGTTACTGAATATAATAAAAACAATCCAGAGACTATAGAACTTGGAGAACGATATTATTTTGCATATATCTGTCCAGCTAATGTACCATGGACCAAAAAACTTGTAAATATTAAAACATATGAAACAATTATCGATAGAAGTTTTAAACTCGGCAGCAATCAAAGAATATTTTACGAAGTTTACTTTAAACGATTGACGTCTGAAATAGTTAATCTATTGGATAATAAAGTTTTATGCATCTCATTTTTTCAAAGAATGTTTGGTTCAAGACCTACATTTTACGAAGCA
>ON755254
ATGGATGTTAGGTGTATTAATTGGTTTGAAAGTCACGGTGAAAACAGATTTTTATATCTGAAATCCAGATGTCGAAATGGCGAGACCGTATTTATACGATTTCCTCATTACTTTTATTACGTAGTGACGGACGAAATATATCAGTCATTATCTCCTCCTCCATTTAATGCGAGGCCGATGGGAAAGATGAGAACTATAGACATTGACGAGACAATAAGTTATAATCTAGATATTAAAGATAGAAAATGCTCCGTCGCAGATATGTGGTTGATAGAAGAGCCAAAGAAACGCAGCATACAAAATGCCACCATGGATGAATTTTTCAATATTAGTTGGTTTTATATTTCTAACGGGATATCTCCAGACGGATGTTACTCGTTGGACGAGCAATATTTGACAAAGATTAACAATGGATGTTATCATTGTGACGATCCACGTAACTGTTTCGCTAAAGAAATACCTAGATTCGATATCCCAAGATCGTACTTATTTCTAGATATAGAGTGTCACTTCGATAAGAAGTTTCCTTCTGTATTTATTAACCCAATCTCGCATACAAGTTACTGTTATATCGATTTAAGTGGTAAACGATTACTGTTTACGCTCATTAATGAAGAGATGTTAACGGAACAGGAAATACAAGAAGCCGTCGATAGAGGATGTTTGAGGATACAGTCGCTAATGGAAATGGATTACGAACGAGAACTAGTTCTATGTTCTGAAATAGTTTTGTTACGAATAGCTAAACAATTGTTGGAACTAACGTTCGACTACGTCGTTACCTTTAACGGACATAACTTTGATCTGAGATATATTACTAATCGTCTAGAGTTATTAACAGGAGAGAAGATTATCTTTAGATCTCCAGACAAAAAGGAAGCTGTACATCTCTGTATTTATGAGAGAAATCAGTCTAGTCATAAGGGAGTATGCGGCATGGCCAATACTACGTTTCACGTTAATAACAATAATGGAACTATATTTTTCGATCTATATTCATTCATTCAAAAATCTGAAAAATTGGATTCGTACAAATTGGATTCTATATCCAAGAACGCGTTCAGTTGCATGGGTAAAGTATTAAATAGAGGAGTTAGAGAAATGACGTTCATCGGTGACGATACTACGGACGCGAAAGGCAAAGCCGATACATTTGCAAAGGTTTTAACCACAGGTAATTACGTGACTGTTGATGAGGATATTATATGTAAAGTAATTCGTAAAGATATTTTGGAAAATGGATTTAAAGTCGTACTATCATGTCCTACTTTACCTAATGATATATATAAATTATCTTTCGGAAAGGATGACATTGATTTAGCTCAGATGTATAAGGATTATAATCTAAACATAGCTTTAGATATGGCTAGATACTGTATTCATGATGCTTGTTTGTGTCAGTATTTGTGGGAGTATTATGGAGTAGAAACAAAAACAGACGCTGGTGCGGCAACATATGTGCTTCCTCAATCCATGGTATTCGAATATAGAGCGAGTACAATCATCAAGGGTCCACTGTTAAAGCTATTGTTGGAAACTAAAACTATCTTAGTTAGATCAGAAACAAAACAAAAGTTTCCTTATGAAGGCGGTAAGGTATTTGCTCCAAAACAAAAAATGTTTAGTAATAATGTATTAATCTTTGATTATAACAGTCTGTATCCTAATGTGTGTATCTTTGGAAATCTATCTCCGGAAACATTAGTCGGTGTCGTTGTTAGTACCAATAGATTGGAAGAAGAAATAAATAATCAACTCTTGCTTCAGAAATATCCACCTCCTAGATATATTACGGTTCATTGTGAACCTAGACTACCGAACCTCATCTCTGAAATAGCAATTTTCGATAGATCAATAGAAGGAACCATTCCTAGACTATTAAGAACATTTTTGGCAGAGAGAGCCAGATATAAAAAGATGTTAAAACAGGCTACCAGTTCAACTGAAAAGGCCATCTATGATTCCATGCAATATACGTACAAGATAGTAGCCAACTCAGTATATGGTCTGATGGGATTTAGAAATAGTGCTCTATACTCATACGCTTCGGCTAAGAGTTGCACATCCATAGGACGTAGAATGATATTGTATCTAGAATCGGTACTAAATGGAGCAGAGTTATCCAACGGTATGTTACGGTTTGCCAATACATTAAGTAATCCATTTTATATGGACGATAGAGATATTAATCCGATTGTGAAAACATCGTTGCCTATAGATTATAGATTTCGTTTTCGTAGCGTGTATGGAGATACCGACTCCGTGTTTACAGAGATAGACAGTCAAGATGTAGATAAGTCCATAGAAATAGCAAAGGAGTTAGAACGACTGATTAATAGTAGAGTATTGTTTAATAATTTTAAAATAGAGTTTGAGGCGGTATATAAGAATTTGATTATGCAATCGAAGAAGAAATATACAACGATGAAATACTCGGCATCGTCGAATTCAAAATCTGTACCTGAGAGAATTAATAAAGGTACTAGTGAAACTAGAAGAGATGTTTCCAAGTTTCATAAGAATATGATTAAGACATACAAGACCAGACTGTCTAAGATGTTGTCTGAAGGACGGATGAATTCTAATCAGGTATGTATAGATATTCTCCGTTCTTTAGAAACAGATTTACGATCCGAATTTGATAGTAGATCGTCTCCTCTAGAATTATTTATGTTGAGTCGAATGCATCACTCAAATTATAAATCCGCAGATAACCCTAATATGTATTTGGTTACTGAATATAATAAAAACAATCCAGAGACTATAGAACTTGGAGAACGATATTATTTTGCATATATCTGTCCAGCTAATGTACCATGGACCAAAAAACTTGTAAATATTAAAACATATGAAACAATTATCGATAGAAGTTTTAAACTCGGCAGCAATCAAAGAATATTTTACGAAGTTTACTTTAAACGATTGACGTCTGAAATAGTTAATCTATTGGATAATAAAGTTTTATGCATCTCATTTTTTCAAAGAATGTTTGGTTCAAGACCTACATTTTACGAAGCA
>KP739442
ATGGATGTTAGGTGTATTAATTGGTTTGAAAGTCACGGTGAAAACAGATTTTTATATCTGAAATCCAGATGTCGAAATGGCGAGACAGTATTTATACGATTTCCTCATTACTTTTATTACGTAGTGACGGACGAAATATATCAGTCATTATCTCCTCCTCCATTTAATGCGAGGCCGATGGGAAAGATGAGAACTATAGACATTGACGAGACAATAAGTTATAATCTAGATATTAAAGATAGAAAATGCTCCGTCGCAGATATGTGGTTGATAGAAGAGCCAAAGAAACGCAGCATACAAAATGCCACCATGGATGAATTTCTCAATATTAGTTGGTTTTATATTTCTAACGGGATATCTCCAGACGGATGTTACTCGTTGGACGAGCAATATTTGACAAAGATTAACAATGGATGTTATCATTGTGACGATCCACGTAACTGTTTCGCTAAAGAAATACCTAGATTCGATATCCCAAGATCGTACTTATTTCTAGATATAGAGTGTCACTTCGATAAGAAGTTTCCTTCTGTATTTATTAACCCAATCTCGCATACAAGTTACTGTTATATCGATTTAAGTGGTAAACGATTACTGTTTACGCTCATTAATGAAGAGATGTTAACGGAACAGGAAATACAAGAAGCCGTCGATAGAGGATGTTTGAGGATACAGTCGCTAATGGAAATGGATTACGAACGAGAACTAGTTCTATGTTCTGAAATAGTTTTGTTACGAATAGCTAAACAATTGTTGGAACTAACGTTCGACTACGTCGTTACCTTTAACGGACATAACTTTGATCTGAGATATATTACTAATCGTCTAGAGTTATTAACAGGAGAGAAGATTATCTTTAGATCTCCAGACAAAAAGGAAGCTGTACATCTCTGTATTTATGAGAGAAATCAGTCTAGTCATAAGGGAGTATGCGGCATGGCCAATACTACGTTTCACGTTAATAACAATAATGGAACTATATTTTTCGATCTATATTCATTCATTCAAAAATCTGAAAAATTGGATTCGTACAAATTGGATTCTATATCCAAGAACGCGTTCAGTTGCATGGGTAAAGTATTAAATAGAGGAGTTAGAGAAATGACGTTCATCGGTGACGATACTACGGACGCGAAAGGCAAAGCCGATACATTTGCAAAGGTTTTAACAACAGGTAATTATGTGACTGTTGATGAGGATATTATATGTAAAGTAATTCGTAAAGATATTTGGGAAAATGGATTTAAAGTCGTACTATCATGTCCTACTTTACCTAATGATACATATAAATTATCTTTCGGAAAGGATGACATTGATTTAGCTCAGATGTATAAGGATTATAATCTAAACATAGCTTTAGATATGGCTAGATACTGTATTCATGATGCTTGTTTGTGTCAGTATTTGTGGGAGTATTATGGAGTAGAAACAAAAACAGACGCTGGTGCGTCAACATATGTGCTTCCTCAATCCATGGTATTCGAATATAGAGCGAGTACAGTCATCAAGGGTCCACTGTTAAAGCTATTGTTGGAAACTAAAACTATCTTAGTCAGATCAGAAACAAAACAAAAGTTTCCTTATGAAGGCGGTAAGGTATTTGCTCCAAAACAAAAAATGTTTAGTAATAATGTATTAATCTTTGATTATAACAGTCTGTATCCTAATGTGTGTATCTTTGGAAATCTATCTCCGGAAACATTAGTCGGTGTCGTTGTTAGTACCAATAGATTGGAAGAAGAAATAAATAATCAGCTCTTGCTTCAGAAATATCCACCTCCTAGATATATTACGGTTCATTGTGAACCTAGACTACCGAACCTCATCTCTGAAATAGCAATTTTCGATAGATCAATAGAAGGAACCATTCCTAGACTATTAAGAACATTTTTGGCAGAGAGAGCCAGATATAAAAAGATGTTAAAACAGGCTACCAGTTCAACTGAAAAGGCCATCTATGATTCCATGCAATATACGTACAAGATAGTAGCCAACTCAGTATATGGTCTGATGGGATTTAGAAATAGTGCTCTATACTCATACGCTTCGGCTAAGAGTTGCACATCCATAGGACGTAGAATGATCTTGTATCTAGAATCGGTACTAAATGGAGCAGAGTTATCCAACGGTATGTTACGGTTTGCCAATACATTAAGTAATCCATTTTATATGGACGATAGAGATATTAATCCGATTGTGAAAACATCGTTGCCTATAGATTATAGATTTCGTTTTCGTAGCGTGTATGGAGATACCGACTCCGTGTTTACAGAGATAGACAGTCAAGATGTAGATAAGTCCATAGAAATAGCAAAGGAGTTAGAACGACTGATTAATAGTAGAGTATTGTTTAATAATTTTAAAATAGAGTTTGAGGCGGTATATAAGAATTTGATTATGCAATCGAAGAAGAAATATACAACGATGAAATACTCGGCATCGTCGAATTCAAAATCTGTACCTGAGAGAATTAATAAAGGTACTAGTGAAACTAGAAGAGATGTTTCCAAGTTTCATAAGAATATGATTAAGACATACAAGACCAGACTGTCTGAGATGTTGTCTGAAGGACGGATGAATTCTAATCAGGTATGTATAGATATTCTCCGTTCTTTAGAAACAGATTTACGATCCGAATTTGATAGTAGATCGTCTCCTCTAGAATTATTTATGTTGAGTCGAATGCATCACTCAAATTATAAATCCGCAGATAACCCTAATATGTATTTGGTTACTGAATATAATAAAAACAATCCAGAGACTATAGAACTTGGAGAACGATATTATTTTGCATATATCTGTCCAGCTAATGTACCATGGACCAAAAAACTTGTAAATATTAAAACATATGAAACAATTATCGATAGAAGTTTTAAACTCGGCAGCAATCAAAGAATATTTTACGAAGTTTACTTTAAACGATTGACGTCTGAAATAGTTAATCTATTGGATAATAAAGTTTTATGCATCTCATTTTTTCAAAGAATGTTTGGTTCAAGACCTACATTTTACGAAGCA
>KP739447
ATGGATGTTAGGTGTATTAATTGGTTTGAAAGTCACGGTGAAAACAGATTTTTATATCTGAAATCCAGATGTCGAAATGGCGAGACAGTATTTATACGATTTCCTCATTACTTTTATTACGTAGTGACGGACGAAATATATCAGTCATTATCTCCTCCTCCATTTAATGCGAGGCCGATGGGAAAGATGAGAACTATAGACATTGACGAGACAATAAGTTATAATCTAGATATTAAAGATAGAAAATGCTCCGTCGCAGATATGTGGTTGATAGAAGAGCCAAAGAAACGCAGCATACAAAATGCCACCATGGATGAATTTCTCAATATTAGTTGGTTTTATATTTCTAACGGGATATCTCCAGACGGATGTTACTCGTTGGACGAGCAATATTTGACAAAGATTAACAATGGATGTTATCATTGTGACGATCCACGTAACTGTTTCGCTAAAGAAATACCTAGATTCGATATCCCAAGATCGTACTTATTTCTAGATATAGAGTGTCACTTCGATAAGAAGTTTCCTTCTGTATTTATTAACCCAATCTCGCATACAAGTTACTGTTATATCGATTTAAGTGGTAAACGATTACTGTTTACGCTCATTAATGAAGAGATGTTAACGGAACAGGAAATACAAGAAGCCGTCGATAGAGGATGTTTGAGGATACAGTCGCTAATGGAAATGGATTACGAACGAGAACTAGTTCTATGTTCTGAAATAGTTTTGTTACGAATAGCTAAACAATTGTTGGAACTAACGTTCGACTACGTCGTTACCTTTAACGGACATAACTTTGATCTGAGATATATTACTAATCGTCTAGAGTTATTAACAGGAGAGAAGATTATCTTTAGATCTCCAGACAAAAAGGAAGCTGTACATCTCTGTATTTATGAGAGAAATCAGTCTAGTCATAAGGGAGTATGCGGCATGGCCAATACTACGTTTCACGTTAATAACAATAATGGAACTATATTTTTCGATCTATATTCATTCATTCAAAAATCTGAAAAATTGGATTCGTACAAATTGGATTCTATATCCAAGAACGCGTTCAGTTGCATGGGTAAAGTATTAAATAGAGGAGTTAGAGAAATGACGTTCATCGGTGACGATACTACGGACGCGAAAGGCAAAGCCGATACATTTGCAAAGGTTTTAACAACAGGTAATTATGTGACTGTTGATGAGGATATTATATGTAAAGTAATTCGTAAAGATATTTGGGAAAATGGATTTAAAGTCGTACTATCATGTCCTACTTTACCTAATGATACATATAAATTATCTTTCGGAAAGGATGACATTGATTTAGCTCAGATGTATAAGGATTATAATCTAAACATAGCTTTAGATATGGCTAGATACTGTATTCATGATGCTTGTTTGTGTCAGTATTTGTGGGAGTATTATGGAGTAGAAACAAAAACAGACGCTGGTGCGTCAACATATGTGCTTCCTCAATCCATGGTATTCGAATATAGAGCGAGTACAGTCATCAAGGGTCCACTGTTAAAGCTATTGTTGGAAACTAAAACTATCTTAGTCAGATCAGAAACAAAACAAAAGTTTCCTTATGAAGGCGGTAAGGTATTTGCTCCAAAACAAAAAATGTTTAGTAATAATGTATTAATCTTTGATTATAACAGTCTGTATCCTAATGTGTGTATCTTTGGAAATCTATCTCCGGAAACATTAGTCGGTGTCGTTGTTAGTACCAATAGATTGGAAGAAGAAATAAATAATCAGCTCTTGCTTCAGAAATATCCACCTCCTAGATATATTACGGTTCATTGTGAACCTAGACTACCGAACCTCATCTCTGAAATAGCAATTTTCGATAGATCAATAGAAGGAACCATTCCTAGACTATTAAGAACATTTTTGGCAGAGAGAGCCAGATATAAAAAGATGTTAAAACAGGCTACCAGTTCAACTGAAAAGGCCATCTATGATTCCATGCAATATACGTACAAGATAGTAGCCAACTCAGTATACGGTCTGATGGGATTTAGAAATAGTGCTCTATACTCATACGCTTCGGCTAAGAGTTGCACATCCATAGGACGTAGAATGATCTTGTATCTAGAATCGGTACTAAATGGAGCAGAGTTATCCAACGGTATGTTACGGTTTGCCAATACATTAAGTAATCCATTTTATATGGACGATAGAGATATTAATCCGATTGTGAAAACATCGTTGCCTATAGATTATAGATTTCGTTTTCGTAGCGTGTATGGAGATACCGACTCCGTGTTTACAGAGATAGACAGTCAAGATGTAGATAAGTCCATAGAAATAGCAAAGGAGTTAGAACGACTGATTAATAGTAGAGTATTGTTTAATAATTTTAAAATAGAGTTTGAGGCGGTATATAAGAATTTGATTATGCAATCGAAGAAGAAATATACAACGATGAAATACTCGGCATCGTCGAATTCAAAATCTGTACCTGAGAGAATTAATAAAGGTACTAGTGAAACTAGAAGAGATGTTTCCAAGTTTCATAAGAATATGATTAAGACATACAAGACCAGACTGTCTGAGATGTTGTCTGAAGGACGGATGAATTCTAATCAGGTATGTATAGATATTCTCCGTTCTTTAGAAACAGATTTACGATCCGAATTTGATAGTAGATCGTCTCCTCTAGAATTATTTATGTTGAGTCGAATGCATCACTCAAATTATAAATCCGCAGATAACCCTAATATGTATTTGGTTACTGAATATAATAAAAACAATCCAGAGACTATAGAACTTGGAGAACGATATTATTTTGCATATATCTGTCCAGCTAATGTACCATGGACCAAAAAACTTGTAAATATTAAAACATATGAAACAATTATCGATAGAAGTTTTAAACTCGGCAGCAATCAAAGAATATTTTACGAAGTTTACTTTAAACGATTGACGTCTGAAATAGTTAATCTATTGGATAATAAAGTTTTATGCATCTCATTTTTTCAAAGAATGTTTGGTTCAAGACCTACATTTTACGAAGCA
>JX878428
ATGGATGTTAGGTGTATTAATTGGTTTGAAAGTCACGGTGAAAACAGATTTTTATATCTGAAATCCAGATGTCGAAATGGCGAGACAGTATTTATACGATTTCCTCATTACTTTTATTACGTAGTGACGGACGAAATATATCAGTCATTATCTCCTCCTCCATTTAATGCGAGGCCGATGGGAAAGATGAGAACTATAGACATTGACGAGACAATAAGTTATAATCTAGATATTAAAGATAGAAAATGCTCCGTCGCAGATATGTGGTTGATAGAAGAGCCAAAGAAACGCAGCATACAAAATGCCACCATGGATGAATTTCTCAATATTAGTTGGTTTTATATTTCTAACGGGATATCTCCAGACGGATGTTACTCGTTGGACGAGCAATATTTGACAAAGATTAACAATGGATGTTATCATTGTGACGATCCACGTAACTGTTTCGCTAAAGAAATACCTAGATTCGATATCCCAAGATCGTACTTATTTCTAGATATAGAGTGTCACTTCGATAAGAAGTTTCCTTCTGTATTTATTAACCCAATCTCGCATACAAGTTACTGTTATATCGATTTAAGTGGTAAACGATTACTGTTTACGCTCATTAATGAAGAGATGTTAACGGAACAGGAAATACAAGAAGCCGTCGATAGAGGATGTTTGAGGATACAGTCGCTAATGGAAATGGATTACGAACGAGAACTAGTTCTATGTTCTGAAATAGTTTTGTTACGAATAGCTAAACAATTGTTGGAACTAACGTTCGACTACGTCGTTACCTTTAACGGACATAACTTTGATCTGAGATATATTACTAATCGTCTAGAGTTATTAACAGGAGAGAAGATTATCTTTAGATCTCCAGACAAAAAGGAAGCTGTACATCTCTGTATTTATGAGAGAAATCAGTCTAGTCATAAGGGAGTATGCGGCATGGCCAATACTACGTTTCACGTTAATAACAATAATGGAACTATATTTTTCGATCTATATTCATTCATTCAAAAATCTGAAAAATTGGATTCGTACAAATTGGATTCTATATCCAAGAACGCGTTCAGTTGCATGGGTAAAGTATTAAATAGAGGAGTTAGAGAAATGACGTTCATCGGTGACGATACTACGGACGCGAAAGGCAAAGCCGATACATTTGCAAAGGTTTTAACAACAGGTAATTATGTGACTGTTGATGAGGATATTATATGTAAAGTAATTCGTAAAGATATTTGGGAAAATGGATTTAAAGTCGTACTATCATGTCCTACTTTACCTAATGATACATATAAATTATCTTTCGGAAAGGATGACATTGATTTAGCTCAGATGTATAAGGATTATAATCTAAACATAGCTTTAGATATGGCTAGATACTGTATTCATGATGCTTGTTTGTGTCAGTATTTGTGGGAGTATTATGGAGTAGAAACAAAAACAGACGCTGGTGCGTCAACATATGTGCTTCCTCAATCCATGGTATTCGAATATAGAGCGAGTACAGTCATCAAGGGTCCACTGTTAAAGCTATTGTTGGAAACTAAAACTATCTTAGTCAGATCAGAAACAAAACAAAAGTTTCCTTATGAAGGCGGTAAGGTATTTGCTCCAAAACAAAAAATGTTTAGTAATAATGTATTAATCTTTGATTATAACAGTCTGTATCCTAATGTGTGTATCTTTGGAAATCTATCTCCGGAAACATTAGTCGGTGTCGTTGTTAGTACCAATAGATTGGAAGAAGAAATAAATAATCAGCTCTTGCTTCAGAAATATCCACCTCCTAGATATATTACGGTTCATTGTGAACCTAGACTACCGAACCTCATCTCTGAAATAGCAATTTTCGATAGATCAATAGAAGGAACCATTCCTAGACTATTAAGAACATTTTTGGCAGAGAGAGCCAGATATAAAAAGATGTTAAAACAGGCTACCAGTTCAACTGAAAAGGCCATCTATGATTCCATGCAATATACGTACAAGATAGTAGCCAACTCAGTATATGGTCTGATGGGATTTAGAAATAGTGCTCTATACTCATACGCTTCGGCTAAGAGTTGCACATCCATAGGACGTAGAATGATCTTGTATCTAGAATCGGTACTAAATGGAGCAGAGTTATCCAACGGTATGTTACGGTTTGCCAATACATTAAGTAATCCATTTTATATGGACGATAGAGATATTAATCCGATTGTGAAAACATCGTTGCCTATAGATTATAGATTTCGTTTTCGTAGCGTGTATGGAGATACCGACTCCGTGTTTACAGAGATAGACAGTCAAGATGTAGATAAGTCCATAGAAATAGCAAAGGAGTTAGAACGACTGATTAATAGTAGAGTATTGTTTAATAATTTTAAAATAGAGTTTGAGGCGGTATATAAGAATTTGATTATGCAATCGAAGAAGAAATATACAACGATGAAATACTCGGCATCGTCGAATTCAAAATCTGTACCTGAGAGAATTAATAAAGGTACTAGTGAAACTAGAAGAGATGTTTCCAAGTTTCATAAGAATATGATTAAGACATACAAGACCAGACTATCTGAGATGTTGTCTGAAGGACGGATGAATTCTAATCAGGTATGTATAGATATTCTCCGTTCTTTAGAAACAGATTTACGATCCGAATTTGATAGTAGATCGTCTCCTCTAGAATTATTTATGTTGAGTCGAATGCATCACTCAAATTATAAATCCGCAGATAACCCTAATATGTATTTGGTTACTGAATATAATAAAAACAATCCAGAGACTATAGAACTTGGAGAACGATATTATTTTGCATATATCTGTCCAGCTAATGTACCATGGACCAAAAAACTTGTAAATATTAAAACATATGAAACAATTATCGATAGAAGTTTTAAACTCGGCAGCAATCAAAGAATATTTTACGAAGTTTACTTTAAACGATTGACGTCTGAAATAGTTAATCTATTGGATAATAAAGTTTTATGCATCTCATTTTTTCAAAGAATGTTTGGTTCAAGACCTACATTTTACGAAGCA
>JX878420
ATGGATGTTAGGTGTATTAATTGGTTTGAAAGTCACGGTGAAAACAGATTTTTATATCTGAAATCCAGATGTCGAAATGGCGAGACAGTATTTATACGATTTCCTCATTACTTTTATTACGTAGTGACGGACGAAATATATCAGTCATTATCTCCTCCTCCATTTAATGCGAGGCCGATGGGAAAGATGAGAACTATAGACATTGACGAGACAATAAGTTATAATCTAGATATTAAAGATAGAAAATGCTCCGTCGCAGATATGTGGTTGATAGAAGAGCCAAAGAAACGCAGCATACAAAATGCCACCATGGATGAATTTCTCAATATTAGTTGGTTTTATATTTCTAACGGGATATCTCCAGACGGATGTTACTCGTTGGACGAGCAATATTTGACAAAGATTAACAATGGATGTTATCATTGTGACGATCCACGTAACTGTTTCGCTAAAGAAATACCTAGATTCGATATCCCAAGATCGTACTTATTTCTAGATATAGAGTGTCACTTCGATAAGAAGTTTCCTTCTGTATTTATTAACCCAATCTCGCATACAAGTTACTGTTATATCGATTTAAGTGGTAAACGATTACTGTTTACGCTCATTAATGAAGAGATGTTAACGGAACAGGAAATACAAGAAGCCGTCGATAGAGGATGTTTGAGGATACAGTCGCTAATGGAAATGGATTACGAACGAGAACTAGTTCTATGTTCTGAAATAGTTTTGTTACGAATAGCTAAACAATTGTTGGAACTAACGTTCGACTACGTCGTTACCTTTAACGGACATAACTTTGATCTGAGATATATTACTAATCGTCTAGAGTTATTAACAGGAGAGAAGATTATCTTTAGATCTCCAGACAAAAAGGAAGCTGTACATCTCTGTATTTATGAGAGAAATCAGTCTAGTCATAAGGGAGTATGCGGCATGGCCAATACTACGTTTCACGTTAATAACAATAATGGAACTATATTTTTCGATCTATATTCATTCATTCAAAAATCTGAAAAATTGGATTCGTACAAATTGGATTCTATATCCAAGAACGCGTTCAGTTGCATGGGTAAAGTATTAAATAGAGGAGTTAGAGAAATGACGTTCATCGGTGACGATACTACGGACGCGAAAGGCAAAGCCGATACATTTGCAAAGGTTTTAACAACAGGTAATTATGTGACTGTTGATGAGGATATTATATGTAAAGTAATTCGTAAAGATATTTGGGAAAATGGATTTAAAGTCGTACTATCATGTCCTACTTTACCTAATGATACATATAAATTATCTTTCGGAAAGGATGACATTGATTTAGCTCAGATGTATAAGGATTATAATCTAAACATAGCTTTAGATATGGCTAGATACTGTATTCATGATGCTTGTTTGTGTCAGTATTTGTGGGAGTATTATGGAGTAGAAACAAAAACAGACGCTGGTGCGTCAACATATGTGCTTCCTCAATCCATGGTATTCGAATATAGAGCGAGTACAGTCATCAAGGGTCCACTGTTAAAGCTATTGTTGGAAACTAAAACTATCTTAGTCAGATCAGAAACAAAACAAAAGTTTCCTTATGAAGGCGGTAAGGTATTTGCTCCAAAACAAAAAATGTTTAGTAATAATGTATTAATCTTTGATTATAACAGTCTGTATCCTAATGTGTGTATCTTTGGAAATCTATCTCCGGAAACATTAGTCGGTGTCGTTGTTAGTACCAATAGATTGGAAGAAGAAATAAATAATCAGCTCTTGCTTCAGAAATATCCACCTCCTAGATATATTACGGTTCATTGTGAACCTAGACTACCGAACCTCATCTCTGAAATAGCAATTTTCGATAGATCAATAGAAGGAACCATTCCTAGACTATTAAGAACATTTTTGGCAGAGAGAGCCAGATATAAAAAGATGTTAAAACAGGCTACCAGTTCAACTGAAAAGGCCATCTATGATTCCATGCAATATACGTACAAGATAGTAGCCAACTCAGTATATGGTCTGATGGGATTTAGAAATAGTGCTCTATACTCATACGCTTCGGCTAAGAGTTGCACATCCATAGGACGTAGAATGATCTTGTATCTAGAATCGGTACTAAATGGAGCAGAGTTATCCAACGGTATGTTACGGTTTGCCAATACATTAAGTAATCCATTTTATATGGACGATAGAGATATTAATCCGATTGTGAAAACATCGTTGCCTATAGATTATAGATTTCGTTTTCGTAGCGTGTATGGAGATACCGACTCCGTGTTTACAGAGATAGACAGTCAAGATGTAGATAAGTCCATAGAAATAGCAAAGGAGTTAGAACGACTGATTAATAGTAGAGTATTGTTTGATAATTTTAAAATAGAGTTTGAGGCGGTATATAAGAATTTGATTATGCAATCGAAGAAGAAATATACAACGATGAAATACTCGGCATCGTCGAATTCAAAATCTGTACCTGAGAGAATTAATAAAGGTACTAGTGAAACTAGAAGAGATGTTTCCAAGTTTCATAAGAATATGATTAAGACATACAAGACCAGACTGTCTGAGATGTTGTCTGAAGGACGGATGAATTCTAATCAGGTATGTATAGATATTCTCCGTTCTTTAGAAACAGATTTACGATCCGAATTTGATAGTAGATCGTCTCCTCTAGAATTATTTATGTTGAGTCGAATGCATCACTCAAATTATAAATCCGCAGATAACCCTAATATGTATTTGGTTACTGAATATAATAAAAACAATCCAGAGACTATAGAACTTGGAGAACGATATTATTTTGCATATATCTGTCCAGCTAATGTACCATGGACCAAAAAACTTGTAAATATTAAAACATATGAAACAATTATCGATAGAAGTTTTAAACTCGGCAGCAATCAAAGAATATTTTACGAAGTTTACTTTAAACGATTGACGTCTGAAATAGTTAATCTATTGGATAATAAAGTTTTATGCATCTCATTTTTTCAAAGAATGTTTGGTTCAAGACCTACATTTTACGAAGCA
>MN702449
ATGGATGTTAGGTGTATTAATTGGTTTGAAAGTCACGGTGAAAACAGATTTTTATATCTGAAATCCAGATGTCGAAATGGCGAGACAGTATTTATACGATTTCCTCATTACTTTTATTACGTAGTGACGGACGAAATATATCAGTCATTATCTCCTCCTCCATTTAATGCGAGGCCGATGGGAAAGATGAGAACTATAGACATTGACGAGACAATAAGTTATAATCTAGATATTAAAGATAGAAAATGCTCCGTCGCAGATATGTGGTTGATAGAAGAGCCAAAGAAACGCAGCATACAAAATGCCACCATGGATGAATTTCTCAATATTAGTTGGTTTTATATTTCTAACGGGATATCTCCAGACGGATGTTACTCGTTGGACGAGCAATATTTGACAAAGATTAACAATGGATGTTATCATTGTGACGATCCACGTAACTGTTTCGCTAAAGAAATACCTAGATTCGATATCCCAAGATCGTACTTATTTCTAGATATAGAGTGTCACTTCGATAAGAAGTTTCCTTCTGTATTTATTAACCCAATCTCGCATACAAGTTACTGTTATATCGATTTAAGTGGTAAACGATTACTGTTTACGCTCATTAATGAAGAGATGTTAACGGAACAGGAAATACAAGAAGCCGTCGATAGAGGATGTTTGAGGATACAGTCGCTAATGGAAATGGATTACGAACGAGAACTAGTTCTATGTTCTGAAATAGTTTTGTTACGAATAGCTAAACAATTGTTGGAACTAACGTTCGACTACGTCGTTACCTTTAACGGACATAACTTTGATCTGAGATATATTACTAATCGTCTAGAGTTATTAACAGGAGAGAAGATTATCTTTAGATCTCCAGACAAAAAGGAAGCTGTACATCTCTGTATTTATGAGAGAAATCAGTCTAGTCATAAGGGAGTATGCGGCATGGCCAATACTACGTTTCACGTTAATAACAATAATGGAACTATATTTTTCGATCTATATTCATTCATTCAAAAATCTGAAAAATTGGATTCGTACAAATTGGATTCTATATCCAAGAACGCGTTCAGTTGCATGGGTAAAGTATTAAATAGAGGAGTTAGAGAAATGACGTTCATCGGTGACGATACTACGGACGCGAAAGGCAAAGCCGATACATTTGCAAAGGTTTTAACAACAGGTAATTATGTGACTGTTGATGAGGATATTATATGTAAAGTAATTCGTAAAGATATTTGGGAAAATGGATTTAAAGTCGTACTATCATGTCCTACTTTACCTAATGATACATATAAATTATCTTTCGGAAAGGATGACATTGATTTAGCTCAGATGTATAAGGATTATAATCTAAACATAGCTTTAGATATGGCTAGATACTGTATTCATGATGCTTGTTTGTGTCAGTATTTGTGGGAGTATTATGGAGTAGAAACAAAAACAGACGCTGGTGCGTCAACATATGTGCTTCCTCAATCCATGGTATTCGAATATAGAGCGAGTACAGTCATCAAGGGTCCACTGTTAAAGCTATTATTGGAAACTAAAACTATCTTAGTCAGATCAGAAACAAAACAAAAGTTTCCTTATGAAGGCGGTAAGGTATTTGCTCCAAAACAAAAAATGTTTAGTAATAATGTATTAATCTTTGATTATAACAGTCTGTATCCTAATGTGTGTATCTTTGGAAATCTATCTCCGGAAACATTAGTCGGTGTCGTTGTTAGTACCAATAGATTGGAAGAAGAAATAAATAATCAGCTCTTGCTTCAGAAATATCCACCTCCTAGATATATTACGGTTCATTGTGAACCTAGACTACCGAACCTCATCTCTGAAATAGCAATTTTCGATAGATCAATAGAAGGAACCATTCCTAGACTATTAAGAACATTTTTGGCAGAGAGAGCCAGATATAAAAAGATGTTAAAACAGGCTACCAGTTCAACTGAAAAGGCCATCTATGATTCCATGCAATATACGTACAAGATAGTAGCCAACTCAGTATATGGTCTGATGGGATTTAGAAATAGTGCTCTATACTCATACGCTTCGGCTAAGAGTTGCACATCCATAGGACGTAGAATGATCTTGTATCTAGAATCGGTACTAAATGGAGCAGAGTTATCCAACGGTATGTTACGGTTTGCCAATACATTAAGTAATCCATTTTATATGGACGATAGAGATATTAATCCGATTGTGAAAACATCGTTGCCTATAGATTATAGATTTCGTTTTCGTAGCGTGTATGGAGATACCGACTCCGTGTTTACAGAGATAGACAGTCAAGATGTAGATAAGTCCATAGAAATAGCAAAGGAGTTAGAACGACTGATTAATAGTAGAGTATTGTTTAATAATTTTAAAATAGAGTTTGAGGCGGTATATAAGAATTTGATTATGCAATCGAAGAAGAAATATACAACGATGAAATACTCGGCATCGTCGAATTCAAAATCTGTACCTGAGAGAATTAATAAAGGTACTAGTGAAACTAGAAGAGATGTTTCCAAGTTTCATAAGAATATGATTAAGACATACAAGACCAGACTGTCTGAGATGTTGTCTGAAGGACGGATGAATTCTAATCAGGTATGTATAGATATTCTCCGTTCTTTAGAAACAGATTTACGATCCGAATTTGATAGTAGATCGTCTCCTCTAGAATTATTTATGTTGAGTCGAATGCATCACTCAAATTATAAATCCGCAGATAACCCTAATATGTATTTGGTTACTGAATATAATAAAAACAATCCAGAGACTATAGAACTTGGAGAACGATATTATTTTGCATATATCTGTCCAGCTAATGTACCATGGACCAAAAAACTTGTAAATATTAAAACATATGAAACAATTATCGATAGAAGTTTTAAACTCGGCAGCAATCAAAGAATATTTTACGAAGTTTACTTTAAACGATTGACGTCTGAAATAGTTAATCTATTGGATAATAAAGTTTTATGCATCTCATTTTTTCAAAGAATGTTTGGTTCAAGACCTACATTTTACGAAGCA
>KP739437
ATGGATGTTAGGTGTATTAATTGGTTTGAAAGTCACGGTGAAAACAGATTTTTATATCTGAAATCCAGATGTCGAAATGGCGAGACAGTATTTATACGATTTCCTCATTACTTTTATTACGTAGTGACGGACGAAATATATCAGTCATTATCTCCTCCTCCATTTAATGCGAGGCCGATGGGAAAGATGAGAACTATAGACATTGACGAGACAATAAGTTATAATCTAGATATTAAAGATAGAAAATGCTCCGTCGCAGATATGTGGTTGATAGAAGAGCCAAAGAAACGCAGCATACAAAATGCCACCATGGATGAATTTCTCAATATTAGTTGGTTTTATATTTCTAACGGGATATCTCCAGACGGATGTTACTCGTTGGACGAGCAATATTTGACAAAGATTAACAATGGATGTTATCATTGTGACGATCCACGTAACTGTTTCGCTAAAGAAATACCTAGATTCGATATCCCAAGATCGTACTTATTTCTAGATATAGAGTGTCACTTCGATAAGAAGTTTCCTTCTGTATTTATTAACCCAATCTCGCATACAAGTTACTGTTATATCGATTTAAGTGGTAAACGATTACTGTTTACGCTCATTAATGAAGAGATGTTAACGGAACAGGAAATACAAGAAGCCGTCGATAGAGGATGTTTGAGGATACAGTCGCTAATGGAAATGGATTACGAACGAGAACTAGTTCTATGTTCTGAAATAGTTTTGTTACGAATAGCTAAACAATTGTTGGAACTAACGTTCGACTACGTCGTTACCTTTAACGGACATAACTTTGATCTGAGATATATTACTAATCGTCTAGAGTTATTAACAGGAGAGAAGATTATCTTTAGATCTCCAGACAAAAAGGAAGCTGTACATCTCTGTATTTATGAGAGAAATCAGTCTAGTCATAAGGGAGTATGCGGTATGGCCAATACTACGTTTCACGTTAATAACAATAATGGAACTATATTTTTCGATCTATATTCATTCATTCAAAAATCTGAAAAATTGGATTCGTACAAATTGGATTCTATATCCAAGAACGCGTTCAGTTGCATGGGTAAAGTATTAAATAGAGGAGTTAGAGAAATGACGTTCATCGGTGACGATACTACGGACGCGAAAGGCAAAGCCGATACATTTGCAAAGGTTTTAACAACAGGTAATTATGTGACTGTTGATGAGGATATTATATGTAAAGTAATTCGTAAAGATATTTGGGAAAATGGATTTAAAGTCGTACTATCATGTCCTACTTTACCTAATGATACATATAAATTATCTTTCGGAAAGGATGACATTGATTTAGCTCAGATGTATAAGGATTATAATCTAAACATAGCTTTAGATATGGCTAGATACTGTATTCATGATGCTTGTTTGTGTCAGTATTTGTGGGAGTATTATGGAGTAGAAACAAAAACAGACGCTGGTGCGTCAACATATGTGCTTCCTCAATCCATGGTATTCGAATATAGAGCGAGTACAGTCATCAAGGGTCCACTGTTAAAGCTATTGTTGGAAACTAAAACTATCTTAGTCAGATCAGAAACAAAACAAAAGTTTCCTTATGAAGGCGGTAAGGTATTTGCTCCAAAACAAAAAATGTTTAGTAATAATGTATTAATCTTTGATTATAACAGTCTGTATCCTAATGTGTGTATCTTTGGAAATCTATCTCCGGAAACATTAGTCGGTGTCGTTGTTAGTACCAATAGATTGGAAGAAGAAATAAATAATCAGCTCTTGCTTCAGAAATATCCACCTCCTAGATATATTACGGTTCATTGTGAACCTAGACTACCGAACCTCATCTCTGAAATAGCAATTTTCGATAGATCAATAGAAGGAACCATTCCTAGACTATTAAGAACATTTTTGGCAGAGAGAGCCAGATATAAAAAGATGTTAAAACAGGCTACCAGTTCAACTGAAAAGGCCATCTATGATTCCATGCAATATACGTACAAGATAGTAGCCAACTCAGTATACGGTCTGATGGGATTTAGAAATAGTGCTCTATACTCATACGCTTCGGCTAAGAGTTGCACATCCATAGGACGTAGAATGATCTTGTATCTAGAATCGGTACTAAATGGAGCAGAGTTATCCAACGGTATGTTACGGTTTGCCAATACATTAAGTAATCCATTTTATATGGACGATAGAGATATTAATCCGATTGTGAAAACATCGTTGCCTATAGATTATAGATTTCGTTTTCGTAGCGTGTATGGAGATACCGACTCCGTGTTTACAGAGATAGACAGTCAAGATGTAGATAAGTCCATAGAAATAGCAAAGGAGTTAGAACGACTGATTAATAGTAGAGTATTGTTTAATAATTTTAAAATAGAGTTTGAGGCGGTATATAAGAATTTGATTATGCAATCGAAGAAGAAATATACAACGATGAAATACTCGGCATCGTCGAATTCAAAATCTGTACCTGAGAGAATTAATAAAGGTACTAGTGAAACTAGAAGAGATGTTTCCAAGTTTCATAAGAATATGATTAAGACATACAAGACCAGACTGTCTGAGATGTTGTCTGAAGGACGGATGAATTCTAATCAGGTATGTATAGATATTCTCCGTTCTTTAGAAACAGATTTACGATCCGAATTTGATAGTAGATCGTCTCCTCTAGAATTATTTATGTTGAGTCGAATGCATCACTCAAATTATAAATCCGCAGATAACCCTAATATGTATTTGGTTACTGAATATAATAAAAACAATCCAGAGACTATAGAACTTGGAGAACGATATTATTTTGCATATATCTGTCCAGCTAATGTACCATGGACCAAAAAACTTGTAAATATTAAAACATATGAAACAATTATCGATAGAAGTTTTAAACTCGGCAGCAATCAAAGAATATTTTACGAAGTTTACTTTAAACGATTGACGTCTGAAATAGTTAATCTATTGGATAATAAAGTTTTATGCATCTCATTTTTTCAAAGAATGTTTGGTTCAAGACCTACATTTTACGAAGCA
>KJ642612
ATGGATGTTAGGTGTATTAATTGGTTTGAAAGTCACGGTGAAAACAGATTTTTATATCTGAAATCCAGATGTCGAAATGGCGAGACAGTATTTATACGATTTCCTCATTACTTTTATTACGTAGTGACGGACGAAATATATCAGTCATTATCTCCTCCTCCATTTAATGCGAGGCCGATGGGAAAGATGAGAACTATAGACATTGACGAGACAATAAGTTATAATCTAGATATTAAAGATAGAAAATGCTCCGTCGCAGATATGTGGTTGATAGAAGAGCCAAAGAAACGCAGCATACAAAATGCCACCATGGATGAATTTCTCAATATTAGTTGGTTTTATATTTCTAACGGGATATCTCCAGACGGATGTTACTCGTTGGACGAGCAATATTTGACAAAGATTAACAATGGATGTTATCATTGTGACGATCCACGTAACTGTTTCGCTAAAGAAATACCTAGATTCGATATCCCAAGATCGTATTTATTTCTAGATATAGAGTGTCACTTCGATAAGAAGTTTCCTTCTGTATTTATTAACCCAATCTCGCATACAAGTTACTGTTATATCGATTTAAGTGGTAAACGATTACTGTTTACGCTCATTAATGAAGAGATGTTAACGGAACAGGAAATACAAGAAGCCGTCGATAGAGGATGTTTGAGGATACAGTCGCTAATGGAAATGGATTACGAACGAGAACTAGTTCTATGTTCTGAAATAGTTTTGTTACGAATAGCTAAACAATTGTTGGAACTAACGTTCGACTACGTCGTTACCTTTAACGGACATAACTTTGATCTGAGATATATTACTAATCGTCTAGAGTTATTAACAGGAGAGAAGATTATCTTTAGATCTCCAGATAAAAAGGAAGCTGTACATCTCTGTATTTATGAGAGAAATCAGTCTAGTCATAAGGGAGTATGCGGCATGGCCAATACTACGTTTCACGTTAATAACAATAATGGAACTATATTTTTCGATCTATATTCATTCATTCAAAAATCTGAAAAATTGGATTCGTACAAATTGGATTCTATATCCAAGAACGCGTTCAGTTGCATGGGTAAAGTATTAAATAGAGGAGTTAGAGAAATGACGTTCATCGGTGACGATACTACGGACGCGAAAGGCAAAGCCGATACATTTGCAAAGGTTTTAACAACAGGTAATTATGTGACTGTTGATGAGGATATTATATGTAAAGTAATTCGTAAAGATATTTGGGAAAATGGATTTAAAGTCGTACTATCATGTCCTACTTTACCTAATGATACATATAAATTATCTTTCGGAAAGGATGACATTGATTTAGCTCAGATGTATAAGGATTATAATCTAAACATAGCTTTAGATATGGCTAGATACTGTATTCATGATGCTTGTTTGTGTCAGTATTTGTGGGAGTATTATGGAGTAGAAACAAAAACAGACGCTGGTGCGTCAACATATGTGCTTCCTCAATCCATGGTATTCGAATATAGAGCGAGTACAGTCATCAAGGGTCCACTGTTAAAGCTATTGTTGGAAACTAAAACTATCTTAGTCAGATCAGAAACAAAACAAAAGTTTCCTTATGAAGGCGGTAAGGTATTTGCTCCAAAACAAAAAATGTTTAGTAATAATGTATTAATCTTTGATTATAACAGTCTGTATCCTAATGTGTGTATCTTTGGAAATCTATCTCCGGAAACATTAGTCGGTGTCGTTGTTAGTACCAATAGATTGGAAGAAGAAATAAATAATCAGCTCTTGCTTCAGAAATATCCACCTCCTAGATATATTACGGTTCATTGTGAACCTAGACTACCGAACCTCATCTCTGAAATAGCAATTTTCGATAGATCAATAGAAGGAACCATTCCTAGACTATTAAGAACATTTTTGGCAGAGAGAGCCAGATATAAAAAGATGTTAAAACAGGCTACCAGTTCAACTGAAAAGGCCATCTATGATTCCATGCAATATACGTACAAGATAGTAGCCAACTCAGTATATGGTCTGATGGGATTTAGAAATAGTGCTCTATACTCATACGCTTCGGCTAAGAGTTGCACATCCATAGGACGTAGAATGATCTTGTATCTAGAATCGGTACTAAATGGAGCAGAGTTATCCAACGGTATGTTACGGTTTGCCAATACATTAAGTAATCCATTTTATATGGACGATAGAGATATTAATCCGATTGTGAAAACATCGTTGCCTATAGATTATAGATTTCGTTTTCGTAGCGTGTATGGAGATACCGACTCCGTGTTTACAGAGATAGACAGTCAAGATGTAGATAAGTCCATAGAAATAGCAAAGGAGTTAGAACGACTGATTAATAGTAGAGTATTGTTTAATAATTTTAAAATAGAGTTTGAGGCGGTATATAAGAATTTGATTATGCAATCGAAGAAGAAATATACAACGATGAAATACTCGGCATCGTCGAATTCAAAATCTGTACCTGAGAGAATTAATAAAGGTACTAGTGAAACTAGAAGAGATGTTTCCAAGTTTCATAAGAATATGATTAAGACATACAAGACCAGACTGTCTGAGATGTTGTCTGAAGGACGGATGAATTCTAATCAGGTATGTATAGATATTCTCCGTTCTTTAGAAACAGATTTACGATCCGAATTTGATAGTAGATCGTCTCCTCTAGAATTATTTATGTTGAGTCGAATGCATCACTCAAATTATAAATCCGCAGATAACCCTAATATGTATTTGGTTACTGAATATAATAAAAACAATCCAGAGACTATAGAACTTGGAGAACGATATTATTTTGCATATATCTGTCCAGCTAATGTACCATGGACCAAAAAACTTGTAAATATTAAAACATATGAAACAATTATCGATAGAAGTTTTAAACTCGGCAGCAATCAAAGAATATTTTACGAAGTTTACTTTAAACGATTGACGTCTGAAATAGTTAATCTATTGGATAATAAAGTTTTATGCATCTCATTTTTTCAAAGAATGTTTGGTTCAAGACCTACATTTTACGAAGCA
>JX878426
ATGGATGTTAGGTGTATTAATTGGTTTGAAAGTCACGGTGAAAACAGATTTTTATATCTGAAATCCAGATGTCGAAATGGCGAGACAGTATTTATACGATTTCCTCATTACTTTTATTACGTAGTGACGGACGAAATATATCAGTCATTATCTCCTCCTCCATTTAATGCGAGGCCGATGGGAAAGATGAGAACTATAGACATTGACGAGATAATAAGTTATAATCTAGATATTAAAGATAGAAAATGCTCCGTCGCAGATATGTGGTTGATAGAAGAGCCAAAGAAACGCAGCATACAAAATGCCACCATGGATGAATTTCTCAATATTAGTTGGTTTTATATTTCTAACGGGATATCTCCAGACGGATGTTACTCGTTGGACGAGCAATATTTGACAAAGATTAACAATGGATGTTATCATTGTGACGATCCACGTAACTGTTTCGCTAAAGAAATACCTAGATTCGATATCCCAAGATCGTACTTATTTCTAGATATAGAGTGTCACTTCGATAAGAAGTTTCCTTCTGTATTTATTAACCCAATCTCGCATACAAGTTACTGTTATATCGATTTAAGTGGTAAACGATTACTGTTTACGCTCATTAATGAAGAGATGTTAACGGAACAGGAAATACAAGAAGCCGTCGATAGAGGATGTTTGAGGATACAGTCGCTAATGGAAATGGATTACGAACGAGAACTAGTTCTATGTTCTGAAATAGTTTTGTTACGAATAGCTAAACAATTGTTGGAACTAACGTTCGACTACGTCGTTACCTTTAACGGACATAACTTTGATCTGAGATATATTACTAATCGTCTAGAGTTATTAACAGGAGAGAAGATTATCTTTAGATCTCCAGACAAAAAGGAAGCTGTACATCTCTGTATTTATGAGAGAAATCAGTCTAGTCATAAGGGAGTATGCGGCATGGCCAATACTACGTTTCACGTTAATAACAATAATGGAACTATATTTTTCGATCTATATTCATTCATTCAAAAATCTGAAAAATTGGATTCGTACAAATTGGATTCTATATCCAAGAACGCGTTCAGTTGCATGGGTAAAGTATTAAATAGAGGAGTTAGAGAAATGACGTTCATCGGTGACGATACTACGGACGCGAAAGGCAAAGCCGATACATTTGCAAAGGTTTTAACAACAGGTAATTATGTGACTGTTGATGAGGATATTATATGTAAAGTAATTCGTAAAGATATTTGGGAAAATGGATTTAAAGTCGTACTATCATGTCCTACTTTACCTAATGATACATATAAATTATCTTTCGGAAAGGATGACATTGATTTAGCTCAGATGTATAAGGATTATAATCTAAACATAGCTTTAGATATGGCTAGATACTGTATTCATGATGCTTGTTTGTGTCAGTATTTGTGGGAGTATTATGGAGTAGAAACAAAAACAGACGCTGGTGCGTCAACATATGTGCTTCCTCAATCCATGGTATTCGAATATAGAGCGAGTACAGTCATCAAGGGTCCACTGTTAAAGCTATTGTTGGAAACTAAAACTATCTTAGTCAGATCAGAAACAAAACAAAAGTTTCCTTATGAAGGCGGTAAGGTATTTGCTCCAAAACAAAAAATGTTTAGTAATAATGTATTAATCTTTGATTATAACAGTCTGTATCCTAATGTGTGTATCTTTGGAAATCTATCTCCGGAAACATTAGTCGGTGTCGTTGTTAGTACCAATAGATTGGAAGAAGAAATAAATAATCAGCTCTTGCTTCAGAAATATCCACCTCCTAGATATATTACGGTTCATTGTGAACCTAGACTACCGAACCTCATCTCTGAAATAGCAATTTTCGATAGATCAATAGAAGGAACCATTCCTAGACTATTAAGAACATTTTTGGCAGAGAGAGCCAGATATAAAAAGATGTTAAAACAGGCTACCAGTTCAACTGAAAAGGCCATCTATGATTCCATGCAATATACGTACAAGATAGTAGCCAACTCAGTATATGGTCTGATGGGATTTAGAAATAGTGCTCTATACTCATACGCTTCGGCTAAGAGTTGCACATCCATAGGACGTAGAATGATCTTGTATCTAGAATCGGTACTAAATGGAGCAGAGTTATCCAACGGTATGTTACGGTTTGCCAATACATTAAGTAATCCATTTTATATGGACGATAGAGATATTAATCCGATTGTGAAAACATCGTTGCCTATAGATTATAGATTTCGTTTTCGTAGCGTGTATGGAGATACCGACTCCGTGTTTACAGAGATAGACAGTCAAGATGTAGATAAGTCCATAGAAATAGCAAAGGAGTTAGAACGACTGATTAATAGTAGAGTATTGTTTGATAATTTTAAAATAGAGTTTGAGGCGGTATATAAGAATTTGATTATGCAATCGAAGAAGAAATATACAACGATGAAATACTCGGCATCGTCGAATTCAAAATCTGTACCTGAGAGAATTAATAAAGGTACTAGTGAAACTAGAAGAGATGTTTCCAAGTTTCATAAGAATATGATTAAGACATACAAGACCAGACTGTCTGAGATGTTGTCTGAAGGACGGATGAATTCTAATCAGGTATGTATAGATATTCTCCGTTCTTTAGAAACAGATTTACGATCCGAATTTGATAGTAGATCGTCTCCTCTAGAATTATTTATGTTGAGTCGAATGCATCACTCAAATTATAAATCCGCAGATAACCCTAATATGTATTTGGTTACTGAATATAATAAAAACAATCCAGAGACTATAGAACTTGGAGAACGATATTATTTTGCATATATCTGTCCAGCTAATGTACCATGGACCAAAAAACTTGTAAATATTAAAACATATGAAACAATTATCGATAGAAGTTTTAAACTCGGCAGCAATCAAAGAATATTTTACGAAGTTTACTTTAAACGATTGACGTCTGAAATAGTTAATCTATTGGATAATAAAGTTTTATGCATCTCATTTTTTCAAAGAATGTTTGGTTCAAGACCTACATTTTACGAAGCA
>HM172544
ATGGATGTTAGGTGTATTAATTGGTTTGAAAGTCACGGTGAAAACAGATTTTTATATCTGAAATCCAGATGTCGAAATGGCGAGACAGTATTTATACGATTTCCTCATTACTTTTATTACGTAGTGACGGACGAAATATATCAGTCATTATCTCCTCCTCCATTTAATGCGAGGCCGATGGGAAAGATGAGAACTATAGACATTGACGAGACAATAAGTTATAATCTAGATATTAAAGATAGAAAATGCTCCGTCGCAGATATGTGGTTGATAGAAGAGCCAAAGAAACGCAGCATACAAAATGCCACCATGGATGAATTTCTCAATATTAGTTGGTTTTATATTTCTAACGGGATATCTCCAGACGGATGTTACTCGTTGGACGAGCAATATTTGACAAAGATTAACAATGGATGTTATCATTGTGACGATCCACGTAACTGTTTCGCTAAAGAAATACCTAGATTCGATATCCCAAGATCGTACTTATTTCTAGATATAGAGTGTCACTTCGATAAGAAGTTTCCTTCTGTATTTATTAACCCAATCTCGCATACAAGTTACTGTTATATCGATTTAAGTGGTAAACGATTACTGTTTACGCTCATTAATGAAGAGATGTTAACGGAACAGGAAATACAAGAAGCCGTCGATAGAGGATGTTTGAGGATACAGTCGCTAATGGAAATGGATTACGAACGAGAACTAGTTCTATGTTCTGAAATAGTTTTGTTACGAATAGCTAAACAATTGTTGGAACTAACGTTCGACTACGTCGTTACCTTTAACGGACATAACTTTGATCTGAGATATATTACTAATCGTCTAGAGTTATTAACAGGAGAGAAGATTATCTTTAGATCTCCAGACAAAAAGGAAGCTGTACATCTCTGTATTTATGAGAGAAATCAGTCTAGTCATAAGGGAGTATGCGGCATGGTCAATACTACGTTTCACGTTAATAACAATAATGGAACTATATTTTTCGATCTATATTCATTCATTCAAAAATCTGAAAAATTGGATTCGTACAAATTGGATTCTATATCCAAGAACGCGTTCAGTTGCATGGGTAAAGTATTAAATAGAGGAGTTAGAGAAATGACGTTCATCGGTGACGATACTACGGACGCGAAAGGCAAAGCCGATACATTTGCAAAGGTTTTAACAACAGGTAATTATGTGACTGTTGATGAGGATATTATATGTAAAGTAATTCGTAAAGATATTTGGGAAAATGGATTTAAAGTCGTACTATCATGTCCTACTTTACCTAATGATACATATAAATTATCTTTCGGAAAGGATGACATTGATTTAGCTCAGATGTATAAGGATTATAATCTAAACATAGCTTTAGATATGGCTAGATACTGTATTCATGATGCTTGTTTGTGTCAGTATTTGTGGGAGTATTATGGAGTAGAAACAAAAACAGACGCTGGTGCGTCAACATATGTGCTTCCTCAATCCATGGTATTCGAATATAGAGCGAGTACAGTCATCAAGGGTCCACTGTTAAAGCTATTGTTGGAAACTAAAACTATCTTAGTCAGATCAGAAACAAAACAAAAGTTTCCTTATGAAGGCGGTAAGGTATTTGCTCCAAAACAAAAAATGTTTAGTAATAATGTATTAATCTTTGATTATAACAGTCTGTATCCTAATGTGTGTATCTTTGGAAATCTATCTCCGGAAACATTAGTCGGTGTCGTTGTTAGTACCAATAGATTGGAAGAAGAAATAAATAATCAGCTCTTGCTTCAGAAATATCCACCTCCTAGATATATTACGGTTCATTGTGAACCTAGACTACCGAACCTCATCTCTGAAATAACAATTTTCGATAGATCAATAGAAGGAACCATTCCTAGACTATTAAGAACATTTTTGGCAGAGAGAGCCAGATATAAAAAGATGTTAAAACAGGCTACCAGTTCAACTGAAAAGGCCATCTATGATTCCATGCAATATACGTACAAGATAGTAGCCAACTCAGTATATGGTCTGATGGGATTTAGAAATAGTGCTCTATACTCATACGCTTCGACTAAGAGTTGCACATCCATAGGACGTAGAATGATCTTGTATCTAGAATCGGTACTAAATGGAGCAGAGTTATCCAACGGTATGTTACGGTTTGCCAATACATTAAGTAATCCATTTTATATGGACGATAGAGATATTAATCCGATTGTGAAAACATCGTTGCCTATAGATTATAGATTTCGTTTTCGTAGCGTGTATGGAGATACCGACTCCGTGTTTACAGAGATAGACAGTCAAGATGTAGATAAGTCCATAGAAATAGCAAAGGAGTTAGAACGACTGATTAATAGTAGAGTATTGTTTAATAATTTTAAAATAGAGTTTGAGGCGGTATATAAGAATTTGATTATGCAATCGAAGAAGAAATATACAATGATGAAATACTCGGCATCGTCGAATTCAAAATCTGTACCTGAGAGAATTAATAAAGGTACTAGTGAAACTAGAAGAGATGTTTCCAAGTTTCATAAGAATATGATTAAGACATACAAGACCAGACTGTCTGAGATGTTGTCTGAAGGACGGATGAATTCTAATCAGGTATGTATAGATATTCTCCGTTCTTTAGAAACAGATTTACGATCCGAATTTGATAGTAGATCGTCTCCTCTAGAATTATTTATGTTGAGTCGAATGCATCACTCAAATTATAAATCCGCAGATAACCCTAATATGTATTTGGTTACTGAATATAATAAAAACAATCCGGAGACTATAGAACTTGGAGAACGATATTATTTTGCATATATCTGTCCAGCTAATGTACCATGGACCAAAAAACTTGTAAATATTAAAACATATGAAACAATTATCGATAGAAGTTTTAAACTCGGCAGCAATCAAAGAATATTTTACGAAGTTTACTTTAAACGATTGACGTCTGAAATAGTTAATCTATTGGATAATAAAGTTTTATGCATCTCATTTTTTCAAAGAATGTTTGGTTCAAGACCTACATTTTACGAAGCA
>MG693725
ATGGATGTTAGGTGTATTAATTGGTTTGAAAGTCACGGTGAAAACAGATTTTTATATCTGAAATCCAGATGTCGAAATGGCGAGACCGTATTTATACGATTTCCTCATTACTTTTATTACGTAGTGACGGACGAAATATATCAGTCATTATCTCCTCCTCCATTTAATGCGAGGCCGATGGGAAAGATGAGAACTATAGACATTGACGAGACAATAAGTTATAATCTAGATATTAAAGATAGAAAATGCTCCGTCGCAGATATGTGGTTGATAGAAGAGCCAAAGAAACGCAGCATACAAAATGCCACCATGGATGAATTTCTCAATATTAGTTGGTTTTATATTTCTAACGGGATATCTCCAGACGGATGTTACTCGTTGGACGAGCAATATTTGACAAAGATTAACAATGGATGTTATCATTGTGACGATCCACGTAACTGTTTCGCTAAAGAAATACCTAGATTCGATATCCCAAGATCGTACTTATTTCTAGATATAGAGTGTCACTTCGATAAGAAGTTTCCTTCTGTATTTATTAACCCAATCTCGCATACAAGTTACTGTTATATCGATTTAAGTGGTAAACGATTACTGTTTACGCTCATTAATGAAGAGATGTTAACGGAACAGGAAATACAAGAAGCCGTCGATAGAGGATGTTTGAGGATACAGTCGCTAATGGAAATGGATTACGAACGAGAACTAGTTCTATGTTCTGAAATAGTTTTGTTACGAATAGCTAAACAATTGTTGGAACTAACGTTCGACTACGTCGTTACCTTTAACGGACATAACTTTGATCTGAGATATATTACTAATCGTCTAGAGTTATTAACAGGAGAGAAGATTATCTTTAGATCTCCAGACAAAAAGGAAGCTGTACATCTCTGTATTTATGAGAGAAATCAGTCTAGTCATAAGGGAGTATGCGGCATGGCCAATACTACGTTTCACGTTAATAACAATAATGGAACTATATTTTTCGATCTATATTCATTCATTCAAAAATCTGAAAAATTGGATTCGTACAAATTGGATTCTATATCCAAGAACGCGTTCAGTTGCATGGGTAAAGTATTAAATAGAGGAGTTAGAGAAATGACGTTCATCGGTGACGATACTACGGACGCGAAAGGCAAAGCCGATACATTTGCAAAGGTTTTAACCACAGGTAATTACGTGACTGTTGATGAGGATATTATATGTAAAGTAATTCGTAAAGATATTTTGGAAAATGGATTTAAAGTCGTACTATCATGTCCTACTTTACCTAATGATATATATAAATTATCTTTCGGAAAGGATGACATTGATTTAGCTCAGATGTATAAGGATTATAATCTAAACATAGCTTTAGATATGGCTAGATACTGTATTCATGATGCTTGTTTGTGTCAGTATTTGTGGGAGTATTATGGAGTAGAAACAAAAACAGACGCTGGTGCGGCAACATATGTGCTTCCTCAATCCATGGTATTCGAATATAGAGCGAGTACAATCATCAAGGGTCCACTGTTAAAGCTATTGTTGGAAACTAAAACTATCTTAGTCAGATCAGAAACAAAACAAAAGTTTCCTTATGAAGGCGGTAAGGTATTTGCTCCAAAACAAAAAATGTTTAGTAATAATGTATTAATCTTTGATTATAACAGTCTGTATCCTAATGTGTGTATCTTTGGAAATCTATCTCCGGAAACATTAGTCGGTGTCGTTGTTAGTACCAATAGATTGGAAGAAGAAATAAATAATCAACTCTTGCTTCAGAAATATCCACCTCCTAGATATATTACGGTTCATTGTGAACCTAGACTACCGAACCTCATCTCTGAAATAGCAATTTTCGATAGATCAATAGAAGGAACCATTCCTAGACTATTAAGAACATTTTTGGCAGAGAGAGCCAGATATAAAAAGATGTTAAAACAGGCTACCAGTTCAACTGAAAAGGCCATTTATGATTCCATGCAATATACGTACAAGATAGTAGCCAACTCAGTATATGGTCTGATGGGATTTAGAAATAGTGCTCTATACTCATACGCTTCGGCTAAGAGTTGCACATCCATAGGACGTAGAATGATATTGTATCTAGAATCGGTACTAAATGGAGCAGAGTTATCCAACGGTATGTTACGGTTTGCCAATACATTAAGTAATCCATTTTATATGGACGATAGAGATATTAATCCGATTGTGAAAACATCGTTGCCTATAGATTATAGATTTCGTTTTCGTAGCGTGTATGGAGATACCGACTCCGTGTTTACAGAGATAGACAGTCAAGATGTAGATAAGTCCATAGAAATAGCAAAGGAGTTAGAACGACTGATTAATAGTAGAGTATTGTTTAATAATTTTAAAATAGAGTTTGAGGCGGTATATAAGAATTTGATTATGCAATCGAAGAAGAAATATACAACGATGAAATACTCGGCATCGTCGAATTCAAAATCTGTACCTGAGAGAATTAATAAAGGTACTAGTGAAACTAGAAGAGATGTTTCCAAGTTTCATAAGAATATGATTAAGACATACAAGACCAGACTGTCTGAGATGTTGTCTGAAGGACGGATGAATTCTAATCAGGTATGTATAGATATTCTCCGTTCTTTAGAAACAGATTTACGATCCGAATTTGATAGTAGATCGTCTCCTCTAGAATTATTTATGTTGAGTCGAATGCATCACTCAAATTATAAATCCGCAGATAACCCTAATATGTATTTGGTTACTGAATATAATAAAAACAATCCAGAGACTATAGAACTTGGAGAACGATATTATTTTGCATATATCTGTCCAGCTAATGTACCATGGACCAAAAAACTTGTAAATATTAAAACATATGAAACAATTATCGATAGAAGTTTTAAACTCGGCAGCAATCAAAGAATATTTTACGAAGTTTACTTTAAACGATTGACGTCTGAAATAGTTAATCTATTGGATAATAAAGTTTTATGCATCTCATTTTTTCAAAGAATGTTTGGTTCAAGACCTACATTTTACGAAGCA
>ON754989
ATGGATGTTAGGTGTATTAATTGGTTTGAAAGTCACGGTGAAAACAGATTTTTATATCTGAAATCCAGATGTCGAAATGGCGAGACCGTATTTATACGATTTCCTCATTACTTTTATTACGTAGTGACGGACGAAATATATCAGTCATTATCTCCTCCTCCATTTAATGCGAGGCCGATGGGAAAGATGAGAACTATAGACATTGACGAGACAATAAGTTATAATCTAGATATTAAAGATAGAAAATGCTCCGTCGCAGATATGTGGTTGATAGAAGAGCCAAAGAAACGCAGCATACAAAATGCCACCATGGATGAATTTTTCAATATTAGTTGGTTTTATATTTCTAACGGGATATCTCCAGACGGATGTTACTCGTTGGACGAGCAATATTTGACAAAGATTAACAATGGATGTTATCATTGTGACGATCCACGTAACTGTTTCGCTAAAGAAATACCTAGATTCGATATCCCAAGATCGTACTTATTTCTAGATATAGAGTGTCACTTCGATAAGAAGTTTCCTTCTGTATTTATTAACCCAATCTCGCATACAAGTTACTGTTATATCGATTTAAGTGGTAAACGATTACTGTTTACGCTCATTAATGAAGAGATGTTAACGGAACAGGAAATACAAGAAGCCGTCGATAGAGGATGTTTGAGGATACAGTCGCTAATGGAAATGGATTACGAACGAGAACTAGTTCTATGTTCTGAAATAGTTTTGTTACGAATAGCTAAACAATTGTTGGAACTAACGTTCGACTACGTCGTTACCTTTAACGGACATAACTTTGATCTGAGATATATTACTAATCGTCTAGAGTTATTAACAGGAGAGAAGATTATCTTTAGATCTCCAGACAAAAAGGAAGCTGTACATCTCTGTATTTATGAGAGAAATCAGTCTAGTCATAAGGGAGTATGCGGCATGGCCAATACTACGTTTCACGTTAATAACAATAATGGAACTATATTTTTCGATCTATATTCATTCATTCAAAAATCTGAAAAATTGGATTCGTACAAATTGGATTCTATATCCAAGAACGCGTTCAGTTGCATGGGTAAAGTATTAAATAGAGGAGTTAGAGAAATGACGTTCATCGGTGACGATACTACGGACGCGAAAGGCAAAGCCGATACATTTGCAAAGGTTTTAACCACAGGTAATTACGTGACTGTTGATGAGGATATTATATGTAAAGTAATTCGTAAAGATATTTTGGAAAATGGATTTAAAGTCGTACTATCATGTCCTACTTTACCTAATGATATATATAAATTATCTTTCGGAAAGGATGACATTGATTTAGCTCAGATGTATAAGGATTATAATCTAAACATAGCTTTAGATATGGCTAGATACTGTATTCATGATGCTTGTTTGTGTCAGTATTTGTGGGAGTATTATGGAGTAGAAACAAAAACAGACGCTGGTGCGGCAACATATGTGCTTCCTCAATCCATGGTATTCGAATATAGAGCGAGTACAATCATCAAGGGTCCACTGTTAAAGTTATTGTTGGAAACTAAAACTATCTTAGTTAGATCAGAAACAAAACAAAAGTTTCCTTATGAAGGCGGTAAGGTATTTGCTCCAAAACAAAAAATGTTTAGTAATAATGTATTAATCTTTGATTATAACAGTCTGTATCCTAATGTGTGTATCTTTGGAAATCTATCTCCGGAAACATTAGTCGGTGTCGTTGTTAGTACCAATAGATTGGAAGAAGAAATAAATAATCAACTCTTGCTTCAGAAATATCCACCTCCTAGATATATTACGGTTCATTGTGAACCTAGACTACCGAACCTCATCTCTGAAATAGCAATTTTCGATAGATCAATAGAAGGAACCATTCCTAGACTATTAAGAACATTTTTGGCAGAGAGAGCCAGATATAAAAAGATGTTAAAACAGGCTACCAGTTCAACTGAAAAGGCCATCTATGATTCCATGCAATATACGTACAAGATAGTAGCCAACTCAGTATATGGTCTGATGGGATTTAGAAATAGTGCTCTATACTCATACGCTTCGGCTAAGAGTTGCACATCCATAGGACGTAGAATGATATTGTATCTAGAATCGGTACTAAATGGAGCAGAGTTATCCAACGGTATGTTACGGTTTGCCAATACATTAAGTAATCCATTTTATATGGACGATAGAGATATTAATCCGATTGTGAAAACATCGTTGCCTATAGATTATAGATTTCGTTTTCGTAGCGTGTATGGAGATACCGACTCCGTGTTTACAGAGATAGACAGTCAAGATGTAGATAAGTCCATAGAAATAGCAAAGGAGTTAGAACGACTGATTAATAGTAGAGTATTGTTTAATAATTTTAAAATAGAGTTTGAGGCGGTATATAAGAATTTGATTATGCAATCGAAGAAGAAATATACAACGATGAAATACTCGGCATCGTCGAATTCAAAATCTGTACCTGAGAGAATTAATAAAGGTACTAGTGAAACTAGAAGAGATGTTTCCAAGTTTCATAAGAATATGATTAAGACATACAAGACCAGACTGTCTGAGATGTTGTCTGAAGGACGGATGAATTCTAATCAGGTATGTATAGATATTCTCCGTTCTTTAGAAACAGATTTACGATCCGAATTTGATAGTAGATCGTCTCCTCTAGAATTATTTATGTTGAGTCGAATGCATCACTCAAATTATAAATCCGCAGATAACCCTAATATGTATTTGGTTACTGAATATAATAAAAACAATCCAGAGACTATAGAACTTGGAGAACGATATTATTTTGCATATATCTGTCCAGCTAATGTACCATGGACCAAAAAACTTGTAAATATTAAAACATATGAAACAATTATCGATAGAAGTTTTAAACTCGGCAGCAATCAAAGAATATTTTACGAAGTTTACTTTAAACGATTGACGTCTGAAATAGTTAATCTATTGGATAATAAAGTTTTATGCATCTCATTTTTTCAAAGAATGTTTGGTTCAAGACCTACATTTTACGAAGCA
>ON622721
ATGGATGTTAGGTGTATTAATTGGTTTGAAAGTCACGGTGAAAACAGATTTTTATATCTGAAATCCAGATGTCGAAATGGCGAGACCGTATTTATACGATTTCCTCATTACTTTTATTACGTAGTGACGGACGAAATATATCAGTCATTATCTCCTCCTCCATTTAATGCGAGGCCGATGGGAAAGATGAGAACTATAGACATTGACGAGACAATAAGTTATAATCTAGATATTAAAGATAGAAAATGCTCCGTCGCAGATATGTGGTTGATAGAAGAGCCAAAGAAACGCAGCATACAAAATGCCACCATGGATGAATTTTTCAATATTAGTTGGTTTTATATTTCTAACGGGATATCTCCAGACGGATGTTACTCGTTGGACGAGCAATATTTGACAAAGATTAACAATGGATGTTATCATTGTGACGATCCACGTAACTGTTTCGCTAAAGAAATACCTAGATTCGATATCCCAAGATCGTACTTATTTCTAGATATAGAGTGTCACTTCGATAAGAAGTTTCCTTCTGTATTTATTAACCCAATCTCGCATACAAGTTACTGTTATATCGATTTAAGTGGTAAACGATTACTGTTTACGCTCATTAATGAAGAGATGTTAACGGAACAGGAAATACAAGAAGCCGTCGATAGAGGATGTTTGAGGATACAGTCGCTAATGGAAATGGATTACGAACGAGAACTAGTTCTATGTTCTGAAATAGTTTTGTTACGAATAGCTAAACAATTGTTGGAACTAACGTTCGACTACGTCGTTACCTTTAACGGACATAACTTTGATCTGAGATATATTACTAATCGTCTAGAGTTATTAACAGGAGAGAAGATTATCTTTAGATCTCCAGACAAAAAGGAAGCTGTACATCTCTGTATTTATGAGAGAAATCAGTCTAGTCATAAGGGAGTATGCGGCATGGCCAATACTACGTTTCACGTTAATAACAATAATGGAACTATATTTTTCGATCTATATTCATTCATTCAAAAATCTGAAAAATTGGATTCGTACAAATTGGATTCTATATCCAAGAACGCGTTCAGTTGCATGGGTAAAGTATTAAATAGAGGAGTTAGAGAAATGACGTTCATCGGTGACGATACTACGGACGCGAAAGGCAAAGCCGATACATTTGCAAAGGTTTTAACCACAGGTAATTACGTGACTGTTGATGAGGATATTATATGTAAAGTAATTCGTAAAGATATTTTGGAAAATGGATTTAAAGTCGTACTATCATGTCCTACTTTACCTAATGATATATATAAATTATCTTTCGGAAAGGATGACATTGATTTAGCTCAGATGTATAAGGATTATAATCTAAACATAGCTTTAGATATGGCTAGATACTGTATTCATGATGCTTGTTTGTGTCAGTATTTGTGGGAGTATTATGGAGTAGAAACAAAAACAGACGCTGGTGCGGCAACATATGTGCTTCCTCAATCCATGGTATTCGAATATAGAGCGAGTACAATCATCAAGGGTCCACTGTTAAAGCTATTGTTGGAAACTAAAACTATCTTAGTTAGATCAGAAACAAAACAAAAGTTTCCTTATGAAGGCGGTAAGGTATTTGCTCCAAAACAAAAAATGTTTAGTAATAATGTATTAATCTTTGATTATAACAGTCTGTATCCTAATGTGTGTATCTTTGGAAATCTATCTCCGGAAACATTAGTCGGTGTCGTTGTTAGTACCAATAGATTGGAAGAAGAAATAAATAATCAACTCTTGCTTCAGAAATATCCACCTCCTAGATATATTACGGTTCATTGTGAACCTAGACTACCGAACCTCATCTCTGAAATAGCAATTTTCGATAGATCAATAGAAGGAACCATTCCTAGACTATTAAGAACATTTTTGGCAGAGAGAGCCAGATATAAAAAGATGTTAAAACAGGCTACCAGTTCAACTGAAAAGGCCATCTATGATTCCATGCAATATACGTACAAGATAGTAGCCAACTCAGTATATGGTCTGATGGGATTTAGAAATAGTGCTCTATACTCATACGCTTCGGCTAAGAGTTGCACATCCATAGGACGTAGAATGATATTGTATCTAGAATCGGTACTAAATGGAGCAGAGTTATCCAACGGTATGTTACGGTTTGCCAATACATTAAGTAATCCATTTTATATGGACGATAGAGATATTAATCCGATTGTGAAAACATCGTTGCCTATAGATTATAGATTTCGTTTTCGTAGCGTGTATGGAGATACCGACTCCGTGTTTACAGAGATAGACAGTCAAGATGTAGATAAGTCCATAGAAATAGCAAAGGAGTTAGAACGACTGATTAATAGTAGAGTATTGTTTAATAATTTTAAAATAGAGTTTGAGGCGGTATATCAGAATTTGATTATGCAATCGAAGAAGAAATATACAACGATGAAATACTCGGCATCGTCGAATTCAAAATCTGTACCTGAGAGAATTAATAAAGGTACTAGTGAAACTAGAAGAGATGTTTCCAAGTTTCATAAGAATATGATTAAGACATACAAGACCAGACTGTCTGAGATGTTGTCTGAAGGACGGATGAATTCTAATCAGGTATGTATAGATATTCTCCGTTCTTTAGAAACAGATTTACGATCCGAATTTGATAGTAGATCGTCTCCTCTAGAATTATTTATGTTGAGTCGAATGCATCACTCAAATTATAAATCCGCAGATAACCCTAATATGTATTTGGTTACTGAATATAATAAAAACAATCCAGAGACTATAGAACTTGGAGAACGATATTATTTTGCATATATCTGTCCAGCTAATGTACCATGGACCAAAAAACTTGTAAATATTAAAACATATGAAACAATTATCGATAGAAGTTTTAAACTCGGCAGCAATCAAAGAATATTTTACGAAGTTTACTTTAAACGATTGACGTCTGAAATAGTTAATCTATTGGATAATAAAGTTTTATGCATCTCATTTTTTCAAAGAATGTTTGGTTCAAGACCTACATTTTACGAAGCA
