# Supplementary material for: Evolutionary dissection of monkeypox virus: Positive Darwinian selection drives the adaptation of virus–host interaction proteins
Source: Front Cell Infect Microbiol. 2023 Jan 13;12:1083234. doi: 10.3389/fcimb.2022.1083234 (PMC9880225; doi:10.3389/fcimb.2022.1083234)
Supplement: Supplementary file 1 [file DataSheet_1.zip › Dataset_MPXV_coding_gene_allleles/MPXVgp060.fas]

>MT903346
ATGTTCATGTATCCGGAATTTGCGAGGAAGGCTTTATCAAAGCTTATTTCAAAAAAATTAAACATTGAAAAGGTGTCTAGCAAGCACCAGCTCGTGTTACTGGATTATGGATTACACGGACTATTGCCAAAATCACTGTATCTGGAAGCTATTAATTCAGATATTCTCAATGTTAGGTTCTTTCCTCCTGAAATAATAAACGTCACTGATATCGTTAAGGCTCTCCAAAATTCTTGTAGAGTAGATGAGTACCTAAAAGCTGTTTCCTTATATCATAAGAATTCTTTAATGGTATCGGGACCAAATGTAGTCAAGCTTATGATAGAATATAATCTTCTTACACACAGTGACTTGGAATGGTTAATTAATGAGAATGTAGTCAAGGCTACATACCTTTTAAAAATCAATGCCTATATGATTAACTTTAAAATAGATCTAACTGTTGATGAAATCATTGACTTAGTTAAAGATATTCCTGTAGGAGCTACACTACATCTATATAATATATTAAACAATATAGATTTGGACATTATTCTTCGTATATCTGATGAATATAATATACCACCTGTTCACGATATTCTGTCTAAACTTACCAATGAAGAGATGTGTATAAAACTAGTTACAAAGTATCCTATGGACAATGTTATAAATTTTATTAATCAAGATGTTAGATATAGTCCCACCTTCATCAAGACAATTAAAGATTTTGTCAACGAGCATCTTCCAACCATGTACGATGGATTAAATGATTATCTACATTCTGTTATTATCGACGAGGACTTAATAGAGGAATATAAAATTAAATCCGTTGCCATGTTTAATTTGGAATACAAAACTGATATAGATACTCTAACATTGGACGAACAGATATTTGTAGAGGTAAACATCTCATATTATGATTTTAGATATAGACAATTTGCCGATGAATTTAGAGATTACATCATGATAAAAGAAAGAAGACAAATCACCATGCAATCTGGTGATAGAATAAGAAGGTTTAGACGTCCCATGTCATTGAGATCCACTATCATCAAAAAGGATACTGATTCTCTAGAGGATATTCTCTCACATATAGATAATGCCAAAAAAAATAGCAAGGTATCTATTGAAGATGTTGAGAGAATCATTTCATCTTTCCGTCTTAATCCCTGTGTTGTCAGACGTACCATGCTGTCTGATATAGATATCAAAACAAAGATAATGGTACTGAAAATTGCAAAAGATTGGAAATCTTGTACTTTGACACTATCAGTCAAAGGAATTATGGTAACAGATACCATCAATACCGTGTTATCCAAAATTCTGCATCATCATAGGAATGTCTTCAAGTATCTTACATCTGTAGAGAATAAAGAAATTGCTGTCTGTAATTGCTTCAGATGTCTGTCACTCTTCTATAGAAAATTAAAAAGTGTACGATGTGATCTACGCACAGACGATGGATTATTGGATAGGCTATACGATCTGACTAGATACGCCTTACACGGAAAAATCAATCAAAACTTAATAGGTCAACGATGTTGGGGTCCATTGACAGAAATTCTGTTTAACGAGAATAAAAAGAAAAAACTAAATAATTTAATGGAATACATCAAAATATCAGACATGTTGGTATACGGACACTACATCGAGAAGACGCTTATTCCAATTACTGATTCTCTTTCATTTAAGCTATTTGTTGATACCATGTCTGTGTTAAATGATCAATATGCCAAGGTTGTCATCTTCTTCAATACCATCATAGAATATATTATAGCTACTATCTATTATAGATTGACAGTCTTGGACAATTATAATAATGTCAAACATTTTGTATCCAAAGTGTTACACACTGTCATGGAAGCATGTGGCGTACTGTTTTCACACATTAAAGTTAATGACAAAATAGAGTATGAATTGGAGGAGATGGTGGACAAAGGTACTGTACCTTCTTATTTATATCATCTGTCCATCAACGTCATTTCAATAATATTGGATGATATAAATGGAACTCGT
>KJ642614
ATGTTCATGTATCCGGAATTTGCGAGGAAGGCTTTATCAAAGCTTATTTCAAAAAAATTAAACATTGAAAAGGTGTCTAGCAAGCACCAGCTCGTGTTACTGGATTATGGATTACACGGACTATTGCCAAAATCACTGTATCTGGAAGCTATTAATTCAGATATTCTCAATGTTAGGTTCTTTCCTCCTGAAATAATAAACGTCACTGATATCGTTAAGGCTCTCCAAAATTCTTGTAGAGTAGATGAGTACCTAAAAGCTGTTTCCTTATATCATAAGAATTCTTTAATGGTATCGGGACCAAATGTAGTCAAGCTTATGATAGAATATAATCTTCTTACACACAGTGACTTGGAATGGTTAATTAATGAGAATGTAGTCAAGGCTACATACCTTTTAAAAATCAATGCCTATATGATTAACTTTAAAATAGATCTAACTGTTGATGAAATCATTGACTTAGTTAAAGATATTCCTGTAGGAGCTACACTACATCTATATAATATATTAAACAATATAGATTTGGACATTATTCTTCGTATATCTGATGAATATAATATACCACCTGTTCACGATATTCTGTCTAAACTTACCAATGAAGAGATGTGTATAAAACTAGTTACAAAGTATCCTATGGACAATGTTATAAATTTTATTAATCAAGATGTTAGATATAGTCCCACCTTCATCAAGACAATTAAAGATTTTGTCAACGAGCATCTTCCAACCATGTACGATGGATTAAATGATTATCTACATTCTGTTATTATCGACGAGGACTTAATAGAGGAATATAAAATTAAATCCGTTGCCATGTTTAATTTGGAATACAAAACTGATATAGATACTCTAACATTGGACGAACAGATATTTGTAGAGGTAAACATCTCATATTATGATTTTAGATATAGACAATTTGCCGATGAATTTAGAGATTACATCATGATAAAAGAAAGAAGACAAATCACCATGCAATCTGGTGATAGAATAAGAAGGTTTAGACGTCCCATGTCATTGAGATCCACTATCATCAAAAAGGATACTGATTCTCTAGAGGATATTCTCTCACATATAGATAATGCCAAAAAAAATAGCAAGGTATCTATTGAAGATGTTGAGAGAATCATTTCATCTTTCCGTCTTAATCCCTGTGTTGTCAGACGTACCATGCTGTCTGATATAGATATCAAAACAAAGATAATGGTACTGAAAATTGCAAAAGATTGGAAATCTTGTACTTTGACACTATCAGTCAAAGGAATTATGGTAACAGATACCATCAATACCGTGTTATCCAAAATTCTGCATCATCATAGGAATGTCTTCAAGTATCTTACATCTGTAGAGAATAAAGAAATTGCTGTCTGTAATTGCTTCAGATGTCTGTCACTCTTCTATAGAAAATTAAAAAGTGTACGATGTGATCTACGCACAGACGATGGATTATTGGATAGGCTATACGATCTGACTAGATACGCCTTACACGGAAAAATCAATCAAAACTTAATAGGTCAACGATGTTGGGGTCCATTGACAGAAATTCTGTTTAACGAGAATAAAAAGAAAAAACTAAATAATTTAATGGAATACATCAAAATATCAGACATGTTGGTATACGGACACTACATCGAGAAGACGCTTATTCCAATTACTGATTCTCTTTCATTTAAGCTATTTGTTGATACCATGTCTGTGTTAAATGATCAATATGCCAAGGTTGTCATCTTCTTCAATACCATCATAGAATATATTATAGCTACTATCTATTATAGATTGACAGTCTTGGACAATTATACTAATGTCAAACATTTTGTATCCAAAGTGTTACACACTGTCATGGAAGCATGTGGCGTACTGTTTTCACACATTAAAGTTAATGACAAAATAGAGTATGAATTGGAGGAGATGGTGGACAAAGGTACTGTACCTTCTTATTTATATCATCTGTCCATCAACGTCATTTCAATAATATTGGATGATATAAATGGAACTCGT
>KP849470
ATGTTCATGTATCCGGAATTTGCGAGGAAGGCTTTATCAAAGCTTATTTCAAAAAAATTAAACATTGAAAAGGTGTCTAGCAAGCACCAGCTCGTGTTACTGGATTATGGATTACACGGACTATTGCCAAAATCACTGTATCTGGAAGCTATTAATTCAGATATTCTCAATGTTAGGTTCTTTCCTCCTGAAATAATAAACGTCACTGATATCGTTAAGGCTCTCCAAAATTCTTGTAGAGTAGATGAGTACCTAAAAGCTGTTTCCTTATATCATAAGAATTCTTTAATGGTATCGGGACCAAATGTAGTCAAGCTTATGATAGAATATAATCTTCTTACACACAGTGACTTGGAATGGTTAATTAATGAGAATGTAGTCAAGGCTACATACCTTTTAAAAATCAATGCCTATATGATTAACTTTAAAATAGATCTAACTGTTGATGAAATCATTGACTTAGTTAAAGATATTCCTGTAGGAGCTACACTACATCTATATAATATATTAAACAATATAGATTTGGACATTATTCTTCGTATATCTGATGAATATAATATACCACCTGTTCACGATATTCTGTCTAAACTTACCAATGAAGAGATGTGTATAAAACTAGTTACAAAGTATCCTATGGACAATGTTATAAATTTTATTAATCAAGATGTTAGATATAGTCCCACCTTCATCAAGACAATTAAAGATTTTGTCAACGAGCATCTTCCAACCATGTACGATGGATTAAATGATTATCTACATTCTGTTATTATCGACGAGGACTTAATAGAGGAATATAAAATTAAATCCGTTGCCATGTTTAATTTGGAATACAAAACTGATATAGATACTCTAACATTGGACGAACAGATATTTGTAGAGGTAAACATCTCATATTATGATTTTAGATATAGACAATTTGCCGATGAATTTAGAGATTACATCATGATAAAAGAAAGAAGACAAATCACCATGCAATCTGGTGATAGAATAAGAAGGTTTAGACGTCCCATGTCATTGAGATCCACTATCATCAAAAAGGATACTGATTCTCTAGAGGATATTCTCTCACATATAGATAATGCCAAAAAAAATAGCAAGGTATCTATTGAAGATGTTGAGAGAATCATTTCATCTTTCCGTCTTAATCCCTGTGTTGTCAGACGTACCATGCTGTCTGATATAGATATCAAAACAAAGATAATGGTACTGAAAATTGCAAAAGATTGGAAATCTTGTACTTTGACACTATCAGTCAAAGGAATTATGGTAACAGATACCATCAATACCGTGTTATCCAAAATTCTGCATCATCATAGGAATGTCTTCAAGTATCTTACATCTGTAGAGAATAAAGAAATTGCTGTCTGTAATTGCTTCAGATGTCTGTCACTCTTCTATAGAAAATTAAAAAGTGTACGATGTGATCTACGCACAGACGATGGATTATTGGATAGGCTATACGATCTGACTAGATACGCCTTACACGGAAAAATCAATCAAAACTTAATAGGTCAACGATGTTGGGGTCCATTGACAGAAATTCTGTTTAACGAGAATAAAAAGAAAAAACTAAATAATTTAATGGAATACATCAAAATATCAGACATGTTGGTATACGGACACTACATCGAGAAGACGCTTATTCCAATTACTGATTCTCTTTCATTTAAGCTATTTGTTGATACCATGTCTGTGTTAAATGATCAATATGCCAAGGTTGTCATCTTCTTCAATACCATCATAGAATATATTATAGCTACTATCTATTATAGATTGACAGTCTTGGACAATTATACTAATGTCAAACATTTTGTATCCAAAGTGTTACACACTGTCATGGAAGCATGTGGCGTACTGTTTTCACACATTAAAGTTAATGACAAAATAGAGTATGAATTGGAGGAGATGGTTGACAAAGGTACTGTACCTTCTTATTTATATCATCTGTCCATCAACGTCATTTCAATAATATTGGATGATATAAATGGAACTCGT
>KJ642616
ATGTTCATGTATCCGGAATTTGCGAGGAAGGCTTTATCAAAGCTTATTTCAAAAAAATTAAACATTGAAAAGGTGTCTAGCAAGCACCAGCTCGTGTTACTGGATTATGGATTACACGGACTATTGCCAAAATCACTGTATCTGGAAGCTATTAATTCAGATATTCTCAATGTTAGGTTCTTTCCTCCTGAAATAATAAACGTCACTGATATCGTTAAGGCTCTCCAAAATTCTTGTAGAGTAGATGAGTACCTAAAAGCTGTTTCCTTATATCATAAGAATTCTTTAATGGTATCGGGACCAAATGTAGTCAAGCTTATGATAGAATATAATCTTCTTACACACAGTGACTTGGAATGGTTAATTAATGAGAATGTAGTCAAGGCTACATACCTTTTAAAAATCAATGCCTATATGATTAACTTTAAAATAGATCTAACTGTTGATGAAATCATTGACTTAGTTAAAGATATTCCTGTAGGAGCTACACTACATCTATATAATATATTAAACAATATAGATTTGGACATTATTCTTCGTATATCTGATGAATATAATATACCACCTGTTCACGATATTCTGTCTAACCTTACCAATGAAGAGATGTGTATAAAACTAGTTACAAAGTATCCTATGGACAATGTTATAAATTTTATTAATCAAGATGTTAGATATAGTCCCACCTTCATCAAGACAATTAAAGATTTTGTCAACGAGCATCTTCCAACCATGTACGATGGATTAAATGATTATCTACATTCTGTTATTATCGACGAGGACTTAATAGAGGAATATAAAATTAAATCCGTTGCCATGTTTAATTTGGAATACAAAACTGATATAGATACTCTAACATTGGACGAACAGATATTTGTAGAGGTAAACATCTCATATTATGATTTTAGATATAGACAATTTGCCGATGAATTTAGAGATTACATCATGATAAAAGAAAGAAGACAAATCACCATGCAATCTGGTGATAGAATAAGAAGGTTTAGACGTCCCATGTCATTGAGATCCACTATCATCAAAAAGGATACTGATTCTCTAGAGGATATTCTCTCACATATAGATAATGCCAAAAAAAATAGCAAGGTATCTATTGAAGATGTTGAGAGAATCATTTCATCTTTCCGTCTTAATCCCTGTGTTGTCAGACGTACCATGCTGTCTGATATAGATATCAAAACAAAGATAATGGTACTGAAAATTGCAAAAGATTGGAAATCTTGTACTTTGACACTATCAGTCAAAGGAATTATGGTAACAGATACCATCAATACCGTGTTATCCAAAATTCTGCATCATCATAGGAATGTCTTCAAGTATCTTACATCTGTAGAGAATAAAGAAATTGCTGTCTGTAATTGCTTCAGATGTCTGTCACTCTTCTATAGAAAATTAAAAAGTGTACGATGTGATCTACGCACAGACGATGGATTATTGGATAGGCTATACGATCTGACTAGATACGCCTTACACGGAAAAATCAATCAAAACTTAATAGGTCAACGATGTTGGGGTCCATTGACAGAAATTCTGTTTAACGAGAATAAAAAGAAAAAACTAAATAATTTAATGGAATACATCAAAATATCAGACATGTTGGTATACGGACACTACATCGAGAAGACGCTTATTCCAATTACTGATTCTCTTTCATTTAAGCTATTTGTTGATACCATGTCTGTGTTAAATGATCAATATGCCAAGGTTGTCATCTTCTTCAATACCATCATAGAATATATTATAGCTACTATCTATTATAGATTGACAGTCTTGGACAATTATACTAATGTCAAACATTTTGTATCCAAAGTGTTACACACTGTCATGGAAGCATGTGGCGTACTGTTTTCACACATTAAAGTTAATGACAAAATAGAGTATGAATTGGAGGAGATGGTGGACAAAGGTACTGTACCTTCTTATTTATATCATCTGTCCATCAACGTCATTTCAATAATATTGGATGATATAAATGGAACTCGT
>KJ642615
ATGTTCATGTATCCGGAATTTGCGAGGAAGGCTTTATCAAAGCTTATTTCAAAAAAATTAAACATTGAAAAGGTGTCTAGCAAGCACCAGCTCGTGTTACTGGATTATGGATTACACGGACTATTGCCAAAATCACTGTATCTGGAAGCTATTAATTCAGATATTCTCAATGTTAGGTTCTTTCCTCCTGAAATAATAAACGTCACTGATATCGTTAAGGCTCTCCAAAATTCTTGTAGAGTAGATGAGTACCTAAAAGCTGTTTCCTTATATCATAAGAATTCTTTAATGGTATCGGGACCAAATGTAGTCAAGCTTATGATAGAATATAATCTTCTTACACACAGTGACTTGGAATGGTTAATTAATGAGAATGTAGTCAAGGCTACATACCTTTTAAAAATCAATGCCTATATGATTAACTTTAAAATAGATCTAACTGTTGATGAAATCATTGACTTAGTTAAAGATATTCCTGTAGGAGCTACACTACATCTATATAATATATTAAACAATATAGATTTGGACATTATTCTTCGTATATCTGATGAATATAATATACCACCTGTTCACGATATTCTGTCTAAACTTACCAATGAAGAGATGTGTATAAAACTAGTTACAAAGTATCCTATGGACAATGTTATAAATTTTATTAATCAAGATGTTAGATATAGTCCCACCTTCATCAAGACAATTAAAGATTTTGTCAACGAGCATCTTCCAACCATGTACGATGGATTAAATGATTATCTACATTCTGTTATTATCGACGAGGACTTAATAGAGGAATATAAAATTAAATCCGTTGCCATGTTTAATTTGGAATACAAAACTGATATAGATACTCTAACATTGGACGAACAGATATTTGTAGAGGTAAACATCTCATATTATGATTTTAGATATAGACAATTTGCCAATGAATTTAGAGATTACATCATGATAAAAGAAAGAAGACAAATCACCATGCAATCTGGTGATAGAATAAGAAGGTTTAGACGTCCCATGTCATTGAGATCCACTATCATCAAAAAGGATACTGATTCTCTAGAGGATATTCTCTCACATATAGATAATGCCAAAAAAAATAGCAAGGTATCTATTGAAGATGTTGAGAGAATCATTTCATCTTTCCGTCTTAATCCCTGTGTTGTCAGACGTACCATGCTGTCTGATATAGATATCAAAACAAAGATAATGGTACTGAAAATTGCAAAAGATTGGAAATCTTGTACTTTGACACTATCAGTCAAAGGAATTATGGTAACAGATACCATCAATACCGTGTTATCCAAAATTCTGCATCATCATAGGAATGTCTTCAAGTATCTTACATCTGTAGAGAATAAAGAAATTGCTGTCTGTAATTGCTTCAGATGTCTGTCACTCTTCTATAGAAAATTAAAAAGTGTACGATGTGATCTACGCACAGACGATGGATTATTGGATAGGCTATACGATCTGACTAGATACGCCTTACACGGAAAAATCAATCAAAACTTAATAGGTCAACGATGTTGGGGTCCATTGACAGAAATTCTGTTTAACGAGAATAAAAAGAAAAAACTAAATAATTTAATGGAATACATCAAAATATCAGACATGTTGGTATACGGACACTACATCGAGAAGACGCTTATTCCAATTACTGATTCTCTTTCATTTAAGCTATTTGTTGATACCATGTCTGTGTTAAATGATCAATATGCCAAGGTTGTCATCTTCTTCAATACCATCATAGAATATATTATAGCTACTATCTATTATAGATTGACAGTCTTGGACAATTATACTAATGTCAAACATTTTGTATCCAAAGTGTTACACACTGTCATGGAAGCATGTGGCGTACTGTTTTCACACATTAAAGTTAATGACAAAATAGAGTATGAATTGGAGGAGATGGTGGACAAAGGTACTGTACCTTCTTATTTATATCATCTGTCCATCAACGTCATTTCAATAATATTGGATGATATAAATGGAACTCGT
>MN648051
ATGTTCATGTATCCGGAATTTGCGAGGAAGGCTTTATCAAAGCTTATTTCAAAAAAATTAAACATTGAAAAGGTGTCTAGCAAGCACCAGCTCGTGTTACTGGATTATGGATTACACGGACTATTGCCAAAATCACTGTATCTGGAAGCTATTAATTCAGATATTCTCAATGTTAGGTTCTTTCCTCCTGAAATAATAAACGTCACTGATATCGTTAAGGCTCTCCAAAATTCTTGTAGAGTAGATGAGTACCTAAAAGCTGTTTCCTTATATCATAAGAATTCTTTAATGGTATCGGGACCAAATGTAGTCAAGCTTATGATAGAATATAATCTTCTTACACACAGTGACTTGGAATGGTTAATTAATGAGAATGTAGTCAAGGCTACATACCTTTTAAAAATCAATGCCTATATGATTAACTTTAAAATAGATCTAACTGTTGATGAAATCATTGACTTAGTTAAAGATATTCCTGTAGGAGCTACACTACATCTATATAATATATTAAACAATATAGATTTGGACATTATTCTTCGTATATCTGATGAATATAATATACCACCTGTTCACGATATTCTGTCTAAACTTACCAATGAAGAGATGTGTATAAAACTAGTTACAAAGTATCCTATGGACAATGTTATAAATTTTATTAATCAAGATGTTAGATATAGTCCCACCTTCATCAAGACAATTAAAGATTTTGTCAACGAGCATCTTCCAACCATGTACGATGGATTAAATGATTATCTACATTCTGTTATTATCGACGAGGACTTAATAGAGGAATATAAAATTAAATCCGTTGCCATGTTTAATTTGGAATACAAAACTGATATAGATACTCTAACATTGGACGAACAGATATTTGTAGAGGTAAACATCTCATATTATGATTTTAGATATAGACAATTTGCCGATGAATTTAGAGATTACATCATGATAAAAGAAAGAAGACAAATCACCATGCAATCTGGTGATAGAATAAGAAGGTTTAGACGTCCCATGTCATTGAGATCCACTATCATCAAAAAGGATACTGATTCTCTAGAGGATATTCTCTCACATATAGATAATGCCAAAAAAAATAGCAAGGTATCTATTGAAGATGTTGAGAGAATCATTTCATCTTTCCGTCTTAATCCCTGTGTTGTCAGACGTACCATGCTGTCTGATATAGATATCAAAACAAAGATAATGGTACTGAAAATTGCAAAAGATTGGAAATCTTGTACTTTGACACTATCAGTCAAAGGAATTATGGTAACAGATACCATCAATACCGTGTTATCCAAAATTCTGCATCATCATAGGAATATCTTCAAGTATCTTACATCTGTAGAGAATAAAGAAATTGCTGTCTGTAATTGCTCCAGATGTCTGTCACTCTTCTATAGAAAATTAAAAAGTGTACGATGTGATCTACGCACAGACGATGGATTATTGGATAGGCTATACGATCTGACTAGATACGCCTTACACGGAAAAATCAATCAAAACTTAATAGGTCAACGATGTTGGGGTCCATTGACAGAAATTCTGTTTAACGAGAATAAAAAGAAAAAACTAAATAATTTAATGGAATACATCAAAATATCAGACATGTTGGTATACGGACACTACATCGAGAAGACGCTTATTCCAATTACTGATTCTCTTTCATTTAAGCTATTTGTTGATACCATGTCTGTGTTAAATGATCAATATGCCAAGGTTGTCATCTTCTTCAATACCATCATAGAATATATTATAGCTACTATCTATTATAGATTGACAGTCTTGGACAATTATACTAATGTCAAACATTTTGTATCCAAAGTGTTACACACTGTCATGGAAGCATGTGGCGTACTGTTTTCACACATTAAAGTTAATGACAAAATAGAGTATGAATTGGAGGAGATGGTGGACAAAGGTACTGTACCTTCTTATTTATATCATCTGTCCATCAACGTCATTTCAATAATATTGGATGATATAAATGGAACTCGT
>MG693723
ATGTTCATGTATCCGGAATTTGCGAGGAAGGCTTTATCAAAGCTTATTTCAAAAAAATTAAACATTGAAAAGGTGTCTAGCAAGCACCAGCTCGTGTTACTGGATTATGGATTACACGGACTATTGCCAAAATCACTGTATCTGGAAGCTATTAATTTAGATATTCTCAATGTTAGGTTCTTTCCTCCTGAAATAATAAACGTCACTGATATCGTTAAGGCTCTCCAAAATTCTTGTAGAGTAGATGAGTACCTAAAAGCTGTTTCCTTATATCATAAGAATTCTTTAATGGTATCGGGACCAAATGTAGTCAAGCTTATGATAGAATATAATCTTCTTACACACAGTGACTTGGAATGGTTAATTAATGAGAATGTAGTCAAGGCTACATACCTTTTAAAAATCAATGCCTATATGATTAACTTTAAAATAGATCTAACTGTTGATGAAATCATTGACTTAGTTAAAGATATTCCTGTAGGAGCTACACTACATCTATATAATATATTAAACAATATAGATTTGGACATTATTCTTCGTATATCTGATGAATATAATATACCACCTGTTCACGATATTCTGTCTAAACTTACCAATGAAGAGATGTGTATAAAACTAGTTACAAAGTATCCTATGGACAATGTTATAAATTTTATTAATCAAGATGTTAGATATAGTCCCACCTTCATCAAGACAATTAAAGATTTTGTCAACGAGCATCTTCCAACCATGTACGATGGATTAAATGATTATCTACATTCTGTTATTATCGACGAGGACTTAATAGAGGAATATAAAATTAAATCCGTTGCCATGTTTAATTTGGAATACAAAACTGATATAGATACTCTAACATTGGACGAACAGATATTTGTAGAGGTAAACATCTCATATTATGATTTTAGATATAGACAATTTGCCGATGAATTTAGAGATTACATCATGATAAAAGAAAGAAGACAAATCACCATGCAATCTGGTGATAGAATAAGAAGGTTTAGACGTCCCATGTCATTGAGATCCACTATCATCAAAAAGGATACTGATTCTCTAGAGGATATTCTCTCACATATAGATAATGCCAAAAAAAATAGCAAGGTATCTATTGAAGATGTTGAGAGAATCATTTCATCTTTCCGTCTTAATCCCTGTGTTGTCAGACGTACCATGCTGTCTGATATAGATATCAAAACAAAGATAATGGTACTGAAAATTGCAAAAGATTGGAAATCTTGTACTTTGACACTATCAGTCAAAGGAATTATGGTAACAGATACCATCAATACCGTGTTATCCAAAATTCTGCATCATCATAGGAATATCTTCAAGTATCTTACATCTGTAGAGAATAAAGAAATTGCTGTCTGTAATTGCTCCAGATGTCTGTCACTCTTCTATAGAAAATTAAAAAGTGTACGATGTGATCTACGCACAGACGATGGATTATTGGATAGGCTATACGATCTGACTAGATACGCCTTACACGGAAAAATCAATCAAAACTTAATAGGTCAACGATGTTGGGGTCCATTGACAGAAATTCTGTTTAACGAGAATAAAAAGAAAAAACTAAATAATTTAATGGAATACATCAAAATATCAGACATGTTGGTATACGGACACTACATCGAGAAGACGCTTATTCCAATTACTGATTCTCTTTCATTTAAGCTATTTGTTGATACCATGTCTGTGTTAAATGATCAATATGCCAAGGTTGTCATCTTCTTCAATACCATCATAGAATATATTATAGCTACTATCTATTATAGATTGACAGTCTTGGACAATTATACTAATGTCAAACATTTTGTATCCAAAGTGTTACACACTGTCATGGAAGCATGTGGCGTACTGTTTTCACACATTAAAGTTAATGACAAAATAGAGTATGAATTGGAGGAGATGGTGGACAAAGGTACTGTACCTTCTTATTTATATCATCTGTCCATCAACGTCATTTCAATAATATTGGATGATATAAATGGAACTCGT
>OP355578
ATGTTCATGTATCCGGAATTTGCGAGGAAGGCTTTATCAAAGCTTATTTCAAAAAAATTAAACATTGAAAAGGTGTCTAGCAAGCACCAGCTCGTGTTACTGGATTATGGATTACACGGACTATTGCCAAAATCACTGTATCTGGAAGCTATTAATTCAGATATTCTCAATGTTAGGTTCTTTCCTCCTGAAATAATAAACGTCACTGATATCGTTAAGGCTCTCCAAAATTCTTGTAGAGTAGATGAGTACCTAAAAGCTGTTTCCTTATATCATAAGAATTCTTTAATGGTATCGGGACCAAATGTAGTCAAGCTTATGATAGAATATAATCTTCTTACACACAGTGACTTGGAATGGTTAATTAATGAGAATGTAGTCAAGGCTACATACCTTTTAAAAATCAATGCCTATATGATTAACTTTAAAATAGATCTAACTGTTGATGAAATCATTGACTTAGTTAAAGATATTCCTGTAGGAGCTACACTACATCTATATAATATATTAAACAATATAGATTTGGACATTATTCTTCGTATATCTGATGAATATAATATACCACCTGTTCACGATATTCTGTCTAAACTTACCAATGAAGAGATGTGTATAAAACTAGTTACAAAGTATCCTATGGACAATGTTATAAATTTTATTAATCAAGATGTTAGATATAGTCCCACCTTCATCAAGACAATTAAAGATTTTGTCAACGAGCATCTTCCAACCATGTACGATGGATTAAATGATTATCTACATTCTGTTATTATCGACGAGGACTTAATAGAGGAATATAAAATTAAATCCGTTGCCATGTTTAATTTGGAATACAAAACTGATATAGATACTCTAACATTGGACGAACAGATATTTGTAGAGGTAAACATCTCATATTATGATTTTAGATATAGACAATTTGCCGATGAATTTAGAGATTACATCATGATAAAAGAAAGAAGACAAATCACCATGCAATCTGGTGATAGAATAAGAAGGTTTAGACGTCCCATGTCATTGAGATCCACTATCATCAAAAAGGATACTGATTCTCTAGAGGATATTCTCTCACATATAGATAATGCCAAAAAAAATAGCAAGGTATCTATTGAAGATGTTGAGAGAATCATTTCATTTTTCCGTCTTAATCCCTGTGTTGTCAGACGTACCATGCTGTCTGATATAGATATCAAAACAAAGATAATGGTACTGAAAATTGCAAAAGATTGGAAATCTTGTACTTTGACACTATCAGTCAAAGGAATTATGGTAACAGATACCATCAATACCGTGTTATCCAAAATTCTGCATCATCATAGGAATATCTTCAAGTATCTTACATCTGTAGAGAATAAAGAAATTGCTGTCTGTAATTGCTCCAGATGTCTGTCACTCTTCTATAGAAAATTAAAAAGTGTACGATGTGATCTACGCACAGACGATGGATTATTGGATAGGCTATACGATCTGACTAGATACGCCTTACACGGAAAAATCAATCAAAACTTAATAGGTCAACGATGTTGGGGTCCATTGACAGAAATTCTGTTTAACGAGAATAAAAAGAAAAAACTAAATAATTTAATGGAATACATCAAAATATCAGACATGTTGGTATACGGACACTACATCGAGAAGACGCTTATTCCAATTACTGATTCTCTTTCATTTAAGCTATTTGTTGATACCATGTCTGTGTTAAATGATCAATATGCCAAGGTTGTCATCTTCTTCAATACCATCATAGAATATATTATAGCTACTATCTATTATAGATTGACAGTCTTGGACAATTATACTAATGTCAAACATTTTGTATCCAAAGTGTTACACACTGTCATGGAAGCATGTGGCGTACTGTTTTCACACATTAAAGTTAATGACAAAATAGAGTATGAATTGGAGGAGATGGTGGACAAAGGTACTGTACCTTCTTATTTATATCATCTGTCCATCAACGTCATTTCAATAATATTGGATGATATAAATGGAACTCGT
>OP355570
ATGTTCATGTATCCGGAATTTGCGAGGAAGGCTTTATCAAAGCTTATTTCAAAAAAATTAAACATTGAAAAGGTGTCTAGCAAGCACCAGCTCGTGTTACTGGATTATGGATTACACGGACTATTGCCAAAATCACTGTATCTGGAAGCTATTAATTCAGATATTCTCAATGTTAGGTTCTTTCCTCCTGAAATAATAAACGTCACTGATATCGTTAAGGCTCTCCAAAATTCTTGTAGAGTAGATGAGTACCTAAAAGCTGTTTCCTTATATCATAAGAATTCTTTAATGGTATCGGGACCAAATGTAGTCAAGCTTATGATAGAATATAATCTTCTTACACACAGTGACTTGGAATGGTTAATTAATGAGAATGTAGTCAAGGCTACATACCTTTTAAAAATCAATGCCTATATGATTAACTTTAAAATAGATCTAACTGTTGATGAAATCATTGACTTAGTTAAAGATATTCCTGTAGGAGCTACACTACATCTATATAATATATTAAACAATATAGATTTGGACATTATTCTTCGTATATCTGATGAATATAATATACCACCTGTTCACGATATTCTGTCTAAACTTACCAATGAAGAGATGTGTATAAAACTAGTTACAAAGTATCCTATGGACAATGTTATAAATTTTATTAATCAAGATGTTAGATATAGTCCCACCTTCATCAAGACAATTAAAGATTTTGTCAACGAGCATCTTCCAACCATGTACGATGGATTAAATGATTATCTACATTCTGTTATTATCGACGAGGACTTAATAGAGGAATATAAAATTAAATCCGTTGCCATGTTTAATTTGGAATACAAAACTGATATAGATACTCTAACATTGGACGAACAGATATTTGTAGAGGTAAACATCTCATATTATGATTTTAGATATAGACAATTTGCCGATGAATTTAGAGATTACATCATGATAAAAGAAAGAAGACAAATCACCATGCAATCTGGTGATAGAATAAGAAGGTTTAGACGTCCCATGTCATTGAGATCCACTATCATCAAAAAGGATACTGATTCTCTAGAGGATATTCTCTCACATATAGATAATGCCAAAAAAAATAGCAAGGTATCTATTGAAGATGTTGAGAGAATCATTTCATCTTTCCGTCTTAATCCCTGTGTTGTCAGACGTACCATGCTGTCTGATATAGATATCAAAACAAAGATAATGGTACTGAAAATTGCAAAAGATTGGAAATCTTGTACTTTGACACTATCAGTCAAAGGAATTATGGTAACAGATACCATCAATACCGTGTTATCCAAAATTCTGCATCATCATAGGAATATCTTCAAGTATCTTACATCTGTAGAGAATAAAGAAATTGCTGTCTGTAATTGCTCCAGATGTCTGTCACTCTTCTATAGAAAATTAAAAAGTGTACGATGTGATCTACGCACAGACGATGGATTATTGGATAGGCTATACGATCTGACTAGATACGCCTTACACGGAAAAATCAATCAAAACTTAATAGGTCAACGATGTTGGGGTCCATTGACAGAAATTCTGTTTAACGAGAATAAAAAGAAAAAACTAAATAATTTAATGGAATACATCAAAATATCAGACATGTTGGTATACGGACACTACATCGAGAAGACGCTTATTCCAATTACTGATTCTCTTTCATTTAAGCTATTTGTTGATACCATGTCTGTGTTAAATGATCAATATGCCAAGGTTGTCATCTTCTTCAATACCATCATAGAATATATTATAGCTACTATCTATTATAGATTGACAGTCTTGGACAATTATACTAATGTCAAACATTTTGTATCCAAAGTGTTACACACTGTCATGGAAGCATGTGGCGTACTGTTTTCACACATTAAAGTTAATGACAAAATAGAGTATGAATTGGAGGAGATGGTGGACAAAGGTACTGTACCTTCTTATTTATATCATCTGTCCATCAACGTCATTTCAATAATATTGGATGATATAAATGGAACTTGT
>OP331336
ATGTTCATGTATCCGGAATTTGCGAGGAAGGCTTTATCAAAGCTTATTTCAAAAAAATTAAACATTGAAAAGGTGTCTAGCAAGCACCAGCTCGTGTTACTGGATTATGGATTACACGGACTATTGCCAAAATCACTGTATCTGGAAGCTATTAATTCAGATATTCTCAATGTTAGGTTCTTTCCTCCTGAAATAATAAACGTCACTGATATCGTTAAGGCTCTCCAAAATTCTTGTAGAGTAGATGAGTACCTAAAAGCTGTTTCCTTATATCATAAGAATTCTTTAATGGTATCGGGACCAAATGTAGTCAAGCTTATGATAGAATATAATCTTCTTACACACAGTGACTTGGAATGGTTAATTAATGAGAATGTAGTCAAGGCTACATACCTTTTAAAAATCAATGCCTATATGATTAACTTTAAAATAGATCTAACTGTTGATGAAATCATTGACTTAGTTAAAGATATTCCTGTAGGAGCTACACTACATCTATATAATATATTAAACAATATAGATTTGGACATTATTCTTCGTATATCTGATGAATATAATATACCACCTGTTCACGATATTTTGTCTAAACTTACCAATGAAGAGATGTGTATAAAACTAGTTACAAAGTATCCTATGGACAATGTTATAAATTTTATTAATCAAGATGTTAGATATAGTCCCACCTTCATCAAGACAATTAAAGATTTTGTCAACGAGCATCTTCCAACCATGTACGATGGATTAAATGATTATCTACATTCTGTTATTATCGACGAGGACTTAATAGAGGAATATAAAATTAAATCCGTTGCCATGTTTAATTTGGAATACAAAACTGATATAGATACTCTAACATTGGACGAACAGATATTTGTAGAGGTAAACATCTCATATTATGATTTTAGATATAGACAATTTGCCGATGAATTTAGAGATTACATCATGATAAAAGAAAGAAGACAAATCACCATGCAATCTGGTGATAGAATAAGAAGGTTTAGACGTCCCATGTCATTGAGATCCACTATCATCAAAAAGGATACTGATTCTCTAGAGGATATTCTCTCACATATAGATAATGCCAAAAAAAATAGCAAGGTATCTATTGAAGATGTTGAGAGAATCATTTCATCTTTCCGTCTTAATCCCTGTGTTGTCAGACGTACCATGCTGTCTGATATAGATATCAAAACAAAGATAATGGTACTGAAAATTGCAAAAGATTGGAAATCTTGTACTTTGACACTATCAGTCAAAGGAATTATGGTAACAGATACCATCAATACCGTGTTATCCAAAATTCTGCATCATCATAGGAATATCTTCAAGTATCTTACATCTGTAGAGAATAAAGAAATTGCTGTCTGTAATTGCTCCAGATGTCTGTCACTCTTCTATAGAAAATTAAAAAGTGTACGATGTGATCTACGCACAGACGATGGATTATTGGATAGGCTATACGATCTGACTAGATACGCCTTACACGGAAAAATCAATCAAAACTTAATAGGTCAACGATGTTGGGGTCCATTGACAGAAATTCTGTTTAACGAGAATAAAAAGAAAAAACTAAATAATTTAATGGAATACATCAAAATATCAGACATGTTGGTATACGGACACTACATCGAGAAGACGCTTATTCCAATTACTGATTCTCTTTCATTTAAGCTATTTGTTGATACCATGTCTGTGTTAAATGATCAATATGCCAAGGTTGTCATCTTCTTCAATACCATCATAGAATATATTATAGCTACTATCTATTATAGATTGACAGTCTTGGACAATTATACTAATGTCAAACATTTTGTATCCAAAGTGTTACACACTGTCATGGAAGCATGTGGCGTACTGTTTTCACACATTAAAGTTAATGACAAAATAGAGTATGAATTGGAGGAGATGGTGGACAAAGGTACTGTACCTTCTTATTTATATCATCTGTCCATCAACGTCATTTCAATAATATTGGATGATATAAATGGAACTCGT
>OP339850
ATGTTCATGTATCCGGAATTTGCGAGGAAGGCTTTATCAAAGCTTATTTCAAAAAAATTAAACATTGAAAAGGTGTCTAGCAAGCACCAGCTCGTGTTACTGGATTATGGATTACACGGACTATTGCCAAAATCACTGTATCTGGAAGCTATTAATTCAGATATTCTCAATGTTAGGTTCTTTCCTCCTGAAATAATAAACGTCACTGATATCGTTAAGGCTCTCCAAAATTCTTGTAGAGTAGATGAGTACCTAAAAGCTGTTTCCTTATATCATAAGAATTCTTTAATGGTATCGGGACCAAATGTAGTCAAGCTTATGATAGAATATAATCTTCTTACACACAGTGACTTGGAATGGTTAATTAATGAGAATGTAGTCAAGGCTACATACCTTTTAAAAATCAATGCCTATATGATTAACTTTAAAATAGATCTAACTGTTGATGAAATCATTGACTTAGTTAAAGATATTCCTGTAGGAGCTACACTACATCTATATAATATATTAAACAATATAGATTTGGACATTATTCTTCGTATATCTGATGAATATAATATACCACCTGTTCACGATATTCTGTCTAAACTTACCAATGAAGAGATGTGTATAAAACTAGTTACAAAGTATCCTATGGACAATGTTATAAATTTTATTAATCAAGATGTTAGATATAGTCCCACCTTCATCAAGACAATTAAAGATTTTGTCAACGAGCATCTTCCAACCATGTACGATGGATTAAATGATTATCTACATTCTGTTATTATCGACGAGGACTTAATAGAGGAATATAAAATTAAATCCGTTGCCATGTTTAATTTGGAATACAAAACTGATATAGATACTCTAACATTGGACGAACAGATATTTGTAGAGGTAAACATCTCATATTATGATTTTAGATATAGACAATTTGCTGATGAATTTAGAGATTACATCATGATAAAAGAAAGAAGACAAATCACCATGCAATCTGGTGATAGAATAAGAAGGTTTAGACGTCCCATGTCATTGAGATCCACTATCATCAAAAAGGATACTGATTCTCTAGAGGATATTCTCTCACATATAGATAATGCCAAAAAAAATAGCAAGGTATCTATTGAAGATGTTGAGAGAATCATTTCATCTTTCCGTCTTAATCCCTGTGTTGTCAGACGTACCATGCTGTCTGATATAGATATCAAAACAAAGATAATGGTACTGAAAATTGCAAAAGATTGGAAATCTTGTACTTTGACACTATCAGTCAAAGGAATTATGGTAACAGATACCATCAATACCGTGTTATCCAAAATTCTGCATCATCATAGGAATATCTTCAAGTATCTTACATCTGTAGAGAATAAAGAAATTGCTGTCTGTAATTGCTCCAGATGTCTGTCACTCTTCTATAGAAAATTAAAAAGTGTACGATGTGATCTACGCACAGACGATGGATTATTGGATAGGCTATACGATCTGACTAGATACGCCTTACACGGAAAAATCAATCAAAACTTAATAGGTCAACGATGTTGGGGTCCATTGACAGAAATTCTGTTTAACGAGAATAAAAAGAAAAAACTAAATAATTTAATGGAATACATCAAAATATCAGACATGTTGGTATACGGACACTACATCGAGAAGACGCTTATTCCAATTACTGATTCTCTTTCATTTAAGCTATTTGTTGATACCATGTCTGTGTTAAATGATCAATATGCCAAGGTTGTCATCTTCTTCAATACCATCATAGAATATATTATAGCTACTATCTATTATAGATTGACAGTCTTGGACAATTATACTAATGTCAAACATTTTGTATCCAAAGTGTTACACACTGTCATGGAAGCATGTGGCGTACTGTTTTCACACATTAAAGTTAATGACAAAATAGAGTATGAATTGGAGGAGATGGTGGACAAAGGTACTGTACCTTCTTATTTATATCATCTGTCCATCAACGTCATTTCAATAATATTGGATGATATAAATGGAACTCGT
>OX291435
ATGTTCATGTATCCGGAATTTGCGAGGAAGGCTTTATCAAAGCTTATTTTAAAAAAATTAAACATTGAAAAGGTGTCTAGCAAGCACCAGCTCGTGTTACTGGATTATGGATTACACGGACTATTGCCAAAATCACTGTATCTGGAAGCTATTAATTCAGATATTCTCAATGTTAGGTTCTTTCCTCCTGAAATAATAAACGTCACTGATATCGTTAAGGCTCTCCAAAATTCTTGTAGAGTAGATGAGTACCTAAAAGCTGTTTCCTTATATCATAAGAATTCTTTAATGGTATCGGGACCAAATGTAGTCAAGCTTATGATAGAATATAATCTTCTTACACACAGTGACTTGGAATGGTTAATTAATGAGAATGTAGTCAAGGCTACATACCTTTTAAAAATCAATGCCTATATGATTAACTTTAAAATAGATCTAACTGTTGATGAAATCATTGACTTAGTTAAAGATATTCCTGTAGGAGCTACACTACATCTATATAATATATTAAACAATATAGATTTGGACATTATTCTTCGTATATCTGATGAATATAATATACCACCTGTTCACGATATTCTGTCTAAACTTACCAATGAAGAGATGTGTATAAAACTAGTTACAAAGTATCCTATGGACAATGTTATAAATTTTATTAATCAAGATGTTAGATATAGTCCCACCTTCATCAAGACAATTAAAGATTTTGTCAACGAGCATCTTCCAACCATGTACGATGGATTAAATGATTATCTACATTCTGTTATTATCGACGAGGACTTAATAGAGGAATATAAAATTAAATCCGTTGCCATGTTTAATTTGGAATACAAAACTGATATAGATACTCTAACATTGGACGAACAGATATTTGTAGAGGTAAACATCTCATATTATGATTTTAGATATAGACAATTTGCCGATGAATTTAGAGATTACATCATGATAAAAGAAAGAAGACAAATCACCATGCAATCTGGTGATAGAATAAGAAGGTTTAGACGTCCCATGTCATTGAGATCCACTATCATCAAAAAGGATACTGATTCTCTAGAGGATATTCTCTCACATATAGATAATGCCAAAAAAAATAGCAAGGTATCTATTGAAGATGTTGAGAGAATCATTTCATCTTTCCGTCTTAATCCCTGTGTTGTCAGACGTACCATGCTGTCTGATATAGATATCAAAACAAAGATAATGGTACTGAAAATTGCAAAAGATTGGAAATCTTGTACTTTGACACTATCAGTCAAAGGAATTATGGTAACAGATACCATCAATACCGTGTTATCCAAAATTCTGCATCATCATAGGAATATCTTCAAGTATCTTACATCTGTAGAGAATAAAGAAATTGCTGTCTGTAATTGCTCCAGATGTCTGTCACTCTTCTATAGAAAATTAAAAAGTGTACGATGTGATCTACGCACAGACGATGGATTATTGGATAGGCTATACGATCTGACTAGATACGCCTTACACGGAAAAATCAATCAAAACTTAATAGGTCAACGATGTTGGGGTCCATTGACAGAAATTCTGTTTAACGAGAATAAAAAGAAAAAACTAAATAATTTAATGGAATACATCAAAATATCAGACATGTTGGTATACGGACACTACATCGAGAAGACGCTTATTCCAATTACTGATTCTCTTTCATTTAAGCTATTTGTTGATACCATGTCTGTGTTAAATGATCAATATGCCAAGGTTGTCATCTTCTTCAATACCATCATAGAATATATTATAGCTACTATCTATTATAGATTGACAGTCTTGGACAATTATACTAATGTCAAACATTTTGTATCCAAAGTGTTACACACTGTCATGGAAGCATGTGGCGTACTGTTTTCACACATTAAAGTTAATGACAAAATAGAGTATGAATTGGAGGAGATGGTGGACAAAGGTACTGTACCTTCTTATTTATATCATCTGTCCATCAACGTCATTTCAATAATATTGGATGATATAAATGGAACTCGT
>OP303783
ATGTTCATGTATCCGGAATTTGCGAGGAAGGCTTTATCAAAGCTTATTTCAAAAAAATTAAACATTGAAAAGGTGTCTAGCAAGCACCAGCTCGTGTTACTGGATTATGGATTACACGGACTATTGCCAAAATCACTGTATCTGGAAGCTATTAATTCAGATATTCTCAATGTTAGGTTCTTTCCTCCTGAAATAATAAACGTCACTGATATCGTTAAGGCTCTCCAAAATTCTTGTAGAGTAGATGAGTACCTAAAAGCTGTTTCCTTATATCATAAGAATTCTTTAATGGTATCGGGACCAAATGTAGTCAAGCTTATGATAGAATATAATCTTCTTACACACAGTGACTTGGAATGGTTAATTAATGAGAATGTAGTCAAGGCTACATACCTTTTAAAAATCAATGCCTATATGATTAACTTTAAAATAGATCTAACTGTTGATGAAATCATTGACTTAGTTAAAGATATTCCTGTAGGAGCTACACTACATCTATATAATATATTAAACAATATAGATTTGGACATTATTCTTCGTATATCTGATGAATATAATATACCACCTGTTCACGATATTCTGTCTAAACTTACCAATGAAGAGATGTGTATAAAACTAGTTACAAAGTATCCTATGGACAATGTTATAAATTTTATTAATCAAGATGTTAGATATAGTCCCACCTTCATCAAGACAATTAAAGATTTTGTCAACGAGCATCTTCCAACCATGTACGATGGATTAAATGATTATCTACATTCTGTTATTATCGACGAGGACTTAATAGAGGAATATAAAATTAAATCCGTTGCCATGTTTAATTTGGAATACAAAACTGATATAGATACTCTAACATTGGACGAACAGATATTTGTAGAGGTAAACATCTCATATTATGATTTTAGATATAGACAATTTGCCGATGAATTTAGAGATTACATCATGATAAAAGAAAGAAGACAAATCACCATGCAATCTGGTGATAGAATAAGAAGGTTTAGACGTCCCATGTCATTGAGATCCACTATCATCAAAAAGGATACTGATTCTCTAGAGGATATTCTCTCACATATAGATAATGCCAAAAAAAATAGCAAGGTATCTATTGAAGATGTTGAGAGAATCATTTCATCTTTCCGTCTTAATCCCTGTGTTGTCAAACGTACCATGCTGTCTGATATAGATATCAAAACAAAGATAATGGTACTGAAAATTGCAAAAGATTGGAAATCTTGTACTTTGACACTATCAGTCAAAGGAATTATGGTAACAGATACCATCAATACCGTGTTATCCAAAATTCTGCATCATCATAGGAATATCTTCAAGTATCTTACATCTGTAGAGAATAAAGAAATTGCTGTCTGTAATTGCTCCAGATGTCTGTCACTCTTCTATAGAAAATTAAAAAGTGTACGATGTGATCTACGCACAGACGATGGATTATTGGATAGGCTATACGATCTGACTAGATACGCCTTACACGGAAAAATCAATCAAAACTTAATAGGTCAACGATGTTGGGGTCCATTGACAGAAATTCTGTTTAACGAGAATAAAAAGAAAAAACTAAATAATTTAATGGAATACATCAAAATATCAGACATGTTGGTATACGGACACTACATCGAGAAGACGCTTATTCCAATTACTGATTCTCTTTCATTTAAGCTATTTGTTGATACCATGTCTGTGTTAAATGATCAATATGCCAAGGTTGTCATCTTCTTCAATACCATCATAGAATATATTATAGCTACTATCTATTATAGATTGACAGTCTTGGACAATTATACTAATGTCAAACATTTTGTATCCAAAGTGTTACACACTGTCATGGAAGCATGTGGCGTACTGTTTTCACACATTAAAGTTAATGACAAAATAGAGTATGAATTGGAGGAGATGGTGGACAAAGGTACTGTACCTTCTTATTTATATCATCTGTCCATCAACGTCATTTCAATAATATTGGATGATATAAATGGAACTCGT
>OP215217
ATGTTCATGTATCCGGAATTTGCGAGGAAGGCTTTATCAAAGCTTATTTCAAAAAAATTAAACATTGAAAAGGTGTCTAGCAAGCACCAGCTCGTGTTACTGGATTATGGATTACACGGACTATTGCCAAAATCACTGTATCTGGAAGCTATTAATTCAGATATTCTCAATGTTAGGTTCTTTCCTCCTGAAATAATAAACGTCACTGATATCGTTAAGGCTCTCCAAAATTCTTGTAGAGTAGATGAGTACCTAAAAGCTGTTTCCTTATATCATAAGAATTCTTTAATGGTATCGGGACCAAATGTAGTCAAGCTTATGATAGAATATAATCTTCTTACACACAGTGACTTGGAATGGTTAATTAATGAGAATGTAGTCAAGGCTACATACCTTTTAAAAATCAATGCCTATATGATTAACTTTAAAATAGATCTAACTGTTGATGAAATCATTGACTTAGTTAAAGATATTCCTGTAGGAGCTACACTACATCTATATAATATATTAAACAATATAGATTTGGACATTATTCTTCGTATATCTGATGAATATAATATACCACCTGTTCACGATATTCTGTCTAAACTTACCAATGAAGAGATGTGTATAAAACTAGTTACAAAGTATCCTATGGACAATGTTATAAATTTTATTAATCAAGATGTTAGATATAGTCCCACCTTCATCAAGACAATTAAAGATTTTGTCAACGAGCATCTTCCAACCATGTACGATGGATTAAATGATTATCTACATTCTGTTATTATCGACGAGGACTTAATAGAGGAATATAAAATTAAATCCGTTGCCATGTTTAATTTGGAATACAAAACTGATATAGATACTCTAACATTGGACGAACAAATATTTGTAGAGGTAAACATCTCATATTATGATTTTAGATATAGACAATTTGCCGATGAATTTAGAGATTACATCATGATAAAAGAAAGAAGACAAATCACCATGCAATCTGGTGATAGAATAAGAAGGTTTAGACGTCCCATGTCATTGAGATCCACTATCATCAAAAAGGATACTGATTCTCTAGAGGATATTCTCTCACATATAGATAATGCCAAAAAAAATAGCAAGGTATCTATTGAAGATGTTGAGAGAATCATTTCATCTTTCCGTCTTAATCCCTGTGTTGTCAGACGTACCATGCTGTCTGATATAGATATCAAAACAAAGATAATGGTACTGAAAATTGCAAAAGATTGGAAATCTTGTACTTTGACACTATCAGTCAAAGGAATTATGGTAACAGATACCATCAATACCGTGTTATCCAAAATTCTGCATCATCATAGGAATATCTTCAAGTATCTTACATCTGTAGAGAATAAAGAAATTGCTGTCTGTAATTGCTCCAGATGTCTGTCACTCTTCTATAGAAAATTAAAAAGTGTACGATGTGATCTACGCACAGACGATGGATTATTGGATAGGCTATACGATCTGACTAGATACGCCTTACACGGAAAAATCAATCAAAACTTAATAGGTCAACGATGTTGGGGTCCATTGACAGAAATTCTGTTTAACGAGAATAAAAAGAAAAAACTAAATAATTTAATGGAATACATCAAAATATCAGACATGTTGGTATACGGACACTACATCGAGAAGACGCTTATTCCAATTACTGATTCTCTTTCATTTAAGCTATTTGTTGATACCATGTCTGTGTTAAATGATCAATATGCCAAGGTTGTCATCTTCTTCAATACCATCATAGAATATATTATAGCTACTATCTATTATAGATTGACAGTCTTGGACAATTATACTAATGTCAAACATTTTGTATCCAAAGTGTTACACACTGTCATGGAAGCATGTGGCGTACTGTTTTCACACATTAAAGTTAATGACAAAATAGAGTATGAATTGGAGGAGATGGTGGACAAAGGTACTGTACCTTCTTATTTATATCATCTGTCCATCAACGTCATTTCAATAATATTGGATGATATAAATGGAACTCGT
>ON911481
ATGTTCATGTATCCGGAATTTGCGAGGAAGGCTTTATTAAAGCTTATTTCAAAAAAATTAAACATTGAAAAGGTGTCTAGCAAGCACCAGCTCGTGTTACTGGATTATGGATTACACGGACTATTGCCAAAATCACTGTATCTGGAAGCTATTAATTCAGATATTCTCAATGTTAGGTTCTTTCCTCCTGAAATAATAAACGTCACTGATATCGTTAAGGCTCTCCAAAATTCTTGTAGAGTAGATGAGTACCTAAAAGCTGTTTCCTTATATCATAAGAATTCTTTAATGGTATCGGGACCAAATGTAGTCAAGCTTATGATAGAATATAATCTTCTTACACACAGTGACTTGGAATGGTTAATTAATGAGAATGTAGTCAAGGCTACATACCTTTTAAAAATCAATGCCTATATGATTAACTTTAAAATAGATCTAACTGTTGATGAAATCATTGACTTAGTTAAAGATATTCCTGTAGGAGCTACACTACATCTATATAATATATTAAACAATATAGATTTGGACATTATTCTTCGTATATCTGATGAATATAATATACCACCTGTTCACGATATTCTGTCTAAACTTACCAATGAAGAGATGTGTATAAAACTAGTTACAAAGTATCCTATGGACAATGTTATAAATTTTATTAATCAAGATGTTAGATATAGTCCCACCTTCATCAAGACAATTAAAGATTTTGTCAACGAGCATCTTCCAACCATGTACGATGGATTAAATGATTATCTACATTCTGTTATTATCGACGAGGACTTAATAGAGGAATATAAAATTAAATCCGTTGCCATGTTTAATTTGGAATACAAAACTGATATAGATACTCTAACATTGGACGAACAGATATTTGTAGAGGTAAACATCTCATATTATGATTTTAGATATAGACAATTTGCCGATGAATTTAGAGATTACATCATGATAAAAGAAAGAAGACAAATCACCATGCAATCTGGTGATAGAATAAGAAGGTTTAGACGTCCCATGTCATTGAGATCCACTATCATCAAAAAGGATACTGATTCTCTAGAGGATATTCTCTCACATATAGATAATGCCAAAAAAAATAGCAAGGTATCTATTGAAGATGTTGAGAGAATCATTTCATCTTTCCGTCTTAATCCCTGTGTTGTCAGACGTACCATGCTGTCTGATATAGATATCAAAACAAAGATAATGGTACTGAAAATTGCAAAAGATTGGAAATCTTGTACTTTGACACTATCAGTCAAAGGAATTATGGTAACAGATACCATCAATACCGTGTTATCCAAAATTCTGCATCATCATAGGAATATCTTCAAGTATCTTACATCTGTAGAGAATAAAGAAATTGCTGTCTGTAATTGCTCCAGATGTCTGTCACTCTTCTATAGAAAATTAAAAAGTGTACGATGTGATCTACGCACAGACGATGGATTATTGGATAGGCTATACGATCTGACTAGATACGCCTTACACGGAAAAATCAATCAAAACTTAATAGGTCAACGATGTTGGGGTCCATTGACAGAAATTCTGTTTAACGAGAATAAAAAGAAAAAACTAAATAATTTAATGGAATACATCAAAATATCAGACATGTTGGTATACGGACACTACATCGAGAAGACGCTTATTCCAATTACTGATTCTCTTTCATTTAAGCTATTTGTTGATACCATGTCTGTGTTAAATGATCAATATGCCAAGGTTGTCATCTTCTTCAATACCATCATAGAATATATTATAGCTACTATCTATTATAGATTGACAGTCTTGGACAATTATACTAATGTCAAACATTTTGTATCCAAAGTGTTACACACTGTCATGGAAGCATGTGGCGTACTGTTTTCACACATTAAAGTTAATGACAAAATAGAGTATGAATTGGAGGAGATGGTGGACAAAGGTACTGTACCTTCTTATTTATATCATCTGTCCATCAACGTCATTTCAATAATATTGGATGATATAAATGGAACTCGT
>ON813263
ATGTTCATGTATCCGGAATTTGCGAGGAAGGCTTTATCAAAGCTTATTTCAAAAAAATTAAACATTGAAAAGGTGTCTAGCAAGCACCAGCTCGTGTTACTGGATTATGGATTACACGGACTATTGCCAAAATCACTGTATCTGGAAGCTATTAATTCAGATATTCTCAATGTTAGGTTCTTTCCTCCTGAAATAATAAACGTCACTGATATCGTTAAGGCTCTCCAAAATTCTTGTAGAGTAGATGAGTACCTAAAAGCTGTTTCCTTATATCATAAGAATTCTTTAATGGTATCGGGACCAAATGTAGTCAAGCTTATGATAGAATATAATCTTCTTACACACAGTGACTTGGAATGGTTAATTAATGAGAATGTAGTCAAGGCTACATACCTTTTAAAAATCAATGCCTATATGATTAACTTTAAAATAGATCTAACTGTTGATGAAATCATTGACTTAGTTAAAGATATTCCTGTAGGAGCTACACTACATCTATATAATATATTAAACAATATAGATTTGGACATTATTCTTCGTATATCTGATGAATATAATATACCACCTGTTCACGATATTCTGTCTAAACTTACCAATGAAGAGATGTGTATAAAACTAGTTACAAAGTATCCTATGGACAATGTTATAAATTTTATTAATCAAGATGTTAGATATAGTCCCACCTTCATCAAGACAATTAAAGATTTTGTCAACGAGCATCTTCCAACCATGTACGATGGATTAAATGATTATCTACATTCTGTTATTATCGACGAGGACTTAATAGAGGAATATAAAATTAAATCCGTTGCCATGTTTAATTTGGAATACAAAACTGATATAGATACTCTAACATTGGACGAACAGATATTTGTAGAGGTAAACATCTCATATTATGATTTTAGATATAGACAATTTGCCGATGAATTTAGAGATTACATCATGATAAAAGAAAGAAGACAAATCACCATGCAATCTGGTGATAGAATAAGAAGGTTTAGACGTCCCATGTCATTGAGATCCACTATCATCAAAAAGGATACTGATTCTCTAGAGGATATTCTCTCACATATAGATAATGCCAAAAAAAATAGCAAGGTATCTATTGAAGATGTTGAGAGAATCATTTCATCTTTCCGTCTTAATCCCTGTGTTGTCAGACGTACCATGCTGTCTGATATAGATATCAAAACAAAGATAATGGTACTGAAAATTGCAAAAGATTGGAAATCTTGTACTTTGACACTATCAGTCAAAGGAATTATGGTAACAGATACCATCAATACCGTGTTATCCAAAATTCTGCATCATCATAGGAATATCTTCAAGTATCTTACATCTGTAGAGAATAAAGAAATTGCTGTCTGTAATTGCTCCAGATGTCTGTCACTCTTCTATAGAAAATTAAAAAGTGTACGATGTGATCTACGCACAGACGATGGATTATTGGATAGGCTATACGATCTGACTAGATACGCCTTACACGGAAAAATCAATCAAAACTTAATAGGTCAACGATGTTGGGGTCCATTGACAGAAATTCTGTTTAACGAGAATAAAAAGAAAAAACTAAATAATTTAATGGAATACATCAAAATATCAGACATGTTGGTATACGGACACTACATCGAGAAGACGCTTATTCCAATTACTGATTCTCTTTCATTTAAGCTATTTGTTGATACCATGTCTGTGTTAAATGATCAATATGCCAAGGTTGTCATCTTCTTCAATACCATCATAGAATATATTATAGCTACTATCTATTATAGATTGACAGTCTTGGACAATTATACTAATGTCAAACATTTTGTATCCAAAGTGTTACACACTGTCATGGAAGCATGTGGCGTACTGTTTTCACACATTAAAGTTAATGACAAAATAGAGTATGAATTGGAGGAGATGGTGGACAAAGGTACTGTACCTTCTTATTTATATCATCTGTCCATTAACGTCATTTCAATAATATTGGATGATATAAATGGAACTCGT
>ON649713
ATGTTCATGTATCCGAAATTTGCGAGGAAGGCTTTATCAAAGCTTATTTCAAAAAAATTAAACATTGAAAAGGTGTCTAGCAAGCACCAGCTCGTGTTACTGGATTATGGATTACACGGACTATTGCCAAAATCACTGTATCTGGAAGCTATTAATTCAGATATTCTCAATGTTAGGTTCTTTCCTCCTGAAATAATAAACGTCACTGATATCGTTAAGGCTCTCCAAAATTCTTGTAGAGTAGATGAGTACCTAAAAGCTGTTTCCTTATATCATAAGAATTCTTTAATGGTATCGGGACCAAATGTAGTCAAGCTTATGATAGAATATAATCTTCTTACACACAGTGACTTGGAATGGTTAATTAATGAGAATGTAGTCAAGGCTACATACCTTTTAAAAATCAATGCCTATATGATTAACTTTAAAATAGATCTAACTGTTGATGAAATCATTGACTTAGTTAAAGATATTCCTGTAGGAGCTACACTACATCTATATAATATATTAAACAATATAGATTTGGACATTATTCTTCGTATATCTGATGAATATAATATACCACCTGTTCACGATATTCTGTCTAAACTTACCAATGAAGAGATGTGTATAAAACTAGTTACAAAGTATCCTATGGACAATGTTATAAATTTTATTAATCAAGATGTTAGATATAGTCCCACCTTCATCAAGACAATTAAAGATTTTGTCAACGAGCATCTTCCAACCATGTACGATGGATTAAATGATTATCTACATTCTGTTATTATCGACGAGGACTTAATAGAGGAATATAAAATTAAATCCGTTGCCATGTTTAATTTGGAATACAAAACTGATATAGATACTCTAACATTGGACGAACAGATATTTGTAGAGGTAAACATCTCATATTATGATTTTAGATATAGACAATTTGCCGATGAATTTAGAGATTACATCATGATAAAAGAAAGAAGACAAATCACCATGCAATCTGGTGATAGAATAAGAAGGTTTAGACGTCCCATGTCATTGAGATCCACTATCATCAAAAAGGATACTGATTCTCTAGAGGATATTCTCTCACATATAGATAATGCCAAAAAAAATAGCAAGGTATCTATTGAAGATGTTGAGAGAATCATTTCATCTTTCCGTCTTAATCCCTGTGTTGTCAGACGTACCATGCTGTCTGATATAGATATCAAAACAAAGATAATGGTACTGAAAATTGCAAAAGATTGGAAATCTTGTACTTTGACACTATCAGTCAAAGGAATTATGGTAACAGATACCATCAATACCGTGTTATCCAAAATTCTGCATCATCATAGGAATATCTTCAAGTATCTTACATCTGTAGAGAATAAAGAAATTGCTGTCTGTAATTGCTCCAGATGTCTGTCACTCTTCTATAGAAAATTAAAAAGTGTACGATGTGATCTACGCACAGACGATGGATTATTGGATAGGCTATACGATCTGACTAGATACGCCTTACACGGAAAAATCAATCAAAACTTAATAGGTCAACGATGTTGGGGTCCATTGACAGAAATTCTGTTTAACGAGAATAAAAAGAAAAAACTAAATAATTTAATGGAATACATCAAAATATCAGACATGTTGGTATACGGACACTACATCGAGAAGACGCTTATTCCAATTACTGATTCTCTTTCATTTAAGCTATTTGTTGATACCATGTCTGTGTTAAATGATCAATATGCCAAGGTTGTCATCTTCTTCAATACCATCATAGAATATATTATAGCTACTATCTATTATAGATTGACAGTCTTGGACAATTATACTAATGTCAAACATTTTGTATCCAAAGTGTTACACACTGTCATGGAAGCATGTGGCGTACTGTTTTCACACATTAAAGTTAATGACAAAATAGAGTATGAATTGGAGGAGATGGTGGACAAAGGTACTGTACCTTCTTATTTATATCATCTGTCCATCAACGTCATTTCAATAATATTGGATGATATAAATGGAACTCGT
>OP205095
ATGTTCATGTATCCGGAATTTGCGAGGAAGGCTTTATCAAAGCTTATTTCAAAAAAATTAAACATTGAAAAGGTGTCTAGCAAGCACCAGCTCGTGTTACTGGATTATGGATTACACGGACTATTGCCAAAATCACTGTATCTGGAAGCTATTAATTCAGATATTCTCAATGTTAGGTTCTTTCCTCCTGAAATAATAAACGTCACTGATATCGTTAAGGCTCTCCAAAATTCTTGTAGAGTAGATGAGTACCTAAAAGCTGTTTCCTTATATCATAAGAATTCTTTAATGGTATCGGGACCAAATGTAGTCAAGCTTATGATAGAATATAATCTTCTTACACACAGTGACTTGGAATGGTTAATTAATGAGAATGTAGTCAAGGCTACATACCTTTTAAAAATCAATGCCTATATGATTAACTTTAAAATAGATCTAACTGTTGATGAAATCATTGACTTAGTTAAAGATATTCCTGTAGGAGCTACACTACATCTATATAATATATTAAACAATATAGATTTGGACATTATTCTTCGTATATCTGATGAATATAATATACCACCTGTTCACGATATTCTGTCTAAACTTACCAATGAAGAGATGTGTATAAAACTAGTTACAAAGTATCCTATGGACAATGTTATAAATTTTATTAATCAAGATGTTAGATATAGTCCCACCTTCATCAAGACAATTAAAGATTTTGTCAACGAGCATCTTCCAACCATGTACGATGGATTAAATGATTATCTACATTCTGTTATTATCGACGAGGACTTAATAGAGGAATATAAAATTAAATCCGTTGCCATGTTTAATTTGGAATACAAAACTGATATAGATACTCTAACATTGGACGAACAGATATTTGTAGAGGTAAACATCTCATATTATGATTTTAGATATAGACAATTTGCCGATGAATTTAGAGATTACATCATGATAAAAGAAAGAAGACAAATCACCATGCAATCTGGTGATAGAATAAGAAGGTTTAGACGTCCCATGTCATCGAGATCCACTATCATCAAAAAGGATACTGATTCTCTAGAGGATATTCTCTCACATATAGATAATGCCAAAAAAAATAGCAAGGTATCTATTGAAGATGTTGAGAGAATCATTTCATCTTTCCGTCTTAATCCCTGTGTTGTCAGACGTACCATGCTGTCTGATATAGATATCAAAACAAAGATAATGGTACTGAAAATTGCAAAAGATTGGAAATCTTGTACTTTGACACTATCAGTCAAAGGAATTATGGTAACAGATACCATCAATACCGTGTTATCCAAAATTCTGCATCATCATAGGAATATCTTCAAGTATCTTACATCTGTAGAGAATAAAGAAATTGCTGTCTGTAATTGCTCCAGATGTCTGTCACTCTTCTATAGAAAATTAAAAAGTGTACGATGTGATCTACGCACAGACGATGGATTATTGGATAGGCTATACGATCTGACTAGATACGCCTTACACGGAAAAATCAATCAAAACTTAATAGGTCAACGATGTTGGGGTCCATTGACAGAAATTCTGTTTAACGAGAATAAAAAGAAAAAACTAAATAATTTAATGGAATACATCAAAATATCAGACATGTTGGTATACGGACACTACATCGAGAAGACGCTTATTCCAATTACTGATTCTCTTTCATTTAAGCTATTTGTTGATACCATGTCTGTGTTAAATGATCAATATGCCAAGGTTGTCATCTTCTTCAATACCATCATAGAATATATTATAGCTACTATCTATTATAGATTGACAGTCTTGGACAATTATACTAATGTCAAACATTTTGTATCCAAAGTGTTACACACTGTCATGGAAGCATGTGGCGTACTGTTTTCACACATTAAAGTTAATGACAAAATAGAGTATGAATTGGAGGAGATGGTGGACAAAGGTACTGTACCTTCTTATTTATATCATCTGTCCATCAACGTCATTTCAATAATATTGGATGATATAAATGGAACTCGT
>KP849471
ATGTTCATGTATCCGGAATTTGCGAGGAAGGCTTTATCAAAGCTTATTTCAAAAAAATTAAACATTGAAAAGGTGTCTAGCAAGCACCAGCTCGTGTTACTGGATTATGGATTACACGGACTATTGCCAAAATCACTGTATCTGGAAGCTATTAATTCAGATATTCTCAATGTTAGGTTCTTTCCTCCTGAAATAATAAACGTCACTGATATCGTTAAGGCTCTCCAAAATTCTTGTAGAGTAGATGAGTACCTAAAAGCTGTTTCCTTATATCATAAGAATTCTTTAATGGTATCGGGACCAAATGTAGTCAAGCTTATGATAGAATATAATCTTCTTACACACAGTGACTTGGAATGGTTAATTAATGAGAATGTAGTCAAGGCTACATACCTTTTAAAAATCAATGCCTATATGATTAACTTTAAAATAGATCTAACTGTTGATGAAATCATTGACTTAGTTAAAGATATTCCTGTAGGAGCTACACTACATCTATATAATATATTAAACAATATAGATTTGGACATTATTCTTCGTATATCTGATGAATATAATATACCACCTGTTCACGATATTCTGTCTAAACTTACCGATGAAGAGATGTGTATAAAACTAGTTACAAAGTATCCTATGGACAATGTTATAAATTTTATTAATCAAGATGTTAGATATAGTCCCACCTTCATCAAGACAATTAAAGATTTTGTCAACGAGCATCTTCCAACCATGTACGATGGATTAAATGATTATCTACATTCTGTTATTATCGACGAGGACTTAATAGAGGAATATAAAATTAAATCCGTTGCCATGTTTAATTTGGAATACAAAACTGATATAGATACTCTAACATTGGACGAACAGATATTTGTAGAGGTAAACATCTCATATTATGATTTTAGATATAGACAATTTGCCGATGAATTTAGAGATTACATCATGATAAAAGAAAGAAGACAAATCACCATGCAATCTGGTGATAGAATAAGAAGGTTTAGACGTCCCATGTCATTGAGATCCACTATCATCAAAAAGGATACTGATTCTCTAGAGGATATTCTCTCACATATAGATAATGCCAAAAAAAATAGCAAGGTATCTATTGAAGATGTTGAGAGAATCATTTCATCTTTCCGTCTTAATCCCTGTGTTGTCAGACGTACCATGCTGTCTGATATAGATATCAAAACAAAGATAATGGTACTGAAAATTGCAAAAGATTGGAAATCTTGTACTTTGACACTATCAGTCAAAGGAATTATGGTAACAGATACCATCAATACCGTGTTATCCAAAATTCTGCATCATCATAGGAATGTCTTCAAGTATCTTACATCTGTAGAGAATAAAGAAATTGCTGTCTGTAATTGCTCCAGATGTCTGTCACTCTTCTATAGAAAATTAAAAAGTGTACGATGTGATCTACGCACAGACGATGGATTATTGGATAGGCTATACGATCTGACTAGATACGCCTTACACGGAAAAATCAATCAAAACTTAATAGGTCAACGATGTTGGGGTCCATTGACAGAAATTCTGTTTAACGAGAATAAAAAGAAAAAACTAAATAATTTAATGGAATACATCAAAATATCAGACATGTTGGTATACGGACACTACATCGAGAAGACGCTTATTCCAATTACTGATTCTCTTTCATTTAAGCTATTTGTTGATACCATGTCTGTGTTAAATGATCAATATGCCAAGGTTGTCATCTTCTTCAATACCATCATAGAATATATTATAGCTACTATCTATTATAGATTGACAGTCTTGGACAATTATACTAATGTCAAACATTTTGTATCCAAAGTGTTACACACTGTCATGGAAGCATGTGGCGTACTGTTTTCACACATTAAAGTTAATGACAAAATAGAGTATGAATTGGAGGAGATGGTGGACAAAGGTACCGTACCTTCTTATTTGTATCATCTGTCCATCAACGTCATTTCAATAATATTGGATGATATAAATGGAACTCGT
>KJ642612
ATGTTCATGTATCCGGAATTTGCGAGGAAGGCTTTATCAAAGCTTATTTCAAAAAAATTAAACATTGAAAAGGTGTCTAGCAAGCACCAGCTCGTGTTACTGGATTATGGATTACACGGACTATTGCCAAAATCACTGTATCTGGAAGCTATTAATTCAGATATTCTCAATGTTAGGTTCTTTCCTCCTGAAATAATAAACGTCACTGATATCGTTAAGGCTCTCCAAAATTCTTGTAGAGTAGATGAGTACCTAAAAGCTGTTTCCTTATATCATAAGAATTCTTTAATGGTATCGGGACCAAATGTAGTCAAGCTTATGATAGAATATAATCTTCTTACACACAGTGACTTGGAATGGTTAATTAATGAGAATGTAGTCAAGGCTACATACCTTTTAAAAATCAATGCCTATATGATTAACTTTAAAATAGATCTAACTGTTGATGAAATCATTGACTTAGTTAAAGATATTCCTGTAGGAGCTACACTACATCTATATAATATATTAAACAATATAGATTTGGACATTATTCTTCGTATATCTGATGAATATAATATACCACCTGTTCACGATATTCTGTCTAAACTTACCGATGAAGAGATGTGTATAAAACTAGTTACAAAGTATCCTATGGACAATGTTATAAATTTTATTAATCAAGATGTTAGATATAGTCCCACCTTCATCAAGACAATTAAAGATTTTGTCAACGAGCATCTTCCAACAATGTACGATGGATTAAATGATTATCTACATTCTGTTATTATCGACGAGGACTTAATAGAGGAATATAAAATTAAATCCGTTGCCATGTTTAATTTGGAATACAAAACTGATATAGATACTCTAACATTGGACGAACAGATATTTGTAGAGGTAAACATCTCATATTATGATTTTAGATATAGACAATTTGCCGATGAATTTAGAGATTACATCATGATAAAAGAAAGAAGACAAATCACCATGCAATCTGGTGATAGAATAAGAAGGTTTAGACGTCCCATGTCATTGAGATCCACTATCATCAAAAAGGATACTGATTCTCTAGAGGATATTCTCTCACATATAGATAATGCCAAAAAAAATAGCAAGGTATCTATTGAAGATGTTGAGAGAATCATTTCATCTTTCCGTCTTAATCCCTGTGTTGTCAGACGTACCATGCTGTCTGATATAGATATCAAAACAAAGATAATGGTACTGAAAATTGCAAAAGATTGGAAATCTTGTACTTTGACACTATCAGTCAAAGGAATTATGGTAACAGATACCATCAATACCGTGTTATCCAAAATTCTGCATCATCATAGGAATGTCTTCAAGTATCTTACATCTGTAGAGAATAAAGAAATTGCTGTCTGTAATTGCTCCAGATGTCTGTCACTCTTCTATAGAAAATTAAAAAGTGTACGATGTGATCTACGCACAGACGATGGATTATTGGATAGGCTATACGATCTGACTAGATACGCCTTACACGGAAAAATCAATCAAAACTTAATAGGTCAACGATGTTGGGGTCCATTGACAGAAATTCTGTTTAACGAGAATAAAAAGAAAAAACTAAATAATTTAATGGAATACATCAAAATATCAGACATGTTGGTATACGGACACTACATCGAGAAGACGCTTATTCCAATTACTGATTCTCTTTCATTTAAGCTATTTGTTGATACCATGTCTGTGTTAAATGATCAATATGCCAAGGTTGTCATCTTCTTCAATACCATCATAGAATATATTATAGCTACTATCTATTATAGATTGACAGTCTTGGACAATTATACTAATGTCAAACATTTTGTATCCAAAGTGTTACACACTGTCATGGAAGCATGTGGCGTACTGTTTTCACACATTAAAGTTAATGACAAAATAGAGTATGAATTGGAGGAGATGGTGGACAAAGGTACCGTACCTTCTTATTTGTATCATCTGTCCATCAACGTCATTTCAATAATATTGGATGATATAAATGGAACTCGT
>MN702453
ATGTTCATGTATCCGGAATTTGCGAGGAAGGCTTTATCAAAGCTTATTTCAAAAAAATTAAACATTGAAAAGGTGTCTAGCAAGCACCAGCTCGTGTTACTGGATTATGGATTACACGGACTATTGCCAAAATCACTGTATCTGGAAGCTATTAATTCAGATATTCTCAATGTTAGGTTCTTTCCTCCTGAAATAATAAACGTCACTGATATCGTTAAGGCTCTCCAAAATTCTTGTAGAGTAGATGAGTACCTAAAAGCTGTTTCCTTATATCATAAGAATTCTTTAATGGTATCGGGACCAAATGTAGTCAAGCTTATGATAGAATATAATCTTCTTACACACAGTGACTTGGAATGGTTAATTAATGAGAATGTAGTCAAGGCTACATACCTTTTAAAAATCAATGCCTATATGATTAACTTTAAAATAGATCTAACTGTTGATGAAATCATTGACTTAGTTAAAGATATTCCTGTAGGAGCTACACTACATCTATATAATATATTAAACAATATAGATTTGGACATTATTCTTCGTATATCTGATGAATATAATATACCACCTGTTCACGATATTCTGTCTAAACTTACCGATGAAGAGATGTGTATAAAACTAGTTACAAAGTATCCTATGGACAATGTTATAAATTTTATTAATCAAGATGTTAGATATAGTCCCACCTTCATCAAGACAATTAAAGATTTTGTCAACGAGCATCTTCCAACCATGTACGATGGATTAAATGATTATCTACATTCTGTTATTATCGACGAGGACTTAATAGAGGAATATAAAATTAAATCCGTTGCCATGTTTAATTTGGAATACAAAACTGATATAGATACTCTAACATTGGACGAACAGATATTTGTAGAGGTAAACATCTCATATTATGATTTTAGATATAGACAATTTGCCGATGAATTTAGAGATTACATCATGATAAAAGAAAGAAGACAAATCACCATGCAATCTGGTGATAGAATAAGAAGGTTTAGACGTCCCATGTCATTGAGATCCACTATCATCAAAAAGGATACTGATTCTCTAGAGGATATTCTCTCACATATAGATAATGCCAAAAAAAATAGCAAGGTATCTATTGAAGATGTTGAGAGAATCATTTCATCTTTCCGTCTTAATCCCTGTGTTGTCAGACGTACCATGCTGTCTGATATAGATATCAAAACAAAGATAATGGTACTGAAAATTGCAAAAGATTGGAAATCTTGTACTTTGACACTATCAGTCAAAGGAATTATGGTAACAGATACCATCAATACCGTGTTATCCAAAATTCTGCATCATCATAGGAATGTCTTCAAGTATCTTACATCTGTAGAGAATAAAGAAATTGCTGTCTGTAATTGCTCCAGATGTCTGTCACTCTTCTATAGAAAATTAAAAAGTGTACGATGTGATCTACGCACAGACGATGGATTATTGGATAGGCTATACGATCTGACTAGATACGCCTTACACGGAAAAATCAATCAAAACTTAATAGGTCAACGATGTTGGGGTCCATTGACAGAAATTCTGTTTAACGAGAATAAAAAGAAAAAACTAAATAATTTAATGGAATACATCAAAATATCAGACATGTTGGTATACGGACACTGCATCGAGAAGACGCTTATTCCAATTACTGATTCTCTTTCATTTAAGCTATTTGTTGATACCATGTCTGTGTTAAATGATCAATATGCCAAGGTTGTCATCTTCTTCAATACCATCATAGAATATATTATAGCTACTATCTATTATAGATTGACAGTCTTGGACAATTATACTAATGTCAAACATTTTGTATCCAAAGTGTTACACACTGTCATGGAAGCATGTGGCGTACTGTTTTCACACATTAAAGTTAATGACAAAATAGAGTATGAATTGGAGGAGATGGTGGACAAAGGTACCGTACCTTCTTATTTGTATCATCTGTCCATCAACGTCATTTCAATAATATTGGATGATATAAATGGAACTCGT
>MN702449
ATGTTCATGTATCCGGAATTTGCGAGGAAGGCTTTATCAAAGCTTATTTCAAAAAAATTAAACATTGAAAAGGTGTCTAGCAAGCACCAGCTCGTGTTACTGGATTATGGATTACACGGACTATTGCCAAAATCACTGTATCTGGAAGCTATTAATTCAGATATTCTCAATGTTAGGTTCTTTCCTCCTGAAATAATAAACGTCACTGATATCGTTAAGGCTCTCCAAAATTCTTGTAGAGTAGATGAGTACCTAAAAGCTGTTTCCTTATATCATAAGAATTCTTTAATGGTATCGGGACCAAATGTAGTCAAGCTTATGATAGAATATAATCTTCTTACACACAGTGACTTGGAATGGTTAATTAATGAGAATGTAGTCAAGGCTACATACCTTTTAAAAATCAATGCCTATATGATTAACTTTAAAATAGATCTAACTGTTGATGAAATCATTGACTTAGTTAAAGATATTCCTGTAGGAGCTACACTACATCTATATAATATATTAAACAATATAGATTTGGACATTATTCTTCGTATATCTGATGAATATAATATACCACCTGTTCACGATATTCTGTCTAAACTTACCGATGAAGAGATGTGTATAAAACTAGTTACAAAGTATCCTATGGACAATGTTATAAATTTTATTAATCAAGATGTTAGATATAGTCCCACCTTCATCAAGACAATTAAAGATTTTGTCAACGAGCATCTTCCAACCATGTACGATGGATTAAATGATTATCTACATTCTGTTATTATCGACGAGGACTTAATAGAGGAATATAAAATTAAATCCGTTGCCATGTTTAATTTGGAATACAAAACTGATATAGATACTCTAACATTGGACGAACAGATATTTGTAGAGGTAAACATCTCATATTATGATTTTAGATATAGACAATTTGCCGATGAATTTAGAGATTACATCATGATAAAAGAAAGAAGACAAATCACCATGCAATCTGGTGATAGAATAAGAAGGTTTAGACGTCCCATGTCATTGAGATCCACTATCATCAAAAAGGATACTGATTCTCTAGAGGATATTCTCTCACATATAGATAATGCCAAAAAAAATAGCAAGGTATCTATTGAAGATGTCGAGAGAATCATTTCATCTTTCCGTCTTAATCCCTGTGTTGTCAGACGTACCATGCTGTCTGATATAGATATCAAAACAAAGATAATGGTACTGAAAATTGCAAAAGATTGGAAATCTTGTACTTTGACACTATCAGTCAAAGGAATTATGGTAACAGATACCATCAATACCGTGTTATCCAAAATTCTGCATCATCATAGGAATGTCTTCAAGTATCTTACATCTGTAGAGAATAAAGAAATTGCTGTCTGTAATTGCTCCAGATGTCTGTCACTCTTCTATAGAAAATTAAAAAGTGTACGATGTGATCTACGCACAGACGATGGATTATTGGATAGGCTATACGATCTGACTAGATACGCCTTACACGGAAAAATCAATCAAAACTTAATAGGTCAACGATGTTGGGGTCCATTGACAGAAATTCTGTTTAACGAGAATAAAAAGAAAAAACTAAATAATTTAATGGAATACATCAAAATATCAGACATGTTGGTATACGGACACTACATCGAGAAGACGCTTATTCCAATTACTGATTCTCTTTCATTTAAGCTATTTGTTGATACCATGTCTGTGTTAAATGATCAATATGCCAAGGTTGTCATCTTCTTCAATACCATCATAGAATATATTATAGCTACTATCTATTATAGATTGACAGTCTTGGACAATTATACTAATGTCAAACATTTTGTATCCAAAGTGTTACACACTGTCATGGAAGCATGTGGCGTACTGTTTTCACACATTAAAGTTAATGACAAAATAGAGTATGAATTGGAGGAGATGGTGGACAAAGGTACCGTACCTTCTTATTTGTATCATCTGTCCATCAACGTCATTTCAATAATATTGGATGATATAAATGGAACTCGT
>KC257460
ATGTTCATGTATCCGGAATTTGCGAGGAAGGCTTTATCAAAGCTTATTTCAAAAAAATTAAACATTGAAAAGGTGTCTAGCAAGCACCAGCTCGTGTTACTGGATTATGGATTACACGGACTATTGCCAAAATCACTGTATCTGGAAGCTATTAATTCAGATATTCTCAATGTTAGGTTCTTTCCTCCTGAAATAATAAACGTCACTGATATCGTTAAGGCTCTCCAAAATTCTTGTAGAGTAGATGAGTACCTAAAAGCTGTTTCCTTATATCATAAGAATTCTTTAATGGTATCGGGACCAAATGTAGTCAAGCTTATGATAGAATATAATCTTCTTACACACAGTGACTTGGAATGGTTAATTAATGAGAATGTAGTCAAGGCTACATACCTTTTAAAAATCAATGCCTATATGATTAACTTTAAAATAGATCTAACTGTTGATGAAATCATTGACTTAGTTAAAGATATTCCTGTAGGAGCTACACTACATCTATATAATATATTAAACAATATAGATTTGGACATTATTCTTCGTATATCTGATGAATATAATATACCACCTGTTCACGATATTCTGTCTAAACTTACCGATGAAGAGATGTGTATAAAACTAGTTACAAAGTATCCTATGGACAATGTTATAAATTTTATTAATCAAGATGTTAGATATAGTCCCACCTTCATCAAGACAATTAAAGATTTTGTCAACGAGCATCTTCCAACCATGTACGATGGATTAAATGATTATCTACATTCTGTTATTATCGACGAGGACTTAATAGAGGAATATAAAATTAAATCCGTTGCCATGTTTAATTTGGAATACAAAACTGATATAGATACTCTAACATTGGACGAACAGATATTTGTAGAGGTAAACATCTCATATTATGATTTTAGATATAGACAATTTGCCGATGAATTTAGAGATTACATCATGATAAAAGAAAGAAGACAAATCACCATGCAATCTGGTGATAGAATAAGAAGGTTTAGACGTCCCATGTCATTGAGATCCACTATCATCAAAAAGGATACTGATTCTCTAGAGGATATTCTCTCACATATAGATAATGCCAAAAAAAATAGCAAGGTATCTATTGAAGATGTCGAGAGAATCATTTCATCTTTCCGTCTTAATCCCTGTGTTGTCAGACGTACCATGCTGTCTGATATAGATATCAAAACAAAGATAATGGTACTGAAAATTGCAAAAGATTGGAAATCTTGTACTTTGACACTATCAGTCAAAGGAATTATGGTAACAGATACCATCAATACCGTGTTATCCAAAATTCTGCATCATCATAGGAATGTCTTCAAGTATCTTACATCTGTAGAGAATAAAGAAATTGCTGTCTGTAATTGCTCCAGATGTCTGTCACTCTTCTATAGAAAATTAAAAAGTGTACGATGTGATCTACGCACAGACGATGGATTATTGGATAGGCTATACGATCTGACTAGATACGCCTTACACGGAAAAATCAATCAAAACTTAATAGGTCAACGATGTTGGGGTCCATTGACAGAAATTCTGTTTAACGAGAATAAAAAGAAAAAACTAAATAATTTAATGGAATACATCAAAATATCAGACATGTTGGTATACGGACACTACATCGAGAAGACGCTTATTCCAATTACTGATTCTCTTTCATTTAAGCTATTTGTTGATACCATGTCTGTGTTAAATGATCAATATGCCAAGGTTGTCATCTTCTTCAATACCATCATAGAATATATTATAGCTACTATCTATTATAGATTGACAGTCTTGGACAATTATACTAATGTCAAACATTTTGTATCCAAAGTGTTACACACTGTCATGGAAGCATGTGGCGTACTGTTTTCACACATTAAAGTTAATGACAAAATAGAGTATGAATTGGAGGAGATGGTAGACAAAGGTACCGTACCTTCTTATTTGTATCATCTGTCCATCAACGTCATTTCAATAATATTGGATGATATAAATGGAACTCGT
>HM172544
ATGTTCATGTATCCGGAATTTGCGAGGAAGGCTTTATCAAAGCTTATTTCAAAAAAATTAAACATTGAAAAGGTGTCTAGCAAGCACCAGCTCGTGTTACTGGATTATGGATTACACGGACTATTGCCAAAATCACTGTATCTGGAAGCTATTAATTCAGATATTCTCAATGTTAGGTTCTTTCCTCCTGAAATAATAAACGTCACTGATATCGTTAAGGCTCTCCAAAATTCTTGTAGAGTAGATGAGTACCTAAAAGCTGTTTCCTTATATCATAAGAATTCTTTAATGGTATCGGGACCAAATGTAGTCAAGCTTATGATAGAATATAATCTTCTTACACACAGTGACTTGGAATGGTTAATTAATGAGAATGTAGTCAAGGCTACATACCTTTTAAAAATCAATGCCTATATGATTAACTTTAAAATAGATCTAACTGTTGATGAAATCATTGACTTAGTTAAAGATATTCCTGTAGGAGCTACACTACATCTATATAATATATTAAACAATATAGATTTGGACATTATTCTTCGTATATCTGATGAATATAATATACCACCTGTTCACGATATTCTGTCTAAACTTACCGATGAAGAGATGTGTATAAAACTAGTTACAAAGTATCCTATGGACAATGTTATAAATTTTATTAATCAAGATGTTAGATATAGTCCCACCTTCATCAAGACAATTAAAGATTTTGTCAACGAGCATCTTCCAACCATGTACGATGGATTAAATGATTATCTACATTCTGTTATTATCGACGAGGACTTAATAGAGGAATATAAAATTAAATCCGTTGCCATGTTTAATTTGGAATACAAAACTGATATAGATACTCTAACGTTGGACGAACAGATATTTGTAGAGGTAAACATCTCATATTATGATTTTAGATATAGACAATTTGCCGATGAATTTAGAGATTACATCATGATAAAAGAAAGAAGACAAATCACCATGCAATCTGGTGATAGAATAAGAAGGTTTAGACGTCCCATGTCATTGAGATCCACTATCATCAAAAAGGATACTGATTCTCTAGAGGATATTCTCTCACATATAGATAATGCCAAAAAAAATAGCAAGGTATCTATTGAAGATGTCGAGAGAATCATTTCATCTTTCCGTCTTAATCCCTGTGTTGTCAGACGTACCATGCTGTCTGATATAGATATCAAAACAAAGATAATGGTACTGAAAATTGCAAAAGATTGGAAATCTTGTACTTTGACACTATCAGTCAAAGGAATTATGGTAACAGATACCATCAATACCGTGTTATCCAAAATTCTGCATCATCATAGGAATGTCTTCAAGTATCTTACATCTGTAGAGAATAAAGAAATTGCTGTCTGTAATTGCTCCAGATGTCTGTCACTCTTCTATAGAAAATTAAAAAGTGTACGATGTGATCTACGCACAGACGATGGATTATTGGATAGGCTATACGATCTGACTAGATACGCCTTACACGGAAAAATCAATCAAAACTTAATAGGTCAACGATGTTGGGGTCCATTGACAGAAATTCTGTTTAACGAGAATAAAAAGAAAAAACTAAATAATTTAATGGAATACATCAAAATATCAGACATGTTGGTATACGGACACTACATCGAGAAGACGCTTATTCCAATTACTGATTCTCTTTCATTTAAGCTATTTGTTGATACCATGTCTGTGTTAAATGATCAATATGCCAAGGTTGTCATCTTCTTCAATACCATCATAGAATATATTATAGCTACTATCTATTATAGATTGACAGTCTTGGACAATTATACTAATGTCAAACATTTTGTATCCAAAGTGTTACACACTGTCATGGAAGCATGTGGCGTACTGTTTTCACACATTAAAGTTAATGACAAAATAGAGTATGAATTGGAGGAGATGGTGGACAAAGGTACCGTACCTTCTTATTTGTATCATCTGTCCATCAACGTCATTTCAATAATATTGGATGATATAAATGGAACTCGT
>OP279040
ATGTTCATGTATCCGGAATTTGCGAGGAAGGCTTTATCAAAGCTTATTTCAAAAAAATTAAACATTGAAAAGGTGTCTAGCAAGCACCAGCTCGTGTTACTGGATTATGGATTACACGGACTATTGCCAAAATCACTGTATCTGGAAGCTATTAATTCAGATATTCTCAATGTTAGGTTCTTTCCTCCTGAAATAATAAACGTCACTGATATCGTTAAGGCTCTCCAAAATTCTTGTAGAGTAGATGAGTACCTAAAAGCTGTTTCCTTATATCATAAGAATTCTTTAATGGTATCGGGACCAAATGTAGTCAAGCTTATGATAGAATATAATCTTCTTACACACAGTGACTTGGAATGGTTAATTAATGAGAATGTAGTCAAGGCTACATACCTTTTAAAAATCAATGCCTATATGATTAACTTTAAAATAGATCTAACTGTTGATGAAATCATTGACTTAGTTAAAGATATTCCTGTAGGAGCTACACTACATCTATATAATATATTAAACAATATAGATTTGGACATTATTCTTCGTATATCTGATGAATATAATATACCACCTGTTCACGATATTCTGTCTAAACTTACCAATGAAGAGATGTGTATAAAACTAGTTACAAAGTATCCTATGGACAATGTTATAAATTTTATTAATCAAGATGTTAGATATAGTCCCACCTTCATCAAGACAATTAAAGATTTTGTCAACGAGCATCTTCCAACCATGTACGATGGATTAAATGATTATCTACATTCTGTTATTATCGACGAGGACTTAATAGAGGAATATAAAATTAAATCCGTTGCCATGTTTAATTTGGAATACAAAACTGATATAGATACTCTAACATTGGACGAACAGATATTTGTAGAGGTAAACATCTCATATTATGATTTTAGATATAGACAATTTGCCGATGAATTTAGAGATTACATCATGATAAAAGAAAGAAGACAAATCACCATGCAATCTGGTGATAGAATAAGAAGGTTTAGACGTCCCATGTCATTGAGATCCACTATCATCAAAAAGGATACTGATTCTCTAGAGGATATTCTCTCACATATAGATAATGCCAAAAAAAATAGCAAGGTATCTATTGAAGATGTTGAGAGAATCATTTCATCTTTCCGTCTTAATCCCTGTGTTGTCAGACGTACCATGCTGTCTGATATAGATATCAAAACAAAGATAATGGTACTGAAAATTGCAAAAGATTGGAAATCTTGTACTTTGACACTATCAGTCAAAGGAATTATGGTAACAGATACCATCAATACCGTGTTATCCAAAATTCTGCATCATCATAGGAATATCTTCAAGTATCTTACATCTGTAGAGAATAAAGAAATTGCTGTCTGTAATTGCTCCAGATGTCTGTCACTCTTCTATAGAAAATTAAAAAGTGTACGATGTGATCTACGCACAGACGATGGATTATTGGATAGGCTATACGATCTGACTAGATACGCCTTACACGGAAAAATCAATCAAAACTTAATAGGTCAACGATGTTGGGGTCCATTGACAGAAATTCTGTTTAACGAGAATAAAAAGAAAAAACTAAATAATTTAATGGAATACATCAAAATATCAGACATGTTGGTATACGGACACTACATCGAGAAGACGCTTATTCCAATTACTGATTCTCTTTCATTTAAGCTATTTGTTGATACCATGTCTGTGTTAAATGATCAATATGCCAAGGTTGTCATCTTCTTCAATACCATCATAGAATATATTATAGCTACTATCTATTATAGATTGACAGTCTTGGACAATTATACTAATGTCAAACATTTTGTATCCAAAGTGTTACACACTGTCATGGAAGCATGTGGCGTACTGTTTTCACACATTAAAGTTAATGACAAAATAGAGTATGAATTGGAGGAGATGGTGGACAAAGGTACTGTACCTTCTTATTTATATCATCTGTCCATCAACGTCATTTCAATAATATTGGATGATATAAATGGAACTCGT
