# Supplementary material for: Evolutionary dissection of monkeypox virus: Positive Darwinian selection drives the adaptation of virus–host interaction proteins
Source: Front Cell Infect Microbiol. 2023 Jan 13;12:1083234. doi: 10.3389/fcimb.2022.1083234 (PMC9880225; doi:10.3389/fcimb.2022.1083234)
Supplement: Supplementary file 1 [file DataSheet_1.zip › Dataset_MPXV_coding_gene_allleles/MPXVgp062.fas]

>KP849470
ATGGCGGAATTTGAAGATCAACTCGTTTTCAATAGTATCAGTGCCCGTGCATTGAAAGCTTATTTCACTGCTAAAATCAATGAAATGGTAGATGAGTTGGTAACTAGAAAATGTCCGCAAAAGAAAAAATCACAAGCTAAGAAACCTGAAGTACGCATTCCTGTAGATCTCGTAAAGTCTAGTTTTGTGAAAAAGTTTGGATTGTGCAATTATGGAGGAATCCTTATCAGTCTTATTAATAGTCTAGTAGAAAATAATTTCTTTACAAAGAATGGCAAACTGGATGATACAGGCAAAAAGGAATTGGTTTTGACGGATGTCGAAAAACGAATTCTTAATACCATCGATAAATCATCTCCTTTGTATATCGATATTAGTGATGTTAAAGTATTGGCTGCTAGGCTAAAAAGAAGCGCTACACAATTTAACTTTAATGGACATACATATCATCTAGAAAATGATAAAATAGAAGATCTCATTAATCAGTTGGTTAAGGACGAATCCATTCAACTGGATGAAAAGAGTTCTATTAAAGATAGTATGTATGTAATTCCCGATGAACTTATCGATGTTCTCAAAACTAGATTGTTTAGATCTCCTCAAGTCAAGGATAATATTATTTCGCGTACTAGATTGTATGATTATTTTACTAGAGTTACTAAGAGAGACGAATCGTCAATCTATGTGATTCTAAAGGATCCTAGGATCGCTAGCATTTTGTCACTAGAAACTGTTAAAATGGGCGCCTTTATGTATACAAAACATAGTATGTTGACGAACGCTATTTCATCTAGAGTCGATAGATATTCTAAAAAGTTTCAAGAATCTTTTTACGAAGATATTGCAGAATTTGTTAAAGAAAATGAGAGAGTTAATGTATCTAGAGTGGTTGAATGTTTGACTGTGCCTAATATTACTATATCAAGTAATACTGAA
>KJ642615
ATGGCGGAATTTGAAGATCAACTCGTTTTCAATAGTATCAGTGCCCGTGCATTGAAAGCTTATTTCACTGCTAAAATCAATGAAATGGTAGATGAGTTGGTAACTAGAAAATGTCCGCAAAAGAAAAAATCACAAGCTAAGAAACCTGAAGTACGCATTCCTGTAGATCTCGTAAAATCTAGTTTTGTGAAAAAGTTTGGATTGTGCAATTATGGAGGAATCCTTATCAGTCTTATTAATAGTCTAGTAGAAAATAATTTCTTTACAAAGAATGGCAAACTGGATGATACAGGCAAAAAGGAATTGGTTTTGACGGATGTCGAAAAACGAATTCTTAATACCATCGATAAATCATCTCCTTTGTATATCGATATTAGTGATGTTAAAGTATTGGCTGCTAGGCTAAAAAGAAGCGCTACACAATTTAACTTTAATGGACATACATATCATCTAGAAAATGATAAAATAGAAGATCTCATTAATCAGTTGGTTAAGGACGAATCCATTCAACTGGATGAAAAGAGTTCTATTAAAGATAGTATGTATGTAATTCCCGATGAACTTATCGATGTTCTCAAAACTAGATTGTTTAGATCTCCTCAAGTCAAGGATAATATTATTTCGCGTACTAGATTGTATGATTATTTTACTAGAGTTACTAAGAGAGACGAATCGTCAATCTATGTGATTCTAAAGGATCCTAGGATCGCTAGCATTTTGTCACTAGAAACTGTTAAAATGGGCGCCTTTATGTATACAAAACATAGTATGTTGACGAACGCTATTTCATCTAGAGTCGATAGATATTCTAAAAAGTTTCAAGAATCTTTTTACGAAGATATTGCAGAATTTGTTAAAGAAAATGAGAGAGTTAATGTATCTAGAGTGGTTGAATGTTTGACTGTGCCTAATATTACTATATCAAGTAATACTGAA
>MN648051
ATGGCGGAATTTGAAGATCAACTCGTTTTCAATAGTATCAGTGCCCGTGCATTGAAAGCTTATTTCACTGCTAAAATCAATGAAATGGTAGATGAGTTGGTCACTAGAAAATGTCCACAAAAGAAAAAATCACAAGCTAAGAAACCTGAAGTACGCATTCCTGTAGATCTCGTAAAGTCTAGTTTTGTGAAAAAGTTTGGATTGTGCAATTATGGAGGAATCCTTATCAGTCTTATTAATAGTCTAGTAGAAAATAATTTCTTTACAAAGAATGGCAAACTGGATGATACAGGCAAAAAGGAATTGGTTTTGACGGATGTCGAAAAACGAATTCTTAATACCATCGATAAATCATCTCCTTTGTATATCGATATTAGTGATGTTAAAGTATTGGCTGCTAGGCTAAAAAGAAGCGCTACACAATTTAACTTTAATGGACATACATATCATCTAGAAAATGATAAAATAGAAGATCTCATTAATCAGTTGGTTAAGGACGAATCCATTCAACTGGATGAAAAGAGTTCTATTAAAGATAGTATGTATGTAATTCCCGATGAACTTATCGATGTTCTCAAAACTAGATTGTTTAGATCTCCTCAAGTCAAGGATAATATTATTTCGCGTACTAGATTGTATGATTATTTTACTAGAGTTACTAAGAGAGACGAATCGTCAATCTATGTGATTCTAAAGGATCCTAGGATCGCTAGCATTTTGTCACTAGAAACTGTTAAAATGGGCGCCTTTATGTATACAAAACATAGTATGTTGACGAACGCTATTTCATCTAGAGTCGATAGATATTCTAAAAAGTTTCAAGAATCTTTTTACGAAGATATTGCAGAATTTGTTAAAGAAAATGAGAGAGTTAATGTATCTAGAGTGGTTGAATGTTTGACTGTGCCTAATATTACTATATCAAGTAATACTGAA
>KP849471
ATGGCGGAATTTGAAGATCAACTCGTTTTCAATAGTATCAGTGCCCGTGCATTGAAAGCTTATTTCACTGCTAAAATCAATGAAATGGTAGATGAGTTGGTCACTAGAAAATGTCCGCAAAAGAAAAAATCACAAGCTAAGAAACCTGAAGTACGCATTCCTGTAGATCTCGTAAAGTCTAGTTTTGTGAAAAAGTTTGGATTGTGCAATTATGGAGGAATCCTTATCAGTCTTATTAATAGTCTAGTAGAAAATAATTTCTTTACAAAGAATGGCAAACTGGATGATACAGGCAAAAAGGAATTGGTTTTGACGGATGTCGAAAAACGAATTCTTAATACCATCGATAAATCATCTCCTTTGTATATCGATATTAGTGATGTTAAAGTATTGGCTGCTAGGCTAAAAAGAAGCGCTACACAATTTAACTTTAATGGACATACATATCATCTGGAAAATGATAAAATAGAAGATCTCATTAATCAGTTGGTTAAGGACGAATCCATTCAACTGGATGAAAAGAGTTCTATTAAAGATAGTATGTATGTCATTCCCGATGAACTTATCGATGTTCTCAAAACTAGATTGTTTAGATCTCCTCAAGTCAAGGATAATATTATTTCGCGTACTAGATTGTATGATTATTTTACTAGAGTTACTAAGAGAGACGAATCGTCAATCTATGTGATTCTAAAGGATCCTAGGATCGCTAGCATTTTGTCACTAGAAACTGTTAAAATGGGCGCCTTTATGTATACAAAACATAGTATGTTGACGAACGCTATTTCATCTAGAGTCGATAGATATTCTAAAAAGTTTCAAGAATCTTTTTACGAAGATATTGCAGAATTTGTTAAAGAAAATGAGAGAGTTAATGTATCTAGAGTGGTTGAATGTTTGACTGTGCCTAATATTACTATATCAAGTAATACTGAA
>OP450997
ATGGCGGAATTTGAAGATCAACTCGTTTTCAATAGTATCAGTGCCCGTGCATTGAAAGCTTATTTCACTGCTAAAATCAATGAAATGGTAGATGAGTTGGTCACTAGAAAATGTCCACAAAAGAAAAAATCACAAGCTAAGAAACCTGAAGTACGCATTCCTGTAGATCTCGTAAAGTCTAGTTTTGTGAAAAAGTTTGGATTGTGCAATTATGGAGGAATCCTTATCAGTCTTATTAATAGTCTAGTAGAAAATAATTTCTTTACAAAGAATGGCAAACTGGATGATACAGGCAAAAAGGAATTGGTTTTGACGGATGTCGAAAAACGAATTCTTAATACCATCGATAAATCATCTCCTTTGTATATCGATATTAGTGATGTTAAAGTATTGGCTGCTAGGCTAAAAAGAAGCGCTACACAATTTAACTTTAATGGACATACATATCATCTAGAAAATGATAAAATAGAAGATCTCATTAATCAGTTGGTTAAGGACGAATCCATTCAACTGGATGAAAAGAGTTCTATTAAAGATAGTATGTATGTAATTCCCGATGAACTTATCGATGTTCTCAAAACTAGATTGTTTAGATCTCCTCAAGTCAAGGATAATATTATTTCGCGTACTAGATTGTATGATTATTTTACTAGAGTTACTAAGAGAGACGAATCGTCAATCTATGTGATTCTAAAGGATCCTAGGATCGCTAGCATTTTGTCACTAGAAACTGTTAAAATGGGCGCCTTTATGTATACAAAACATAGTATGTTGACGAACGCTATTTCATCTAGAGTTGATAGATATTCTAAAAAGTTTCAAGAATCTTTTTACGAAGATATTGCAGAATTTGTTAAAGAAAATGAGAGAGTTAATGTATCTAGAGTGGTTGAATGTTTGACTGTGCCTAATATTACTATATCAAGTAATACTGAA
>OP392553
ATGGCGGAATTTGAAGATCAACTCGTTTTCAATAGTATCAGTGCCCGTGCATTGAAAGCTTATTTCACTGCTAAAATCAATGAAATGGTAGATGAGTTGGTCACTAGAAAATGTCCACAAAAGAAAAAATCACAAGCTAAGAAACCTGAAGTACGCATTCCTGTAGATCTCGTAAAGTCTAGTTTTGTGAAAAAGTTTGGATTGTGCAATTATGGAGGAATCCTTATCAGTCTTATTAATAGTCTAGTAGAAAATAATTTCTTTACAAAGAATGGCAAACTGGATGATACAGGCAAAAAGGAATTGGTTTTGACGGATGTCGAAAAACGAATTCTTAATACCATCGATAAATCATCTCCTTTGTATATCGATATTAGTGATGTTAAAGTATTGGCTGCTAGGCTAAAAAGAAGCGCTACACAATTTAACTTTAATGGACATACATATCATCTAGAAAATGATAAAATAGAAGATCTCATTAATCAGTTGGTTAAGGACGAATCCATTCAACTGGATGAAAAGAGTTCTATTAAAGATAGTATGTATGTAATTCCCGATGAACTTATCGATGTTCTCAAAACTAGATTGTTTAGATCTCCTCAAGTCAAGGATAATATTATTTCGCGTACTAGATTGTATGATTATTTTACTAGAGTTACTAAGAGAGACGAATCGTCAATCTATGTGATTCTAAAGGATCCTAGGATCGCTAGCATTTTGTCACTAGAAACTGTTAAAATGGGCGCCTTTATGTATACAAAACATAGTATGTTGACGAACGCTATTTCATCTAGAGTCGATAGATATTCTAAAAAGTTTCAAGAATCTTTTTACGAAGATATTGCAGAATTTGTTAAAGAAAATGAGAGAGTTAATGTATCTAGAGTGGTTGAATGTTTGACTGTGCCTAATATTACTATATCAAGTAATACTAAA
>OP339855
ATGGCGGAATTTGAAGATCAACTCGTTTTCAATAGTATCAGTGCCCGTGCATTGAAAGCTTATTTTACTGCTAAAATCAATGAAATGGTAGATGAGTTGGTCACTAGAAAATGTCCACAAAAGAAAAAATCACAAGCTAAGAAACCTGAAGTACGCATTCCTGTAGATCTCGTAAAGTCTAGTTTTGTGAAAAAGTTTGGATTGTGCAATTATGGAGGAATCCTTATCAGTCTTATTAATAGTCTAGTAGAAAATAATTTCTTTACAAAGAATGGCAAACTGGATGATACAGGCAAAAAGGAATTGGTTTTGACGGATGTCGAAAAACGAATTCTTAATACCATCGATAAATCATCTCCTTTGTATATCGATATTAGTGATGTTAAAGTATTGGCTGCTAGGCTAAAAAGAAGCGCTACACAATTTAACTTTAATGGACATACATATCATCTAGAAAATGATAAAATAGAAGATCTCATTAATCAGTTGGTTAAGGACGAATCCATTCAACTGGATGAAAAGAGTTCTATTAAAGATAGTATGTATGTAATTCCCGATGAACTTATCGATGTTCTCAAAACTAGATTGTTTAGATCTCCTCAAGTCAAGGATAATATTATTTCGCGTACTAGATTGTATGATTATTTTACTAGAGTTACTAAGAGAGACGAATCGTCAATCTATGTGATTCTAAAGGATCCTAGGATCGCTAGCATTTTGTCACTAGAAACTGTTAAAATGGGCGCCTTTATGTATACAAAACATAGTATGTTGACGAACGCTATTTCATCTAGAGTCGATAGATATTCTAAAAAGTTTCAAGAATCTTTTTACGAAGATATTGCAGAATTTGTTAAAGAAAATGAGAGAGTTAATGTATCTAGAGTGGTTGAATGTTTGACTGTGCCTAATATTACTATATCAAGTAATACTGAA
>OP215261
ATGGCGGAATTTGAAGATCAACTCGTTTTCAATAGTATCAGTGCCCGTGCATTGAAAGCTTATTTCACTGCTAAAATCAATGAAATGGTAGATGAGTTGGTCACTAGAAAATGTCCACAAAAGAAAAAATCACAAGCTAAGAAACCTGAAGTACGCATTCCTGTAGATCTCGTAAAGTCTAGTTTTGTGAAAAAGTTTGGATTGTGCAATTATGGAGGAATCCTTATCAGTCTTATTAATAGTCTAGTAGAAAATAATTTCTTTACAAAGAATGGCAAACTGGATGATACAGGCAAAAAGGAATTGGTTTTGACGGATGTCGAAAAACGAATTCTTAATACCATCGATAAATCATCTCCTTTGTATATCGATATTAGTGATGTTAAAGTATTGGCTGCTAGGCTAAAAAGAAGCGCTACACAATTTAACTTTAATGGACATACATATCATCTAGAAAATGATAAAATAGAAGATCTCATTAATCAGTTGGTTAAGGACGAATCCATTCAACTGGATGAAAAGAGTTCTATTAAAGATAGTATGTATGTAATTCCCGATGAACTTATCGATGTTCTCAAAACTAGATTGTTTAGATCTCCTCAAGTCAAGGATAATATTATTTCGCGTACTAGATTGTATGATTATTTTACTAGAGTTACTAAGAAAGACGAATCGTCAATCTATGTGATTCTAAAGGATCCTAGGATCGCTAGCATTTTGTCACTAGAAACTGTTAAAATGGGCGCCTTTATGTATACAAAACATAGTATGTTGACGAACGCTATTTCATCTAGAGTCGATAGATATTCTAAAAAGTTTCAAGAATCTTTTTACGAAGATATTGCAGAATTTGTTAAAGAAAATGAGAGAGTTAATGTATCTAGAGTGGTTGAATGTTTGACTGTGCCTAATATTACTATATCAAGTAATACTGAA
>OP215213
ATGGCGGAATTTGAAGATCAACTCGTTTTCAATAGTATCAGTGCCCGTGCATTGAAAGCTTATTTCACTGCTAAAATCAATGAAATGGTAGATGAGTTGGTCACTAGAAAATGTCCACAAAAGAAAAAATCACAAGCTAAGAAACCTGAAGTACGCATTCCTGTAGATCTCGTAAAGTCTAGTTTTGTGAAAAAGTTTGGATTGTGCAATTATGGAGGAATCCTTATCAGTCTTATTAATAGTCTAGTAGAAAATAATTTCTTTACAAAGAATGGCAAACTGGATGATACAGGCAAAAAGGAATTGGTTTTGACGGATGTCGAAAAACGAATTCTTAATACCATCGATAAATCATCTCCTTTGTATATCGATATTAGTGATGTTAAAGTATTGGCTGCTAGGCTAAAAAGAAGCGCTACACAATTTAACTTTAATGGACATACATATCATCTAGAAAATGATAAAATAGAAGATCTCATTAATCAGTTGGTTAAGGACGAATCCATTCAACTGGATGAAAAGAGTTCTATTAAAGATAGTATGTATGTAATTCCCGATGAACTTATCGATGTTCTCAAAACTAGATTGTTTAGATCTCCTCAAGTCAAGGATAATATTATTTCGCGTACTAGATTGTATGATTATTTTACTAGAGTTACTAAGAGAGACGAATCGTCAATCTATGTGATTCTAAAGGATCCTAGGATCGCTAGCATTTTGTCACTAAAAACTGTTAAAATGGGCGCCTTTATGTATACAAAACATAGTATGTTGACGAACGCTATTTCATCTAGAGTCGATAGATATTCTAAAAAGTTTCAAGAATCTTTTTACGAAGATATTGCAGAATTTGTTAAAGAAAATGAGAGAGTTAATGTATCTAGAGTGGTTGAATGTTTGACTGTGCCTAATATTACTATATCAAGTAATACTGAA
>OP123047
ATGGCGGAATTTGAAGATCAACTCGTTTTCAATAGTATCAGTGCCCGTGCATTGAAAGCTTATTTCACTGCTAAAATTAATGAAATGGTAGATGAGTTGGTCACTAGAAAATGTCCACAAAAGAAAAAATCACAAGCTAAGAAACCTGAAGTACGCATTCCTGTAGATCTCGTAAAGTCTAGTTTTGTGAAAAAGTTTGGATTGTGCAATTATGGAGGAATCCTTATCAGTCTTATTAATAGTCTAGTAGAAAATAATTTCTTTACAAAGAATGGCAAACTGGATGATACAGGCAAAAAGGAATTGGTTTTGACGGATGTCGAAAAACGAATTCTTAATACCATCGATAAATCATCTCCTTTGTATATCGATATTAGTGATGTTAAAGTATTGGCTGCTAGGCTAAAAAGAAGCGCTACACAATTTAACTTTAATGGACATACATATCATCTAGAAAATGATAAAATAGAAGATCTCATTAATCAGTTGGTTAAGGACGAATCCATTCAACTGGATGAAAAGAGTTCTATTAAAGATAGTATGTATGTAATTCCCGATGAACTTATCGATGTTCTCAAAACTAGATTGTTTAGATCTCCTCAAGTCAAGGATAATATTATTTCGCGTACTAGATTGTATGATTATTTTACTAGAGTTACTAAGAGAGACGAATCGTCAATCTATGTGATTCTAAAGGATCCTAGGATCGCTAGCATTTTGTCACTAGAAACTGTTAAAATGGGCGCCTTTATGTATACAAAACATAGTATGTTGACGAACGCTATTTCATCTAGAGTCGATAGATATTCTAAAAAGTTTCAAGAATCTTTTTACGAAGATATTGCAGAATTTGTTAAAGAAAATGAGAGAGTTAATGTATCTAGAGTGGTTGAATGTTTGACTGTGCCTAATATTACTATATCAAGTAATACTGAA
>KP849469
ATGGCGGAATTTGAAGATCAACTCGTTTTCAATAGTATCAGTGCCCGTGCATTGAAAGCTTATTTCACTGCTAAAATCAATGAAATGGTAGATGAGTTGGTCACTAGAAAATGTCCGCAAAAGAAAAAATCACAAGCTAAGAAACCTGAAGTACGCATTCCTGTAGATCTCGTAAAGTCTAGTTTTGTGAAAAAGTTTGGATTGTGCAATTATGGAGGAATCCTTATCAGTCTTATTAATAGTCTAGTAGAAAATAATTTCTTTACAAAGAATGGCAAACTGGATGATACAGGCAAAAAGGAATTGGTTTTGACGGATGTCGAAAAACGAATTCTTAATACCATCGATAAATCATCTCCTTTGTATATCGATATTAGTGATGTTAAAGTATTGGCTGCTAGGCTAAAAAGAAGCGCTACACAATTTAACTTTAATGGACATACATATCATCTGGAAAATGATAAAATAGAAGATCTCATTAATCAGTTGGTTAAGGACGAATCCATTCAACTGGATGAAAAGAGTTCTATTAAAGATAGTATGTATGTCATTCCCGATGAACTTATCGATGTTCTCAAAACTAGATTGTTTAGATCTCCTCAAGTCAAGGATAATATTATTTCGCGTACTAGATTGTATGATTATTTTACTAGAGTTACTAAGAGAGACGAATCGTCGATCTATGTGATTCTAAAGGATCCTAGGATCGCTAGCATTTTGTCACTAGAAACTGTTAAAATGGGCGCCTTTATGTATACAAAACATAGTATGTTGACGAACGCTATTTCATCTAGAGTCGATAGATATTCTAAAAAGTTTCAAGAATCTTTTTACGAAGATATTGCAGAATTTGTTAAAGAAAATGAGAGAGTTAATGTATCTAGAGTGGTTGAATGTTTGACTGTGCCTAATATTACTATATCAAGTAATACTGAA
>KJ642613
ATGGCGGAATTTGAAGATCAACTCGTTTTCAATAGTATCAGTGCCCGTGCATTGAAAGCTTATTTCACTGCTAAAATCAATGAAATGGTAGATGAGTTGGTCACTAGAAAATGTCCGCAAAAGAAAAAATCACAAGCTAAGAAACCTGAAGTACGCATTCCTGTAGATCTTGTAAAGTCTAGTTTTGTGAAAAAGTTTGGATTGTGCAATTATGGAGGAATCCTTATCAGTCTTATTAATAGTCTAGTAGAAAATAATTTCTTTACAAAGAATGGCAAACTGGATGATACAGGCAAAAAGGAATTGGTTTTGACGGATGTCGAAAAACGAATTCTTAATACCATCGATAAATCATCTCCTTTGTATATCGATATTAGTGATGTTAAAGTATTGGCTGCTAGGCTAAAAAGAAGCGCTACACAATTTAACTTTAATGGACATACATATCATCTGGAAAATGATAAAATAGAAGATCTCATTAATCAGTTGGTTAAGGACGAATCCATTCAACTGGATGAAAAGAGTTCTATTAAAGATAGTATGTATGTCATTCCCGATGAACTTATCGATGTTCTCAAAACTAGATTGTTTAGATCTCCTCAAGTCAAGGATAATATTATTTCGCGTACTAGATTGTATGATTATTTTACTAGAGTTACTAAGAGAGACGAATCGTCAATCTATGTGATTCTAAAGGATCCTAGGATCGCTAGCATTTTGTCACTAGAAACTGTTAAAATGGGCGCCTTTATGTATACAAAACATAGTATGTTGACGAACGCTATTTCATCTAGAGTCGATAGATATTCTAAAAAGTTTCAAGAATCTTTTTACGAAGATATTGCAGAATTTGTTAAAGAAAATGAGAGAGTTAATGTATCTAGAGTGGTTGAATGTTTGACTGTGCCTAATATTACTATATCAAGTAATACTGAA
>KJ642612
ATGGCGGAATTTGAAGATCAACTCGTTTTCAATAGTATCAGTGCCCGTGCATTGAAAGCTTATTTCACTGCTAAAATCAATGAAATGGTAGATGAGTTGGTCACTAGAAAATGTCCGCAAAAGAAAAAATCACAAGCTAAGAAACCTGAAGTACGCATTCCTGTAGATCTCGTAAAGTCTAGTTTTGTGAAAAAGTTTGGATTGTGCAATTATGGAGGAATCCTTATCAGTCTTATTAATAGTCTAGTAGAAAATAATTTCTTTACAAAGAATGGCAAACTGGATGATACAGGCAAAAAGGAATTGGTTTTGACGGATGTCGAAAAACGAATTCTTAATACCATCGATAAATCATCTCCTTTGTATATCGATATTAGTGATGTTAAAGTATTGGCTGCTAGGCTAAAAAGAAGCGCTACACAATTTAACTTTAATGGACATACATATCATCTGGAAAATGATAAAATAGAAGATCTCATTAATCAGTTGGTTAAGGACGAATCCATTCAACTGGATGAAAAGAGTTCTATTAAAGATAGTATGTATGTCATTCCCGATGAACTTATCGATGTTCTCAAAACTAGATTGTTTAGATCTCCTCAAGTCAAGGATAATATTATTTCGCGTACTAGATTGTATGATTATTTTACTAGAGTTACTAAGAGAGACGAATCGTCAATCTATGTGATTCTAAAGGATCCTAGGATCGCTAGCATTTTGTCACTAGAAACTGTTAAAATGGGCGCCTTTATGTATACAAAACATAGTATGTTGACGAACGCTATTTCATCTAGAGTCGATAGATATTCTAAAAAGTTTCAAGAATCTTTTTACGAAGATATTGCAGAATTTGTTAAAGAAAATGAGAGAGTTAATGTATCTAGAGTGGTTGAATGTTTGACTGTACCTAATATTACTATATCAAGTAATACTGAA
>JX878424
ATGGCGGAATTTGAAGATCAACTCGTTTTCAATAGTATCAGTGCCCGTGCATTGAAAGCTTATTTCACTGCTAAAATCAATGAAATGGTAGATGAGTTGGTCACTAGAAAATGTCCGCAAAAGAAAAAATCACAAGCTAAGAAACCTGAAGTACGCATTCCTGTAGATCTCGTAAAGTCTAGTTTTGTGAAAAAGTTTGGATTGTGCAATTATGGAGGAATCCTTATCAGTCTTATTAATAGTCTAGTAGAAAATAATTTCTTTACAAAGAATGGCAAACTGGATGATACAGGCAAAAAGGAATTGGTTTTGACGGATGTAGAAAAACGAATTCTTAATACCATCGATAAATCATCTCCTTTGTATATCGATATTAGTGATGTTAAAGTATTGGCTGCTAGGCTAAAAAGAAGCGCTACACAATTTAACTTTAATGGACATACATATCATCTGGAAAATGATAAAATAGAAGATCTCATTAATCAGTTGGTTAAGGACGAATCCATTCAACTGGATGAAAAGAGTTCTATTAAAGATAGTATGTATGTCATTCCCGATGAACTTATCGATGTTCTCAAAACTAGATTGTTTAGATCTCCTCAAGTCAAGGATAATATTATTTCGCGTACTAGATTGTATGATTATTTTACTAGAGTTACTAAGAGAGACGAATCGTCGATCTATGTGATTCTAAAGGATCCTAGGATCGCTAGCATTTTGTCACTAGAAACTGTTAAAATGGGCGCCTTTATGTATACAAAACATAGTATGTTGACGAACGCTATTTCATCTAGAGTCGATAGATATTCTAAAAAGTTTCAAGAATCTTTTTACGAAGATATTGCAGAATTTGTTAAAGAAAATGAGAGAGTTAATGTATCTAGAGTGGTTGAATGTTTGACTGTGCCTAATATTACTATATCAAGTAATACTGAA
>OP062230
ATGGCGGAATTTGAAGATCAACTCGTTTTCAATAGTATCAGTGCCCGTGCATTGAAAGCTTATTTCACTGCTAAAATCAATGAAATGGTAGATGAGTTGGTCACTAGAAAATGTCCACAAAAGAAAAAATCACAAGCTAAGAAACCTGAAGTACGCATTCCTGTAGATCTCGTAAAGTCTAGTTTTGTGAAAAAGTTTGGATTGTGCAATTATGGAGGAATCCTTATCAGTCTTATTAATAGTCTAGTAGAAAATAATTTCTTTACAAAGAATGGCAAACTGGATGATACAGGCAAAAAGGAATTGGTTTTGACGGATGTCGAAAAACGAATTCTTAATACCATCGATAAATCATCTCCTTTGTATATCGATATTAGTGATGTTAAAGTATTGGCTGCTAGGCTAAAAAGAAGCGCTACACAATTTAACTTTAATGGACATACATATCATCTAGAAAATGATAAAATAGAAGATCTCATTAATCAGTTGGTTAAGGACGAATCCATTCAACTGGATGAAAAGAGTTCTATTAAAGATAGTATGTATGTAATTCCCGATGAACTTATCGATGTTCTCAAAACTAGATTGTTTAGATCTCCTCAAGTCAAGGATAATATTATTTCGCGTACTAGATTGTATGATTATTTTACTAGAGTTACTAAGAGAGACGAATCGTCAATCTATGTGATTCTAAAGGATCCTAGGATCGCTAGCATTTTGTCACTAGAAACTGTTAAAATGGGCGCCTTTATGTATACAAAACATAGTATGTTGACGAACGCTATTTCATCTAAAGTCGATAGATATTCTAAAAAGTTTCAAGAATCTTTTTACGAAGATATTGCAGAATTTGTTAAAGAAAATGAGAGAGTTAATGTATCTAGAGTGGTTGAATGTTTGACTGTGCCTAATATTACTATATCAAGTAATACTGAA
