# Supplementary material for: Evolutionary dissection of monkeypox virus: Positive Darwinian selection drives the adaptation of virus–host interaction proteins
Source: Front Cell Infect Microbiol. 2023 Jan 13;12:1083234. doi: 10.3389/fcimb.2022.1083234 (PMC9880225; doi:10.3389/fcimb.2022.1083234)
Supplement: Supplementary file 1 [file DataSheet_1.zip › Dataset_MPXV_coding_gene_allleles/MPXVgp065.fas]

>MT250197
ATGTTTGTCATTAAACGAAATGGATACAAGGAAAATGTCATGTTTGATAAAATCACGTCTCGTATTAGAAAATTGTGCTATGGCTTAAACACTGATCATATAGATCCTATTAAAATAGCTATGAAGGTTATTCAAGGAATATATAATGGAGTAACAACGGTAGAATTGGACACTCTGGCAGCCGAAATAGCAGCCACTTGTACTACACAACATCCGGATTATGCCATTCTAGCCGCCAGAATAGCCATATCAAATCTACACAAGGAAACAAAAAAACTATTTAGTGAAGTGATGGAGGATTTATTCAACTATGTTAATCCTAAAAATGGGAAACATTCTCCGATTATTTCAAGTATTACCATGGATATAGTTAACAAATATAAGGATAAGCTCAATTCGGTTATTATTTACGAACGAGACTTTTCATACAACTATTTTGGTTTTAAAACTTTGGAAAAATCCTACTTGTTGAAAATAAACAACAAAATTGTTGAAAGACCTCAGCACATGTTAATGCGTGTCGCAGTAGGAATTCATCAATGGGATATAGACTCAGCTATTGAGACGTACAATCTACTTTCTGAAAAATGGTTTACGCACGCTTCTCCTACCTTATTTAATGCGGGAACTACTCGTCACCAAATGTCTAGCTGTTTTCTACTTAACATGATCGATGATAGCATAGAAGGCATCTATGACACGTTAAAACGATGCGCATTAATCTCTAAAATGGCAGGGGGAATAGGTCTATCAATTAGTAATATTCGTGCCAGTGGAAGCTATATCTCCGGTACCAATGGTATATCAAACGGTATTATTCCAATGTTGAGAGTTTATAATAACACCGCTAGATACATAGATCAGGGAGGAAACAAACGGCCTGGAGTTATGGCCATATACTTGGAACCGTGGCATTCTGATATTATGGCGTTCCTCGATCTTAAAAAGAATACAGGAAACGATGAACATAGAACAAGAGATCTATTTATAGCTCTTTGGATTCCTGATCTCTTTATGAAACGAGTGAAGGATGACGGAGAGTGGTCGTTGATGTGTCCGGATGAATGTCCTGGATTGGACAATGTTTGGGGAGACGAGTTCGAACGATTGTATACACTATACGAAAGAGAAAGGAGATACAAATGTATAATAAAGGCTCGAGTCGTCTGGAAAGCGATTATAGAATCTCAGATTGAAACTGGTACTCCATTCATTCTTTATAAGGATGCGTGTAACAAAAAGAGTAATCAACAAAATTTAGGAACCATCAAGTGTAGTAATCTTTGCACTGAGATAATACAATATGCGGATGCTAATGAGGTAGCCGTGTGTAATCTGGCATCTGTTGCATTGAACATGTTTGTAATAGATGGGCGATTTGATTTTCTCAAACTGAAGGATGTGGTCAAAGTAATTGTCAGAAATCTCAATAAAATTATAGATATTAATTATTATCCTATTCCAGAAGCTGAAATCTCTAATAAGAGACATAGACCTATCGGTATTGGTGTTCAAGGATTAGCGGACGCGTTTATTCTCTTAAATTATCCATTTGATAGCCTGGAAGCACAAGATCTAAATAAGAAGATCTTTGAAACCATTTATTACGGTGCATTAGAGGCGAGTTGTAAACTAGCTGAGAAGGAAGGACCATATGATACATATGTAGGATCGTACGCCAGTAACGGTATTCTACAATATGATCTTTGGAATGTTGTACCGTCGGATCTTTGGAATTGGGAACCTCTAAAAGATAAAATCAGAACATACGGTCTTAGAAATAGTTTATTGGTGGCACCTATGCCGACTGCATCAACTGCTCAAATTTTGGGAAATAATGAGTCGGTGGAACCGTATACCAGTAATATTTACACTCGGAGAGTATTGTCTGGAGAATTCCAAGTAGTTAACCCGCATCTCCTTAGAGTTTTAACCGAGAGAAAATTATGGAATGATGAGATCAAGAATAGGATTATGGTAGATGGTGGATCCATTCAGAATACAAACCTTCCAGAAGATATTAAGCGAGTTTATAAAACTATTTGGGAAATTCCACAAAAGACGATCATAAAAATGGCTGCAGACAGGGGAGCCTTCATCGATCAAAGTCAATCTATGAATATCCATATAGCAGATCCGAGTTATTCCAAACTAACGAGTATGCATTTTTACGGATGGAGTCTCGGTCTAAAAACGGGAATGTACTATCTACGTACGAAACCCGCATCCGCTCCCATTCAATTCACATTGGACAAGGATAAAATAAAACCACAAGTGGTTTGCGATTCCGAAATCTGTACATCATGCAGTGGT
>MG693723
ATGTTTGTCATTAAACGAAATGGATACAAGGAAAATGTCATGTTTGATAAAATCACGTCTCGTATTAGAAAATTGTGCTATGGCTTAAACACTGATCATATAGATCCTATTAAAATAGCTATGAAGGTTATTCAAGGAATATATAATGGAGTAACAACGGTAGAATTGGACACTTTGGCAGCCGAAATAGCAGCCACTTGTACTACACAACATCCGGATTATGCCATTCTAGCCGCCAGAATAGCCATATCAAATCTACACAAGGAAACAAAAAAACTATTTAGTGAAGTGATGGAGGATTTATTCAACTATGTTAATCCTAAAAATGGGAAACATTCTCCGATTATTTCAAGTATTACCATGGATATAGTTAACAAATATAAGGATAAGCTCAATTCGGTTATTATTTACGAACGAGACTTTTCATACAACTATTTTGGTTTTAAAACTTTGGAAAAATCCTACTTGTTGAAAATAAACAACAAAATTGTTGAAAGACCTCAGCACATGTTAATGCGTGTCGCAGTAGGAATTCATCAATGGGATATAGACTCAGCTATTGAGACGTACAATCTACTTTCTGAAAAATGGTTTACGCACGCTTCTCCTACCTTATTTAATGCGGGAACTACTCGTCACCAAATGTCTAGCTGTTTTCTACTTAACATGATCGATGATAGCATAGAAGGCATCTATGACACGTTAAAACGATGCGCATTAATCTCTAAAATGGCAGGGGGAATAGGTCTATCAATTAGTAATATTCGTGCCAGTGGAAGCTATATCTCCGGTACCAATGGTATATCAAACGGTATTATTCCAATGTTGAGAGTTTATAATAACACCGCTAGATACATAGATCAGGGAGGAAACAAACGGCCTGGAGTTATGGCCATATACTTGGAACCGTGGCATTCTGATATTATGGCGTTCCTCGATCTTAAAAAGAATACAGGAAACGATGAACATAGAACAAGAGATCTATTTATAGCTCTTTGGATTCCTGATCTCTTTATGAAACGAGTGAAGGATGACGGAGAGTGGTCGTTGATGTGTCCGGATGAATGTCCTGGATTGGACAATGTTTGGGGAGACGAGTTCGAACGATTGTATACACTATACGAAAGAGAAAGGAGATACAAATGTATAATAAAGGCTCGAGTCGTCTGGAAAGCGATTATAGAATCTCAGATTGAAACTGGTACTCCATTCATTCTTTATAAGGATGCGTGTAACAAAAAGAGTAATCAACAAAATTTAGGAACCATCAAGTGTAGTAATCTTTGCACTGAGATAATACAATATGCGGATGCTAATGAGGTAGCCGTGTGTAATCTGGCATCTGTTGCATTGAACATGTTTGTAATAGATGGGCGATTTGATTTTCTCAAACTGAAGGATGTGGTCAAAGTAATTGTCAGAAATCTCAATAAAATTATAGATATTAATTATTATCCTATTCCAGAAGCTGAAATCTCTAATAAGAGACATAGACCTATCGGTATTGGTGTTCAAGGATTAGCGGACGCGTTTATTCTCTTAAATTATCCATTTGATAGCCTGGAAGCACAAGATCTAAATAAGAAGATCTTTGAAACCATTTATTACGGTGCATTAGAGGCGAGTTGTAAACTAGCTGAGAAGGAAGGACCATATGATACATATGTAGGATCGTACGCCAGTAACGGTATTCTACAATATGATCTTTGGAATGTTGTACCGTCGGATCTTTGGAATTGGGAACCTCTAAAAGATAAAATCAGAACATACGGTCTTAGAAATAGTTTATTGGTGGCACCTATGCCGACTGCATCAACTGCTCAAATTTTGGGAAATAATGAGTCGGTGGAACCGTATACCAGTAATATTTACACTCGGAGAGTATTGTCTGGAGAATTCCAAGTAGTTAACCCGCATCTCCTTAGAGTTTTAACCGAGAGAAAATTATGGAATGATGAGATCAAGAATAGGATTATGGTAGATGGTGGATCCATTCAGAATACAAACCTTCCAGAAGATATTAAGCGAGTTTATAAAACTATTTGGGAAATTCCACAAAAGACGATCATAAAAATGGCTGCAGACAGGGGAGCCTTCATCGATCAAAGTCAATCTATGAATATCCATATAGCAGATCCGAGTTATTCCAAACTAACGAGTATGCATTTTTACGGATGGAGTCTCGGTCTAAAAACGGGAATGTACTATCTACGTACGAAACCCGCATCCGCTCCCATTCAATTCACATTGGACAAGGATAAAATAAAACCACAAGTGGTTTGCGATTCCGAAATCTGTACATCATGCAGTGGT
>OP339855
ATGTTTGTCATTAAACGAAATGGATACAAGGAAAATGTCATGTTTGATAAAATCACGTCTCGTATTAGAAAATTGTGCTATGGCTTAAACACTGATCATATAGATCCTATTAAAATAGCTATGAAGGTTATTCAAGGAATATATAATGGAGTAACAACGGTAGAATTGGACACTCTGGCAGCCGAAATAGCAGCCACTTGTACTACACAACATCCGGATTATGCCATTCTAGCCGCCAGAATAGCCATATCAAATCTACACAAGGAAACAAAAAAACTATTTAGTGAAGTGATGGAGGATTTATTCAACTATGTTAATCCTAAAAATGGGAAACATTCTCCGATTATTTCAAGTATTACCATGGATATAGTTAACAAATATAAGGATAAGCTCAATTCGGTTATTATTTACGAACGAGACTTTTCATACAACTATTTTGGTTTTAAAACTTTGGAAAAATCCTACTTGTTGAAAATAAACAACAAAATTGTTGAAAGACCTCAGCACATGTTAATGCGTGTCGCAGTAGGAATTCATCAATGGGATATAGACTCAGCTATTGAGACGTACAATCTACTTTCTGAAAAATGGTTTACGCACGCTTCTCCTACCTTATTTAATGCGGGAACTACTCGTCACCAAATGTCTAGCTGTTTTCTACTTAACATGATCGATGATAGCATAGAAGGCATCTATGACACGTTAAAACGATGCGCATTAATCTCTAAAATGGCAGGGGGAATAGGTCTATCAATTAGTAATATTCGTGCCAGTGGAAGCTATATCTCCGGTACCAATGGTATATCAAACGGTATTATTCCAATGTTGAGAGTTTATAATAACACCGCTAGATACATAGATCAGGGAGGAAACAAACGGCCTGGAGTTATGGCCATATACTTGGAACCGTGGCATTCTGATATTATGGCGTTCCTCGATCTTAAAAAGAATACAGGAAACGATGAACATAGAACAAGAGATCTATTTATAGCTCTTTGGATTCCTGATCTCTTTATGAAACGAGTGAAGGATGACGGAGAGTGGTCGTTGATGTGTCCGGATGAATGTCCTGGATTGGACAATGTTTGGGGAGACGAGTTCGAACGATTGTATACACTATACGAAAGAGAAAGGAGATACAAATGTATAATAAAGGCTCGAGTCGTCTGGAAAGCGATTATAGAATCTCAGATTGAAACTGGTACTCCATTCATTCTTTATAAGGATGCGTGTAACAAAAAGAGTAATCAACAAAATTTAGGAACCATCAAGTGTAGTAATCTTTGCACTGAGATAATACAATATGCGGATGCTAATGAGGTAGCCGTGTGTAATCTGGCATCTGTTGCATTGAACATGTTTGTAATAGATGGGCGATTTGATTTTCTCAAACTGAAGGATGTGGTCAAAGTAATTGTCAGAAATCTCAATAAAATTATAGATATTAATTATTATCCTATTCCAGAAGCTGAAATCTCTAATAAGAGACATAGACCTATCGGTATTGGTGTTCAAGGATTAGCGGACGCGTTTATTCTCTTAAATTATCCATTTGATAGCCTGGAAGCACAAGATCTAAATAAGAAGATCTTTGAAACCATTTATTACGGTGCATTAGAGGCGAGTTGTAAACTAGCTGAGAAGGAAGGACCATATGATACATATGTAGGATCGTACGCCAGTAACGGTATTCTACAATATGATCTTTGGAATGTTGTACCGTCGGATCTTTGGAATTGGGAACCTCTAAAAGATAAAATCAGAACATACGGTCTTAGAAATAGTTTATTGGTGGCACCTATGCCGACTGCATCAACTGCTCAAATTTTGGGAAATAATGAGTCGGTGGAACCGTATACCAGTAATATTTACACTCGGAGAGTATTGTCTGGAGAATTCCAAGTAGTTAACCCGCATCTCCTTAGAGTTTTAACCGAGAGAAAATTATGGAATGATGAGATCAAGAATAGGATTATGGTAGATGGTGGATCCATTCAGAATACAAACCTTCCAGAAGATATTAAGCGAGTTTATAAAACTATTTGGGAAATTCCACAAAAGACGATCATAAAAATGGCTGCAGACAGGGGAGCCTTTATCGATCAAAGTCAATCTATGAATATCCATATAGCAGATCCGAGTTATTCCAAACTAACGAGTATGCATTTTTACGGATGGAGTCTCGGTCTAAAAACGGGAATGTACTATCTACGTACGAAACCCGCATCCGCTCCCATTCAATTCACATTGGACAAGGATAAAATAAAACCACAAGTGGTTTGCGATTCCGAAATCTGTACATCATGCAGTGGT
>OP324539
ATGTTTGTCATTAAACGAAATGGATACAAGGAAAATGTCATGTTTGATAAAATCACGTCTCGTATTAGAAAATTGTGCTATGGCTTAAACACTGATCATATAGATCCTATTAAAATAGCTATGAAGGTTATTCAAGGAATATATAATGGAGTAACAACGGTAGAATTGGACACTCTGGCAGCCGAAATAGCAGCCACTTGTACTACACAACATCCGGATTATGCCATTCTAGCCGCCAGAATAGCCATATCAAATCTACACAAGGAAACAAAAAAACTATTTAGTGAAGTGATGGAGGATTTATTCAACTATGTTAATCCTAAAAATGGGAAACATTCTCCGATTATTTCAAGTATTACCATGGATATAGTTAACAAATATAAGGATAAGCTCAATTCGGTTATTATTTACGAACGAGACTTTTCATACAACTATTTTGGTTTTAAAACTTTGGAAAAATCCTACTTGTTGAAAATAAACAACAAAATTGTTGAAAGACCTCAGCACATGTTAATGCGTGTCGCAGTAGGAATTCATCAATGGGATATAGACTCAGCTATTGAGACGTACAATCTACTTTCTGAAAAATGGTTTACGCACGCTTCTCCTACCTTATTTAATGCGGGAACTACTCGTCACCAAATGTCTAGCTGTTTTCTACTTAACATGATCGATGATAGCATAGAAGGCATCTATGACACGTTAAAACGATGCGCATTAATCTCTAAAATGGCAGGGGGAATAGGTCTATCAATTAGTAATATTCGTGCCAGTGGAAGCTATATCTCCGGTACCAATGGTATATCAAACGGTATTATTCCAATGTTGAGAGTTTATAATAACACCGCTAGATACATAGATCAGGGAGGAAACAAACGGCCTGGAGTTATGGCCATATACTTGGAACCGTGGCATTCTGATATTATGGCGTTCCTCGATCTTAAAAAGAATACAGGAAACGATGAACATAGAACAAGAGATCTATTTATAGCTCTTTGGATTCCTGATCTCTTTATGAAACGAGTGAAGGATGACGGAGAGTGGTCGTTGATGTGTCCGGATGAATGTCCTGGATTGGACAATGTTTGGGGAGACGAGTTCGAACGATTGTATACACTATACGAAAGAGAAAGGAGATACAAATGTATAATAAAGGCTCGAGTCGTCTGGAAAGCGATTATAGAATCTCAGATTGAAACTGGTACTCCATTCATTCTTTATAAGGATGCGTGTAACAAAAAAAGTAATCAACAAAATTTAGGAACCATCAAGTGTAGTAATCTTTGCACTGAGATAATACAATATGCGGATGCTAATGAGGTAGCCGTGTGTAATCTGGCATCTGTTGCATTGAACATGTTTGTAATAGATGGGCGATTTGATTTTCTCAAACTGAAGGATGTGGTCAAAGTAATTGTCAGAAATCTCAATAAAATTATAGATATTAATTATTATCCTATTCCAGAAGCTGAAATCTCTAATAAGAGACATAGACCTATCGGTATTGGTGTTCAAGGATTAGCGGACGCGTTTATTCTCTTAAATTATCCATTTGATAGCCTGGAAGCACAAGATCTAAATAAGAAGATCTTTGAAACCATTTATTACGGTGCATTAGAGGCGAGTTGTAAACTAGCTGAGAAGGAAGGACCATATGATACATATGTAGGATCGTACGCCAGTAACGGTATTCTACAATATGATCTTTGGAATGTTGTACCGTCGGATCTTTGGAATTGGGAACCTCTAAAAGATAAAATCAGAACATACGGTCTTAGAAATAGTTTATTGGTGGCACCTATGCCGACTGCATCAACTGCTCAAATTTTGGGAAATAATGAGTCGGTGGAACCGTATACCAGTAATATTTACACTCGGAGAGTATTGTCTGGAGAATTCCAAGTAGTTAACCCGCATCTCCTTAGAGTTTTAACCGAGAGAAAATTATGGAATGATGAGATCAAGAATAGGATTATGGTAGATGGTGGATCCATTCAGAATACAAACCTTCCAGAAGATATTAAGCGAGTTTATAAAACTATTTGGGAAATTCCACAAAAGACGATCATAAAAATGGCTGCAGACAGGGGAGCCTTCATCGATCAAAGTCAATCTATGAATATCCATATAGCAGATCCGAGTTATTCCAAACTAACGAGTATGCATTTTTACGGATGGAGTCTCGGTCTAAAAACGGGAATGTACTATCTACGTACGAAACCCGCATCCGCTCCCATTCAATTCACATTGGACAAGGATAAAATAAAACCACAAGTGGTTTGCGATTCCGAAATCTGTACATCATGCAGTGGT
>OP205102
ATGTTTGTCATTAAACGAAATGGATACAAGGAAAATGTCATGTTTGATAAAATCACGTCTCGTATTAGAAAATTGTGCTATGGCTTAAACACTGATCATATAGATCCTATTAAAATAGCTATGAAGGTTATTCAAGGAATATATAATGGAGTAACAACGGTAGAATTGGACACTCTGGCAGCCGAAATAGCAGCCACTTGTACTACACAACATCCGGATTATGCCATTCTAGCCGCCAGAATAGCCATATCAAATCTACACAAGGAAACAAAAAAACTATTTAGTGAAGTGATGGAGGATTTATTCAACTATGTTAATCCTAAAAATGGGAAACATTCTCCGATTATTTCAAGTATTACCATGGATATAGTTAACAAATATAAGGATAAGCTCAATTCGGTTATTATTTACGAACGAGACTTTTCATACAACTATTTTGGTTTTAAAACTTTGGAAAAATCCTACTTGTTGAAAATAAACAACAAAATTGTTGAAAGACCTCAGCACATGTTAATGCGTGTCGCAGTAGGAATTCATCAATGGGATATAGACTCAGCTATTGAGACGTACAATCTACTTTCTGAAAAATGGTTTACGCACGCTTCTCCTACCTTATTTAATGCGGGAACTACTCGTCACCAAATGTCTAGCTGTTTTCTACTTAACATGATCGATGATAGCATAGAAGGCATCTATGACACGTTAAAACGATGCGCATTAATCTCTAAAATGGCAGGGGGAATAGGTCTATCAATTAGTAATATTCGTGCCAGTGGAAGCTATATCTCCGGTACCAATGGTATATCAAACGGTATTATTCCAATGTTGAGAGTTTATAATAACACCGCTAGATACATAGATCAGGGAGGAAACAAACGGCCTGGAGTTATGGCCATATACTTGGAACCGTGGCATTTTGATATTATGGCGTTCCTCGATCTTAAAAAGAATACAGGAAACGATGAACATAGAACAAGAGATCTATTTATAGCTCTTTGGATTCCTGATCTCTTTATGAAACGAGTGAAGGATGACGGAGAGTGGTCGTTGATGTGTCCGGATGAATGTCCTGGATTGGACAATGTTTGGGGAGACGAGTTCGAACGATTGTATACACTATACGAAAGAGAAAGGAGATACAAATGTATAATAAAGGCTCGAGTCGTCTGGAAAGCGATTATAGAATCTCAGATTGAAACTGGTACTCCATTCATTCTTTATAAGGATGCGTGTAACAAAAAGAGTAATCAACAAAATTTAGGAACCATCAAGTGTAGTAATCTTTGCACTGAGATAATACAATATGCGGATGCTAATGAGGTAGCCGTGTGTAATCTGGCATCTGTTGCATTGAACATGTTTGTAATAGATGGGCGATTTGATTTTCTCAAACTGAAGGATGTGGTCAAAGTAATTGTCAGAAATCTCAATAAAATTATAGATATTAATTATTATCCTATTCCAGAAGCTGAAATCTCTAATAAGAGACATAGACCTATCGGTATTGGTGTTCAAGGATTAGCGGACGCGTTTATTCTCTTAAATTATCCATTTGATAGCCTGGAAGCACAAGATCTAAATAAGAAGATCTTTGAAACCATTTATTACGGTGCATTAGAGGCGAGTTGTAAACTAGCTGAGAAGGAAGGACCATATGATACATATGTAGGATCGTACGCCAGTAACGGTATTCTACAATATGATCTTTGGAATGTTGTACCGTCGGATCTTTGGAATTGGGAACCTCTAAAAGATAAAATCAGAACATACGGTCTTAGAAATAGTTTATTGGTGGCACCTATGCCGACTGCATCAACTGCTCAAATTTTGGGAAATAATGAGTCGGTGGAACCGTATACCAGTAATATTTACACTCGGAGAGTATTGTCTGGAGAATTCCAAGTAGTTAACCCGCATCTCCTTAGAGTTTTAACCGAGAGAAAATTATGGAATGATGAGATCAAGAATAGGATTATGGTAGATGGTGGATCCATTCAGAATACAAACCTTCCAGAAGATATTAAGCGAGTTTATAAAACTATTTGGGAAATTCCACAAAAGACGATCATAAAAATGGCTGCAGACAGGGGAGCCTTCATCGATCAAAGTCAATCTATGAATATCCATATAGCAGATCCGAGTTATTCCAAACTAACGAGTATGCATTTTTACGGATGGAGTCTCGGTCTAAAAACGGGAATGTACTATCTACGTACGAAACCCGCATCCGCTCCCATTCAATTCACATTGGACAAGGATAAAATAAAACCACAAGTGGTTTGCGATTCCGAAATCTGTACATCATGCAGTGGT
>OP205087
ATGTTTGTCATTAAACGAAATGGATACAAGGAAAATGTCATGTTTGATAAAATCACGTCTCGTATTAGAAAATTGTGCTATGGCTTAAACACTGATCATATAGATCCTATTAAAATAGCTATGAAGGTTATTCAAGGAATATATAATGGAGTAACAACGGTAGAATTGGACACTCTGGCAGCCGAAATAGCAGCCACTTGTACTACACAACATCCGGATTATGCCATTCTAGCCGCCAGAATAGCCATATCAAATCTACACAAGGAAACAAAAAAACTATTTAGTGAAGTGATGGAGGATTTATTCAACTATGTTAATCCTAAAAATGGGAAACATTCTCCGATTATTTCAAGTATTACCATGGATATAGTTAACAAATATAAGGATAAGCTCAATTCGGTTATTATTTACGAACGAGACTTTTCATACAACTATTTTGGTTTTAAAACTTTGGAAAAATCCTACTTGTTGAAAATAAACAACAAAATTGTTGAAAGACCTCAGCACATGTTAATGCGTGTCGCAGTAGGAATTCATCAATGGGATATAGACTCAGCTATTGAGACGTACAATCTACTTTCTGAAAAATGGTTTACGCACGCTTCTCCTACCTTATTTAATGCGGGAACTACTCGTCACCAAATGTCTAGCTGTTTTCTACTTAACATGATCGATGATAGCATAGAAGGCATCTATGACACGTTAAAACGATGCGCATTAATCTCTAAAATGGCAGGGGGAATAGGTCTATCAATTAGTAATATTTGTGCCAGTGGAAGCTATATCTCCGGTACCAATGGTATATCAAACGGTATTATTCCAATGTTGAGAGTTTATAATAACACCGCTAGATACATAGATCAGGGAGGAAACAAACGGCCTGGAGTTATGGCCATATACTTGGAACCGTGGCATTCTGATATTATGGCGTTCCTCGATCTTAAAAAGAATACAGGAAACGATGAACATAGAACAAGAGATCTATTTATAGCTCTTTGGATTCCTGATCTCTTTATGAAACGAGTGAAGGATGACGGAGAGTGGTCGTTGATGTGTCCGGATGAATGTCCTGGATTGGACAATGTTTGGGGAGACGAGTTCGAACGATTGTATACACTATACGAAAGAGAAAGGAGATACAAATGTATAATAAAGGCTCGAGTCGTCTGGAAAGCGATTATAGAATCTCAGATTGAAACTGGTACTCCATTCATTCTTTATAAGGATGCGTGTAACAAAAAGAGTAATCAACAAAATTTAGGAACCATCAAGTGTAGTAATCTTTGCACTGAGATAATACAATATGCGGATGCTAATGAGGTAGCCGTGTGTAATCTGGCATCTGTTGCATTGAACATGTTTGTAATAGATGGGCGATTTGATTTTCTCAAACTGAAGGATGTGGTCAAAGTAATTGTCAGAAATCTCAATAAAATTATAGATATTAATTATTATCCTATTCCAGAAGCTGAAATCTCTAATAAGAGACATAGACCTATCGGTATTGGTGTTCAAGGATTAGCGGACGCGTTTATTCTCTTAAATTATCCATTTGATAGCCTGGAAGCACAAGATCTAAATAAGAAGATCTTTGAAACCATTTATTACGGTGCATTAGAGGCGAGTTGTAAACTAGCTGAGAAGGAAGGACCATATGATACATATGTAGGATCGTACGCCAGTAACGGTATTCTACAATATGATCTTTGGAATGTTGTACCGTCGGATCTTTGGAATTGGGAACCTCTAAAAGATAAAATCAGAACATACGGTCTTAGAAATAGTTTATTGGTGGCACCTATGCCGACTGCATCAACTGCTCAAATTTTGGGAAATAATGAGTCGGTGGAACCGTATACCAGTAATATTTACACTCGGAGAGTATTGTCTGGAGAATTCCAAGTAGTTAACCCGCATCTCCTTAGAGTTTTAACCGAGAGAAAATTATGGAATGATGAGATCAAGAATAGGATTATGGTAGATGGTGGATCCATTCAGAATACAAACCTTCCAGAAGATATTAAGCGAGTTTATAAAACTATTTGGGAAATTCCACAAAAGACGATCATAAAAATGGCTGCAGACAGGGGAGCCTTCATCGATCAAAGTCAATCTATGAATATCCATATAGCAGATCCGAGTTATTCCAAACTAACGAGTATGCATTTTTACGGATGGAGTCTCGGTCTAAAAACGGGAATGTACTATCTACGTACGAAACCCGCATCCGCTCCCATTCAATTCACATTGGACAAGGATAAAATAAAACCACAAGTGGTTTGCGATTCCGAAATCTGTACATCATGCAGTGGT
>OP171925
ATGTTTGTCATTAAACGAAATGGATACAAGGAAAATGTCATGTTCGATAAAATCACGTCTCGTATTAGAAAATTGTGCTATGGCTTAAACACTGATCATATAGATCCTATTAAAATAGCTATGAAGGTTATTCAAGGAATATATAATGGAGTAACAACGGTAGAATTGGACACTCTGGCAGCCGAAATAGCAGCCACTTGTACTACACAACATCCGGATTATGCCATTCTAGCCGCCAGAATAGCCATATCAAATCTACACAAGGAAACAAAAAAACTATTTAGTGAAGTGATGGAGGATTTATTCAACTATGTTAATCCTAAAAATGGGAAACATTCTCCGATTATTTCAAGTATTACCATGGATATAGTTAACAAATATAAGGATAAGCTCAATTCGGTTATTATTTACGAACGAGACTTTTCATACAACTATTTTGGTTTTAAAACTTTGGAAAAATCCTACTTGTTGAAAATAAACAACAAAATTGTTGAAAGACCTCAGCACATGTTAATGCGTGTCGCAGTAGGAATTCATCAATGGGATATAGACTCAGCTATTGAGACGTACAATCTACTTTCTGAAAAATGGTTTACGCACGCTTCTCCTACCTTATTTAATGCGGGAACTACTCGTCACCAAATGTCTAGCTGTTTTCTACTTAACATGATCGATGATAGCATAGAAGGCATCTATGACACGTTAAAACGATGCGCATTAATCTCTAAAATGGCAGGGGGAATAGGTCTATCAATTAGTAATATTCGTGCCAGTGGAAGCTATATCTCCGGTACCAATGGTATATCAAACGGTATTATTCCAATGTTGAGAGTTTATAATAACACCGCTAGATACATAGATCAGGGAGGAAACAAACGGCCTGGAGTTATGGCCATATACTTGGAACCGTGGCATTCTGATATTATGGCGTTCCTCGATCTTAAAAAGAATACAGGAAACGATGAACATAGAACAAGAGATCTATTTATAGCTCTTTGGATTCCTGATCTCTTTATGAAACGAGTGAAGGATGACGGAGAGTGGTCGTTGATGTGTCCGGATGAATGTCCTGGATTGGACAATGTTTGGGGAGACGAGTTCGAACGATTGTATACACTATACGAAAGAGAAAGGAGATACAAATGTATAATAAAGGCTCGAGTCGTCTGGAAAGCGATTATAGAATCTCAGATTGAAACTGGTACTCCATTCATTCTTTATAAGGATGCGTGTAACAAAAAGAGTAATCAACAAAATTTAGGAACCATCAAGTGTAGTAATCTTTGCACTGAGATAATACAATATGCGGATGCTAATGAGGTAGCCGTGTGTAATCTGGCATCTGTTGCATTGAACATGTTTGTAATAGATGGGCGATTTGATTTTCTCAAACTGAAGGATGTGGTCAAAGTAATTGTCAGAAATCTCAATAAAATTATAGATATTAATTATTATCCTATTCCAGAAGCTGAAATCTCTAATAAGAGACATAGACCTATCGGTATTGGTGTTCAAGGATTAGCGGACGCGTTTATTCTCTTAAATTATCCATTTGATAGCCTGGAAGCACAAGATCTAAATAAGAAGATCTTTGAAACCATTTATTACGGTGCATTAGAGGCGAGTTGTAAACTAGCTGAGAAGGAAGGACCATATGATACATATGTAGGATCGTACGCCAGTAACGGTATTCTACAATATGATCTTTGGAATGTTGTACCGTCGGATCTTTGGAATTGGGAACCTCTAAAAGATAAAATCAGAACATACGGTCTTAGAAATAGTTTATTGGTGGCACCTATGCCGACTGCATCAACTGCTCAAATTTTGGGAAATAATGAGTCGGTGGAACCGTATACCAGTAATATTTACACTCGGAGAGTATTGTCTGGAGAATTCCAAGTAGTTAACCCGCATCTCCTTAGAGTTTTAACCGAGAGAAAATTATGGAATGATGAGATCAAGAATAGGATTATGGTAGATGGTGGATCCATTCAGAATACAAACCTTCCAGAAGATATTAAGCGAGTTTATAAAACTATTTGGGAAATTCCACAAAAGACGATCATAAAAATGGCTGCAGACAGGGGAGCCTTCATCGATCAAAGTCAATCTATGAATATCCATATAGCAGATCCGAGTTATTCCAAACTAACGAGTATGCATTTTTACGGATGGAGTCTCGGTCTAAAAACGGGAATGTACTATCTACGTACGAAACCCGCATCCGCTCCCATTCAATTCACATTGGACAAGGATAAAATAAAACCACAAGTGGTTTGCGATTCCGAAATCTGTACATCATGCAGTGGT
>OP012849
ATGTTTGTCATTAAACGAAATGGATACAAGGAAAATGTCATGTTTGATAAAATCACGTCTCGTATTAGAAAATTGTGCTATGGCTTAAACACTGATCATATAGATCCTATTAAAATAGCTATGAAGGTTATTCAAGGAATATATAATGGAGTAACAACGGTAGAATTGGACACTCTGGCAGCCGAAATAGCAGCCACTTGTACTACACAACATCCGGATTATGCCATTCTAGCCGCCAGAATAGCCATATCAAATCTACACAAGGAAACAAAAAAACTATTTAGTGAAGTGATGGAGGATTTATTCAACTATGTTAATCCTAAAAATGGGAAACATTCTCCGATTATTTCAAGTATTACCATGGATATAGTTAACAAATATAAGGATAAGCTCAATTCGGTTATTATTTACGAACGAGACTTTTCATACAACTATTTTGGTTTTAAAACTTTGGAAAAATCCTACTTGTTGAAAATAAACAACAAAATTGTTGAAAGACCTCAGCACATGTTAATGCGTGTCGCAGTAGGAATTCATCAATGGGATATAGACTCAGCTATTGAGACGTACAATCTACTTTCTGAAAAATGGTTTACGCACGCTTCTCCTACCTTATTTAATGCGGGAACTACTCGTCACCAAATGTCTAGCTGTTTTCTACTTAACATGATCGATGATAGCATAGAAGGCATCTATGACACGTTAAAACGATGCGCATTAATCTCTAAAATGGCAGGGGGAATAGGTCTATCAATTAGTAATATTCGTGCCAGTGGAAGCTATATCTCCGGTACCAATGGTATATCAAACGGTATTATTCCAATGTTGAGAGTTTATAATAACACCGCTAGATACATAGATCAGGGAGGAAACAAACGGCCTGGAGTTATGGCCATATACTTGGAACCGTGGCATTCTGATATTATGGCGTTCCTCGATCTTAAAAAGAATACAGGAAACGATGAACATAGAACAAGAGATCTATTTATAGCTCTTTGGATTCCTGATCTCTTTATGAAACGAGTGAAGGATGACGGAGAGTGGTCGTTGATGTGTCCGGATGAATGTCCTGGATTGGACAATGTTTGGGGAGACGAGTTCGAACGATTGTATACACTATACGAAAGAGAAAGGAGATACAAATGTATAATAAAGGCTCGAGTCGTCTGGAAAGCGATTATAGAATCTCAGATTGAAACTGGTACTCCATTCATTCTTTATAAGGATGCGTGTAACAAAAAGAGTAATCAACAAAATTTAGGAACCATCAAGTGTAGTAATCTTTGCACTGAGATAATACAATATGCGGATGCTAATGAGGTAGCCGTGTGTAATCTGGCATCTGTTGCATTGAACATGTTTGTAATAGATGGGCGATTTGATTTTCTCAAACTGAAGGATGTGGTCAAAGTAATTGTCAGAAATCTCAATAAAATTATAGATATTAATTATTATCCTATTCCAGAAGCTGAAATCTCTAATAAGAGACATAGACCTATCGGTATTGGTGTTCAAGGATTAGCGGACGCGTTTATTCTCTTAAATTATCCATTTGATAGCCTGGAAGCACAAGATCTAAATAAGAAGATCTTTGAAACCATTTATTACGGTGCATTAGAGGCGAGTTGTAAACTAGCTGAGAAGGAAGGACCATATGATACATATGTAGGATCGTACGCCAGTAACGGTATTCTACAATATGATCTTTGGAATGTTTTACCGTCGGATCTTTGGAATTGGGAACCTCTAAAAGATAAAATCAGAACATACGGTCTTAGAAATAGTTTATTGGTGGCACCTATGCCGACTGCATCAACTGCTCAAATTTTGGGAAATAATGAGTCGGTGGAACCGTATACCAGTAATATTTACACTCGGAGAGTATTGTCTGGAGAATTCCAAGTAGTTAACCCGCATCTCCTTAGAGTTTTAACCGAGAGAAAATTATGGAATGATGAGATCAAGAATAGGATTATGGTAGATGGTGGATCCATTCAGAATACAAACCTTCCAGAAGATATTAAGCGAGTTTATAAAACTATTTGGGAAATTCCACAAAAGACGATCATAAAAATGGCTGCAGACAGGGGAGCCTTCATCGATCAAAGTCAATCTATGAATATCCATATAGCAGATCCGAGTTATTCCAAACTAACGAGTATGCATTTTTACGGATGGAGTCTCGGTCTAAAAACGGGAATGTACTATCTACGTACGAAACCCGCATCCGCTCCCATTCAATTCACATTGGACAAGGATAAAATAAAACCACAAGTGGTTTGCGATTCCGAAATCTGTACATCATGCAGTGGT
>OL504743
ATGTTTGTCATTAAACGAAATGGATACAAGGAAAATGTCATGTTTGATAAAATCACGTCTCGTATTAGAAAATTGTGCTATGGCTTAAACACTGATCATATAGATCCTATTAAAATAGCTATGAAGGTTATTCAAGGAATATATAATGGAGTAACAACGGTAGAATTGGACACTCTGGCAGCCGAAATAGCAGCCACTTGTACTACACAACATCCGGATTATGCCATTCTAGCCGCCAGAATAGCCATATCAAATCTACACAAGGAAACAAAAAAACTATTTAGTGAAGTGATGGAGGATTTATTCAACTATGTTAATCCTAAAAATGGGAAACATTCTCCGATTATTTCAAGTATTACCATGGATATAGTTAACAAATATAAGGATAAGCTCAATTCGGTTATTATTTACGAACGAGACTTTTCATACAACTATTTTGGTTTTAAAACTTTGGAAAAATCCTACTTGTTGAAAATAAACAACAAAATTGTTGAAAGACCTCAGCACATGTTAATGCGTGTCGCAGTAGGAATTCATCAATGGGATATAGACTCAGCTATTGAGACGTACAATCTACTTTCTGAAAAATGGTTTACGCACGCTTCTCCTACCTTATTTAATGCGGGAACTACTCGTCACCAAATGTCTAGCTGTTTTCTACTTAACATGATCGATGATAGCATAGAAGGTATCTATGACACGTTAAAACGATGCGCATTAATCTCTAAAATGGCAGGGGGAATAGGTCTATCAATTAGTAATATTCGTGCCAGTGGAAGCTATATCTCCGGTACCAATGGTATATCAAACGGTATTATTCCAATGTTGAGAGTTTATAATAACACCGCTAGATACATAGATCAGGGAGGAAACAAACGGCCTGGAGTTATGGCCATATACTTGGAACCGTGGCATTCTGATATTATGGCGTTCCTCGATCTTAAAAAGAATACAGGAAACGATGAACATAGAACAAGAGATCTATTTATAGCTCTTTGGATTCCTGATCTCTTTATGAAACGAGTGAAGGATGACGGAGAGTGGTCGTTGATGTGTCCGGATGAATGTCCTGGATTGGACAATGTTTGGGGAGACGAGTTCGAACGATTGTATACACTATACGAAAGAGAAAGGAGATACAAATGTATAATAAAGGCTCGAGTCGTCTGGAAAGCGATTATAGAATCTCAGATTGAAACTGGTACTCCATTCATTCTTTATAAGGATGCGTGTAACAAAAAGAGTAATCAACAAAATTTAGGAACCATCAAGTGTAGTAATCTTTGCACTGAGATAATACAATATGCGGATGCTAATGAGGTAGCCGTGTGTAATCTGGCATCTGTTGCATTGAACATGTTTGTAATAGATGGGCGATTTGATTTTCTCAAACTGAAGGATGTGGTCAAAGTAATTGTCAGAAATCTCAATAAAATTATAGATATTAATTATTATCCTATTCCAGAAGCTGAAATCTCTAATAAGAGACATAGACCTATCGGTATTGGTGTTCAAGGATTAGCGGACGCGTTTATTCTCTTAAATTATCCATTTGATAGCCTGGAAGCACAAGATCTAAATAAGAAGATCTTTGAAACCATTTATTACGGTGCATTAGAGGCGAGTTGTAAACTAGCTGAGAAGGAAGGACCATATGATACATATGTAGGATCGTACGCCAGTAACGGTATTCTACAATATGATCTTTGGAATGTTGTACCGTCGGATCTTTGGAATTGGGAACCTCTAAAAGATAAAATCAGAACATACGGTCTTAGAAATAGTTTATTGGTGGCACCTATGCCGACTGCATCAACTGCTCAAATTTTGGGAAATAATGAGTCGGTGGAACCGTATACCAGTAATATTTACACTCGGAGAGTATTGTCTGGAGAATTCCAAGTAGTTAACCCGCATCTCCTTAGAGTTTTAACCGAGAGAAAATTATGGAATGATGAGATCAAGAATAGGATTATGGTAGATGGTGGATCCATTCAGAATACAAACCTTCCAGAAGATATTAAGCGAGTTTATAAAACTATTTGGGAAATTCCACAAAAGACGATCATAAAAATGGCTGCAGACAGGGGAGCCTTCATCGATCAAAGTCAATCTATGAATATCCATATAGCAGATCCGAGTTATTCCAAACTAACGAGTATGCATTTTTACGGATGGAGTCTCGGTCTAAAAACGGGAATGTACTATCTACGTACGAAACCCGCATCCGCTCCCATTCAATTCACATTGGACAAGGATAAAATAAAACCACAAGTGGTTTGCGATTCCGAAATCTGTACATCATGCAGTGGT
>ON880536
ATGTTTGTCATTAAACGAAATGGATACAAGGAAAATGTCATGTTTGATAAAATCACGTCTCGTATTAGAAAATTGTGCTATGGCTTAAACACTGATCATATAGATCCTATTAAAATAGCTATGAAGGTTATTCAAGGAATATATAATGGAGTAACAACGGTAGAATTGGACACTCTGGCAGCCGAAATAGCAGCCACTTGTACTACACAACATCCGGATTATGCCATTCTAGCCGCCAGAATAGCCATATCAAATCTACACAAGGAAACAAAAAAACTATTTAGTGAAGTGATGGAGGATTTATTCAACTATGTTAATCCTAAAAATGGGAAACATTCTCCGATTATTTCAAGTATTACCATGGATATAGTTAACAAATATAAGGATAAGCTCAATTCGGTTATTATTTACGAACGAGACTTTTCATACAACTATTTTGGTTTTAAAACTTTGGAAAAATCCTACTTGTTGAAAATAAACAACAAAATTGTTGAAAGACCTCAGCACATGTTAATGCGTGTCGCAGTAGGAATTCATCAATGGGATATAGACTCAGCTATTGAGACGTACAATCTACTTTCTGAAAAATGGTTTACGCACGCTTCTCCTACCTTATTTAATGCGGGAACTACTCGTCACCAAATGTCTAGCTGTTTTCTACTTAACATGATCGATGATAGCATAGAAGGCATCTATGACACGTTAAAACGATGCGCATTAATCTCTAAAATGGCAGGGGGAATAGGTCTATCAATTAGTAATATTCGTGCCAGTGGAAGCTATATCTCCGGTACCAATGGTATATCAAACGGTATTATTCCAATGTTGAGAGTTTATAATAACACCGCTAGATACATAGATCAGGGAGGAAACAAACGGCCTGGAGTTATGGCCATATACTTGGAACCGTGGCATTCTGATATTATGGCGTTCCTCGATCTTAAAAAGAATACAGGAAACGATGAACATAGAACAAGAGATCTATTTATAGCTCTTTGGATTCCTAATCTCTTTATGAAACGAGTGAAGGATGACGGAGAGTGGTCGTTGATGTGTCCGGATGAATGTCCTGGATTGGACAATGTTTGGGGAGACGAGTTCGAACGATTGTATACACTATACGAAAGAGAAAGGAGATACAAATGTATAATAAAGGCTCGAGTCGTCTGGAAAGCGATTATAGAATCTCAGATTGAAACTGGTACTCCATTCATTCTTTATAAGGATGCGTGTAACAAAAAGAGTAATCAACAAAATTTAGGAACCATCAAGTGTAGTAATCTTTGCACTGAGATAATACAATATGCGGATGCTAATGAGGTAGCCGTGTGTAATCTGGCATCTGTTGCATTGAACATGTTTGTAATAGATGGGCGATTTGATTTTCTCAAACTGAAGGATGTGGTCAAAGTAATTGTCAGAAATCTCAATAAAATTATAGATATTAATTATTATCCTATTCCAGAAGCTGAAATCTCTAATAAGAGACATAGACCTATCGGTATTGGTGTTCAAGGATTAGCGGACGCGTTTATTCTCTTAAATTATCCATTTGATAGCCTGGAAGCACAAGATCTAAATAAGAAGATCTTTGAAACCATTTATTACGGTGCATTAGAGGCGAGTTGTAAACTAGCTGAGAAGGAAGGACCATATGATACATATGTAGGATCGTACGCCAGTAACGGTATTCTACAATATGATCTTTGGAATGTTGTACCGTCGGATCTTTGGAATTGGGAACCTCTAAAAGATAAAATCAGAACATACGGTCTTAGAAATAGTTTATTGGTGGCACCTATGCCGACTGCATCAACTGCTCAAATTTTGGGAAATAATGAGTCGGTGGAACCGTATACCAGTAATATTTACACTCGGAGAGTATTGTCTGGAGAATTCCAAGTAGTTAACCCGCATCTCCTTAGAGTTTTAACCGAGAGAAAATTATGGAATGATGAGATCAAGAATAGGATTATGGTAGATGGTGGATCCATTCAGAATACAAACCTTCCAGAAGATATTAAGCGAGTTTATAAAACTATTTGGGAAATTCCACAAAAGACGATCATAAAAATGGCTGCAGACAGGGGAGCCTTCATCGATCAAAGTCAATCTATGAATATCCATATAGCAGATCCGAGTTATTCCAAACTAACGAGTATGCATTTTTACGGATGGAGTCTCGGTCTAAAAACGGGAATGTACTATCTACGTACGAAACCCGCATCCGCTCCCATTCAATTCACATTGGACAAGGATAAAATAAAACCACAAGTGGTTTGCGATTCCGAAATCTGTACATCATGCAGTGGT
>MT903339
ATGTTTGTCATTAAACGAAATGGATACAAGGAAAATGTCATGTTTGATAAAATCACGTCTCGTATTAGAAAATTGTGCTATGGCTTAAACACTGATCATATAGATCCTATTAAAATAGCTATGAAGGTTATTCAAGGAATATATAATGGAGTAACAACGGTAGAATTGGACACTCTGGCAGCCGAAATAGCAGCCACTTGTACTACACAACATCCGGATTATGCCATTCTAGCCGCCAGAATAGCCATATCAAATCTACACAAGGAAACAAAAAAACTATTTAGTGAAGTGATGGAGGATTTATTCAACTATGTTAATCCTAAAAATGGGAAACATTCTCCGATTATTTCAAGTATTACCATGGATATAGTTAACAAATATAAGGATAAGCTCAATTCGGTTATTATTTACGAACGAGACTTTTCATACAACTATTTTGGTTTTAAAACTTTGGAAAAATCCTACTTGTTGAAAATAAACAACAAAATTGTTGAAAGACCTCAGCACATGTTAATGCGTGTCGCAGTAGGAATTCATCAATGGGATATAGACTCAGCTATTGAGACGTACAATCTACTTTCTGAAAAATGGTTTACGCACGCTTCTCCTACCTTATTTAATGCGGGAACTACTCGTCACCAAATGTCTAGCTGTTTTCTACTTAACATGATCGATGATAGCATAGAAGGCATCTATGACACGTTAAAACGATGCGCATTAATCTCTAAAATGGCAGGGGGAATAGGTCTATCAATTAGTAATATTCGTGCCAGTGGAAGCTATATCTCCGGTACCAATGGTATATCAAACGGTATTATTCCAATGTTGAGAGTTTATAATAACACCGCTAGATACATAGATCAGGGAGGAAACAAACGGCCTGGAGTTATGGCCATATACTTGGAACCGTGGCATTCTGATATTATGGCGTTCCTCGATCTTAAAAAGAATACAGGAAACGATGAACATAGAACAAGAGATCTATTTATAGCTCTTTGGATTCCTGATCTCTTTATGAAACGAGTGAAGGATGACGGAGAGTGGTCGTTGATGTGTCCGGATGAATGTCCTGGATTGGACAATGTTTGGGGAGACAAGTTCGAACGATTGTATACACTATACGAAAGAGAAAGGAGATACAAATGTATAATAAAGGCTCGAGTCGTCTGGAAAGCGATTATAGAATCTCAGATTGAAACTGGTACTCCATTCATTCTTTATAAGGATGCGTGTAACAAAAAGAGTAATCAACAAAATTTAGGAACCATCAAGTGTAGTAATCTTTGCACTGAGATAATACAATATGCGGATGCTAATGAGGTAGCCGTGTGTAATCTGGCATCTGTTGCATTGAACATGTTTGTAATAGATGGGCGATTTGATTTTCTCAAACTGAAGGATGTGGTCAAAGTAATTGTCAGAAATCTCAATAAAATTATAGATATTAATTATTATCCTATTCCAGAAGCTGAAATCTCTAATAAGAGACATAGACCTATCGGTATTGGTGTTCAAGGATTAGCGGACGCGTTTATTCTCTTAAATTATCCATTTGATAGCCTGGAAGCACAAGATCTAAATAAGAAGATCTTTGAAACCATTTATTACGGTGCATTAGAGGCGAGTTGTAAACTAGCTGAGAAGGAAGGACCATATGATACATATGTAGGATCGTACGCCAGTAACGGTATTCTACAATATGATCTTTGGAATGTTGTACCGTCGGATCTTTGGAATTGGGAACCTCTAAAAGATAAAATCAGAACATACGGTCTTAGAAATAGTTTATTGGTGGCACCTATGCCGACTGCATCAACTGCTCAAATTTTGGGAAATAATGAGTCGGTGGAACCGTATACCAGTAATATTTACACTCGGAGAGTATTGTCTGGAGAATTCCAAGTAGTTAACCCGCATCTCCTTAGAGTTTTAACCGAGAGAAAATTATGGAATGATGAGATCAAGAATAGGATTATGGTAGATGGTGGATCCATTCAGAATACAAACCTTCCAGAAGATATTAAGCGAGTTTATAAAACTATTTGGGAAATTCCACAAAAGACGATCATAAAAATGGCTGCAGACAGGGGAGCCTTCATCGATCAAAGTCAATCTATGAATATCCATATAGCAGATCCGAGTTATTCCAAACTAACGAGTATGCATTTTTACGGATGGAGTCTCGGTCTAAAAACGGGAATGTACTATCTACGTACGAAACCCGCATCCGCTCCCATTCAATTCACATTGGACAAGGATAAAATAAAACCACAAGTGGTTTGCGATTCCGAAATCTGTACATCATGCAGTGGT
>KJ642619
ATGTTTGTCATTAAACGAAATGGATACAAGGAAAATGTCATGTTTGATAAAATCACGTCTCGTATTAGAAAATTGTGCTATGGCTTAAACACTGATCATATAGATCCTATTAAAATAGCTATGAAGGTTATTCAAGGAATATATAATGGAGTAACAACGGTAGAATTGGACACTCTGGCAGCCGAAATAGCAGCCACTTGTACTACACAACATCCGGATTATGCCATTCTAGCCGCCAGAATAGCCATATCAAATCTACACAAGGAAACAAAAAAACTATTTAGTGAAGTGATGGAGGATTTATTCAACTATGTTAATCCTAAAAATGGGAAACATTCTCCGATTATTTCAAGTATTACCATGGATATAGTTAACAAATATAAGGATAAGCTCAATTCGGTTATTATTTACGAACGAGACTTTTCATACAACTATTTTGGTTTTAAAACTTTGGAAAAATCCTACTTGTTGAAAATAAACAACAAAATTGTTGAAAGACCTCAGCACATGTTAATGCGTGTCGCAGTAGGAATTCATCAATGGGATATAGACTCAGCTATTGAGACGTACAATCTACTTTCTGAAAAATGGTTTACGCACGCTTCTCCTACCTTATTTAATGCGGGAACTACTCGTCACCAAATGTCTAGCTGTTTTCTACTTAACATGATCGATGATAGCATAGAAGGCATCTATGACACGTTAAAACGATGCGCATTAATCTCTAAAATGGCAGGGGGAATAGGTCTATCAATTAGTAATATTCGTGCCAGTGGAAGCTATATCTCCGGTACCAATGGTATATCAAACGGTATTATTCCAATGTTGAGAGTTTATAATAACACCGCTAGATACATAGATCAGGGAGGAAACAAACGGCCTGGAGTTATGGCCATATACTTGGAACCGTGGCATTCTGATATTATGGCGTTCCTCGATCTTAAAAAGAATACAGGAAACGAGGAACATAGAACAAGAGATCTATTTATAGCTCTTTGGATTCCTGATCTCTTTATGAAACGAGTGAAGGATGACGGAGAGTGGTCGTTGATGTGTCCGGATGAATGTCCTGGATTGGACAATGTTTGGGGAGACGAGTTCGAACGATTGTATACACTATACGAAAGAGAAAGGAGATACAAATCTATAATAAAGGCTCGAGTCGTCTGGAAAGCGATTATAGAATCTCAGATTGAAACTGGTACTCCATTCATTCTTTATAAGGATGCGTGTAACAAAAAGAGTAATCAACAAAATTTAGGAACTATCAAGTGTAGTAATCTTTGCACTGAGATAATACAATATGCGGATGCTAATGAGGTAGCCGTGTGTAATCTGGCATCTGTTGCATTGAACATGTTTGTAATAGATGGGCGATTTGATTTTCTCAAACTGAAGGATGTGGTCAAAGTAATTGTCAGAAATCTCAATAAAATTATAGATATTAATTATTATCCTATTCCAGAAGCTGAAATCTCTAATAAGAGACATAGACCTATCGGTATTGGTGTTCAAGGATTAGCGGACGCGTTTATTCTCTTAAATTATCCATTTGATAGCCCGGAAGCACAAGATCTAAATAAGAAGATCTTTGAAACCATTTATTACGGTGCATTAGAGGCGAGTTGTAAACTAGCTGAGAAGGAAGGACCATATGATACATATGTAGGATCGTACGCCAGTAACGGTATTCTACAATATGATCTTTGGAATGTTGTACCGTCGGATCTTTGGAATTGGGAACATCTAAAAGATAAAATCAGAACATACGGTCTTAGAAATAGTTTATTGGTGGCACCTATGCCGACTGCATCAACTGCTCAAATTTTGGGAAATAATGAGTCGGTGGAACCGTATACCAGTAATATTTACACTCGGAGAGTATTGTCTGGAGAATTCCAAGTAGTTAACCCGCATCTCCTTAGAGTTTTAACCGAGAGAAAATTATGGAATGATGAGATCAAGAATAGGATTATGGTAGATGGTGGATCCATTCAGAATACAAACCTTCCAGAAGATATTAAGCGAGTTTATAAAACTATTTGGGAAATTCCACAAAAGACGATCATAAAAATGGCTGCAGACAGGGGAGCCTTCATCGATCAAAGTCAATCTATGAATATCCATATAGCAGATCCGAGTTATTCCAAACTAACGAGTATGCATTTTTACGGATGGAGTCTCGGTCTAAAAACGGGAATGTACTATCTACGTACGAAACCCGCATCCGCTCCCATTCAATTCACATTGGACAAGGATAAAATAAAACCACAAGTGGTTTGCGATTCCGAAATCTGTACATCATGCAGCGGT
>KP849471
ATGTTTGTCATTAAACGAAATGGATACAAGGAAAATGTCATGTTTGATAAAATCACGTCTCGTATTAGAAAATTGTGCTATGGCTTAAACACTGATCATATAGATCCTATTAAAATAGCTATGAAGGTTATTCAAGGAATATATAATGGAGTAACAACGGTAGAATTGGACACTCTGGCAGCCGAAATAGCAGCCACTTGTACTACACAACATCCGGATTATGCCATTCTAGCCGCCAGAATAGCCATATCAAATCTACACAAGGAAACAAAAAAACTATTTAGTGAAGTGATGGAGGATTTATTCAACTATGTTAATCCTAAAAATGGGAAACATTCTCCGATTATTTCAAGTATTACCATGGATATAGTTAACAAATATAAGGATAAGCTCAATTCGGTTATTATTTACGAACGAGACTTTTCATACAACTATTTTGGTTTTAAAACTTTGGAAAAATCCTACTTGTTGAAAATAAACAACAAAATTGTTGAAAGACCTCAGCACATGTTAATGCGTGTCGCAGTAGGAATTCATCAATGGGATATAGACTCAGCTATTGAGACGTACAATCTACTTTCTGAAAAATGGTTTACGCACGCTTCTCCTACCTTATTTAATGCGGGAACTACTCGTCACCAAATGTCTAGCTGTTTTCTACTTAACATGATCGATGATAGCATAGAAGGCATCTATGACACGTTAAAACGATGCGCATTAATCTCTAAAATGGCAGGGGGAATAGGTCTATCAATTAGTAATATTCGTGCCAGTGGAAGCTATATCTCCGGTACCAATGGTATATCAAACGGTATTATTCCAATGTTGAGAGTTTATAATAACACCGCTAGATACATAGATCAGGGAGGAAACAAACGGCCTGGAGTTATGGCCATATACTTGGAACCGTGGCATTCTGATATTATGGCGTTCCTCGATCTTAAAAAGAATACAGGAAACGAGGAACATAGAACAAGAGATCTATTTATAGCTCTTTGGATTCCTGATCTCTTTATGAAACGAGTGAAGGATGACGGAGAGTGGTCGTTGATGTGTCCGGATGAATGTCCTGGATTGGACAATGTTTGGGGAGACGAGTTCGAACGATTGTATACACTATACGAAAGAGAAAGGAGATACAAATCTATAATAAAGGCTCGAGTCGTCTGGAAAGCGATTATAGAATCTCAGATTGAAACTGGTACTCCATTCATTCTTTATAAGGATGCGTGTAACAAAAAGAGTAATCAACAAAATTTAGGAACTATCAAGTGTAGTAATCTTTGCACTGAGATAATACAATATGCGGATGCTAATGAGGTAGCCGTGTGTAATCTGGCATCTGTTGCATTGAACATGTTTGTAATAGATGGGCGATTTGATTTTCTCAAACTGAAGGATGTGGTCAAAGTAATTGTCAGAAATCTCAATAAAATTATAGATATTAATTATTATCCTATTCCAGAAGCTGAAATCTCTAATAAGAGACATAGACCTATCGGTATTGGTGTTCAAGGATTAGCGGACGCGTTTATTCTCTTAAATTATCCATTTGATAGCCCGGAAGCACAAGATCTAAATAAGAAGATCTTTGAAACCATTTATTACGGTGCATTAGAGGCGAGTTGTAAACTAGCTGAGAAGGAAGGATCATATGATACATATGTAGGATCGTACGCCAGTAACGGTATTCTACAATATGATCTTTGGAATGTTGTACCGTCGGATCTTTGGAATTGGGAACATCTAAAAGATAAAATCAGAACATACGGTCTTAGAAATAGTTTATTGGTGGCACCTATGCCGACTGCATCAACTGCTCAAATTTTGGGAAATAATGAGTCGGTGGAACCGTATACCAGTAATATTTACACTCGGAGAGTATTGTCTGGAGAATTCCAAGTAGTTAACCCGCATCTCCTTAGAGTTTTAACCGAGAGAAAATTATGGAATGATGAGATCAAGAATAGGATTATGGTAGATGGTGGATCCATTCAGAATACAAACCTTCCAGAAGATATTAAGCGAGTTTATAAAACTATTTGGGAAATTCCACAAAAGACGATCATAAAAATGGCTGCAGACAGGGGAGCCTTCATCGATCAAAGTCAATCTATGAATATCCATATAGCAGATCCGAGTTATTCCAAACTAACGAGTATGCATTTTTACGGATGGAGTCTCGGTCTAAAAACGGGAATGTACTATCTACGTACGAAACCCGCATCCGCTCCCATTCAATTCACATTGGACAAGGATAAAATAAAACCACAAGTGGTTTGCGATTCCGAAATCTGTACATCATGCAGCGGT
>KP849469
ATGTTTGTCATTAAACGAAATGGATACAAGGAAAATGTCATGTTTGATAAAATCACGTCTCGTATTAGAAAATTGTGCTATGGCTTAAACACTGATCATATAGATCCTATTAAAATAGCTATGAAGGTTATTCAAGGAATATATAATGGAGTAACAACGGTAGAATTGGACACTCTGGCAGCCGAAATAGCAGCCACTTGTACTACACAACATCCGGATTATGCCATTCTAGCCGCCAGAATAGCCATATCAAATCTACACAAGGAAACAAAAAAACTATTTAGTGAAGTGATGGAGGATTTATTCAACTATGTTAATCCTAAAAATGGGAAACATTCTCCGATTATTTCAAGTATTACCATGGATATAGTTAACAAATATAAGGATAAGCTCAATTCGGTTATTATTTACGAACGAGACTTTTCATACAACTATTTTGGTTTTAAAACTTTGGAAAAATCCTACTTGTTGAAAATAAACAACAAAATTGTTGAAAGACCTCAGCACATGTTAATGCGTGTCGCAGTAGGAATTCATCAATGGGATATAGACTCAGCTATTGAGACGTACAATCTACTTTCTGAAAAATGGTTTACGCACGCTTCTCCTACCTTATTTAATGCGGGAACTACTCGTCACCAAATGTCTAGCTGTTTTCTACTTAACATGATCGATGATAGCATAGAAGGCATCTATGACACGTTAAAACGATGCGCATTAATCTCTAAAATGGCAGGGGGAATAGGTCTATCAATTAGTAATATTCGTGCCAGTGGAAGCTATATCTCCGGTACCAATGGTATATCAAACGGTATTATTCCAATGTTGAGAGTTTATAATAACACCGCTAGATACATAGATCAGGGAGGAAACAAACGGCCTGGAGTTATGGCCATATACTTGGAACCGTGGCATTCTGATATTATGGCGTTCCTCGATCTTAAAAAGAATACAGGAAACGAGGAACATAGAACAAGAGATCTATTTATAGCTCTTTGGATTCCTGATCTCTTTATGAAACGAGTGAAGGATGATGGAGAGTGGTCGTTGATGTGTCCGGATGAATGTCCTGGATTGGACAATGTTTGGGGAGACGAGTTCGAACGATTGTATACACTATACGAAAGAGAAAGGAGATACAAATCTATAATAAAGGCTCGAGTCGTCTGGAAAGCGATTATAGAATCTCAGATTGAAACTGGTACTCCATTCATTCTTTATAAGGATGCGTGTAACAAAAAGAGTAATCAACAAAATTTAGGAACTATCAAGTGTAGTAATCTTTGCACTGAGATAATACAATATGCGGATGCTAATGAGGTAGCCGTGTGTAATCTGGCATCTGTTGCATTGAACATGTTTGTAATAGATGGGCGATTTGATTTTCTCAAACTGAAGGATGTGGTCAAAGTAATTGTCAGAAATCTCAATAAAATTATAGATATTAATTATTATCCTATTCCAGAAGCTGAAATCTCTAATAAGAGACATAGACCTATCGGTATTGGTGTTCAAGGATTAGCGGACGCGTTTATTCTCTTAAATTATCCATTTGATAGCCCGGAAGCACAAGATCTAAATAAGAAGATCTTTGAAACCATTTATTACGGTGCATTAGAGGCGAGTTGTAAACTAGCTGAGAAGGAAGGACCATATGATACATATGTAGGATCGTACGCCAGTAACGGTATTCTACAATATGATCTTTGGAATGTTGTACCGTCGGATCTTTGGAATTGGGAACATCTAAAAGATAAAATCAGAACATACGGTCTTAGAAATAGTTTATTGGTGGCACCTATGCCGACTGCATCAACTGCTCAAATTTTGGGAAATAATGAGTCGGTGGAACCGTATACCAGTAATATTTACACTCGGAGAGTATTGTCTGGAGAATTCCAAGTAGTTAACCCGCATCTCCTTAGAGTTTTAACCGAGAGAAAATTATGGAATGATGAGATCAAGAATAGGATTATGGTAGATGGTGGATCCATTCAGAATACAAACCTTCCAGAAGATATTAAGCGAGTTTATAAAACTATTTGGGAAATTCCACAAAAGACGATCATAAAAATGGCTGCAGACAGGGGAGCCTTCATCGATCAAAGTCAATCTATGAATATCCATATAGCAGATCCGAGTTATTCCAAACTAACGAGTATGCATTTTTACGGATGGAGTCTCGGTCTAAAAACGGGAATGTACTATCTACGTACGAAACCCGCATCCGCTCCCATTCAATTCACATTGGACAAGGATAAAATAAAACCACAAGTGGTTTGCGATTCCGAAATCTGTACATCATGCAGCGGT
>JX878418
ATGTTTGTCATTAAACGAAATGGATACAAGGAAAATGTCATGTTTGATAAAATCACGTCTCGTATTAGAAAATTGTGCTATGGCTTAAACACTGATCATATAGATCCTATTAAAATAGCTATGAAGGTTATTCAAGGAATATATAATGGAGTAACAACGGTAGAATTGGACACTCTGGCAGCCGAAATAGCAGCCACTTGTACTACACAACATCCGGATTATGCCATTCTAGCCGCCAGAATAGCCATATCAAATCTACACAAGGAAACAAAAAAACTATTTAGTGAAGTGATGGAGGATTTATTCAACTATGTTAATCCTAAAAATGGGAAACATTCTCCGATTATTTCAAGTATTACCATGGATATAGTTAACAAATATAAGGATAAGCTCAATTCGGTTATTATTTACGAACGAGACTTTTCATACAACTATTTTGGTTTTAAAACTTTGGAAAAATCCTACTTGTTGAAAATAAACAACAAAATTGTTGAAAGACCTCAGCACATGTTAATGCGTGTCGCAGTAGGAATTCATCAATGGGATATAGACTCAGCTATTGAGACGTACAATCTACTTTCTGAAAAATGGTTTACGCACGCTTCTCCTACCTTATTTAATGCGGGAACTACTCGTCACCAAATGTCTAGCTGTTTTCTACTTAACATGATCGATGATAGCATAGAAGGCATCTATGACACGTTAAAACGATGCGCATTAATCTCTAAAATGGCAGGGGGAATAGGTCTATCAATTAGTAATATTCGTGCCAGTGGAAGCTATATCTCCGGTACCAATGGTATATCAAACGGTATTATTCCAATGTTGAGAGTTTATAATAACACCGCTAGATACATAGATCAGGGAGGAAACAAACGGCCTGGAGTTATGGCCATATACTTGGAACCGTGGCATTCTGATATTATGGCGTTCCTCGATCTTAAAAAGAATACAGGAAACGAGGAACATAGAACAAGAGATCTATTTATAGCTCTTTGGATTCCTGATCTCTTTATGAAACGAGTGAAGGATGACGGAGAGTGGTCGTTGATGTGTCCGGATGAATGTCCTGGATTGGACAATGTTTGGGGAGACGAGTTCGAACGATTGTATACACTATACGAAAGAGAAAGGAGATACAAATCTATAATAAAGGCTCGAGTCGTCTGGAAAGCGATTATAGAATCTCAGATTGAAACTGGTACTCCATTCATTATTTATAAGGATGCGTGTAACAAAAAGAGTAATCAACAAAATTTAGGAACTATCAAGTGTAGTAATCTTTGCACTGAGATAATACAATATGCGGATGCTAATGAGGTAGCCGTGTGTAATCTGGCATCTGTTGCATTGAACATGTTTGTAATAGATGGGCGATTTGATTTTCTCAAACTGAAGGATGTGGTCAAAGTAATTGTCAGAAATCTCAATAAAATTATAGATATTAATTATTATCCTATTCCAGAAGCTGAAATCTCTAATAAGAGACATAGACCTATCGGTATTGGTGTTCAAGGATTAGCGGACGCGTTTATTCTCTTAAATTATCCATTTGATAGCCCGGAAGCACAAGATCTAAATAAGAAGATCTTTGAAACCATTTATTACGGTGCATTAGAGGCGAGTTGTAAACTAGCTGAGAAGGAAGGACCATATGATACATATGTAGGATCGTACGCCAGTAACGGTATTCTACAATATGATCTTTGGAATGTTGTACCGTCGGATCTTTGGAATTGGGAACATCTAAAAGATAAAATCAGAACATACGGTCTTAGAAATAGTTTATTGGTGGCACCTATGCCGACTGCATCAACTGCTCAAATTTTGGGAAATAATGAGTCGGTGGAACCGTATACCAGTAATATTTACACTCGGAGAGTATTGTCTGGAGAATTCCAAGTAGTTAACCCGCATCTCCTTAGAGTTTTAACCGAGAGAAAATTATGGAATGATGAGATCAAGAATAGGATTATGGTAGATGGTGGATCCATTCAGAATACAAACCTTCCAGAAGATATTAAGCGAGTTTATAAAACTATTTGGGAAATTCCACAAAAGACGATCATAAAAATGGCTGCAGACAGGGGAGCCTTCATCGATCAAAGTCAATCTATGAATATCCATATAGCAGATCCGAGTTATTCCAAACTAACGAGTATGCATTTTTACGGATGGAGTCTCGGTCTAAAAACGGGAATGTACTATCTACGTACGAAACCCGCATCCGCTCCCATTCAATTCACATTGGACAAGGATAAAATAAAACCACAAGTGGTTTGCGATTCCGAAATCTGTACATCATGCAGCGGT
>JX878417
ATGTTTGTCATTAAACGAAATGGATACAAGGAAAATGTCATGTTTGATAAAATCACGTCTCGTATTAGAAAATTGTGCTATGGCTTAAACACTGATCATATAGATCCTATTAAAATAGCTATGAAGGTTATTCAAGGAATATATAATGGAGTAACAACGGTAGAATTGGACACTCTGGCAGCCGAAATAGCAGCCACTTGTACTACACAACATCCGGATTATGCCATTCTAGCCGCCAGAATAGCCATATCAAATCTACACAAGGAAACAAAAAAACTATTTAGTGAAGTGATGGAGGATTTATTCAACTATGTTAATCCTAAAAATGGGAAACATTCTCCGATTATTTCAAGTATTACCATGGATATAGTTAACAAATATAAGGATAAGCTCAATTCGGTTATTATTTACGAACGAGACTTTTCATACAACTATTTTGGTTTTAAAACTTTGGAAAAATCCTACTTGTTGAAAATAAACAACAAAATTGTTGAAAGACCTCAGCACATGTTAATGCGTGTCGCAGTAGGAATTCATCAATGGGATATAGACTCAGCTATTGAGACGTACAATCTACTTTCTGAAAAATGGTTTACGCACGCTTCTCCTACCTTATTTAATGCGGGAACTACTCGTCACCAAATGTCTAGCTGTTTTCTACTTAACATGATCGATGATAGCATAGAAGGCATCTATGACACGTTAAAACGATGCGCATTAATCTCTAAAATGGCAGGGGGAATAGGTCTATCAATTAGTAATATTCGTGCCAGTGGAAGCTATATCTCCGGTACCAATGGTATATCAAACGGTATTATTCCAATGTTGAGAGTTTATAATAACACCGCTAGATACATAGATCAGGGAGGAAACAAACGGCCTGGAGTTATGGCCATATACTTGGAACCGTGGCATTCTGATATTATGGCGTTCCTCGATCTTAAAAAGAATACAGGAAACGAGGAACATAGAACAAGAGATCTATTTATAGCTCTTTGGATTCCTGATCTCTTTATGAAACGAGTGAAGGATGACGGAGAGTGGTCGTTGATGTGTCCGGATGAATGTCCTGGATTGGACAATGTTTGGGGAGACGAGTTCGAACGATTGTATACACTATACGAAAGAGAAAGGAGATACAAATCTATAATAAAGGCTCGAGTCGTCTGGAAAGCGATTATAGAATCTCAGATTGAAACTGGTACTCCATTCATTCTTTATAAGGATGCGTGTAACAAAAAGAGTAATCAACAAAATTTAGGAACTATCAAGTGTAGTAATCTTTGCACTGAGATAATACAATATGCGGATGCTAATGAGGTAGCCGTGTGTAATCTGGCATCTGTTGCATTGAACATGTTTGTAATAGATGGGCGATTTGATTTTCTCAAACTGAAGGATGTGGTCAAAGTAATTGTCAGAAATCTCAATAAAATTATAGATATTAATTATTATCCTATTCCAGAAGCTGAAATCTCTAATAAGAGACATAGACCTATCGGTATTGGTGTTCAAGGATTAGCGGACGCGTTTATTCTCTTAAATTATCCATTTGATAGCCCGGAAGCACAAGATCTAAATAAGAAGATCTTTGAAACCATTTATTACGGTGCATTAGAGGCGAGTTGTAAACTAGCTGAGAAGGAAGGACCATATGATACATATGTAGGATCGTACGCCAGTAACGGTATTCTACAATATGATCTTTGGAATGTTGTACCGTCGGATCTTTGGAATTGGGAACATCTAAAAGATAAAATCAGAACATACGGTCTTAGAAATAGTTTATTGGTGGCACCTATGCCGACTGCATCAACTGCTCAAATTTTGGGAAATAATGAGTCGGTGGAACCGTATACCAGTAATATTTACACTCGGAGAGTATTGTCTGGAGAATTCCAAGTAGTTAACCCGCATCTCCTTAGAGTTTTAACCGAGAGAAAATTATGGAATGATGAGATCAAGAATAGGATTATGGTAGATGGTGGATCCATTCAGAATACAAACCTTCCAGAAGATATTAAGCGAGTTTATAAAACTATTTGGGAAATTCCACAAAAGACGATCATAAAAATGGCTGCAGACAGGGGAGCCTTCATCGATCAAAGCCAATCTATGAATATCCATATAGCAGATCCGAGTTATTCCAAACTAACGAGTATGCATTTTTACGGATGGAGTCTCGGTCTAAAAACGGGAATGTACTATCTACGTACGAAACCCGCATCCGCTCCCATTCAATTCACATTGGACAAGGATAAAATAAAACCACAAGTGGTTTGTGATTCCGAAATCTGTACATCATGCAGCGGT
>NC003310
ATGTTTGTCATTAAACGAAATGGATACAAGGAAAATGTCATGTTTGATAAAATCACGTCTCGTATTAGAAAATTGTGCTATGGCTTAAACACGGATCATATAGATCCTATTAAAATAGCTATGAAGGTTATTCAAGGAATATATAATGGAGTAACAACGGTAGAATTGGACACTCTGGCAGCCGAAATAGCAGCCACTTGTACTACACAACATCCGGATTATGCCATTCTAGCCGCCAGAATAGCCATATCAAATCTACACAAGGAAACAAAAAAACTATTTAGTGAAGTGATGGAGGATTTATTCAACTATGTTAATCCTAAAAATGGGAAACATTCTCCGATTATTTCAAGTATTACCATGGATATAGTTAACAAATATAAGGATAAGCTCAATTCGGTTATTATTTACGAACGAGACTTTTCATACAACTATTTTGGTTTTAAAACTTTGGAAAAATCCTACTTGTTGAAAATAAACAACAAAATTGTTGAAAGACCTCAGCACATGTTAATGCGTGTCGCAGTAGGAATTCATCAATGGGATATAGACTCAGCTATTGAGACGTACAATCTACTTTCTGAAAAATGGTTTACGCACGCTTCTCCTACCTTATTTAATGCGGGAACTACTCGTCACCAAATGTCTAGCTGTTTTCTACTTAACATGATCGATGATAGCATAGAAGGCATCTATGACACGTTAAAACGATGCGCATTAATCTCTAAAATGGCAGGGGGAATAGGTCTATCAATTAGTAATATTCGTGCCAGTGGAGGCTATATCTCCGGTACCAATGGTATATCAAACGGTATTATTCCAATGTTGAGAGTTTATAATAACACCGCTAGATACATAGATCAGGGAGGAAACAAACGGCCTGGAGTTATGGCCATATACTTGGAACCGTGGCATTCTGATATTATGGCGTTCCTCGATCTTAAAAAGAATACAGGAAACGAGGAACATAGAACAAGAGATCTATTTATAGCTCTTTGGATTCCTGATCTCTTTATGAAACGAGTGAAGGATGACGGAGAGTGGTCGTTGATGTGTCCGGATGAATGTCCTAGATTGGACAATGTTTGGGGAGACGAGTTCGAACGATTGTATACTCTATACGAAAGAGAAAGGAGATACAAATCTATAATAAAGGCTCGAGTCGTCTGGAAAGCGATTATAGAATCTCAGATTGAAACTGGTACTCCATTCATTCTTTATAAGGATGCGTGTAACAAAAAGAGTAATCAACAAAATTTAGGAACTATCAAGTGTAGTAATCTTTGCACTGAGATAATACAATATGCGGATGCTAATGAGGTAGCCGTGTGTAATCTGGCATCTGTTGCATTGAACATGTTTGTAATAGATGGGCGATTTGATTTTCTCAAACTGAAGGATGTGGTCAAAGTAATTGTCAGAAATCTCAATAAAATTATAGATATTAATTATTATCCTATTCCAGAAGCTGAAATCTCTAATAAGAGACATAGACCTATCGGTATTGGTGTTCAAGGATTAGCGGACGCGTTTATTCTCTTAAATTATCCATTTGATAGCCCGGAAGCACAAGATCTAAATAAGAAGATCTTTGAAACCATTTATTACGGTGCATTAGAGGCGAGTTGTAAACTAGCTGAGAAGGAAGGACCATATGATACATATGTAGGATCGTACGCCAGTAACGGTATTCTACAATATGATCTTTGGAATGTTGTACCGTCGGATCTTTGGAATTGGGAACATCTAAAAGATAAAATCAGAACATACGGTCTTAGAAATAGTTTATTGGTGGCACCTATGCCGACTGCATCAACTGCTCAAATTTTGGGAAATAATGAGTCGGTGGAACCGTATACCAGTAATATTTACACTCGGAGAGTATTGTCTGGAGAATTCCAAGTAGTTAACCCGCATCTCCTTAGAGTTTTAACCGAGAGAAAATTATGGAATGATGAGATCAAGAATAGGATTATGGTAGATGGTGGATCCATTCAGAATACAAACCTTCCAGAAGATATTAAGCGAGTTTATAAAACTATTTGGGAAATTGCACAAAAGACGATCATAAAAATGGCTGCAGACAGGGGAGCCTTCATCGATCAAAGTCAATCTATGAATATCCATATAGCAGATCCGAGTTATTCCAAACTAACGAGTATGCATTTTTACGGATGGAGTCTCGGTCTAAAAACGGGAATGTACTATCTACGTACGAAACCCGCATCCGCTCCCATTCAATTCACATTGGACAAGGATAAAATAAAACCACAAGTGGTTTGCGATTCCGAAATCTGTACATCATGCAGCGGT
>OP062234
ATGTTTGTCATTAAACGAAATGGATACAAGGAAAATGTCATGTTTGATAAAATCACGTCTCGTATTAGAAAATTGTGCTATGGCTTAAACACTGATCATATAGATCCTATTAAAATAGCTATGAAGGTTATTCAAGGAATATATAATGGAGTAACAACGGTAGAATTGGACACTCTGGCAGCCGAAATAGCAGCCACTTGTACTACACAACATCCGGATTATGCCATTCTAGCCGCCAGAATAGCCATATCAAATCTACACAAGGAAACAAAAAAACTATTTAGTGAAGTGATGGAGGATTTATTCAACTATGTTAATCCTAAAAATGGGAAACATTCTCCGATTATTTCAAGTATTACCATGGATATAGTTAACAAATATAAGGATAAGCTCAATTCGGTTATTATTTACGAACGAGACTTTTCATACAACTATTTTGGTTTTAAAACTTTGGAAAAATCCTACTTGTTGAAAATAAACAACAAAATTGTTGAAAGACCTCAGCACATGTTAATGCGTGTCGCAGTAGGAATTCATCAATGGGATATAGACTCAGCTATTGAGACGTACAATTTACTTTCTGAAAAATGGTTTACGCACGCTTCTCCTACCTTATTTAATGCGGGAACTACTCGTCACCAAATGTCTAGCTGTTTTCTACTTAACATGATCGATGATAGCATAGAAGGCATCTATGACACGTTAAAACGATGCGCATTAATCTCTAAAATGGCAGGGGGAATAGGTCTATCAATTAGTAATATTCGTGCCAGTGGAAGCTATATCTCCGGTACCAATGGTATATCAAACGGTATTATTCCAATGTTGAGAGTTTATAATAACACCGCTAGATACATAGATCAGGGAGGAAACAAACGGCCTGGAGTTATGGCCATATACTTGGAACCGTGGCATTCTGATATTATGGCGTTCCTCGATCTTAAAAAGAATACAGGAAACGATGAACATAGAACAAGAGATCTATTTATAGCTCTTTGGATTCCTGATCTCTTTATGAAACGAGTGAAGGATGACGGAGAGTGGTCGTTGATGTGTCCGGATGAATGTCCTGGATTGGACAATGTTTGGGGAGACGAGTTCGAACGATTGTATACACTATACGAAAGAGAAAGGAGATACAAATGTATAATAAAGGCTCGAGTCGTCTGGAAAGCGATTATAGAATCTCAGATTGAAACTGGTACTCCATTCATTCTTTATAAGGATGCGTGTAACAAAAAGAGTAATCAACAAAATTTAGGAACCATCAAGTGTAGTAATCTTTGCACTGAGATAATACAATATGCGGATGCTAATGAGGTAGCCGTGTGTAATCTGGCATCTGTTGCATTGAACATGTTTGTAATAGATGGGCGATTTGATTTTCTCAAACTGAAGGATGTGGTCAAAGTAATTGTCAGAAATCTCAATAAAATTATAGATATTAATTATTATCCTATTCCAGAAGCTGAAATCTCTAATAAGAGACATAGACCTATCGGTATTGGTGTTCAAGGATTAGCGGACGCGTTTATTCTCTTAAATTATCCATTTGATAGCCTGGAAGCACAAGATCTAAATAAGAAGATCTTTGAAACCATTTATTACGGTGCATTAGAGGCGAGTTGTAAACTAGCTGAGAAGGAAGGACCATATGATACATATGTAGGATCGTACGCCAGTAACGGTATTCTACAATATGATCTTTGGAATGTTGTACCGTCGGATCTTTGGAATTGGGAACCTCTAAAAGATAAAATCAGAACATACGGTCTTAGAAATAGTTTATTGGTGGCACCTATGCCGACTGCATCAACTGCTCAAATTTTGGGAAATAATGAGTCGGTGGAACCGTATACCAGTAATATTTACACTCGGAGAGTATTGTCTGGAGAATTCCAAGTAGTTAACCCGCATCTCCTTAGAGTTTTAACCGAGAGAAAATTATGGAATGATGAGATCAAGAATAGGATTATGGTAGATGGTGGATCCATTCAGAATACAAACCTTCCAGAAGATATTAAGCGAGTTTATAAAACTATTTGGGAAATTCCACAAAAGACGATCATAAAAATGGCTGCAGACAGGGGAGCCTTCATCGATCAAAGTCAATCTATGAATATCCATATAGCAGATCCGAGTTATTCCAAACTAACGAGTATGCATTTTTACGGATGGAGTCTCGGTCTAAAAACGGGAATGTACTATCTACGTACGAAACCCGCATCCGCTCCCATTCAATTCACATTGGACAAGGATAAAATAAAACCACAAGTGGTTTGCGATTCCGAAATCTGTACATCATGCAGTGGT
