# Supplementary material for: Evolutionary dissection of monkeypox virus: Positive Darwinian selection drives the adaptation of virus–host interaction proteins
Source: Front Cell Infect Microbiol. 2023 Jan 13;12:1083234. doi: 10.3389/fcimb.2022.1083234 (PMC9880225; doi:10.3389/fcimb.2022.1083234)
Supplement: Supplementary file 1 [file DataSheet_1.zip › Dataset_MPXV_coding_gene_allleles/MPXVgp067.fas]

>MN648051
ATGAATAACTTTGTTAAACAAGTAGCTTCAAAGTCTCTAAAACCTACCAAAAAATTGTCTCCGTTAGATGAGGTGATATCTTTAAACGAATGCATAATATCCTTTAACTTGGACAACTTTTATTATTGCAACGATGGACTGTTTACTAAACCCATTAATACTCCGGAGGATGTTCTCAAATCACTCTTGATCATGGAATCATTCGCGTACGAGAAGATGATAATCAAAGGATTAATAAAAATACTAATATCTAGAGCATATATTAATGATATTTATTTTACTCCATTCGGTTGGTTAACTGGCGTCGACGATGATCCTGAAACACACGTGGTGATAAAAATAATTTTCAATTCGTCATTAATATCTATCAAGTCTCAAGTTATAGAATATTTAAAACCATACAATGTCAATAACCTATCGGTTCTTACCACTGAAAAAGAATTAAGTATTAATACGTTCAATGTTCCGGATTCTATACCTATATCGATAATTTCGTTTTTCCCATTCGATACAGATTTTATACTAGTTATTTTGTTTTTTGGAGTATATAATGACTCGTATTGTGGAATAAGCTATATAAGTCCGAAAGAGAGACTACCGTATATCATCGAAATATTAAAACCGTTGGTATTGGAAATTAACATGTTATCGGATGAAATAGGTAGAACATCATCCATTAGAATCTTCAATTCCACTAGCGTCAAAAAATTTCCTACTAATACATTAACATCCATTTGTGAAATTGTTTATTCATTTGACGAATCATCCTTTACTACTCCGAAGACGTTCACTCCTCTAAACGCGAGTCCATACATTCCTAAAAAGATAGTTTCACTATTGGATTTACCATCTAATGTGGAAATAAAAGCGATATCTAGAAGCGGTGTGGATTTCATCACTCATATTAATAATAAGCGTCTAACCACGATATTAGTAATAGCAAAAGATAACTTTTTAAAAAATTCTACATTTTCTGGAACTTTTATCAAAGAGAACATTATTTGGAAGGGTATCTATACTTATAGAATAATCAAGTCTAGTTTTCCAGTTCCTACTATTAAGTCGGTTACTAATAAGAAAAAAATATGTAAGAAACATTGTTTCGTCAATTCTCAGTATACAACTAGGACGTTGTCACATATTCTT
>KJ642616
ATGAATAACTTTGTTAAACAAGTAGCTTCAAAGTCTCTAAAACCTACCAAAAAATTGTCTCCGTTAGATGAGGTGATATCTTTAAACGAATGCATAATATCCTTTAACTTGGACAACTTTTATTATTGCAACGATGGACTGTTTACTAAACCCATTAATACTCCGGAGGATGTTCTCAAATCACTCTTGATCATGGAATCATTCGCGTACGAGAAGATGATAATCAAAGGATTAATAAAAATACTAATATCTAGAGCATATATTAATGATATTTATTTTACTCCATTCGGTTGGTTAACTGGCGTCGACGATGATCCTGAAACACACGTGGTGATAAAAATAATTTTCAATTCGTCATTAATATCTATCAAGTCTCAAGTTATAGAATATTTAAAACCATACAATGTCAATAACCTATCGGTTCTTACCACTGAAAAAGAATTAAGTATTAATACGTTCAATGTTCCGGATTCTATACCTATATCGATAATTTCGTTTTTCCCATTCGATACAGATTTTATACTAGTTATTTTGTTTTTTGGAGTATATAATGACTCGTATTGTGGAATAAGCTATATAAGTCCGAAAGAGAGACTACCGTATATCATCGAAATATTAAAACCGTTGGTATTGGAAATTAACATGTTATCGGATGAAATAGGTAGAACATCATCCATTAGAATCTTCAATTCCACTAGCGTCAAAAAATTTCCTACTAATACATTAACATCCATTTGTGAAATTGTTTATTCATTTGACGAATCATCCTTTACTACTCCGAAGACGTTCACTCCTCTAAACGCGAGTCCATACATTCCTAAAAAGATAGTTTCACTATTGGATTTACCATCTAATGTGGAAATAAAAGCGATTTCTAGAAGCGGTGTGGATTTCATCACTCATATTAATAATAAGCGTCTAACCACGATATTAGTAATAGCAAAAGATAACTTTTTAAAAAATTCTACATTTTCTGGAACTTTTATCAAAGAGAACATTATTTGGAAGGGTATCTATACTTATAGAATAATCAAGTCTAGTTTTCCAGTTCCTACTATTAAGTCGGTTACTAATAAGAAAAAAATATGTAAGAAACATTGTTTCGTCAATTCTCAGTATACAACTAGGACGTTGTCACATATTCTT
>OP355576
ATGAATAACTTTGTTAAACAAGTAGCTTCAAAGTCTCTAAAACCTACCAAAAAATTGTCTCCGTTAGATGAGGTGATATCTTTAAACGAATGCATAATATCCTTTAACTTGGACAACTTTTATTATTGCAACGATGGACTGTTTACTAAACCCATTAATACTCCGGAGGATGTTCTCAAATCACTCTTGATCATGGAATCATTCGCGTACGAGAAGATGATAATCAAAGGATTAATAAAAATACTAATATCTAGAGCATATATTAATGATATTTATTTTACTCCATTCGGTTGGTTAACTGGCGTTGACGATGATCCTGAAACACACGTGGTGATAAAAATAATTTTCAATTCGTCATTAATATCTATCAAGTCTCAAGTTATAGAATATTTAAAACCATACAATGTCAATAACCTATCGGTTCTTACCACTGAAAAAGAATTAAGTATTAATACGTTCAATGTTCCGGATTCTATACCTATATCGATAATTTCGTTTTTCCCATTCGATACAGATTTTATACTAGTTATTTTGTTTTTTGGAGTATATAATGACTCGTATTGTGGAATAAGCTATATAAGTCCGAAAGAGAGACTACCGTATATCATCGAAATATTAAAACCGTTGGTATTGGAAATTAACATGTTATCGGATGAAATAGGTAGAACATCATCCATTAGAATCTTCAATTCCACTAGCGTCAAAAAATTTCCTACTAATACATTAACATCCATTTGTGAAATTGTTTATTCATTTGACGAATCATCCTTTACTACTCCGAAGACGTTCACTCCTCTAAACGCGAGTCCATACATTCCTAAAAAGATAGTTTCACTATTGGATTTACCATCTAATGTGGAAATAAAAGCGATATCTAGAAGCGGTGTGGATTTCATCACTCATATTAATAATAAGCGTCTAACCACGATATTAGTAATAGCAAAAGATAACTTTTTAAAAAATTCTACATTTTCTGGAACTTTTATCAAAGAGAACATTATTTGGAAGGGTATCTATACTTATAGAATAATCAAGTCTAGTTTTCCAGTTCCTACTATTAAGTCGGTTACTAATAAGAAAAAAATATGTAAGAAACATTGTTTCGTCAATTCTCAGTATACAACTAGGACGTTGTCACATATTCTT
>OP215240
ATGAATAACTTTGTTAAACAAGTAGCTTCAAAGTCTCTAAAACCTACCAAAAAATTGTCTCCGTTAGATGAGGTGATATCTTTAAACGAATGCATAATATCCTTTAACTTGGACAACTTTTATTATTGCAACGATGGACTGTTTACTAAACCCATTAATACTCCGGAGGATGTTCTCAAATCACTCTTGATCATGGAATCATTCGCGTACGAGAAGATGATAATCAAAGGATTAATAAAAATACTAATATCTAGAGCATATATTAATGATATTTATTTTACTCCATTCGGTTGGTTAACTGGCGTCGACGATGATCCTGAAACACACGTGGTAATAAAAATAATTTTCAATTCGTCATTAATATCTATCAAGTCTCAAGTTATAGAATATTTAAAACCATACAATGTCAATAACCTATCGGTTCTTACCACTGAAAAAGAATTAAGTATTAATACGTTCAATGTTCCGGATTCTATACCTATATCGATAATTTCGTTTTTCCCATTCGATACAGATTTTATACTAGTTATTTTGTTTTTTGGAGTATATAATGACTCGTATTGTGGAATAAGCTATATAAGTCCGAAAGAGAGACTACCGTATATCATCGAAATATTAAAACCGTTGGTATTGGAAATTAACATGTTATCGGATGAAATAGGTAGAACATCATCCATTAGAATCTTCAATTCCACTAGCGTCAAAAAATTTCCTACTAATACATTAACATCCATTTGTGAAATTGTTTATTCATTTGACGAATCATCCTTTACTACTCCGAAGACGTTCACTCCTCTAAACGCGAGTCCATACATTCCTAAAAAGATAGTTTCACTATTGGATTTACCATCTAATGTGGAAATAAAAGCGATATCTAGAAGCGGTGTGGATTTCATCACTCATATTAATAATAAGCGTCTAACCACGATATTAGTAATAGCAAAAGATAACTTTTTAAAAAATTCTACATTTTCTGGAACTTTTATCAAAGAGAACATTATTTGGAAGGGTATCTATACTTATAGAATAATCAAGTCTAGTTTTCCAGTTCCTACTATTAAGTCGGTTACTAATAAGAAAAAAATATGTAAGAAACATTGTTTCGTCAATTCTCAGTATACAACTAGGACGTTGTCACATATTCTT
>OP169338
ATGAATAACTTTGTTAAACAAGTAGCTTCAAAGTCTCTAAAACCTACCAAAAAATTGTCTCCGTTAGATGAGGTGATATCTTTAAACGAATGCATAATATCCTTTAACTTGGACAACTTTTATTATTGCAACGATGGACTGTTTACTAAACCCATTAATACTCCGGAGGATGTTCTCAAATCACTCTTGATCATGGAATCATTCGCGTACGAGAAGATGATAATCAAAGGATTAATAAAAATACTAATATCTAGAGCATATATTAATGATATTTATTTTACTCCATTCGGTTGGTTAACTGGCGTCGACGATGATCCTGAAACACACGTGGTGATAAAAATAATTTTCAATTCGTCATTAATATCTATCAAGTCTCAAGTTATAGAATATTTAAAACCATACAATGTCAATAACCTATCGGTTCTTACCACTGAAAAAGAATTAAGTATTAATACGTTCAATGTTCCGGATTCTATACCTATATCGATAATTTCGTTTTTCCCATTCGATACAGATTTTATACTAGTTATTTTGTTTTTTGGAGTATATAATGACTCGTATTGTGGAATAAGCTATATAAGTCCGAAAGAGAGACTACCGTATATCATCGAAATATTAAAACCGTTGGTATTGGAAATTAACATGTTATCGGATGAAATAGGTAGAACATCATCCATTAGAATCTTCAATTCCACTAGCGTCAAAAAATTTCCTACTAATACATTAACATCCATTTGTGAAATTGTTTATTCATTTGACGAATCATCCTTTACTACTCCGAAGACGTTTACTCCTCTAAACGCGAGTCCATACATTCCTAAAAAGATAGTTTCACTATTGGATTTACCATCTAATGTGGAAATAAAAGCGATATCTAGAAGCGGTGTGGATTTCATCACTCATATTAATAATAAGCGTCTAACCACGATATTAGTAATAGCAAAAGATAACTTTTTAAAAAATTCTACATTTTCTGGAACTTTTATCAAAGAGAACATTATTTGGAAGGGTATCTATACTTATAGAATAATCAAGTCTAGTTTTCCAGTTCCTACTATTAAGTCGGTTACTAATAAGAAAAAAATATGTAAGAAACATTGTTTCGTCAATTCTCAGTATACAACTAGGACGTTGTCACATATTCTT
>OP018604
ATGAATAACTTTGTTAAACAAGTAGCTTCAAAGTCTCTAAAACCTACCAAAAAATTGTCTCCGTTAGATGAGGTGATATCTTTAAACGAATGCATAATATCCTTTAACTTGGACAACTTTTATTATTGCAACGATGGACTGTTTACTAAACCCATTAATACTCCGGAGGATGTTCTCAAATCACTCTTGATCATGGAATCATTCGCGTACGAGAAGATGATAATCAAAGGATTAATAAAAATACTAATATCTAGAGCATATATTAATGATATTTATTTTACTCCATTCGGTTGGTTAACTGGCGTCGACGATGATCCTGAAACACACGTGGTGATAAAAATAATTTTCAATTCGTCATTAATATCTATCAAGTCTCAAGTTATAGAATATTTAAAACCATACAATGTCAATAACCTATCGGTTCTTCCCACTGAAAAAGAATTAAGTATTAATACGTTCAATGTTCCGGATTCTATACCTATATCGATAATTTCGTTTTTCCCATTCGATACAGATTTTATACTAGTTATTTTGTTTTTTGGAGTATATAATGACTCGTATTGTGGAATAAGCTATATAAGTCCGAAAGAGAGACTACCGTATATCATCGAAATATTAAAACCGTTGGTATTGGAAATTAACATGTTATCGGATGAAATAGGTAGAACATCATCCATTAGAATCTTCAATTCCACTAGCGTCAAAAAATTTCCTACTAATACATTAACATCCATTTGTGAAATTGTTTATTCATTTGACGAATCATCCTTTACTACTCCGAAGACGTTCACTCCTCTAAACGCGAGTCCATACATTCCTAAAAAGATAGTTTCACTATTGGATTTACCATCTAATGTGGAAATAAAAGCGATATCTAGAAGCGGTGTGGATTTCATCACTCATATTAATAATAAGCGTCTAACCACGATATTAGTAATAGCAAAAGATAACTTTTTAAAAAATTCTACATTTTCTGGAACTTTTATCAAAGAGAACATTATTTGGAAGGGTATCTATACTTATAGAATAATCAAGTCTAGTTTTCCAGTTCCTACTATTAAGTCGGTTACTAATAAGAAAAAAATATGTAAGAAACATTGTTTCGTCAATTCTCAGTATACAACTAGGACGTTGTCACATATTCTT
>OP012849
ATGAATAACTTTGTTAAACAAGTAGCTTCAAAGTCTCTAAAACCTACCAAAAAATTGTCTCCGTTAGATGAGGTGATATCTTTAAACGAATGCATAATATCCTTTAACTTGGACAACTTTTATTATTGCAACGATGGACTGTTTACTAAACCCATTAATACTCCGGAGGATGTTCTCAAATCACTCTTGATCATGGAATCATTCGCGTACGAGAAGATGATAATCAAAGGATTAATAAAAATACTAATATCTAGAGCATATATTAATGATATTTATTTTACTCCATTCGGTTGGTTAACTGGCGTCGACGATGATCCTGAAACACACGTGGTGATAAAAATAATTTTCAATTCGTCATTAATATCTATCAAGTCTCAAGTTATAGAATATTTAAAACCATACAATGTCAATAACCTATCGGTTCTTACCACTGAAAAAGAATTAAGTATTAATACGTTCAATGTTCCGGATTCTATACCTATATCGATAATTTCGTTTTTCCCATTCGATACAGATTTTATACTAGTTATTTTGATTTTTGGAGTATATAATGACTCGTATTGTGGAATAAGCTATATAAGTCCGAAAGAGAGACTACCGTATATCATCGAAATATTAAAACCGTTGGTATTGGAAATTAACATGTTATCGGATGAAATAGGTAGAACATCATCCATTAGAATCTTCAATTCCACTAGCGTCAAAAAATTTCCTACTAATACATTAACATCCATTTGTGAAATTGTTTATTCATTTGACGAATCATCCTTTACTACTCCGAAGACGTTCACTCCTCTAAACGCGAGTCCATACATTCCTAAAAAGATAGTTTCACTATTGGATTTACCATCTAATGTGGAAATAAAAGCGATATCTAGAAGCGGTGTGGATTTCATCACTCATATTAATAATAAGCGTCTAACCACGATATTAGTAATAGCAAAAGATAACTTTTTAAAAAATTCTACATTTTCTGGAACTTTTATCAAAGAGAACATTATTTGGAAGGGTATCTATACTTATAGAATAATCAAGTCTAGTTTTCCAGTTCCTACTATTAAGTCGGTTACTAATAAGAAAAAAATATGTAAGAAACATTGTTTCGTCAATTCTCAGTATACAACTAGGACGTTGTCACATATTCTT
>KP849471
ATGAATAACTTTGTTAAACAAGTAGCTTCAAAGTCTCTAAAACCTACCAAAAAATTGTCTCCGTTAGATGAGGTGATATCTTTAAACGAATGCATAATATCCTTTAACTTGGACAACTTTTATTATTGCAACGATGGACTGTTTACTAAGCCCATTAATACTCCGGAGGATGTTCTCAAATCACTCTTGATCATGGAATCATTCGCGTACGAGAAGATGATAATCAAAGGATTAATAAAAATACTAATATCTAGAGCATATATTAATGATATTTATTTTACTCCATTCGGTTGGTTGACTGGCGTCGACGATGATCCTGAAACACACGTGGTGATAAAAATAATTTTCAATTCGTCATTAATATCTATCAAGTCTCAAGTTATAGAATATTTAAAACCATACAATGTCAATAACCTATCGGTTCTTACCACTGAAAAAGAATTAAGTATTAATACGTTCAATGTTCCGGATTCTATACCTATATCGATAATTTCGTTTTTCCCATTCGATACAGATTTTATACTAGTTATTTTGTTTTTTGGAGTATATAATGACTCGTATTGTGGAATAAGCTATATAAGTCCGAAAGAGAGACTACCGTATATCATCGAAATATTAAAACCGTTGGTGTTGGAAATTAACATGTTATCGGATGAAATAGGTAGAACATCATCCATTAGAATCTTCAATTCCACTAGCGTCAAAAAATTTCCTACTAATACATTAACATCCATTTGTGAAATTGTTTATTCATTTGACGAATCATCCTTTACTACTCCGAAGACGTTCACTCCTCTAAACGCAAGTCCATACATTCCTAAAAAGATAGTTTCACTATTGGATTTACCATCTAATGTGGAAATAAAAGCGATATCTAGAAGCGGTGTGGATTTCATCACTCATATTAATAATAAGCGTCTAACCACGATATTAGTAATAGCAAAAGATAACTTTTTAAAAAATTCTACATTTTCTGGAACTTTTATCAAAGAGAACATTATTTGGAAGGGTATCTATACTTATAGAATAATCAAGTCTAGTTTTCCAGTTCCTACTATTAAGTCGGTTACTAATAAGAAAAAAATATGTAAGAAACATTGTTTCGTCAATTCTCAGTATACAACTAGGACGTTGTCACATATTCTT
>KP849469
ATGAATAACTTTGTTAAACAAGTAGCTTCAAAGTCTCTAAAACCTACCAAAAAATTGTCTCCGTTAGATGAGGTGATATCTTTAAACGAATGCATAATATCCTTTAACTTGGACAACTTTTATTATTGCAACGATGGACTGTTTACTAAGCCCATTAATACTCCGGAGGATGTTCTCAAATCACTCTTGATCATGGAATCATTCGCGTACGAGAAGATGATAATCAAAGGATTAATAAAAATACTAATATCTAGAGCATATATTAATGATATTTATTTTACTCCATTCGGTTGGTTGACTGGCGTCGACGATGATCCTGAAACACACGTGGTGATAAAAATAATTTTCAATTCGTCATTAATATCTATCAAGTCTCAAGTTATAGAATATTTAAAACCATACAATGTCAATAACCTATCGGTTCTTACCACTGAAAAAGAATTAAGTATTAATACGTTCAATGTTCCGGATTCTATACCTATATCGATAATTTCGTTTTTCCCATTCGATACAGATTTTATACTAGTTATTTTGTTTTTTGGAGTATATAATGACTCGTATTGTGGAATAAGCTATATAAGTCCGAAAGAGAGACTACCGTATATCATCGAAATATTAAAACCGTTGGTGTTGGAAATTAACATGTTATCGGATGAAATAGGTAGAACATCATCCATTAGAATCTTCAATTCCACTAGCGTCAAAAAATTTCCTACTAATACATTAACATCCATTTGTGAAATTGTTTATTCATTTGACGAATCATCCTTTACTACTCCGAAGACGTTCACTCCTCTAAACGCAAGTCCATACATTCCTAAAAAGATAGTTTCACTATTGGATTTACCATCTAATGTGGAAATAAAAGCGATATCTAGAAGCGGTGTGGATTTCATCACTCATATTAATAATAAGCGTCTAACCACGATATTAGTAATAGCAAAAGATAACTTTTTAAAAAATTCTACATTTTCTGGAACTTTTATCAAAGAGAACATTATTTGGAAGGGTATCTATACTTATAGAATAATTAAGTCTAGTTTTCCAGTTCCTACTATTAAGTCGGTTACTAATAAGAAAAAAATATGTAAGAAACATTGTTTCGTCAATTCTCAGTATACAACTAGGACGTTGTCACATATTCTT
>KJ642613
ATGAATAACTTTGTTAAACAAGTAGCTTCAAAGTCTCTAAAACCTACCAAAAAATTGTCTCCGTTAGATGAGGTGATATCTTTAAACGAATGCATAATATCCTTTAACTTGGACAACTTTTATTATTGCAACGATGGACTGTTTACTAAGCCCATTAATACTCCGGAGGATGTTCTCAAATCACTCTTGATCATGGAATCATTCGCGTACGAGAAGATGATAATCAAAGGATTAATAAAAATACTAATATCTAGAGCATATATTAATGATATTTATTTTACTCCATTCGGTTGGTTGACTGGTGTCGACGATGATCCTGAAACACACGTGGTGATAAAAATAATTTTCAATTCGTCATTAATATCTATCAAGTCTCAAGTTATAGAATATTTAAAACCATACAATGTCAATAACCTATCGGTTCTTACCACTGAAAAAGAATTAAGTATTAATACGTTCAATGTTCCGGATTCTATACCTATATCGATAATTTCGTTTTTCCCATTCGATACAGATTTTATACTAGTTATTTTGTTTTTTGGAGTATATAATGACTCGTATTGTGGAATAAGCTATATAAGTCCGAAAGAGAGACTACCGTATATCATCGAAATATTAAAACCGTTGGTGTTGGAAATTAACATGTTATCGGATGAAATAGGTAGAACATCATCCATTAGAATCTTCAATTCCACTAGCGTCAAAAAATTTCCTACTAATACATTAACATCCATTTGTGAAATTGTTTATTCATTTGACGAATCATCCTTTACTACTCCGAAGACGTTCACTCCTCTAAACGCAAGTCCATACATTCCTAAAAAGATAGTTTCACTATTGGATTTACCATCTAATGTGGAAATAAAAGCGATATCTAGAAGCGGTGTGGATTTCATCACTCATATTAATAATAAGCGTCTAACCACGATATTAGTAATAGCAAAAGATAACTTTTTAAAAAATTCTACATTTTCTGGAACTTTTATCAAAGAGAACATTATTTGGAAGGGTATCTATACTTATAGAATAATCAAGTCTAGTTTTCCAGTTCCTACTATTAAGTCGGTTACTAATAAGAAAAAAATATGTAAGAAACATTGTTTCGTCAATTCTCAGTATACAACTAGGACGTTGTCACATATTCTT
>MN702449
ATGAATAACTTTGTTAAACAAGTAGCTTCAAAGTCTCTAAAACCTACCAAAAAATTGTCTCCGTTAGATGAGGTGATATCTTTAAACGAATGCATAATATCCTTTAACTTGGACAACTTTTATTATTGCAACGATGGACTGTTTACTAAGCCCATTAATACTCCGGAGGATGTTCTCAAATCACTCTTGATCATGGAATCATTCGCGTACGAGAAGATGATAATCAAAGGATTAATAAAAATACTAATATCTAGAGCATATATTAATGATATTTATTTTACTCCATTCGGTTGGTTGACTGGCGTCGACGATGATCCTGAAACACACGTAGTGATAAAAATAATTTTCAATTCGTCATTAATATCTATCAAGTCTCAAGTTATAGAATATTTAAAACCATACAATGTCAATAACCTATCGGTTCTTACCACTGAAAAAGAATTAAGTATTAATACGTTCAATGTTCCGGATTCTATACCTATATCGATAATTTCGTTTTTCCCATTCGATACAGATTTTATACTAGTTATTTTGTTTTTTGGAGTATATAATGACTCGTATTGTGGAATAAGCTATATAAGTCCGAAAGAGAGACTACCGTATATCATCGAAATATTAAAACCGTTGGTGTTGGAAATTAACATGTTATCGGATGAAATAGGTAGAACATCATCCATTAGAATCTTCAATTCCACTAGCGTCAAAAAATTTCCTACTAATACATTAACATCCATTTGTGAAATTGTTTATTCATTTGACGAATCATCCTTTACTACTCCGAAGACGTTCACTCCTCTAAACGCAAGTCCATACATTCCTAAAAAGATAGTTTCACTATTGGATTTACCATCTAATGTGGAAATAAAAGCGATATCTAGAAGCGGTGTGGATTTCATCACTCATATTAATAATAAGCGTCTAACCACGATATTAGTAATAGCAAAAGATAACTTTTTAAAAAATTCTACATTTTCTGGAACTTTTATCAAAGAGAACATTATTTGGAAGGGTATCTATACTTATAGAATAATCAAGTCTAGTTTTCCAGTTCCTACTATTAAGTCGGTTACTAATAAGAAAAAAATATGTAAGAAACATTGTTTCGTCAATTCTCAGTATACAACTAGGACGTTGTCACATATTCTT
>NC003310
ATGAATAACTTTGTTAAACAAGTAGCTTCAAAGTCTCTAAAACCTACCAAAAAATTGTCTCCGTTAGATGAGGTGATATCTTTAAACGAATGCATAATATCCTTTAACTTGGACAACTTTTATTATTGCAACGATGGACTGTTTACTAAGCCCATTAATACTCCGGAGGATGTTCTCAAATCACTCTTGATCATGGAATCATTCGCGTACGAGAAGATGATAATCAAAGGATTAATAAAAATACTAATATCTAGAGCATATATTAATGATATTTATTTTACTCCATTCGGTTGGTTGACTGGCGTCGACGATGATCCTGAAACACACGTGGTGATAAAAATAATTTTCAATTCGTCATTAATATCTATCAAGTCTCAAGTTATAGAATATTTAAAACCATACAATGTCAATAACCTATCGGTTCTTACCACTGAAAAAGAATTAAGTATTAATACGTTCAATGTTCCGGATTCTATACCTATATCGATAATTTCGTTTTTCCCATTCGATAAAGATTTTATACTAGTTATTTTGTTTTTTGGAGTATATAATGACTCGTATTGTGGAATAAGCTATATAAGTCCGAAAGAGAGACTACCGTATATCATCGAAATATTAAAACCGTTGGTGTTGGAAATTAACATGTTATCGGATGAAATAGGTAGAACATCATCCATTAGAATCTTCAATTCCACTAGCGTCAAAAAATTTCCTACTAATACATTAACATCCATTTGTGAAATTGTTTATTCATTTGACGAATCATCCTTTACTACTCCGAAGACGTTCACTCCTCTAAACGCAAGTCCATACATTCCTAAAAAGATAGTTTCACTATTGGATTTACCATCTAATGTGGAAATAAAAGCGATATCTAGAAGCGGTGTGGATTTCATCACTCATATTAATAATAAGCGTCTAACCACGATATTAGTAATAGCAAAAGATAACTTTTTAAAAAATTCTACATTTTCTGGAACTTTTATCAAAGAGAACATTATTTGGAAGGGTATCTATACTTATAGAATAATCAAGTCTAGTTTTCCAGTTCCTACTATTAAGTCGGTTACTAATAAGAAAAAAATATGTAAGAAACATTGTTTCGTCAATTCTCAGTATACAACTAGGACGTTGTCACATATTCTT
