# Supplementary material for: Evolutionary dissection of monkeypox virus: Positive Darwinian selection drives the adaptation of virus–host interaction proteins
Source: Front Cell Infect Microbiol. 2023 Jan 13;12:1083234. doi: 10.3389/fcimb.2022.1083234 (PMC9880225; doi:10.3389/fcimb.2022.1083234)
Supplement: Supplementary file 1 [file DataSheet_1.zip › Dataset_MPXV_coding_gene_allleles/MPXVgp068.fas]

>MT903346
ATGGAAAGATATACAGATTTAGTAATTAGTAAAATACCAGAACTAGGATTTACCAATTTATTATGTCATATATATTCACTAGCTGGATTATGTAGCAATATAGATGTATCTAAATTCTTAACAAATTGTAACGGATATGTGGTGGAGAAATATGATAAATCTACAACCGCTGGCAAAGTGTCTTGTATTCCTATCGGTATGATGTTGGAACTAGTAGAGTCGGGGCACCTGAGCAGACCCAATAGTAGCGATGAACTCGATCAAAAGAAAGAGTTAACCGACGAGTTAATGACGCGTTACCATTCTATATATGATGTCTTTGAGTTACCTACTAGTATACCGTTAGCGTATTTCTTTAAACCTCAACTACGGGAAAAAGTATCTAAGGCGATAGACTTCTCACAAATGGATTTGAAAATCGATGATTTATCACGTAAAGGAATACATACTGGTGAAAATCCAAAGGTCGTCAAGATGAAAATAGAGCCTGAGAGAGGAGCCTGGATGAGCAATCGAAGTATTAAGAACTTAGTCTCTCAGTTTGCTTATGGATCCGAAGTGGATTATATAGGACAATTTGACATGAGATTCTTAAACTCCTTAGCTATTCATGAAAAATTTGACGCGTTTATGAATAAACATATCTTATCGTATATACTTAAAGACAAAATTAAAAGTTCTACCTCTAGATTTGTAATGTTTGGATTTTGTTATTTGTCTCATTGGAAATGTGTAATTTACGATAAAAAACAATGTTTAGTATCCTTTTATGACTCCGGAGGCAATATTCCAACTGAATTCCACCATTATAATAATTTTTATTTCTATTCTTTTTCCGATGGTTTTAACACGAATCACAGACATTCTGTATTGGATAATACAAATTGCGATATTGATGTTTTATTCAGATTTTTCGAATGTACATTTGGAGCGAAAATAGGCTGTATTAATGTGGAAGTTAATCAATTGTTGGAATCTGAATGTGGGATGTTTATTAGTTTGTTTATGATATTGTGTACCAGAACTCCACCTAAAAGTTTTAAATCTTTGAAAAAAGTTTATACATTCTTTAAATTTTTAGCGGATAAAAAAATGACATTATTTAAGAGCATTCTATTTAACTTGCAAGATCTATCCCTGTATATAACGGAAACGGATAACGCAGGATTAAAAGAATATAAACGTATGGAAAAGTGGACCAAAAAGTCAATTAATGTGATATGTGATAAATTAACTACAAAATTAAATAGAATAGTAGACGACGATGAA
>MN648051
ATGGAAAGATATACAGATTTAGTAATTAGTAAAATACCAGAACTAGGATTTACCAATTTATTATGTCATATATATTCACTAGCTGGATTATGTAGCAATATAGATGTATCTAAATTCTTAACAAATTGTAACGGATATGTGGTGGAGAAATATGATAAATCTACAACCGCTGGCAAAGTGTCTTGTATTCCTATCGGTATGATGTTGGAACTAGTAGAGTCGGGGCACCTGAGCAGACCCAATAGTAGCGATGAACTCGATCAAAAGAAAGAGTTAACCGACGAGTTAACGACGCGTTACCATTCTATATATGATGTCTTTGAGTTACCTACTAGTATACCGTTAGCGTATTTCTTTAAACCTCAACTACGGGAAAAAGTATCTAAGGCGATAGACTTCTCACAAATGGATTTGAAAATCGATGATTTATCACGTAAAGGAATACATACTGGTGAAAATCCAAAGGTCGTCAAGATGAAAATAGAGCCTGAGAGAGGAGCCTGGATGAGCAATCGAAGTATTAAGAACTTAGTCTCTCAGTTTGCTTATGGATCCGAAGTGGATTATATAGGACAATTTGACATGAGATTCTTAAACTCCTTAGCTATTCATGAAAAATTTGACGCGTTTATGAATAAACATATCTTATCGTATATACTTAAAGACAAAATTAAAAGTTCTACCTCTAGATTTGTAATGTTTGGATTTTGTTATTTGTCTCATTGGAAATGTGTAATTTACGATAAAAAACAATGTTTAGTATCCTTTTATGACTCCGGAGGCAATATTCCAACTGAATTCCACCATTATAATAATTTTTATTTCTATTCTTTTTCCGATGGTTTTAACACGAATCACAGACATTCTGTATTGGATAATACAAATTGCGATATTGATGTTTTATTCAGATTTTTCGAATGTACATTTGGAGCGAAAATAGGCTGTATTAATGTGGAAGTTAATCAATTGTTGGAATCTGAATGTGGGATGTTTATTAGTTTGTTTATGATATTGTGTACCAGAACTCCACCTAAAAGTTTTAAATCTTTGAAAAAAGTTTATACATTCTTTAAATTTTTAGCGGATAAAAAAATGACATTATTTAAGAGCATTCTATTTAACTTGCAAGATCTATCCCTGTATATAACGGAAACGGATAACGCAGGATTAAAAGAATATAAACGTATGGAAAAGTGGACCAAAAAGTCAATTAATGTGATATGTGATAAATTAACTACAAAATTAAATAGAATAGTAGACGACGATGAA
>OP358276
ATGGAAAGATATACAGATTTAGTAATTAGTAAAATACCAGAACTAGGATTTACCAATTTATTATGTCATATATATTCACTAGCTGGATTATGTAGCAATATAGATGTATCTAAATTCTTAACAAATTGTAACGGATATGTGGTGGAGAAATATGATAAATCTACAACCGCTGGCAAAGTGTCTTGTATTCCTATCGGTATGATGTTGGAACTAGTAGAGTCGGGGCACCTGAGCAGACCCAATAGTAGCGATGAACTCGATCAAAAGAAAGAGTTAACCGACGAGTTAACGACGCGTTACCATTCTATATATGATGTCTTTGAGTTACCTACTAGTATACCGTTAGCGTATTTCTTTAAACCTCAACTACGGGAAAAAGTATCTAAGGCGATAGACTTCTCACAAATGGATTTGAAAATTGATGATTTATCACGTAAAGGAATACATACTGGTGAAAATCCAAAGGTCGTCAAGATGAAAATAGAGCCTGAGAGAGGAGCCTGGATGAGCAATCGAAGTATTAAGAACTTAGTCTCTCAGTTTGCTTATGGATCCGAAGTGGATTATATAGGACAATTTGACATGAGATTCTTAAACTCCTTAGCTATTCATGAAAAATTTGACGCGTTTATGAATAAACATATCTTATCGTATATACTTAAAGACAAAATTAAAAGTTCTACCTCTAGATTTGTAATGTTTGGATTTTGTTATTTGTCTCATTGGAAATGTGTAATTTACGATAAAAAACAATGTTTAGTATCCTTTTATGACTCCGGAGGCAATATTCCAACTGAATTCCACCATTATAATAATTTTTATTTCTATTCTTTTTCCGATGGTTTTAACACGAATCACAGACATTCTGTATTGGATAATACAAATTGCGATATTGATGTTTTATTCAGATTTTTCGAATGTACATTTGGAGCGAAAATAGGCTGTATTAATGTGGAAGTTAATCAATTGTTGGAATCTGAATGTGGGATGTTTATTAGTTTGTTTATGATATTGTGTACCAGAACTCCACCTAAAAGTTTTAAATCTTTGAAAAAAGTTTATACATTCTTTAAATTTTTAGCGGATAAAAAAATGACATTATTTAAGAGCATTCTATTTAACTTGCAAGATCTATCCCTGTATATAACGGAAACGGATAACGCAGGATTAAAAGAATATAAACGTATGGAAAAGTGGACCAAAAAGTCAATTAATGTGATATGTGATAAATTAACTACAAAATTAAATAGAATAGTAGACGACGATGAA
>ON675438
ATGGAAAGATATACAGATTTAGTAATTAGTAAAATACCAGAACTAGGATTTACCAATTTATTATGTCATATATATTCACTAGCTGGATTATGTAGCAATATAGATGTATCTAAATTCTTAACAAATTGTAACGGATATGTGGTGGAGAAATATGATAAATCTACAACCGCTGGCAAAGTGTCTTGTATTCCTATCGGTATGATGTTGGAACTAGTAGAGTCGGGGCACCTGAGCAGACCCAATAGTAGCGATGAACTCGATCAAAAGAAAGAGTTAACCGACGAGTTAACGACGCGTTACCATTCTATATATGATGTCTTTGAGTTACCTACTAGTATACCGTTAGCGTATTTCTTTAAACCTCAACTACGGGAAAAAGTATCTAAGGCGATAGACTTCTCACAAATGGATTTGAAAATCGATGATTTATCACGTAAAGGAATACATACTGGTGAAAATCCAAAGGTCGTCAAGATGAAAATAGAGCCTGAGAGAGGAGCTTGGATGAGCAATCGAAGTATTAAGAACTTAGTCTCTCAGTTTGCTTATGGATCCGAAGTGGATTATATAGGACAATTTGACATGAGATTCTTAAACTCCTTAGCTATTCATGAAAAATTTGACGCGTTTATGAATAAACATATCTTATCGTATATACTTAAAGACAAAATTAAAAGTTCTACCTCTAGATTTGTAATGTTTGGATTTTGTTATTTGTCTCATTGGAAATGTGTAATTTACGATAAAAAACAATGTTTAGTATCCTTTTATGACTCCGGAGGCAATATTCCAACTGAATTCCACCATTATAATAATTTTTATTTCTATTCTTTTTCCGATGGTTTTAACACGAATCACAGACATTCTGTATTGGATAATACAAATTGCGATATTGATGTTTTATTCAGATTTTTCGAATGTACATTTGGAGCGAAAATAGGCTGTATTAATGTGGAAGTTAATCAATTGTTGGAATCTGAATGTGGGATGTTTATTAGTTTGTTTATGATATTGTGTACCAGAACTCCACCTAAAAGTTTTAAATCTTTGAAAAAAGTTTATACATTCTTTAAATTTTTAGCGGATAAAAAAATGACATTATTTAAGAGCATTCTATTTAACTTGCAAGATCTATCCCTGTATATAACGGAAACGGATAACGCAGGATTAAAAGAATATAAACGTATGGAAAAGTGGACCAAAAAGTCAATTAATGTGATATGTGATAAATTAACTACAAAATTAAATAGAATAGTAGACGACGATGAA
>KP849471
ATGGAAAGATATACAGATTTAGTAATTAGTAAAATACCAGAACTAGGATTTACCAATTTATTATGTCATATATATTCACTAGCTGGATTATGTAGCAATATAGATGTATCTAAATTCTTAACAAATTGTAACGGATATGTGGTGGAGAAATATGATAAATCTACAACCGCTGGCAAAGTGTCTTGTATTCCTATCGGTATGATGTTGGAACTAGTAGAGTCGGGGCACCTGAGCAGACCCAATAGTAGCGACGAACTCGATCAAAAGAAAGAGTTAACCGACGAGTTAACGACGCGTTACCATTCTATATATGATGTCTTTGAGTTACCTACTAGTATACCGTTAGCGTATTTCTTTAAACCTCAACTACGGGAAAAAGTATCTAAGGCGATAGACTTCTCACAAATGGATTTGAAAATCGATGATTTATCACGTAAAGGAATACATACTGGTGAAAATCCAAAGGTCGTCAAGATGAAAATAGAGCCTGAGAGAGGAGCCTGGATGAGCAATCGAAGTATTAAGAACTTAGTCTCTCAGTTTGCTTATGGATCCGAAGTGGATTATATAGGACAATTTGACATGAGATTCTTAAACTCCTTAGCTATTCATGAAAAATTTGACGCGTTTATGAATAAACATATCTTATCGTATATACTTAAAGACAAAATTAAAAGTTCTACCTCTAGATTTGTAATGTTTGGATTTTGTTATTTGTCTCATTGGAAATGTGTAATTTATGATAAAAAACAATGTTTAGTATCCTTTTATGACTCCGGAGGCAATATTCCAACTGAATTCCACCATTATAATAATTTTTATTTCTATTCTTTTTCCGATGGTTTTAACACGAATCACAGACATTCTGTATTGGATAATACAAATTGCGATATTGATGTTTTATTCAGATTTTTCGAATGTACATTTGGAGCGAAAATAGGCTGTATTAATGTGGAAGTTAATCAATTGTTGGAATCTGAATGTGGGATGTTTATTAGTTTGTTTATGATATTGTGTACCAGAACTCCACCTAAAAGTTTTAAATCTTTGAAAAAAGTTTATACATTCTTTAAATTTTTAGCGGATAAAAAAATGACATTATTTAAGAGCATTCTATTTAACTTGCAAGATCTATCCCTGTATATAACGGAAACGGATAACGCAGGATTAAAAGAATATAAACGTATGGAAAAGTGGACCAAAAAGTCAATTAATGTGATATGTGATAAATTAACTACAAAATTAAATAGAATAGTAGACGACGATGAA
>OP355570
ATGGAAAGATATACAGATTTAGTAATTAGTAAAATACCAGAACTAGGATTTACCAATTTATTATGTCATATATATTCACTAGCTGGATTATGTAGCAATATAGATGTATCTAAATTCTTAACAAATTGTAACGGATATGTGGTGGAGAAATATGATAAATCTACAACCGCTGGCAAAGTGTCTTGTATTCCTATCGGTATGATGTTGGAACTAGTAGAGTCGGGGCACCTGAGCAGACCCAATAGTAGCGATGAACTCGATCAAAAGAAAGAGTTAACCGACGAGTTAACAACGCGTTACCATTCTATATATGATGTCTTTGAGTTACCTACTAGTATACCGTTAGCGTATTTCTTTAAACCTCAACTACGGGAAAAAGTATCTAAGGCGATAGACTTCTCACAAATGGATTTGAAAATTGATGATTTATCACGTAAAGGAATACATACTGGTGAAAATCCAAAGGTCGTCAAGATGAAAATAGAGCCTGAGAGAGGAGCCTGGATGAGCAATCGAAGTATTAAGAACTTAGTCTCTCAGTTTGCTTATGGATCCGAAGTGGATTATATAGGACAATTTGACATGAGATTCTTAAACTCCTTAGCTATTCATGAAAAATTTGACGCGTTTATGAATAAACATATCTTATCGTATATACTTAAAGACAAAATTAAAAGTTCTACCTCTAGATTTGTAATGTTTGGATTTTGTTATTTGTCTCATTGGAAATGTGTAATTTACGATAAAAAACAATGTTTAGTATCCTTTTATGACTCCGGAGGCAATATTCCAACTGAATTCCACCATTATAATAATTTTTATTTCTATTCTTTTTCCGATGGTTTTAACACGAATCACAGACATTCTGTATTGGATAATACAAATTGCGATATTGATGTTTTATTCAGATTTTTCGAATGTACATTTGGAGCGAAAATAGGCTGTATTAATGTGGAAGTTAATCAATTGTTGGAATCTGAATGTGGGATGTTTATTAGTTTGTTTATGATATTGTGTACCAGAACTCCACCTAAAAGTTTTAAATCTTTGAAAAAAGTTTATACATTCTTTAAATTTTTAGCGGATAAAAAAATGACATTATTTAAGAGCATTCTATTTAACTTGCAAGATCTATCCCTGTATATAACGGAAACGGATAACGCAGGATTAAAAGAATATAAACGTATGGAAAAGTGGACCAAAAAGTCAATTAATGTGATATGTGATAAATTAACTACAAAATTAAATAGAATAGTAGACGACGATGAA
>OP351283
ATGGAAAGATATACAGATTTAGTAATTAGTAAAATACCAGAACTAGGATTTACCAATTTATTATGTCATATATATTCACTAGCTGGATTATGTAGCAATATAGATGTATCTAAATTCTTAACAAATTGTAACGGATATGTGGTGGAGAAATATGATAAATCTACAACCGCTGGCAAAGTGTCTTGTATTCCTATCGGTATGATGTTGGAACTAGTAGAGTCGGGGCACCTGAGCAGACCCAATAGTAGCGATGAACTCGATCAAAAGAAAGAGTTAACCGACGAGTTAACGACGCGTTACCATTCTATATATGATGTCTTTGAGTTACCTACTAGTATACCGTTAGCGTATTTCTTTAAACCTCAACTACGGGAAAAAGTATCTAAGGCGATAGACTTCTCACAAATGGATTTGAAAATTGATGATTTATCACGTAAAGGAATACATACTGGTGAAAATCCAAAGGTCGTCAAGATGAAAATAGAGCCTGAGAGAGGAGCCTGGATGAGCAATCGAAGTATTAAGAACTTAGTCTCTCAGTTTGCTTATGGATCCGAAGTGGATTATATAGGACAATTTGACATGAGATTCTTAAACTCCTTAGCTATTCATGAAAAATTTGACGCGTTTATGAATAAACATATCTTATCGTATATACTTAAAGACAAAATTAAAAGTTCTACCTCTAGATTTGTAATGTTTGGATTTTGTTATTTGTCTCATTGGAAATGTGTAATTTACGATAAAAAACAATGTTTAGTATCCTTTTATGACTCCGGAGGCAATATTCCAACTGAATTCCACCATTATAATAATTTTTATTTCTATTCTTTTTCCGATGGTTTTAACACGAATCACAGACATTCTGTATTGGATAATACAAATTGCGATATTGATGTTTTATTTAGATTTTTCGAATGTACATTTGGAGCGAAAATAGGCTGTATTAATGTGGAAGTTAATCAATTGTTGGAATCTGAATGTGGGATGTTTATTAGTTTGTTTATGATATTGTGTACCAGAACTCCACCTAAAAGTTTTAAATCTTTGAAAAAAGTTTATACATTCTTTAAATTTTTAGCGGATAAAAAAATGACATTATTTAAGAGCATTCTATTTAACTTGCAAGATCTATCCCTGTATATAACGGAAACGGATAACGCAGGATTAAAAGAATATAAACGTATGGAAAAGTGGACCAAAAAGTCAATTAATGTGATATGTGATAAATTAACTACAAAATTAAATAGAATAGTAGACGACGATGAA
>OX297403
ATGGAAAGATATACAGATTTAGTAATTAGTAAAATACCAGAACTAGGATTTACCAATTTATTATGTCATATATATTCACTAGCTGGATTATGTAGCAATATAGATGTATCTAAATTCTTAACAAATTGTAACGGATATGTGGTGGAGAAATATGATAAATCTACAACCGCTGGCAAAGTGTCTTGTATTCCTATTGGTATGATGTTGGAACTAGTAGAGTCGGGGCACCTGAGCAGACCCAATAGTAGCGATGAACTCGATCAAAAGAAAGAGTTAACCGACGAGTTAACGACGCGTTACCATTCTATATATGATGTCTTTGAGTTACCTACTAGTATACCGTTAGCGTATTTCTTTAAACCTCAACTACGGGAAAAAGTATCTAAGGCGATAGACTTCTCACAAATGGATTTGAAAATTGATGATTTATCACGTAAAGGAATACATACTGGTGAAAATCCAAAGGTCGTCAAGATGAAAATAGAGCCTGAGAGAGGAGCCTGGATGAGCAATCGAAGTATTAAGAACTTAGTCTCTCAGTTTGCTTATGGATCCGAAGTGGATTATATAGGACAATTTGACATGAGATTCTTAAACTCCTTAGCTATTCATGAAAAATTTGACGCGTTTATGAATAAACATATCTTATCGTATATACTTAAAGACAAAATTAAAAGTTCTACCTCTAGATTTGTAATGTTTGGATTTTGTTATTTGTCTCATTGGAAATGTGTAATTTACGATAAAAAACAATGTTTAGTATCCTTTTATGACTCCGGAGGCAATATTCCAACTGAATTCCACCATTATAATAATTTTTATTTCTATTCTTTTTCCGATGGTTTTAACACGAATCACAGACATTCTGTATTGGATAATACAAATTGCGATATTGATGTTTTATTCAGATTTTTCGAATGTACATTTGGAGCGAAAATAGGCTGTATTAATGTGGAAGTTAATCAATTGTTGGAATCTGAATGTGGGATGTTTATTAGTTTGTTTATGATATTGTGTACCAGAACTCCACCTAAAAGTTTTAAATCTTTGAAAAAAGTTTATACATTCTTTAAATTTTTAGCGGATAAAAAAATGACATTATTTAAGAGCATTCTATTTAACTTGCAAGATCTATCCCTGTATATAACGGAAACGGATAACGCAGGATTAAAAGAATATAAACGTATGGAAAAGTGGACCAAAAAGTCAATTAATGTGATATGTGATAAATTAACTACAAAATTAAATAGAATAGTAGACGACGATGAA
>OP215241
ATGGAAAGATATACAGATTTAGTAATTAGTAAAATACCAGAACTAGGATTTACCAATTTATTATGTCATATATATTCACTAGCTGGATTATGTAGCAATATAGATGTATCTAAATTCTTAACAAATTGTAACGGATATGTGGTGGAGAAATATGATAAATCTACAACCGCTGGCAAAGTGTCTTGTATTCCTATCGGTATGATGTTGGAACTAGTAGAGTCGGGGCACCTGAGCAGACCCAATAGTAGCGATGAACTCGATCAAAAGAAAGAGTTAACCGACGAGTTAACGACGCGTTACCATTCTATATATGATGTCTTTGAGTTACCTACTAGTATACCGTTAGCGTATTTCTTTAAACCTCAACTACGGGAAAAAGTATCTAAGGCGATAGACTTCTCACAAATGGATTTGAAAATTGATGATTTATCACGTAAAGGAATACATACTGGTGAAAATCCAAAGGTCGTCAAGATGAAAATAGAGCCTGAGAGAGGAGCCTGGATGAGCAATCGAAGTATTAAGAACTTAGTCTCTCAGTTTGCTTATGGATCCGAAGTGGATTATATAGGACAATTTGACATGAGATTCTTAAACTCCTTAGCTATTCATGAAAAATTTGACGCGTTTATGAATAAACATATCTTATCGTATATACTTAAAGACAAAATTAAAAGTTCTACCTCTAGATTTGTAATGTTTGGATTTTGTTATTTGTCTCATTGGAAATGTGTAATTTACGATAAAAAACAATGTTTAGTATCCTTTTATGACTCCGGAGGCAATATTCCAACTGAATTCCACCATTATAATAATTTTTATTTCTATTCTTTTTCCGATGGTTTTAACACGAATTACAGACATTCTGTATTGGATAATACAAATTGCGATATTGATGTTTTATTCAGATTTTTCGAATGTACATTTGGAGCGAAAATAGGCTGTATTAATGTGGAAGTTAATCAATTGTTGGAATCTGAATGTGGGATGTTTATTAGTTTGTTTATGATATTGTGTACCAGAACTCCACCTAAAAGTTTTAAATCTTTGAAAAAAGTTTATACATTCTTTAAATTTTTAGCGGATAAAAAAATGACATTATTTAAGAGCATTCTATTTAACTTGCAAGATCTATCCCTGTATATAACGGAAACGGATAACGCAGGATTAAAAGAATATAAACGTATGGAAAAGTGGACCAAAAAGTCAATTAATGTGATATGTGATAAATTAACTACAAAATTAAATAGAATAGTAGACGACGATGAA
>OP169343
ATGGAAAGATATACAGATTTAGTAATTAGTAAAATACCAGAACTAGGATTTACCAATTTATTATGTCATATATATTCACTAGCTGGATTATGTAGCAATATAGATGTATCTAAATTCTTAACAAATTGTAACGGATATGTGGTGGAGAAATATGATAAATCTACAACCGCTGGCAAAGTGTCTTGTATTCCTATCGGTATGATGTTGGAACTAGTAGAGTCGGGGCACCTGAGCAGACCCAATAGTAGCAATGAACTCGATCAAAAGAAAGAGTTAACCGACGAGTTAACGACGCGTTACCATTCTATATATGATGTCTTTGAGTTACCTACTAGTATACCGTTAGCGTATTTCTTTAAACCTCAACTACGGGAAAAAGTATCTAAGGCGATAGACTTCTCACAAATGGATTTGAAAATTGATGATTTATCACGTAAAGGAATACATACTGGTGAAAATCCAAAGGTCGTCAAGATGAAAATAGAGCCTGAGAGAGGAGCCTGGATGAGCAATCGAAGTATTAAGAACTTAGTCTCTCAGTTTGCTTATGGATCCGAAGTGGATTATATAGGACAATTTGACATGAGATTCTTAAACTCCTTAGCTATTCATGAAAAATTTGACGCGTTTATGAATAAACATATCTTATCGTATATACTTAAAGACAAAATTAAAAGTTCTACCTCTAGATTTGTAATGTTTGGATTTTGTTATTTGTCTCATTGGAAATGTGTAATTTACGATAAAAAACAATGTTTAGTATCCTTTTATGACTCCGGAGGCAATATTCCAACTGAATTCCACCATTATAATAATTTTTATTTCTATTCTTTTTCCGATGGTTTTAACACGAATCACAGACATTCTGTATTGGATAATACAAATTGCGATATTGATGTTTTATTCAGATTTTTCGAATGTACATTTGGAGCGAAAATAGGCTGTATTAATGTGGAAGTTAATCAATTGTTGGAATCTGAATGTGGGATGTTTATTAGTTTGTTTATGATATTGTGTACCAGAACTCCACCTAAAAGTTTTAAATCTTTGAAAAAAGTTTATACATTCTTTAAATTTTTAGCGGATAAAAAAATGACATTATTTAAGAGCATTCTATTTAACTTGCAAGATCTATCCCTGTATATAACGGAAACGGATAACGCAGGATTAAAAGAATATAAACGTATGGAAAAGTGGACCAAAAAGTCAATTAATGTGATATGTGATAAATTAACTACAAAATTAAATAGAATAGTAGACGACGATGAA
>KJ642618
ATGGAAAGATATACAGATTTAGTAATTAGTAAAATACCAGAACTAGGATTTACCAATTTATTATGTCATATATATTCACTAGCTGGATTATGTAGCAATATAGATGTATCTAAATTCTTAACAAATTGTAACGGATATGTGGTGGAGAAATATGATAAATCTACAACCGCTGGCAAAGTGTCTTGTATTCCTATCGGTATGATGTTGGAACTAGTAGAGTCGGGGCACCTGAGCAGACCCAATAGTAGCGACGAACTCGATCAAAAGAAAGAGTTAACCGACGAGTTAACGACGCGTTACCATTCTATATATGATGTCTTTGAGTTACCTACTAGTATACCGTTAGCGTATTTCTTTAAACCTCAACTACGGGAAAAAGTATCTAAGGCGATAGACTTCTCACAAATGGATTTGAAAATCGATGATTTATCACGTAAAGGAATACATACTGGTGAAAATCCAAAGGTCGTCAAGATGAAAATAGAGCCTGAGAGAGGAGCCTGGATGAGTAATCGAAGTATTAAGAACTTAGTCTCTCAGTTTGCTTATGGATCCGAAGTGGATTATATAGGACAATTTGACATGAGATTCTTAAACTCCTTAGCTATTCATGAAAAATTTGACGCGTTTATGAATAAACATATCTTATCGTATATACTTAAAGACAAAATTAAAAGTTCTACCTCTAGATTTGTAATGTTTGGATTTTGTTATTTGTCTCATTGGAAATGTGTAATTTATGATAAAAAACAATGTTTAGTATCCTTTTATGACTCCGGAGGCAATATTCCAACTGAATTCCACCATTATAATAATTTTTATTTCTATTCTTTTTCCGATGGTTTTAACACGAATCACAGACATTCTGTATTGGATAATACAAATTGCGATATTGATGTTTTATTCAGATTTTTCGAATGTACATTTGGAGCGAAAATAGGCTGTATTAATGTGGAAGTTAATCAATTGTTGGAATCTGAATGTGGGATGTTTATTAGTTTGTTTATGATATTGTGTACCAGAACTCCACCTAAAAGTTTTAAATCTTTGAAAAAAGTTTATACATTCTTTAAATTTTTAGCGGATAAAAAAATGACATTATTTAAGAGCATTCTATTTAACTTGCAAGATCTATCCCTGTATATAACGGAAACGGATAACGCAGGATTAAAAGAATATAAACGTATGGAAAAGTGGACCAAAAAGTCAATTAATGTGATATGTGATAAATTAACTACAAAATTAAATAGAATAGTAGACGACGATGAA
>KJ642613
ATGGAAAGATATACAGATTTAGTAATTAGTAAAATACCAGAACTAGGATTTACCAATTTATTATGTCATATATATTCACTAGCTGGATTATGTAGCAATATAGATATATCTAAATTCTTAACAAATTGTAACGGATATGTGGTGGAGAAATATGATAAATCTACAACCGCTGGCAAAGTGTCTTGTATTCCTATCGGTATGATGTTGGAACTAGTAGAGTCGGGGCACCTGAGCAGACCCAATAGTAGCGACGAACTCGATCAAAAGAAAGAGTTAACCGACGAGTTAACGACGCGTTACCATTCTATATATGATGTCTTTGAGTTACCTACTAGTATACCGTTAGCGTATTTCTTTAAACCTCAACTACGGGAAAAAGTATCTAAGGCGATAGACTTCTCACAAATGGATTTGAAAATCGATGATTTATCACGTAAAGGAATACATACTGGTGAAAATCCAAAGGTCGTCAAGATGAAAATAGAGCCTGAGAGAGGAGCCTGGATGAGCAATCGAAGTATTAAGAACTTAGTCTCTCAGTTTGCTTATGGATCCGAAGTGGATTATATAGGACAATTTGACATGAGATTCTTAAACTCCTTAGCTATTCATGAAAAATTTGACGCGTTTATGAATAAACATATCTTATCGTATATACTTAAAGACAAAATTAAAAGTTCTACCTCTAGATTTGTAATGTTTGGATTTTGTTATTTGTCTCATTGGAAATGTGTAATTTATGATAAAAAACAATGTTTAGTATCCTTTTATGACTCCGGAGGCAATATTCCAACTGAATTCCACCATTATAATAATTTTTATTTCTATTCTTTTTCCGATGGTTTTAACACGAATCACAGACATTCTGTATTGGATAATACAAATTGCGATATTGATGTTTTATTCAGATTTTTCGAATGTACATTTGGAGCGAAAATAGGCTGTATTAATGTGGAAGTTAATCAATTGTTGGAATCTGAATGTGGGATGTTTATTAGTTTGTTTATGATATTGTGTACCAGAACTCCACCTAAAAGTTTTAAATCTTTGAAAAAAGTTTATACATTCTTTAAATTTTTAGCGGATAAAAAAATGACATTATTTAAGAGCATTCTATTTAACTTGCAAGATCTATCCCTGTATATAACGGAAACGGATAACGCAGGATTAAAAGAATATAAACGTATGGAAAAGTGGACCAAAAAGTCAATTAATGTGATATGTGATAAATTAACTACAAAATTAAATAGAATAGTAGACGACGATGAA
>OP355568
ATGGAAAGATATACAGATTTAGTAATTAGTAAAATACCAGAACTAGGATTTACCAATTTATTATGTCATATATATTCACTAGCTGGATTATGTAGCAATATAGATGTATCTAAATTCTTAACAAATTGTAACGGATATGTGGTGGAGAAATATGATAAATCTACAACCGCTGGCAAAGTGTCTTGTATTCCTATCGGTATGATGTTGGAACTAGTAGAGTCGGGGCACCTGAGCAGACCCAATAGTAGCGATGAACTCGATCAAAAGAAAGAGTTAACCGACGAGTTAACGACGCGTTACCATTCTATATATGATGTCTTTGAGTTACCTACTAGTATACCGTTAGCGTATTTCTTTAAACCTCAACTACGGGAAAAAGTATCTAAGGCGATAGACTTCTCACAAATGGATTTGAAAATTGATGATTTATCACGTAAAGGAATACATACTGGTGAAAATCCAAAGGTCGTCAAGATGAAAATAGAGCCTGAGAGAGGAGCCTGGATGAGCAATCGAAGTATTAAGAACTTAGTCTCTCAGTTTGCTTATGGATCCGAAGTGGATTATATAGGACAATTTGACATGAGATTCTTAAACTCCTTAGCTATTCATGAAAAATTTGACGCGTTTATGAATAAACATATCTTATCGTATATACTTAAAGACAAAATTAAAAGTTCTACCTCTAGATTTGTAATGTTTGGATTTTGTTATTTGTCTCATTGGAAATGTGTAATTTACGATAAAAAACAATGTTTAGTATCCTTTTATGACTCCGGAGGCAATATTCCAACTGAATTCCACCATTATAATAATTTTTATTTTTATTCTTTTTCCGATGGTTTTAACACGAATCACAGACATTCTGTATTGGATAATACAAATTGCGATATTGATGTTTTATTTAGATTTTTCGAATGTACATTTGGAGCGAAAATAGGCTGTATTAATGTGGAAGTTAATCAATTGTTGGAATCTGAATGTGGGATGTTTATTAGTTTGTTTATGATATTGTGTACCAGAACTCCACCTAAAAGTTTTAAATCTTTGAAAAAAGTTTATACATTCTTTAAATTTTTAGCGGATAAAAAAATGACATTATTTAAGAGCATTCTATTTAACTTGCAAGATCTATCCCTGTATATAACGGAAACGGATAACGCAGGATTAAAAGAATATAAACGTATGGAAAAGTGGACCAAAAAGTCAATTAATGTGATATGTGATAAATTAACTACAAAATTAAATAGAATAGTAGACGACGATGAA
