# Supplementary material for: Evolutionary dissection of monkeypox virus: Positive Darwinian selection drives the adaptation of virus–host interaction proteins
Source: Front Cell Infect Microbiol. 2023 Jan 13;12:1083234. doi: 10.3389/fcimb.2022.1083234 (PMC9880225; doi:10.3389/fcimb.2022.1083234)
Supplement: Supplementary file 1 [file DataSheet_1.zip › Dataset_MPXV_coding_gene_allleles/MPXVgp070.fas]

>MT903346
ATGATCGTCTTACCGAATAAAGTTCGTATTTTCATCAATGATCGGATGAAAAAGGATATCTACTTGGGAATTTCTAATTTCGGATTCGAGAATGATATAGATGAAATCTTGGGAATTGCTCACTTGTTGGAACATCTACTTATATCCTTTGATTCTACTAATTTTTTAGCGAATGCTTCTACATCTAGAAGTTATATGAGTTTTTGGTGTAAATCTATTAATTCAGCGACGGAGTCAGACGCAATCAGAACATTAGTTTCGTGGTTCTTTTCTAATGGAAAACTCAAAGATAATTTTTCCCTTTCTAGTATACGATTTCACATTAAAGAATTAGAAAACGAATACTATTTTAGAAATGAAGTATTCCATTGTATGGATATACTAACGTTTCTTAGCGGAGGCGATTTATATAACGGTGGGAGAATAGACATGATAGATAATCTTAATATAGTTCGTGATATGCTGGTAAATAGAATGCAAAGGATATCGGGATCGAATATCGTAATTTTTGTCAAGAGATTAGGACCTGGAACATTGGATTTCTTCAAACAGACATTTGGGTCTTTACCATCATGTCCGGAGATTATTCCTTCATCTATTCCAGTAAGTACAAACGGTAAAATAGTTATGACTCCGGCTCCATTTTATACAGTTATGGTAAGGATTAATCCCACATTAGATAATATTTTAGGGATTCTGTATTTGTACGAAACTTACCACTTAATAGACTATGAGACTATCGGCAACCAGTTATATTTAACGGTATCCTTTATCGATGAAACTGAATACGAGAGCTTTCTTCGTGGCGAGGCTATATTACAAATTAGTCAATGTCAAAGTATTAATATGAATTATAGCGACGATTATATGATGAACATCTATTTGAATTTTCCTTGGCTATCGCATGATTTATATGATTACATTACACGTATTAATGACGATAGTAAGTCGATATTAATATCCTTGACGAATGAAATATATACATCTATAATTAATAGAGATATCATAGTTATTTACCCAAACTTTAGTAAGGCCATGTGTAACACTAGAGATACCCAACAACATCAGATAGTAGTTCTTGACGCAACCAATGATGGACTAATTAAGAAACCTTATAGAAGTATACCCCTAATGAAGCGTCTAACATCTAATGAAATATTTATACGATACGGAGACGCGTCTCTCATGGACATGATAACTTTATCATTGTCTAAACAAGATATATCATTAAAAAGAAATGCCGAAGGAATACGTGTAAAACATAGTTTTTCAGCTGATGATATACAAGCAATTATGGAATCTGATTCGTTTTTAAAGTATAGTAGATCAAAACCAGCTGCGATGTATCAATATATATTTCTATCATTTTTTGCTAGTGGTAATTCCATAGATGACATATTGACAAATAGAGATTCTACCTTAGAATTTTCTAAAAGAACTAAAAGTAAAATTTTGTTTGGTAGGAATACCAGGTACGACATCACTGCAAAATCTAGTTTTGTATGTGGTATAGTACGAGGTAAATCATTGGATAAAACGTCTTTGGTTGAAATGATGTGGGATCTCAAGAAGAAAGGATTAATATATTCTATGGAATTTACCAATCTATTGAGCAAGAATACCTTTTATCTGTTCACATTTACTATCTACACTGATGAAGTATACGATTATCTAAATAATAATAAACTTTTTTCTGCAAAATGTTTAGTCGTGTCTACAAAAGGAGATGTGGAAAATTTTTCATCTCTAAAAAAAGATATGGTCATTAGATTT
>KP849470
ATGATCGTCTTACCGAATAAAGTTCGTATTTTCATCAATGATCGGATGAAAAAGGATATCTACTTGGGAATTTCTAATTTCGGATTCGAGAATGATATAGATGAAATCTTGGGAATTGCTCACTTGTTGGAACATCTACTTATATCCTTTGATTCTACTAATTTTTTAGCGAATGCTTCTACATCTAGAAGTTATATGAGTTTTTGGTGTAAATCTATTAATTCAGCGACGGAGTCAGACGCAATCAGAACATTAGTTTCGTGGTTCTTTTCTAATGGAAAACTCAAAGATAATTTTTCCCTTTCTAGTATACGATTTCACATTAAAGAATTAGAAAACGAATACTATTTTAGAAATGAAGTATTCCATTGTATGGATATACTAACGTTTCTTAGCGGAGGCGATTTATATAACGGTGGGAGAATAGACATGATAGATAATCTTAATATAGTTCGTGATATGCTGGTAAATAGAATGCAAAGGATATCGGGATCGAATATCGTAATTTTTGTCAAGAGATTAGGACCTGGAACATTGGATTTCTTCAAACAGACATTTGGGTCTTTACCATCATGTCCGGAGATTATTCCTTCATCTATTCCAGTAAGTACAAACGGTAAAATAGTTATGACTCCGGCTCCATTTTATACAGTTATGGTAAGGATTAATCCCACATTAGATAATATTTTAGGGATTCTGTATTTGTACGAAACTTACCACTTAATAGACTATGAGACTATCGGCAACCAGTTATATTTAACGGTATCCTTTATCGATGAAACTGAATACGAGAGCTTTCTTCGTGGCGAGGCTATATTACAAATTAGTCAATGTCAAAGTATTAATATGAATTATAGCGACGATTATATGATGAACATCTATTTGAATTTTCCTTGGCTATCGCATGATTTATATGATTACATTACACGTATTAATGACGATAGTAAGTCGATATTAATATCCTTGACGAATGAAATATATACATCTATAATTAATAGAGATATCATAGTTATTTACCCAAACTTTAGTAAGGCCATGTGTAACACTAGAGATACCCAACAACATCAGATAGTAGTTCTTGACGCAACCAATGATGGACTAATTAAGAAACCTTATAGAAGTATACCCCTAATGAAGCGTCTAACATCTAATGAAATATTTATACGATACGGAGACGCGTCTCTCATGGACATGATAACTTTATCATTGTCTAAACAAGATATATCATTAAAAAGAAATGCCGAAGGAATACGTGTAAAACATAGTTTTTCAGCTGATGATATACAAGCAATTATGGAATCTGATTCGTTTTTAAAGTATAGTAGATCAAAACCAGCTGCGATGTATCAATATATATTTCTATCATTTTTTGCTAGTGGTAATTCCATAGATGACATATTGACAAATAGAGATTCTACCTTAGAATTTTCTAAAAGAACTAAAAGTAAAATTTTGTTTGGTAGGAATACCAGGTACGACATCACTGCAAAATCTAGTTTTGTATGTGGTATAGTACGAGGTAAATCATTGGATAAAACGTCTTTGGTTGAAATGATGTGGGATCTCAAGAAGAAAGGATTAATATATTCTATGGAATTTACCAATCTATTGAGCAAGAATACCTTTTATCTGTTCACATTTACTATCTACACTGATGAAGTATACGATTATCTAAATAATAATAAACTTTTTTCTGCAAAATGTTTAGTCGTGTCTACAAAAGGAGATGTGGAAAATTTTTCATCTCTAAAAAAAGATGTGGTCATTAGATTT
>MN648051
ATGATCGTCTTACCGAATAAAGTTCGTATTTTCATCAATGATCGGATGAAAAAGGATATCTACTTGGGAATTTCTAATTTCGGATTCGAGAATGATATAGATGAAATCTTGGGAATTGCTCACTTGTTGGAACATCTACTTATATCCTTTGATTCTACTAATTTTTTAGCGAATGCTTCTACATCTAGAAGTTATATGAGTTTTTGGTGTAAATCTATTAATTCAGCGACGGAGTCAGACGCAATCAGAACATTAGTTTCGTGGTTCTTTTCTAATGGAAAACTCAAAGATAATTTTTCCCTTTCTAGTATACGATTTCACATTAAAGAATTAGAAAACGAATACTATTTTAGAAATGAAGTATTCCATTGTATGGATATACTAACGTTTCTTAGCGGAGGCGATTTATATAACGGTGGGAGAATAGACATGATAGATAATCTTAATATAGTTCGTGATATGCTGGTAAATAGAATGCAAAGGATATCGGGATCGAATATCGTAATTTTTGTCAAGAGATTAGGACCTGGAACATTGGATTTCTTCAAACAGACATTTGGGTCTTTACCATCATGTCCGGAGATTATTCCTTCATCTATTCCAGTAAGTACAAACGGTAAAATAGTTATGACTCCGGCTCCATTTTATACAGTTATGGTAAGGATTAATCCCACATTAGATAATATTTTAGGGATTCTGTATTTATACGAAACTTACCACTTAATAGACTATGAGACTATCGGCAACCAGTTATATTTAACGGTATCCTTTATCGATGAAACTGAATACGAGAGCTTTCTTCGTGGCGAGGCTATATTACAAATTAGTCAATGTCAAAGTATTAATATGAATTATAGCGACGATTATATGATGAACATCTATTTGAATTTTCCTTGGCTATCGCATGATTTATATGATTACATTACACGTATTAATGACGATAGTAAGTCGATATTAATATCCTTGACGAATGAAATATATACATCTATAATTAATAGAGATATCATAGTTATTTACCCAAACTTTAGTAAGGCCATGTGTAACACTAGAGATACCCAACAACATCAGATAGTAGTTCTTGACGCAACCAATGATGGACTAATTAAGAAACCTTATAGAAGTATACCCCTAATGAAGCGTCTAACATCTAATGAAATATTTATACGATACGGAGACGCGTCTCTCATGGACATGATAACTTTATCATTGTCTAAACAAGATATATCATTAAAAAGAAATGCCGAAGGAATACGTGTAAAACATAGTTTTTCAGCTGATGATATACAAGCAATTATGGAATCTGATTCGTTTTTAAAGTATAGTAGATCAAAACCAGCTGCGATGTATCAATATATATTTCTATCATTTTTTGCTAGTGGTAATTCCATAGATGACATATTGACAAATAGAGATTCTACCTTAGAATTTTCTAAAAGAACTAAAAGTAAAATTTTGTTTGGTAGGAATACCAGGTACGACATCACTGCAAAATCTAGTTTTGTATGTGGTATAGTACGAGGTAAATCATTGGATAAAACGTCTTTGGTTGAAATGATGTGGGATCTCAAGAAGAAAGGATTAATATATTCTATGGAATTTACCAATCTATTGAGCAAGAATACCTTTTATCTGTTCACATTTACTATCTACACTGATGAAGTATACGATTATCTAAATAATAATAAACTTTTTTCTGCAAAATGTTTAGTCGTGTCTACAAAAGGAGATGTGGAAAATTTTTCATCTCTAAAAAAAGATGTGGTCATTAGATTT
>OP328307
ATGATCGTCTTACCGAATAAAGTTCGTATTTTCATCAATGATCGGATGAAAAAGGATATCTACTTGGGAATTTCTAATTTCGGATTCGAGAATGATATAGATGAAATCTTGGGAATTGCTCACTTGTTGGAACATCTACTTATATCCTTTGATTCTACTAATTTTTTAGCGAATGCTTCTACATCTAGAAGTTATATGAGTTTTTGGTGTAAATCTATTAATTCAGCGACGGAGTCAGACGCAATCAGAACATTAGTTTCGTGGTTCTTTTCTAATGGAAAACTCAAAGATAATTTTTCCCTTTCTAGTATACGATTTCACATTAAAGAATTAGAAAACGAATACTATTTTAGAAATGAAGTATTCCATTGTATGGATATACTAACGTTTCTTAGCGGAGGCGATTTATATAACGGTGGGAGAATAGACATGATAGATAATCTTAATATAGTTCGTGATATGCTGGTAAATAGAATGCAAAGGATATCGGGATCGAATATCGTAATTTTTGTCAAGAGATTAGGACCTGGAACATTGGATTTCTTCAAACAGACATTTGGGTCTTTACCATCATGTCCGGAGATTATTCCTTCATCTATTCCAGTAAGTACAAACGGTAAAATAGTTATGACTCCGGCTCCATTTTATACAGTTATGGTAAGGATTAATCCCACATTAGATAATATTTTAGGGATTCTGTATTTATACGAAACTTACCACTTAATAGACTATGAGACTATCGGCAACCAGTTATATTTAACGGTATCCTTTATCGATGAAACTGAATACGAGAGCTTTCTTCGTGGCGAGGCTATATTACAAATTAGTCAATGTCAAAGTATTAATATGAATTATAGCGACGATTATATGATGAACATCTATTTGAATTTTCCTTGGCTATCGCATGATTTATATGATTATATTACACGTATTAATGACGATAGTAAGTCGATATTAATATCCTTGACGAATGAAATATATACATCTATAATTAATAGAGATATCATAGTTATTTACCCAAACTTTAGTAAGGCCATGTGTAACACTAGAGATACCCAACAACATCAGATAGTAGTTCTTGACGCAACCAATGATGGACTAATTAAGAAACCTTATAGAAGTATACCCCTAATGAAGCGTCTAACATCTAATGAAATATTTATACGATACGGAGACGCGTCTCTCATGGACATGATAACTTTATCATTGTCTAAACAAGATATATCATTAAAAAGAAATGCCGAAGGAATACGTGTAAAACATAGTTTTTCAGCTGATGATATACAAGCAATTATGGAATCTGATTCGTTTTTAAAGTATAGTAGATCAAAACCAGCTGCGATGTATCAATATATATTTCTATCATTTTTTGCTAGTGGTAATTCCATAGATGACATATTGACAAATAGAGATTCTACCTTAGAATTTTCTAAAAGAACTAAAAGTAAAATTTTGTTTGGTAGGAATACCAGGTACGACATCACTGCAAAATCTAGTTTTGTATGTGGTATAGTACGAGGTAAATCATTGGATAAAACGTCTTTGGTTGAAATGATGTGGGATCTCAAGAAGAAAGGATTAATATATTCTATGGAATTTACCAATCTATTGAGCAAGAATACCTTTTATCTGTTCACATTTACTATCTACACTGATGAAGTATACGATTATCTAAATAATAATAAACTTTTTTCTGCAAAATGTTTAGTCGTGTCTACAAAAGGAGATGTGGAAAATTTTTCATCTCTAAAAAAAGATGTGGTCATTAGATTT
>OX291780
ATGATCGTCTTACCGAATAAAGTTCGTATTTTCATCAATGATCGGATGAAAAAGGATATCTACTTGGGAATTTCTAATTTCGGATTCGAGAATGATATAGATGAAATCTTGGGAATTGCTCACTTGTTGGAACATCTACTTATATCCTTTGATTCTACTAATTTTTTAGCGAATGCTTCTACATCTAGAAGTTATATGAGTTTTTGGTGTAAATCTATTAATTCAGCGACGGAGTCAGACGCAATCAGAACATTAGTTTCGTGGTTCTTTTCTAATGGAAAACTCAAAGATAATTTTTCCCTTTCTAGTATACGATTTCACATTAAAGAATTAGAAAACGAATACTATTTTAGAAATGAAGTATTCCATTGTATGGATATACTAACGTTTCTTAGCGGAGGCGATTTATATAACGGTGGGAGAATAGACATGATAGATAATCTTAATATAGTTCGTGATATGCTGGTAAATAGAATGCAAAGGATATCGGGATCGAATATCGTAATTTTTGTCAAGAGATTAGGACCTGGAACATTGGATTTCTTCAAACAGACATTTGGGTCTTTACCATCATGTTCGGAGATTATTCCTTCATCTATTCCAGTAAGTACAAACGGTAAAATAGTTATGACTCCGGCTCCATTTTATACAGTTATGGTAAGGATTAATCCCACATTAGATAATATTTTAGGGATTCTGTATTTATACGAAACTTACCACTTAATAGACTATGAGACTATCGGCAACCAGTTATATTTAACGGTATCCTTTATCGATGAAACTGAATACGAGAGCTTTCTTCGTGGCGAGGCTATATTACAAATTAGTCAATGTCAAAGTATTAATATGAATTATAGCGACGATTATATGATGAACATCTATTTGAATTTTCCTTGGCTATCGCATGATTTATATGATTACATTACACGTATTAATGACGATAGTAAGTCGATATTAATATCCTTGACGAATGAAATATATACATCTATAATTAATAGAGATATCATAGTTATTTACCCAAACTTTAGTAAGGCCATGTGTAACACTAGAGATACCCAACAACATCAGATAGTAGTTCTTGACGCAACCAATGATGGACTAATTAAGAAACCTTATAGAAGTATACCCCTAATGAAGCGTCTAACATCTAATGAAATATTTATACGATACGGAGACGCGTCTCTCATGGACATGATAACTTTATCATTGTCTAAACAAGATATATCATTAAAAAGAAATGCCGAAGGAATACGTGTAAAACATAGTTTTTCAGCTGATGATATACAAGCAATTATGGAATCTGATTCGTTTTTAAAGTATAGTAGATCAAAACCAGCTGCGATGTATCAATATATATTTCTATCATTTTTTGCTAGTGGTAATTCCATAGATGACATATTGACAAATAGAGATTCTACCTTAGAATTTTCTAAAAGAACTAAAAGTAAAATTTTGTTTGGTAGGAATACCAGGTACGACATCACTGCAAAATCTAGTTTTGTATGTGGTATAGTACGAGGTAAATCATTGGATAAAACGTCTTTGGTTGAAATGATGTGGGATCTCAAGAAGAAAGGATTAATATATTCTATGGAATTTACCAATCTATTGAGCAAGAATACCTTTTATCTGTTCACATTTACTATCTACACTGATGAAGTATACGATTATCTAAATAATAATAAACTTTTTTCTGCAAAATGTTTAGTCGTGTCTACAAAAGGAGATGTGGAAAATTTTTCATCTCTAAAAAAAGATGTGGTCATTAGATTT
>OP310056
ATGATCGTCTTACCGAATAAAGTTCGTATTTTCATCAATGATCGGATGAAAAAGGATATCTACTTGGGAATTTCTAATTTCGGATTCGAGAATGATATAGATGAAATCTTGGGAATTGCTCACTTGTTGGAACATCTACTTATATCCTTTGATTCTACTAATTTTTTAGCGAATGCTTCTACATCTAGAAGTTATATGAGTTTTTGGTGTAAATCTATTAATTCAGCGACGGAGTCAGACGCAATCAGAACATTAGTTTCGTGGTTCTTTTCTAATGGAAAACTCAAAGATAATTTTTCCCTTTCTAGTATACGATTTCACATTAAAGAATTAGAAAACGAATACTATTTTAGAAATGAAGTATTCCATTGTATGGATATACTAACGTTTCTTAGCGGAGGCGATTTATATAACGGTGGGAGAATAGACATGATAGATAATCTTAATATAGTTCGTGATATGCTGGTAAATAGAATGCAAAGGATATCGGGATCGAATATCGTAATTTTTGTCAAGAGATTAGGACCTGGAACATTGGATTTCTTCAAACAGACATTTGGGTCTTTACCATCATGTCCGGAGATTATTCCTTCATCTATTCCAGTAAGTACAAACGGTAAAATAGTTATGACTCCGGCTCCATTTTATACAGTTATGGTAAGGATTAATCCCACATTAGATAATATTTTAGGGATTCTGTATTTATACGAAACTTACCACTTAATAGACTATGAGACTATCGGCAACCAGTTATATTTAACGGTATCCTTTATCGATGAAACTGAATACGAGAGCTTTCTTCGTGGCGAGGCTATATTACAAATTAGTCAATGTCAAAGTATTAATATGAATTATAGCGACGATTATATGATGAACATCTATTTGAATTTTCCTTGGCTATCGCATGATTTATATGATTACATTACACGTATTAATGACGATAGTAAGTCGATATTAATATCCTTGACGAATGAAATATATACATCTATAATTAATAGAGATATCATAGTTATTTACCCAAACTTTAGTAAGGCCATGTGTAACACTAGAGATACCCAACAACATCAGATAGTAGTTCTTGACGCAACCAATGATGGACTAATTAAGAAACCTTATAGAAGTATACCCCTAATGAAGCGTCTAACATCTAATGAAATATTTATACGATACGGAGACGCGTCTCTCATGGACATGATAACTTTATCATTGTCTAAACAAGATATATCATTAAAAAGAAATGCCGAAGGAATACGTGTAAAACATAGTTTTTCAGCTGATGATATACAAGCAATTATGGAATCTGATTCGTTTTTAAAGTATAGTAGATCAAAACCAGCTGCGATGTATCAATATATATTTCTATCATTTTTTGCTAGTGGTAATTCCATAGATGACATATTGACAAATAGAGATTCTACCTTAGAATTTTCTAAAAGAACTAAAAGTAAAATTTTGTTTGGTAGGAATACCAGGTACGACATCACTGCAAAATCTAGTTTTGTATGTGGTATAGTACGAGGTAAATCATTGGATAAAACGTCTTTGGTTGAAATGATATGGGATCTCAAGAAGAAAGGATTAATATATTCTATGGAATTTACCAATCTATTGAGCAAGAATACCTTTTATCTGTTCACATTTACTATCTACACTGATGAAGTATACGATTATCTAAATAATAATAAACTTTTTTCTGCAAAATGTTTAGTCGTGTCTACAAAAGGAGATGTGGAAAATTTTTCATCTCTAAAAAAAGATGTGGTCATTAGATTT
>OP279045
ATGATCGTCTTACCGAATAAAGTTCGTATTTTCATCAATGATCGGATGAAAAAGGATATCTACTTGGGAATTTCTAATTTCGGATTCGAGAATGATATAGATGAAATCTTGGGAATTGCTCACTTGTTGGAACATCTACTTATATCCTTTGATTCTACTAATTTTTTAGCGAATGCTTCTACATCTAGAAGTTATATGAGTTTTTGGTGTAAATCTATTAATTCAGCGACGGAGTCAGACGCAATCAGAACATTAGTTTCGTGGTTCTTTTCTAATGGAAAACTCAAAGATAATTTTTCCCTTTCTAGTATACGATTTCACATTAAAGAATTAGAAAACGAATACTATTTTAGAAATGAAGTATTCCATTGTATGGATATACTAACGTTTCTTAGCGGAGGCGATTTATATAACGGTGGGAGAATAGACATGATAGATAATCTTAATATAGTTCGTGATATGCTGGTAAATAGAATGCAAAGGATATCGGGATCGAATATCGTAATTTTTGTCAAGAGATTAGGACCTGGAACATTGGATTTCTTCAAACAGACATTTGGGTCTTTACCATCATGTCCGGAGATTATTCCTTCATCTATTCCAGTAAGTACAAACGGTAAAATAGTTATGACTCCGGCTCCATTTTATACAGTTATGGTAAGGATTAATCCCACATTAGATAATATTTTAGGGATTCTGTATTTATACGAAACTTACCACTTAATAGACTATGAGACTATCGGCAACCAGTTATATTTAACGGTATCCTTTATCGATGAAACTGAATACGAGAGCTTTCTTCGTGGCGAGGCTATATTACAAATTAGTCAATGTCAAAGTATTAATATGAATTATAGCGACGATTATATGATGAACATCTATTTGAATTTTCCTTGGCTATCGCATGATTTATATGATTACATTACACGTATTAATGACGATAGTAAGTCGATATTAATATCCTTGACGAATGAAATATATACATCTATAATTAATAGAGATATCATAGTTATTTACCCAAACTTTAGTAAGGCCATGTGTAACACTAGAGATACCCAACAACATCAGATAGTAGTTCTTGACGCAACCAATGATGGACTAATTAAGAAACCTTATAGAAGTATACCCCTAATGAAGCGTCTAACATCTAATGAAATATTTATACGATACGGAGACGCGTCTCTCATGGACATGATAACTTTATCATTGTCTAAACAAGATATATCATTAAAAAGAAATGCCGAAGGAATACGTGTAAAACATAGTTTTTCAGCTGATGATATACAAGCAATTATGGAATCTGATTTGTTTTTAAAGTATAGTAGATCAAAACCAGCTGCGATGTATCAATATATATTTCTATCATTTTTTGCTAGTGGTAATTCCATAGATGACATATTGACAAATAGAGATTCTACCTTAGAATTTTCTAAAAGAACTAAAAGTAAAATTTTGTTTGGTAGGAATACCAGGTACGACATCACTGCAAAATCTAGTTTTGTATGTGGTATAGTACGAGGTAAATCATTGGATAAAACGTCTTTGGTTGAAATGATGTGGGATCTCAAGAAGAAAGGATTAATATATTCTATGGAATTTACCAATCTATTGAGCAAGAATACCTTTTATCTGTTCACATTTACTATCTACACTGATGAAGTATACGATTATCTAAATAATAATAAACTTTTTTCTGCAAAATGTTTAGTCGTGTCTACAAAAGGAGATGTGGAAAATTTTTCATCTCTAAAAAAAGATGTGGTCATTAGATTT
>OP245357
ATGATCGTCTTACCGAATAAAGTTCGTATTTTCATCAATGATCGGATGAAAAAGGATATCTACTTGGGAATTTCTAATTTCGGATTCGAGAATGATATAGATGAAATCTTGGGAATTGCTCACTTGTTGGAACATCTACTTATATCCTTTGATTCTACTAATTTTTTAGCGAATGCTTCTACATCTAGAAGTTATATGAGTTTTTGGTGTAAATCTATTAATTCAGCGACGGAGTCAGACGCAATCAGAACATTAGTTTCGTGGTTCTTTTCTAATGGAAAACTCAAAGATAATTTTTCCCTTTCTAGTATACGATTTCACATTAAAGAATTAGAAAACGAATACTATTTTAGAAATGAAGTATTCCATTGTATGGATATACTAACGTTTCTTAGCGGAGGCGATTTATATAACGGTGGGAGAATAGACATGATAGATAATCTTAATATAGTTCGTGATATGCTGGTAAATAGAATGCAAAGGATATCGGGATCGAATATCGTAATTTTTGTCAAGAGATTAGGACCTGGAACATTGGATTTCTTCAAACAGACATTTGGGTCTTTACCATCATGTCCGGAGATTATTCCTTCATCTATTCCAGTAAGTACAAACGGTAAAATAGTTATGACTCCGGCTCCATTTTATACAGTTATGGTAAGGATTAATCCCACATTAGATAATATTTTAGGGATTCTGTATTTATACGAAACTTACCACTTAATAGACTATGAGACTATCGGCAACCAGTTATATTTAACGGTATCCTTTATCAATGAAACTGAATACGAGAGCTTTCTTCGTGGCGAGGCTATATTACAAATTAGTCAATGTCAAAGTATTAATATGAATTATAGCGACGATTATATGATGAACATCTATTTGAATTTTCCTTGGCTATCGCATGATTTATATGATTACATTACACGTATTAATGACGATAGTAAGTCGATATTAATATCCTTGACGAATGAAATATATACATCTATAATTAATAGAGATATCATAGTTATTTACCCAAACTTTAGTAAGGCCATGTGTAACACTAGAGATACCCAACAACATCAGATAGTAGTTCTTGACGCAACCAATGATGGACTAATTAAGAAACCTTATAGAAGTATACCCCTAATGAAGCGTCTAACATCTAATGAAATATTTATACGATACGGAGACGCGTCTCTCATGGACATGATAACTTTATCATTGTCTAAACAAGATATATCATTAAAAAGAAATGCCGAAGGAATACGTGTAAAACATAGTTTTTCAGCTGATGATATACAAGCAATTATGGAATCTGATTCGTTTTTAAAGTATAGTAGATCAAAACCAGCTGCGATGTATCAATATATATTTCTATCATTTTTTGCTAGTGGTAATTCCATAGATGACATATTGACAAATAGAGATTCTACCTTAGAATTTTCTAAAAGAACTAAAAGTAAAATTTTGTTTGGTAGGAATACCAGGTACGACATCACTGCAAAATCTAGTTTTGTATGTGGTATAGTACGAGGTAAATCATTGGATAAAACGTCTTTGGTTGAAATGATGTGGGATCTCAAGAAGAAAGGATTAATATATTCTATGGAATTTACCAATCTATTGAGCAAGAATACCTTTTATCTGTTCACATTTACTATCTACACTGATGAAGTATACGATTATCTAAATAATAATAAACTTTTTTCTGCAAAATGTTTAGTCGTGTCTACAAAAGGAGATGTGGAAAATTTTTCATCTCTAAAAAAAGATGTGGTCATTAGATTT
>OP245350
ATGATCGTCTTACCGAATAAAGTTCGTATTTTCATCAATGATCGGATGAAAAAGGATATCTACTTGGGAATTTCTAATTTCGGATTCGAGAATGATATAGATGAAATCTTGGGAATTGCTCACTTGTTGGAACATCTACTTATATCCTTTGATTCTACTAATTTTTTAGCGAATGCTTCTACATCTAGAAGTTATATGAGTTTTTGGTGTAAATCTATTAATTCAGCGACGGAGTCAGACGCAATCAGAACATTAGTTTCGTGGTTCTTTTCTAATGGAAAACTCAAAGATAATTTTTCCCTTTCTAGTATACGATTTCACATTAAAGAATTAGAAAACGAATACTATTTTAGAAATGAAGTATTCCATTGTATGGATATACTAACGTTTCTTAGCGGAGGCGATTTATATAACGGTGGGAGAATAGACATGATAGATAATCTTAATATAGTTCGTGATATGCTGGTAAATAGAATGCAAAGGATATCGGGATCGAATATCGTAATTTTTGTCAAGAGATTAGGACCTGGAACATTGGATTTCTTCAAACAGACATTTGGGTCTTTACCATCATGTCCGGAGATTATTCCTTCATCTATTCCAGTAAGTACAAACGGTAAAATAGTTATGACTCCGGCTCCATTTTATACAGTTATGGTAAGGATTAATCCCACATTAGATAATATTTTAGGGATTCTGTATTTATACGAAACTTACCACTTAATAGACTATGAGACTATCGGCAACCAGTTATATTTAACGGTATCCTTTATCGATGAAACTGAATACGAGAGCTTTCTTCGTGGCGAGGCTATATTACAAATTAGTCAATGTCAAAGTATTAATATGAATTATAGCGACGATTATATGATGAACATCTATTTGAATTTTCCTTGGCTATCGCATGATTTATATGATTACATTACACGTATTAATGACGATAGTAAGTCGATATTAATATCCTTGACGAATGAAATATATACATCTATAATTAATAGAGATATCATAGTTATTTACCCAAACTTTAGTAAGGCCATGTGTAACACTAGAGATACCCAACAACATCAGATAGTAGTTCTTGACGCAACCAATGATGGACTAATTAAGAAACCTTATAGAAGTATACCCCTAATGAAGCGTCTAACATCTAATGAAATATTTATACGATACGGAGACGCGTCTCTCATGGACATGATAACTTTATCATTGTCTAAACAAGATATATCATTAAAAAGAAATGCCGAAGGAATACGTGTAAAACATAGTTTTTTAGCTGATGATATACAAGCAATTATGGAATCTGATTCGTTTTTAAAGTATAGTAGATCAAAACCAGCTGCGATGTATCAATATATATTTCTATCATTTTTTGCTAGTGGTAATTCCATAGATGACATATTGACAAATAGAGATTCTACCTTAGAATTTTCTAAAAGAACTAAAAGTAAAATTTTGTTTGGTAGGAATACCAGGTACGACATCACTGCAAAATCTAGTTTTGTATGTGGTATAGTACGAGGTAAATCATTGGATAAAACGTCTTTGGTTGAAATGATGTGGGATCTCAAGAAGAAAGGATTAATATATTCTATGGAATTTACCAATCTATTGAGCAAGAATACCTTTTATCTGTTCACATTTACTATCTACACTGATGAAGTATACGATTATCTAAATAATAATAAACTTTTTTCTGCAAAATGTTTAGTCGTGTCTACAAAAGGAGATGTGGAAAATTTTTCATCTCTAAAAAAAGATGTGGTCATTAGATTT
>OP205130
ATGATCGTCTTACCGAATAAAGTTCGTATTTTCATCAATGATCGGATGAAAAAGGATATCTACTTGGGAATTTCTAATTTCGGATTCGAGAATGATATAGATGAAATCTTGGGAATTGCTCACTTGTTGGAACATCTACTTATATCCTTTGATTCTACTAATTTTTTAGCGAATGCTTCTACATCTAGAAGTTATATGAGTTTTTGGTGTAAATCTATTAATTCAGCGACGGAGTCAGACGCAATTAGAACATTAGTTTCGTGGTTCTTTTCTAATGGAAAACTCAAAGATAATTTTTCCCTTTCTAGTATACGATTTCACATTAAAGAATTAGAAAACGAATACTATTTTAGAAATGAAGTATTCCATTGTATGGATATACTAACGTTTCTTAGCGGAGGCGATTTATATAACGGTGGGAGAATAGACATGATAGATAATCTTAATATAGTTCGTGATATGCTGGTAAATAGAATGCAAAGGATATCGGGATCGAATATCGTAATTTTTGTCAAGAGATTAGGACCTGGAACATTGGATTTCTTCAAACAGACATTTGGGTCTTTACCATCATGTCCGGAGATTATTCCTTCATCTATTCCAGTAAGTACAAACGGTAAAATAGTTATGACTCCGGCTCCATTTTATACAGTTATGGTAAGGATTAATCCCACATTAGATAATATTTTAGGGATTCTGTATTTATACGAAACTTACCACTTAATAGACTATGAGACTATCGGCAACCAGTTATATTTAACGGTATCCTTTATCGATGAAACTGAATACGAGAGCTTTCTTCGTGGCGAGGCTATATTACAAATTAGTCAATGTCAAAGTATTAATATGAATTATAGCGACGATTATATGATGAACATCTATTTGAATTTTCCTTGGCTATCGCATGATTTATATGATTACATTACACGTATTAATGACGATAGTAAGTCGATATTAATATCCTTGACGAATGAAATATATACATCTATAATTAATAGAGATATCATAGTTATTTACCCAAACTTTAGTAAGGCCATGTGTAACACTAGAGATACCCAACAACATCAGATAGTAGTTCTTGACGCAACCAATGATGGACTAATTAAGAAACCTTATAGAAGTATACCCCTAATGAAGCGTCTAACATCTAATGAAATATTTATACGATACGGAGACGCGTCTCTCATGGACATGATAACTTTATCATTGTCTAAACAAGATATATCATTAAAAAGAAATGCCGAAGGAATACGTGTAAAACATAGTTTTTCAGCTGATGATATACAAGCAATTATGGAATCTGATTCGTTTTTAAAGTATAGTAGATCAAAACCAGCTGCGATGTATCAATATATATTTCTATCATTTTTTGCTAGTGGTAATTCCATAGATGACATATTGACAAATAGAGATTCTACCTTAGAATTTTCTAAAAGAACTAAAAGTAAAATTTTGTTTGGTAGGAATACCAGGTACGACATCACTGCAAAATCTAGTTTTGTATGTGGTATAGTACGAGGTAAATCATTGGATAAAACGTCTTTGGTTGAAATGATGTGGGATCTCAAGAAGAAAGGATTAATATATTCTATGGAATTTACCAATCTATTGAGCAAGAATACCTTTTATCTGTTCACATTTACTATCTACACTGATGAAGTATACGATTATCTAAATAATAATAAACTTTTTTCTGCAAAATGTTTAGTCGTGTCTACAAAAGGAGATGTGGAAAATTTTTCATCTCTAAAAAAAGATGTGGTCATTAGATTT
>OP012849
ATGATCGTCTTACCGAATAAAGTTCGTATTTTCATCAATGATCGGATGAAAAAGGATATCTACTTGGGAATTTCTAATTTCGGATTCGAGAATGATATAGATGAAATCTTGGGAATTGCTCACTTGTTGGAACATCTACTTATATCCTTTGATTCTACTAATTTTTTAGCGAATGCTTCTACATCTAGAAGTTATATGAGTTTTTGGTGTAAATCTATTAATTCAGCGACGGAGTCAGACGCAATCAGAACATTAGTTTCGTGGTTCTTTTCTAATGGAAAACTCAAAGATAATTTTTCCCTTTCTAGTATACGATTTCACATTAAAGAATTAGAAAACGAATACTATTTTAGAAATGAAGTATTCCATTGTATGGATATACTAACGTTTCTTAGCGGAGGCGATTTATATAACGGTGGGAGAATAGACATGATAGATAATCTTAATATAGTTCGTGATATGCTGGTAAATAGAATGCAAAGGATATCGGGATCGAATATCGTAATTTTTGTCAAGAGATTAGGACCTGGAACATTGGATTTCTTCAAACAGACATTTGGGTCTTTACCATCATGTCCGGAGATTATTCCTTCATCTATTCCAGTAAGTACAAACGGTAAAATAGTTATGACTCCGGCTCCATTTTATACAGTTATGGTAAGGATTAATCCCACATTAGATAATATTTTAGGGATTCTGTATTTATACGAAACTTACCACTTAATAGACTATGAGACTATCGGCAACCAGTTATATTTAACGGTATCCTTTATCGATGAAACTGAATACGAGAGCTTTCTTCGTGGCGAGGCTATATTACAAATTAGTCAATGTCAAAGTATTAATATGAATTATAGCGACGATTATATGATGAACATCTATTTGAATTTTCCTTGGCTATCGCATGATTTATATGATTACATTACACGTATTAATGACGATAGTAAGTCGATATTAATATCCTTGACGAATGAAATATATACATCTATAATTAATAGAGATATCATAGTTATTTACCCAAACTTTAGTAAGGCCATGTGTAACACTAGAGATACCCAACAACATCAGATAGTAGTTCTTGACGCAACCAATGATGGACTAATTAAGAAACCTTATAGAAGTATACCCCTAATGAAGCGTCTAACATCTAATGAAATATTTATACGATACGGAGACGCGTCTCTCATGGACACGATAACTTTATCATTGTCTAAACAAGATATATCATTAAAAAGAAATGCCGAAGGAATACGTGTAAAACATAGTTTTTCAGCTGATGATATACAAGCAATTATGGAATCTGATTCGTTTTTAAAGTATAGTAGATCAAAACCAGCTGCGATGTATCAATATATATTTCTATCATTTTTTGCTAGTGGTAATTCCATAGATGACATATTGACAAATAGAGATTCTACCTTAGAATTTTCTAAAAGAACTAAAAGTAAAATTTTGTTTGGTAGGAATACCAGGTACGACATCACTGCAAAATCTAGTTTTGTATGTGGTATAGTACGAGGTAAATCATTGGATAAAACGTCTTTGGTTGAAATGATGTGGGATCTCAAGAAGAAAGGATTAATATATTCTATGGAATTTACCAATCTATTGAGCAAGAATACCTTTTATCTGTTCACATTTACTATCTACACTGATGAAGTATACGATTATCTAAATAATAATAAACTTTTTTCTGCAAAATGTTTAGTCGTGTCTACAAAAGGAGATGTGGAAAATTTTTCATCTCTAAAAAAAGATGTGGTCATTAGATTT
>ON813261
ATGATCGTCTTACCGAATAAAGTTCGTATTTTCATCAATGATCGGATGAAAAAGGATATCTACTTGGGAATTTCTAATTTCGGATTCGAGAATGATATAGATGAAATCTTGGGAATTGCTCACTTGTTGGAACATCTACTTATATCCTTTGATTCTACTAATTTTTTAGCGAATGCTTCTACATCTAGAAGTTATATGAGTTTTTGGTGTAAATCTATTAATTCAGCGACGGAGTCAGACGCAATCAGAACATTAGTTTCGTGGTTCTTTTCTAATGGAAAACTCAAAGATAATTTTTCCCTTTCTAGTATACGATTTCACATTAAAGAATTAGAAAACGAATACTATTTTAGAAATGAAGTATTCCATTGTATGGATATACTAACGTTTCTTAGCGGAGGCGATTTATATAACGGTGGGAGAATAGACATGATAGATAATCTTAATATAGTTCGTGATATGCTGGTAAATAGAATGCAAAGGATATCGGGATCGAATATCGTAATTTTTGTCAAGAGATTAGGACCTGGAACATTGGATTTCTTCAAACAGACATTTGGGTCTTTACCATCATGTCCGGAGATTATTCCTTCATCTATTCCAGTAAGTACAAACGGTAAAATAGTTATGACTCCGGCTCCATTTTATACAGTTATGGTAAGGATTAATCCCACATTAGATAATATTTTAGGGATTCTGTATTTATACGAAACTTACCACTTAATAGACTATGAGACTATCGGCAACCAGTTATATTTAACGGTATCCTTTATCGATGAAACTGAATACGAGAGCTTTCTTCGTGGCGAGGCTATATTACAAATTAGTCAATGTCAAAGTATTAATATGAATTATAGCGACGATTATATGATGAACATCTATTTGAATTTTCCTTGGCTATCGCATGATTTATATGATTACATTACACGTATTAATGACGATAGTAAGTCGATATTAATATCCTTGACGAATGAAATATATACATCTATAATTAATAGAGATATCATAGTTATTTACCCAAACTTTAGTAAGGCCATGTGTAACACTAGAGATACCCAACAACATCAGATAGTAGTTCTTGACGCAACCAATGATGGACTAATTAAGAAACCTTATAGAAGTATACCCCTAATGAAGCGTCTAACATCTAATGAAATATTTATACGATACGGAGACGCGTCTCTCATGGACATGATAACTTTATCATTGTCTAAACAAGATATATCATTAAAAAGAAATGCCAAAGGAATACGTGTAAAACATAGTTTTTCAGCTGATGATATACAAGCAATTATGGAATCTGATTCGTTTTTAAAGTATAGTAGATCAAAACCAGCTGCGATGTATCAATATATATTTCTATCATTTTTTGCTAGTGGTAATTCCATAGATGACATATTGACAAATAGAGATTCTACCTTAGAATTTTCTAAAAGAACTAAAAGTAAAATTTTGTTTGGTAGGAATACCAGGTACGACATCACTGCAAAATCTAGTTTTGTATGTGGTATAGTACGAGGTAAATCATTGGATAAAACGTCTTTGGTTGAAATGATGTGGGATCTCAAGAAGAAAGGATTAATATATTCTATGGAATTTACCAATCTATTGAGCAAGAATACCTTTTATCTGTTCACATTTACTATCTACACTGATGAAGTATACGATTATCTAAATAATAATAAACTTTTTTCTGCAAAATGTTTAGTCGTGTCTACAAAAGGAGATGTGGAAAATTTTTCATCTCTAAAAAAAGATGTGGTCATTAGATTT
>OP257250
ATGATCGTCTTACCGAATAAAGTTCGTATTTTCATCAATGATCGGATGAAAAAGGATATCTACTTGGGAATTTCTAATTTCGGATTCGAGAATGATATAGATGAAATCTTGGGAATTGCTCACTTGTTGGAACATCTACTTATATCCTTTGATTCTACTAATTTTTTAGCGAATGCTTCTACATCTAGAAGTTATATGAGTTTTTGGTGTAAATCTATTAATTCAGCGACGGAGTCAGACGCAATCAGAACATTAGTTTCGTGGTTCTTTTCTAATGGAAAACTCAAAGATAATTTTTCCCTTTCTAGTATACGATTTCACATTAAAGAATTAGAAAACGAATACTATTTTAGAAATGAAGTATTCCATTGTATGGATATACTAACGTTTCTTAGCGGAGGCGATTTATATAACGGTGGGAGAATAGACATGATAGATAATCTTAATATAGTTCGTGATATGCTGGTAAATAGAATGCAAAGGATATCGGGATCGAATATCGTAATTTTTGTCAAGAGATTAGGACCTGGAACATTGGATTTCTTCAAACAGACATTTGGGTCTTTACCATCATGTCCGGAGATTATTCCTTCATCTATTCCAGTAAGTACAAACGGTAAAATAGTTATGACTCCGGCTCCATTTTATACAGTTATGGTAAGGATTAATCCCACATTAGATAATATTTTAGGGATTCTGTATTTATACGAAACTTACCACTTAATAGACTATGAGACTATCGGCAACCAGTTATATTTAACGGTATCCTTTATCGATGAAACTGAATACGAGAGCTTTCTTCGTGGCGAGGCTATATTACAAATTAGTCAATGTCAAAGTATTAATATGAATTATAGCGACGATTATATGATGAACATCTATTTGAATTTTCCTTGGCTATCGCATGATTTATATGATTATATTACACGTATTAATGACGATAGTAAGTCGATATTAATATCCTTGACGAATGAAATATATACATCTATAATTAATAGAGATATCATAGTTATTTACCCAAACTTTAGTAAGGCCATGTGTAACACTAGAGATACCCAACAACATCAGATAGTAGTTCTTGACGCAACCAATGATGGACTAATTAAGAAACCTTATAGAAGTATACCCCTAATGAAGCGTCTAACATCTAATGAAATATTTATACGATACGGAGACGCGTCTCTCATGGACATGATAACTTTATCATTGTCTAAACAAGATATATCATTAAAAAGAAATGCCGAAGGAATACGTGTAAAACATAGTTTTTCAGCTGATGATATACAAGCAATTATGGAATCTGATTCGTTTTTAAAGTATAGTAGATCAAAACCAGCTGCGATGTATCAATATATATTTCTATCATTTTTTGCTAGTGGTAATTCCATAGATGACATATTGACAAATAGAGATTCTACCTTAGAATTTTCTAAAAGAACTAAAAGTAAAATTTTGTTTGGTAGGAATACCAGGTACGACATCACTGCAAAATCTAGTTTTGTATGTGGTATAGTACGAGGTAAATCATTGGATAAAACGTCTTTGGTTGAAATGATGTGGGATCTCAAGAAGAAAGGATTAATATATTCTATGGAATTTACCAATCTATTGAGCAAGAATACCTTTTATCTGTTCACATTTACTATCTACACTAATGAAGTATACGATTATCTAAATAATAATAAACTTTTTTCTGCAAAATGTTTAGTCGTGTCTACAAAAGGAGATGTGGAAAATTTTTCATCTCTAAAAAAAGATGTGGTCATTAGATTT
>KP849471
ATGATCGTCTTACCGAATAAAGTTCGTATTTTCATCAATGATCGGATGAAAAAGGATATCTACTTGGGAATTTCTAATTTCGGATTCGAGAATGATATAGATGAAATCTTGGGAATTGCTCACTTGTTGGAACATCTACTTATATCCTTTGATTCTACTAATTTTTTAGCGAATGCTTCTACATCTAGAAGTTATATGAGTTTTTGGTGTAAATCTATTAATTCAGCGACGGAGACAGACGCAATCAGAACATTAGTTTCGTGGTTCTTTTCTAATGGAAAACTCAAAGATAATTTTTCCCTTTCTAGTATACGATTTCACATTAAAGAATTAGAAAACGAATACTATTTTAGAAATGAAGTATTCCATTGTATGGATATACTAACGTTTCTTAGCGGAGGCGATTTATATAACGGTGGGAGAATAGACATGATAGATAATCTTAATATAGTTCGTGATATGCTGGTAAATAGAATGCAAAGGATATCGGGATCGAATATCGTAATTTTTGTCAAGAGATTAGGACCTGGAACATTGGATTTCTTCAAACAGACATTTGGGTCTTTACCATCATGTCCGGAGATTATTCCTTCATCTATTCCAGTAAGTACAAACGGTAAAATAGTTATGACTCCGGCTCCATTTTATACAGTTATGGTAAGGATTAATCCCACATTAGATAATATTTTAGGGATTCTGTATTTGTACGAAACTTACCACTTAATAGACTATGAGACTATCGGCAACCAGTTATATTTAACGGTATCCTTTATCGATGAAACTGAATACGAGAGCTTTCTTCGTGGCGAGGCTATATTACAAATTAGTCAATGTCAAAGTATTAATATGAATTATAGCGACGATTATATGATGAACATCTATTTGAATTTTCCTTGGCTATCGCATGATTTATATGATTATATTACACGTATTAATGACGATAGTAAGTCGATATTAATATCCTTGACGAATGAAATATATGCATCTATAATTAATAGAGATATCATAGTTATTTACCCAAACTTTAGTAAGGCCATGTGTAACACTAGAGATACCCAACAACATCAGATAGTAGTTCTTGACGCAACCAATGATGGACTAATTAAGAAACCTTATAGAAGTATACCCCTAATGAAGCGTCTAACATCTAATGAAATATTTATACGATACGGAGACGCGTCTCTCATGGACATGATAACTTTATCATTGTCTAAACAAGATATATCATTAAAAAGAAATGCCGAAGGAATACGTGTAAAACATAGTTTTTCAGCTGATGATATACAGGCAATTATGGAATCTGATTCGTTTTTAAAGTATAGTAGATCAAAACCAGCTGCGATGTATCAATATATATTTCTATCATTTTTTGCTAGTGGTAATTCCATAGATGACATATTGACAAATAGAGATTCTACCTTAGAATTTTCTAAAAGAACTAAAAGTAAAATTTTGTTTGGTAGGAATACCAGGTACGACATCACTGCAAAATCTAGTTTTGTATGTGGTATAGTACGAGGTAAATCATTGGATAAAACGTCTTTGGTTGAAATGATGTGGGATCTCAAGAAGAAAGGATTAATATATTCTATGGAATTTACCAATCTATTGAGCAAGAATACCTTTTATCTGTTCACATTTACTATCTACACTGATGAAGTATACGATTATCTAAATAATAATAAACTTTTTTCTGCAAAATGTTTAGTCGTGTCTACAAAAGGAGATGTGGAAAATTTTTCATCTCTAAAAAAAGATGTGGTCATTAGAGTT
>NC003310
ATGATCGTCTTACCGAATAAAGTTCGTATTTTCATCAATGATCGGATGAAAAAGGATATCTACTTGGGAATTTCTAATTTCGGATTCGAGAATGATATAGATGAAATCTTGGGAATTGCTCACTTGTTGGAACATCTACTTATATCCTTTGATTCTACTAATTTTTTAGCGAATGCTTCTACATCTAGAAGTTATATGAGTTTTTGGTGTAAATCTATTAATTCAGCGACGGAGACAGACGCAATCAGAACATTAGTTTCGTGGTTCTTTTCTAATGGAAAACTCAAAGATAATTTTTCCCTTTCTAGTATACGATTTCACATTAAAGAATTAGAAAACGAATACTATTTTAGAAATGAAGTATTCCATTGTATGGATATACTAACGTTTCTTAGCGGAGGCGATTTATATAACGGTGGGAGAATAGACATGATAGATAATCTTAATATAGTTCGTGATATGCTGGTAAATAGAATGCAAAGGATATCGGGATCGAATATCGTAATTTTTGTCAAGAGATTAGGACCTGGAACATTGGATTTCTTCAAACAGACATTTGGGTCTTTACCATCATGTCCGGAGATTATTCCTTCATCTATTCCAGTAAGTACAAACGGTAAAATAGTTATGACTCCGGCTCCATTTTATACAGTTATGGTAAGGATTAATCCCACATTAGATAATATTTTAGGGATTCTGTATTTGTACGAAACTTACCACTTAATAGACTATGAGACTATCGGCAACCAGTTATATTTAACGGTATCCTTTATCGATGAAACTGAATACGAGAGCTTTCTTCGTGGCGAGGCTATATTACAAATTAGTCAATGTCAAAGTATTAATATGAATTATAGCGACGATTATATGATGAACATCTATTTGAATTTTCCTTGGCTATCGCATGATTTATATGATTATATTACACGTATTAATGACGATAGTAAGTCGATATTAATATCCTTGACGAATGAAATATATGCATCTATAATTAATAGAGATATCATAGTTATTTACCCAAACTTTAGTAAGGCCATGTGTAACACTAGAGATACCCAACAACATCAGATAGTAGTTCTTGACGCAACCAATGATGGACTAATTAAGAAACCTTATAGAAGTATACCCCTAATGAAGCGTCTAACATCTAATGAAATATTTATACGATACGGAGACGCATCTCCCATGGACATGATAACTTTATCATTGTCTAAACAAGATATATCATTAAAAAGAAATGCCGAAGGAATACGTGTAAAACATAGTTTTTCAGCTGATGATATACAGGCAATTATGGAATCTGATTCGTTTTTAAAGTATAGTAGATCAAAACCAGCTGCGATGTATCAATATATATTTCTATCATTTTTTGCTAGTGGTAATTCCATAGATGACATATTGACAAATAGAGATTCTACCTTAGAATTTTCTAAAAGAACTAAAAGTAAAATTTTGTTTGGTAGGAATACCAGGTACGACATCACTGCAAAATCTAGTTTTGTATGTGGTATAGTACGAGGTAAATCATTGGATAAAACGTCTTTGGTTGAAATGATGTGGGATCTCAAGAAGAAAGGATTAATATATTCTATGGAATTTACCAATCTATTGAGCAAGAATACCTTTTATCTGTTCACATTTACTATCTACACTGATGAAGTATACGATTATCTAAATAATAATAAACTTTTTTCTGCAAAATGTTTAGTCGTGTCTACAAAAGGAGATGTGGAAAATTTTTCATCTCTAAAAAAAGATGTGGTCATTAGAGTT
>OP245347
ATGATCGTCTTACCGAATAAAGTTCGTATTTTCATCAATGATCGGATGAAAAAGGATATCTACTTGGGAATTTCTAATTTCGGATTCGAGAATGATATAGATGAAATCTTGGGAATTGCTCACTTGTTGGAACATCTACTTATATCCTTTGATTCTACTAATTTTTTAGCGAATGCTTCTACATCTAGAAGTTATATGAGTTTTTGGTGTAAATCTATTAATTCAGCGACGGAGTCAGACGCAATCAGAACATTAGTTTCGTGGTTCTTTTCTAATGGAAAACTCAAAGATAATTTTTCCCTTTCTAGTATACGATTTCACATTAAAGAATTAGAAAACGAATACTATTTTAGAAATGAAGTATTCCATTGTATGGATATACTAACGTTTCTTAGCGGAGGCGATTTATATAACGGTGGGAGAATAGACATGATAGATAATCTTAATATAGTTCGTGATATGCTGGTAAATAGAATGCAAAGGATATCGGGATCGAATATCGTAATTTTTGTCAAGAGATTAGGACCTGGAACATTGGATTTCTTCAAACAGACATTTGGGTCTTTACCATCATGTCCGGAGATTATTCCTTCATCTATTCCAGTAAGTACAAACGGTAAAATAGTTATGACTCCGGCTCCATTTTATACAGTTATGGTAAGGATTAATCCCACATTAGATAATATTTTAGGGATTCTGTATTTATACGAAACTTACCACTTAATAGACTATGAGACTATCGGCAACCAGTTATATTTAACGGTATCCTTTATCGATGAAACTGAATACGAGAGCTTTCTTCGTGGCGAGGCTATATTACAAATTAGTCAATGTCAAAGTATTAATATGAATTATAGCGACGATTATATGATGAACATCTATTTGAATTTTCCTTGGCTATCGCATGATTTATATGATTACATTACACGTATTAATGACGATAGTAAGTCGATATTAATATCCTTGACGAATGAAATATATACATCTATAATTAATAGAGATATCATAGTTATTTACCCAAACTTTAGTAAGGCCATGTGTAACACTAGAGATACCCAACAACATCAGATAGTAGTTCTTGACGCAACCAATGATGGACTAATTAAGAAACCTTATAGAAGTATACCCCTAATGAAGCGTCTAACATCTAATGAAATATTTATACGATACGGAGACGCGTCTCCCATGGACATGATAACTTTATCATTGTCTAAACAAGATATATCATTAAAAAGAAATGCCGAAGGAATACGTGTAAAACATAGTTTTTCAGCTGATGATATACAAGCAATTATGGAATCTGATTCGTTTTTAAAGTATAGTAGATCAAAACCAGCTGCGATGTATCAATATATATTTCTATCATTTTTTGCTAGTGGTAATTCCATAGATGACATATTGACAAATAGAGATTCTACCTTAGAATTTTCTAAAAGAACTAAAAGTAAAATTTTGTTTGGTAGGAATACCAGGTACGACATCACTGCAAAATCTAGTTTTGTATGTGGTATAGTACGAGGTAAATCATTGGATAAAACGTCTTTGGTTGAAATGATGTGGGATCTCAAGAAGAAAGGATTAATATATTCTATGGAATTTACCAATCTATTGAGCAAGAATACCTTTTATCTGTTCACATTTACTATCTACACTGATGAAGTATACGATTATCTAAATAATAATAAACTTTTTTCTGCAAAATGTTTAGTCGTGTCTACAAAAGGAGATGTGGAAAATTTTTCATCTCTAAAAAAAGATGTGGTCATTAGATTT
