# Supplementary material for: Evolutionary dissection of monkeypox virus: Positive Darwinian selection drives the adaptation of virus–host interaction proteins
Source: Front Cell Infect Microbiol. 2023 Jan 13;12:1083234. doi: 10.3389/fcimb.2022.1083234 (PMC9880225; doi:10.3389/fcimb.2022.1083234)
Supplement: Supplementary file 1 [file DataSheet_1.zip › Dataset_MPXV_coding_gene_allleles/MPXVgp073.fas]

>MT250197
ATGAAGAACGTACTGATTATTTTCGGTAAACCGTATTGTAGTATTTGTGAAAATGTCAGTGAGGCAGTAGAAGAATTAAAATCCGAGTATGATATACTCCATGTTGATATCTTATCATTTTTTTTAAAGGATGGTGATTCAAGTATGTTGGGTGACGTGAAGCGCGGAACCCTAATAGGAAACTTCGCCGCGCATCTATCTAACTACATCGTTTCCATTTTCAAATACAATCCACAGACAAAACAAATGGCATTTGTGGACATTAATAAATCCTTGGATTTCACCAAAACCGATAAATCGCTGGTGAATTTGGAAATTCTAAAATCCGAAATAGAAAAAGCTACCTATGGAGTTTGGCCACCTGTTACCGAA
>KP849471
ATGAAGAACGTACTGATTATTTTCGGTAAACCGTATTGTAGTATTTGTGAAAATGTCAGTGAGGCAGTAGAAGAATTAAAATCCGAGTATGATATACTCCATGTTGATATCTTATCATTTTTTTTAAAGGATGGTGATTCAAGTATGTTGGGTGACGTGAAGCGCGGAACCCTAATAGGAAACTTCGCAGCGCATCTATCTAACTACATCGTTTCCATTTTCAAATACAATCCACAGACAAAACAAATGGCATTTGTGGACATTAATAAATCCTTGGATTTCACCAAAACCGATAAATCGCTGGTGAATTTGGAAATTCTAAAATCCGAAATAGAAAAAGCTACCTATGGAGTTTGGCCACCTGTTACCGAA
>KP849470
ATGAAGAACGTGCTGATTATTTTCGGTAAACCGTATTGTAGTATTTGTGAAAATGTCAGTGAGGCAGTAGAAGAATTAAAATCCGAGTATGATATACTCCATGTTGATATCTTATCATTTTTTTTAAAGGATGGTGATTCAAGTATGTTGGGTGACGTGAAGCGCGGAACCCTAATAGGAAACTTCGCCGCGCATCTATCTAACTACATCGTTTCCATTTTCAAATACAATCCACAGACAAAACAAATGGCATTTGTGGACATTAATAAATCCTTGGATTTCACCAAAACCGATAAATCGCTGGTGAATTTGGAAATTCTAAAATCCGAAATAGAAAAAGCTACCTATGGAGTTTGGCCACCTGTTACCGAA
>OP414308
ATGAAGAACGTACTGATTATTTTCGGTAAACCGTATTGTAGTATTTGTGAAAATGTCAGTGAGGCAGTAGAAGAATTAAAATCCGAGTATGATATACTCCATGTTGATATCTTATCATTTTTTTTAAAGGATGGTGATTCAAGTATGTTGGGTGACGTGAAGCGCGGAACCCTAATAGGAAACTTCGCCGCGCATCTATCTAACTACATCGTTTCCATTTTCAAATACAATCCACAGACAAAACAAATGGCATTTGTGGACATTAATAAATCCTTGGATTTCACCAAAACCGATAAATCGCTGGTGAATTTGGAAATTCTAAAATCCGAAATAGAAAAAGCTACCTATGGAGTTTGGCCACCTGTTACCAAA
>OP413718
ATGAAGAACGTACTGATTATTTTCGGTAAACCGTATTGTAGTATTTGTGAAAATGTCAGTGAGGCAGTAGAAGAATTAAAATCCGAGTATGATATACTCCATGTTGATATCTTATCATTTTTTTTAAAGGATGGTGATTCAAGTATGTTGGGTGACGTGAAGCGCGGAACCCTAATAGGAAACTTTGCCGCGCATCTATCTAACTACATCGTTTCCATTTTCAAATACAATCCACAGACAAAACAAATGGCATTTGTGGACATTAATAAATCCTTGGATTTCACCAAAACCGATAAATCGCTGGTGAATTTGGAAATTCTAAAATCCGAAATAGAAAAAGCTACCTATGGAGTTTGGCCACCTGTTACCGAA
>OP390203
ATGAAGAACGTACTGATTATTTTTGGTAAACCGTATTGTAGTATTTGTGAAAATGTCAGTGAGGCAGTAGAAGAATTAAAATCCGAGTATGATATACTCCATGTTGATATCTTATCATTTTTTTTAAAGGATGGTGATTCAAGTATGTTGGGTGACGTGAAGCGCGGAACCCTAATAGGAAACTTCGCCGCGCATCTATCTAACTACATCGTTTCCATTTTCAAATACAATCCACAGACAAAACAAATGGCATTTGTGGACATTAATAAATCCTTGGATTTCACCAAAACCGATAAATCGCTGGTGAATTTGGAAATTCTAAAATCCGAAATAGAAAAAGCTACCTATGGAGTTTGGCCACCTGTTACCGAA
>OP310054
ATGAAGAACGTACTGATTATTTTCGGTAAACCGTATTGTAGTATTTGTGAAAATGTCAGTGATGCAGTAGAAGAATTAAAATCCGAGTATGATATACTCCATGTTGATATCTTATCATTTTTTTTAAAGGATGGTGATTCAAGTATGTTGGGTGACGTGAAGCGCGGAACCCTAATAGGAAACTTCGCCGCGCATCTATCTAACTACATCGTTTCCATTTTCAAATACAATCCACAGACAAAACAAATGGCATTTGTGGACATTAATAAATCCTTGGATTTCACCAAAACCGATAAATCGCTGGTGAATTTGGAAATTCTAAAATCCGAAATAGAAAAAGCTACCTATGGAGTTTGGCCACCTGTTACCGAA
>JX878412
ATGAAGAACGTACTGATTATTTTCGGTAAACCGTATTGTAGTATTTGTGAAAATGTCAGTGAGACAGTAGAAGAATTAAAATCCGAGTATGATATACTCCATGTTGATATCTTATCATTTTTTTTAAAGGATGGTGATTCAAGTATGTTGGGTGACGTGAAGCGCGGAACCCTAATAGGAAACTTCGCAGCGCATCTATCTAACTACATCGTTTCCATTTTCAAATACAATCCACAGACAAAACAAATGGCATTTGTGGACATTAATAAATCCTTGGATTTCACCAAAACCGATAAATCGCTGGTGAATTTGGAAATTCTAAAATCCGAAATAGAAAAAGCTACCTATGGAGTTTGGCCACCTGTTACCGAA
