# Supplementary material for: Evolutionary dissection of monkeypox virus: Positive Darwinian selection drives the adaptation of virus–host interaction proteins
Source: Front Cell Infect Microbiol. 2023 Jan 13;12:1083234. doi: 10.3389/fcimb.2022.1083234 (PMC9880225; doi:10.3389/fcimb.2022.1083234)
Supplement: Supplementary file 1 [file DataSheet_1.zip › Dataset_MPXV_coding_gene_allleles/MPXVgp074.fas]

>KP849470
ATGGGTATCAAAAACTTAAAATCGTTACTGCTGGAAAATAAATCACTGACGATATTAGATGATAATTTATACAAAGTATACAATGGAATATTTGTGGATACAATGAGTATTTATATAGCCGTCGCCAATTGTGTCAGAAACTTAGAAGAGTTAACTACGGTATTCATAAAATACGTAAACGGATGGGTAAAAAAGGGAGGACATGTAACCCTTTTTATCGATAGAGGAAGTATAAAAATTAAACAAGACGTTAGAGACAAGAGACGTAAATATTCTAAATTAACCAAGGACAGAAAAATGTTAGAATTAGAAAAGTGTACATCCGAAATACAAAATGTTACCGGATTTATGGAAGAAGAAATAAAGGCAGAAATGCAATTAAAAATCGATAAACTCACATTTCAAATATATTTATCTGATTATGATAACATAAAAATATCATTGAATGAGATACTAACACATTTCAACAATAATGAGAATGTTACATTATTTTATTGTGATGAACGAGACGCAGAATTCGTTATGTGTCTAGCGGCTAAAACACAGTTCTCTACCACAGGAGAATGGCCGTTAATAATAAGTACCGATCAGGATACTATGCTATTCGCGTCTGCTGATAATCATCCTAAGATGATAAAAAACTTAACTCAACTGTTTAAATTTGTTCCCTCGGCAGAGGATAACTATTTAGCAAAATTAACTGCATTAGTGAATGGATGTGATTTCTTTCCTGGACTCTATGGGGCATCTATAACACCCAACAACTTAAACAAAATACAATTGTTTAGTGATTTTACAATCGATAATATAGTCACTAGTTTGGCAATTAAAAATTATTATAGAAAGACTAACTCTACCGTAGACGTGCGTAATATTGTTACGTTTATAAACGATTACGCTAATTTAGACGATGTCTACTCGTATATTCCTCCTTGTCAATGCACTGTTCAAGAATTTATATTCTCCGCATTAGATGAAAAATGGAATGAATTTAAATCATCTTATTTAGAGAGCGTGCCGTTACCCTGCCAATTAATGTACGCATTAGAACCACGTAAGGAGATTGATGTTTCAGAAGTTAAAACTTTATCATCTTATATAGATTTCGAAAATACTAAATCAGATATCGATGTTATAAAATCTATATCCTCGATTTTTGGATATTCTAACGAAAACTGTAACACCATAGTGTTCGGCATCTATAAGGATAATTTACTACTGAGTATAAATAATTCATTTTACTTTAACGATAGTCTGTTAATAACCAATACTAAAAGTGATAATATAATAAATATAGGTTAC
>MT250197
ATGGGTATCAAAAACTTAAAATCGTTACTGCTGGAAAATAAATCACTGACGATATTAGATGATAATTTATACAAAGTATACAATGGAATATTTGTGGATACAATGAGTATTTATATAGCCGTCGCCAATTGTGTCAGAAACTTAGAAGAGTTAACTACGGTATTCATAAAATACGTAAACGGATGGGTAAAAAAGGGAGGACATGTAACCCTTTTTATCGATAGAGGAAGTATAAAAATTAAACAAGACGTTAGAGACAAGAGACGTAAATATTCTAAATTAACCAAGGACAGAAAAATGTTAGAATTAGAAAAGTGTACATCCGAAATACAAAATGTTACCGGATTTATGGAAGAAGAAATAAAGGCAGAAATGCAATTAAAAATCGATAAACTCACATTTCAAATATATTTATCTGATTATGATAACATAAAAATATCATTGAATGAGATACTAACACATTTCAACAATAATGAGAATGTTACATTATTTTATTGTGATGAACGAGACGCAGAATTCGTTATGTGTCTAGAGGCTAAAACACAGTTCTCTACCACAGGAGAATGGCCGTTAATAATAAGTACCGATCAGGATACTATGCTATTCGCGTCTGCTGATAATCATCCTAAGATGATAAAAAACTTAACTCAACTGTTTAAATTTGTTCCCTCGGCAGAGGATAACTATTTAGCAAAATTAACTGCATTAGTGAATGGATGTGATTTCTTTCCTGGACTCTATGGGGCATCTATAACACCCAACAACTTAAACAAAATACAATTGTTTAGTGATTTTACAATCGATAATATAGTCACTAGTTTGGCAATTAAAAATTATTATAGAAAGACTAACTCTACCGTAGACGTGCGTAATATTGTTACGTTTATAAACGATTACGCTAATTTAGACGATGTCTACTCGTATATTCCTCCTTGTCAATGCACTGTTCAAGAATTTATATTCTCCGCATTAGATGAAAAATGGAATGAATTTAAATCATCTTATTTAGAGAGCGTGCCGTTACCCTGCCAATTAATGTACGCATTAGAACCACGTAAGGAGATTGATGTTTCAGAAGTTAAAACTTTATCATCTTATATAGATTTCGAAAATACTAAATCAGATATCGATGTTATAAAATCTATATCCTCGATTTTTGGATATTCTAACGAAAACTGTAACACCATAGTGTTCGGCATCTATAAGGATAATTTACTACTGAGTATAAATAATTCATTTTACTTTAACGATAGTCTGTTAATAACCAATACTAAAAGTGATAATATAATAAATATAGGTTAC
>OP358276
ATGGGTATCAAAAACTTAAAATCGTTACTGCTGGAAAATAAATCACTGACGATATTAGATGATAATTTATACAAAGTATACAATGGAATATTTGTGGATACAATGAGTATTTATATAGCCGTCGCCAATTGTGTCAGAAACTTAGAAGAGTTAACTACGGTATTCATAAAATACGTAAACGGATGGGTAAAAAAGGGAGGACATGTAACCCTTTTTATCGATAGAGGAAGTATAAAAATTAAACAAGACGTTAGAGACAAGAGACGTAAATATTCTAAATTAACCAAGGACAGAAAAATGTTAGAATTAGAAAAGTGTACATCCGAAATACAAAATGTTACCGGATTTATGGAAGAAGAAATAAAGGCAGAAATGCAATTAAAAATCGATAAACTCACATTTCAAATATATTTATCTGATTATGATAACATAAAAATATCATTGAATGAGATACTAACACATTTCAACAATAATGAGAATGTTACATTATTTTATTGTGATGAACGAGACGCAGAATTCGTTATGTGTCTAGAGGCTAAAACACAGTTCTCTACCACAGGAGAATGGCCGTTAATAATAAGTACCGATCAGGATACTATGCTATTCGCGTCTGCTGATAATCATCCTAAGATGATAAAAAACTTAACTCAACTGTTTAAATTTGTTCCCTCGGCAGAGGATAACTATTTAGCAAAATTAACTGCATTAGTGAATGGATGTGATTTCTTTCCTGGACTCTATGGGGCATCTATAACACCCAACAACTTAAACAAAATACAATTGTTTAGTGATTTTACAATCGATAATATAGTCACTAGTTTGGCAATTAAAAATTATTATAGAAAGACTAACTCTACCGTAGACGTGCGTAATATTGTTACGTTTATAAACGATTACGCTAATTTAGACGATGTTTACTCGTATATTCCTCCTTGTCAATGCACTGTTCAAGAATTTATATTCTCCGCATTAGATGAAAAATGGAATGAATTTAAATCATCTTATTTAGAGAGCGTGCCGTTACCCTGCCAATTAATGTACGCATTAGAACCACGTAAGGAGATTGATGTTTCAGAAGTTAAAACTTTATCATCTTATATAGATTTCGAAAATACTAAATCAGATATCGATGTTATAAAATCTATATCCTCGATTTTTGGATATTCTAACGAAAACTGTAACACCATAGTGTTCGGCATCTATAAGGATAATTTACTACTGAGTATAAATAATTCATTTTACTTTAACGATAGTCTGTTAATAACCAATACTAAAAGTGATAATATAATAAATATAGGTTAC
>OP225966
ATGGGTATCAAAAACTTAAAATCGTTACTGCTGGAAAATAAATCACTGACGATATTAGATGATAATTTATACAAAGTATACAATGGAATATTTGTGGATACAATGAGTATTTATATAGCCGTCGCCAATTGTGTCAGAAACTTAGAAGAGTTAACTACGGTATTCATAAAATACGTAAACGGATGGGTAAAAAAGGGAGGACATGTAACCCTTTTTATCGATAGAGGAAGTATAAAAATTAAACAAGACGTTAGAGACAAGAGACGTAAATATTCTAAATTAACCAAGGACAGAAAAATGTTAGAATTAGAAAAGTGTACATCCAAAATACAAAATGTTACCGGATTTATGGAAGAAGAAATAAAGGCAGAAATGCAATTAAAAATCGATAAACTCACATTTCAAATATATTTATCTGATTATGATAACATAAAAATATCATTGAATGAGATACTAACACATTTCAACAATAATGAGAATGTTACATTATTTTATTGTGATGAACGAGACGCAGAATTCGTTATGTGTCTAGAGGCTAAAACACAGTTCTCTACCACAGGAGAATGGCCGTTAATAATAAGTACCGATCAGGATACTATGCTATTCGCGTCTGCTGATAATCATCCTAAGATGATAAAAAACTTAACTCAACTGTTTAAATTTGTTCCCTCGGCAGAGGATAACTATTTAGCAAAATTAACTGCATTAGTGAATGGATGTGATTTCTTTCCTGGACTCTATGGGGCATCTATAACACCCAACAACTTAAACAAAATACAATTGTTTAGTGATTTTACAATCGATAATATAGTCACTAGTTTGGCAATTAAAAATTATTATAGAAAGACTAACTCTACCGTAGACGTGCGTAATATTGTTACGTTTATAAACGATTACGCTAATTTAGACGATGTCTACTCGTATATTCCTCCTTGTCAATGCACTGTTCAAGAATTTATATTCTCCGCATTAGATGAAAAATGGAATGAATTTAAATCATCTTATTTAGAGAGCGTGCCGTTACCCTGCCAATTAATGTACGCATTAGAACCACGTAAGGAGATTGATGTTTCAGAAGTTAAAACTTTATCATCTTATATAGATTTCGAAAATACTAAATCAGATATCGATGTTATAAAATCTATATCCTCGATTTTTGGATATTCTAACGAAAACTGTAACACCATAGTGTTCGGCATCTATAAGGATAATTTACTACTGAGTATAAATAATTCATTTTACTTTAACGATAGTCTGTTAATAACCAATACTAAAAGTGATAATATAATAAATATAGGTTAC
>KP849471
ATGGGTATCAAAAACTTAAAATCGTTACTGTTGGAAAATAAATCACTGACGATATTAGATGATAATTTATACAAAGTATACAATGGAATATTTGTGGATACAATGAGTATTTATATAGCCGTCGCCAATTGTGTCAGAAACTTAGAAGAGTTAACTACGGTATTCATAAAATACGTAAACGGATGGGTAAAAAAGGGAGGACATGTAACCCTTTTTATCGATAGAGGAAGTATAAAAATTAAACAAGACGTTAGAGACAAGAGACGTAAATATTCTAAATTAACCAAGGACAGAAAAATGTTAGAATTAGAAAAGTGTACATCCGAAATACAAAATGTTACCGGATTTATGGAAGAAGAAATAAAGGCAGAAATGCAATTAAAAATCGATAAACTCACATTTCAAATATATTTATCTGATTATGATAACATAAAAATATCATTGAATGAGATACTAACACATTTCAACAATAATGAGAATGTTACATTATTTTATTGTGATGAACGAGACGCAGAATTCGTTATGTGTCTAGAGGCTAAAACACAGTTCTCTACCACAGGAGAATGGCCGTTAATAATAAGTACCGATCAGGATACTATGCTATTCGCGTCTGCTGATAATCATCCTAAGATGATAAAAAACTTAACTCAACTGTTTAAATTTGTTCCCTCGGCAGAGGATAACTATTTAGCAAAATTAACTGCATTAGTGAATGGATGTGATTTCTTTCCTGGACTCTATGGGGCATCTATAACACCCAACAACTTAAACAAAATACAATTGTTTAGTGATTTTACAATCGATAATATAGTCACTAGTTTGGCAATTAAAAATTATTATAGAAAGACTAACTCTACCGTAGACGTGCGTAATATTGTTACGTTTATAAACGATTACGCTAATTTAGAAGATGTCTACTCGTATATTCCTCCTTGTCAATGCACTGTTCAAGAATTTATATTCTCCGCATTAGATGAAAAATGGAATGAATTTAAATCATCTTATTTAGAGAGCGTGCCGTTACCCTGCCAATTAATGTACGCATTAGAACCACGTAAGGAGATTGATGTTTCAGAAGTTAAAACTTTATCATCTTATATAGATTTCGAAAATACTAAATCAGATATCGATGTTATAAAATCTATATCCTCGATTTTTGGATATTCTAATGAAAACTGTAACACCATAGTGTTCGGCATCTATAAGGATAATTTACTACTGAGTATAAATAATTCATTTTACTTTAACGATAGTCTGTTAATAACCAATACTAAAAGTGATAATATAATAAATATAGGTTAC
>KP849469
ATGGGTATCAAAAACTTAAAATCGTTACTGTTGGAAAATAAATCACTGACGATATTAGATGATAATTTATACAAAGTATACAATGGAATATTTGTGGATACAATGAGTATTTATATAGCCGTCGCCAATTGTGTCAGAAACTTAGAAGAGTTAACTACGGTATTCATAAAATACGTAAACGGATGGGTAAAAAAGGGAGGACATGTAACCCTTTTTATCGATAGAGGAAGTATAAAAATTAAACAAGACGTTAGAGACAAGAGACGTAAATATTCTAAATTAACCAAGGACAGAAAAATGTTAGAATTAGAAAAGTGTACATCCGAAATACAAAATGTTACCGGATTTATGGAAGAAGAAATAAAGGCAGAAATGCAATTAAAAATCGATAAACTCACATTTCAAATATATTTATCTGATTATGATAACATAAAAATATCATTGAATGAGATACTAACACATTTCAACAATAATGAGAATGTTACATTATTTTATTGTGATGAACGAGACGCAGAATTCGTTATGTGTCTAGAGGCTAAAACACAGTTCTCTACCACAGGAGAATGGCCGTTAATAATAAGTACCGATCAGGATACTATGCTATTCGCGTCTGCTGATAATCATCCTAAGATGATAAAAAACTTAACTCAACTGTTTAAATTTGTTCCCTCGGCAGAGGATAACTATTTAGCAAAATTAACTGCATTAGTGAATGGATGTGATTTCTTTCCTGGACTCTATGGGGCATCTATAACACCCAACAACTTAAACAAAATACAATTGTTTAGTGATTTTACAATCGATAATATAGTCACTAGTTTGGCAATTAAAAATTATTATAGAAAGACTAACTCTACCGTAGACGTGCGTAATATTGTTACGTTTATAAACGATTACGCTAATTTAGAAGATGTCTACTCGTATATTCCTCCTTGTCAATGCACTGTTCAAGAATTTATATTCTCCGCATTAGATGAAAAATGGAATGAATTTAAATCATCTTATTTAAAGAGCGTGCCGTTACCCTGCCAATTAATGTACGCATTAGAACCACGTAAGGAGATTGATGTTTCAGAAGTTAAAACTTTATCATCTTATATAGATTTCGAAAATACTAAATCAGATATCGATGTTATAAAATCTATATCCTCGATTTTTGGATATTCTAATGAAAACTGTAACACCATAGTGTTCGGCATCTATAAGGATAATTTACTACTGAGTATAAATAATTCATTTTACTTTAACGATAGTCTGTTAATAACCAATACTAAAAGTGATAATATAATAAATATAGGTTAC
>KJ642618
ATGGGTATCAAAAACTTAAAATCGTTACTGTTAGAAAATAAATCACTGACGATATTAGATGATAATTTATACAAAGTATACAATGGAATATTTGTGGATACAATGAGTATTTATATAGCCGTCGCCAATTGTGTCAGAAACTTAGAAGAGTTAACTACGGTATTCATAAAATACGTAAACGGATGGGTAAAAAAGGGAGGACATGTAACCCTTTTTATCGATAGAGGAAGTATAAAAATTAAACAAGACGTTAGAGACAAGAGACGTAAATATTCTAAATTAACCAAGGACAGAAAAATGTTAGAATTAGAAAAGTGTACATCCGAAATACAAAATGTTACCGGATTTATGGAAGAAGAAATAAAGGCAGAAATGCAATTAAAAATCGATAAACTCACATTTCAAATATATTTATCTGATTATGATAACATAAAAATATCATTGAATGAGATACTAACACATTTCAACAATAATGAGAATGTTACATTATTTTATTGTGATGAACGAGACGCAGAATTCGTTATGTGTCTAGAGGCTAAAACACAGTTCTCTACCACAGGAGAATGGCCGTTAATAATAAGTACCGATCAGGATACTATGCTATTCGCGTCTGCTGATAATCATCCTAAGATGATAAAAAACTTAACTCAACTGTTTAAATTTGTTCCCTCGGCAGAGGATAACTATTTAGCAAAATTAACTGCATTAGTGAATGGATGTGATTTCTTTCCTGGACTCTATGGGGCATCTATAACACCCAACAACTTAAACAAAATACAATTGTTTAGTGATTTTACAATCGATAATATAGTCACTAGTTTGGCAATTAAAAATTATTATAGAAAGACTAACTCTACCGTAGACGTGCGTAATATTGTTACGTTTATAAACGATTACGCTAATTTAGAAGATGTCTACTCGTATATTCCTCCTTGTCAATGCACTGTTCAAGAATTTATATTCTCCGCATTAGATGAAAAATGGAATGAATTTAAATCATCTTATTTAGAGAGCGTGCCGTTACCCTGCCAATTAATGTACGCATTAGAACCACGTAAGGAGATTGATGTTTCAGAAGTTAAAACTTTATCATCTTATATAGATTTCGAAAATACTAAATCAGATATCGATGTTATAAAATCTATATCCTCGATTTTTGGATATTCTAATGAAAACTGTAACACCATAGTGTTCGGCATCTATAAGGATAATTTACTACTGAGTATAAATAATTCATTTTACTTTAACGATAGTCTGTTAATAACCAATACTAAAAGTGATAATATAATAAATATAGGTTAC
>NC003310
ATGGGTATCAAAAACTTAAAATCGTTACTGTTGGAAAATAAATCACTGACGATATTAGATGATAATTTATACAAAGTATACAATGGAATATTTGTGGATACAATGAGTATTTATATAGCCGTCGCCAATTGTGTCAGAAACTTAGAAGAGTTAACTACGGTATTCATAAAATACGTAAACGGATGGGTAAAAAAGGGAGGACATGTAACCCTTTTTATCGATAGAGGAAGTATAAAAATTAAACAAGACGTTAGAGACAAGAGACGTAAATATTCTAAATTAACCAAGGACAGAAAAATGTTAGAATTAGAAAAGTGTACATCCGAAATACAAAATGTTACCGGATTTATGGAAGAAGAAATAAAGGCAGAAATGCAATTAAAAATCGATAAACTCACATTTCAAATATATTTATCTGATTATGATAACATAAAAATATCATTGAATGAGATACTAACACATTTCAACAATAATGAGAATGTTACATTATTTTATTGTGATGAACGAGACGCAGAATTCGTTATGTGTCTAGAGGCTAAAACACAGTTCTCTACCACAGGAGAATGGCCGTTAATAATAAGTACCGATCAGGATACTATGCTATTCGCGTCTGCTGATAATCATCCTAAGATGATAATAAACTTAACTCAACTGTTTAAATTTGTTCCCTCGGCAGAGGATAACTATTTAGCAAAATTAACTGCATTAGTGAATGGATGTGATTTCTTTCCTGGACTCTATGGGGCATCTATAACACCCAACAACTTAAACAAAATACAATTGTTTAGTGATTTTACAATCGATAATATAGTCACTAGTTTGGCAATTAAAAATTATTATAGAAAGACTAACTCTACCGTAGACGTGCGTAATATTGTTACGTTTATAAACGATTACGCTAATTTAGAAGATGTCTACTCGTATATTCCTCCTTGTCAATGCACTGTTCAAGAATTTATATTCTCCGCATTAGATGAAAAATGGAATGAATTTAAATCATCTTATTTAGAGAGCGTGCCGTTACCCTGCCAATTAATGTACGCATTAGAACCACGTAAGGAGATTGATGTTTCAGAAGTTAAAACTTTATCATCTTATATAGATTTCGAAAATACTAAATCAGATATCGATGTTATAAAATCTATATCCTCGATTTTTGGATATTCTAATGAAAACTGTAACACCATAGTGTTCGGCATCTATAAGGATAATTTACTACTGAGTATAAATAATTCATTTTACTTTAACGATAGTCTGTTAATAACCAATACTAAAAGTGATAATATAATAAATATAGGTTAC
>JX878417
ATGGGTATCAAAAACTTAAAATCGTTACTGTTGGAAAATAAATCACTGACGATATTAGATGATAATTTATACAAAGTATACAATGGAATATTTGTGGATACAATGAGTATTTATATAGCCGTCGCCAATTGTGTCAGAAACTTAGAAGAGTTAACTACGGTATTCATAAAATACGTAAACGGATGGGTAAAAAAGGGAGGACATGTAACCCTTTTTATCGATAGAGGAAGTATAAAAATTAAACAAGACGTTAGAGACAAGAGACGTAAATATTCTAAATTAACCAAGGACAGAAAAATGTTAGAATTAGAAAAGTGTACATCCGAAATACAAAATGTTACCGGATTTATGGAAGAAGAAATAAAGGCAGAAATGCAATTAAAAATCGATAAACTCACATTTCAAATATATTTATCTGATTATGATAACATAAAAATATCATTGAATGAGATACTAACACATTTCAACAATAATGAGAATGTTACATTATTTTATTGTGACGAACGAGACGCAGAATTCGTTATGTGTCTAGAGGCTAAAACACAGTTCTCTACCACAGGAGAATGGCCGTTAATAATAAGTACCGATCAGGATACTATGCTATTCGCGTCTGCTGATAATCATCCTAAGATGATAAAAAACTTAACTCAACTGTTTAAATTTGTTCCCTCGGCAGAGGATAACTATTTAGCAAAATTAACTGCATTAGTGAATGGATGTGATTTCTTTCCTGGACTCTATGGGGCATCTATAACACCCAACAACTTAAACAAAATACAATTGTTTAGTGATTTTACAATCGATAATATAGTCACTAGTTTGGCAATTAAAAATTATTATAGAAAGACTAACTCTACCGTAGACGTGCGTAATATTGTTACGTTTATAAACGATTACGCTAATTTAGAAGATGTCTACTCGTATATTCCTCCTTGTCAATGCACTGTTCAAGAATTTATATTCTCCGCATTAGATGAAAAATGGAATGAATTTAAATCATCTTATTTAGAGAGCGTGCCGTTACCCTGCCAATTAATGTACGCATTAGAACCACGTAAGGAGATTGATGTTTCAGAAGTTAAAACTTTATCAGCTTATATAGATTTCGAAAATACTAAATCAGATATCGATGTTATAAAATCTATATCCTCGATTTTTGGATATTCTAATGAAAACTGTAACACCATAGTGTTCGGCATCTATAAGGATAATTTACTACTGAGTATAAATAATTCATTTTACTTTAACGATAGTCTGTTAATAACCAATACTAAAAGTGATAATATAATAAATATAGGTTAC
>OP245333
ATGGGTATCAAAAACTTAAAATCGTTACTGCTGGAAAATAAATCACTGACGATATTAGATGATAATTTATACAAAGTATACAATGGAATATTTGTGGATACAATGAGTATTTATATAGCCGTCGCCAATTGTGTCAGAAACTTAGAAGAGTTAACTACGGTATTCATAAAATACGTAAACGGATGGGTAAAAAAGGGAGGACATGTAACCCTTTTTATCGATAGAGGAAGTATAAAAATTAAACAAGACGTTAGAGACAAGAGACGTAAATATTCTAAATTAACCAAGGACAGAAAAATGTTAGAATTAGAAAAGTGTACATCCGAAATACAAAATGTTACCGGATTTATGGAAGAAGAAATAAAGGCAGAAATGCAATTAAAAATCGATAAACTCACATTTCAAATATATTTATCTGATTATGATAACATAAAAATATCATTGAATGAGATACTAACACATTTCAACAATAATGAGAATGTTACATTATTTTATTGTGATGAACGAGACGCAGAATTCGTTATGTGTCTAGAGGCTAAAACACAGTTCTCTACCACAGGAGAATGGCCGTTAATAATAAGTACCGATCAGGATACTATGCTATTCGCGTCTGCTGATAATCATCCTAAGATGATAAAAAACTTAACTCAACTGTTTAAATTTGTTCCCTCGGCAGAGGATAACTATTTAGCAAAATTAACTGCATTAGTGAATGGATGTGATTTCTTTCCTGGACTCTATGGGGCATCTATAACACCCAACAACTTAAACAAAATACAATTGTTTAGTGATTTTACAATCGATAATATAGTCACTAGTTTGGCAATTAAAAATTATTATAGAAAGACTAACTCTACCGTAGACGTGCGTAATATTGTTACGTTTATAAACGATTACGCTAATTTAGACGATGTCTACTCGTATATTCCTCCTTGTCAATGCACTGTTCAAGAATTTATATTCTCCGCATTAGATAAAAAATGGAATGAATTTAAATCATCTTATTTAGAGAGCGTGCCGTTACCCTGCCAATTAATGTACGCATTAGAACCACGTAAGGAGATTGATGTTTCAGAAGTTAAAACTTTATCATCTTATATAGATTTCGAAAATACTAAATCAGATATCGATGTTATAAAATCTATATCCTCGATTTTTGGATATTCTAACGAAAACTGTAACACCATAGTGTTCGGCATCTATAAGGATAATTTACTACTGAGTATAAATAATTCATTTTACTTTAACGATAGTCTGTTAATAACCAATACTAAAAGTGATAATATAATAAATATAGGTTAC
