# Supplementary material for: Evolutionary dissection of monkeypox virus: Positive Darwinian selection drives the adaptation of virus–host interaction proteins
Source: Front Cell Infect Microbiol. 2023 Jan 13;12:1083234. doi: 10.3389/fcimb.2022.1083234 (PMC9880225; doi:10.3389/fcimb.2022.1083234)
Supplement: Supplementary file 1 [file DataSheet_1.zip › Dataset_MPXV_coding_gene_allleles/MPXVgp076.fas]

>MN648051
ATGGATCCGGTTAATTTTATCAAGACATATGCGCCTAGAGGTTCTATTATTTTTATTAATTATGCCATGTCATTAACTAGTCATTTGAATCCATCGATAGAAAAACATGTGGGTATTTATTATGGTACGTTATTATCGGAACACTTGGTAGTTGAATCTACCTATAGAAAAGGAGTTAGAATAGTCCCATTGGATAGATTTTTTGAAGGATATCTTAGTGCAAAAGTATACATGTTAGAGAATATTCAAGTTATGAAAATAGCAGCTGATATGTCGTTAACTTTACTAGGTATTCCATATGGATTTGGTCATGATAGAATGTATTGTTTTAAATTGGTAGCTGAATGTTATAAAAATGCCGGTATTGATACATCGTCTAAACGAATATTAGGTAAAGATATTTTTCTGAGCCAAAACTTTACAGATGATAATAGATGGATAAAGATATATGATTCTAATAATTTAACATTTTGGCAAATTGATTACCTTAAAGGG
>KJ642616
ATGGATCCGGTTAATTTTATCAAGACATATGCGCCTAGAGGTTCTATTATTTTTATTAATTATGCCATGTCATTAACTAGTCATTTGAATCCATCGATAGAAAAACATGTGGGTATTTATTATGGTACGTTATTATCGGAACACTTGGTAGTTGAATCTACCTATAGAAAAGGAGTTAGAATAGTCCCATTGGATAGATTTTTTGAAGGATATCTTAGTGCAAAAGTATACATGTTAGAGAATATTCAAGTTATGAAAATAGCAGCTGATATGTCGTTAACTTTAGTAGGTATTCCATATGGATTTGGTCATGATAGAATGTATTGTTTTAAATTGGTAGCTGAATGTTATAAAAATGCCGGTATTGATACATCGTCTAAACGAATATTAGGTAAAGATATTTTTCTGAGCCAAAACTTTACAGATGATAATAGATGGATAAAGATATATGATTCTAATAATTTAACATTTTGGCAAATTGATTACCTTAAAGGG
>OP450986
ATGGATCCGGTTAATTTTATCAAGACATATGCGCCTAGAGGTTCTATTATTTTTATTAATTATGCCATGTCATTAACTAGTCATTTGAATCCATCGATAGAAAAACATGTGGGTATTTATTATGGTACGTTATTATCGGAACACTTGGTAGTTGAATCTACCTATAGAAAAGGAGTTAGAATAGTCCCATTGGATAGATTTTTTGAAGGATATCTTAGTGCAAAAGTATACATGTTAGAGAATATTCAAGTTATGAAAATAGCAGCTGATATGTCGTTAACTTTACTAGGTATTCCATATGGATTTGGTCATGATAGAATGTATTGTTTTAAATTGGTAGCTGAATGTTATAAAAATGCCGGTATTGATACATCGTCTAAACGAATATTAGGTAAAGATATTTTTCTGAGCCAAAACTTTACAGATAATAATAGATGGATAAAGATATATGATTCTAATAATTTAACATTTTGGCAAATTGATTACCTTAAAGGG
>OP442938
ATGGATCCGGTTAATTTTATCAAGACATATGCGCCTAGAGGTTCTATTATTTTTATTAATTATGCCATGTCATTAACTAGTCATTTGAATCCATCGATAGAAAAACATGTGGGTATTTATTATGGTACGTTATTATCGGAACACTTGGTAGTTGAATCTACCTATAGAAAAGGAGTTAGAATAGTCCCATTGGATAGATTTTTTGAAGGATATCTTAGTGCAAAAGTATACATGTTAGAGAATATTCAAGTTATGAAAATAGCAGCTGATATGTCGTTAACTTTACTAGGTATTCCATATGGATTTGGTCATGATAGAATGTATTGTTTTAAATTGGTAGCTGAATGTTATAAAAATGCCGGTATTGATACATCGTCTAAACGAATATTAGGTAAAGATATTTTTCTAAGCCAAAACTTTACAGATGATAATAGATGGATAAAGATATATGATTCTAATAATTTAACATTTTGGCAAATTGATTACCTTAAAGGG
>OP381204
ATGGATCCGGTTAATTTTATCAAGACATATGCGCCTAGAGGTTCTATTATTTTTATTAATTATGCCATGTCATTAACTAGTCATTTGAATCCATCGATAGAAAAACATGTGGGTATTTATTATGGTACGTTATTATCGGAACACTTGGTAGTTGAATCTACCTATAGAAAAGGAGTTAGAATAGTCCCATTGGATAGATTTTTTGAAGGATATCTTAGTGCAAAAGTATACATGTTAGAGAATATTCAAGTTATGAAAATAGCAGCTGATATGTCGTTAACTTTACTAGGTATTCCATATGGATTTGGTCATAATAGAATGTATTGTTTTAAATTGGTAGCTGAATGTTATAAAAATGCCGGTATTGATACATCGTCTAAACGAATATTAGGTAAAGATATTTTTCTGAGCCAAAACTTTACAGATGATAATAGATGGATAAAGATATATGATTCTAATAATTTAACATTTTGGCAAATTGATTACCTTAAAGGG
>OP414334
ATGGATCCGGTTAATTTTATCAAGACATATGCGCCTAGAGGTTCTATTATTTTTATTAATTATGCCATGTCATTAACTAGTCATTTGAATCCATCGATAGAAAAACATGTGGGTATTTATTATGGTACGTTATTATCGGAACACTTGGTAGTTGAATCTACCTATAGAAAAGGAGTTAGAATAGTCCCATTGGATAGATTTTTTGAAGGATATCTTAGTGCAAAAGTATACATGTTAGAGAATATTCAAGTTATGAAAATAGCAGCTGATATGTCGTTAACTTTACTAGGTATTCCATATGGATTTGGTCATGATAGAATGTATTGTTTTAAATTGGTAGCTGAATGTTATAAAAATGCCGGTATTGATACATTGTCTAAACGAATATTAGGTAAAGATATTTTTCTGAGCCAAAACTTTACAGATGATAATAGATGGATAAAGATATATGATTCTAATAATTTAACATTTTGGCAAATTGATTACCTTAAAGGG
>OP204857
ATGGATCCGGTTAATTTTATCAAGACATATGCGCCTAGAGGTTCTATTATTTTTATTAATTATGCCATGTCATTAACTAGTCATTTGAATCCATCGATAGAAAAACATGTGGGTATTTATTATGGTACGTTATTATCGGAACACTTGGTAGTTGAATCTACCTATAGAAAAGGAGTTAGAATAGTCCCATTGGATAGATTTTTTGAAGGATATCTTAGTGCAAAAGTATACATGTTAGAGAATATTCAAGTTATGAAAATAGCAGCTGATATGTCGTTAACTTTACTAGGTATTCCATATGGATTTGGTCATGATAGAATGTATTGTTTTAAATTGGTAGCTGAATGTTATAAAAATGTCGGTATTGATACATCGTCTAAACGAATATTAGGTAAAGATATTTTTCTGAGCCAAAACTTTACAGATGATAATAGATGGATAAAGATATATGATTCTAATAATTTAACATTTTGGCAAATTGATTACCTTAAAGGG
>ON843181
ATGGATCCGGTTAATTTTATCAAGACATATGCGCCTAGAGGTTCTATTATTTTTATTAATTATGCCATGTCATTAACTAGTCATTTGAATCCATTGATAGAAAAACATGTGGGTATTTATTATGGTACGTTATTATCGGAACACTTGGTAGTTGAATCTACCTATAGAAAAGGAGTTAGAATAGTCCCATTGGATAGATTTTTTGAAGGATATCTTAGTGCAAAAGTATACATGTTAGAGAATATTCAAGTTATGAAAATAGCAGCTGATATGTCGTTAACTTTACTAGGTATTCCATATGGATTTGGTCATGATAGAATGTATTGTTTTAAATTGGTAGCTGAATGTTATAAAAATGCCGGTATTGATACATCGTCTAAACGAATATTAGGTAAAGATATTTTTCTGAGCCAAAACTTTACAGATGATAATAGATGGATAAAGATATATGATTCTAATAATTTAACATTTTGGCAAATTGATTACCTTAAAGGG
>KP849471
ATGGATCCGGTTAATTTTATCAAGACATATGCGCCTAGAGGTTCTATTATTTTTATTAATTATGCCATGTCATTAACTAGTCATTTGAATCCATCGATAGAAAAACATGTGGGTATTTATTATGGTACGTTATTATCGGAACACTTGGTAGTTGAATCTACCTATAGAAAAGGAGTTAGAATAATCCCATTGGATAGATTTTTTGAAGGATATCTTAATGCAAAAGTATACATGTTAGAGAATATTCAAGTTATGAAAATAGCAGCTGATATGTCGTTAACTTTACTAGGTATTCCATATGGATTTGGTCATGATAGAATGTATTGTTTTAAATTGGTAGCTGAATGTTATAAAAATGCCGGTATTGATACATCGTCTAAACGAATATTAGGTAAAGATATTTTTCTGAGCCAAAACTTTACAGATGATAATAGATGGATAAAGATATATGATTCTAATAATTTAACATTTTGGCAAATTGATTACCTTAAAGGG
>JX878412
ATGGATCCGGTTAATTTTATCAAGACATATGCGCCTAGAGGTTCTATTATTTTTATTAATTATGCCATGTCATTAACTAGTCATTTGAATCCATCGATAGAAAAACATGTGGGTATTTATTATGGTACGTTATTATCGGAACACTTGGTAGTTGAATCTACCTATAGAAAAGGAGTTAGAATAATCCCATTGGATAGATTTTTTGAAGGATATCTTAATGCAAAAGTATACATGTTAGAGAATATTCAAGTTATGAAAATAGCAGCTGATATGTCGTTAACTTTACTAGGTATTCCATATGGATTTGGTCATGATAGAATGTATTGTTTTAAATTGGTAGCTGAATGTTATAAAAATGCCGGTATTGACACATCGTCTAAACGAATATTAGGTAAAGATATTTTTCTGAGCCAAAACTTTACAGATGATAATAGATGGATAAAGATATATGATTCTAATAATTTAACATTTTGGCAAATTGATTACCTTAAAGGG
>NC003310
ATGGATCCGGTTAATTTTATCAAGACATATGCGCCTAGAGGTTCTATTATTTCTATTAATTATGCCATGTCATTAACTAGTCATTTGAATCCATCGATAGAAAAACATGTGGGTATTTATTATGGTACGTTATTATCGGAACACTTGGTAGTTGAATCTACCTATAGAAAAGGAGTTAGAATAATCCCATTGGATAGATTTTTTGAAGGATATCTTAATGCAAAAGTATACATGTTAGAGAATATTCAAGTTATGAAAATAGCAGCTGATATGTCGTTAACTTTACTAGGTATTCCATATGGATTTGGTCATGATAGAATGTATTGTTTTAAATTGGTAGCTGAATGTTATAAAAATGCCGGTATTGATACATCGTCTAAACGAATATTAGGTAAAGATATTTTTCTGAGCCAAAACTTTACAGATGATAATAGATGGATAAAGATATATGATTCTAATAATTTAACATTTTGGCAAATTGATTACCTTAAAGGG
>OP324467
ATGGATCCGGTTAATTTTATCAAGACATATGCGCCTAGAGGTTCTATTATTTTTATTAATTATGCCATGTCATTAACTAGTCATTTGAATCCATCGATAGAAAAACATGTGGGTATTTATTATGGTACGTTATTATCGGAACACTTGGTAGTTGAATCTACCTATAGAAAAGGAGTTAGAATAGTCCCATTGGATAGATTTTTTGAAGGATATCTTAGTGCAAAAGTATACATGTTAGAGAATATTCAAGTTATGAAAATAGCAGCTGATATGTCGTTAACTTTACTAGGTATTCCATATGGATTTGGTCATGATAGAATGTATTGTTTTAAATTGGTAGCTGAATGTTATAAAAATGCCGGTATTGATACATCGTCTAAACGAATATTAGGTAAAGATATTTTTCTGAGCCAAAACTTTACAGATGATAATAGATGGATAAAGATATATGATTCTAATAATTTAACATTTTGGCAAATTGATTACCTTAAAGGG
