# Supplementary material for: Evolutionary dissection of monkeypox virus: Positive Darwinian selection drives the adaptation of virus–host interaction proteins
Source: Front Cell Infect Microbiol. 2023 Jan 13;12:1083234. doi: 10.3389/fcimb.2022.1083234 (PMC9880225; doi:10.3389/fcimb.2022.1083234)
Supplement: Supplementary file 1 [file DataSheet_1.zip › Dataset_MPXV_coding_gene_allleles/MPXVgp077.fas]

>MT903346
ATGGCTACA---GAACAGCGTCGTTCTACAATTTTTGACATAGTTTCAAAATGTATAGTGCAATCTGTATTGAGAGATATATCTATTAATTCTGAATACATAGAGTCCAAAGCTAAACAATTGTGCTATTGTCCGGCATCGAAAAAGGAATCAGTGATTAATGGTATCTACAATTGTTGCGAGTCAAATATAGAAATAATGGACAAAGAGCAGCTATTAAAAATATTGGACAATCTTCGATGTCATTCAGTTCATGTATGCAACGCCACAGATTTCTGGAGACTATATAATTCGTTAAAACGGTTTACTCATACTACAGCATTCTTTAATACGTGCAAGCCCACTATTCTAGCCACACTAAACACTTTGATAACCCTGATTTTATCTAACAAGTTATTGTATGCGGCAGAAATGGTAGAGTATCTAGAGAACCAAATAGATTCATCAAATAAATCAATGTCTCAAGAACTAGCAGAATTATTGGAAATGAAATATGCTCTCATTAATCTGGTACAATATAGGATTTTGCCAATGATCATCGGTGAGCCTATTATAGTAGCTGGATTTTCTGGTAAAGAACCAATTTCTGATTATTCTGCAGAAGTGGAAAGGCTAATGGAACTACCAGTTAAAACTGATATAGTGAATACCACATATGACTTCTTAGCCAGAAAAGGTATTGATACTAGTAACAATATAGCAGAATATATAGCCGGCTTGAAAATAGAAGAGATTGAAAAGGTAGAAAAATATTTACCAGAAGTTATATCTACAATTGCCAATAGTAATATAATAAAAAATAAAAAATCTATCTTTCCGGCCAATATCAACGATAAACAGATCATGGAATGCTCTAGAATGCTAGACACGAGTGAGAAATACTCTAAAGGATATAAAACTGATGGAGCTGTGACTAGTCCATTGACGGGAAATAATACAATTACAACATTTATACCAATTTCTGCATCCGATATGCAAAAGTTTACCATTTTAGAATATCTTTACATTATGAGAGTGATGGCAAATAACGTTAAGAAAAAGAACGAGGGAAAAAACAACGGAGGAGTAGTTATGCATATTAACTCACCCTTTAAGGTAATCAATTTGCCAAAATGT
>MG693725
ATGGCTACA---GAACAGCGTCGTTCTACAATTTTTGACATAGTTTCAAAATGTATAGTGCAATCTGTATTGAGAGATATATCTATTAATTCTGAATACATAGAGTCCAAAGCTAAACAATTGTGCTATTGTCCGGCATCGAAAAAGGAATCAGTGATTAATGGTATCTACAATTGTTGCGAGTCAAATATAGAAATAATGGACAAAGAGCAGCTATTAAAAATATTGGACAATCTTCGATGTCATTCAGTTCATGTATGCAACGCCACAGATTTCTGGAGACTATATAATTCGTTAAAACGGTTTACTCATACTACAGCATTCTTTAATACGTGCAAGCCCACTATTCTAGCCACACTAAACACTTTGATAACCCTGATTTTATCTAACAAGTTATTGTATGCGGCAGAAATGGTAGAGTATCTAGAGAACCAAATAGATTCATCAAATAAATCAATGTCTCAAGAACTAGCAGAATTATTGGAAATGAAATATGCTCTCATTAATCTGGTACAATATAGGATTTTGCCAATGATCATCGGTGAGCCTATTATAGTAGCTGGATTTTCTGGTAAAGAACCAATTTCTGATTATTCTGCAGAAGTGGAAAGGCTAATGGAACTACCAGTTAAAACTGATATAGTGAATACCACATATGACTTCTTAGCCAGAAAAGGTATTGATACTAGTAACAATATAGCAGAATATATAGCCGGCTTGAAAATAGAAGAGATTGAAAAGGTAGAAAAATATTTACCAGAAGTTATATCTACAATTGCCAATAGTAATATAATAAAAAATAAAAAATCTATCTTTCCGGCCAATATCAACGATAAACAGATCATGGAATGCTCTAGAATGCTAGACACGAGTGAGAAATACTCTAAAGGATATAAAACTGATGGAGCTGTGACTAGTCCATTGACGGGAAATAATACAATTACAACATTTATACCAATTTCTGCATCCGATATGCAAAAGTTTACCATTTTAGAATATCTTTACATTATGAGAGTGATGGCAAACAACGTTAAGAAAAAGAACGAGGGAAAAAACAACGGAGGAGTAGTTATGCATATTAACTCACCCTTTAAGGTAATCAATTTGCCAAAATGT
>MN648051
ATGGCTACA---GAACAGCGTCGTTCTACAATTTTTGACATAGTTTCAAAATGTATAGTGCAATCTGTATTGAGAGATATATCTATTAATTCTGAATACATAGAGTCCAAAGCTAAACAATTGTGCTATTGTCCGGCATCGAAAAAGGAATCAGTGATTAATGGTATCTACAATTGTTGCGAGTCAAATATAGAAATAATGGACAAAGAGCAGCTATTAAAAATATTGGACAATCTTCGATGTCATTCAGTTCATGTATGCAACGCCACAGATTTCTGGAGACTATATAATTCGTTAAAACGGTTTACTCATACTACAGCATTCTTTAATACGTGCAAGCCCACTATTCTAGCCACACTAAACACTTTGATAACCCTGATTTTATCTAACAAGTTATTGTATGCGGCAGAAATGGTAGAGTATCTAGAGAACCAAATAGATTCATCAAATAAATCAATGTCTCAAGAACTAGCAGAATTATTGGAAATGAAATATGCTCTCATTAATCTGGTACAATATAGGATTTTGCCAATGATCATCGGTGAGCCTATTATAGTAGCTGGATTTTCTGGTAAAGAACCAATTTCTAATTATTCTGCAGAAGTGGAAAGGCTAATGGAACTACCAGTTAAAACTGATATAGTGAATACCACATATGACTTCTTAGCCAGAAAAGGTATTGATACTAGTAACAATATAGCAGAATATATAGCCGGCTTGAAAATAGAAGAGATTGAAAAGGTAGAAAAATATTTACCAGAAGTTATATCTACAATTGCCAATAGTAATATAATAAAAAATAAAAAATCTATCTTTCCGGCCAATATCAACGATAAACAGATCATGGAATGCTCTAGAATGCTAGACACGAGTGAGAAATACTCTAAAGGATATAAAACTGATGGAGCTGTGACTAGTCCATTGACGGGAAATAATACAATTACAACATTTATACCAATTTCTGCATCCGATATGCAAAAGTTTACCATTTTAGAATATCTTTACATTATGAGAGTGATGGCAAACAACGTTAAGAAAAAGAACGAGGGAAAAAACAACGGAGGAGTAGTTATGCATATTAACTCACCCTTTAAGGTAATCAATTTGCCAAAATGT
>DQ011156
ATGGCTACA---GAACAGCGTCGTTCTACAATTTTTGACATAGTTTCAAAATGTATAGTGAAATCTGTATTGAGAGATATATCTATTAATTCTGAATACATAGAGTCCAAAGCTAAACAATTGTGCTATTGTCCGGCATCGAAAAAGGAATCAGTGATTAATGGTATCTACAATTGTTGCGAGTCAAATATAGAAATAATGGACAAAGAGCAGCTATTAAAAATATTGGACAATCTTCGATGTCATTCAGTTCATGTATGCAACGCCACAGATTTCTGGAGACTATATAATTCGTTAAAACGGTTTACTCATACTACAGCATTCTTTAATACGTGCAAGCCCACTATTCTAGCCACACTAAACACTTTGATAACCCTGATTTTATCTAACAAGTTATTGTATGCGGCAGAAATGGTAGAGTATCTAGAGAACCAAATAGATTCATCAAATAAATCAATGTCTCAAGAACTAGCAGAATTATTGGAAATGAAATATGCTCTCATTAATCTGGTACAATATAGGATTTTGCCAATGATCATCGGTGAGCCTATTATAGTAGCTGGATTTTCTGGTAAAGAACCAATTTCTGATTATTCTGCAGAAGTGGAAAGGCTAATGGAACTACCAGTTAAAACTGATATAGTGAATACCACATATGACTTCTTAGCCAGAAAAGGTATTGATACTAGTAACAATATAGCAGAATATATAGCCGGCTTGAAAATAGAAGAGATTGAAAAGGTAGAAAAATATTTACCAGAAGTTATATCTACAATTGCCAATAGTAATATAATAAAAAATAAAAAATCTATCTTTCCGGCCAATATCAACGATAAACAGATCATGGAATGCTCTAGAATGCTAGACACGAGTGAGAAATACTCTAAAGGATATAAAACTGATGGAGCTGTGACTAGTCCATTGACGGGAAATAATACAATTACAACATTTATACCAATTTCTGCATCCGATATGCAAAAGTTTACCATTTTAGAATATCTTTACATTATGAGAGTGATGGCAAACAACGTTAAGAAAAAGAACGAGGGAAAAAACAACGGAGGAGTAGTTATGCATATTAACTCACCCTTTAAGGTAATCAATTTGCCAAAATGT
>OP339853
ATGGCTACA---GAACAGCGTCGTTCTACAATTTTTGACATAGTTTCAAAATGTATAGTGCAATCTGTATTGAGAGATATATCTATTAATTCTGAATACATAGAGTCCAAAGCTAAACAATTGTGCTATTGTCCGGCATCGAAAAAGGAATCAGTGATTAATGGTATCTACAATTGTTGCGAGTCAAATATAGAAATAATGGACAAAGAGCAGCTATTAAAAATATTGGACAATCTTCGATGTCATTCAGTTCATGTATGCAACGCCACAGATTTCTGGAGACTATATAATTCGTTAAAACGGTTTACTCATACTACAGCATTCTTTAATACGTGCAAGCCCACTATTCTAGCCACACTAAACACTTTGATAACCCTGATTTTATCTAACAAGTTATTGTATGCGGCAGAAATGGTAGAGTATCTAGAGAACCAAATAGATTCATCAAATAAATCAATGTCTCAAGAACTAGCAGAATTATTGGAAATGAAATATGCTCTCATTAATCTGGTACAATATAGGATTTTGCCAATGATCATCGGTGAGCCTATTATAGTAGCTGGATTTTCTGGTAAAGAACCAATTTCTAATTATTCTGCAGAAGTGGAAAGGCTAATGGAACTACCAGTTAAAACTGATATAGTGAATACCACATATGACTTCTTAGCCAGAAAAGGTATTGATACTAGTAACAATATAGCAGAATATATAGCCGGCTTGAAAATAGAAGAGATTGAAAAGGTAGAAAAATATTTACCAGAAGTTATATCTACAATTGCCAATAGTAATATAATAAAAAATAAAAAATCTATCTTTCCGGCCAATATCAACGATAAACAGATCATGGAATGCTTTAGAATGCTAGACACGAGTGAGAAATACTCTAAAGGATATAAAACTGATGGAGCTGTGACTAGTCCATTGACGGGAAATAATACAATTACAACATTTATACCAATTTCTGCATCCGATATGCAAAAGTTTACCATTTTAGAATATCTTTACATTATGAGAGTGATGGCAAACAACGTTAAGAAAAAGAACGAGGGAAAAAACAACGGAGGAGTAGTTATGCATATTAACTCACCCTTTAAGGTAATCAATTTGCCAAAATGT
>OL504743
ATGGCTACA---GAACAGCGTCGTTCTACAATTTTTGACATAGTTTCAAAATGTATAGTGCAATCTGTATTGAGAGATATATCTATTAATTCTGAATACATAGAGTCCAAAGCTAAACAATTGTGCTATTGTCCGGCATCGAAAAAGGAATCAGTGATTAATGGTATCTACAATTGTTGCGAGTCAAATATAGAAATAATGGACAAAGAGCAGCTATTAAAAATATTGGACAATCTTCGATGTCATTCAGTTCATGTATGCAACGCCACAGATTTCTGGAGACTATATAATTCGTTAAAACGGTTTACTCATACTACAGCATTCTTTAATACGTGCAAGCCCACTATTCTAGCCACACTAAACACTTTGATAACCCTGATTTTATCTAACAAGTTATTGTATGCGGCAGAAATGGTAGAGTATCTAGAGAACCAAATAGATTCATCAAATAAATCAATGTCTCAAGAACTAGCAGAATTATTGGAAATGAAATATGCTCTCATTAATCTGGTACAATATAGGATTTTGCCAATGATCATCGGTGAGCCTATTATAGTAGCTGGATTTTCTGGTAAAGAACCAATTTCTAATTATTCTGCAGAAGTGGAAAGGCTAATGGAACTACCAGTTAAAACTGATATAGTGAATACCACATATGACTTCTTAGCCAGAAAAGGTATTGATACTAGTAACAATATAGCAGAATATATAGCCGGCTTGAAAATAGAAGAGATTGAAAAGGTAAAAAAATATTTACCAGAAGTTATATCTACAATTGCCAATAGTAATATAATAAAAAATAAAAAATCTATCTTTCCGGCCAATATCAACGATAAACAGATCATGGAATGCTCTAGAATGCTAGACACGAGTGAGAAATACTCTAAAGGATATAAAACTGATGGAGCTGTGACTAGTCCATTGACGGGAAATAATACAATTACAACATTTATACCAATTTCTGCATCCGATATGCAAAAGTTTACCATTTTAGAATATCTTTACATTATGAGAGTGATGGCAAACAACGTTAAGAAAAAGAACGAGGGAAAAAACAACGGAGGAGTAGTTATGCATATTAACTCACCCTTTAAGGTAATCAATTTGCCAAAATGT
>KP849470
ATGGCTACA---GAACAGCGTCGTTCTACAATTTTTGACATAGTTTCAAAATGTATAGTGAAATCTGTATTGAGAGATATATCTATTAATTCTGAATACATAGAGTCCAAAGCTAAACAATTGTGCTATTGTCCGGCATCGAAAAAGGAATCAGTGATTAATGGTATCTACAATTGTTGCGAGTCAAATATAGAAATAATAGACAAAGAGCAGCTATTAAAAATATTGGACAATCTTCGATGTCATTCGGTTCATGTATGCAACGCCACAGATTTCTGGAGACTATATAATTCGTTAAAACGGTTTACTCATACTACAGCATTCTTTAATACGTGCAAGCCCACTATTCTAGCCACACTAAACACTTTGATAACCCTGATTTTATCTAACAAGTTATTGTATGCGGCAGAAATGGTAGAGTATCTAGAGAACCAAATAGATTCATCAAATAAATCAATGTCTCAAGAACTAGCAGAATTATTGGAAATGAAATATGCTCTCATTAATCTGGTACAATATAGGATTTTGCCAATGATCATCGGTGAGCCTATTATAGTAGCTGGATTTTCTGGTAAAGAACCAATTTCTGATTATTCTGCAGAAGTGGAAAGGCTAATGGAACTACCAGTTAAAACTGATATAGTGAATACCACATATGACTTCTTAGCCAGAAAAGGTATTGATACTAGTAACAATATAGCAGAATATATAGCCGGCTTGAAAATAGAAGAGATTGAAAAGGTAGAAAAATATTTACCAGAAGTTATATCTACAATTGCCAATAGTAATATAATAAAAAATAAAAAATCTATCTTTCCGGCCAATATCAACGATAAACAGATCATGGAATGCTCTAGAATGCTAGACACGAGTGAGAAATACTCTAAAGGATATAAAACTGATGGAGCTGTGACTAGTCCATTGACGGGAAATAATACAATTACAACATTTATACCAATTTCTGCATCCGATATGCAAAAGTTTACCATTTTAGAATATCTTTACATTATGAGAGTGATGGCAAACAACGTTAAGAAAAAGAACGAGGGAAAAAACAACGGAGGAGTAGTTATGCATATTAACTCACCCTTTAAGGTAATCAATTTGCCAAAATGT
>JX878417
ATGGCTACA---GAACAGCGTCGTTCTACAATTTTTGACATAGTTTCAAAATGTATAGTGCAATCTGTATTGAGAGATATATCTATTAATTCTGAATACATAGAGTCCAAAGCTAAACAATTGTGCTATTGTCCGGCATCGAAAAAGGAATCAGTGATTAATGGTATCTACAATTGTTGCGAGTCAAATATAGAAATAATGGACAAAGAGCAGCTATTAAAAATATTGGACAATCTTCGATGTCATTCAGTTCATGTATGCAACGCCACAGATTTCTGGAGACTATATAATTCGTTAAAACGGTTTACTCATACTACAGCATTCTTTAATACGTGCAAGCCCACTATTCTAGCCACACTAAACACTTTGATAACCCTGATTTTATCTAACAAGTTATTGTATGCGGCAGAAATGGTAGAGTATCTAGAGAACCAAATAGATTCATCAAATAAATCAATGTCTCAAGAACTAGCAGAATTATTGGAAATGAAATATGCTCTCATTAATCTGGTACAATATAGGATTTTGCCAATGATCATCGGTGAGCCTATTATAGTAGCTGGATTTTCTGGTAAAGAACCAATTTCTGATTATTCTGCAGAAGTGGAAAGGCTAATGGAACTACCAGTTAAAACTGATATAGTGAATACCACATATGACTTCTTAGCCAGAAAAGGTATTGATACTAGCAACAATATAGCAGAATATATAGCCGGCTTAAAAATAGAAGAGAATGAAAAGGTAGAAAAATATTTACCAGAAGTTATATCTACAATTGCCAATAGTAATATAATAAAAAATAAAAAATCTATCTTTCCGGCCAATATCAACGATAAACAGATCATGGAATGCTCTAGAATGCTAGACACGAGTGAGAAATACTCTAAAGGATATAAAACTGATGGAGCTGTGACTAGTCCATTGACGGGAAATAATACAATTACAACATTTATACCAATTTCTGCATCCGATATGCAAAAGTTTACCATTTTAGAATATCTTTACATTATGAGAGTGATGGCAAACAACGTTAAGAAAAAGAACGAGGGAAAAAACAACGGAGGAGTAGTTATGCATATTAACTCACCCTTTAAGGTAATCAATTTGCCAAAATGT
>KP849471
ATGGCTACA---GAACAGCGTCGTTCTACAATTTTTGACATAGTTTCAAAATGTATAGTGCAATCTGTATTGAGAGATATATCTATTAATTCTGAATACATAGAGTCCAAAGCTAAACAATTGTGCTATTGTCCGGCATCGAAAAAGGAATCAGTGATTAATGGTATCTACAATTGTTGCGAGTCAAATATAGAAATAATGGACAAAGAGCAGCTATTAAAAATATTGGACAATCTTCGATGTCATTCAGTTCATGTATGCAACGCCACAGATTTCTGGAGACTATATAATTCGTTAAAACGGTTTACTCATACTACAGCATTCTTTAATACGTGCAAGCCCACTATTCTAGCCACACTAAACACTTTGATAACCCTGATTTTATCTAACAAGTTATTGTATGCGGCAGAAATGGTAGAGTATCTAGAGAACCAAATAGATTCATCAAATAAATCAATGTCTCAAGAACTAGCAGAATTATTGGAAATGAAATATGCTCTCATTAATCTGGTACAATATAGGATTTTGCCAATGATCATCGGTGAGCCTATTATAGTAGCTGGATTTTCTGGTAAAGAACCAATTTCTGATTATTCTGCAGAAGTGGAAAGGCTAATGGAACTACCAGTTAAAACTGATATAGTGAATACCACATATGACTTCTTAGCCAGAAAAGGTATTGATACTAGCAACAATATAGCAGAATATATAGCCGGCTTAAAAATAGAAGAGAATGAAAAGGTAGAAAAATATTTACCAGAAGTTATATCTACAATTGCCAATAGTAATATAATAAAAAATAAAAAATCTATCTTTCCGGCCAATATCAACGATAAACAAATCATGGAATGCTCTAGAATGCTAGACACGAGTGAGAAATACTCTAAAGGATATAAAACTGATGGAGCTGTGACTAGTCCATTGACGGGAAATAATACAATTACAACATTTATACCAATTTCTGCATCCGATATGCAAAAGTTTACCATTTTAGAATATCTTTACATTATGAGAGTGATGGCAAACAACGTTAAGAAAAAGAACGAGGGAAAAAACAACGGAGGAGTAGTTATGCATATTAACTCACCCTTTAAGGTAATCAATTTGCCAAAATGT
>JX878426
ATGGCTACA---GAACAGCGTCGTTCTACAATTTTTGACATAGTTTCAAAATGTATAGTGCAATCTGTATTGAGAGATATATCTATTAATTCTGAATACATAGAGTCCAAAGCTAAACAATTGTGCTATTGTCCGGCATCGAAAAAGGAATCAGTGATTAATGGTATCTACAATTGTTGCGAGACAAATATAGAAATAATGGACAAAGAGCAGCTATTAAAAATATTGGACAATCTTCGATGTCATTCAGTTCATGTATGCAACGCCACAGATTTCTGGAGACTATATAATTCGTTAAAACGGTTTACTCATACTACAGCATTCTTTAATACGTGCAAGCCCACTATTCTAGCCACACTAAACACTTTGATAACCCTGATTTTATCTAACAAGTTATTGTATGCGGCAGAAATGGTAGAGTATCTAGAGAACCAAATAGATTCATCAAATAAATCAATGTCTCAAGAACTAGCAGAATTATTGGAAATGAAATATGCTCTCATTAATCTGGTACAATATAGGATTTTGCCAATGATCATCGGTGAGCCTATTATAGTAGCTGGATTTTCTGGTAAAGAACCAATTTCTGATTATTCTGCAGAAGTGGAAAGGCTAATGGAACTACCAGTTAAAACTGATATAGTGAATACCACATATGACTTCTTAGCCAGAAAAGGTATTGATACTAGCAACAATATAGCAGAATATATAGCCGGCTTAAAAATAGAAGAGAATGAAAAGGTAGAAAAATATTTACCAGAAGTTATATCTACAATTGCCAATAGTAATATAATAAAAAATAAAAAATCTATCTTTCCGGCCAATATCAACGATAAACAAATCATGGAATGCTCTAGAATGCTAGACACGAGTGAGAAATACTCTAAAGGATATAAAACTGATGGAGCTGTGACTAGTCCATTGACGGGAAATAATACAATTACAACATTTATACCAATTTCTGCATCCGATATGCAAAAGTTTACCATTTTAGAATATCTTTACATTATGAGAGTGATGGCAAACAACGTTAAGAAAAAGAACGAGGGAAAAAACAACGGAGGAGTAGTTATGCATATTAACTCACCCTTTAAGGTAATCAATTTGCCAAAATGT
>KC257460
ATGGCTACAGCAGAACAGCGTCGTTCTACAATTTTTGACATAGTTTCAAAATGTATAGTGCAATCTGTATTGAGAGATATATCTATTAATTCTGAATACATAGAGTCCAAAGCTAAACAATTGTGCTATTGTCCGGCATCGAAAAAGGAATCAGTGATTAATGGTATCTACAATTGTTGCGAGTCAAATATAGAAATAATGGACAAAGAGCAGCTATTAAAAATATTGGACAATCTTCGATGTCATTCAGTTCATGTATGCAACGCCACAGATTTCTGGAGACTATATAATTCGTTAAAACGGTTTACTCATACTACAGCATTCTTTAATACGTGCAAGCCCACTATTCTAGCCACACTAAACACTTTGATAACCCTGATTTTATCTAACAAGTTATTGTATGCGGCAGAAATGGTAGAGTATCTAGAGAACCAAATAGATTCATCAAATAAATCAATGTCTCAAGAACTAGCAGAATTATTGGAAATGAAATATGCTCTCATTAATCTGGTACAATATAGGATTTTGCCAATGATCATCGGTGAGCCTATTATAGTAGCTGGATTTTCTGGTAAAGAACCAATTTCTGATTATTCTGCAGAAGTGGAAAGGCTAATGGAACTACCAGTTAAAACTGATATAGTGAATACCACATATGACTTCTTAGCCAGAAAAGGTATTGATACTAGCAACAATATAGCAGAATATATAGCCGGCTTAAAAATAGAAGAGAATGAAAAGGTAGAAAAATATTTACCAGAAGTTATATCTACAATTGCCAATAGTAATATAATAAAAAATAAAAAATCTATCTTTCCGGCCAATATCAACGATAAACAAATCATGGAATGCTCTAGAATGCTAGACACGAGTGAGAAATACTCTAAAGGATATAAAACTGATGGAGCTGTGACTAGTCCATTGACGGGAAATAATACAATTACAACATTTATACCAATTTCTGCATCCGATATGCAAAAGTTTACCATTTTAGAATATCTTTACATTATGAGAGTGATGGCAAACAACGTTAAGAAAAAGAACGAGGGAAAAAACAACGGAGGAGTAGTTATGCATATTAACTCACCCTTTAAGGTAATCAATTTGCCAAAATGT
