# Supplementary material for: Evolutionary dissection of monkeypox virus: Positive Darwinian selection drives the adaptation of virus–host interaction proteins
Source: Front Cell Infect Microbiol. 2023 Jan 13;12:1083234. doi: 10.3389/fcimb.2022.1083234 (PMC9880225; doi:10.3389/fcimb.2022.1083234)
Supplement: Supplementary file 1 [file DataSheet_1.zip › Dataset_MPXV_coding_gene_allleles/MPXVgp079.fas]

>KP849471
ATGGGTGGCGGAGTAAGTGTTGAGCTCCCTAAACGGGATCCGCCTCCGGGAGTACCCACTGATGAGATGTTATTAAACGTGGATAAAATGCATGACGTGATAGCTCCCGCTAAGCTTTTAGAATATGTGCATATAGGACCACTAACAAAAGATAAAGAGGATAAAGTAAAGAAAAGATATCCAGAGTTTAGATTAGTCAACACAGGACCCGGTGGTCTTTCGGCATTATTAAGACAATCATATAATGGAACCGCACCCAATTGCTGTCGCACTTTTAATCGTACTCATTATTGGAAGAAGGATGGAAAGATATCAGATAAGTATGAAGAGGGTGCAGTATTAGAATCGTGTTGGCCCGACGTCCACGACACTGGAAAATGCGATGTTGATTTATTCGACTGGTGTCAGGGGGATACGTTCGATATGAACATATGCCATCAGTGGATCGGTTCAGCCTTTAATAGGAGTGATAGAACTGTAGAGGGTCGACAATCGTTAATAAATCTGTATAATAAGATGCAAACATTATGTAGTAAAGATGCTAGTGTACCAATATGTGAATTATTTTTGCATCATTTACGCGCACACAATACAGAAGATAGCAAAGAGATGATCGATTATATTCTAAGACAACAGTCGGCGGACTTTAAACAGAAATATATGAGATGTAGTTATCCCACTAGAGATAAGTTAGAAGAGTCATTAAAATATGCGGAACCTCGAGAATGTTGGGATCCAGAGTGTTCGAATGCCAATGTTAATTTCTTACTAACACGTAATTATAATAATTTAGGACTTTGCAATATTGTACGATGTAATACGAGCGTGAATAACTTACAGATGGATAAAACTTCCTCATTAAGATTATCATGTGGATTAAGCAATAGTGATAGATTTTCTACTGTTCCCGTCAATAGAGCAAAAGTAGTTCAACATAATATTAAACATTCGTTCGACCTAAAATTGCATTTGATCAGTTTATTATCTCTCTTGGTAATATGGATACTAATTGTAGCTATT
>JX878418
ATGGGTGGCGGAGTAAGTGTTGAGCTCCCTAAACGGGATCCGCCTCCGGGAGTACCCACTGATGAGATGTTATTAAACGTGGATAAAATGCATGACGTGATAGCTCCCGCTAAGCTTTTAGAATATGTGCATATAGGACCACTAACAAAAGATAAAGAGGATAAAGTAAAGAAAAGATATCCAGAGTTTAGATTAGTCAACACAGGACCCGGTGGTCTTTCGGCATTATTAAGACAATCATATAATGGAACCGCACCCAATTGCTGTCGCACTTTTAATCGTACTCATTATTGGAAGAAGGATGGAAAGATATCAGATAAGTATGAAGAGGGTGCAGTATTAGAATCGTGTTGGCCCGACGTCCACGACACTGGAAAATGCGATGTTGATTTATTCGACTGGTGTCAGGGGGATACGTTCGATATGAACATATGCCATCAGTGGATCGGTTCAGCCTTTAATAGGAGTGATAGAACTGTAGAGGGTCGACAATCGTTAATAAATCTGTATAATAAGATGCAAACATTATGTAGTAAAGATGCTAGTGTACCAATATGTGAATTATTTTTGCATCATTTACACGCACACAATACAGAAGATAGCAAAGAGATGATCGATTATATTCTAAGACAACAGTCGGCGGACTTTAAACAGAAATATATGAGATGTAGTTATCCCACTAGAGATAAGTTAGAAGAGTCATTAAAATATGCGGAACCTCGAGAATGTTGGGATCCAGAGTGTTCGAATGCCAATGTTAATTTCTTACTAACACGTAATTATAATAATTTAGGACTTTGCAATATTGTACGATGTAATACGAGCGTGAATAACTTACAGATGGATAAAACTTCCTCATTAAGATTATCATGTGGATTAAGCAATAGTGATAGATTTTCTACTGTTCCCGTCAATAGAGCAAAAGTAGTTCAACATAATATTAAACATTCGTTCGACCTAAAATTGCATTTGATCAGTTTATTATCTCTCTTGGTAATATGGATACTAATTGTAGCTATT
>NC_003310
ATGGGTGGCGGAGTAAGTGTTGAGCTCCCTAAACGGGATCCGCCTCCGGGAGTACCCACTGATGAGATGTTATTAAACGTGGATAAAATGCATGACGTGATAGCTCCCGCTAAGCTTTTAGAATATGTGCATATAGGACCACTAACAAAAGATAAAGAGGATAAAGTAAAGAAAAGATATCCAGAGTTTAGATTAGTCAACACAGGACCCGGTGGTCTTTCGGCATTATTAAGACAATCATATAATGGAACCGCACCCAATTGCTGTCGCACTTTTAATCGTACTCATTATTGGAAGAAGGATGGAAAGATATCAGATAAGTATGAAGAGGGCGCAGTATTAGAATCGTGTTGGCCCGACGTCCACGACACTGGAAAATGCGATGTTGATTTATTCGACTGGTGTCAGGGGGATACGTTCGATATGAACATATGCCATCAGTGGATCGGTTCAGCCTTTAATAGGAGTGATAGAACTGTAGAGGGTCGACAATCGTTAATAAATCTGTATAATAAGATGCAAACATTATGTAGTAAAGATGCTAGTGTACCAATATGTGAATTATTTTTGCATCATTTACGCGCACACAATACAGAAGATAGCAAAGAGATGATCGATTATATTCTAAGACAACAGTCGGCGGACTTTAAACAGAAATATATGAGATGTAGTTATCCCACTAGAGATAAGTTAGAAGAGTCATTAAAATATGCGGAACCTCGAGAATGTTGGGATCCAGAGTGTTCGAATGCCAATGTTAATTTCTTACTAACACGTAATTATAATAATTTAGGACTTTGCAATATTGTACGATGTAATACGAGCGTGAATAACTTACAGATGGATAAAACTTCCTCATTAAGATTATCATGTGGATTAAGCAATAGTGATAGATTTTCTACTGTTCCCGTCAATAGAGCAAAAGTAGTTCAACATAATATTAAACATTCGTTCGACCTAAAATTGCATTTGATCAGTTTATTATCTCTCTTGGTAATATGGATACTAATTGTAGCTATT
>MT250197
ATGGGTGGCGGAGTAAGTGTTGAGCTCCCTAAACGGGATCCACCTCCGGGAGTACCCACTGATGAGATGTTATTAAACGTGGATAAAATGCATGACGTGATAGCTCCCGCTAAGCTTTTAGAATATGTGCATATAGGACCACTAACAAAAGATAAAGAGGATAAAGTAAAGAAAAGATATCCAGAGTTTAGATTAGTCAACACAGGACCCGGTGGTCTTTCGGCATTATTAAGACAATCATATAATGGAACCGCACCCAATTGCTGTCGCACTTTTAATCGTACTCATTATTGGAAGAAGGATGGAAAGATATCAGATAAGTATGAAGAGGGTGCAGTATTAGAATCGTGTTGGCCCGACGTCCACGACACTGGAAAATGCGATGTTGATTTATTCGACTGGTGTCAGGGGGATACGTTCGATATGAACATATGCCATCAGTGGATCGGTTCAGCCTTTAATAGGAGTGATAGAACTGTAGAGGGTCGACAATCGTTAATAAATCTGTATAATAAGATGCAAAGATTATGTAGTAAAGATGCTAGTGTACCAATATGTGAATTATTTTTGCATCATTTACGCGCACACAATACAGAAGATAGTAAAGAGATGATCGATTATATTCTAAGACAACAGTCGGCGGACTTTAAACAGAAATATATGAGATGTAGTTATCCCACTAGAGATAAGTTAGAAGAGTCATTAAAATATGCGGAACCTCGAGAATGTTGGGATCCAGAGTGTTCGAATGCCAATGTTAATTTCTTACTAACACGTAATTATAATAATTTAGGACTTTGCAATATTGTACGATGTAATACGAGCGTGAATAACTTACAGATGGATAAAACTTCCTCATTAAGATTATCATGTGGATTAAGCAATAGTGATAGATTTTCTACTGTTCCCGTCAATAGAGCAAAAGTAGTTCAACATAATATTAAACATTCGTTCGACCTAAAATTGCATTTGATCAGTTTATTATCTCTCTTGGTAATATGGATACTAATTGTAGCTATT
>HQ857563
ATGGGTGGCGGAGTAAGTGTTGAGCTCCCTAAACGGGATCCACCTCCGGGAGTACCCACTGATGAGATGTTATTAAACGTGGATAAAATGCATGACGTGATAGCTCCCGCTAAGCTTTTAGAATATGTGCATATAGGACCACTAACAAAAGATAAAGAGGATAAAGTAAAGAAAAGATATCCAGAGTTTAGATTAGTCAACACAGGACCCGGTGGTCTTTCGGCATTATTAAGACAATCATATAATGGAACCGCACCCAATTGCTGTCGCACTTTTAATCGTACTCATTATTGGAAGAAGGATGGAAAGATATCAGATAAGTATGAAGAGGGTGCAGTATTAGAATCGTGTTGGCCCGACGTCCACGACACTGGAAAATGCGATGTTGATTTATTCGACTGGTGTCAGGGGGATACGTTCGATATGAACATATGCCATCAGTGGATCGGTTCAGCCTTTAATAGGAGTGATAGAACTGTAGAGGGTCGACAATCGTTAATAAATCTGTATAATAAGATGCAAACATTATGTAGTAAAGATGCTAGTGTACCAATATGTGAATTATTTTTGCATCATTTACGCGCACACAATACAGAAGATAGCAAAGAGATGATCGATTATATTCTAAGACAACAGTCGGCGGACTTTAAACAGAAATATATGAGATGTAGTTATCCCACTAGAGATAAGTTAGAAGAGTCATTAAAATATGCGGAACCTCGAGAATGTTGGGATCCAGAGTGTTCGAATGCCAATGTTAATTTCTTACTAACACGTAATTATAATAATTTAGGACTTTGCAATATTGTACGATGTAATACGAGCGTGAATAACTTACAGATGGATAAAACTTCCTCATTAAGATTATCATGTGGATTAAGCAATAGTGATAGATTTTCTACTGTTCCCGTCAATAGAGCAAAAGTAGTTCAACATAATATTAAACATTCGTTCGACCTAAAATTGCATTTGATCAGTTTATTATCTCTCTTGGTAATATGGATACTAATTGTAGCTATT
>OP358276
ATGGGTGGCGGAGTAAGTGTTGAGCTCCCTAAACGGGATCCACCTCCGGGAGTACCCACTGATGAGATGTTATTAAACGTGGATAAAATGCATGACGTGATAGCTCCCGCTAAGCTTTTAGAATATGTGCATATAGGACCACTAACAAAAGATAAAGAGGATAAAGTAAAGAAAAGATATCCAGAGTTTAGATTAGTCAACACAGGACCCGGTGGTCTTTCGGCATTATTAAGACAATCATATAATGGAACCGCACCCAATTGCTGTCGCACTTTTAATCGTACTCATTATTGGAAGAAGGATGGAAAGATATCAGATAAGTATGAAGAGGGTGCAGTATTAGAATCGTGTTGGCCCGACGTCCACGACACTGGAAAATGCGATGTTGATTTATTCGACTGGTGTCAGGGGGATACGTTCGATATAAACATATGCCATCAGTGGATCGGTTCAGCCTTTAATAGGAGTGATAGAACTGTAGAGGGTCGACAATCGTTAATAAATCTGTATAATAAGATGCAAAGATTATGTAGTAAAGATGCTAGTGTACCAATATGTGAATTATTTTTGCATCATTTACGCGCACACAATACAGAAGATAGTAAAGAGATGATCGATTATATTCTAAGACAACAGTCGGCGGACTTTAAACAGAAATATATGAGATGTAGTTATCCCACTAGAGATAAGTTAGAAGAGTCATTAAAATATGCGGAACCTCGAGAATGTTGGGATCCAGAGTGTTCGAATGCCAATGTTAATTTCTTACTAACACGTAATTATAATAATTTAGGACTTTGCAATATTGTACGATGTAATACGAGCGTGAATAACTTACAGATGGATAAAACTTCCTCATTAAGATTATCATGTGGATTAAGCAATAGTGATAGATTTTCTACTGTTCCCGTCAATAGAGCAAAAGTAGTTCAACATAATATTAAACATTCGTTCGACCTAAAATTGCATTTGATCAGTTTATTATCTCTCTTGGTAATATGGATACTAATTGTAGCTATT
>ON676707
ATGGGTGGCGGAGTAAGTGTTGAGCTCCCTAAACGGGATCCACCTCCGGGAGTACCCACTGATGAGATGTTATTAAACGTGGATAAAATGCATGACGTGATAGCTCCCGCTAAGCTTTTAGAATATGTGCATATAGGACCACTAACAAAAGATAAAGAGGATAAAGTAAAGAAAAGATATCCAGAGTTTAGATTAGTCAACACAGGACCCGGTGGTCTTTCGGCATTATTAAGACAATCATATAATGGAACCGCACCCAATTGCTGTCGCACTTTTAATCGTACTCATTATTGGAAGAAGGATGGAAAGATATCAGATAAGTATGAAGAGGGTGCAGTATTAGAATCGTGTTGGCCCGACGTCCACGACACTGGAAAATGCGATGTTGATTTATTCGACTGGTGTCAGGGGGATACGTTCGATATGAACATATGCCATCAGTGGATTGGTTCAGCCTTTAATAGGAGTGATAGAACTGTAGAGGGTCGACAATCGTTAATAAATCTGTATAATAAGATGCAAAGATTATGTAGTAAAGATGCTAGTGTACCAATATGTGAATTATTTTTGCATCATTTACGCGCACACAATACAGAAGATAGTAAAGAGATGATCGATTATATTCTAAGACAACAGTCGGCGGACTTTAAACAGAAATATATGAGATGTAGTTATCCCACTAGAGATAAGTTAGAAGAGTCATTAAAATATGCGGAACCTCGAGAATGTTGGGATCCAGAGTGTTCGAATGCCAATGTTAATTTCTTACTAACACGTAATTATAATAATTTAGGACTTTGCAATATTGTACGATGTAATACGAGCGTGAATAACTTACAGATGGATAAAACTTCCTCATTAAGATTATCATGTGGATTAAGCAATAGTGATAGATTTTCTACTGTTCCCGTCAATAGAGCAAAAGTAGTTCAACATAATATTAAACATTCGTTCGACCTAAAATTGCATTTGATCAGTTTATTATCTCTCTTGGTAATATGGATACTAATTGTAGCTATT
>OP355580
ATGGGTGGCGGAGTAAGTGTTGAGCTCCCTAAACGGGATCCACCTCCGGGAGTACCCACTGATGAGATGTTATTAAACGTGGATAAAATGCATGACGTGATAGCTCCCGCTAAGCTTTTAGAATATGTGCATATAGGACCACTAACAAAAGATAAAGAGGATAAAGTAAAGAAAAGATATCCAGAGTTTAGATTAGTCAACACAGGACCCGGTGGTCTTTCGGCATTATTAAGACAATCATATAATGGAACCGCACCCAATTGCTGTCGCACTTTTAATCGTACTCATTATTGGAAGAAGGATGGAAAGATATCAGATAAGTATGAAGAGGGTGCAGTATTAGAATCGTGTTGGCCCGACGTCCACGACACTGGAAAATGCGATGTTGATTTATTCGACTGGTGTCAGGGGGATACGTTCGATATAAACATATGCCATCAGTGGATCGGTTCAGCCTTTAATAGGAGTGATAGAACTGTAGAGGGTCGACAATCGTTAATAAATCTGTATAATAAGATGCAAAGATTATGTAGTAAAGATGCTAGTGTACCAATATGTGAATTATTTTTGCATCATTTACACGCACACAATACAGAAGATAGTAAAGAGATGATCGATTATATTCTAAGACAACAGTCGGCGGACTTTAAACAGAAATATATGAGATGTAGTTATCCCACTAGAGATAAGTTAGAAGAGTCATTAAAATATGCGGAACCTCGAGAATGTTGGGATCCAGAGTGTTCGAATGCCAATGTTAATTTCTTACTAACACGTAATTATAATAATTTAGGACTTTGCAATATTGTACGATGTAATACGAGCGTGAATAACTTACAGATGGATAAAACTTCCTCATTAAGATTATCATGTGGATTAAGCAATAGTGATAGATTTTCTACTGTTCCCGTCAATAGAGCAAAAGTAGTTCAACATAATATTAAACATTCGTTCGACCTAAAATTGCATTTGATCAGTTTATTATCTCTCTTGGTAATATGGATACTAATTGTAGCTATT
>OP324545
ATGGGTGGCGGAGTAAGTGTTGAGCTCCCTAAACGGGATCCACCTCCGGGAGTACCCACTGATGAGATGTTATTAAACGTGGATAAAATGCATGACGTGATAGCTCCCGCTAAGCTTTTAGAATATGTGCATATAGGACCACTAACAAAAGATAAAGAGGATAAAGTAAAGAAAAGATATCCAGAGTTTAGATTAGTCAACACAGGACCCGGTGGTCTTTCGGCATTATTAAGACAATCATATAATGGAACCGCACCCAATTGCTGTCGCACTTTTAATCGTACTCATTATTGGAAGAAGGATGGAAAGATATCAGATAAGTATGAAGAGGGTGCAGTATTAGAATCGTGTTGGCCCGACGTCCACGACACTGGAAAATGCGATGTTGATTTATTCGACTGGTGTCAGGGGGATACGTTCGATATAAACATATGCCATCAGTGGATCGGTTCAGCCTTTAATAGGAGTGATAGAACTGTAGAGGGTCAACAATCGTTAATAAATCTGTATAATAAGATGCAAAGATTATGTAGTAAAGATGCTAGTGTACCAATATGTGAATTATTTTTGCATCATTTACGCGCACACAATACAGAAGATAGTAAAGAGATGATCGATTATATTCTAAGACAACAGTCGGCGGACTTTAAACAGAAATATATGAGATGTAGTTATCCCACTAGAGATAAGTTAGAAGAGTCATTAAAATATGCGGAACCTCGAGAATGTTGGGATCCAGAGTGTTCGAATGCCAATGTTAATTTCTTACTAACACGTAATTATAATAATTTAGGACTTTGCAATATTGTACGATGTAATACGAGCGTGAATAACTTACAGATGGATAAAACTTCCTCATTAAGATTATCATGTGGATTAAGCAATAGTGATAGATTTTCTACTGTTCCCGTCAATAGAGCAAAAGTAGTTCAACATAATATTAAACATTCGTTCGACCTAAAATTGCATTTGATCAGTTTATTATCTCTCTTGGTAATATGGATACTAATTGTAGCTATT
>OP324483
ATGGGTGGCGGAGTAAGTGTTGAGCTCCCTAAACGGGATCCACCTCCGGGAGTACCCACTGATGAGATGTTATTAAACGTGGATAAAATGCATGACGTGATAGCTCCCGCTAAGCTTTTAGAATATGTGCATATAGGACCACTAACAAAAGATAAAGAGGATAAAGTAAAGAAAAGATATCCAGAGTTTAGATTAGTCAACACAGGACCCGGTGGTCTTTTGGCATTATTAAGACAATCATATAATGGAACCGCACCCAATTGCTGTCGCACTTTTAATCGTACTCATTATTGGAAGAAGGATGGAAAGATATCAGATAAGTATGAAGAGGGTGCAGTATTAGAATCGTGTTGGCCCGACGTCCACGACACTGGAAAATGCGATGTTGATTTATTCGACTGGTGTCAGGGGGATACGTTCGATATAAACATATGCCATCAGTGGATCGGTTCAGCCTTTAATAGGAGTGATAGAACTGTAGAGGGTCGACAATCGTTAATAAATCTGTATAATAAGATGCAAAGATTATGTAGTAAAGATGCTAGTGTACCAATATGTGAATTATTTTTGCATCATTTACGCGCACACAATACAGAAGATAGTAAAGAGATGATCGATTATATTCTAAGACAACAGTCGGCGGACTTTAAACAGAAATATATGAGATGTAGTTATCCCACTAGAGATAAGTTAGAAGAGTCATTAAAATATGCGGAACCTCGAGAATGTTGGGATCCAGAGTGTTCGAATGCCAATGTTAATTTCTTACTAACACGTAATTATAATAATTTAGGACTTTGCAATATTGTACGATGTAATACGAGCGTGAATAACTTACAGATGGATAAAACTTCCTCATTAAGATTATCATGTGGATTAAGCAATAGTGATAGATTTTCTACTGTTCCCGTCAATAGAGCAAAAGTAGTTCAACATAATATTAAACATTCGTTCGACCTAAAATTGCATTTGATCAGTTTATTATCTCTCTTGGTAATATGGATACTAATTGTAGCTATT
>OP205108
ATGGGTGGCGGAGTAAGTGTTGAGCTCCCTAAACGGGATCCACCTCCGGGAGTACCCACTGATGAGATGTTATTAAACGTGGATAAAATGCATGACGTGATAGCTCCCGCTAAGCTTTTAGAATATGTGCATATAGGACCACTAACAAAAGATAAAGAGGATAAAGTAAAGAAAAGATATCCAGAGTTTAGATTAGTCAACACAGGACCCGGTGGTCTTTCGGCATTATTAAGACAATCATATAATGGAACCGCACCCAATTGCTGTCGCACTTTTAATCGTACTCATTATTGGAAGAAGGATGGAAAGATATCAGATAAGTATGAAGAGGGTGCAGTATTAGAATCGTGTTGGCCCGACGTCCACGACACTGGAAAATGCGATGTTGATTTATTCGACTGGTGTCAGGGGGATACGTTCGATATAAACATATGCCATCAGTGGATCGGTTCAGCCTTTAATAGGAGTGATAGAACTGTAGAGGGTCGACAATCGTTAATAAATCTGTATAATAAGATGCAAAGATTATGTAGTAAAGATGCTAGTGTACCAATATGTGAATTATTTTTGCATCATTTACGCGCACACAATACAGAAGATAGTAAAGAGATGATCGATTATATTCTAAGACAACAGTTGGCGGACTTTAAACAGAAATATATGAGATGTAGTTATCCCACTAGAGATAAGTTAGAAGAGTCATTAAAATATGCGGAACCTCGAGAATGTTGGGATCCAGAGTGTTCGAATGCCAATGTTAATTTCTTACTAACACGTAATTATAATAATTTAGGACTTTGCAATATTGTACGATGTAATACGAGCGTGAATAACTTACAGATGGATAAAACTTCCTCATTAAGATTATCATGTGGATTAAGCAATAGTGATAGATTTTCTACTGTTCCCGTCAATAGAGCAAAAGTAGTTCAACATAATATTAAACATTCGTTCGACCTAAAATTGCATTTGATCAGTTTATTATCTCTCTTGGTAATATGGATACTAATTGTAGCTATT
>ON959155
ATGGGTGGCGGAGTAAGTGTTGAGCTCCCTAAACGGGATCCACCTCCGGGAGTACACACTGATGAGATGTTATTAAACGTGGATAAAATGCATGACGTGATAGCTCCCGCTAAGCTTTTAGAATATGTGCATATAGGACCACTAACAAAAGATAAAGAGGATAAAGTAAAGAAAAGATATCCAGAGTTTAGATTAGTCAACACAGGACCCGGTGGTCTTTCGGCATTATTAAGACAATCATATAATGGAACCGCACCCAATTGCTGTCGCACTTTTAATCGTACTCATTATTGGAAGAAGGATGGAAAGATATCAGATAAGTATGAAGAGGGTGCAGTATTAGAATCGTGTTGGCCCGACGTCCACGACACTGGAAAATGCGATGTTGATTTATTCGACTGGTGTCAGGGGGATACGTTCGATATAAACATATGCCATCAGTGGATCGGTTCAGCCTTTAATAGGAGTGATAGAACTGTAGAGGGTCGACAATCGTTAATAAATCTGTATAATAAGATGCAAAGATTATGTAGTAAAGATGCTAGTGTACCAATATGTGAATTATTTTTGCATCATTTACGCGCACACAATACAGAAGATAGTAAAGAGATGATCGATTATATTCTAAGACAACAGTCGGCGGACTTTAAACAGAAATATATGAGATGTAGTTATCCCACTAGAGATAAGTTAGAAGAGTCATTAAAATATGCGGAACCTCGAGAATGTTGGGATCCAGAGTGTTCGAATGCCAATGTTAATTTCTTACTAACACGTAATTATAATAATTTAGGACTTTGCAATATTGTACGATGTAATACGAGCGTGAATAACTTACAGATGGATAAAACTTCCTCATTAAGATTATCATGTGGATTAAGCAATAGTGATAGATTTTCTACTGTTCCCGTCAATAGAGCAAAAGTAGTTCAACATAATATTAAACATTCGTTCGACCTAAAATTGCATTTGATCAGTTTATTATCTCTCTTGGTAATATGGATACTAATTGTAGCTATT
>OP055800
ATGGGTGGCGGAGTAAGTGTTGAGCTCCCTAAACGGGATCCACCTCCGGGAGTACCCACTGATGAGATGTTATTAAACGTGGATAAAATGCATGACGTGATAGCTCCCGCTAAGCTTTTAGAATATGTGCATATAGGACCACTAACAAAAGATAAAGAGGATAAAGTAAAGAAAAGATATCCAGAGTTTAGATTAGTCAACACAGGACCCGGTGGTCTTTCGGCATTATTAAGACAATCATATAATGGAACCGCACCCAATTGCTGTCGCACTTTTAATCGTACTCATTATTGGAAGAAGGATGGAAAGATATCAGATAAGTATGAAGAGGGTGCAGTATTAGAATCGTGTTGGGCCGACGTCCACGACACTGGAAAATGCGATGTTGATTTATTCGACTGGTGTCAGGGGGATACGTTCGATATAAACATATGCCATCAGTGGATCGGTTCAGCCTTTAATAGGAGTGATAGAACTGTAGAGGGTCGACAATCGTTAATAAATCTGTATAATAAGATGCAAAGATTATGTAGTAAAGATGCTAGTGTACCAATATGTGAATTATTTTTGCATCATTTACACGCACACAATACAGAAGATAGTAAAGAGATGATCGATTATATTCTAAGACAACAGTCGGCGGACTTTAAACAGAAATATATGAGATGTAGTTATCCCACTAGAGATAAGTTAGAAGAGTCATTAAAATATGCGGAACCTCGAGAATGTTGGGATCCAGAGTGTTCGAATGCCAATGTTAATTTCTTACTAACACGTAATTATAATAATTTAGGACTTTGCAATATTGTACGATGTAATACGAGCGTGAATAACTTACAGATGGATAAAACTTCCTCATTAAGATTATCATGTGGATTAAGCAATAGTGATAGATTTTCTACTGTTCCCGTCAATAGAGCAAAAGTAGTTCAACATAATATTAAACATTCGTTCGACCTAAAATTGCATTTGATCAGTTTATTATCTCTCTTGGTAATATGGATACTAATTGTAGCTATT
