# Supplementary material for: Evolutionary dissection of monkeypox virus: Positive Darwinian selection drives the adaptation of virus–host interaction proteins
Source: Front Cell Infect Microbiol. 2023 Jan 13;12:1083234. doi: 10.3389/fcimb.2022.1083234 (PMC9880225; doi:10.3389/fcimb.2022.1083234)
Supplement: Supplementary file 1 [file DataSheet_1.zip › Dataset_MPXV_coding_gene_allleles/MPXVgp080.fas]

>MT250197
ATGGGTGCCGCAGCAAGCATACAGACGACTGTGAATACACTCAGTGAACGTATCTCGTCTAAATTAGAACAAGAAGCGAACGCTAGTGCTCAAACAAAATGTGATATAGAAATCGGAAATTTTTATATCCGACAAAACCATGGATGTAACATCACTGTTAAAAATATGTGCTCTGCGGACGCGGATGCTCAGTTGGATGCTGTGTTATCAGCCGCTACAGAAACATATAGTGGATTAACACCGGAACAAAAAGCATACGTACCAGCTATGTTTACTGCTGCGTTAAACATTCAGACGAGTGTAAACACTGTTGTTAGAGATTTTGAAAATTATGTGAAACAGACTTGTAATTCTAGCGCTGTTGTCGATAACAAATTAAAGATACAAAACGTAATTATAGATGAATGTTACGGAGCCCCAGGATCTCCAACAAATTTGGAATTTATTAATACAGGATCTAGCAAAGGAAATTGTGCCATTAAGGCGTTGATGCAATTGACTACTAAGGCCACTACTCAAATAGCACCTAGACAAGTTGCTGGTACAGGAGTTCAGTTTTATATGATTGTTATCGGTGTTATAATATTGGCAGCGTTGTTTATGTACTATGCCAAGCGTATGCTGTTCACATCCACCAATGATAAAATCAAACTTATTTTAGCCAATAAGGAAAACGTCCATTGGACTACTTACATGGACACATTCTTTAGAACTTCTCCGATGATTATTGCTACCACGGATATACAAAAC
>KJ642614
ATGGGTGCCGCAGCAAGCATACAGACGACTGTGAATACACTCAGTGAACGTATCTCGTCTAAATTAGAACAAGAAGCGAACGCTAGTGCTCAAACAAAATGTGATATAGAAATCGGAAATTTTTATATCCGACAAAACCATGGATGTAACATCACTGTTAAAAATATGTGCTCTGCGGACGCGGATGCTCAGTTGGATGCTGTGTTATCAGCCGCTACAGAAACATATAGTGGATTAACACCGGAACAAAAAGCATACGTACCAGCTATGTTTACTGCTGCGTTAAACATTCAGACGAGTGTAAACACTGTTGTTAGAGATTTTGAAAATTATGTGAAACAGACTTGTAATTCTAGCGCTGTTGTCGATAACAAATTAAAGATACAAAACGTAATTATAGATGAATGTCACGGAGCCCCAGGATCTCCAACAAATTTGGAATTTATTAATACAGGATCTAGCAAAGGAAATTGTGCCATTAAGGCGTTGATGCAATTGACTACTAAGGCCACTACTCAAATAGCACCTAGACAAGTTGCTGGTACAGGAGTTCAGTTTTATATGATTGTTATCGGTGTTATAATATTGGCAGCGTTGTTTATGTACTATGCCAAGCGTATGCTGTTCACATCCACCAATGATAAAATCAAACTTATTTTAGCCAATAAGGAAAACGTCCATTGGACTACTTACATGGACACATTCTTTAGAACTTCTCCGATGATTATTGCTACCACGGATATACAAAAC
>OP351278
ATGGGTGCCGCAGCAAGCATACAGACGACTGTGAATACACTCAGTGAACGTATCTCGTCTAAATTAGAACAAGAAGCGAACGCTAGTGCTCAAACAAAATGTGATATAGAAATCGGAAATTTTTATATCCGACAAAACCATGGATGTAACATCACTGTTAAAAATATGTGCTCTGCGGACGCGGATGCTCAGTTGGATGCTGTGTTATCAGCCGCTACAGAAACATATAGTGGATTAACACCGGAACAAAAAGCATACGTACCAGCTATGTTTACTGCTGCGTTAAACATTCAGACGAGTGTAAACACTGTTGTTAGAGATTTTGAAAATTATGTGAAACAGACTTGTAATTCTAGCGCTGTTGTCGATAACAAATTAAAGATACAAAACGTAATTATAGATGAATGTTACGGAGCCCCAGGATCTCCAACAAATTTGGAATTTATTAATACAGGATCTAGTAAAGGAAATTGTGCCATTAAGGCGTTGATGCAATTGACTACTAAGGCCACTACTCAAATAGCACCTAGACAAGTTGCTGGTACAGGAGTTCAGTTTTATATGATTGTTATCGGTGTTATAATATTGGCAGCGTTGTTTATGTACTATGCCAAGCGTATGCTGTTCACATCCACCAATGATAAAATCAAACTTATTTTAGCCAATAAGGAAAACGTCCATTGGACTACTTACATGGACACATTCTTTAGAACTTCTCCGATGATTATTGCTACCACGGATATACAAAAC
>OP270025
ATGGGTGCCGCAGCAAGCATACAGACGACTGTGAATACACTCAGTGAACGTATCTCGTCTAAATTAGAACAAGAAGCGAACGCTAGTGCTCAAACAAAATGTGATATAGAAATCGGAAATTTTTATATCCAACAAAACCATGGATGTAACATCACTGTTAAAAATATGTGCTCTGCGGACGCGGATGCTCAGTTGGATGCTGTGTTATCAGCCGCTACAGAAACATATAGTGGATTAACACCGGAACAAAAAGCATACGTACCAGCTATGTTTACTGCTGCGTTAAACATTCAGACGAGTGTAAACACTGTTGTTAGAGATTTTGAAAATTATGTGAAACAGACTTGTAATTCTAGCGCTGTTGTCGATAACAAATTAAAGATACAAAACGTAATTATAGATGAATGTTACGGAGCCCCAGGATCTCCAACAAATTTGGAATTTATTAATACAGGATCTAGCAAAGGAAATTGTGCCATTAAGGCGTTGATGCAATTGACTACTAAGGCCACTACTCAAATAGCACCTAGACAAGTTGCTGGTACAGGAGTTCAGTTTTATATGATTGTTATCGGTGTTATAATATTGGCAGCGTTGTTTATGTACTATGCCAAGCGTATGCTGTTCACATCCACCAATGATAAAATCAAACTTATTTTAGCCAATAAGGAAAACGTCCATTGGACTACTTACATGGACACATTCTTTAGAACTTCTCCGATGATTATTGCTACCACGGATATACAAAAC
>OP215209
ATGGGTGCCGCAGCAAGCATACAGACGACTGTGAATACACTCAGTGAACGTATCTCGTCTAAATTAGAACAAGAAGCGAACGCTAGTGCTCAAACAAAATGTGATATAGAAATCGGAAATTTTTATATCCGACAAAACCATGGATGTAACATCACTGTTAAAAATATGTGCTCTGCGAACGCGGATGCTCAGTTGGATGCTGTGTTATCAGCCGCTACAGAAACATATAGTGGATTAACACCGGAACAAAAAGCATACGTACCAGCTATGTTTACTGCTGCGTTAAACATTCAGACGAGTGTAAACACTGTTGTTAGAGATTTTGAAAATTATGTGAAACAGACTTGTAATTCTAGCGCTGTTGTCGATAACAAATTAAAGATACAAAACGTAATTATAGATGAATGTTACGGAGCCCCAGGATCTCCAACAAATTTGGAATTTATTAATACAGGATCTAGCAAAGGAAATTGTGCCATTAAGGCGTTGATGCAATTGACTACTAAGGCCACTACTCAAATAGCACCTAGACAAGTTGCTGGTACAGGAGTTCAGTTTTATATGATTGTTATCGGTGTTATAATATTGGCAGCGTTGTTTATGTACTATGCCAAGCGTATGCTGTTCACATCCACCAATGATAAAATCAAACTTATTTTAGCCAATAAGGAAAACGTCCATTGGACTACTTACATGGACACATTCTTTAGAACTTCTCCGATGATTATTGCTACCACGGATATACAAAAC
>OP062232
ATGGGTGCCGCAGCAAGCATACAGACGACTGTGAATACACTCAGTGAACGTATCTCGTCTAAATTAGAACAAGAAGCGAACGCTAGTGCTCAAACAAAATGTGATATAGAAATCGGAAATTTTTATATCCGACAAAACCATGGATGTAACATCACTGTTAAAAATATGTGCTCTGCGGACGCGGATGCTCAGTTGGATGCTGTGTTATCAGCCGCTACAGAAACATATAGTGGATTAACACCGGAACAAAAAGCATACGTACCAGCTATGTTTACTGCTGCGTTAAACATTCAGACGAGTGTAAACACTGTTGTTAGAGATTTTGAAAATTATGTGAAACAGACTTGTAATTCTAGCGCTGTTGTCAATAACAAATTAAAGATACAAAACGTAATTATAGATGAATGTTACGGAGCCCCAGGATCTCCAACAAATTTGGAATTTATTAATACAGGATCTAGCAAAGGAAATTGTGCCATTAAGGCGTTGATGCAATTGACTACTAAGGCCACTACTCAAATAGCACCTAGACAAGTTGCTGGTACAGGAGTTCAGTTTTATATGATTGTTATCGGTGTTATAATATTGGCAGCGTTGTTTATGTACTATGCCAAGCGTATGCTGTTCACATCCACCAATGATAAAATCAAACTTATTTTAGCCAATAAGGAAAACGTCCATTGGACTACTTACATGGACACATTCTTTAGAACTTCTCCGATGATTATTGCTACCACGGATATACAAAAC
>OP012849
ATGGGTGCCGCAGCAAGCATACAGACGACTGTGAATACACTCAGTGAACGTATCTCGTCTAAATTAGAACAAGAAGCGAACGCTAGTGCTCAAACAAAATGTGATATAGAAATCGGAAATTTTTATATCCGACAAAACCATGGATGTAACATCACTGTTAAAAATATGTGCTCTGCGGACGCGGATGCTCAGTTGGATGCTGTGTTATCAGCCGCTACAGAAACATATAGTGGATTAACACCGGAACAAAAAGCATACGTACCAGCTATGTTTACTGCTGCGTTAAACATTCAGACGAGTGTAAACACTGTTGTTAGAGATTTTGAAAATTATGTGAAACAGACTTGTAATTCTAGCGCTGTTGTCGATAACAAATTAAAGATACAAAACGTAATTATAGATGAATGTTACGGAGCCCCAGGATCTCCAACAAATTTGGAATTTATTAATACAGGATCTAGCAAAGGAAATTGTGCCATTAAGGCGTTGATGCAATTGACTACTAAAGCCACTACTCAAATAGCACCTAGACAAGTTGCTGGTACAGGAGTTCAGTTTTATATGATTGTTATCGGTGTTATAATATTGGCAGCGTTGTTTATGTACTATGCCAAGCGTATGCTGTTCACATCCACCAATGATAAAATCAAACTTATTTTAGCCAATAAGGAAAACGTCCATTGGACTACTTACATGGACACATTCTTTAGAACTTCTCCGATGATTATTGCTACCACGGATATACAAAAC
>HM172544
ATGGGTGCCGCAGCAAGCATACAGACGACTGTGAATACACTCAGTGAACGTATCTCGTCTAAATTAGAACAAGAAGCGAACGCTAGTGCTCAAACAAAATGTGATATAGAAATCGGAAATTTTTATATCCGACAAAACCATGGATGTAACATCACTGTTAAAAATATGTGCTCTGCGGACGCGGATGCTCAGTTGGATGCTGTGTTATCAGCCGCTACAGAAACATATAGTGGATTAACACCGGAACAAAAAGCATACGTACCAGCTATGTTTACTGCTGCGTTAAACATTCAGACGAGTGTAAACACTGTTGTTAGAGATTTTGAAAATTATGTGAAACAGACTTGTAATTCTAGCGCTGTTGTCGATAACAAATTAAAGATACAAAACGTAATTATAGATGAATGTTACGGAGCCCCAGGATCTCCAACAAATTTGGAATTTATTAATACAGGATCTAGCAAAGGAAATTGTGCCATTAAGGCGTTGATGCAATTGACTACTAAGGCCACTACTCAAATAGCACCTAGACAAGTTGCTGGTACAGGAGTTCAGTTTTATATGATTGTTATCGGTGTTATAATATTGGCAGCGTTGTTTATGTACTATGCCAAGCGTATACTGTTCACATCCACCAATGATAAAATCAAACTTATTTTAGCCAATAAGGAAAACGTCCATTGGACTACTTACATGGACACATTCTTTAGAACTTCTCCGATGATTATTGCTACCACGGATATACAAAAC
>NC003310
ATGGGTGCCGCAGCAAGCATACAGACGACTGTGAATACACTCAGTGAACGTATCTCGTCTAAATTAGAACAAGAAGCGAACGCTAGTGCTCAAACAAAATGTGATATAGAAATCGGAAATTTTTATATCCGACAAAACCATGGATGTAACATCACTGTTAAAAATATGTGCTCTGCGGACGCGGATGCTCAGTTGGATGCTGTGTTATCAGCCGCTACAGAAACATATAGTGGATTAACACCGGAACAAAAAGCATACGTACCAGCTATGTTTACTGCTGCGTTAAACATTCAGACGAGTGTAAACACTGTTGTTAGAGATTTTGAAAATTATGTGAAACAGACTTGTAATTCTAGCGCTGTTGTCGATAACAAATTAAAGATACAAAACGTAATTATAGATGAATGTTACGGAGCCCCAGGATCTCCAACAAATTTGGAATTTATTAATACAGGATCTAGCAAAGGAAATTGTGCCATTAAGGCGTTGATGCAATTGACTACTAAGGCCACTACTCAAATAGCACCTAGACAAGTTGCTGGTACAGGTGTTCAGTTTTATATGATTGTTATCGGTGTTATAATATTGGCAGCGTTGTTTATGTACTATGCCAAGCGTATGCTGTTCACATCCACCAATGATAAAATCAAACTTATTTTAGCCAATAAGGAAAACGTCCATTGGACTACTTACATGGACACATTCTTTAGAACTTCTCCGATGATTATTGCTACCACGGATATACAAAAC
>AY160187
ATGGGTGCCGCAGCAAGCATACAGACGACTGTGAATACACTCAGTGAACGTATCTCGTCTAAATTAGAACAAGAAGCGAACGCTAGTGCTCAAACAAAATGTGATATAGAAATCGGAAATTTTTATATCCGACAAAACCATGGATGTAACATCACTGTTAAAAATATGTGCTCTGCGGACGCGGATGCTCAGTTGGATGCTGTGTTATCAGCCGCTACAGAAACATATAGTGGATTAACACCGGAACAAAAAGCATACGTACCAGCTATGTTTACTGCTGCGTTAAACATTCAGACGAGTGTAAACACTGTTGTTAGAGATTTTGAAAATTATGTGAAACAGACTTGTAATTCTAGCGCTGTTGTCGATAACAAATTAAAGATACAAAACGTAATTATAGATGAATGTTACGGAGCCCCAGGATCTCCAACAAATTTGGAATTTATTAATACAGGATCTAGCAAAGGAAATTGTGCCATTAAGGCGTTGATGCAATTGACTACTAAGGCCACTACTCAAATAGCACCTAGACAAGTTGCTGGTACAGGAGTTCAGTTTTATATGATTGTTATCGGTGTTATAATATTGGCAGCGTTGTTTATGTACTATGCCAAGCGTATGCTGTTCACATCCACCAATGATAAAATCAAACTTATTTTAGCCAATAAGGAAAACGTCCATTGGACTACTTACATGGACACATTCTTTAGAACTTCTCCGATGATTATTGCTACCACGGATATGCAAAAC
>OP413718
ATGGGTGCCGCAGCAAGCATACAGACGACTGTGAATACACTCAGTGAACGTATCTCGTCTAAATTAGAACAAGAAGCGAACGCTAGTGCTCAAACAAAATGTGATATAGAAATCGGAAATTTTTATATCCGACAAAACCATGGATGTAACATCACTGTTAAAAATATGTGCTCTGCGGACGCGGATGCTCAGTTGGATGCTGTGTTATCAGCCGCTACAGAAACATATAGTGGATTAACACCGGAACAAAAAGCATACGTACCAGCTATGTTTACTGCTGCGTTAAACATTCAGACAAGTGTAAACACTGTTGTTAGAGATTTTGAAAATTATGTGAAACAAACTTGTAATTCTAGCGCTGTTGTCGATAACAAATTAAAGATACAAAACGTAATTATAGATGAATGTTACGGAGCCCCAGGATCTCCAACAAATTTGGAATTTATTAATACAGGATCTAGCAAAGGAAATTGTGCCATTAAGGCGTTGATGCAATTGACTACTAAGGCCACTACTCAAATAGCACCTAGACAAGTTGCTGGTACAGGAGTTCAGTTTTATATGATTGTTATCGGTGTTATAATATTGGCAGCGTTGTTTATGTACTATGCCAAGCGTATGCTGTTCACATCCACCAATGATAAAATCAAACTTATTTTAGCCAATAAGGAAAACGTCCATTGGACTACTTACATGGACACATTCTTTAGAACTTCTCCGATGATTATTGCTACCACGGATATACAAAAC
