# Supplementary material for: Evolutionary dissection of monkeypox virus: Positive Darwinian selection drives the adaptation of virus–host interaction proteins
Source: Front Cell Infect Microbiol. 2023 Jan 13;12:1083234. doi: 10.3389/fcimb.2022.1083234 (PMC9880225; doi:10.3389/fcimb.2022.1083234)
Supplement: Supplementary file 1 [file DataSheet_1.zip › Dataset_MPXV_coding_gene_allleles/MPXVgp082.fas]

>KP849470
ATGAATACCCGTACCGATGTTACAAACGATAATATAGACAAAAATCCAACCAAACGAGGTGATAGAAATATACCAGGAAGAAATGAAAGATTTAATGACCAAAATAGATTCAACAACGATAGACCACAGCCTAATCAGCCACCGAGACAAGATAATAAATACAGAGAAGAGAATGGAGATTTTATCAATATTAGATTGTGTGCCTACGAGAAGGAATATTGCAATGATGGATATCTATCTCCTGCCTATTATATGTTAAAACAGGTGGATGATGAAGAAATGAGTTGCTGGTCAGAACTATCGTCGTTGGTGAGATCCAGAAAGGCGGTTGGATTTCCTCTATTAAAGGCGGCTAAACGTATTTCTCATGGATCTATGCTATATTTTGAACAGTTCAAAAACAGTAAAGTTGTGAGATTAACCCCGCAAGTTAAATGTTTAAATGATACTGTTATTTTTCAAACTGTAGTTATTTTATATTCTATGTATAAACGTGGCATATATTCTAATGAATTTTGTTTTAATCTGGTTTCTATTCCCAGAACGAACATTGTTTTTTCTGTTAATCAATTAATGTTTAACATTTGTACAGACATATTGGTAGTTCTATCTATTTGCGGCAACCGGCTCTATAGAACAAATCTACCACAGTCGTGTTACTTAAATTTCATACACGGTCATGAGACAATAGCCCGTAGAGGATATGAACACTCCAATTACTTTTTTGAGTGGTTGATAAAAAATCACATATCACTATTGACCAAGCAAACAATGGATATTCTCAAGGTAAAAAAAAAGTATGCTACAGGAGCACCAGTAAATAGGTTGTTAGAACCTGGTACACTGGTATATGTGCCCAAAGAAGATTATTACTTTATAGGCATATCACTTACCGATGTATCAATTAGCGATAATGTCAGAGTATTATTTTCCACAGATGGAATAGTGTTAGAAATAGAAGACTTTAATATCAAGCATTTATTTATGGCAGGTGAGATGTTTGTTAGAAGTCAGTCTAGTACTATTATAGTA
>MT250197
ATGAATACCCGTACCGATGTTACAAACGATAATATAGACAAAAATCCAACCAAACGAGGTGATAGAAATATACCAGGAAGAAATGAAAGATTTAATGACCAAAATAGATTCAACAACGATAGACCACAGCCTAATCAGCCACCGAGACAAGATAATAAATACAGAGAAGAGAATGGAGATTTTATCAATATTAGATTGTGTGCCTACGAGAAGGAATATTGCAATGATGGATATCTATCTCCTGCCTATTATATGTTAAAACAGGTGGATGATGAAGAAATGAGTTGCTGGTCAGAACTATCGTCGTTGGTGAGATCCAGAAAGGCGGTTGGATTTCCTCTATTAAAGGCGGCTAAACGTATTTCTCATGGATCTATGCTATATTTTGAACAGTTCAAAAACAGTAAAGTTGTGAGATTAACCCCGCAAGTTAAATGTTTAAATGATACTGTTATTTTTCAAACTGTAGTTATTTTATATTCCATGTATAAACGTGGCATATATTCTAATGAATTTTGTTTTAATCTGGTTTCTATTCCCAGAACGAACATTGTTTTTTCTGTTAATCAATTAATGTTTAACATTTGTACAGACATATTGGTAGTTCTATCTATTTGCGGCAACCGGCTCTATAGAACAAATCTACCACAGTCGTGTTACTTAAATTTCATACACGGTCATGAGACAATAGCCCGTAGAGGATATGAACACTCCAATTACTTTTTTGAGTGGTTGATAAAAAATCACATATCACTATTGACCAAGCAAACAATGGATATTCTCAAGGTAAAAAAAAAGTATGCTACAGGAGCACCAGTAAATAGGTTGTTAGAACCTGGTACACTGGTATATGTGCCCAAAGAAGATTATTACTTTATAGGCATATCACTTACCGATGTATCAATTAGCGATAATGTCAGAGTATTATTTTCCACAGATGGAATAGTGTTAGAAATAGAAGACTTTAATATCAAGCATTTATTTATGGCAGGTGAGATGTTTGTTAGAAGTCAGTCTAGTACTATTATAGTA
>MG693724
ATGAATACCCGTACCGATGTTACAAACGATAATATAGACAAAAATCCAACCAAACGAGGTGATAGAAATATACCAGGAAGAAATGAAAGATTTAATGACCAAAATAGATTCAACAACGATAGACCACAGCCTAATCAGCCACCGAGACAAGATAATAAATACAGAGAAGAGAATGGAGATTTTATCAATATTAGATTGTGTGCCTACGAGAAGGAATATTGCAATGATGGATATCTATCTCCTGCCTATTATATGTTAAAACAGGTGGATGATGAAGAAATGAGTTGCTGGTCAGAACTATCGTCGTTGGTGAGATCCAGAAAGGCGGTTGGATTTCCTCTATTAAAGGCGGCTAAACGTATTTCTCATGGATCTATGCTATATTTTGAACAGTTCAAAAACAGTAAAGTTGTGAGATTAACCCCGCAAGTTAAATGTTTAAATGATACTGTTATTTTTCAAACTGTAGTTATTTTATATTCCATGTATAAACGTGGCATATATTCTAATGAATTTTGTTTTAATCTGGTTTCTATTCCCAGAACGAACATTGTTTTTTCTGTTAATCAATTAATGTTTAACATTTGTACAGACATATTGGTAGTTCTATCTATTTGCGGCAACCGGCTCTATAGAACAAATCTACCACAGTCGTGTTACTTAAATTTCATACACGGTCATGAGACAATAGCCCGTAGAGGATATGAACACTCCAATTACTTTTTTGAGTGGTTGATAAAAAATCACATATCACTATTGACCAAGCAAACAATGGATATTCTCAAGGTAAAAAAAAAGTATGCTACAGGAGCACCAGTAAATAGGTTGTTAGAACCTGGTACACTGGTATATGTGCCCAAAGAAGATTATTACTTTATAGGCATATYACTTACCGATGTATCAATTAGCGATAATGTCAGAGTATTATTTTCCACAGATGGAATAGTGTTAGAAATAGAAGACTTTAATATCAAGCATTTATTTATGGCAGGTGAGATGTTTGTTAGAAGTCAGTCTAGTACTATTATAGTA
>OP257267
ATGAATACCCGTACCGATGTTACAAACGATAATATAGACAAAAATCCAACCAAACGAGGTGATAGAAATATACCAGGAAGAAATAAAAGATTTAATGACCAAAATAGATTCAACAACGATAGACCACAGCCTAATCAGCCACCGAGACAAGATAATAAATACAGAGAAGAGAATGGAGATTTTATCAATATTAGATTGTGTGCCTACGAGAAGGAATATTGCAATGATGGATATCTATCTCCTGCCTATTATATGTTAAAACAGGTGGATGATGAAGAAATGAGTTGCTGGTCAGAACTATCGTCGTTGGTGAGATCCAGAAAGGCGGTTGGATTTCCTCTATTAAAGGCGGCTAAACGTATTTCTCATGGATCTATGCTATATTTTGAACAGTTCAAAAACAGTAAAGTTGTGAGATTAACCCCGCAAGTTAAATGTTTAAATGATACTGTTATTTTTCAAACTGTAGTTATTTTATATTCCATGTATAAACGTGGCATATATTCTAATGAATTTTGTTTTAATCTGGTTTCTATTCCCAGAACGAACATTGTTTTTTCTGTTAATCAATTAATGTTTAACATTTGTACAGACATATTGGTAGTTCTATCTATTTGCGGCAACCGGCTCTATAGAACAAATCTACCACAGTCGTGTTACTTAAATTTCATACACGGTCATGAGACAATAGCCCGTAGAGGATATGAACACTCCAATTACTTTTTTGAGTGGTTGATAAAAAATCACATATCACTATTGACCAAGCAAACAATGGATATTCTCAAGGTAAAAAAAAAGTATGCTACAGGAGCACCAGTAAATAGGTTGTTAGAACCTGGTACACTGGTATATGTGCCCAAAGAAGATTATTACTTTATAGGCATATCACTTACCGATGTATCAATTAGCGATAATGTCAGAGTATTATTTTCCACAGATGGAATAGTGTTAGAAATAGAAGACTTTAATATCAAGCATTTATTTATGGCAGGTGAGATGTTTGTTAGAAGTCAGTCTAGTACTATTATAGTA
>OP205079
ATGAATACCCGTACCGATGTTACAAACGATAATATAGACAAAAATCCAACCAAACGAGGTGATAGAAATATACCAGGAAGAAATGAAAGATTTAATGACCAAAATAGATTCAACAACAATAGACCACAGCCTAATCAGCCACCGAGACAAGATAATAAATACAGAGAAGAGAATGGAGATTTTATCAATATTAGATTGTGTGCCTACGAGAAGGAATATTGCAATGATGGATATCTATCTCCTGCCTATTATATGTTAAAACAGGTGGATGATGAAGAAATGAGTTGCTGGTCAGAACTATCGTCGTTGGTGAGATCCAGAAAGGCGGTTGGATTTCCTCTATTAAAGGCGGCTAAACGTATTTCTCATGGATCTATGCTATATTTTGAACAGTTCAAAAACAGTAAAGTTGTGAGATTAACCCCGCAAGTTAAATGTTTAAATGATACTGTTATTTTTCAAACTGTAGTTATTTTATATTCCATGTATAAACGTGGCATATATTCTAATGAATTTTGTTTTAATCTGGTTTCTATTCCCAGAACGAACATTGTTTTTTCTGTTAATCAATTAATGTTTAACATTTGTACAGACATATTGGTAGTTCTATCTATTTGCGGCAACCGGCTCTATAGAACAAATCTACCACAGTCGTGTTACTTAAATTTCATACACGGTCATGAGACAATAGCCCGTAGAGGATATGAACACTCCAATTACTTTTTTGAGTGGTTGATAAAAAATCACATATCACTATTGACCAAGCAAACAATGGATATTCTCAAGGTAAAAAAAAAGTATGCTACAGGAGCACCAGTAAATAGGTTGTTAGAACCTGGTACACTGGTATATGTGCCCAAAGAAGATTATTACTTTATAGGCATATCACTTACCGATGTATCAATTAGCGATAATGTCAGAGTATTATTTTCCACAGATGGAATAGTGTTAGAAATAGAAGACTTTAATATCAAGCATTTATTTATGGCAGGTGAGATGTTTGTTAGAAGTCAGTCTAGTACTATTATAGTA
>OP018592
ATGAATACCCGTACCGATGTTACAAACGATAATATAGACAAAAATCCAACCAAACAAGGTGATAGAAATATACCAGGAAGAAATGAAAGATTTAATGACCAAAATAGATTCAACAACGATAGACCACAGCCTAATCAGCCACCGAGACAAGATAATAAATACAGAGAAGAGAATGGAGATTTTATCAATATTAGATTGTGTGCCTACGAGAAGGAATATTGCAATGATGGATATCTATCTCCTGCCTATTATATGTTAAAACAGGTGGATGATGAAGAAATGAGTTGCTGGTCAGAACTATCGTCGTTGGTGAGATCCAGAAAGGCGGTTGGATTTCCTCTATTAAAGGCGGCTAAACGTATTTCTCATGGATCTATGCTATATTTTGAACAGTTCAAAAACAGTAAAGTTGTGAGATTAACCCCGCAAGTTAAATGTTTAAATGATACTGTTATTTTTCAAACTGTAGTTATTTTATATTCCATGTATAAACGTGGCATATATTCTAATGAATTTTGTTTTAATCTGGTTTCTATTCCCAGAACGAACATTGTTTTTTCTGTTAATCAATTAATGTTTAACATTTGTACAGACATATTGGTAGTTCTATCTATTTGCGGCAACCGGCTCTATAGAACAAATCTACCACAGTCGTGTTACTTAAATTTCATACACGGTCATGAGACAATAGCCCGTAGAGGATATGAACACTCCAATTACTTTTTTGAGTGGTTGATAAAAAATCACATATCACTATTGACCAAGCAAACAATGGATATTCTCAAGGTAAAAAAAAAGTATGCTACAGGAGCACCAGTAAATAGGTTGTTAGAACCTGGTACACTGGTATATGTGCCCAAAGAAGATTATTACTTTATAGGCATATCACTTACCGATGTATCAATTAGCGATAATGTCAGAGTATTATTTTCCACAGATGGAATAGTGTTAGAAATAGAAGACTTTAATATCAAGCATTTATTTATGGCAGGTGAGATGTTTGTTAGAAGTCAGTCTAGTACTATTATAGTA
>ON880413
ATGAATACCCGTACCGATGTTACAAACGATAATATAGACAAAAATCCAACCAAACGAGGTGATAGAAATATACCAGGAAGAAATGAAAGATTTAATGACCAAAATAGATTCAACAACGATAGACCACAGCCTAATCAGCCACCGAGACAAGATAATAAATACAGAGAAGAGAATGGAGATTTTATCAATATTAGATTGTGTGCCTACGAGAAGGAATATTGCAATGATGGATATCTATCTCCTGCCTATTATATGTTAAAACAGGTGGATGATGAAGAAATGAGTTGCTGGTCAGAACTATCGTCGTTGGTGAGATCCAGAAAGGCGGTTGGATTTCCTCTATTAAAGGCGGCTAAACGTATTTCTCATGGATCTATGCTATATTTTGAACAGTTCAAAAACAGTAAAGTTGTGAGATTAACCCCGCAAGTTAAATGTTTAAATGATACTGTTATTTTTCAAACTGTAGTTATTTTATATTCCATGTATAAACGTGGCATATATTCTAATGAATTTTGTTTTAATCTGGTTTCTATTCCCAAAACGAACATTGTTTTTTCTGTTAATCAATTAATGTTTAACATTTGTACAGACATATTGGTAGTTCTATCTATTTGCGGCAACCGGCTCTATAGAACAAATCTACCACAGTCGTGTTACTTAAATTTCATACACGGTCATGAGACAATAGCCCGTAGAGGATATGAACACTCCAATTACTTTTTTGAGTGGTTGATAAAAAATCACATATCACTATTGACCAAGCAAACAATGGATATTCTCAAGGTAAAAAAAAAGTATGCTACAGGAGCACCAGTAAATAGGTTGTTAGAACCTGGTACACTGGTATATGTGCCCAAAGAAGATTATTACTTTATAGGCATATCACTTACCGATGTATCAATTAGCGATAATGTCAGAGTATTATTTTCCACAGATGGAATAGTGTTAGAAATAGAAGACTTTAATATCAAGCATTTATTTATGGCAGGTGAGATGTTTGTTAGAAGTCAGTCTAGTACTATTATAGTA
>KP849471
ATGAATACCCGTACCGATGTTACAAACGATAATATAGACAAAAATCCAACCAAACGAGGTGATAGAAATATACCAGGAAGAAATGAAAGATTTAATGACCAAAATAGATTCAACAACGATAGACCACAGCCTAATCAGCCACCGAGACAAGATAATAAATACAGAGAAGAGAATGGAGATTTTATCAATATTAGATTGTGTGCCTACGAGAAGGAATATTGCAATGACGGATATCTATCTCCTGCCTATTATATGTTAAAACAGGTGGATGATGAAGAAATGAGTTGCTGGTCAGAACTATCGTCGTTGGTGAGATCCAGAAAGGCGGTTGGATTTCCTCTATTAAAGGCGGCTAAACGTATTTCTCATGGATCTATGCTATATTTTGAACAGTTCAAAAACAGTAAAGTTGTGAGATTAACCCCGCAAGTTAAATGTTTAAATGATACTGTTATTTTTCAAACTGTAGTTATTTTATATTCCATGTATAAACGTGGCATATATTCTAATGAATTTTGTTTTAATCTGGTTTCTATTCCCAGAACGAACATTGTTTTTTCTGTTAATCAATTAATGTTTAACATTTGTACAGACATATTGGTAGTTCTATCTATTTGCGGCAACCGGCTCTATAGAACAAATCTACCACAGTCGTGTTACTTAAATTTCATACACGGCCATGAGACAATAGCCCGTAGAGGATATGAACACTCCAATTACTTTTTTGAGTGGTTGATAAAAAATCACATATCGCTATTGACCAAGCAAACAATGGATATTCTCAAGGTAAAAAAAAAGTATGCTACAGGAGCACCAGTAAATAGGTTGTTAGAACCTGGTACACTGGTATATGTGCCCAAAGAAGATTATTACTTTATAGGCATATCACTTACCGATGTATCAATTAGCGATAATGTCAGAGTATTATTTTCCACAGATGGAATAGTGTTAGAAATAGAAGACTTTAATATCAAGCATTTATTTATGGCAGGTGAGATGTTTGTTAGAAGTCAGTCTAGTACTATTATAGTA
>JX878426
ATGAATACCCGTACCGATGTTACAAACGATAATATAGACAAAAATCCAACCAAACGAGGTGATAGAAATATACCAGGAAGAAATGAAAGATTTAATGACCAAAATAGATTCAACAACGATAGACCACAGCCTAATCAGCCACCGAGACAAGATAATAAATACAGAGAAGAGAATGGAGATTTTATCAATATTAGATTGTGTGCCTACGAGAAGGAATATTGCAATGACGGATATCTATCTCCTGCCTATTATATGTTAAAACAGGTGGATGATGAAGAAATGAGTTGCTGGTCAGAACTATCGTCGTTGGTGAGATCCAGAAAGGCGGTTGGATTTCCTCTATTAAAGGCGGCTAAACGTATTTCTCATGGATCTATGCTATATTTTGAACAGTTCAAAAACAGTAAAGTTGTGAGATTAACCCCGCAAGTTAAATGTTTAAATGATACTGTTATTTTTCAAACTGTAGTTATTTTATATTCCATGTATAAACGTGGCATATATTCTAATGAATTTTGTTTTAATCTGGTTTCTATTCCCAGAACGAACATTGTTTTTTCTGTTAATCAATTAATGTTTAACATTTGTACAGACATATTGGTAGTTCTATCTATTTGCGGCAACCGGCTCTATAGAACAAATCTACCACAGTCGTGTTACTTAAATTTCATACACGGCCATGAGACAATAGCCCGTAGAGGATATGAACACTCCAATTACTTTTTTGAGTGGTTGATAAAAAATCACATATCGCTATTGACCAAGCAAACAATGGATATTCTCAAGGTAAAAAAAAAGTATGCTACAGGAGCACCAGTAAATAGGTTGTTAGAACCTGGTACACTGGTATATGTACCCAAAGAAGATTATTACTTTATAGGCATATCACTTACCGATGTATCAATTAGCGATAATGTCAGAGTATTATTTTCCACAGATGGAATAGTGTTAGAAATAGAAGACTTTAATATCAAGCATTTATTTATGGCAGGTGAGATGTTTGTTAGAAGTCAGTCTAGTACTATTATAGTA
>NC003310
ATGAATACCCGTACCGATGTTACAAACGATAATATAGACAAAAATCCAACCAAACGAGGTGATAGAAATATACCAGGAAGAAATGAAAGATTTAATGACCAAAATAGATTCAACAACGATAGACCACAGCCTAATCAGCCACCGAGACAAGATAATAAATACAGAGAAGAGAATGGAGATTTTATCAATATTAGATTGTGTGCCTACGAGAAGGAATATTGCAATGACGGATATCTATCTCCTGCCTATTATATGTTAAAACAGGTGGATGATGAAGAAATGAGTTGCTGGTCAGAACTATCGTCGTTGGTGAGATCCAGAAAGGCGGTTGGATTTCCTCTATTAAAGGCGGCTAAACGTATTTCTCATGGATCTATGCTATATTTTGAACAGTTCAAAAACAGTAAAGTTGTGAGATTAACCCCGCAAGTTAAATGTTTAAATGATACTGTTATTTTTCAAACTGTAGTTATTTTATATTCCATGTATAAACGTGGCATATATTCTAATGAATTTTGTTTTAATCTGGTTTCTATTCCCAGAACGAACATTGTTTTTTCTGTTAATCAATTAATGTTTAACATTTGTACAAACATATTGGTAGTTCTATCTATTTGCGGCAACCGGCTCTATAGAACAAATCTACCACAGTCGTGTTACTTAAATTTCATACACGGCCATGAGACAATAGCCCGTAGAGGATATGAACACTCCAATTACTTTTTTGAGTGGTTGATAAAAAATCACATATCGCTATTGACCAAGCAAACAATGGATATTCTCAAGGTAAAAAAAAAGTATGCTACAGGAGCACCAGTAAATAGGTTGTTAGAACCTGGTACACTGGTATATGTACCCAAAGAAGATTATTACTTTATAGGCATATCACTTACCGATGTATCAATTAGCGATAATGTCAGAGTATTATTTTCCACAGATGGAATAGTGTTAGAAATAGAAGACTTTAATATCAAGCATTTATTTATGGCAGGTGAGATGTTTGTTAGAAGTCAGTCTAGTACTATTATAGTA
>OP062230
ATGAATACCCGTACCGATGTTACAAACGATAATATAGACAAAAATCCAACCAAACGAGGTGATAGAAATATACCAGGAAGAAATGAAAGATTTAATGACCAAAATAGATTCAACAACGATAGACCACAGCCTAATCAGCCACCGAGACAAGATAATAAATACAGAGAAGAGAATGGAGATTTTATCAATATTAGATTGTGTGCCTACGAGAAGGAATATTGCAATGATGGATATCTATCTCCTGCCTATTATATGTTAAAACAGGTGGATGATGAAGAAATGAGTTGCTGGTCAGAACTATCGTCGTTGGTGAGATCCAGAAAGGCGGTTGGATTTCCTCTATTAAAGGCGGCTAAACGTATTTCTCATGGATCTATGCTATATTTTGAACAGTTCAAAAACAGTAAAGTTGTGAGATTAACCCCGCAAGTTAAATGTTTAAATGATACTGTTATTTTTCAAACTGTAGTTATTTTATATTCCATGTATAAACGTGGCATATATTCTAATGAATTTTGTTTTAATCTGGTTTCTATTCCCAGAACGAACATTGTTTTTTCTGTTAATCAATTAATGTTTAACATTTGTACAGACATATTGGTAGTTCTATCTATTTGCGGCAACCGGCTCTATAGAACAAATCTACCACAGTCGTGTTACTTAAATTTCATACACGGCCATGAGACAATAGCCCGTAGAGGATATGAACACTCCAATTACTTTTTTGAGTGGTTGATAAAAAATCACATATCACTATTGACCAAGCAAACAATGGATATTCTCAAGGTAAAAAAAAAGTATGCTACAGGAGCACCAGTAAATAGGTTGTTAGAACCTGGTACACTGGTATATGTGCCCAAAGAAGATTATTACTTTATAGGCATATCACTTACCGATGTATCAATTAGCGATAATGTCAGAGTATTATTTTCCACAGATGGAATAGTGTTAGAAATAGAAGACTTTAATATCAAGCATTTATTTATGGCAGGTGAGATGTTTGTTAGAAGTCAGTCTAGTACTATTATAGTA
