# Supplementary material for: Evolutionary dissection of monkeypox virus: Positive Darwinian selection drives the adaptation of virus–host interaction proteins
Source: Front Cell Infect Microbiol. 2023 Jan 13;12:1083234. doi: 10.3389/fcimb.2022.1083234 (PMC9880225; doi:10.3389/fcimb.2022.1083234)
Supplement: Supplementary file 1 [file DataSheet_1.zip › Dataset_MPXV_coding_gene_allleles/MPXVgp083.fas]

>MN648051
ATGAGCATCCGTATAAAAATCGATAAATTGCGCCAAATTGTGGCATATTTTTCAGAGTTCAGCGAAGAAGTGTCTATAAATGTAGACTCGACGGATGAATTAATGTATATTTTTGCCGCCTTGGGCGGATCTGTAAACATTTGGGCCATTATACCTCTCAGTGCATCAGTGTTCTACCGCGGAGCCGAAAATATTGTGTTTAACCTTCCAGTGTCCAAGGTAAAATCGTGTTTGTGTAGTTTTCACAATGATGCTATCATAGATATAGAACCTGATCTGGAAAATAATCTAGTAAAACTTTCTAGTTATCATGTAGTAAGTGTCGATTGTAACAAGGAACTGATGCCTATTAGGACAGATACTACTATTTGTCTAAGTATAGATCAAAAGAAATCTTACGTATTTAATTTTCACAAGTATGAAGAAAAATGTTGTGGTAGAACCGTCATTCATCTAGAATGGTTGTTGGGCTTTATCAAGTGTATTAGTCAGCATCAGCATTTGGCTATTATGTTTAAAGATGACAATATTATTATGAAGACTCCTGGTAATACTGATGCGTTTTCCAGGGAATATTCTATGACTGAATGTTCTCAAGAACTACAAAAGTTTTCTTTCAAAATAGCTATCTCGTCTCTCAACAAACTACGAGGATTCAAAAAGAGAGTCAATGTTTTTGAAACTAGAATCGTAATGGATAATGACGATAACATTCTAGGAATGTTGTTTTCGGATAGAGTTCAATCCTTTAAGATTAACATCTTTATGGCGTTTTTAGAC
>MT250197
ATGAGCATCCGTATAAAAATCGATAAATTGCGCCAAATTGTGGCATATTTTTCAGAGTTCAGCGAAGAAGTGTCTATAAATGTAGACTCGACGGATGAATTAATGTATATTTTTGCCGCCTTGGGCGGATCTGTAAACRTTTGGGCCATTATACCTCTCAGTGCATCAGTGTTCTACCGCGGAGCCGAAAATATTGTGTTTAACCTTCCAGTGTCCAAGGTAAAATCGTGTTTGTGTAGTTTTCACAATGATGCTATCATAGATATAGAACCTGATCTGGAAAATAATCTAGTAAAACTTTCTAGTTATCATGTAGTAAGTGTCGATTGTAACAAGGAACTGATGCCTATTAGGACAGATACTACTATTTGTCTAAGTATAGATCAAAAGAAATCTTACGTATTTAATTTTCACAAGTATGAAGAAAAATGTTGTGGTAGAACCGTCATTCATCTAGAATGGTTGTTGGGCTTTATCAAGTGTATTAGTCAGCATCAGCATTTGGCTATTATGTTTAAAGATGACAATATTATTATGAAGACTCCTGGTAATACTGATGCGTTTTCCAGGGAATATTCTATGACTGAATGTTCTCAAGAACTACAAAAGTTTTCTTTCAAAATAGCTATCTCGTCTCTCAACAAACTACGAGGATTCAAAAAGAGAGTCAATGTTTTTGAAACTAGAATCGTAATGGATAATGACGATAACATTCTAGGAATGTTGTTTTCGGATAGAGTTCAATCCTTTAAGATTAACATCTTTATGGCGTTTTTAGAC
>OP331335
ATGAGCATCCGTATAAAAATCGATAAATTGCGCCAAATTGTGGCATATTTTTCAGAGTTCAGCGAAGAAGTGTCTATAAATGTAGACTCGACGGATGAATTAATGTATATTTTTGCCGCCTTGGGCGGATCTGTAAACATTTGGGCCATTATACCTCTCAGTGCATCAGTGTTCTACCGCGGAGCCGAAAATATTGTGTTTAACCTTCCAGTGTCCAAGGTAAAATCGTGTTTGTGTAGTTTTCACAATGATGCTATCATAGATATAGAACCTGATCTGGAAAATAATCTAGTAAAACTTTCTAGTTATCATGTAGTAAGTGTCGATTGTAACAAGGAACTGATGCCTATTAGGACAGATACTACTATTTGTCTAAGTATAGATCAAAAGAAATCTTACGTATTTAATTTTCACAAGTATGAAGAAAAATGTTGTGGTAGAACCGTCATTCATCTAGAATGGTTGTTGGGCTTTATCAAGTGTATTAGTCAGCATCAGCATTTGGCTATTATGTTTAAAGATGACAATATTATTATGAAGACTCCTGGTAATACTGATGCGTTTTCCAGGGAATATTCTATGACTGAATGTTCTCAAGAACTACAAAAGTTTTCTTTCAAAATAGCTATCTCGTCTCTTAACAAACTACGAGGATTCAAAAAGAGAGTCAATGTTTTTGAAACTAGAATCGTAATGGATAATGACGATAACATTCTAGGAATGTTGTTTTCGGATAGAGTTCAATCCTTTAAGATTAACATCTTTATGGCGTTTTTAGAC
>ON676708
ATGAGCATCCGTATAAAAATCGATAAATTGCGCCAAATTGTGGCATATTTTTCAGAGTTCAGCGAAGAAGTGTCTATAAATGTAGACTTGACGGATGAATTAATGTATATTTTTGCCGCCTTGGGCGGATCTGTAAACATTTGGGCCATTATACCTCTCAGTGCATCAGTGTTCTACCGCGGAGCCGAAAATATTGTGTTTAACCTTCCAGTGTCCAAGGTAAAATCGTGTTTGTGTAGTTTTCACAATGATGCTATCATAGATATAGAACCTGATCTGGAAAATAATCTAGTAAAACTTTCTAGTTATCATGTAGTAAGTGTCGATTGTAACAAGGAACTGATGCCTATTAGGACAGATACTACTATTTGTCTAAGTATAGATCAAAAGAAATCTTACGTATTTAATTTTCACAAGTATGAAGAAAAATGTTGTGGTAGAACCGTCATTCATCTAGAATGGTTGTTGGGCTTTATCAAGTGTATTAGTCAGCATCAGCATTTGGCTATTATGTTTAAAGATGACAATATTATTATGAAGACTCCTGGTAATACTGATGCGTTTTCCAGGGAATATTCTATGACTGAATGTTCTCAAGAACTACAAAAGTTTTCTTTCAAAATAGCTATCTCGTCTCTCAACAAACTACGAGGATTCAAAAAGAGAGTCAATGTTTTTGAAACTAGAATCGTAATGGATAATGACGATAACATTCTAGGAATGTTGTTTTCGGATAGAGTTCAATCCTTTAAGATTAACATCTTTATGGCGTTTTTAGAC
>KP849471
ATGAGCATCCGTATAAAAATCGATAAATTGCGCCAAATTGTGGCATATTTTTCAGAGTTCAGCGAAGAAGTGTCTATAAATGTAGACTCGACGGATGAGTTAATGTATATTTTTGCCGCCTTGGGCGGATCTGTAAACATTTGGGCCATTATACCTCTCAGTGCATCAGTGTTCTACCGCGGAGCCGAAAATATTGTGTTTAACCTTCCAGTGTCCAAGGTAAAATCGTGTTTGTGTAGTTTTCACAATGATGCTATCATAGATATAGAACCTGATCTGGAAAATAATCTAGTAAAACTTTCTAGTTATCATGTAGTAAGTGTCGATTGTAACAAGGAACTGATGCCTATTAGGACAGATACTACTATTTGTTTAAGTATAGATCAAAAGAAATCTTACGTATTTAATTTTCACAAGTATGAAGAAAAATGTTGTGGTAGAACCGTCATTCATCTAGAATGGTTGTTGGGCTTTATCAAGTGTATTAGTCAGCATCAGCATTTGGCTATTATGTTTAAAGATGACAATATTATTATGAAGACTCCTGGTAATACTGATGCGTTTTCCAGGGAATATTCTATGACTGAATGTTCTCAAGAACTACAAAAGTTTTCTTTCAAAATAGCTATCTCGTCTCTCAACAAACTACGAGGATTCAAAAAGAGAGTCAATGTTTTTGAAACTAGAATCGTAATGGATAATGACGATAACATTCTAGGAATGTTGTTTTCGGATAGAGTTCAATCCTTTAAGATTAACATCTTTATGGCGTTTTTAGAC
>OP451016
ATGAGCATCCGTATAAAAATCGATAAATTGCGCCAAATTGTGGCATATTTTTCAGAGTTCAGCGAAGAAGTGTCTATAAATGTAGACTTGACGGATGAATTAATGTATATTTTTGCCGCCTTGGGCGGATCTGTAAACATTTGGGCCATTATACCTCTCAGTGCATCAGTGTTCTACCGCGGAGCCGAAAATATTGTGTTTAACCTTCCAGTGTCCAAGGTAAAATCGTGTTTGTGTAGTTTTCACAATGATGCTATCATAAATATAGAACCTGATCTGGAAAATAATCTAGTAAAACTTTCTAGTTATCATGTAGTAAGTGTCGATTGTAACAAGGAACTGATGCCTATTAGGACAGATACTACTATTTGTCTAAGTATAGATCAAAAGAAATCTTACGTATTTAATTTTCACAAGTATGAAGAAAAATGTTGTGGTAGAACCGTCATTCATCTAGAATGGTTGTTGGGCTTTATCAAGTGTATTAGTCAGCATCAGCATTTGGCTATTATGTTTAAAGATGACAATATTATTATGAAGACTCCTGGTAATACTGATGCGTTTTCCAGGGAATATTCTATGACTGAATGTTCTCAAGAACTACAAAAGTTTTCTTTCAAAATAGCTATCTCGTCTCTCAACAAACTACGAGGATTCAAAAAGAGAGTCAATGTTTTTGAAACTAGAATCGTAATGGATAATGACGATAACATTCTAGGAATGTTGTTTTCGGATAGAGTTCAATCCTTTAAGATTAACATCTTTATGGCGTTTTTAGAC
>OP245306
ATGAGCATCCGTATAAAAATCGATAAATTGCGCCAAATTGTGGCATATTTTTCAGAGTTCAGCGAAGAAGTGTCTATAAATGTAGACTTGACGGATGAATTAATGTATATTTTTGCCGCCTTGGGCGGATCTGTAAACATTTGGGCCATTATACCTCTCAGTGCATCAGTGTTCTACCGCGGAGCCGAAAATATTGTGTTTAACCTTCCAGTGTCCAAGGTAAAATCGTGTTTGTGTAGTTTTCACAATGATGCTATCATAAATATAGAACCTGATCTGGAAAATAATCTAGTAAAACTTTCTAGTTATCATGTAGTAAGTGTCGATTGTAACAAGGAACTGATGCCTATTAGGACAGATACTACTATTTGTCTAAGTATAGATCAAAAGAAATCTTACGTATTTAATTTTCACAAGTATGAAGAAAAATGTTGTGGTAGAACCGTCATTCATCTAGAATGGTTGTTGGGCTTTATCAAGTGTATTAGTCAGCATCAGCATTTGGCTATTATGTTTAAAGATGACAATATTATTATGAAGACTCCTGGTAATACTGATGCGTTTTCCAGGGAATATTCTATGACTGAATGTTCTCAAGAACTACAAAAGTTTTCTTTCAAAATAGCTATCTCGTCTCTTAACAAACTACGAGGATTCAAAAAGAGAGTCAATGTTTTTGAAACTAGAATCGTAATGGATAATGACGATAACATTCTAGGAATGTTGTTTTCGGATAGAGTTCAATCCTTTAAGATTAACATCTTTATGGCGTTTTTAGAC
>OP215234
ATGAGCATCCGTATAAAAATCGATAAATTGCGCCAAATTGTGGCATATTTTTCAGAGTTCAGCGAAGAAGTGTCTATAAATGTAGACTTGACGGATGAATTAATGTATATTTTTGCCGCCTTGGGCGGATCTGTAAACATTTGGGCCATTATACCTCTCAGTGCATCAGTGTTCTACCGCGGAGCCGAAAATATTGTGTTTAACCTTCCAGTGTCCAAGGTAAAATCGTGTTTGTGTAGTTTTCACAATGATGCTATCATAAATATAGAACCTGATCTGGAAAATAATCTAGTAAAACTTTCTAGTTATCATGTAGTAAGTGTCGATTGTAACAAGGAACTGATGCCTATTAGGACAGATACTACTATTTGTCTAAGTATAGATCAAAAGAAATCTTACGTATTTAATTTTCACAAGTATGAAGAAAAATGTTGTGGTAGAACCGTCATTCATCTAGAATGGTTGTTGGGCTTTATCAAGTGTATTAGTCAGCATCAGCATTTGGCTATTATGTTTAAAGATGACAATATTATTATGAAGACTCCTGGTAATACTGATGCGTTTTCCAGGGAATATTCTATGACTGAATGTTCTCAAGAACTACAAAAGTTTTCTTTCAAAATAGCTATCTTGTCTCTCAACAAACTACGAGGATTCAAAAAGAGAGTCAATGTTTTTGAAACTAGAATCGTAATGGATAATGACGATAACATTCTAGGAATGTTGTTTTCGGATAGAGTTCAATCCTTTAAGATTAACATCTTTATGGCGTTTTTAGAC
>ON853665
ATGAGCATCCGTATAAAAATCGATAAATTGCGCCAAATTGTGGCATATTTTTCAGAGTTCAGCGAAGAAGTGTCTATAAATGTAGACTTGACGGATGAATTAATGTATATTTTTGCCGCCTTGGGCGGATCTGTAAACATTTGGGCCATTATACCTCTCAGTGCATCAGTGTTCTACCGCGGAGCCGAAAATATTGTGTTTAACCTTCCAGTGTCCAAGGTAAAATCGTGTTTGTGTAGTTTTCACAATGATGCTATCATAAATATAGAACCTGATCTGGAAAATAATCTAGTAAAACTTTCTAGTTATCATGTAGTAAGTGTCGATTGTAACAAGGAACTGATGCCTATTAGGACAGATACTACTATTTGTCTAAGTATAGATCAAAAGAAATCTTACGTATTTAATTTTCACAAGTATAAAGAAAAATGTTGTGGTAGAACCGTCATTCATCTAGAATGGTTGTTGGGCTTTATCAAGTGTATTAGTCAGCATCAGCATTTGGCTATTATGTTTAAAGATGACAATATTATTATGAAGACTCCTGGTAATACTGATGCGTTTTCCAGGGAATATTCTATGACTGAATGTTCTCAAGAACTACAAAAGTTTTCTTTCAAAATAGCTATCTCGTCTCTCAACAAACTACGAGGATTCAAAAAGAGAGTCAATGTTTTTGAAACTAGAATCGTAATGGATAATGACGATAACATTCTAGGAATGTTGTTTTCGGATAGAGTTCAATCCTTTAAGATTAACATCTTTATGGCGTTTTTAGAC
>JX878423
ATGAGCATCCGTATAAAAATCGATAAATTGCGCCAAATTGTGGCATATTTTTCAGAGTTCAGCGAAGAAGTGTCTATAAATGTAGACTCGACGGATGAGTTAATGTATATTTTTGCCGCCTTGGGCGGATCTGTAAACATTTGGGCCATTATACCTCTCAGTGCATCAGTGTTCTACCGCGGAGCCGAAAATATTGTGTTTAACCTTCCAGTGTCCAAGGTAAAATCGTGTTTGTGTAGTTTTCACAATGATGCTATCATAGATATAGAACCTGATCTGGAAAATAATCTAGTAAAACTTTCTAGTTATCATGTAGTAAGCGTCGATTGTAACAAGGAACTGATGCCTATTAGGACAGATACTACTATTTGTTTAAGTATAGATCAAAAGAAATCTTACGTATTTAATTTTCACAAGTATGAAGAAAAATGTTGTGGTAGAACCGTCATTCATCTAGAATGGTTGTTGGGCTTTATCAAGTGTATTAGTCAGCATCAGCATTTGGCTATTATGTTTAAAGATGACAATATTATTATGAAGACTCCTGGTAATACTGATGCGTTTTCCAGGGAATATTCTATGACTGAATGTTCTCAAGAACTACAAAAGTTTTCTTTCAAAATAGCTATCTCGTCTCTCAACAAACTACGAGGATTCAAAAAGAGAGTCAATGTTTTTGAAACTAGAATCGTAATGGATAATGACGATAACATTCTAGGAATGTTGTTTTCGGATAGAGTTCAATCCTTTAAGATTAACATCTTTATGGCGTTTTTAGAC
>JX878417
ATGAGCATCCGTATAAAAATCGATAAATTGCGCCAAATTGTGGCATATTTTTCAGAGTTCAGTGAAGAAGTGTCTATAAATGTAGACTCGACGGATGAGTTAATGTATATTTTTGCCGCCTTGGGCGGATCTGTAAACATTTGGGCCATTATACCTCTCAGTGCATCAGTGTTCTACCGCGGAGCCGAAAATATTGTGTTTAACCTTCCAGTGTCCAAGGTAAAATCGTGTTTGTGTAGTTTTCACAATGATGCTATCATAGATATAGAACCTGATCTGGAAAATAATCTAGTAAAACTTTCTAGTTATCATGTAGTAAGTGTCGATTGTAACAAGGAACTGATGCCTATTAGGACAGATACTACTATTTGTTTAAGTATAGATCAAAAGAAATCTTACGTATTTAATTTTCACAAGTATGAAGAAAAATGTTGTGGTAGAACCGTCATTCATCTAGAATGGTTGTTGGGCTTTATCAAGTGTATTAGTCAGCATCAGCATTTGGCTATTATGTTTAAAGATGACAATATTATTATGAAGACTCCTGGTAATACTGATGCGTTTTCCAGGGAATATTCTATGACTGAATGTTCTCAAGAACTACAAAAGTTTTCTTTCAAAATAGCTATCTCGTCTCTCAACAAACTACGAGGATTCAAAAAGAGAGTCAATGTTTTTGAAACTAGAATCGTAATGGATAATGACGATAACATTCTAGGAATGTTGTTTTCGGATAGAGTTCAATCCTTTAAGATTAACATCTTTATGGCGTTTTTAGAC
>OP012849
ATGAGCATCCGTATAAAAATCGATAAATTGCGCCAAATTGTGGCATATTTTTCAGAGTTCAGCGAAGAAGTGTCTATAAATGTAGACTTGACGGATGAATTAATGTATATTTTTGCCGCCTTGGGCGGATCTGTAAACATTTGGGCCATTATACCTCTCAGTGCATCAGTGTTCTACCGCGGAGCTGAAAATATTGTGTTTAACCTTCCAGTGTCCAAGGTAAAATCGTGTTTGTGTAGTTTTCACAATGATGCTATCATAAATATAGAACCTGATCTGGAAAATAATCTAGTAAAACTTTCTAGTTATCATGTAGTAAGTGTCGATTGTAACAAGGAACTGATGCCTATTAGGACAGATACTACTATTTGTCTAAGTATAGATCAAAAGAAATCTTACGTATTTAATTTTCACAAGTATGAAGAAAAATGTTGTGGTAGAACCGTCATTCATCTAGAATGGTTGTTGAGCTTTATCAAGTGTATTAGTCAGCATCAACATTTGGCTATTATGTTTAAAGATGACAATATTATTATGAAGACTCCTGGTAATACTGATGCGTTTTCCAGGGAATATTCTATGACTGAATGTTCTCAAGAACTACAAAAGTTTTCTTTCAAAATAGCTATCTCGTCTCTCAACAAACTACGAGGATTCAAAAAGAGAGTCAATGTTTTTGAAACTAGAATCGTAATGGATAATGACGATAACATTCTAGGAATGTTGTTTTCGGATAGAGTTCAATCCTTTAAGATTAACATCTTTATGGCGTTTTTAGAC
