# Supplementary material for: Evolutionary dissection of monkeypox virus: Positive Darwinian selection drives the adaptation of virus–host interaction proteins
Source: Front Cell Infect Microbiol. 2023 Jan 13;12:1083234. doi: 10.3389/fcimb.2022.1083234 (PMC9880225; doi:10.3389/fcimb.2022.1083234)
Supplement: Supplementary file 1 [file DataSheet_1.zip › Dataset_MPXV_coding_gene_allleles/MPXVgp085.fas]

>KP849471
ATGGATCACAACCAGTATCTCTTAACGATGTTCTTCGCAGATGATGATTCATTTTTTAAGTATTTTGCTAGTCAAGATGATGAATCTTCATTATCTGATATATTGCAAATCACTCAATATCTAGACTTTCTGTTATTATTATTGATCCAATCAAAAAATAAATTAGAAGCTGTGGGTCATTGTTATGAATCTCTTTCAGAGGAATACAGACAATTGACAAAATTCACAGACTCTCAAGATTTTAAAAAACTGTTTAACAAGGTCCCTATTGTTACAGATGGAAGGGTCAAACTTAATAAAGGATATTTGTTCGACTTTGTGATTAGTTTGATGCGATTCAAAAAAGAATCAGCTCTAGCTACCACCGCAATAGATCCTGTTAGATACATAGATCCTCGTCGTGATATCGCATTTTCTAACGTGATGGATATATTAAAGTCGAATAAAGTTGAACAA
>MT250197
ATGGATCACAACCAGTATCTCTTAACGATGTTCTTCGCAGATGATGATTCATTTTTTAAGTATTTTGCTAGTCAAGATGATGAATCTTCATTATCTGATATATTGCAAATCACTCAATATCTAGACTTTCTGTTATTATTATTGATCCAATCAAAAAATAAATTAGAAGCTGTGGGTCATTGTTATGAATCTCTTTCAGAGGAATACAGACAATTGACAAAATTCACAGACTCTCAAGATTTTAAAAAACTGTTTAACAAGGTCCCTATTGTTACAGATGGAAGGGTCAAACTTAATAAAGGATATTTGTTCGACTTTGTGATTAGTTTGATGCGATTCAAAAAAGAATCAGCTCTAGCTACCACCGCAATAGATCCTGTTAGATACATAGATCCTCGTCGTGATATCGCATTTTCTAACGTGATGGATATATTAAAGTCGAATAAAGTTGAAAAA
>OP450997
ATGGATCACAACCAGTATCTCTTAACGATGTTCTTCGCAGATGATGATTCATTTTTTAAGTATTTTGCTAGTCAAGATGATGAATCTTCATTATCTGATATATTGCAAATCACTCAATATCTAGACTTTCTGTTATTATTATTGATCCAATCAAAAAATAAATTAGAAGCTGTGGGTCATTGTTATGAATCTCTTTCAGAGGAATACAGACAATTGACAAAATTCACAGACTCTCAAGATTTTAAAAAACTATTTAACAAGGTCCCTATTGTTACAGATGGAAGGGTCAAACTTAATAAAGGATATTTGTTCGACTTTGTGATTAGTTTGATGCGATTCAAAAAAGAATCAGCTCTAGCTACCACCGCAATAGATCCTGTTAGATACATAGATCCTCGTCGTGATATCGCATTTTCTAACGTGATGGATATATTAAAGTCGAATAAAGTTGAAAAA
>OP450996
ATGGATCACAACCAGTATCTCTTAACAATGTTCTTCGCAGATGATGATTCATTTTTTAAGTATTTTGCTAGTCAAGATGATGAATCTTCATTATCTGATATATTGCAAATCACTCAATATCTAGACTTTCTGTTATTATTATTGATCCAATCAAAAAATAAATTAGAAGCTGTGGGTCATTGTTATGAATCTCTTTCAGAGGAATACAGACAATTGACAAAATTCACAGACTCTCAAGATTTTAAAAAACTGTTTAACAAGGTCCCTATTGTTACAGATGGAAGGGTCAAACTTAATAAAGGATATTTGTTCGACTTTGTGATTAGTTTGATGCGATTCAAAAAAGAATCAGCTCTAGCTACCACCGCAATAGATCCTGTTAGATACATAGATCCTCGTCGTGATATCGCATTTTCTAACGTGATGGATATATTAAAGTCGAATAAAGTTGAAAAA
>OP415207
ATGGATCACAACCAGTATCTCTTAACGATGTTCTTCGCAGATGATGATTCATTTTTTAAGTATTTTGCTAGTCAAGATGATGAATCTTCATTATCTGATATATTGCAAATCACTCAATATCTAGACTTTCTGTTATTATTATTGATCCAATCAAAAAATAAATTAGAAGCTGTGGGTCATTGTTATGAATCTCTTTCAGAGGAATACAGACAATTGACAAAATTCACAGACTCTCAAGATTTTAAAAAACTGTTTAACAAGGTCCCTATTGTTACAGATGGAAGGGTCAAACTTAATAAAGGATATTTGTTCGACTTTGTAATTAGTTTGATGCGATTCAAAAAAGAATCAGCTCTAGCTACCACCGCAATAGATCCTGTTAGATACATAGATCCTCGTCGTGATATCGCATTTTCTAACGTGATGGATATATTAAAGTCGAATAAAGTTGAAAAA
>OP390221
ATGGATCACAACCAGTATCTCTTAACGATGTTCTTCGCAGATGATGATTCATTTTTTAAGTATTTTGCTAGTCAAGATGATGAATCTTCATTATCTGATATATTGCAAATCACTCAATATCTAGACTTTCTGTTATTATTATTGATCCAATCAAAAAATAAATTAGAAGCTGTGGGTCATTGTTATGAATCTCTTTCAGAGGAATACAGACAATTGACAAAATTTACAGACTCTCAAGATTTTAAAAAACTGTTTAACAAGGTCCCTATTGTTACAGATGGAAGGGTCAAACTTAATAAAGGATATTTGTTCGACTTTGTGATTAGTTTGATGCGATTCAAAAAAGAATCAGCTCTAGCTACCACCGCAATAGATCCTGTTAGATACATAGATCCTCGTCGTGATATCGCATTTTCTAACGTGATGGATATATTAAAGTCGAATAAAGTTGAAAAA
>OP310054
ATGGATCACAACCAGTATCTCTTAACGATGTTCTTCGCAGATGATGATTCATTTTTTAAGTATTTTGCTAGTCAAGATGATGAATCTTCATTATCTGATATATTGCAAATCACTCAATATCTAGACTTTCTGTTATTATTATTGATCCAATCAAAAAATAAATTAGAAGCTGTGGGTCATTGTTATGAATCTCTTTCAGAGGAATACAGACAATTGACAAAATTCACAGACTCTCAAGATTTTAAAAAACTGTTTAACAAGGTCCCTATTGTTACAGATGGAAGGGTCAAACTTAATAAAGGATATTTGTTCGACTTTGTGATTAGTTTGATGCGATTCAAAAAAGAATCAGCTTTAGCTACCACCGCAATAGATCCTGTTAGATACATAGATCCTCGTCGTGATATCGCATTTTCTAACGTGATGGATATATTAAAGTCGAATAAAGTTGAAAAA
>OP215212
ATGGATCACAACCAGTATCTCTTAACGATGTTCTTCGCAGATGATGATTCATTTTTTAAGTATTTTGCTAGTCAAGATGATGAATCTTCATTATCTGATATATTGCAAATCACTCAATATCTAGACTTTCTGTTATTATTATTGATCCAATCAAAAAATAAATTAGAAGCTGTGGGTCATTATTATGAATCTCTTTCAGAGGAATACAGACAATTGACAAAATTCACAGACTCTCAAGATTTTAAAAAACTGTTTAACAAGGTCCCTATTGTTACAGATGGAAGGGTCAAACTTAATAAAGGATATTTGTTCGACTTTGTGATTAGTTTGATGCGATTCAAAAAAGAATCAGCTCTAGCTACCACCGCAATAGATCCTGTTAGATACATAGATCCTCGTCGTGATATCGCATTTTCTAACGTGATGGATATATTAAAGTCGAATAAAGTTGAAAAA
>K02025
ATGGATCACAACCAGTATCTCTTAACGATGTTCTTCGCAGATGATGATTCATTTTTTAAGTATTTTGCTAGTCAAGATGATGAATCTTCATTATCTGATATATTGCAAATCACTCAATATCTAGACTTTCTGTTATTATTATTGATCCAATCAAAAAATAAATTGAGAACTGTGGGTCATTGTTATGAATCTCTTTCAGAGGAATACAGACAATTGACAAAATTCACAGACTCTCAAGATTTTAAAAAACTGTTTAACAAGGTTCCTATTGTTACAGATGGAAGGGTCAAACTTAATAAAGGATATTTGTTCGACTTTGTGATTAGTTTGATGCGATTCAAAAAAGAATCAGCTCTAGCTACCACCGCAATAGATCCTGTTAGATACATAGATCCTCGTCGTGATATCGCATTTTCTAACGTGATGGATATATTAAAGTCGAATAAAGTTGAAAAA
