# Supplementary material for: Evolutionary dissection of monkeypox virus: Positive Darwinian selection drives the adaptation of virus–host interaction proteins
Source: Front Cell Infect Microbiol. 2023 Jan 13;12:1083234. doi: 10.3389/fcimb.2022.1083234 (PMC9880225; doi:10.3389/fcimb.2022.1083234)
Supplement: Supplementary file 1 [file DataSheet_1.zip › Dataset_MPXV_coding_gene_allleles/MPXVgp087.fas]

>KP849470
ATGGATGTTGTGTCGTTAGATAAACCGTTTATGTATTTTGAGGAAATTGATAATGAGTTAGATTACGAACCAGAAAGTGCAAATGAGGTCGCAAAAAAACTGCCGTATCAAGGACAGTTAAAACTATTACTAGGAGAATTATTTTTTCTTAGTAAGTTACAGCGACACGGTATATTAGATGGCGCCACCGTAGTGTATATAGGATCTGCTCCAGGTACACATATACGTTATTTGAGAGATCATTTCTATAATTTAGGAGTGATCATCAAATGGATGCTAATTGACGGCCGCCATCATGATCCTATTCTAAATGGATTGCGTGATGTGACTCTAGTGACTCGGTTTGTTGATGAGGAATATCTACGATCCATCAAAAAACAACTACATCCTTCTAAGATTATTTTAATTTCTGATGTGCGATCCAAACGAGGAGGAAATGAACCTAGTACTGCGGATTTACTAAGTAATTATGCTCTACAAAATGTCATGATTAGTATTTTAAACCCCGTGGCGTCTAGTCTTAAATGGAGATGCCCGTTTCCAGATCAATGGATCAAGGACTTTTATATCCCATACGGTAATAAAATGTTACAACCTTTTGCTCCTTCATATTCAGCTGAAATGAGATTATTAAGTATTTATACCGGTGAGAATATGAGACTGACTCGAGTTACCAAATCAGACGCTGTAAATTATGAAAAAAAGATGTATTACCTTAATAAGATAGTCCGCAACAAAGTAGTTATTAACTTTGATTATCCTAATCAGGAATATGACTATTTTCACATGTACTTTATGTTGAGGACCGTATACTGCAATAAAACATTTCCTACTACTAAAGCAAAGATACTATTTCTACAACAATCTATATTTCGTTTCTTAAATATTCCAACGACATCAACTGAAAAAGTTAGTCATGAACCAATACAACGTAAAATATCTAGCAAAGATTCTATGTCTAAAAACAGAAATAGCAAGAGATCCGTACGCGGTAATAAA
>MT250197
ATGGATGTTGTGTCGTTAGATAAACCGTTTATGTATTTTGAGGAAATTGATAATGAGTTAGATTACGAACCAGAAAGTGCAAATGAGGTCGCAAAAAAACTGCCGTATCAAGGACAGTTAAAACTATTACTAGGAGAATTATTTTTTCTTAGTAAGTTACAGCGACACGGTATATTAGATGGCGCCACCGTAGTGTATATAGGATCTGCTCCAGGTACACATATACGTTATTTGAGAGATCATTTCTATAATTTAGGAGTGATCATCAAATGGATGCTAATTGACGGCCGCCATCATGATCCTATTCTAAATGGATTGCGTGATGTGACTCTAGTGACTCGGTTTGTTGATGAGGAATATCTACGATCCATCAAAAAACAACTACATCCTTCTAAGATTATTTTAATTTCTGATGTGCGATCCAAACGAGGAGGAAATGAACCTAGTACTGCGGATTTACTAAGTAATTATGCTCTACAAAATGTCATGATTAGTATTTTAAACCCCGTGGCGTCTAGTCTTAAATGGAGATGCCCGTTTCCAGATCAATGGATCAAGGACTTTTATATCCCACACGGTAATAAAATGTTACAACCTTTTGCTCCTTCATATTCAGCTGAAATGAGATTATTAAGTATTTATACCGGTGAGAATATGAGACTGACTCGAGTTACCAAATCAGACGCTGTAAATTATGAAAAAAAGATGTATTACCTTAATAAGATAGTCCGCAACAAAGTAGTTATTAACTTTGATTATCCTAATCAGGAATATGACTATTTTCACATGTACTTTATGTTGAGGACCGTATACTGCAATAAAACATTTCCTACTACTAAAGCAAAGATACTATTTCTACAACAATCTATATTTCGTTTCTTAAATATTCCAACGACATCAACTGAAAAAGTTAGTCATGAACCAATACAACGTAAAATATCTAGCAAAGATTCTATGTCTAAAAACAGAAATAGCAAGAGATCCGTACGCGGTAATAAA
>KJ642616
ATGGATGTTGTGTCGTTAGATAAACCGTTTATGTATTTTGAGGAAATTGATAATGAGTTAGATTACGAACCAGAAAGTGCAAATGAGGTCGCAAAAAAACTGCCGTATCAAGGACAGTTAAAACTATTACTAGGAGAATTATTTTTTCTTAGTAAGTTACAGCGACACGGTATATTAGATGGCGCCACCGTAGTGTATATAGGATCTGCTCCAGGTACACATATACGTTATTTGAGAGATCATTTCTATAATTTAGGAGTGATCATCAAATGGATGCTAATTGACGGCCGCCATCATGATCCTATTCTAAATGGATTGCGTGATGTGACTCTAGTGACTCGGTTTGTTGATGAGGAATATCTACGATCCATCAAAAAACAACTACATCCTTCTAAGATTATTTTAATTTCTGATGTGCGATCCAAACGAGGAGGAAATGAACCTAGTACTGCGGATTTACTAAGTAATTATGCTCTACAAAATGTCATGATTAGTATTTTAAACCCCGTGGCGTCTAGTCTTAAATGGAGATGCCCGTTTCCAGATCAATGGATCAAGGACTTTTATATCCCATACGGTAATAAAATGTTACAACCTTTTGCTCCTTCATATTCAGCTGAAATGAGATTATTAAGTATTTATACCGGTGAGAATATGAGACTGACTCGAGTTACCAAATCAGACGCTGTAAATTATGAAAAAAAGATGTATTACCTTAATAAGATAGTCCGCAACAAAGTAGTTATTAACTTTGATTATCCTAATCAGGAATATGACTATTTTCACATGTACTTTATGTTGAGGACCGTATACTGCAATAAAACATTTCCTACTACTAAAGCAAAGATACTATTTCTACAACAATCTATATTTCGTTTCTTAAATATTCCAACGATATCAACTGAAAAAGTTAGTCATGAACCAATACAACGTAAAATATCTAGCAAAGATTCTATGTCTAAAAACAGAAATAGCAAGAGATCCGTACGCGGTAATAAA
>KJ642615
ATGGATGTTGTGTCGTTAGATAAACCGTTTATGTATTTTGAGGAAATTGATAATGAGTTAGATTACGAACCAGAAAGTGCAAATGAGGTCGCAAAAAAACTGCCGTATCAAGGACAGTTAAAACTATTACTAGGAGAATTATTTTTTCTTAGTAAGTTACAGCGACACGGTATATTAGATGGCGCCACCGTAGTGTATATAGGATCTGCTCCAGGTACACATATACGTTATTTGAGAGATCATTTCTATAATTTAGGAGTGATCATCAAATGGATGCTAATTGACGGCCGCCATCATGATCCTATTCTAAATGGATTGCGTGATGTGACTCTAGTGACTCGGTTTGTTGATGAGGAATATCTACGATCCATCAAAAAACAACTACATCCTTCTAAGATTATTTTAATTTCTGATGTGCGATCCAAACGAGGAGGAAATGAACCTAGTACTGCGGATTTACTAAGTAATTATGCTCTACAAAATGTCATGATTAGTATTTTAAACCCCGTGGCGTCTAGTCTTAAATGGAGATGCCCGTTTCCAGATCAATGGATCAAGGACTTTTATATACCACACGGTAATAAAATGTTACAACCTTTTGCTCCTTCATATTCAGCTGAAATGAGATTATTAAGTATTTATACCGGTGAGAATATGAGACTGACTCGAGTTACCAAATCAGACGCTGTAAATTATGAAAAAAAGATGTATTACCTTAATAAGATAGTCCGCAACAAAGTAGTTATTAACTTTGATTATCCTAATCAGGAATATGACTATTTTCACATGTACTTTATGTTGAGGACCGTATACTGCAATAAAACATTTCCTACTACTAAAGCAAAGATACTATTTCTACAACAATCTATATTTCGTTTCTTAAATATTCCAACGACATCAACTGAAAAAGTTAGTCATGAACCAATACAACGTAAAATATCTAGCAAAGATTCTATGTCTAAAAACAGAAATAGCAAGAGATCCGTACGCGGTAATAAA
>OP331335
ATGGATGTTGTGTCGTTAGATAAACCGTTTATGTATTTTGAGGAAATTGATAATGAGTTAGATTACGAACCAGAAAGTGCAAATGAGGTCGCAAAAAAACTGCCGTATCAAGGACAGTTAAAACTATTACTAGGAGAATTATTTTTTCTTAGTAAGTTACAGCGACACGGTATATTAGATGGCGCCACCGTAGTGTATATAGGATCTGCTCCAGGTACACATATACGTTATTTGAGAGATCATTTCTATAATTTAGGAGTGATCATCAAATGGATGCTAATTGACGGCCGCCATCATGATCCTATTCTAAATGGATTGCGTAATGTGACTCTAGTGACTCGGTTTGTTGATGAGGAATATCTACGATCCATCAAAAAACAACTACATCCTTCTAAGATTATTTTAATTTCTGATGTGCGATCCAAACGAGGAGGAAATGAACCTAGTACTGCGGATTTACTAAGTAATTATGCTCTACAAAATGTCATGATTAGTATTTTAAACCCCGTGGCGTCTAGTCTTAAATGGAGATGCCCGTTTCCAGATCAATGGATCAAGGACTTTTATATCCCACACGGTAATAAAATGTTACAACCTTTTGCTCCTTCATATTCAGCTGAAATGAGATTATTAAGTATTTATACCGGTGAGAATATGAGACTGACTCGAGTTACCAAATCAGACGCTGTAAATTATGAAAAAAAGATGTATTACCTTAATAAGATAGTCCGCAACAAAGTAGTTATTAACTTTGATTATCCTAATCAGGAATATGACTATTTTCACATGTACTTTATGTTGAGGACCGTATACTGCAATAAAACATTTCCTACTACTAAAGCAAAGATACTATTTCTACAACAATCTATATTTCGTTTCTTAAATATTCCAACGACATCAACTGAAAAAGTTAGTCATGAACCAATACAACGTAAAATATCTAGCAAAGATTCTATGTCTAAAAACAGAAATAGCAAGAGATCCGTACGCGGTAATAAA
>OP245312
ATGGATGTTGTGTCGTTAGATAAACCGTTTATGTATTTTGAGGAAATTGATAATGAGTTAGATTACGAACCAGAAAGTGCAAATGAGGTCGCAAAAAAACTGCCGTATCAAGGACAGTTAAAACTATTACTAGGAGAATTATTTTTTCTTAGTAAGTTACAGCGACACGGTATATTAGATGGCGCCACCGTAGTGTATATAGGATCTGCTCCAGGTACACATATACGTTATTTGAGAGATCATTTCTATAATTTAGGAGTGATCATCAAATGGATGCTAATTGACGGCCGCCATCATGATCCTATTCTAAATGGATTGCGTGATGTGACTCTAGTGACTCGGTTTGTTGATGAGGAATATCTACGATCCATCAAAAAACAACTACATCATTCTAAGATTATTTTAATTTCTGATGTGCGATCCAAACGAGGAGGAAATGAACCTAGTACTGCGGATTTACTAAGTAATTATGCTCTACAAAATGTCATGATTAGTATTTTAAACCCCGTGGCGTCTAGTCTTAAATGGAGATGCCCGTTTCCAGATCAATGGATCAAGGACTTTTATATCCCACACGGTAATAAAATGTTACAACCTTTTGCTCCTTCATATTCAGCTGAAATGAGATTATTAAGTATTTATACCGGTGAGAATATGAGACTGACTCGAGTTACCAAATCAGACGCTGTAAATTATGAAAAAAAGATGTATTACCTTAATAAGATAGTCCGCAACAAAGTAGTTATTAACTTTGATTATCCTAATCAGGAATATGACTATTTTCACATGTACTTTATGTTGAGGACCGTATACTGCAATAAAACATTTCCTACTACTAAAGCAAAGATACTATTTCTACAACAATCTATATTTCGTTTCTTAAATATTCCAACGACATCAACTGAAAAAGTTAGTCATGAACCAATACAACGTAAAATATCTAGCAAAGATTCTATGTCTAAAAACAGAAATAGCAAGAGATCCGTACGCGGTAATAAA
>OP215263
ATGGATGTTGTGTCGTTAGATAAACCGTTTATGTATTTTGAGGAAATTGATAATGAGTTAGATTACGAACCAGAAAGTGCAAATGAGGTCGCAAAAAAACTGCCGTATCAAGGACAGTTAAAACTATTACTAGGAGAATTATTTTTTCTTAGTAAGTTACAGCGACACGGTATATTAGATGGCGCCACCGTAGTGTATATAGGATCTGCTCCAGGTACACATATACGTTATTTGAGAGATCATTTCTATAATTTAGGAGTGATCATCAAATGGATGCTAATTGACGGCCGCCATCATGATCCTATTCTAAATGGATTGCGTGATGTGACTCTAGTGACTCGGTTTGTTGATGAGGAATATCTACGATCCATCAAAAAACAACTACATCCTTCTAAGATTATTTTAATTTCTGATGTGCGATCCAAACGAGGAGGAAATGAACCTAGTACTGCGGATTTACTAAGTAATTATGCTCTACAAAATGTCATGATTAGTATTTTAAACCCCGTGGCGTCTAGTCTTAAATGGAGATGCCCGTTTCCAGATCAATGGATCAAGGACTTTTATATCCCACACGGTAATAAAATGTTACAACCTTTTGCTCCTTCATATTCAGCTGAAATGAGATTATTAAGTATTTATACCGGTGAGAATATGAGACTGACTCGAGTTACCAAATCAGACGCTGTAAATTATGAAAAAAAGATGTATTACCTTAATAAGATAGTCCGCAACAAAGTAGTTATTAACTTTGATTATCCTAATCAGGAATATGACTATTTTCACATGTACTTTATGTTGAGGACCGTATACTGCAATAAAACATTTCCTACTACTAAAGCAAAGATACTATTTCTACAACAATCTATATTTCGTTTCTTAAATATTCCAACGACATCAACTGAAAAAGTTAGTCATGAACCAATACAACGTAAAATATCTAGCAAAGATTCTATGTCTAAAAACAGAAATAGCAAGAGATTCGTACGCGGTAATAAA
>OP169341
ATGGATGTTGTGTCGTTAGATAAACCGTTTATGTATTTTGAGGAAATTGATAATGAGTTAGATTACGAACCAGAAAGTGCAAATGAGGTCGCAAAAAAACTGCCGTATCAAGGACAGTTAAAACTATTACTAGGAGAATTATTTTTTCTTAGTAAGTTACAGCGACACGGTATATTAGATGGCGCCACCGTAGTGTATATAGGATCTGCTCCAGGTACACATATACGTTATTTGAGAGATCATTTCTATAATTTAGGAGTGATCATCAAATGGATGCTAATTGACGGCCGCCATCATGATCCTATTCTAAATGGATTGCGTGATGTGACTCTAGTGACTCGGTTTGTTGATGAGGAATATCTACGATCCATCAAAAAACAACTACATCCTTCTAAGATTATTTTAATTTCTGATGTGCGATCCAAACAAGGAGGAAATGAACCTAGTACTGCGGATTTACTAAGTAATTATGCTCTACAAAATGTCATGATTAGTATTTTAAACCCCGTGGCGTCTAGTCTTAAATGGAGATGCCCGTTTCCAGATCAATGGATCAAGGACTTTTATATCCCACACGGTAATAAAATGTTACAACCTTTTGCTCCTTCATATTCAGCTGAAATGAGATTATTAAGTATTTATACCGGTGAGAATATGAGACTGACTCGAGTTACCAAATCAGACGCTGTAAATTATGAAAAAAAGATGTATTACCTTAATAAGATAGTCCGCAACAAAGTAGTTATTAACTTTGATTATCCTAATCAGGAATATGACTATTTTCACATGTACTTTATGTTGAGGACCGTATACTGCAATAAAACATTTCCTACTACTAAAGCAAAGATACTATTTCTACAACAATCTATATTTCGTTTCTTAAATATTCCAACGACATCAACTGAAAAAGTTAGTCATGAACCAATACAACGTAAAATATCTAGCAAAGATTCTATGTCTAAAAACAGAAATAGCAAGAGATCCGTACGCGGTAATAAA
>ON676708
ATGGATGTTGTGTCGTTAGATAAACCGTTTATGTATTTTGAGGAAATTGATAATGAGTTAGATTACGAACCAGAAAGTGCAAATGAGGTCGCAAAAAAACTGCCGTATCAAGGACAGTTAAAACTATTACTAGGAGAATTATTTTTTCTTAGTAAGTTACAGCGACACGGTATATTAGATGGCGCCACCGTAGTGTATATAGGATCTGCTCCAGGTACACATATACGTTATTTGAGAGATCATTTCTATAATTTAGGAGTGATTATCAAATGGATGCTAATTGACGGCCGCCATCATGATCCTATTCTAAATGGATTGCGTGATGTGACTCTAGTGACTCGGTTTGTTGATGAGGAATATCTACGATCCATCAAAAAACAACTACATCCTTCTAAGATTATTTTAATTTCTGATGTGCGATCCAAACGAGGAGGAAATGAACCTAGTACTGCGGATTTACTAAGTAATTATGCTCTACAAAATGTCATGATTAGTATTTTAAACCCCGTGGCGTCTAGTCTTAAATGGAGATGCCCGTTTCCAGATCAATGGATCAAGGACTTTTATATCCCACACGGTAATAAAATGTTACAACCTTTTGCTCCTTCATATTCAGCTGAAATGAGATTATTAAGTATTTATACCGGTGAGAATATGAGACTGACTCGAGTTACCAAATCAGACGCTGTAAATTATGAAAAAAAGATGTATTACCTTAATAAGATAGTCCGCAACAAAGTAGTTATTAACTTTGATTATCCTAATCAGGAATATGACTATTTTCACATGTACTTTATGTTGAGGACCGTATACTGCAATAAAACATTTCCTACTACTAAAGCAAAGATACTATTTCTACAACAATCTATATTTCGTTTCTTAAATATTCCAACGACATCAACTGAAAAAGTTAGTCATGAACCAATACAACGTAAAATATCTAGCAAAGATTCTATGTCTAAAAACAGAAATAGCAAGAGATCCGTACGCGGTAATAAA
>AY741551
ATGGATGTTGTGTCGTTAGATAAACCGTTTATGTATTTTGAGGAAATTGATAATGAGTTAGATTACGAACCAGAAAGTGCAAATGAGGTCGCAAAAAAACTGCCGTATCAAGGACAGTTAAAACTATTACTAGGAGAATTATTTTTTCTTAGTAAGTTACAGCGACACGGTATATTAGATGGCGCCACCGTAGTGTATATAGGATCTGCTCCAGGTACACATATACGTTATTTGAGAGATCATTTCTATAATTTAGGAGTGATCATCAAATGGATGCTAATTGACGGCCGCCATCATGATCCTATTCTAAATGGATTGCGTGATGTGACTCTAGTGACTCGGTTTGTTGATGAGGAATATCTACGATCCATCAAAAAACAACTACATCCTTCTAAGATTATTTTAATTTCTGATGTGCGATCCAAACGAGGAGGAAATGAACCTAGTACTGCGGATTTACTAAGTAATTATGCTCTACAAAATGTCATGATTAGTATTTTAAACCCCGTGGCATCTAGTCTTAAATGGAGATGCCCGTTTCCAGATCAATGGATCAAGGACTTTTATATCCCATACGGTAATAAAATGTTACAACCTTTTGCTCCTTCATATTCAGCTGAAATGAGATTATTAAGTATTTATACAGGTGAGAATATGAGACTGACTCGAGTTACCAAATCAGACGCTGTAAATTATGAAAAAAAGATGTATTACCTTAATAAGATAGTCCGCAACAAAGTAGTTATTAACTTTGATTATCCTAATCAGGAATATGACTATTTTCACATGTACTTTATGTTGAGGACCGTATACTGCAATAAAACATTTCCTACTACTAAAGCAAAGATACTATTTCTACAACAATCTATATTTCGTTTCTTAAATATTCCAACGACATCAACTGAAAAAGTTAGTCATGAACCAATACAACGTAAAATATCTAGCAAAGATTCTATGTCTAAAAACAGAAATAGCAAGAGATCCGTACGCGGTAATAAA
>KP849471
ATGGATGTTGTGTCGTTAGATAAACCGTTTATGTATTTTGAGGAAATTGATAATGAGTTAGATTACGAACCAGAAAGTGCAAATGAGGTCGCAAAAAAACTGCCGTATCAAGGACAGTTAAAACTATTACTAGGAGAATTATTTTTTCTTAGTAAGTTACAGCGACACGGTATATTAGATGGTGCCACCGTAGTGTATATAGGATCTGCTCCAGGTACACATATACGTTATTTGAGAGATCATTTCTATAATTTAGGAGTGATCATCAAATGGATGCTAATTGACGGCCGCCATCATGATCCTATTCTAAATGGATTGCGTGATGTGACTCTAGTGACTCGGTTTGTTGATGAGGAATATCTACGATCCATCAAAAAACAACTACATCCTTCTAAGATTATTTTAATTTCTGATGTGAGATCCAAACGAGGAGGAAATGAACCTAGTACTGCGGATTTACTAAGTAATTATGCTCTACAAAATGTCATGATTAGTATTTTAAACCCCGTGGCGTCTAGTCTTAAATGGAGATGCCCGTTTCCAGATCAATGGATCAAGGACTTTTATATCCCACACGGTAATAAAATGTTACAACCTTTTGCTCCTTCATATTCAGCTGAAATGAGATTATTAAGTATTTATACCGGTGAGAATATGAGACTGACTCGAGTTACCAAATCAGACGCTGTAAATTATGAAAAAAAGATGTATTACCTTAATAAGATAGTCCGCAACAAAGTAGTTGTTAACTTTGATTATCCTAATCAGGAATATGACTATTTTCACATGTACTTTATGTTGAGGACCGTATACTGCAATAAAACATTTCCTACTACTAAAGCAAAGATACTATTTCTACAACAATCTATATTTCGTTTCTTAAATATTCCAACGACATCAACTGAAAAAGTTAGTCATGAACCAATACAACGTAAAATATCTAGCAAAGATTCTATGTCTAAAAACAGAAATAGCAAGAGATCCGTACGCGGTAATAAA
>KJ642613
ATGGATGTTGTGTCGTTAGATAAACCGTTTATGTATTTTGAGGAAATTGATAATGAGTTAGATTACGAACCAGAAAGTGCAAATGAGGTCGCAAAAAAACTGCCGTATCAAGGACAGTTAAAACTATTACTAGGAGAATTATTTTTTCTTAGTAAGTTACAGCGACACGGTATATTAGATGGTGCCACCGTAGTGTATATAGGATCTGCTCCAGGTACACATATACGTTATTTGAGAGATCATTTCTATAATTTAGGAGTGATCATCAAATGGATGCTAATTGATGGCCGCCATCATGATCCTATTCTAAATGGATTGCGTGATGTGACTCTAGTGACTCGGTTTGTTGATGAGGAATATCTACGATCCATCAAAAAACAACTACATCCTTCTAAGATTATTTTAATTTCTGATGTGAGATCCAAACGAGGAGGAAATGAACCTAGTACTGCGGATTTACTAAGTAATTATGCTCTACAAAATGTCATGATTAGTATTTTAAACCCCGTGGCGTCTAGTCTTAAATGGAGATGCCCGTTTCCAGATCAATGGATCAAGGACTTTTATATCCCACACGGTAATAAAATGTTACAACCTTTTGCTCCTTCATATTCAGCTGAAATGAGATTATTAAGTATTTATACCGGTGAGAATATGAGACTGACTCGAGTTACCAAATCAGACGCTGTAAATTATGAAAAAAAGATGTATTACCTTAATAAGATAGTCCGCAACAAAGTAGTTGTTAACTTTGATTATCCTAATCAGGAATATGACTATTTTCACATGTACTTTATGTTGAGGACCGTATACTGCAATAAAACATTTCCTACTACTAAAGCAAAGATACTATTTCTACAACAATCTATATTTCGTTTCTTAAATATTCCAACGACATCAACTGAAAAAGTTAGTCATGAACCAATACAACGTAAAATATCTAGCAAAGATTCTATGTCTAAAAACAGAAATAGCAAGAGATCCGTACGCGGTAATAAA
>ON754989
ATGGATGTTGTGTCGTTAGATAAACCGTTTATGTATTTTGAGGAAATTGATAATGAGTTAGATTACGAACCAGAAAGTGCAAATGAGGTCGCAAAAAAACTGCCGTATCAAGGACAGTTAAAACTATTACTAGGAGAATTATTTTTTCTTAGTAAGTTACAGCGACACGGTATATTAGATGGCGCCACCGTAGTGTATATAGGATCTGCTCCACATATACATATACGTTATTTGAGAGATCATTTCTATAATTTAGGAGTGATCATCAAATGGATGCTAATTGACGGCCGCCATCATGATCCTATTCTAAATGGATTGCGTGATGTGACTCTAGTGACTCGGTTTGTTGATGAGGAATATCTACGATCCATCAAAAAACAACTACATCCTTCTAAGATTATTTTAATTTCTGATGTGCGATCCAAACGAGGAGGAAATGAACCTAGTACTGCGGATTTACTAAGTAATTATGCTCTACAAAATGTCATGATTAGTATTTTAAACCCCGTGGCGTCTAGTCTTAAATGGAGATGCCCGTTTCCAGATCAATGGATCAAGGACTTTTATATCCCACACGGTAATAAAATGTTACAACCTTTTGCTCCTTCATATTCAGCTGAAATGAGATTATTAAGTATTTATACCGGTGAGAATATGAGACTGACTCGAGTTACCAAATCAGACGCTGTAAATTATGAAAAAAAGATGTATTACCTTAATAAGATAGTCCGCAACAAAGTAGTTATTAACTTTGATTATCCTAATCAGGAATATGACTATTTTCACATGTACTTTATGTTGAGGACCGTATACTGCAATAAAACATTTCCTACTACTAAAGCAAAGATACTATTTCTACAACAATCTATATTTCGTTTCTTAAATATTCCAACGACATCAACTGAAAAAGTTAGTCATGAACCAATACAACGTAAAATATCTAGCAAAGATTCTATGTCTAAAAACAGAAATAGCAAGAGATCCGTACGCGGTAATAAA
>JX878412
ATGGATGTTGTGTCGTTAGATAAACCGTTTATGTATTTTGAGGAAATTGATAATGAGTTAGATTACGAACCAGAAAGTGCAAATGAGGTCGCAAAAAAACTGCCGTATCAAGGACAGTTAAAACTATTACTAGGAGAATTATTTTTTCTTAGTAAGTTACAGCGACACGGTATATTAGATGGTGCCACCGTAGTGTATATAGGATCTGCTCCAGGTACACATATACGTTATTTGAGAGATCATTTCTATAATTTAGGAGTGATCATCAAATGGATGCTAATTGACGGCCGCCATCATGATCCTATTCTAAATGGATTGCGTGATGTGACTCTAGTGACTCGGTTTGTTGATGAGGAATATCTACGATCCATCAAAAAACAACTACATCATTCTAAGATTATTTTAATTTCTGATGTGAGATCCAAACGAGGAGGAAATGAACCTAGTACTGCGGATTTACTAAGTAATTATGCTCTACAAAATGTCATGATTAGTATTTTAAACCCCGTGGCGTCTAGTCTTAAATGGAGATGCCCGTTTCCAGATCAATGGATCAAGGACTTTTATATCCCACACGGTAATAAAATGTTACAACCTTTTGCTCCTTCATATTCAGCTGAAATGAGATTATTAAGTATTTATACCGGTGAGAATATGAGACTGACTCGAGTTACCAAATCAGACGCTGTAAATTATGAAAAAAAGATGTATTACCTTAATAAGATAGTCCGCAACAAAGTAGTTGTTAACTTTGATTATCCTAATCAGGAATATGACTATTTTCACATGTACTTTATGTTGAGGACCGTATACTGCAATAAAACATTTCCTACTACTAAAGCAAAGATACTATTTCTACAACAATCTATATTTCGTTTCTTAAATATTCCAACGACATCAACTGAAAAAGTTAGTCATGAACCAATACAACGTAAAATATCTAGCAAAGATTCTATGTCTAAAAACAGAAATAGCAAGAGATCCGTACGCGGTAATAAA
