# Supplementary material for: Evolutionary dissection of monkeypox virus: Positive Darwinian selection drives the adaptation of virus–host interaction proteins
Source: Front Cell Infect Microbiol. 2023 Jan 13;12:1083234. doi: 10.3389/fcimb.2022.1083234 (PMC9880225; doi:10.3389/fcimb.2022.1083234)
Supplement: Supplementary file 1 [file DataSheet_1.zip › Dataset_MPXV_coding_gene_allleles/MPXVgp090_del_ NC_003310.fas]

>MT903346
ATGGCTGTAATCTCTAAGGTTACGTATAGTCTATACGATCAAAAAGAGATTAATGCTACAGATATTATCATTAGTCATATTAAAAATGACGACGATATCGGTACCGTTAAAGATGGTAGACTAGGTGCTATGGATGGGGCATTATGTAAGACTTGTGGGAAAACGGAATTGGAATGTTTCGGTCACTGGGGTAAAGTAAGTATTTATAAAACTCATATAGTTAAGCCTGAATTTATTTCAGAAATTATTCGTTTACTGAATCATATATGTATTCATTGCGGATTATTGCGTTCACGAGAACCGTATTCCGACGATATTAACCTAAAAGAGTTATCGGGACACGCTCTTAGGAGATTAAAGGATAAAATATTATCCAAGAAAAAGTCATGTTGGAACAGCGAATGTATGCAACCGTATCAAAAAATTACTTTTTCAAAGAAAAAGGTTTGTTTCGTCAACAAGTTGGATGATATTAACGTTCCTAATTCTCTCATCTATCAAAAGTTAATTTCTATTCATGAAAAGTTTTGGCCATTATTAGAAATTCATCAATATCCAGCTAACTTATTTTATACAGACTACTTTCCCATCCCTCCGTTGATTATTAGACCGGCTATTAGTTTTTGGATAGATAGTATACCCAAAGAGACAAATGAATTAACTTACTTATTAGGTATGATCGTTAAGAATTGTAACTTGAATGCTGATGAACAGGTTATCCAGAAGGCGGTAATAGAATACGATGATATTAAAATTATTTCTAATAACACTACCAGTATCAATTTATCATATATCACATCCGGCAAAAATAATATGATTAGAAGTTATATCGTCGCTCGGCGAAAAGATCAGACCGCTAGATCCGTAATTGGTCCCAGTACATCTATCACCGTTAATGAGGTAGGAATGCCCACATATATTAGAAATACACTTACAGAAAAGATATTTGTTAATGCCTTTACAGTGGATAAAGTTAAACAACTATTAGCATCAAACCAAGTTAAATTTTACTTTAATAAACGATTAAACCAATTAACAAGAATACGTCAAGGAAAGTTTATCAAAAATAAAATACATTTATTGCCTGGTGATTGGGTAGAAGTAGCTGTTCAAGAATATACAAGTATTATTTTTGGAAGACAACCGTCTCTACATAGATACAACGTCATCGCTTCATCTATCAGAGCTACCGAAGGAGATACTATCAAAATATCTCCCGGAATTGCCAACTCTCAAAATGCTGATTTCGACGGAGATGAAGAATGGATGATATTGGAGCAAAATCCTAAAGCCGTAGTTGAACAAAGTATTCTTATGTATCCGACGACGTTACTCAAACACGATATTCATGGAGCCCCCGTTTATGGATCTATTCAAGATGAAATCGTAGCAGCGTATTCATTGTTTAGGATACAAGATCTTTGTTTAGATGAAGTATTGAACATCTTGGGGAAATATGGAAGAGAGTTCGATCCTAAAGGTAAATGTAAATTCAGCGGTAAAGATATCTATACTTACTTGATAGGTGAAAAGATTAATTATCCGGGTCTCTTAAAGGATGGTGAAATTATTGCAAACGACGTAGATAGTAATTTTGTTGTAGCTATGAGGCATCTGTCATTGGCTGGACTCTTATCCGATCATAAATCGAACGTGGAAGGTATCAACTTTATTATCAAGTCATCTTATGTTTTTAAGAGATATCTATCTATTTACGGTTTTGGGGTGACATTCAAAGATCTGAGACCAAATTCGACGTTCACTAATAAATTGGAGGCTATCAACGTAGAAAAAATAGAACTTATCAAAGAAGCATACGCCAAATATCTCAAAGATGTAAGAGACGGGAAAATAGTTCCATTATCTAAAGCTTTAGAGGCGGACTACTTGGAATCCATGTTATCCAACTTGACAAATCTTAATATCAGAGAGATAGAAGAACATATGAGACAAACGCTGATAGATGATCCAGATAATAACCTCCTGAAAATGGCCAAAGCGGGTTATAAAGTAAATCCCACAGAACTAATGTATATTCTAGGTACTTATGGACAACAGAGGATAGATGGCGAACCAGCAGAGACTCGAGTATTGGGTAGAGTCTTACCTTACTATCTTCCAGACTCTAAGGATCCAGAAGGAAGAGGTTATATTCTTAATTCTTTAACAAAAGGATTAACGGGTTCTCAATATTACTTTTCGATGCTGGTTGCAAGATCTCAATCTACTGATATTGTCTGTGAAACATCACGTACCGGAACACTGGCTAGAAAAATCATTAAAAAGATGGAGGATATGGTGGTCGACGGATACGGACAAGTAGTTATAGGTAATACGCTCATCAAGTACGCAGCCAATTATACCAAAATTCTAGGCTCAGTATGTAAACCTGTAGATCTTATCTATCCAGATGAGTCCATGACTTGGTATTTGGAAATTAGTGCTTTGTGGAATAAAATAAAACAGGGATTCGTTTACTCTCAGAAACAGAAACTTGCAAAGAAGACATTGGCGCCGTTTAATTTCCTAGTATTCATCAAACCCACCACTGAGGATAATGCTATTAAGGTTAAGGATCTGTACGATATGATTCATAACGTCATTGATGATGTGAGAGAGAAATACTTCTTTACGGTATCTAATATAGATTTTATGGAGTATATATTCTTGACGCATCTTAATCCTTCTAGAATTAGAATTACAAAAGAAACGGCTATTACTATCTTTGAAAAGTTCTATGAAAAACTCAATTATACTCTAGGTGGTGGAACTCCTATTGGAATTATTTCTGCACAGGTATTGTCTGAGAAGTTTACACAACAAGCCCTGTCCAGTTTTCACACTACTGAAAAGAGTGGTGCTGTAAAACAAAAACTTGGTTTCAACGAGTTTAATAACTTGACTAATTTGAGTAAGAATAAGACCGAAATTATCACTCTGGTATCCGATGATATCTCTAAACTTCAATCTGTTAAGATTAATTTCGAATTTGTATGTTTGGGAGAATTAAATCCAGACATCACTCTTCGAAAAGAAACAGATAGATATGTAGTAGACATAATAGTCAATAGATTATACATCAAGAGAGCAGAAATAACCGAATTAGTCGTCGAATATATGATTGAACGATTTATCTCCTTTAGCGTCATTGTGAAGGAATGGGGTATGGAGACATTCATTGAGGACGAGGATAATATTAGATTTACTGTCTACCTAAATTTCGTTGAACCGGAGGAATTGAATCTTAATAAGTTTATGATGGTTCTTCCAGGTGCCGCCAACAAGGGCAAGATTAGTAAATTCAAGATTCCTATCTCTGACTATACGGGATATAACGACTTCAATCAAACAAAAAAGCTCAATAAGATGACTGTAGAACTCATGAATCTAAAAGAATTGGGTTCTTTCGATTTGGAGAACGTCAACGTGTATCCTGGAGTATGGAATACATACGATATCTTCGGTATTGAGGCCGCTCGTGGATACTTGTGCGAAGCCATGTTAAACACCTATGGAGAAGGTTTCGATTATCTGTACCAGCCTTGTGATCTTCTCGCTAGTTTACTATGTGCTAGTTACGAACCAGAATCAGTTAATAAATTCAAGTTCGGTGCAGCTAGTACTCTTAAGAGAGCTACGTTCGGAGATAATAAAGCATTGTTAAACGCGGCTCTTCATAAAAAGTCAGAACCTATTAACGATAATAGTAGCTGCCACTTTTTTAGCAAGGTCCCTAATATAGGAACTGGATATTACAAATACTTTATCGACTTGGGTCTTCTCATGAGAATGGAAAGGAAACTATCTGATAAGATATCTTCTCAAAAGATCAAGGAGATAGAAGAAACAGAAGACTTT
>KJ642616
ATGGCTGTAATCTCTAAGGTTACGTATAGTCTATACGATCAAAAAGAGATTAATGCTACAGATATTATCATTAGTCATATTAAAAATGACGACGATATCGGTACCGTTAAAGATGGTAGACTAGGTGCTATGGATGGGGCATTATGTAAGACTTGTGGGAAAACGGAATTGGAATGTTTCGGTCACTGGGGTAAAGTAAGTATTTATAAAACTCATATAGTTAAGCCTGAATTTATTTCAGAAATTATTCGTTTACTGAATCATATATGTATTCATTGCGGATTATTGCGTTCACGAGAACCGTATTCCGACGATATTAACCTAAAAGAGTTATCGGGACACGCTCTTAGGAGATTAAAGGATAAAATATTATCCAAGAAAAAGTCATGTTGGAACAGCGAATGTATGCAACCGTATCAAAAAATTACTTTTTCAAAGAAAAAGGTTTGTTTCGTCAACAAGTTGGATGATATTAACGTTCCTAATTCTCTCATCTATCAAAAGTTAATTTCTATTCATGAAAAGTTTTGGCCATTATTAGAAATTCATCAATATCCAGCTAACTTATTTTATACAGACTACTTTCCCATCCCTCCGTTGATTATTAGACCGGCTATTAGTTTTTGGATAGATAGTATACCCAAAGAGACAAATGAATTAACTTACTTATTAGGTATGATCGTTAAGAATTGTAACTTGAATGCTGATGAACAGGTTATCCAGAAGGCGGTAATAGAATACGATGATATTAAAATTATTTCTAATAACACTACCAGTATCAATTTATCATATATCACATCCGGCAAAAATAATATGATTAGAAGTTATATCGTCGCTCGGCGAAAAGATCAGACCGCTAGATCCGTAATTGGTCCCAGTACATCTATCACCGTTAATGAGGTAGGAATGCCCACATATATTAGAAATACACTTACAGAAAAGATATTTGTTAATGCCTTTACAGTGGATAAAGTTAAACAACTATTAGCATCAAACCAAGTTAAATTTTACTTTAATAAACGATTAAACCAATTAACAAGAATACGTCAAGGAAAGTTTATCAAAAATAAAATACATTTATTGCCTGGTGATTGGGTAGAAGTAGCTGTTCAAGAATATACAAGTATTATTTTTGGAAGACAACCGTCTCTACATAGATACAACGTCATCGCTTCATCTATCAGAGCTACCGAAGGAGATACTATCAAAATATCTCCCGGAATTGCCAACTCTCAAAATGCTGATTTCGACGGAGATGAAGAATGGATGATATTGGAGCAAAATCCTAAAGCCGTAGTTGAACAAAGTATTCTTATGTATCCGACGACGTTACTCAAACACGATATTCATGGAGCCCCCGTTTATGGATCTATTCAAGATGAAATCGTAGCAGCGTATTCATTGTTTAGGATACAAGATCTTTGTTTAGATGAAGTATTGAACATCTTGGGGAAATATGGAAGAGAGTTCGATCCTAAAGGTAAATGTAAATTCAGCGGTAAAGATATCTATACTTACTTGATAGGTGAAAAGATTAATTATCCGGGTCTCTTAAAGGATGGTGAAATTATTGCAAACGACGTAGATAGTAATTTTGTTGTAGCTATGAGGCATCTGTCATTGGCTGGACTCTTATCCGATCATAAATCGAACGTGGAAGGTATCAACTTTATTATCAAGTCATCTTATGTTTTTAAGAGATATCTATCTATTTACGGTTTTGGGGTGACATTCAAAGATCTGAGACCAAATTCGACGTTCACTAATAAATTGGAGGCTATCAACGTAGAAAAAATAGAACTTATCAAAGAAGCATACGCCAAATATCTCAAAGATGTAAGAGACGGGAAAATAGTTCCATTATCTAAAGCTTTAGAGGCGGACTACTTGGAATCCATGTTATCCAACTTGACAAATCTTAATATCAGAGAGATAGAAGAACATATGAGACAAACGCTGATAGATGATCCAGATAATAACCTCCTGAAAATGGCCAAAGCGGGTTATAAAGTAAATCCCACAGAACTAATGTATATTCTAGGTACTTATGGACAACAGAGGATAGATGGCGAACCAGCAGAGACTCGAGTATTGGGTAGAGTCTTACCTTACTATCTTCCAGACTCTAAGGATCCAGAAGGAAGAGGTTATATTCTTAATTCTTTAACAAAAGGATTAACGGGTTCTCAATATTACTTTTCGATGCTGGTTGCAAGATCTCAATCTACTGATATTGTCTGTGAAACATCACGTACCGGAACACTGGCTAGAAAAATCATTAAAAAGATGGAGGATATGGTGGTCGACGGATACGGACAAGTAGTTATAGGTAATACGCTCATCAAGTACGCAGCCAATTATACCAAAATTCTAGGCTCAGTATGTAAACCTGTAGATCTTATCTATCCAGATGAGTCCATGACTTGGTATTTGGAAATTAGTGCTTTGTGGAATAAAATAAAACAGGGATTCGTTTACTCTCAGAAACAGAAACTTGCAAAGAAGACATTGGCGCCGTTTAATTTCCTAGTATTCGTCAAACCCACCACTGAGGATAATGCTATTAAGGTTAAGGATCTGTACGATATGATTCATAACGTCATTGATGATGTGAGAGAGAAATACTTCTTTACGGTATCTAATATAGATTTTATGGAGTATATATTCTTGACGCATCTTAATCCTTCTAGAATTAGAATTACAAAAGAAACGGCTATTACTATCTTTGAAAAGTTCTATGAAAAACTCAATTATACTCTAGGTGGTGGAACTCCTATTGGAATTATTTCTGCACAGGTATTGTCTGAGAAGTTTACACAACAAGCCCTGTCCAGTTTTCACACTACTGAAAAGAGTGGTGCTGTAAAACAAAAACTTGGTTTCAACGAGTTTAATAACTTGACTAATTTGAGTAAGAATAAGACCGAAATTATCACTCTGGTATCCGATGATATCTCTAAACTTCAATCTGTTAAGATTAATTTCGAATTTGTATGTTTGGGAGAATTAAATCCAGACATCACTCTTCGAAAAGAAACAGATAGATATGTAGTAGACATAATAGTCAATAGATTATACATCAAGAGAGCAGAAATAACCGAATTAGTCGTCGAATATATGATTGAACGATTTATCTCCTTTAGCGTCATTGTAAAGGAATGGGGTATGGAGACATTCATTGAGGACGAGGATAATATTAGATTTACTGTCTACCTAAATTTCGTTGAACCGGAGGAATTGAATCTTAATAAGTTTATGATGGTTCTTCCAGGTGCCGCCAACAAGGGCAAGATTAGTAAATTCAAGATTCCTATCTCTGACTATACGGGATATAACGACTTCAATCAAACAAAAAAGCTCAATAAGATGACTGTAGAACTCATGAATCTAAAAGAATTGGGTTCTTTCGATTTGGAGAACGTCAACGTGTATCCTGGAGTATGGAATACATACGATATCTTCGGTATTGAGGCCGCTCGTGGATACTTGTGCGAAGCCATGTTAAACACCTATGGAGAAGGTTTCGATTATCTGTACCAGCCTTGTGATCTTCTCGCTAGTTTACTATGTGCTAGTTACGAACCAGAATCAGTTAATAAATTCAAGTTCGGTGCAGCTAGTACTCTTAAGAGAGCTACGTTCGGAGATAATAAAGCATTGTTAAACGCGGCTCTTCATAAAAAGTCAGAACCTATTAACGATAATAGTAGCTGCCACTTTTTTAGCAAGGTCCCTAATATAGGAACTGGATATTACAAATACTTTATCGACTTGGGTCTTCTCATGAGAATGGAAAGGAAACTATCTGATAAGATATCTTCTCAAAAGATCAAGGAGATAGAAGAAACAGAAGACTTT
>KP849470
ATGGCTGTAATCTCTAAGGTTACGTATAGTCTATACGATCAAAAAGAGATTAATGCTACAGATATTATCATTAGTCATATTAAAAATGACGACGATATCGGTACCGTTAAAGATGGTAGACTAGGTGCTATGGATGGGGCATTATGTAAGACTTGTGGGAAAACGGAATTGGAATGTTTCGGTCACTGGGGTAAAGTAAGTATTTATAAAACTCATATAGTTAAGCCTGAATTTATTTCAGAAATTATTCGTTTACTGAATCATATATGTATTCATTGCGGATTATTGCGTTCACGAGAACCGTATTCCGACGATATTAACCTAAAAGCGTTATCGGGACACGCTCTTAGGAGATTAAAGGATAAAATATTATCCAAGAAAAAGTCATGTTGGAACAGCGAATGTATGCAACCGTATCAAAAAATTACTTTTTCAAAGAAAAAGGTTTGTTTCGTCAACAAGTTGGATGATATTAACGTTCCTAATTCTCTCATCTATCAAAAGTTAATTTCTATTCATGAAAAGTTTTGGCCATTATTAGAAATTCATCAATATCCAGCTAACTTATTTTATACAGACTACTTTCCCATCCCTCCGTTGATTATTAGACCGGCTATTAGTTTTTGGATAGATAGTATACCCAAAGAGACAAATGAATTAACTTACTTATTAGGTATGATCGTTAAGAATTGTAACTTGAATGCTGATGAACAGGTTATCCAGAAGGCGGTAATAGAATACGATGATATTAAAATTATTTCTAATAACACTACCAGTATCAATTTATCATATATCACATCCGGCAAAAATAATATGATTAGAAGTTATATCGTCGCTCGGCGAAAAGATCAGACCGCTAGATCCGTAATTGGTCCCAGTACATCTATCACCGTTAATGAGGTAGGAATGCCCACATATATTAGAAATACACTTACAGAAAAGATATTTGTTAATGCCTTTACAGTGGATAAAGTTAAACAACTATTAGCATCAAACCAAGTTAAATTTTACTTTAATAAACGATTAAACCAATTAACAAGAATACGTCAAGGAAAGTTTATCAAAAATAAAATACATTTATTGCCTGGTGATTGGGTAGAAGTAGCTGTTCAAGAATATACAAGTATTATTTTTGGAAGACAACCGTCTCTACATAGATACAACGTCATCGCTTCATCTATCAGAGCTACCGAAGGAGATACTATCAAAATATCTCCCGGAATTGCCAACTCTCAAAATGCTGATTTCGACGGAGATGAAGAATGGATGATATTGGAGCAAAATCCTAAAGCCGTAGTTGAACAAAGTATTCTTATGTATCCGACGACGTTACTCAAACACGATATTCATGGAGCCCCCGTTTATGGATCTATTCAAGATGAAATCGTAGCAGCGTATTCATTGTTTAGGATACAAGATCTTTGTTTAGATGAAGTATTGAACATCTTGGGGAAATATGGAAGAGAGTTCGATCCTAAAGGTAAATGTAAATTCAGCGGTAAAGATATCTATACTTACTTGATAGGTGAAAAGATTAATTATCCGGGTCTCTTAAAGGATGGTGAAATTATTGCAAACGACGTAGATAGTAATTTTGTTGTAGCTATGAGGCATCTGTCATTGGCTGGACTCTTATCCGATCATAAATCGAACGTGGAAGGTATCAACTTTATTATCAAGTCATCTTATGTTTTTAAGAGATATCTATCTATTTACGGTTTTGGGGTGACATTCAAAGATCTGAGACCAAATTCGACGTTCACTAATAAATTGGAGGCTATCAACGTAGAAAAAATAGAACTTATCAAAGAAGCATACGCCAAATATCTCAAAGATGTAAGAGACGGGAAAATAGTTCCATTATCTAAAGCTTTAGAGGCGGACTACTTGGAATCCATGTTATCCAACTTGACAAATCTTAATATCAGAGAGATAGAAGAACATATGAGACAAACGCTGATAGATGATCCAGATAATAACCTCCTGAAAATGGCCAAAGCGGGTTATAAAGTAAATCCCACAGAACTAATGTATATTCTAGGTACTTATGGACAACAGAGGATAGATGGCGAACCAGCAGAGACTCGAGTATTGGGTAGAGTCTTACCTTACTATCTTCCAGACTCTAAGGATCCAGAAGGAAGAGGTTATATTCTTAATTCTTTAACAAAAGGATTAACGGGTTCTCAATATTACTTTTCGATGCTGGTTGCAAGATCTCAATCTACTGATATTGTCTGTGAAACATCACGTACCGGAACACTGGCTAGAAAAATCATTAAAAAGATGGAGGATATGGTGGTCGACGGATACGGACAAGTAGTTATAGGTAATACGCTCATCAAGTACGCAGCCAATTATACCAAAATTCTAGGCTCAGTATGTAAACCTGTAGATCTTATCTATCCAGATGAGTCCATGACTTGGTATTTGGAAATTAGTGCTTTGTGGAATAAAATAAAACAGGGATTCGTTTACTCTCAGAAACAGAAACTTGCAAAGAAGACATTGGCGCCGTTTAATTTCCTAGTATTCGTCAAACCCACCACTGAGGATAATGCTATTAAGGTTAAGGATCTGTACGATATGATTCATAACGTCATTGATGATGTGAGAGAGAAATACTTCTTTACGGTATCTAATATAGATTTTATGGAGTATATATTCTTGACGCATCTTAATCCTTCTAGAATTAGAATTACAAAAGAAACGGCTATTACTATCTTTGAAAAGTTCTATGAAAAACTCAATTATACTCTAGGTGGTGGAACTCCTATTGGAATTATTTCTGCACAGGTATTGTCTGAGAAGTTTACACAACAAGCCCTGTCCAGTTTTCACACTACTGAAAAGAGTGGTGCTGTAAAACAAAAACTTGGTTTCAACGAGTTTAATAACTTGACTAATTTGAGTAAGAATAAGACCGAAATTATCACTCTGGTATCCGATGATATCTCTAAACTTCAATCTGTTAAGATTAATTTCGAATTTGTATGTTTGGGAGAATTAAATCCAGACATCACTCTTCGAAAAGAAACAGATAGATATGTAGTAGACATAATAGTCAATAGATTATACATCAAGAGAGCAGAAATAACCGAATTAGTCGTCGAATATATGATTGAACGATTTATCTCCTTTAGCGTCATTGTAAAGGAATGGGGTATGGAGACATTCATTGAGGACGAGGATAATATTAGATTTACTGTCTACCTAAATTTCGTTGAACCGGAGGAATTGAATCTTAATAAGTTTATGATGGTTCTTCCAGGTGCCGCCAACAAGGGCAAGATTAGTAAATTCAAGATTCCTATCTCTGACTATACGGGATATAACGACTTCAATCAAACAAAAAAGCTCAATAAGATGACTGTAGAACTCATGAATCTAAAAGAATTGGGTTCTTTCGATTTGGAGAACGTCAACGTGTATCCTGGAGTATGGAATACATACGATATCTTCGGTATTGAGGCCGCTCGTGGATACTTGTGCGAAGCCATGTTAAACACCTATGGAGAAGGTTTCGATTATCTGTACCAGCCTTGTGATCTTCTCGCTAGTTTACTATGTGCTAGTTACGAACCAGAATCAGTTAATAAATTCAAGTTCGGTGCAGCTAGTACTCTTAAGAGAGCTACGTTCGGAGATAATAAAGCATTGTTAAACGCGGCTCTTCATAAAAAGTCAGAACCTATTAACGATAATAGTAGCTGCCACTTTTTTAGCAAGGTCCCTAATATAGGAACTGGATATTACAAATACTTTATCGACTTGGGTCTTCTCATGAGAATGGAAAGGAAACTATCTGATAAGATATCTTCTCAAAAGATCAAGGAGATAGAAGAAACAGAAGACTTT
>AY741551
ATGGCTGTAATCTCTAAGGTTACGTATAGTCTATACGATCAAAAAGAGATTAATGCTACAGATATTATCATTAGTCATATTAAAAATGACGACGATATCGGTACCGTTAAAGATGGTAGACTAGGTGCTATGGATGGGGCATTATGTAAGACTTGTGGGAAAACGGAATTGGAATGTTTCGGTCACTGGGGTAAAGTAAGTATTTATAAAACTCATATAGTTAAGCCTGAATTTATTTCAGAAATTATTCGTTTACTGAATCATATATGTATTCATTGCGGATTATTGCGTTCACGAGAACCGTATTCCGACGATATTAACCTAAAAGAGTTATCGGGACACGCTCTTAGGAGATTAAAGGATAAAATATTATCCAAGAAAAAGTCATGTTGGAACAGCGAATGTATGCAACCGTATCAAAAAATTACTTTTTCAAAGAAAAAGGTTTGTTTCGTCAACAAGTTGGATGATATTAACGTTCCTAATTCTCTCATCTATCAAAAGTTAATTTCTATTCATGAAAAGTTTTGGCCATTATTAGAAATTCATCAATATCCAGCTAACTTATTTTATACAGACTACTTTCCCATCCCTCCGTTGATTATTAGACCGGCTATTAGTTTTTGGATAGATAGTATACCCAAAGAGACAAATGAATTAACTTACTTATTAGGTATGATCGTTAAGAATTGTAACTTGAATGCTGATGAACAGGTTATCCAGAAGGCGGTAATAGAATACGATGATATTAAAATTATTTCTAATAACACTACCAGTATCAATTTATCATATATCACATCCGGCAAAAATAATATGATTAGAAGTTATATCGTCGCTCGGCGAAAAGATCAGACCGCTAGATCCGTAATTGGTCCCAGTACATCTATCACCGTTAATGAGGTAGGAATGCCCACATATATTAGAAATACACTTACAGAAAAGATATTTGTTAATGCCTTTACAGTGGATAAAGTTAAACAACTATTAGCATCAAACCAAGTTAAATTTTACTTTAATAAACGATTAAACCAATTAACAAGAATACGTCAAGGAAAGTTTATCAAAAATAAAATACATTTATTGCCTGGTGATTGGGTAGAAGTAGCTGTTCAAGAATATACAAGTATTATTTTTGGAAGACAACCGTCTCTACATAGATACAACGTCATCGCTTCATCTATCAGAGCTACCGAAGGAGATACTATCAAAATATCTCCCGGAATTGCCAACTCTCAAAATGCTGATTTCGACGGAGATGAAGAATGGATGATATTGGAGCAAAATCCTAAAGCCGTAGTTGAACAAAGTATTCTTATGTATCCGACGACGTTACTCAAACACGATATTCATGGAGCCCCCGTTTATGGATCTATTCAAGATGAAATCGTAGCAGCGTATTCATTGTTTAGGATACAAGATCTTTGTTTAGATGAAGTATTGAACATCTTGGGGAAATATGGAAGAGAGTTCGATCCTAAAGGTAAATGTAAATTCAGCGGTAAAGATATCTATACTTACTTGATAGGTGAAAAGATTAATTATCCGGGTCTCTTAAAGGATGGTGAAATTATTGCAAACGACGTAGATAGTAATTTTGTTGTAGCTATGAGGCATCTGTCATTGGCTGGACTCTTATCCGATCATAAATCGAACGTGGAAGGTATCAACTTTATTATCAAGTCATCTTATGTTTTTAAGAGATATCTATCTATTTACGGTTTTGGGGTGACATTCAAAGATCTGAGACCAAATTCGACGTTCACTAATAAATTGGAGGCTATCAACGTAGAAAAAATAGAACTTATCAAAGAAGCATACGCCAAATATCTCAAAGATGTAAGAGACGGGAAAATAGTTCCATTATCTAAAGCTTTAGAGGCGGACTACTTGGAATCCATGTTATCCAACTTGACAAATCTTAATATCAGAGAGATAGAAGAACATATGAGACAAACGCTGATAGATGATCCAGATAATAACCTCCTGAAAATGGCCAAAGCGGGTTATAAAGTAAATCCCACAGAACTAATGTATATTCTAGGTACTTATGGACAACAGAGGATAGATGGCGAACCAGCAGAGACTCGAGTATTGGGTAGAGTCTTACCTTACTATCTTCCAGACTCTAAGGATCCAGAAGGAAGAGGTTATATTCTTAATTCTTTAACAAAAGGATTAACGGGTTCTCAATATTACTTTTCGATGCTGGTTGCAAGATCTCAATCTACTGATATTGTCTGTGAAACATCACGTACCGGAACACTGGCTAGAAAAATCATTAAAAAGATGGAGGATATGGTGGTCGACGGATACGGACAAGTAGTTATAGGTAATACGCTCATCAAGTACGCAGCCAATTATACCAAAATTCTAGGCTCAGTATGTAAACCTGTAGATCTTATCTATCCAGATGAGTCCATGACTTGGTATTTGGAAATTAGTGCTTTGTGGAATAAAATAAAACAGGGATTCGTTTACTCTCAGAAACAGAAACTTGCAAAGAAGACATTGGCGCCGTTTAATTTCCTAGTATTCGTCAAACCCACCACTGAGGATAATGCTATTAAGGTTAAGGATCTGTACGATATGATTCATAACGTCATTGATGATGTGAGAGAGAAATACTTCTTTACGGTATCTAATATAGATTTTATGGAGTATATATTCTTGACGCATCTTAATCCTTCTAGAATTAGAATTACAAAAGAAACGGCTATTACTATCTTTGAAAAGTTCTATGAAAAACTCAATTATACTCTAGGTGGTGGAACTCCTATTGGAATTATTTCTGCACAGGTATTGTCTGAGAAGTTTACACAACAAGCCCTGTCCAGTTTTCACACTACTGAAAAGAGTGGTGCTGTAAAACAAAAACTTGGTTTCAACGAGTTTAATAACTTGACTAATTTGAGTAAGAATAAGACCGAAATTATCACTCTGGTATCCGATGATATCTCTAAACTTCAATCTGTTAAGATTAATTTCGAATTTGTATGTTTAGGAGAATTAAATCCAGACATCACTCTTCGAAAAGAAACAGATAGATATGTAGTAGACATAATAGTCAATAGATTATACATCAAGAGAGCAGAAATAACCGAATTAGTCGTCGAATATATGATTGAACGATTTATCTCCTTTAGCGTCATTGTAAAGGAATGGGGTATGGAGACATTCATTGAGGACGAGGATAATATTAGATTTACTGTCTACCTAAATTTCGTTGAACCGGAGGAATTGAATCTTAATAAGTTTATGATGGTTCTTCCAGGTGCCGCCAACAAGGGCAAGATTAGTAAATTCAAGATTCCTATCTCTGACTATACGGGATATAACGACTTCAATCAAACAAAAAAGCTCAATAAGATGACTGTAGAACTCATGAATCTAAAAGAATTGGGTTCTTTCGATTTGGAGAACGTCAACGTGTATCCTGGAGTATGGAATACATACGATATCTTCGGTATTGAGGCCGCTCGTGGATACTTGTGCGAAGCCATGTTAAACACCTATGGAGAAGGTTTCGATTATCTGTACCAGCCTTGTGATCTTCTCGCTAGTTTACTATGTGCTAGTTACGAACCAGAATCAGTTAATAAATTCAAGTTCGGTGCAGCTAGTACTCTTAAGAGAGCTACGTTCGGAGATAATAAAGCATTGTTAAACGCGGCTCTTCATAAAAAGTCAGAACCTATTAACGATAATAGTAGCTGCCACTTTTTTAGCAAGGTCCCTAATATAGGAACTGGATATTACAAATACTTTATCGACTTGGGTCTTCTCATGAGAATGGAAAGGAAACTATCTGATAAGATATCTTCTCAAAAGATCAAGGAGATAGAAGAAACAGAAGATTTT
>MG693724
ATGGCTGTAATCTCTAAGGTTACGTATAGTCTATACGATCAAAAAGAGATTAATGCCACAGATATTATCATTAGTCATATTAAAAATGACGACGATATCGGTACCGTTAAAGATGGTAGACTAGGTGCTATGGATGGGGCATTATGTAAGACTTGTGGGAAAACGGAATTGGAATGTTTCGGTCACTGGGGTAAAGTAAGTATTTATAAAACTCATATAGTTAAGCCTGAATTTATTTCAGAAATTATTCGTTTACTGAATCATATATGTATTCATTGCGGATTATTGCGTTCACGAGAACCGTATTCCGACGATATTAACCTAAAAGAGTTATCGGTACACGCTCTTAGGAGATTAAAGGATAAAATATTATCCAAGAAAAAGTCATGTTGGAACAGCGAATGTATGCAACCGTATCAAAAAATTACTTTTTCAAAGAAAAAGGTTTGTTTCGTCAACAAGTTGGATGATATTAACGTTCCTAATTCTCTCATCTATCAAAAGTTAATTTCTATTCATGAAAAGTTTTGGCCATTATTAGAAATTCATCAATATCCAGCTAACTTATTTTATACAGACTACTTTCCCATCCCTCCGTTGATTATTAGACCGGCTATTAGTTTTTGGATAGATAGTATACCCAAAGAGACAAATGAATTAACTTACTTATTAGGTATGATCGTTAAGAATTGTAACTTGAATGCTGATGAACAGGTTATCCAGAAGGCGGTAATAGAATACGATGATATTAAAATTATTTCTAATAACACTACCAGTATCAATTTATCATATATCACATCCGGCAAAAATAATATGATTAGAAGTTATATCGTCGCTCGGCGAAAAGATCAGACCGCTAGATCCGTAATTGGTCCCAGTACATCTATCACCGTTAATGAGGTAGGAATGCCCACATATATTAGAAATACACTTACAGAAAAGATATTTGTTAATGCCTTTACAGTGGATAAAGTTAAACAACTATTAGCATCAAACCAAGTTAAATTTTACTTTAATAAACGATTAAACCAATTAACAAGAATACGTCAAGGAAAGTTTATCAAAAATAAAATACATTTATTGCCTGGTGATTGGGTAGAAGTAGCTGTTCAAGAATATACAAGTATTATTTTTGGAAGACAACCGTCTCTACATAGATACAACGTCATCGCTTCATCTATCAGAGCTACCGAAGGAGATACTATCAAAATATCTCCCGGAATTGCCAACTCTCAAAATGCTGATTTCGACGGAGATGAAGAATGGATGATATTGGAGCAAAATCCTAAAGCCGTAGTTGAACAAAGTATTCTTATGTATCCGACGACGTTACTCAAACACGATATTCATGGAGCCCCCGTTTATGGATCTATTCAAGATGAAATCGTAGCAGCGTATTCATTGTTTAGGATACAAGATCTTTGTTTAGATGAAGTATTGAACATCTTGGGGAAATATGGAAGAGAGTTCGATCCTAAAGGTAAATGTAAATTCAGCGGTAAAGATATCTATACTTACTTGATAGGTGAAAAGATTAATTATCCGGGTCTCTTAAAGGATGGTGAAATTATTGCAAACGACGTAGATAGTAATTTTGTTGTAGCTATGAGGCATCTGTCATTGGCTGGACTCTTATCCGATCATAAATCGAACGTGGAAGGTATCAACTTTATTATCAAGTCATCTTATGTTTTTAAGAGATATCTATCTATATACGGTTTTGGGGTGACATTCAAAGATCTGAGACCAAATTCGACGTTCACTAATAAATTGGAGGCTATCAACGTAGAAAAAATAGAACTTATCAAAGAAGCATACGCCAAATATCTCAAAGATGTAAGAGACGGGAAAATAGTTCCATTATCTAAAGCTTTAGAGGCGGACTACTTGGAATCCATGTTATCCAACTTGACAAATCTTAATATCAGAGAGATAGAAGAACATATGAGACAAACGCTGATAGATGATCCAGATAATAACCTCCTGAAAATGGCCAAAGCGGGTTATAAAGTAAATCCCACAGAACTAATGTATATTCTAGGTACTTATGGACAACAGAGGATAGATGGCGAACCAGCAGAGACTCGAGTATTGGGTAGAGTCTTACCTTACTATCTTCCAGACTCTAAGGATCCAGAAGGAAGAGGTTATATTCTTAATTCTTTAACAAAAGGATTAACGGGTTCTCAATATTACTTTTCGATGCTGGTTGCAAGATCTCAATCTACTGATATTGTCTGTGAAACATCACGTACCGGAACACTGGCTAGAAAAATCATTAAAAAGATGGAGGATATGGTGGTCGACGGATACGGACAAGTAGTTATAGGTAATACGCTCATCAAGTACGCAGCCAATTATACCAAAATTCTAGGCTCAGTATGTAAACCTGTAGATCTTATCTATCCAGATGAGTCCATGACTTGGTATTTGGAAATTAGTGCTTTGTGGAATAAAATAAAACAGGGATTCGTTTACTCTCAGAAACAGAAACTTGCAAAGAAGACATTGGCGCCGTTTAATTTCCTAGTATTCGTCAAACCCACCACTGAGGATAATGCTATTAAGGTTAAGGATCTGTACGATATGATTCATAACGTCATTGATGATGTGAGAGAGAAATACTTCTTTACGGTATCTAATATAGATTTTATGGAGTATATATTCTTGACGCATCTTAATCCTTCTAGAATTAGAATTACAAAAGAAACGGCTATTACTATCTTTGAAAAGTTCTATGAAAAACTCAATTATACTCTAGGTGGTGGAACTCCTATTGGAATTATTTCTGCACAGGTATTGTCTGAGAAGTTTACACAACAAGCCCTGTCCAGTTTTCACACTACTGAAAAGAGTGGTGCTGTAAAACAAAAACTTGGTTTCAACGAGTTTAATAACTTGACTAATTTGAGTAAGAATAAGACCGAAATTATCACTCTGGTATCCGATGATATCTCTAAACTTCAATCTGTTAAGATTAATTTCGAATTTGTATGTTTGGGAGAATTAAATCCAGACATCACTCTTCGAAAAGAAACAGATAGATATGTAGTAGACATAATAGTCAATAGATTATACATCAAGAGAGCAGAAATAACCGAATTAGTCGTCGAATATATGATTGAACGATTTATCTCCTTTAGCGTCATTGTAAAGGAATGGGGTATGGAGACATTCATTGAGGACGAGGATAATATTAGATTTACTATCTACCTAAATTTCGTTGAACCGGAGGAATTGAATCTTAGTAAGTTTATGATGGTTCTTCCAGGTGCCGCCAACAAGGGCAAGATTAGTAAATTCAAGATTCCTATCTCTGACTATACGGGATATAACGACTTCAATCAAACAAAAAAGCTCAATAAGATGACTGTAGAACTCATGAATCTAAAAGAATTGGGTTCTTTCGATTTGGAGAACGTCAACGTGTATCCTGGAGTATGGAATACATACGATATCTTCGGTATTGAGGCCGCTCGTGGATACTTGTGCGAAGCCATGTTAAACACCTATGGAGAAGGTTTCGATTATCTGTACCAGCCTTGTGATCTTCTCGCTAGTTTACTATGTGCTAGTTACGAACCAGAATCAGTTAATAAATTCAAGTTCGGTGCAGCTAGTACTCTTAAGAGAGCTACGTTCGGAGATAATAAAGCATTGTTAAACGCGGCTCTTCATAAAAAGTCAGAACCTATTAACGATAATAGTAGCTGCCACTTTTTTAGCAAGGTCCCTAATATAGGAACTGGATATTACAAATACTTTATCGACTTGGGTCTTCTCATGAGAATGGAAAGGAAACTATCTGATAAGATATCTTCTCAAAAGATCAAGGAGATAGAAGAAACAGAAGACTTT
>MN648051
ATGGCTGTAATCTCTAAGGTTACGTATAGTCTATACGATCAAAAAGAGATTAATGCCACAGATATTATCATTAGTCATATTAAAAATGACGACGATATCGGTACCGTTAAAGATGGTAGACTAGGTGCTATGGATGGGGCATTATGTAAGACTTGTGGGAAAACGGAATTGGAATGTTTCGGTCACTGGGGTAAAGTAAGTATTTATAAAACTCATATAGTTAAGCCTGAATTTATTTCAGAAATTATTCGTTTACTGAATCATATATGTATTCATTGCGGATTATTGCGTTCACGAGAACCGTATTCCGACGATATTAACCTAAAAGAGTTATCGGTACACGCTCTTAGGAGATTAAAGGATAAAATATTATCCAAGAAAAAGTCATGTTGGAACAGCGAATGTATGCAACCGTATCAAAAAATTACTTTTTCAAAGAAAAAGGTTTGTTTCGTCAACAAGTTGGATGATATTAACGTTCCTAATTCTCTCATCTATCAAAAGTTAATTTCTATTCATGAAAAGTTTTGGCCATTATTAGAAATTCATCAATATCCAGCTAACTTATTTTATACAGACTACTTTCCCATCCCTCCGTTGATTATTAGACCGGCTATTAGTTTTTGGATAGATAGTATACCCAAAGAGACAAATGAATTAACTTACTTATTAGGTATGATCGTTAAGAATTGTAACTTGAATGCTGATGAACAGGTTATCCAGAAGGCGGTAATAGAATACGATGATATTAAAATTATTTCTAATAACACTACCAGTATCAATTTATCATATATCACATCCGGCAAAAATAATATGATTAGAAGTTATATCGTCGCTCGGCGAAAAGATCAGACCGCTAGATCCGTAATTGGTCCCAGTACATCTATCACCGTTAATGAGGTAGGAATGCCCACATATATTAGAAATACACTTACAGAAAAGATATTTGTTAATGCCTTTACAGTGGATAAAGTTAAACAACTATTAGCATCAAACCAAGTTAAATTTTACTTTAATAAACGATTAAACCAATTAACAAGAATACGTCAAGGAAAGTTTATCAAAAATAAAATACATTTATTGCCTGGTGATTGGGTAGAAGTAGCTGTTCAAGAATATACAAGTATTATTTTTGGAAGACAACCGTCTCTACATAGATACAACGTCATCGCTTCATCTATCAGAGCTACCGAAGGAGATACTATCAAAATATCTCCCGGAATTGCCAACTCTCAAAATGCTGATTTCGACGGAGATGAAGAATGGATGATATTGGAGCAAAATCCTAAAGCCGTAGTTGAACAAAGTATTCTTATGTATCCGACGACGTTACTCAAACACGATATTCATGGAGCCCCCGTTTATGGATCTATTCAAGATGAAATCGTAGCAGCGTATTCATTGTTTAGGATACAAGATCTTTGTTTAGATGAAGTATTGAACATCTTGGGGAAATATGGAAGAGAGTTCGATCCTAAAGGTAAATGTAAATTCAGCGGTAAAGATATCTATACTTACTTGATAGGTGAAAAGATTAATTATCCGGGTCTCTTAAAGGATGGTGAAATTATTGCAAACGACGTAGATAGTAATTTTGTTGTAGCTATGAGGCATCTGTCATTGGCTGGACTCTTATCCGATCATAAATCGAACGTGGAAGGTATCAACTTTATTATCAAGTCATCTTATGTTTTTAAGAGATATCTATCTATATACGGTTTTGGGGTGACATTCAAAGATCTGAGACCAAATTCGACGTTCACTAATAAATTGGAGGCTATCAACGTAGAAAAAATAGAACTTATCAAAGAAGCATACGCCAAATATCTCAAAGATGTAAGAGACGGGAAAATAGTTCCATTATCTAAAGCTTTAGAGGCGGACTACTTGGAATCCATGTTATCCAACTTGACAAATCTTAATATCAGAGAGATAGAAGAACATATGAGACAAACGCTGATAGATGATCCAGATAATAACCTCCTGAAAATGGCCAAAGCGGGTTATAAAGTAAATCCCACAGAACTAATGTATATTCTAGGTACTTATGGACAACAGAGGATAGATGGCGAACCAGCAGAGACTCGAGTATTGGGTAGAGTCTTACCTTACTATCTTCCAGACTCTAAGGATCCAGAAGGAAGAGGTTATATTCTTAATTCTTTAACAAAAGGATTAACGGGTTCTCAATATTACTTTTTGATGCTGGTTGCAAGATCTCAATCTACTGATATTGTCTGTGAAACATCACGTACCGGAACACTGGCTAGAAAAATCATTAAAAAGATGGAGGATATGGTGGTCGACGGATACGGACAAGTAGTTATAGGTAATACGCTCATCAAGTACGCAGCCAATTATACCAAAATTCTAGGCTCAGTATGTAAACCTGTAGATCTTATCTATCCAGATGAGTCCATGACTTGGTATTTGGAAATTAGTGCTTTGTGGAATAAAATAAAACAGGGATTCGTTTACTCTCAGAAACAGAAACTTGCAAAGAAGACATTGGCGCCGTTTAATTTCCTAGTATTCGTCAAACCCACCACTGAGGATAATGCTATTAAGGTTAAGGATCTGTACGATATGATTCATAACGTCATTGATGATGTGAGAGAGAAATACTTCTTTACGGTATCTAATATAGATTTTATGGAGTATATATTCTTGACGCATCTTAATCCTTCTAGAATTAGAATTACAAAAGAAACGGCTATTACTATCTTTGAAAAGTTCTATGAAAAACTCAATTATACTCTAGGTGGTGGAACTCCTATTGGAATTATTTCTGCACAGGTATTGTCTGAGAAGTTTACACAACAAGCCCTGTCCAGTTTTCACACTACTGAAAAGAGTGGTGCTGTAAAACAAAAACTTGGTTTCAACGAGTTTAATAACTTGACTAATTTGAGTAAGAATAAGACCGAAATTATCACTCTGGTATCCGATGATATCTCTAAACTTCAATCTGTTAAGATTAATTTCGAATTTGTATGTTTGGGAGAATTAAATCCAGACATCACTCTTCGAAAAGAAACAGATAGATATGTAGTAGACATAATAGTCAATAGATTATACATCAAGAGAGCAGAAATAACCGAATTAGTCGTCGAATATATGATTGAACGATTTATCTCCTTTAGCGTCATTGTAAAGGAATGGGGTATGGAGACATTCATTGAGGACGAGGATAATATTAGATTTACTATCTACCTAAATTTCGTTGAACCGGAGGAATTGAATCTTAGTAAGTTTATGATGGTTCTTCCAGGTGCCGCCAACAAGGGCAAGATTAGTAAATTCAAGATTCCTATCTCTGACTATACGGGATATAACGACTTCAATCAAACAAAAAAGCTCAATAAGATGACTGTAGAACTCATGAATCTAAAAGAATTGGGTTCTTTCGATTTGGAGAACGTCAACGTGTATCCTGGAGTATGGAATACATACGATATCTTCGGTATTGAGGCCGCTCGTGGATACTTGTGCGAAGCCATGTTAAACACCTATGGAGAAGGTTTCGATTATCTGTACCAGCCTTGTGATCTTCTCGCTAGTTTACTATGTGCTAGTTACGAACCAGAATCAGTTAATAAATTCAAGTTCGGTGCAGCTAGTACTCTTAAGAGAGCTACGTTCGGAGATAATAAAGCATTGTTAAACGCGGCTCTTCATAAAAAGTCAGAACCTATTAACGATAATAGTAGCTGCCACTTTTTTAGCAAGGTCCCTAATATAGGAACTGGATATTACAAATACTTTATCGACTTGGGTCTTCTCATGAGAATGGAAAGGAAACTATCTGATAAGATATCTTCTCAAAAGATCAAGGAGATAGAAGAAACAGAAGACTTT
>MG693723
ATGGCTGTAATCTCTAAGGTTACGTATAGTCTATACGATCAAAAAGAGATTAATGCCACAGATATTATCATTAGTCATATTAAAAATGACGACGATATCGGTACCGTTAAAGATGGTAGACTAGGTGCTATGGATGGGGCATTATGTAAGACTTGTGGGAAAACGGAATTGGAATGTTTCGGTCACTGGGGTAAAGTAAGTATTTATAAAACTCATATAGTTAAGCCTGAATTTATTTCAGAAATTATTCGTTTACTGAATCATATATGTATTCATTGCGGATTATTGCGTTCACGAGAACCGTATTCCGACGATATTAACCTAAAAGAGTTATCGGTACACGCTCTTAGGAGATTAAAGGATAAAATATTATCCAAGAAAAAGTCATGTTGGAACAGCGAATGTATGCAACCGTATCAAAAAATTACTTTTTCAAAGAAAAAGGTTTGTTTCGTCAACAAGTTGGATGATATTAACGTTCCTAATTCTCTCATCTATCAAAAGTTAATTTCTATTCATGAAAAGTTTTGGCCATTATTAGAAATTCATCAATATCCAGCTAACTTATTTTATACAGACTACTTTCCCATCCCTCCGTTGATTATTAGACCGGCTATTAGTTTTTGGATAGATAGTATACCCAAAGAGACAAATGAATTAACTTACTTATTAGGTATGATCGTTAAGAATTGTAACTTGAATGCTGATGAACAGGTTATCCAGAAGGCGGTAATAGAATACGATGATATTAAAATTATTTCTAATAACACTACCAGTATCAATTTATCATATATCACATCCGGCAAAAATAATATGATTAGAAGTTATATCGTCGCTCGGCGAAAAGATCAGACCGCTAGATCCGTAATTGGTCCCAGTACATCTATCACCGTTAATGAGGTAGGAATGCCCACATATATTAGAAATACACTTACAGAAAAGATATTTGTTAATGCCTTTACAGTGGATAAAGTTAAACAACTATTAGCATCAAACCAAGTTAAATTTTACTTTAATAAACGATTAAACCAATTAACAAGAATACGTCAAGGAAAGTTTATCAAAAATAAAATACATTTATTGCCTGGTGATTGGGTAGAAGTAGCTGTTCAAGAATATACAAGTATTATTTTTGGAAGACAACCGTCTCTACATAGATACAACGTCATCGCTTCATCTATCAGAGCTACCGAAGGAGATACTATCAAAATATCTCCCGGAATTGCCAACTCTCAAAATGCTGATTTCGACGGAGATGAAGAATGGATGATATTGGAGCAAAATCCTAAAGCCGTAGTTGAACAAAGTATTCTTATGTATCCGACGACGTTACTCAAACACGATATTCATGGAGCCCCCGTTTATGGATCTATTCAAGATGAAATCGTAGCAGCGTATTCATTGTTTAGGATACAAGATCTTTGTTTAGATGAAGTATTGAACATCTTGGGGAAATATGGAAGAGAGTTCGATCCTAAAGGTAAATGTAAATTCAGCGGTAAAGATATCTATACTTACTTGATAGGTGAAAAGATTAATTATCCGGGTCTCTTAAAGGATGGTGAAATTATTGCAAACGACGTAGATAGTAATTTTGTTGTAGCTATGAGGCATCTGTCATTGGCTGGACTCTTATCCGATCATAAATCGAACGTGGAAGGTATCAACTTTATTATCAAGTCATCTTATGTTTTTAAGAGATATCTATCTATATACGGTTTTGGGGTGACATTCAAAGATCTGAGACCAAATTCGACGTTCACTAATAAATTGGAGGCTATCAACGTAGAAAAAATAGAACTTATCAAAGAAGCATACGCCAAATATCTCAAAGATGTAAGAGACGGGAAAATAGTTCCATTATCTAAAGCTTTAGAGGCGGACTACTTGGAATCCATGTTATCCAACTTGACAAATCTTAATATCAGAGAGATAGAAGAACATATGAGACAAACGCTGATAGATGATCCAGATAATAACCTCCTGAAAATGGCCAAAGCGGGTTATAAAGTAAATCCCACAGAACTAATGTATATTCTAGGTACTTATGGACAACAGAGGATAGATGGCGAACCAGCAGAGACTCGAGTATTGGGTAGAGTCTTACCTTACTATCTTCCAGACTCTAAGGATCCAGAAGGAAGAGGTTATATTCTTAATTCTTTAACAAAAGGATTAACGGGTTCTCAATATTACTTTTCGATGCTGGTTGCAAGATCTCAATCTACTGATATTGTCTGTGAAACATCACGTACCGGAACACTGGCTAGAAAAATCATTAAAAAGATGGAGGATATGGTGGTCGACGGATACGGACAAGTAGTTATAGGTAATACGCTCATCAAGTACGCAGCCAATTATACCAAAATTCTAGGCTCAGTATGTAAACCTGTAGATCTTATCTATCCAGATGAGTCCATGACTTGGTATTTGGAAATTAGTGCTTTGTGGAATAAAATAAAACAGGGATTCGTTTACTCTCAGAAACAGAAACTTGCAAAGAAGACATTGGCGCCGTTTAATTTCCTAGTATTCGTCAAACCCACCACTGAGGATAATGCTATTAAGGTTAAGGATCTGTACGATATGATTCATAACGTCATTGATGATGTGAGAGAGAAATACTTCTTTACGGTATCTAATATAGATTTTATGGAGTATATATTCTTGACGCATCTTAATCCTTCTAGAATTAGAATTACAAAAGAAACGGCTATTACTATCTTTGAAAAGTTCTATGAAAAACTCAATTATACTCTAGGTGGTGGAACTCCTATTGGAATTATTTCTGCACAGGTATTGTCTGAGAAGTTTACACAACAAGCCCTGTCCAGTTTTCACACTACTGAAAAGAGTGGTGCTGTAAAACAAAAACTTGGTTTTAACGAGTTTAATAACTTGACTAATTTGAGTAAGAATAAGACCGAAATTATCACTCTGGTATCCGATGATATCTCTAAACTTCAATCTGTTAAGATTAATTTCGAATTTGTATGTTTGGGAGAATTAAATCCAGACATCACTCTTCGAAAAGAAACAGATAGATATGTAGTAGACATAATAGTCAATAGATTATACATCAAGAGAGCAGAAATAACCGAATTAGTCGTCGAATATATGATTGAACGATTTATCTCCTTTAGCGTCATTGTAAAGGAATGGGGTATGGAGACATTCATTGAGGACGAGGATAATATTAGATTTACTATCTACCTAAATTTCGTTGAACCGGAGGAATTGAATCTTAGTAAGTTTATGATGGTTCTTCCAGGTGCCGCCAACAAGGGCAAGATTAGTAAATTCAAGATTCCTATCTCTGACTATACGGGATATAACGACTTCAATCAAACAAAAAAGCTCAATAAGATGACTGTAGAACTCATGAATCTAAAAGAATTGGGTTCTTTCGATTTGGAGAACGTCAACGTGTATCCTGGAGTATGGAATACATACGATATCTTCGGTATTGAGGCCGCTCGTGGATACTTGTGCGAAGCCATGTTAAACACCTATGGAGAAGGTTTCGATTATCTGTACCAGCCTTGTGATCTTCTCGCTAGTTTACTATGTGCTAGTTACGAACCAGAATCAGTTAATAAATTCAAGTTCGGTGCAGCTAGTACTCTTAAGAGAGCTACGTTCGGAGATAATAAAGCATTGTTAAACGCGGCTCTTCATAAAAAGTCAGAACCTATTAACGATAATAGTAGCTGCCACTTTTTTAGCAAGGTCCCTAATATAGGAACTGGATATTACAAATACTTTATCGACTTGGGTCTTCTCATGAGAATGGAAAGGAAACTATCTGATAAGATATCTTCTCAAAAGATCAAGGAGATAGAAGAAACAGAAGACTTT
>NC_063383
ATGGCTGTAATCTCTAAGGTTACGTATAGTCTATACGATCAAAAAGAGATTAATGCCACAGATATTATCATTAGTCATATTAAAAATGACGACGATATCGGTACCGTTAAAGATGGTAGACTAGGTGCTATGGATGGGGCATTATGTAAGACTTGTGGGAAAACGGAATTGGAATGTTTCGGTCACTGGGGTAAAGTAAGTATTTATAAAACTCATATAGTTAAGCCTGAATTTATTTCAGAAATTATTCGTTTACTGAATCATATATGTATTCATTGCGGATTATTGCGTTCACGAGAACCGTATTCCGACGATATTAACCTAAAAGAGTTATCGGTACACGCTCTTAGGAGATTAAAGGATAAAATATTATCCAAGAAAAAGTCATGTTGGAACAGCGAATGTATGCAACCGTATCAAAAAATTACTTTTTCAAAGAAAAAGGTTTGTTTCGTCAACAAGTTGGATGATATTAACGTTCCTAATTCTCTCATCTATCAAAAGTTAATTTCTATTCATGAAAAGTTTTGGCCATTATTAGAAATTCATCAATATCCAGCTAACTTATTTTATACAGACTACTTTCCCATCCCTCCGTTGATTATTAGACCGGCTATTAGTTTTTGGATAGATAGTATACCCAAAGAGACAAATGAATTAACTTACTTATTAGGTATGATCGTTAAGAATTGTAACTTGAATGCTGATGAACAGGTTATCCAGAAGGCGGTAATAGAATACGATGATATTAAAATTATTTCTAATAACACTACCAGTATCAATTTATCATATATCACATCCGGCAAAAATAATATGATTAGAAGTTATATCGTCGCTCGGCGAAAAGATCAAACCGCTAGATCCGTAATTGGTCCCAGTACATCTATCACCGTTAATGAGGTAGGAATGCCCACATATATTAGAAATACACTTACAGAAAAGATATTTGTTAATGCCTTTACAGTGGATAAAGTTAAACAACTATTAGCATCAAACCAAGTTAAATTTTACTTTAATAAACGATTAAACCAATTAACAAGAATACGTCAAGGAAAGTTTATCAAAAATAAAATACATTTATTGCCTGGTGATTGGGTAGAAGTAGCTGTTCAAGAATATACAAGTATTATTTTTGGAAGACAACCGTCTCTACATAGATACAACGTCATCGCTTCATCTATCAGAGCTACCGAAGGAGATACTATCAAAATATCTCCCGGAATTGCCAACTCTCAAAATGCTGATTTCGACGGAGATGAAGAATGGATGATATTGGAGCAAAATCCTAAAGCCGTAGTTGAACAAAGTATTCTTATGTATCCGACGACGTTACTCAAACACGATATTCATGGAGCCCCCGTTTATGGATCTATTCAAGATGAAATCGTAGCAGCGTATTCATTGTTTAGGATACAAGATCTTTGTTTAGATGAAGTATTGAACATCTTGGGGAAATATGGAAGAGAGTTCGATCCTAAAGGTAAATGTAAATTCAGCGGTAAAGATATCTATACTTACTTGATAGGTGAAAAGATTAATTATCCGGGTCTCTTAAAGGATGGTGAAATTATTGCAAACGACGTAGATAGTAATTTTGTTGTAGCTATGAGGCATCTGTCATTGGCTGGACTCTTATCCGATCATAAATCGAACGTGGAAGGTATCAACTTTATTATCAAGTCATCTTATGTTTTTAAGAGATATCTATCTATATACGGTTTTGGGGTGACATTCAAAGATCTGAGACCAAATTCGACGTTCACTAATAAATTGGAGGCTATCAACGTAGAAAAAATAGAACTTATCAAAGAAGCATACGCCAAATATCTCAAAGATGTAAGAGACGGGAAAATAGTTCCATTATCTAAAGCTTTAGAGGCGGACTACTTGGAATCCATGTTATCCAACTTGACAAATCTTAATATCAGAGAGATAGAAGAACATATGAGACAAACGCTGATAGATGATCCAGATAATAACCTCCTGAAAATGGCCAAAGCGGGTTATAAAGTAAATCCCACAGAACTAATGTATATTCTAGGTACTTATGGACAACAGAGGATAGATGGCGAACCAGCAGAGACTCGAGTATTGGGTAGAGTCTTACCTTACTATCTTCCAGACTCTAAGGATCCAGAAGGAAGAGGTTATATTCTTAATTCTTTAACAAAAGGATTAACGGGTTCTCAATATTACTTTTCGATGCTGGTTGCAAGATCTCAATCTACTGATATTGTCTGTGAAACATCACGTACCGGAACACTGGCTAGAAAAATCATTAAAAAGATGGAGGATATGGTGGTCGACGGATACGGACAAGTAGTTATAGGTAATACGCTCATCAAGTACGCAGCCAATTATACCAAAATTCTAGGCTCAGTATGTAAACCTGTAGATCTTATCTATCCAGATGAGTCCATGACTTGGTATTTGGAAATTAGTGCTTTGTGGAATAAAATAAAACAGGGATTCGTTTACTCTCAGAAACAGAAACTTGCAAAGAAGACATTGGCGCCGTTTAATTTCCTAGTATTCGTCAAACCCACCACTGAGGATAATGCTATTAAGGTTAAGGATCTGTACGATATGATTCATAACGTCATTGATGATGTGAGAGAGAAATACTTCTTTACGGTATCTAATATAGATTTTATGGAGTATATATTCTTGACGCATCTTAATCCTTCTAGAATTAGAATTACAAAAGAAACGGCTATTACTATCTTTGAAAAGTTCTATGAAAAACTCAATTATACTCTAGGTGGTGGAACTCCTATTGGAATTATTTCTGCACAGGTATTGTCTGAGAAGTTTACACAACAAGCCCTGTCCAGTTTTCACACTACTGAAAAGAGTGGTGCTGTAAAACAAAAACTTGGTTTCAACGAGTTTAATAACTTGACTAATTTGAGTAAGAATAAGACCGAAATTATCACTCTGGTATCCGATGATATCTCTAAACTTCAATCTGTTAAGATTAATTTCGAATTTGTATGTTTGGGAGAATTAAATCCAGACATCACTCTTCGAAAAGAAACAGATAGATATGTAGTAGACATAATAGTCAATAGATTATACATCAAGAGAGCAGAAATAACCGAATTAGTCGTCGAATATATGATTGAACGATTTATCTCCTTTAGCGTCATTGTAAAGGAATGGGGTATGGAGACATTCATTGAGGACGAGGATAATATTAGATTTACTATCTACCTAAATTTCGTTGAACCGGAGGAATTGAATCTTAGTAAGTTTATGATGGTTCTTCCAGGTGCCGCCAACAAGGGCAAGATTAGTAAATTCAAGATTCCTATCTCTGACTATACGGGATATAACGACTTCAATCAAACAAAAAAGCTCAATAAGATGACTGTAGAACTCATGAATCTAAAAGAATTGGGTTCTTTCGATTTGGAGAACGTCAACGTGTATCCTGGAGTATGGAATACATACGATATCTTCGGTATTGAGGCCGCTCGTGGATACTTGTGCGAAGCCATGTTAAACACCTATGGAGAAGGTTTCGATTATCTGTACCAGCCTTGTGATCTTCTCGCTAGTTTACTATGTGCTAGTTACGAACCAGAATCAGTTAATAAATTCAAGTTCGGTGCAGCTAGTACTCTTAAGAGAGCTACGTTCGGAGATAATAAAGCATTGTTAAACGCGGCTCTTCATAAAAAGTCAGAACCTATTAACGATAATAGTAGCTGCCACTTTTTTAGCAAGGTCCCTAATATAGGAACTGGATATTACAAATACTTTATCGACTTGGGTCTTCTCATGAGAATGGAAAGGAAACTATCTGATAAGATATCTTCTCAAAAGATCAAGGAGATAGAAGAAACAGAAGACTTT
>KP739438
ATGGCTGTAATCTCTAAGGTTACGTATAGTCTATACGATCAAAAAGAGATTAATGCTACAGATATTATCATTAGTCATATTAAAAATGACGACGATATCGGTACCGTTAAAGATGGTAGACTAGGTGCTATGGATGGGGCATTATGTAAGACTTGTGGGAAAACGGAATTGGAATGTTTCGGTCACTGGGGTAAAGTAAGTATTTATAAAACTCATATAGTTAAGCCTGAATTTATTTCAGAAATTATTCGTTTACTGAATCATATATGTATTCATTGCGGATTATTGCGTTCACGAGAACCGTATTCCGACGATATTAACCTAAAAGAGTTATCGGGACACGCTCTTAGGAGATTAAAGGATAAAATATTATCCAAGAAAAAGTCATGTTGGAACAGCGAATGTATGCAACCGTATCAAAAAATTACTTTTTCAAAGAAAAAGGTTTGTTTCGTCAACAAGTTGGATGATATTAACGTTCCTAATTCTCTCATCTATCAAAAGTTAATTTCTATTCATGAAAAGTTTTGGCCATTATTAGAAATTCATCAATATCCAGCTAACTTATTTTATACAGACTACTTTCCCATCCCTCCGTTGATTATTAGACCGGCTATTAGTTTTTGGATAGATAGTATACCCAAAGAGACAAATGAATTAACTTACTTATTAGGTATGATCGTTAAGAATTGTAACTTGAATGCTGATGAACAGGTTATCCAGAAGGCGGTAATAGAATACGATGATATTAAAATTATTTCTAATAACACTACCAGTATCAATTTATCATATATCACATCCGGCAAAAATAATATGATTAGAAGTTATATCGTCGCTCGGCGAAAAGATCAGACCGCTAGATCTGTAATTGGTCCCAGTACATCTATCACCGTTAATGAGGTAGGAATGCCCACATATATTAGAAATACACTTACAGAAAAGATATTTGTTAATGCCTTTACAGTGGATAAAGTTAAACAACTATTAGCATCAAACCAAGTTAAATTTTACTTTAATAAACGATTAAACCAATTAACAAGAATACGTCAAGGAAAGTTTATCAAAAATAAAATACATTTATTGCCTGGTGATTGGGTAGAAGTAGCTGTTCAAGAATATACAAGTATTATTTTTGGAAGACAACCGTCTCTACATAGATACAACGTCATCGCTTCATCTATCAGAGCTACCGAAGGAGATACTATCAAAATATCTCCCGGAATTGCCAACTCTCAAAATGCTGATTTCGACGGAGATGAAGAATGGATGATATTGGAGCAAAATCCTAAAGCCGTAGTTGAACAAAGTATTCTTATGTATCCGACGACGTTACTCAAACACGATATTCATGGAGCCCCCGTTTATGGATCTATTCAAGATGAAATCGTAGCAGCGTATTCATTGTTTAGGATACAAGATCTTTGTTTAGATGAAGTATTGAACATCTTGGGGAAATATGGAAGAGAGTTCGATCCTAAAGGTAAATGTAAATTCAGCGGTAAAGATATCTATACTTACTTGATAGGTGAAAAGATTAATTATCCGGGTCTCTTAAAGGATGGCGAAATTATTGCAAACGACGTAGATAGTAATTTTGTTGTAGCTATGAGGCATCTGTCATTGGCTGGACTCTTATCCGATCATAAATCGAACGTGGAAGGTATCAACTTTATTATCAAGTCATCTTATGTTTTTAAGAGATATCTATCTATTTACGGTTTTGGGGTGACATTCAAAGATCTGAGACCAAATTCGACGTTCACTAATAAATTGGAGGCTATCAACGTAGAAAAAATAGAACTTATCAAAGAAGCATACGCCAAATATCTCAAAGATGTAAGAGACGGGAAAATAGTTCCATTATCTAAAGCTTTAGAGGCGGACTACTTGGAATCCATGTTATCCAACTTGACAAATCTTAATATCAGAGAGATAGAAGAACATATGAGACAAACGCTGATAGATGATCCAGATAATAACCTCCTGAAAATGGCCAAAGCGGGTTATAAAGTAAATCCCACAGAACTAATGTATATTCTAGGTACTTATGGACAACAGAGGATAGATGGCGAACCAGCAGAGACTCGAGTATTGGGTAGAGTCTTACCTTACTATCTTCCAGACTCTAAGGATCCAGAAGGAAGAGGTTATATTCTTAATTCTTTAACAAAAGGATTAACGGGTTCTCAATATTACTTTTCGATGCTGGTTGCAAGATCTCAATCTACTGATATCGTCTGTGAAACATCACGTACCGGAACACTGGCTAGAAAAATCATTAAAAAGATGGAGGATATGGTGGTCGACGGATACGGACAAGTAGTTATAGGTAATACGCTCATCAAGTACGCAGCCAATTATACCAAAATTCTAGGCTCAGTATGTAAACCTGTAGATCTTATCTATCCAGATGAGTCCATGACTTGGTATTTGGAAATTAGTGCTTTGTGGAATAAAATAAAACAGGGATTCGTTTACTCTCAGAAACAGAAACTTGCAAAGAAGACATTGGCGCCGTTTAATTTCCTAGTATTCGTCAAACCCACCACTGAGGATAATGCTATTAAGGTTAAGGATCTGTACGATATGATTCATAACGTCATTGATGATGTGAGAGAGAAATACTTCTTTACGGTATCTAATATAGATTTTATGGAGTATATATTCTTGACGCATCTTAATCCTTCTAGAATTAGAATTACAAAAGAAACGGCTATCACTATCTTTGAAAAGTTCTATGAAAAACTCAATTATACTCTAGGTGGTGGAACTCCTATTGGAATTATTTCTGCACAGGTATTGTCTGAGAAGTTTACACAACAAGCCCTGTCCAGTTTTCACACTACTGAAAAGAGTGGTGCTGTAAAACAAAAACTTGGTTTCAACGAGTTTAATAACTTGACTAATTTGAGTAAGAATAAGACCGAAATTATCACTCTGGTATCCGATGATATCTCTAAACTTCAATCTGTTAAGATTAATTTCGAATTTGTATGTTTGGGAGAATTAAATCCAGACATCACTCTTCGAAAAGAAACAGATAGATATGTAGTAGACATAATAGTCAATAGATTATACATCAAGAGAGCAGAAATAACCGAATTAGTCGTCGAATATATGATTGAACGATTTATCTCCTTTAGCGTCATTGTAAAGGAATGGGGCATGGAGACATTCATTGAGGACGAGGATAATATTAGATTTACTGTCTACCTAAATTTCGTTGAACCGGAGGAATTGAATCTTAGTAAGTTTATGATGGTTCTTCCGGGTGCCGCCAACAAGGGCAAGATTAGTAAATTCAAGATTCCTATCTCTGACTATACGGGATATAACGACTTCAATCAAACAAAAAAGCTCAATAAGATGACTGTAGAACTCATGAATCTAAAAGAATTGGGTTCTTTCGATTTGGAGAACGTCAACGTGTATCCTGGAGTATGGAATACATACGATATCTTCGGTATTGAGGCCGCTCGTGGATACTTGTGCGAAGCCATGTTAAACACCTATGGAGAAGGTTTCGATTATCTGTACCAGCCTTGTGATCTTCTCGCTAGTTTACTATGTGCTAGTTACGAACCAGAATCAGTTAATAAATTCAAGTTCGGTGCAGCTAGTACTCTTAAGAGAGCTACGTTCGGAGATAATAAAGCATTGTTAAACGCGGCTCTTCATAAAAAGTCAGAACCTATTAACGATAATAGTAGCTGCCACTTTTTTAGCAAGGTCCCTAATATAGGAACTGGATATTACAAATACTTTATCGACTTGGGTCTTCTCATGAGAATGGAAAGGAAATTATCTGATAAGATATCTTCTCAAAAGATCAAGGAGATAGAAGAAACAGAAGACTTT
>KP739443
ATGGCTGTAATCTCTAAGGTTACGTATAGTCTATACGATCAAAAAGAGATTAATGCTACAGATATTATCATTAGTCATATTAAAAATGACGACGATATCGGTACCGTTAAAGATGGTAGACTAGGTGCTATGGATGGGGCATTATGTAAGACTTGTGGGAAAACGGAATTGGAATGTTTCGGTCACTGGGGTAAAGTAAGTATTTATAAAACTCATATAGTTAAGCCTGAATTTATTTCAGAAATTATTCGTTTACTGAATCATATATGTATTCATTGCGGATTATTGCGTTCACGAGAACCGTATTCCGACGATATTAACCTAAAAGAGTTATCGGGACACGCTCTTAGGAGATTAAAGGATAAAATATTATCCAAGAAAAAGTCATGTTGGAACAGCGAATGTATGCAACCGTATCAAAAAATTACTTTTTCAAAGAAAAAGGTTTGTTTCGTCAACAAGTTGGATGATATTAACGTTCCTAATTCTCTCATCTATCAAAAGTTAATTTCTATTCATGAAAAGTTTTGGCCATTATTAGAAATTCATCAATATCCAGCTAACTTATTTTATACAGACTACTTTCCCATCCCTCCGTTGATTATTAGACCGGCTATTAGTTTTTGGATAGATAGTATACCCAAAGAGACAAATGAATTAACTTACTTATTAGGTATGATCGTTAAGAATTGTAACTTGAATGCTGATGAACAGGTTATCCAGAAGGCGGTAATAGAATACGATGATATTAAAATTATTTCTAATAACACTACCAGTATCAATTTATCATATATCACATCCGGCAAAAATAATATGATTAGAAGTTATATCGTCGCTCGGCGAAAAGATCAGACCGCTAGATCTGTAATTGGTCCCAGTACATCTATCACCGTTAATGAGGTAGGAATGCCCACATATATTAGAAATACACTTACAGAAAAGATATTTGTTAATGCCTTTACAGTGGATAAAGTTAAACAACTATTAGCATCAAACCAAGTTAAATTTTACTTTAATAAACGATTAAACCAATTAACAAGAATACGTCAAGGAAAGTTTATCAAAAATAAAATACATTTATTGCCTGGTGATTGGGTAGAAGTAGCTGTTCAAGAATATACAAGTATTATTTTTGGAAGACAACCGTCTCTACATAGATACAACGTCATCGCTTCATCTATCAGAGCTACCGAAGGAGATACTATCAAAATATCTCCCGGAATTGCCAACTCTCAAAATGCTGATTTCGACGGAGATGAAGAATGGATGATATTGGAGCAAAATCCTAAAGCCGTAGTTGAACAAAGTATTCTTATGTATCCGACGACGTTACTCAAACACGATATTCATGGAGCCCCCGTTTATGGATCTATTCAAGATGAAATCGTAGCAGCGTATTCATTGTTTAGGATACAAGATCTTTGTTTAGATGAAGTATTGAACATCTTGGGGAAATATGGAAGAGAGTTCGATCCTAAAGGTAAATGTAAATTCAGCGGTAAAGATATCTATACTTACTTGATAGGTGAAAAGATTAATTATCCGGGTCTCTTAAAGGATGGCGAAATTATTGCAAACGACGTAGATAGTAATTTTGTTGTAGCTATGAGGCATCTGTCATTGGCTGGACTCTTATCCGATCATAAATCGAACGTGGAAGGTATCAACTTTATTATCAAGTCATCTTATGTTTTTAAGAGATATCTATCTATTTACGGTTTTGGGGTGACATTCAAAGATCTGAGACCAAATTCGACGTTCACTAATAAATTGGAGGCTATCAACGTAGAAAAAATAGAACTTATCAAAGAAGCATACGCCAAATATCTCAAAGATGTAAGAGACGGGAAAATAGTTCCATTATCTAAAGCTTTAGAGGCGGACTACTTGGAATCCATGTTATCCAACTTGACAAATCTTAATATCAGAGAGATAGAAGAACATATGAGACAAACGCTGATAGATGATCCAGATAATAACCTCCTGAAAATGGCCAAAGCGGGTTATAAAGTAAATCCCACAGAACTAATGTATATTCTAGGTACTTATGGACAACAGAGGATAGATGGCGAACCAGCAGAGACTCGAGTATTGGGTAGAGTCTTACCTTACTATCTTCCAGACTCTAAGGATCCAGAAGGAAGAGGTTATATTCTTAATTCTTTAACAAAAGGATTAACGGGTTCTCAATATTACTTTTCGATGCTGGTTGCAAGATCTCAATCTACTGATATCGTCTGTGAAACATCACGTACCGGAACACTGGCTAGAAAAATCATTAAAAAGATGGAGGATATGGTGGTCGACGGATACGGACAAGTAGTTATAGGTAATACGCTCATCAAGTACGCAGCCAATTATACCAAAATTCTAGGCTCAGTATGTAAACCTGTAGATCTTATCTATCCAGATGAGTCCATGACTTGGTATTTGGAAATTAGTGCTTTGTGGAATAAAATAAAACAGGGATTCGTTTACTCTCAGAAACAGAAACTTGCAAAGAAGACATTGGCGCCGTTTAATTTCCTAGTATTCGTCAAACCCACCACTGAGGATAATGCTATTAAGGTTAAGGATCTGTACGATATGATTCATAACGTCATTGATGATGTGAGAGAGAAATACTTCTTTACGGTATCTAATATAGATTTTATGGAGTATATATTCTTGACACATCTTAATCCTTCTAGAATTAGAATTACAAAAGAAACGGCTATCACTATCTTTGAAAAGTTCTATGAAAAACTCAATTATACTCTAGGTGGTGGAACTCCTATTGGAATTATTTCTGCACAGGTATTGTCTGAGAAGTTTACACAACAAGCCCTGTCCAGTTTTCACACTACTGAAAAGAGTGGTGCTGTAAAACAAAAACTTGGTTTCAACGAGTTTAATAACTTGACTAATTTGAGTAAGAATAAGACCGAAATTATCACTCTGGTATCCGATGATATCTCTAAACTTCAATCTGTTAAGATTAATTTCGAATTTGTATGTTTGGGAGAATTAAATCCAGACATCACTCTTCGAAAAGAAACAGATAGATATGTAGTAGACATAATAGTCAATAGATTATACATCAAGAGAGCAGAAATAACCGAATTAGTCGTCGAATATATGATTGAACGATTTATCTCCTTTAGCGTCATTGTAAAGGAATGGGGCATGGAGACATTCATTGAGGACGAGGATAATATTAGATTTACTGTCTACCTAAATTTCGTTGAACCGGAGGAATTGAATCTTAGTAAGTTTATGATGGTTCTTCCGGGTGCCGCCAACAAGGGCAAGATTAGTAAATTCAAGATTCCTATCTCTGACTATACGGGATATAACGACTTCAATCAAACAAAAAAGCTCAATAAGATGACTGTAGAACTCATGAATCTAAAAGAATTGGGTTCTTTCGATTTGGAGAACGTCAACGTGTATCCTGGAGTATGGAATACATACGATATCTTCGGTATTGAGGCCGCTCGTGGATACTTGTGCGAAGCCATGTTAAACACCTATGGAGAAGGTTTCGATTATCTGTACCAGCCTTGTGATCTTCTCGCTAGTTTACTATGTGCTAGTTACGAACCAGAATCAGTTAATAAATTCAAGTTCGGTGCAGCTAGTACTCTTAAGAGAGCTACGTTCGGAGATAATAAAGCATTGTTAAACGCGGCTCTTCATAAAAAGTCAGAACCTATTAACGATAATAGTAGCTGCCACTTTTTTAGCAAGGTCCCTAATATAGGAACTGGATATTACAAATACTTTATCGACTTGGGTCTTCTCATGAGAATGGAAAGGAAATTATCTGATAAGATATCTTCTCAAAAGATCAAGGAGATAGAAGAAACAGAAGACTTT
>KP849471
ATGGCTGTAATCTCTAAGGTTACGTATAGTCTATACGATCAAAAAGAGATTAATGCTACAGATATTATCATTAGTCATATTAAAAATGACGACGATATCGGTACCGTTAAAGATGGTAGACTAGGTGCTATGGATGGGGCATTATGTAAGACTTGTGGGAAAACGGAATTGGAATGTTTCGGTCACTGGGGTAAAGTAAGTATTTATAAAACTCATATAGTTAAGCCTGAATTTATTTCAGAAATTATTCGTTTACTGAATCATATATGTATTCATTGCGGATTATTGCGTTCACGAGAACCGTATTCCGACGATATTAACCTAAAAGAGTTATCGGGACACGCTCTTAGGAGATTAAAGGATAAAATATTATCCAAGAAAAAGTCATGTTGGAACAGCGAATGTATGCAACCGTATCAAAAAATTACTTTTTCAAAGAAAAAGGTTTGTTTCGTCAACAAGTTGGATGATATTAACGTTCCTAATTCTCTCATCTATCAAAAGTTAATTTCTATTCATGAAAAGTTTTGGCCATTATTAGAAATTCATCAATATCCAGCTAACTTATTTTATACAGACTACTTTCCCATCCCTCCGTTGATTATTAGACCGGCTATTAGTTTTTGGATAGATAGTATACCCAAAGAGACAAATGAATTAACTTACTTATTAGGTATGATCGTTAAGAATTGTAACTTGAATGCTGATGAACAGGTTATCCAGAAGGCGGTAATAGAATACGATGATATTAAAATTATTTCTAATAACACTACCAGTATCAATTTATCATATATCACATCCGGCAAAAATAATATGATTAGAAGTTATATCGTCGCTCGGCGAAAAGATCAGACCGCTAGATCTGTAATTGGTCCCAGTACATCTATCACCGTTAATGAGGTAGGAATGCCCACATATATTAGAAATACACTTACAGAAAAGATATTTGTTAATGCCTTTACAGTGGATAAAGTTAAACAACTATTAGCATCAAACCAAGTTAAATTTTACTTTAATAAACGATTAAACCAATTAACAAGAATACGTCAAGGAAAGTTTATCAAAAATAAAATACATTTATTGCCTGGTGATTGGGTAGAAGTAGCTGTTCAAGAATATACAAGTATTATTTTTGGAAGACAACCGTCTCTACATAGATACAACGTCATCGCTTCATCTATCAGAGCTACCGAAGGAGATACTATCAAAATATCTCCCGGAATTGCCAACTCTCAAAATGCTGATTTCGACGGAGATGAAGAATGGATGATATTGGAGCAAAATCCTAAAGCCGTAGTTGAACAAAGTATTCTTATGTATCCGACGACGTTACTCAAACACGATATTCATGGAGCCCCCGTTTATGGATCTATTCAAGATGAAATCGTAGCAGCGTATTCATTGTTTAGGATACAAGATCTTTGTTTAGATGAAGTATTGAACATCTTGGGGAAATATGGAAGAGAGTTCGATCCTAAAGGTAAATGTAAATTCAGCGGTAAAGATATCTATACTTACTTGATAGGTGAAAAGATTAATTATCCGGGTCTCTTAAAGGATGGCGAAATTATTGCAAACGACGTAGATAGTAATTTTGTTGTAGCTATGAGGCATCTGTCATTGGCTGGACTCTTATCCGATCATAAATCGAACGTGGAAGGTATCAACTTTATTATCAAGTCATCTTATGTTTTTAAGAGATATCTATCTATTTACGGTTTTGGGGTGACATTCAAAGATCTGAGACCAAATTCGACGTTCACTAATAAATTGGAGGCTATCAACGTAGAAAAAATAGAACTTATCAAAGAAGCATACGCCAAATATCTCAAAGATGTAAGAGACGGGAAAATAGTTCCATTATCTAAAGCTTTAGAGGCGGACTACTTGGAATCCATGTTATCCAACTTGACAAATCTTAATATCAGAGAGATAGAAGAACATATGAGACAAACGCTGATAGATGATCCAGATAATAACCTCCTGAAAATGGCCAAAGCGGGTTATAAAGTAAATCCCACAGAACTAATGTATATTCTAGGTACTTATGGACAACAGAGGATAGATGGTGAACCAGCAGAGACTCGAGTATTGGGTAGAGTCTTACCTTACTATCTTCCAGACTCTAAGGATCCAGAAGGAAGAGGTTATATTCTTAATTCTTTAACAAAAGGATTAACGGGTTCTCAATATTACTTTTCGATGCTGGTTGCAAGATCTCAATCTACTGATATCGTCTGTGAAACATCACGTACCGGAACACTGGCTAGAAAAATCATTAAAAAGATGGAGGATATGGTGGTCGACGGATACGGACAAGTAGTTATAGGTAATACGCTCATCAAGTACGCAGCCAATTATACCAAAATTCTAGGCTCAGTATGTAAACCTGTAGATCTTATCTATCCAGATGAGTCCATGACTTGGTATTTGGAAATTAGTGCTTTGTGGAATAAAATAAAACAGGGATTCGTTTACTCTCAGAAACAGAAACTTGCAAAGAAGACATTGGCGCCGTTTAATTTCCTAGTATTCGTCAAACCCACCACTGAGGATAATGCTATTAAGGTTAAGGATCTGTACGATATGATTCATAACGTCATTGATGATGTGAGAGAGAAATACTTCTTTACGGTATCTAATATAGATTTTATGGAGTATATATTCTTGACGCATCTTAATCCTTCTAGAATTAGAATTACAAAAGAAACGGCTATCACTATCTTTGAAAAGTTCTATGAAAAACTCAATTATACTCTAGGTGGTGGAACTCCTATTGGAATTATTTCTGCACAGGTATTGTCTGAGAAGTTTACACAACAAGCCCTGTCCAGTTTTCACACTACTGAAAAGAGTGGTGCTGTAAAACAAAAACTTGGTTTCAACGAGTTTAATAACTTGACTAATTTGAGTAAGAATAAGACCGAAATTATCACTCTGGTATCCGATGATATCTCTAAACTTCAATCTGTTAAGATTAATTTCGAATTTGTATGTTTGGGAGAATTAAATCCAGACATCACTCTTCGAAAAGAAACAGATAGATATGTAGTAGACATAATAGTCAATAGATTATACATCAAGAGAGCAGAAATAACCGAATTAGTCGTCGAATATATGATTGAACGATTTATCTCCTTTAGCGTCATTGTAAAGGAATGGGGCATGGAGACATTCATTGAGGACGAGGATAATATTAGATTTACTGTCTACCTAAATTTCGTTGAACCGGAGGAATTGAATCTTAGTAAGTTTATGATGGTTCTTCCGGGTGCCGCCAACAAGGGCAAGATTAGTAAATTCAAGATTCCTATCTCTGACTATACGGGATATAACGACTTCAATCAAACAAAAAAGCTCAATAAGATGACTGTAGAACTCATGAATCTAAAAGAATTGGGTTCTTTCGATTTGGAGAACGTCAACGTGTATCCTGGAGTATGGAATACATACGATATCTTCGGTATTGAGGCCGCTCGTGGATACTTGTGCGAAGCCATGTTAAACACCTATGGAGAAGGTTTCGATTATCTGTACCAGCCTTGTGATCTTCTCGCTAGTTTACTATGTGCTAGTTACGAACCAGAATCAGTTAATAAATTCAAGTTCGGTGCAGCTAGTACTCTTAAGAGAGCTACGTTCGGAGATAATAAAGCATTGTTAAACGCGGCTCTTCATAAAAAGTCAGAACCTATTAACGATAATAGTAGCTGCCACTTTTTTAGCAAGGTCCCTAATATAGGAACTGGATATTACAAATACTTTATCGACTTGGGTCTTCTCATGAGAATGGAAAGGAAATTATCTGATAAGATATCTTCTCAAAAGATCAAGGAGATAGAAGAAACAGAAGACTTT
>KJ642619
ATGGCTGTAATCTCTAAGGTTACGTATAGTCTATACGATCAAAAAGAGATTAATGCTACAGATATTATCATTAGTCATATTAAAAATGACGACGATATCGGTACCGTTAAAGATGGTAGACTAGGTGCTATGGATGGGGCATTATGTAAGACTTGTGGGAAAACGGAATTGGAATGTTTCGGTCACTGGGGTAAAGTAAGTATTTATAAAACTCATATAGTTAAGCCTGAATTTATTTCAGAAATTATTCGTTTACTGAATCATATATGTATTCATTGCGGATTATTGCGTTCACGAGAACCGTATTCCGACGATATTAACCTAAAAGAGTTATCGGGACACGCTCTTAGGAGATTAAAGGATAAAATATTATCCAAGAAAAAGTCATGTTGGAACAGCGAATGTATGCAACCGTATCAAAAAATTACTTTTTCAAAGAAAAAGGTTTGTTTCGTCAACAAGTTGGATGATATTAACGTTCCTAATTCTCTCATCTATCAAAAGTTAATTTCTATTCATGAAAAGTTTTGGCCATTATTAGAAATTCATCAATATCCAGCTAACTTATTTTATACAGACTACTTTCCCATCCCTCCGTTGATTATTAGACCGGCTATTAGTTTTTGGATAGATAGTATACCCAAAGAGACAAATGAATTAACTTACTTATTAGGTATGATCGTTAAGAATTGTAACTTGAATGCTGATGAACAGGTTATCCAGAAGGCGGTAATAGAATACGATGATATTAAAATTATTTCTAATAACACTACCAGTATCAATTTATCATATATCACATCCGGCAAAAATAATATGATTAGAAGTTATATCGTCGCTCGGCGAAAAGATCAGACCGCTAGATCTGTAATTGGTCCCAGTACATCTATCACCGTTAATGAGGTAGGAATGCCCACATATATTAGAAATACACTTACAGAAAAGATATTTGTTAATGCCTTTACAGTGGATAAAGTTAAACAACTATTAGCATCAAACCAAGTTAAATTTTACTTTAATAAACGATTAAACCAATTAACAAGAATACGTCAAGGAAAGTTTATCAAAAATAAAATACATTTATTGCCTGGTGATTGGGTAGAAGTAGCTGTTCAAGAATATACAAGTATTATTTTTGGAAGACAACCGTCTCTACATAGATACAACGTCATCGCTTCATCTATCAGAGCTACCGAAGGAGATACTATCAAAATATCTCCCGGAATTGCCAACTCTCAAAATGCTGATTTCGACGGAGATGAAGAATGGATGATATTGGAGCAAAATCCTAAAGCCGTAGTTGAACAAAGTATTCTTATGTATCCGACGACGTTACTCAAACACGATATTCATGGAGCCCCCGTTTATGGATCTATTCAAGATGAAATCGTAGCAGCGTATTCATTGTTTAGGATACAAGATCTTTGTTTAGATGAAGTATTGAACATCTTGGGGAAATATGGAAGAGAGTTCGATCCTAAAGGTAAATGTAAATTCAGCGGTAAAGATATCTATACTTACTTGATAGGTGAAAAGATTAATTATCCGGGTCTCTTAAAGGATGGCGAAATTATTGCAAACGACGTAGATAGTAATTTTGTTGTAGCTATGAGGCATCTGTCATTGGCTGGACTCTTATCCGATCATAAATCGAACGTGGAAGGTATCAACTTTATTATCAAGTCATCTTATGTTTTTAAGAGATATCTATCTATTTACGGTTTTGGGGTGACATTCAAAGATCTGAGACCAAATTCGACGTTCACTAATAAATTGGAGGCTATCAACGTAGAAAAAATAGAACTTATCAAAGAAGCATACGCCAAATATCTCAAAGATGTAAGAGACGGGAAAATAGTTCCATTATCTAAAGCTTTAGAGGCGGACTACTTGGAATCCATGTTATCCAACTTGACAAATCTTAATATCAGAGAGATAGAAGAACATATGAGACAAACGCTGATAGATGATCCAGATAATAACCTCCTGAAAATGGCCAAAGCGGGTTATAAAGTAAATCCCACAGAACTAATGTATATTCTAGGTACTTATGGACAACAGAGGATAGATGGCGAACCAGCAGAGACTCGAGTATTGGGTAGAGTCTTACCTTACTATCTTCCAGACTCTAAGGATCCAGAAGGAAGAGGTTATATTCTTAATTCTTTAACAAAAGGATTAACGGGTTCTCAATATTACTTTTCGATGCTGGTTGCAAGATCTCAATCTACTGATATCGTCTGTGAAACATCACGTACCGGAACACTGGCTAGAAAAATCATTAAAAAGATGGAGGATATGGTGGTCGACGGATACGGACAAGTAGTTATAGGTAATACGCTCATCAAGTACGCAGCCAATTATACCAAAATTCTAGGCTCAGTATGTAAACCTGTAGATCTTATCTATCCAGATGAGTCCATGACTTGGTATTTGGAAATTAGTGCTTTGTGGAATAAAATAAAACAGGGATTCGTTTACTCTCAGAAACAGAAACTTGCAAAGAAGACATTGGCGCCGTTTAATTTCCTAGTATTCGTCAAACCCACCACTGAGGATAATGCTATTAAGGTTAAGGATCTGTACGATATGATTCATAACGTCATTGATGATGTGAGAGAGAAATACTTCTTTACGGTATCTAATATAGATTTTATGGAGTATATATTCTTGACGCATCTTAATCCTTCTAGAATTAGAATTACAAAAGAAACGGCTATCACTATCTTTGAAAAGTTCTATGAAAAACTCAATTATACTCTAGGTGGTGGAACTCCTATTGGAATTATTTCTGCACAGGTATTGTCTGAGAAGTTTACACAACAAGCCCTGTCCAGTTTTCACACTACTGAAAAGAGTGGTGCTGTAAAACAAAAACTTGGTTTCAACGAGTTTAATAACTTGACTAATTTGAGTAAGAATAAGACCGAAATTATCACTCTGGTATCCGATGATATCTCTAAACTTCAATCTGTTAAGATTAATTTCGAATTTGTATGTTTGGGAGAATTAAATCCAGACATCACTCTTCGAAAAGAAACAGATAGATATGTAGTAGACATAATAGTCAATAGATTATACATCAAGAGAGCAGAAATAACCGAATTAGTCGTCGAATATATGATTGAACGATTTATCTCCTTTAGCGTCATTGTAAAGGAATGGGGCATGGAGACATTCATTGAGGACGAGGATAATATTAGATTTACTGTCTACCTAAATTTCGTTGAACCGGAGGAATTGAATCTTAGTAAGTTTATGATGGTTCTTCCGGGTGCCGCCAACAAGGGCAAGATTAGTAAATTCAAGATTCCTATCTCTGACTATACGGGATATAACGACTTCAATCAAACAAAAAAGCTCAATAAGATGACTGTAGAACTCATGAATCTAAAAGAATTGGGTTCTTTCGATTTGGAGAACGTCAACGTGTATCCTGGAGTATGGAATACATACGATATCTTCGGTATTGAGGCCGCTCGTGGATACTTGTGCGAAGCCATGTTAAACACCTATGGAGAAGGTTTCGATTATCTGTACCAACCTTGTGATCTTCTCGCTAGTTTACTATGTGCTAGTTACGAACCAGAATCAGTTAATAAATTCAAGTTCGGTGCAGCTAGTACTCTTAAGAGAGCTACGTTCGGAGATAATAAAGCATTGTTAAACGCGGCTCTTCATAAAAAGTCAGAACCTATTAACGATAATAGTAGCTGCCACTTTTTTAGCAAGGTCCCTAATATAGGAACTGGATATTACAAATACTTTATCGACTTGGGTCTTCTCATGAGAATGGAAAGGAAATTATCTGATAAGATATCTTCTCAAAAGATCAAGGAGATAGAAGAAACAGAAGACTTT
>ON676708
ATGGCTGTAATCTCTAAGGTTACGTATAGTCTATACGATCAAAAAGAGATTAATGCCACAGATATTATCATTAGTCATATTAAAAATGACGACGATATCGGTACCGTTAAAGATGGTAGACTAGGTGCTATGGATGGGGCATTATGTAAAACTTGTGGGAAAACGGAATTGGAATGTTTCGGTCACTGGGGTAAAGTAAGTATTTATAAAACTCATATAGTTAAGCCTGAATTTATTTCAGAAATTATTCGTTTACTGAATCATATATGTATTCATTGCGGATTATTGCGTTCACGAGAACCGTATTCCGACGATATTAACCTAAAAGAGTTATCGGTACACGCTCTTAGGAGATTAAAGGATAAAATATTATCCAAGAAAAAGTCATGTTGGAACAGCGAATGTATGCAACCGTATCAAAAAATTACTTTTTCAAAGAAAAAGGTTTGTTTCGTCAACAAGTTGGATGATATTAACGTTCCTAATTCTCTCATCTATCAAAAGTTAATTTCTATTCATGAAAAGTTTTGGCCATTATTAGAAATTCATCAATATCCAGCTAACTTATTTTATACAGACTACTTTCCCATCCCTCCGTTGATTATTAGACCGGCTATTAGTTTTTGGATAGATAGTATACCCAAAGAGACAAATGAATTAACTTACTTATTAGGTATGATCGTTAAGAATTGTAACTTGAATGCTGATGAACAGGTTATCCAGAAGGCGGTAATAGAATACGATGATATTAAAATTATTTCTAATAACACTACCAGTATCAATTTATCATATATCACATCCGGCAAAAATAATATGATTAGAAGTTATATCGTCGCTCGGCGAAAAGATCAGACCGCTAGATCCGTAATTGGTCCCAGTACATCTATCACCGTTAATGAGGTAGGAATGCCCACATATATTAGAAATACACTTACAGAAAAGATATTTGTTAATGCCTTTACAGTGGATAAAGTTAAACAACTATTAGCATCAAACCAAGTTAAATTTTACTTTAATAAACGATTAAACCAATTAACAAGAATACGTCAAGGAAAGTTTATCAAAAATAAAATACATTTATTGCCTGGTGATTGGGTAGAAGTAGCTGTTCAAGAATATACAAGTATTATTTTTGGAAGACAACCGTCTCTACATAGATACAACGTCATCGCTTCATCTATCAGAGCTACCGAAGGAGATACTATCAAAATATCTCCCGGAATTGCCAACTCTCAAAATGCTGATTTTGACGGAGATGAAGAATGGATGATATTGGAGCAAAATCCTAAAGCCGTAGTTGAACAAAGTATTCTTATGTATCCGACAACGTTACTCAAACACGATATTCATGGAGCCCCCGTTTATGGATCTATTCAAGATGAAATCGTAGCAGCGTATTCATTGTTTAGGATACAAGATCTTTGTTTAGATGAAGTATTGAACATCTTGGGGAAATATGGAAGAGAGTTCGATCCTAAAGGTAAATGTAAATTCAGCGGTAAAGATATCTATACTTACTTGATAGGTGAAAAGATTAATTATCCGGGTCTCTTAAAGGATGGTGAAATTATTGCAAACGACGTAGATAGTAATTTTGTTGTAGCTATGAGGCATCTGTCATTGGCTGGACTCTTATCCGATCATAAATCGAACGTGGAAGGTATCAACTTTATTATCAAGTCATCTTATGTTTTTAAGAGATATCTATCTATATACGGTTTTGGGGTGACATTCAAAGATCTGAGACCAAATTCGACGTTCACTAATAAATTGGAGGCTATCAACGTAGAAAAAATAGAACTTATCAAAGAAGCATACGCCAAATATCTCAAAGATGTAAGAGACGGGAAAATAGTTCCATTATCTAAAGCTTTAGAGGCGGACTACTTGGAATCCATGTTATCCAACTTGACAAATCTTAATATCAGAGAGATAGAAGAACATATGAGACAAACGCTGATAGATGATCCAGATAATAACCTCCTGAAAATGGCCAAAGCGGGTTATAAAGTAAATCCCACAGAACTAATGTATATTCTAGGTACTTATGGACAACAGAGGATAGATGGCGAACCAGCAGAGACTCGAGTATTGGGTAGAGTCTTACCTTACTATCTTCCAGACTCTAAGGATCCAGAAGGAAGAGGTTATATTCTTAATTCTTTAACAAAAGGATTAACGGGTTCTCAATATTACTTTTTGATGCTGGTTGCAAGATCTCAATCTACTGATATTGTCTGTGAAACATCACGTACCGGAACACTGGCTAGAAAAATCATTAAAAAGATGGAGGATATGGTGGTCGACGGATACGGACAAGTAGTTATAGGTAATACGCTCATCAAGTACGCAGCCAATTATACCAAAATTCTAGGCTCAGTATGTAAACCTGTAGATCTTATCTATCCAGATGAGTCCATGACTTGGTATTTGGAAATTAGTGCTTTGTGGAATAAAATAAAACAGGGATTCGTTTACTCTCAGAAACAGAAACTTGCAAAGAAGACATTGGCGCCGTTTAATTTCCTAGTATTCGTCAAACCCACCACTGAGGATAATGCTATTAAGGTTAAGGATCTGTACGATATGATTCATAACGTCATTGATGATGTGAGAGAGAAATACTTCTTTACGGTATCTAATATAGATTTTATGGAGTATATATTCTTGACGCATCTTAATCCTTCTAGAATTAGAATTACAAAAGAAACGGCTATTACTATCTTTGAAAAGTTCTATGAAAAACTCAATTATACTCTAGGTGGTGGAACTCCTATTGGAATTATTTCTGCACAGGTATTGTCTGAGAAGTTTACACAACAAGCCCTGTCCAGTTTTCACACTACTGAAAAGAGTGGTGCTGTAAAACAAAAACTTGGTTTCAACGAGTTTAATAACTTGACTAATTTGAGTAAGAATAAGACCGAAATTATCACTCTGGTATCCGATGATATCTCTAAACTTCAATCTGTTAAGATTAATTTCGAATTTGTATGTTTGGGAGAATTAAATCCAGACATCACTCTTCGAAAAGAAACAGATAGATATGTAGTAGACATAATAGTCAATAGATTATACATCAAGAGAGCAGAAATAACCGAATTAGTCGTCGAATATATGATTGAACGATTTATCTCCTTTAGCGTCATTGTAAAGGAATGGGGTATGGAGACATTCATTGAGGACGAGGATAATATTAGATTTACTATCTACCTAAATTTCGTTGAACCGGAGGAATTGAATCTTAGTAAGTTTATGATGGTTCTTCCAGGTGCCGCCAACAAGGGCAAGATTAGTAAATTCAAGATTCCTATCTCTGACTATACGGGATATAACGACTTCAATCAAACAAAAAAGCTCAATAAGATGACTGTAGAACTCATGAATCTAAAAGAATTGGGTTCTTTCGATTTGGAGAACGTCAACGTGTATCCTGGAGTATGGAATACATACGATATCTTCGGTATTGAGGCCGCTCGTGGATACTTGTGCGAAGCCATGTTAAACACCTATGGAGAAGGTTTCGATTATCTGTACCAGCCTTGTGATCTTCTCGCTAGTTTACTATGTGCTAGTTACGAACCAGAATCAGTTAATAAATTCAAGTTCGGTGCAGCTAGTACTCTTAAGAGAGCTACGTTCGGAGATAATAAAGCATTGTTAAACGCGGCTCTTCATAAAAAGTCAGAACCTATTAACGATAATAGTAGCTGCCACTTTTTTAGCAAGGTCCCTAATATAGGAACTGGATATTACAAATACTTTATCGACTTGGGTCTTCTCATGAGAATGGAAAGGAAACTATCTGATAAGATATCTTCTCAAAAGATCAAGGAGATAGAAGAAACAGAAGACTTT
>JX878426
ATGGCTGTAATCTCTAAGGTTACGTATAGTCTATACGATCAAAAAGAGATTAATGCTACAGATATTATCATTAGTCATATTAAAAATGACGACGATATCGGTACCGTTAAAGATGGTAGACTAGGTGCTATGGATGGGGCATTATGTAAGACTTGTGGGAAAACGGAATTGGAATGTTTCGGTCACTGGGGTAAAGTAAGTATTTATAAAACTCATATAGTTAAGCCTGAATTTATTTCAGAAATTATTCGTTTACTGAATCATATATGTATTCATTGCGGATTATTGCGTTCACGAGAACCGTATTCCGACGATATTAACCTAAAAGAGTTATCGGGACACGCTCTTAGGAGATTAAAGGATAAAATATTATCCAAGAAAAAGTCATGTTGGAACAGCGAATGTATGCAACCGTATCAAAAAATTACTTTTTCAAAGAAAAAGGTTTGTTTCGTCAACAAGTTGGATGATATTAACGTTCCTAATTCTCTCATCTATCAAAAGTTAATTTCTATTCATGAAAAGTTTTGGCCATTATTAGAAATTCATCAATATCCAGCTAACTTATTTTATACAGACTACTTTCCCATCCCTCCGTTGATTATTAGACCGGCTATTAGTTTTTGGATAGATAGTATACCCAAAGAGACAAATGAATTAACTTACTTATTAGGTATGATCGTTAAGAATTGTAACTTGAATGCTGATGAACAGGTTATCCAGAAGGCGGTAATAGAATACGATGATATTAAAATTATTTCTAATAACACTACCAGTATCAATTTATCATATATCACATCCGGCAAAAATAATATGATTAGAAGTTATATCGTCGCTCGGCGAAAAGATCAGACCGCTAGATCTGTAATTGGTCCCAGTACATCTATCACCGTTAATGAGGTAGGAATGCCCACATATATTAGAAATACACTTACAGAAAAGATATTTGTTAATGCCTTTACAGTGGATAAAGTTAAACAACTATTAGCATCAAACCAAGTTAAATTTTACTTTAATAAACGATTAAACCAATTAACAAGAATACGTCAAGGAAAGTTTATCAAAAATAAAATACATTTATTGCCTGGTGATTGGGTAGAAGTAGCTGTTCAAGAATATACAAGTATTATTTTTGGAAGACAACCGTCTCTACATAGATACAACGTCATCGCTTCATCTATCAGAGCCACCGAAGGAGATACTATCAAAATATCTCCCGGAATTGCCAACTCTCAAAATGCTGATTTCGACGGAGATGAAGAATGGATGATATTGGAGCAAAATCCTAAAGCCGTAGTTGAACAAAGTATTCTTATGTATCCGACGACGTTACTCAAACACGATATTCATGGAGCCCCCGTTTATGGATCTATTCAAGATGAAATCGTAGCAGCGTATTCATTGTTTAGGATACAAGATCTTTGTTTAGATGAAGTATTGAACATCTTGGGGAAATATGGAAGAGAGTTCGATCCTAAAGGTAAATGTAAATTCAGCGGTAAAGATATCTATACTTACTTGATAGGTGAAAAGATTAATTATCCGGGTCTCTTAAAGGATGGCGAAATTATTGCAAACGACGTAGATAGTAATTTTGTTGTAGCTATGAGGCATCTGTCATTGGCTGGACTCTTATCCGATCATAAATCGAACGTGGAAGGTATCAACTTTATTATCAAGTCATCTTATGTTTTTAAGAGATATCTATCTATTTACGGTTTTGGGGTGACATTCAAAGATCTGAGACCAAATTCGACGTTCACTAATAAATTGGAGGCTATCAACGTAGAAAAAATAGAACTTATCAAAGAAGCATACGCCAAATATCTCAAAGATGTAAGAGACGGGAAAATAGTTCCATTATCTAAAGCTTTAGAGGCGGACTACTTGGAATCCATGTTATCCAACTTGACAAATCTTAATATCAGAGAGATAGAAGAACATATGAGACAAACGCTGATAGATGATCCAGATAATAACCTCCTGAAAATGGCCAAAGCGGGTTATAAAGTAAATCCCACAGAACTAATGTATATTCTAGGTACTTATGGACAACAGAGGATAGATGGCGAACCAGCAGAGACTCGAGTATTGGGTAGAGTCTTACCTTACTATCTTCCAGACTCTAAGGATCCAGAAGGAAGAGGTTATATTCTTAATTCTTTAACAAAAGGATTAACGGGTTCTCAATATTACTTTTCGATGCTGGTTGCAAGATCTCAATCTACTGATATCGTCTGTGAAACATCACGTACCGGAACACTGGCTAGAAAAATCATTAAAAAGATGGAGGATATGGTGGTCGACGGATACGGACAAGTAGTTATAGGTAATACGCTCATCAAGTACGCAGCCAATTATACCAAAATTCTAGGCTCAGTATGTAAACCTGTAGATCTTATCTATCCAGATGAGTCCATGACTTGGTATTTGGAAATTAGTGCTTTGTGGAATAAAATAAAACAGGGATTCGTTTACTCTCAGAAACAGAAACTTGCAAAGAAGACATTGGCGCCGTTTAATTTCCTAGTATTCGTCAAACCCACCACTGAGGATAATGCTATTAAGGTTAAGGATCTGTACGATATGATTCATAACGTCATTGATGATGTGAGAGAGAAATACTTCTTTACGGTATCTAATATAGATTTTATGGAGTATATATTCTTGACGCATCTTAATCCTTCTAGAATTAGAATTACAAAAGAAACGGCTATCACTATCTTTGAAAAGTTCTATGAAAAACTCAATTATACTCTAGGTGGTGGAACTCCTATTGGAATTATTTCTGCACAGGTATTGTCTGAGAAGTTTACACAACAAGCCCTGTCCAGTTTTCACACTACTGAAAAGAGTGGTGCTGTAAAACAAAAACTTGGTTTCAACGAGTTTAATAACTTGACTAATTTGAGTAAGAATAAGACCGAAATTATCACTCTGGTATCCGATGATATCTCTAAACTTCAATCTGTTAAGATTAATTTCGAATTTGTATGTTTGGGAGAATTAAATCCAGACATCACTCTTCGAAAAGAAACAGATAGATATGTAGTAGACATAATAGTCAATAGATTATACATCAAGAGAGCAGAAATAACCGAATTAGTCGTCGAATATATGATTGAACGATTTATCTCCTTTAGCGTCATTGTAAAGGAATGGGGCATGGAGACATTCATTGAGGACGAGGATAATATTAGATTTACTGTCTACCTAAATTTCGTTGAACCGGAGGAATTGAATCTTAGTAAGTTTATGATGGTTCTTCCGGGTGCCGCCAACAAGGGCAAGATTAGTAAATTCAAGATTCCTATCTCTGACTATACGGGATATAACGACTTCAATCAAACAAAAAAGCTCAATAAGATGACTGTAGAACTCATGAATCTAAAAGAATTGGGTTCTTTCGATTTGGAGAACGTCAACGTGTATCCTGGAGTATGGAATACATACGATATCTTCGGTATTGAGGCCGCTCGTGGATACTTGTGCGAAGCCATGTTAAACACCTATGGAGAAGGTTTCGATTATCTGTACCAGCCTTGTGATCTTCTCGCTAGTTTACTATGTGCTAGTTACGAACCAGAATCAGTTAATAAATTCAAGTTCGGTGCAGCTAGTACTCTTAAGAGAGCTACGTTCGGAGATAATAAAGCATTGTTAAACGCGGCTCTTCATAAAAAGTCAGAACCTATTAACGATAATAGTAGCTGCCACTTTTTTAGCAAGGTCCCTAATATAGGAACTGGATATTACAAATACTTTATCGACTTGGGTCTTCTCATGAGAATGGAAAGGAAATTATCTGATAAGATATCTTCTCAAAAGATCAAGGAGATAGAAGAAACAGAAGACTTT
>KC257460
ATGGCTGTAATCTCTAAGGTTACGTATAGTCTATACGATCAAAAAGAGATTAATGCTACAGATATTATCATTAGTCATATTAAAAATGACGACGATATCGGTACCGTTAAAGATGGTAGACTAGGTGCTATGGATGGGGCATTATGTAAGACTTGTGGGAAAACGGAATTGGAATGTTTCGGTCACTGGGGTAAAGTAAGTATTTATAAAACTCATATAGTTAAGCCTGAATTTATTTCAGAAATTATTCGTTTACTGAATCATATATGTATTCATTGCGGATTATTGCGTTCACGAGAACCGTATTCCGACGATATTAACCTAAAAGAGTTATCGGGACACGCTCTTAGGAGATTAAAGGATAAAATATTATCCAAGAAAAAGTCATGTTGGAACAGTGAATGTATGCAACCGTATCAAAAAATTACTTTTTCAAAGAAAAAGGTTTGTTTCGTCAACAAGTTGGATGATATTAACGTTCCTAATTCTCTCATCTATCAAAAGTTAATTTCTATTCATGAAAAGTTTTGGCCATTATTAGAAATTCATCAATATCCAGCTAACTTATTTTATACAGACTACTTTCCCATCCCTCCGTTGATTATTAGACCGGCTATTAGTTTTTGGATAGATAGTATACCCAAAGAGACAAATGAATTAACTTACTTATTAGGTATGATCGTTAAGAATTGTAACTTGAATGCTGATGAACAGGTTATCCAGAAGGCGGTAATAGAATACGATGATATTAAAATTATTTCTAATAACACTACCAGTATCAATTTATCATATATCACATCCGGCAAAAATAATATGATTAGAAGTTATATCGTCGCTCGGCGAAAAGATCAGACCGCTAGATCTGTAATTGGTCCCAGTACATCTATCACCGTTAATGAGGTAGGAATGCCCACATATATTAGAAATACACTTACAGAAAAGATATTTGTTAATGCCTTTACAGTGGATAAAGTTAAACAACTATTAGCATCAAACCAAGTTAAATTTTACTTTAATAAACGATTAAACCAATTAACAAGAATACGTCAAGGAAAGTTTATCAAAAATAAAATACATTTATTGCCTGGTGATTGGGTAGAAGTAGCTGTTCAAGAATATACAAGTATTATTTTTGGAAGACAACCGTCTCTACATAGATACAACGTCATCGCTTCATCTATCAGAGCTACCGAAGGAGATACTATCAAAATATCTCCCGGAATTGCCAACTCTCAAAATGCTGATTTCGACGGAGATGAAGAATGGATGATATTGGAGCAAAATCCTAAAGCCGTAGTTGAACAAAGTATTCTTATGTATCCGACGACGTTACTCAAACACGATATTCATGGAGCCCCCGTTTATGGATCTATTCAAGATGAAATCGTAGCAGCGTATTCATTGTTTAGGATACAAGATCTTTGTTTAGATGAAGTATTGAACATCTTGGGGAAATATGGAAGAGAGTTCGATCCTAAAGGTAAATGTAAATTCAGCGGTAAAGATATCTATACTTACTTGATAGGTGAAAAGATTAATTATCCGGGTCTCTTAAAGGATGGCGAAATTATTGCAAACGACGTAGATAGTAATTTTGTTGTAGCTATGAGGCATCTGTCATTGGCTGGACTCTTATCCGATCATAAATCGAACGTGGAAGGTATCAACTTTATTATCAAGTCATCTTATGTTTTTAAGAGATATCTATCTATTTACGGTTTTGGGGTGACATTCAAAGATCTGAGACCAAATTCGACGTTCACTAATAAATTGGAGGCTATCAACGTAGAAAAAATAGAACTTATCAAAGAAGCATACGCCAAATATCTCAAAGATGTAAGAGACGGGAAAATAGTTCCATTATCTAAAGCTTTAGAGGCGGACTACTTGGAATCCATGTTATCCAACTTGACAAATCTTAATATCAGAGAGATAGAAGAACATATGAGACAAACGCTGATAGATGATCCAGATAATAACCTCCTGAAAATGGCCAAAGCGGGTTATAAAGTAAATCCCACAGAACTAATGTATATTCTAGGTACTTATGGACAACAGAGGATAGATGGCGAACCAGCAGAGACTCGAGTATTGGGTAGAGTCTTACCTTACTATCTTCCAGACTCTAAGGATCCAGAAGGAAGAGGTTATATTCTTAATTCTTTAACAAAAGGATTAACGGGTTCTCAATATTACTTTTCGATGCTGGTTGCAAGATCTCAATCTACTGATATCGTCTGTGAAACATCACGTACCGGAACACTGGCTAGAAAAATCATTAAAAAGATGGAGGATATGGTGGTCGACGGATACGGACAAGTAGTTATAGGTAATACGCTCATCAAGTACGCAGCCAATTATACCAAAATTCTAGGCTCAGTATGTAAACCTGTAGATCTTATCTATCCAGATGAGTCCATGACTTGGTATTTGGAAATTAGTGCTTTGTGGAATAAAATAAAACAGGGATTCGTTTACTCTCAGAAACAGAAACTTGCAAAGAAGACATTGGCGCCGTTTAATTTCCTAGTATTCGTCAAACCCACCACTGAGGATAATGCTATTAAGGTTAAGGATCTGTACGATATGATTCATAACGTCATTGATGATGTGAGAGAGAAATACTTCTTTACGGTATCTAATATAGATTTTATGGAGTATATATTCTTGACGCATCTTAATCCTTCTAGAATTAGAATTACAAAAGAAACGGCTATCACTATCTTTGAAAAGTTCTATGAAAAACTCAATTATACTCTAGGTGGTGGAACTCCTATTGGAATTATTTCTGCACAGGTATTGTCTGAGAAGTTTACACAACAAGCCCTGTCCAGTTTTCACACTACTGAAAAGAGTGGTGCTGTAAAACAAAAACTTGGTTTCAACGAGTTTAATAACTTGACTAATTTGAGTAAGAATAAGACCGAAATTATCACTCTGGTATCCGATGATATCTCTAAACTTCAATCTGTTAAGATTAATTTCGAATTTGTATGTTTGGGAGAATTAAATCCAGACATCACTCTTCGAAAAGAAACAGATAGATATGTAGTAGACATAATAGTCAATAGATTATACATCAAGAGAGCAGAAATAACCGAATTAGTCGTCGAATATATGATTGAACGATTTATCTCCTTTAGCGTCATTGTAAAGGAATGGGGCATGGAGACATTCATTGAGGACGAGGATAATATTAGATTTACTGTCTACCTAAATTTCGTTGAACCGGAGGAATTGAATCTTAGTAAGTTTATGATGGTTCTTCCGGGTGCCGCCAACAAGGGCAAGATTAGTAAATTCAAGATTCCTATCTCTGACTATACGGGATATAACGACTTCAATCAAACAAAAAAGCTCAATAAGATGACTGTAGAACTCATGAATCTAAAAGAATTGGGTTCTTTCGATTTGGAGAACGTCAACGTGTATCCTGGAGTATGGAATACATACGATATCTTCGGTATTGAGGCCGCTCGTGGATACTTGTGCGAAGCCATGTTAAACACCTATGGAGAAGGTTTCGATTATCTGTACCAGCCTTGTGATCTTCTCGCTAGTTTACTATGTGCTAGTTACGAACCAGAATCAGTTAATAAATTCAAGTTCGGTGCAGCTAGTACTCTTAAGAGAGCTACGTTCGGAGATAATAAAGCATTGTTAAACGCGGCTCTTCATAAAAAGTCAGAACCTATTAACGATAATAGTAGCTGCCACTTTTTTAGCAAGGTCCCTAATATAGGAACTGGATATTACAAATACTTTATCGACTTGGGTCTTCTCATGAGAATGGAAAGGAAATTATCTGATAAGATATCTTCTCAAAAGATCAAGGAGATAGAAGAAACAGAAGACTTT
>KP739448
ATGGCTGTAATCTCTAAGGTTACGTATAGTCTATACGATCAAAAAGAGATTAATGCTACAGATATTATCATTAGTCATATTAAAAATGACGACGATATCGGTACCGTTAAAGATGGTAGACTAGGTGCTATGGATGGGGCATTATGTAAGACTTGTGGGAAAACGGAATTGGAATGTTTCGGTCACTGGGGTAAAGTAAGTATTTATAAAACTCATATAGTTAAGCCTGAATTTATTTCAGAAATTATTCGTTTACTGAATCATATATGTATTCATTGCGGATTATTGCGTTCACGAGAACCGTATTCCGACGATATTAACCTAAAAGAGTTATCGGGACACGCTCTTAGGAGATTAAAGGATAAAATATTATCCAAGAAAAAGTCATGTTGGAACAGCGAATGTATGCAACCGTATCAAAAAATTACTTTTTCAAAGAAAAAGGTTTGTTTCGTCAACAAGTTGGATGATATTAACGTTCCTAATTCTCTCATCTATCAAAAGTTAATTTCTATTCATGAAAAGTTTTGGCCATTATTAGAAATTCATCAATATCCAGCTAACTTATTTTATACAGACTACTTTCCCATCCCTCCGTTGATTATTAGACCGGCTATTAGTTTTTGGATAGATAGTATACCCAAAGAGACAAATGAATTAACTTACTTATTAGGTATGATCGTTAAGAATTGTAACTTGAATGCTGATGAACAGGTTATCCAGAAGGCGGTAATAGAATACGATGATATTAAAATTATTTCTAATAACACTACCAGTATCAATTTATCATATATCACATCCGGCAAAAATAATATGATTAGAAGTTATATCGTCGCTCGGCGAAAAGATCAGACCGCTAGATCTGTAATTGGTCCCAGTACATCTATCACCGTTAATGAGGTAGGAATGCCCACATATATTAGAAATACACTTACAGAAAAGATATTTGTTAATGCCTTTACAGTGGATAAAGTTAAACAACTATTAGCATCAAACCAAGTTAAATTTTACTTTAATAAACGATTAAACCAATTAACAAGAATACGTCAAGGAAAGTTTATCAAAAATAAAATACATTTATTGCCTGGTGATTGGGTAGAAGTAGCTGTTCAAGAATATACAAGTATTATTTTTGGAAGACAACCGTCTCTACATAGATACAACGTCATCGCTTCATCTATCAGAGCTACCGAAGGAGATACTATCAAAATATCTCCCGGAATTGCCAACTCTCAAAATGCTGATTTCGACGGAGATGAAGAATGGATGATATTGGAGCAAAATCCTAAAGCCGTAGTTGAACAAAGTATTCTTATGTATCCGACGACGTTACTCAAACACGATATTCATGGAGCCCCCGTTTATGGATCTATTCAAGATGAAATCGTAGCAGCGTATTCATTGTTTAGGATACAAGATCTTTGTTTAGATGAAGTATTGAACATCTTGGGGAAATATGGAAGAGAGTTCGATCCTAAAGGTAAATGTAAATTCAGCGGTAAAGATATCTATACTTACTTGATAGGTGAAAAGATTAATTATCCGGGTCTCTTAAAGGATGGCGAAATTATTGCAAACGACGTAGATAGTAATTTTGTTGTAGCTATGAGGCATCTGTCATTGGCTGGACTCTTATCCGATCATAAATCGAACGTGGAAGGTATCAACTTTATTATCAAGTCATCTTATGTTTTTAAGAGATATCTATCTATTTACGGTTTTGGGGTGACATTCAAAGATCTGAGACCAAATTCGACGTTCACTAATAAATTGGAGGCTATCAACGTAGAAAAAATAGAACTTATCAAAGAAGCATACGCCAAATATCTCAAAGATGTAAGAGACGGGAAAATAGTTCCATTATCTAAAGCTTTAGAGGCGGACTACTTGGAATCCATGTTATCCAACTTGACAAATCTTAATATCAGAGAGATAGAAGAACATATGAGACAAACGCTGATAGATGATCCAGATAATAACCTCCTGAAAATGGCCAAAGCGGGTTATAAAGTAAATCCCACAGAACTAATGTATATTCTAGGTACTTATGGACAACAGAGGATAGATGGCGAACCAGCAGAGACTCGAGTATTGGGTAGAGTCTTACCTTACTATCTTCCAGACTCTAAGGATCCAGAAGGAAGAGGTTATATTCTTAATTCTTTAACAAAAGGATTAACGGGTTCTCAATATTACTTTTCGATGCTGGTTGCAAGATCTCAATCTACTGATATCGTCTGTGAAACATCACGTACCGGAACACTGGCTAGAAAAATCATTAAAAAGATGGAGGATATGGTGGTTGACGGATACGGACAAGTAGTTATAGGTAATACGCTCATCAAGTACGCAGCCAATTATACCAAAATTCTAGGCTCAGTATGTAAACCTGTAGATCTTATCTATCCAGATGAGTCCATGACTTGGTATTTGGAAATTAGTGCTTTGTGGAATAAAATAAAACAGGGATTCGTTTACTCTCAGAAACAGAAACTTGCAAAGAAGACATTGGCGCCGTTTAATTTCCTAGTATTCGTCAAACCCACCACTGAGGATAATGCTATTAAGGTTAAGGATCTGTACGATATGATTCATAACGTCATTGATGATGTGAGAGAGAAATACTTCTTTACGGTATCTAATATAGATTTTATGGAGTATATATTCTTGACGCATCTTAATCCTTCTAGAATTAGAATTACAAAAGAAACGGCTATCACTATCTTTGAAAAGTTCTATGAAAAACTCAATTATACTCTAGGTGGTGGAACTCCTATTGGAATTATTTCTGCACAGGTATTGTCTGAGAAGTTTACACAACAAGCCCTGTCCAGTTTTCACACTACTGAAAAGAGTGGTGCTGTAAAACAAAAACTTGGTTTCAACGAGTTTAATAACTTGACTAATTTGAGTAAGAATAAGACCGAAATTATCACTCTGGTATCCGATGATATCTCTAAACTTCAATCTGTTAAGATTAATTTCGAATTTGTATGTTTGGGAGAATTAAATCCAGACATCACTCTTCGAAAAGAAACAGATAGATATGTAGTAGACATAATAGTCAATAGATTATACATCAAGAGAGCAGAAATAACCGAATTAGTCGTCGAATATATGATTGAACGATTTATCTCCTTTAGCGTCATTGTAAAGGAATGGGGCATGGAGACATTCATTGAGGACGAGGATAATATTAGATTTACTGTCTACCTAAATTTCGTTGAACCGGAGGAATTGAATCTTAGTAAGTTTATGATGGTTCTTCCGGGTGCCGCCAACAAGGGCAAGATTAGTAAATTCAAGATTCCTATCTCTGACTATACGGGATATAACGACTTCAATCAAACAAAAAAGCTCAATAAGATGACTGTAGAACTCATGAATCTAAAAGAATTGGGTTCTTTCGATTTGGAGAACGTCAACGTGTATCCTGGAGTATGGAATACATACGATATCTTCGGTATTGAGGCCGCTCGTGGATACTTGTGCGAAGCCATGTTAAACACCTATGGAGAAGGTTTCGATTATCTGTACCAGCCTTGTGATCTTCTCGCTAGTTTACTATGTGCTAGTTACGAACCAGAATCAGTTAATAAATTCAAGTTCGGTGCAGCTAGTACTCTTAAGAGAGCTACGTTCGGAGATAATAAAGCATTGTTAAACGCGGCTCTTCATAAAAAGTCAGAACCTATTAACGATAATAGTAGCTGTCACTTTTTTAGCAAGGTCCCTAATATAGGAACTGGATATTACAAATACTTTATCGACTTGGGTCTTCTCATGAGAATGGAAAGGAAATTATCTGATAAGATATCTTCTCAAAAGATCAAGGAGATAGAAGAAACAGAAGACTTT
>OP358276
ATGGCTGTAATCTCTAAGGTTACGTATAGTCTATACGATCAAAAAGAGATTAATGCCACAGATATTATCATTAGTCATATTAAAAATGACGACGATATCGGTACCGTTAAAGATGGTAGACTAGGTGCTATGGATGGGGCATTATGTAAAACTTGTGGGAAAACGGAATTGGAATGTTTCGGTCACTGGGGTAAAGTAAGTATTTATAAAACTCATATAGTTAAGCCTGAATTTATTTCAGAAATTATTCGTTTACTGAATCATATATGTATTCATTGCGGATTATTGCGTTCACGAGAACCGTATTCCGACGATATTAACCTAAAAGAGTTATCGGTACACGCTCTTAGGAGATTAAAGGATAAAATATTATCCAAGAAAAAGTCATGTTGGAACAGCGAATGTATGCAACCGTATCAAAAAATTACTTTTTCAAAGAAAAAGGTTTGTTTCGTCAACAAGTTGGATGATATTAACGTTCCTAATTCTCTCATCTATCAAAAGTTAATTTCTATTCATGAAAAGTTTTGGCCATTATTAGAAATTCATCAATATCCAGCTAACTTATTTTATACAGACTACTTTCCCATCCCTCCGTTGATTATTAGACCGGCTATTAGTTTTTGGATAGATAGTATACCCAAAGAGACAAATGAATTAACTTACTTATTAGGTATGATCGTTAAGAATTGTAACTTGAATGCTGATGAACAGGTTATCCAGAAGGCGGTAATAGAATACGATGATATTAAAATTATTTCTAATAACACTACCAGTATCAATTTATCATATATCACATCCGGCAAAAATAATATGATTAGAAGTTATATCGTCGCTCGGCGAAAAGATCAGACCGCTAGATCCGTAATTGGTCCCAGTACATCTATCACCGTTAATGAGGTAGGAATGCCCACATATATTAGAAATACACTTACAGAAAAGATATTTGTTAATGCCTTTACAGTGGATAAAGTTAAACAACTATTAGCATCAAACCAAGTTAAATTTTACTTTAATAAACGATTAAACCAATTAACAAGAATACGTCAAGGAAAGTTTATCAAAAATAAAATACATTTATTGCCTGGTGATTGGGTAGAAGTAGCTGTTCAAGAATATACAAGTATTATTTTTGGAAGACAACCGTCTCTACATAGATACAACGTCATCGCTTCATCTATCAGAGCTACCGAAGGAGATACTATCAAAATATCTCCCGGAATTGCCAACTCTCAAAATGCTGATTTTGACGGAGATGAAGAATGGATGATATTGGAGCAAAATCCTAAAGCCGTAGTTGAACAAAGTATTCTTATGTATCCGACAACGTTACTCAAACACGATATTCATGGAGCCCCCGTTTATGGATCTATTCAAGATGAAATCGTAGCAGCGTATTCATTGTTTAGGATACAAGATCTTTGTTTAGATGAAGTATTGAACATCTTGGGGAAATATGGAAGAGAGTTCGATCCTAAAGGTAAATGTAAATTCAGCGGTAAAGATATCTATACTTACTTGATAGGTGAAAAGATTAATTATCCGGGTCTCTTAAAGGATGGTGAAATTATTGCAAACGACGTAGATAGTAATTTTGTTGTAGCTATGAGGCATCTGTCATTGGCTGGACTCTTATCCGATCATAAATCGAACGTGGAAGGTATCAACTTTATTATCAAGTCATCTTATGTTTTTAAGAGATATCTATCTATATACGGTTTTGGGGTGACATTCAAAGATCTGAGACCAAATTCGACGTTCACTAATAAATTGGAGGCTATCAACGTAGAAAAAATAGAACTTATCAAAGAAGCATACGCCAAATATCTCAAAGATGTAAGAGACGGGAAAATAGTTCCATTATCTAAAGCTTTAGAGGCGGACTACTTGGAATCCATGTTATCCAACTTGACAAATCTTAATATCAGAGAGATAGAAGAACATATGAGACAAACGCTGATAGATGATCCAGATAATAACCTCCTGAAAATGGCCAAAGCGGGTTATAAAGTAAATCCCACAGAACTAATGTATATTCTAGGTACTTATGGACAACAGAGGATAGATGGCGAACCAGCAGAGACTCGAGTATTGGGTAGAGTCTTACCTTACTATCTTCCAGACTCTAAGGATCCAGAAGGAAGAGGTTATATTCTTAATTCTTTAACAAAAGGATTAACGGGTTCTCAATATTACTTTTTGATGCTGGTTGCAAGATCTCAATCTACTGATATTGTCTGTGAAACATCACGTACCGGAACACTGGCTAGAAAAATCATTAAAAAGATGGAGGATATGGTGGTCGACGGATACGGACAAGTAGTTATAGGTAATACGCTCATCAAGTACGCAGCCAATTATACCAAAATTCTAGGCTCAGTATGTAAACCTGTAGATCTTATCTATCCAGATGAGTCCATGACTTGGTATTTGGAAATTAGTGCTTTGTGGAATAAAATAAAACAGGGATTCGTTTACTCTCAGAAACAGAAACTTGCAAAGAAGACATTGGCGCCGTTTAATTTCCTAGTATTCGTCAAACCCACCACTGAGGATAATGCTATTAAGGTTAAGGATCTGTACGATATGATTCATAACGTCATTGATGATGTGAGAGAGAAATACTTCTTTACGGTATCTAATATAGATTTTATGGAGTATATATTCTTGACGCATCTTAATCCTTCTAGAATTAGAATTACAAAAGAAACGGCTATTACTATCTTTGAAAAGTTCTATGAAAAACTCAATTATACTCTAGGTGGTGGAACTCCTATTGGAATTATTTCTGCACAGGTATTGTCTGAGAAGTTTACACAACAAGCCCTGTCCAGTTTTCACACTACTGAAAAGAGTGGTGCTGTAAAACAAAAACTTGGTTTCAACGAGTTTAATAACTTGACTAATTTGAGTAAGAATAAGACCGAAATTATCACTCTGGTATCCGATGATATCTCTAAACTTCAATCTGTTAAGATTAATTTCGAATTTGTATGTTTGGGAGAATTAAATCCAGACATCACTCTTCGAAAAGAAACAGATAGATATGTAGTAGACATAATAGTCAATAGATTATACATCAAGAGAGCAGAAATAACCGAATTAGTCGTCGAATATATGATTGAACGATTTATCTCCTTTAGCGTCATTGTAAAGGAATGGGGTATGGAGACATTCATTGAGGACGAGGATAATATTAGATTTACTATCTACCTAAATTTCGTTGAACCGGAGGAATTGAATCTTAGTAAGTTTATGATGGTTCTTCCAGGTGCCGCCAACAAGGGCAAGATTAGTAAATTCAAGATTCCTATCTCTGACTATACGGGATATAACGACTTCAATCAAACAAAAAAGCTCAATAAGATGACTGTAGAACTCATGAATCTAAAAGAATTGGGTTCTTTCGATTTGGAGAACGTCAACGTGTATCCTGGAGTATGGAATACATACGATATCTTTGGTATTGAGGCCGCTCGTGGATACTTGTGCGAAGCCATGTTAAACACCTATGGAGAAGGTTTCGATTATCTGTACCAGCCTTGTGATCTTCTCGCTAGTTTACTATGTGCTAGTTACGAACCAGAATCAGTTAATAAATTCAAGTTCGGTGCAGCTAGTACTCTTAAGAGAGCTACGTTCGGAGATAATAAAGCATTGTTAAACGCGGCTCTTCATAAAAAGTCAGAACCTATTAACGATAATAGTAGCTGCCACTTTTTTAGCAAGGTCCCTAATATAGGAACTGGATATTACAAATACTTTATCGACTTGGGTCTTCTCATGAGAATGGAAAGGAAACTATCTGATAAGATATCTTCTCAAAAGATCAAGGAGATAGAAGAAACAGAAGACTTT
>MN702449
ATGGCTGTAATCTCTAAGGTTACGTATAGTCTATACGATCAAAAAGAGATTAATGCTACAGATATTATCATTAGTCATATTAAAAATGACGACGATATCGGTACCGTTAAAGATGGTAGACTAGGTGCTATGGATGGGGCATTATGTAAGACTTGTGGGAAAACGGAATTGGAATGTTTCGGTCACTGGGGTAAAGTAAGTATTTATAAAACTCATATAGTTAAGCCTGAATTTATTTCAGAAATTATTCGTTTACTGAATCATATATGTATTCATTGCGGATTATTGCGTTCACGAGAACCGTATTCCGACGATATTAACCTAAAAGAGTTATCGGGACACGCTCTTAGGAGATTAAAGGATAAAATATTATCCAAGAAAAAGTCATGTTGGAACAGTGAATGTATGCAACCGTATCAAAAAATTACTTTTTCAAAGAAAAAGGTTTGTTTCGTCAACAAGTTGGATGATATTAACGTTCCTAATTCTCTCATCTATCAAAAGTTAATTTCTATTCATGAAAAGTTTTGGCCATTATTAGAAATTCATCAATATCCAGCTAACTTATTTTATACAGACTACTTTCCCATCCCTCCGTTGATTATTAGACCGGCTATTAGTTTTTGGATAGATAGTATACCCAAAGAGACAAATGAATTAACTTACTTATTAGGTATGATCGTTAAGAATTGTAACTTGAATGCTGATGAACAGGTTATCCAGAAGGCGGTAATAGAATACGATGATATTAAAATTATTTCTAATAACACTACCAGTATCAATTTATCATATATCACATCCGGCAAAAATAATATGATTAGAAGTTATATCGTCGCTCGGCGAAAAGATCAGACCGCTAGATCTGTAATTGGTCCCAGTACATCTATCACCGTTAATGAGGTAGGAATGCCCACATATATTAGAAATACACTTACAGAAAAGATATTTGTTAATGCCTTTACAGTGGATAAAGTTAAACAACTATTAGCATCAAACCAAGTTAAATTTTACTTTAATAAACGATTAAACCAATTAACAAGAATACGTCAAGGAAAGTTTATCAAAAATAAAATACATTTATTGCCTGGTGATTGGGTAGAAGTAGCTGTTCAAGAATATACAAGTATTATTTTTGGAAGACAACCGTCTCTACATAGATACAACGTCATCGCTTCATCTATCAGAGCTACCGAAGGAGATACTATCAAAATATCTCCCGGAATTGCCAACTCTCAAAATGCTGATTTCGACGGAGATGAAGAATGGATGATATTGGAGCAAAATCCTAAAGCCGTAGTTGAACAAAGTATTCTTATGTATCCGACGACGTTACTCAAACACGATATTCATGGAGCCCCCGTTTATGGATCTATTCAAGATGAAATCGTAGCAGCGTATTCATTGTTTAGGATACAAGATCTTTGTTTAGATGAAGTATTGAACATCTTGGGGAAATATGGAAGAGAGTTCGATCCTAAAGGTAAATGTAAATTCAGTGGTAAAGATATCTATACTTACTTGATAGGTGAAAAGATTAATTATCCGGGTCTCTTAAAGGATGGCGAAATTATTGCAAACGACGTAGATAGTAATTTTGTTGTAGCTATGAGGCATCTGTCATTGGCTGGACTCTTATCCGATCATAAATCGAACGTGGAAGGTATCAACTTTATTATCAAGTCATCTTATGTTTTTAAGAGATATCTATCTATTTACGGTTTTGGGGTGACATTCAAAGATCTGAGACCAAATTCGACGTTCACTAATAAATTGGAGGCTATCAACGTAGAAAAAATAGAACTTATCAAAGAAGCATACGCCAAATATCTCAAAGATGTAAGAGACGGGAAAATAGTTCCATTATCTAAAGCTTTAGAGGCGGACTACTTGGAATCCATGTTATCCAACTTGACAAATCTTAATATCAGAGAGATAGAAGAACATATGAGACAAACGCTGATAGATGATCCAGATAATAACCTCCTGAAAATGGCCAAAGCGGGTTATAAAGTAAATCCCACAGAACTAATGTATATTCTAGGTACTTATGGACAACAGAGGATAGATGGCGAACCAGCAGAGACTCGAGTATTGGGTAGAGTCTTACCTTACTATCTTCCAGACTCTAAGGATCCAGAAGGAAGAGGTTATATTCTTAATTCTTTAACAAAAGGATTAACGGGTTCTCAATATTACTTTTCGATGCTGGTTGCAAGATCTCAATCTACTGATATCGTCTGTGAAACATCACGTACCGGAACACTGGCTAGAAAAATCATTAAAAAGATGGAGGATATGGTGGTCGACGGATACGGACAAGTAGTTATAGGTAATACGCTCATCAAGTACGCAGCCAATTATACCAAAATTCTAGGCTCAGTATGTAAACCTGTAGATCTTATCTATCCAGATGAGTCCATGACTTGGTATTTGGAAATTAGTGCTTTGTGGAATAAAATAAAACAGGGATTCGTTTACTCTCAGAAACAGAAACTTGCAAAGAAGACATTGGCGCCGTTTAATTTCCTAGTATTCGTCAAACCCACCACTGAGGATAATGCTATTAAGGTTAAGGATCTGTACGATATGATTCATAACGTCATTGATGATGTGAGAGAGAAATACTTCTTTACGGTATCTAATATAGATTTTATGGAGTATATATTCTTGACGCATCTTAATCCTTCTAGAATTAGAATTACAAAAGAAACGGCTATCACTATCTTTGAAAAGTTCTATGAAAAACTCAATTATACTCTAGGTGGTGGAACTCCTATTGGAATTATTTCTGCACAGGTATTGTCTGAGAAGTTTACACAACAAGCCCTGTCCAGTTTTCACACTACTGAAAAGAGTGGTGCTGTAAAACAAAAACTTGGTTTCAACGAGTTTAATAACTTGACTAATTTGAGTAAGAATAAGACCGAAATTATCACTCTGGTATCCGATGATATCTCTAAACTTCAATCTGTTAAGATTAATTTCGAATTTGTATGTTTGGGAGAATTAAATCCAGACATCACTCTTCGAAAAGAAACAGATAGATATGTAGTAGACATAATAGTCAATAGATTATACATCAAGAGAGCAGAAATAACCGAATTAGTCGTCGAATATATGATTGAACGATTTATCTCCTTTAGCGTCATTGTAAAGGAATGGGGCATGGAGACATTCATTGAGGACGAGGATAATATTAGATTTACTGTCTACCTAAATTTCGTTGAACCGGAGGAATTGAATCTTAGTAAGTTTATGATGGTTCTTCCGGGTGCCGCCAACAAGGGCAAGATTAGTAAATTCAAGATTCCTATCTCTGACTATACGGGATATAACGACTTCAATCAAACAAAAAAGCTCAATAAGATGACTGTAGAACTCATGAATCTAAAAGAATTGGGTTCTTTCGATTTGGAGAACGTCAACGTGTATCCTGGAGTATGGAATACATACGATATCTTCGGTATTGAGGCCGCTCGTGGATACTTGTGCGAAGCCATGTTAAACACCTATGGAGAAGGTTTCGATTATCTGTACCAGCCTTGTGATCTTCTCGCTAGTTTACTATGTGCTAGTTACGAACCAGAATCAGTTAATAAATTCAAGTTCGGTGCAGCTAGTACTCTTAAGAGAGCTACGTTCGGAGATAATAAAGCATTGTTAAACGCGGCTCTTCATAAAAAGTCAGAACCTATTAACGATAATAGTAGCTGCCACTTTTTTAGCAAGGTCCCTAATATAGGAACTGGATATTACAAATACTTTATCGACTTGGGTCTTCTCATGAGAATGGAAAGGAAATTATCTGATAAGATATCTTCTCAAAAGATCAAGGAGATAGAAGAAACAGAAGACTTT
>OP355572
ATGGCTGTAATCTCTAAGGTTACGTATAGTCTATACGATCAAAAAGAGATTAATGCCACAGATATTATCATTAGTCATATTAAAAATGACGACGATATCGGTACCGTTAAAGATGGTAGACTAGGTGCTATGGATGGGGCATTATGTAAAACTTGTGGGAAAACGGAATTGGAATGTTTCGGTCACTGGGGTAAAGTAAGTATTTATAAAACTCATATAGTTAAGCCTGAATTTATTTCAGAAATTATTCGTTTACTGAATCATATATGTATTCATTGCGGATTATTGCGTTCACGAGAACCGTATTCCGACGATATTAACCTAAAAGAGTTATCGGTACACGCTCTTAGGAGATTAAAGGATAAAATATTATCCAAGAAAAAGTCATGTTGGAACAGCGAATGTATGCAACCGTATCAAAAAATTACTTTTTCAAAGAAAAAGGTTTGTTTCGTCAACAAGTTGGATGATATTAACGTTCCTAATTCTCTCATCTATCAAAAGTTAATTTCTATTCATGAAAAGTTTTGGCCATTATTAGAAATTCATCAATATCCAGCTAACTTATTTTATACAGACTACTTTCCCATCCCTCCGTTGATTATTAGACCGGCTATTAGTTTTTGGATAGATAGTATACCCAAAGAGACAAATGAATTAACTTACTTATTAGGTATGATCGTTAAGAATTGTAACTTGAATGCTGATGAACAGGTTATCCAGAAGGCGGTAATAGAATACGATGATATTAAAATTATTTCTAATAACACTACCAGTATCAATTTATCATATATCACATCCGGCAAAAATAATATGATTAGAAGTTATATCGTCGCTCGGCGAAAAGATCAGACCGCTAGATCCGTAATTGGTCCCAGTACATCTATCACCGTTAATGAGGTAGGAATGCCCACATATATTAGAAATACACTTACAGAAAAGATATTTGTTAATGCCTTTACAGTGGATAAAGTTAAACAACTATTAGCATCAAACCAAGTTAAATTTTACTTTAATAAACGATTAAACCAATTAACAAGAATACGTCAAGGAAAGTTTATCAAAAATAAAATACATTTATTGCCTGGTGATTGGGTAGAAGTAGCTGTTCAAGAATATACAAGTATTATTTTTGGAAGACAACCGTCTCTACATAGATACAACGTCATCGCTTCATCTATCAGAGCTACCGAAGGAGATACTATCAAAATATCTCCCGGAATTGCCAACTCTCAAAATGCTGATTTTGACGGAGATGAAGAATGGATGATATTGGAGCAAAATCCTAAAGCCGTAGTTGAACAAAGTATTCTTATGTATCCGACAACGTTACTCAAACACGATATTCATGGAGCCCCCGTTTATGGATCTATTCAAGATGAAATCGTAGCAGCGTATTCATTGTTTAGGATACAAGATCTTTGTTTAGATGAAGTATTGAACATCTTGGGGAAATATGGAAGAGAGTTCGATCCTAAAGGTAAATGTAAATTCAGCGGTAAAGATATCTATACTTACTTGATAGGTGAAAAGATTAATTATCCGGGTCTCTTAAAGGATGGTGAAATTATTGCAAACGACGTAGATAGTAATTTTGTTGTAGCTATGAGGCATCTGTCATTGGCTGGACTCTTATCCGATCATAAATCGAACGTGGAAGGTATCAACTTTATTATCAAGTCATCTTATGTTTTTAAGAGATATCTATCTATATACGGTTTTGGGGTGACATTCAAAGATCTGAGACCAAATTCGACGTTCACTAATAAATTGGAGGCTATCAACGTAGAAAAAATAGAACTTATCAAAGAAGCATACGCCAAATATCTCAAAGATGTAAGAGACGGGAAAATAGTTCCATTATCTAAAGCTTTAGAGGCGGACTACTTGGAATCCATGTTATCCAACTTGACAAATCTTAATATCAGAGAGATAGAAGAACATATGAGACAAACGCTGATAGATGATCCAGATAATAACCTCCTGAAAATGGCCAAAGCGGGTTATAAAGTAAATCCCACAGAACTAATGTATATTCTAGGTACTTATGGACAACAGAGGATAGATGGCGAACCAGCAGAGACTCGAGTATTGGGTAGAGTCTTACCTTACTATCTTCCAGACTCTAAGGATCCAGAAGGAAGAGGTTATATTCTTAATTCTTTAACAAAAGGATTAACGGGTTCTCAATATTACTTTTTGATGCTGGTTGCAAGATCTCAATCTACTGATATTGTCTGTGAAACATCACGTACCGGAACACTGGCTAGAAAAATCATTAAAAAGATGGAGGATATGGTGGTCGACGGATACGGACAAGTAGTTATAGGTAATACGCTCATCAAGTACGCAGCCAATTATACCAAAATTCTAGGCTCAGTATGTAAACCTGTAGATCTTATCTATCCAGATGAGTCCATGACTTGGTATTTGGAAATTAGTGCTTTGTGGAATAAAATAAAACAGGGATTCGTTTACTCTCAGAAACAGAAACTTGCAAAGAAGACATTGGCGCCGTTTAATTTCCTAGTATTCGTCAAACCCACCACTGAGGATAATGCTATTAAGGTTAAGGATCTGTACGATATGATTCATAACGTCATTGATGATGTGAGAGAGAAATACTTCTTTACGGTATCTAATATAGATTTTATGGAGTATATATTCTTGACGCATCTTAATCCTTCTAGAATTAGAATTACAAAAGAAACGGCTATTACTATCTTTGAAAAGTTCTATGAAAAACTCAATTATACTCTAGGTGGTGGAACTCCTATTGGAATTATTTCTGCACAGGTATTGTCTGAGAAGTTTACACAACAAGCCCTGTCCAGTTTTCACACTACTGAAAAGAGTGGTGCTGTAAAACAAAAACTTGGTTTTAACGAGTTTAATAACTTGACTAATTTGAGTAAGAATAAGACCGAAATTATCACTCTGGTATCCGATGATATCTCTAAACTTCAATCTGTTAAGATTAATTTCGAATTTGTATGTTTGGGAGAATTAAATCCAGACATCACTCTTCGAAAAGAAACAGATAGATATGTAGTAGACATAATAGTCAATAGATTATACATCAAGAGAGCAGAAATAACCGAATTAGTCGTCGAATATATGATTGAACGATTTATCTCCTTTAGCGTCATTGTAAAGGAATGGGGTATGGAGACATTCATTGAGGACGAGGATAATATTAGATTTACTATCTACCTAAATTTCGTTGAACCGGAGGAATTGAATCTTAGTAAGTTTATGATGGTTCTTCCAGGTGCCGCCAACAAGGGCAAGATTAGTAAATTCAAGATTCCTATCTCTGACTATACGGGATATAACGACTTCAATCAAACAAAAAAGCTCAATAAGATGACTGTAGAACTCATGAATCTAAAAGAATTGGGTTCTTTCGATTTGGAGAACGTCAACGTGTATCCTGGAGTATGGAATACATACGATATCTTTGGTATTGAGGCCGCTCGTGGATACTTGTGCGAAGCCATGTTAAACACCTATGGAGAAGGTTTCGATTATCTGTACCAGCCTTGTGATCTTCTCGCTAGTTTACTATGTGCTAGTTACGAACCAGAATCAGTTAATAAATTCAAGTTCGGTGCAGCTAGTACTCTTAAGAGAGCTACGTTCGGAGATAATAAAGCATTGTTAAACGCGGCTCTTCATAAAAAGTCAGAACCTATTAACGATAATAGTAGCTGCCACTTTTTTAGCAAGGTCCCTAATATAGGAACTGGATATTACAAATACTTTATCGACTTGGGTCTTCTCATGAGAATGGAAAGGAAACTATCTGATAAGATATCTTCTCAAAAGATCAAGGAGATAGAAGAAACAGAAGACTTT
>OP351286
ATGGCTGTAATCTCTAAGGTTACGTATAGTCTATACGATCAAAAAGAGATTAATGCCACAGATATTATCATTAGTCATATTAAAAATGACGACGATATCGGTACCGTTAAAGATGGTAGACTAGGTGCTATGGATGGGGCATTATGTAAAACTTGTGGGAAAACGGAATTGGAATGTTTCGGTCACTGGGGTAAAGTAAGTATTTATAAAACTCATATAGTTAAGCCTGAATTTATTTCAGAAATTATTCGTTTACTGAATCATATATGTATTCATTGCGGATTATTGCGTTCACGAGAACCGTATTCCGACGATATTAACCTAAAAGAGTTATCGGTACACGCTCTTAGGAGATTAAAGGATAAAATATTATCCAAGAAAAAGTCATGTTGGAACAGCGAATGTATGCAACCGTATCAAAAAATTACTTTTTCAAAGAAAAAGGTTTGTTTCGTCAACAAGTTGGATGATATTAACGTTCCTAATTCTCTCATCTATCAAAAGTTAATTTCTATTCATGAAAAGTTTTGGCCATTATTAGAAATTCATCAATATCCAGCTAACTTATTTTATACAGACTACTTTCCCATCCCTCCGTTGATTATTAGACCGGCTATTAGTTTTTGGATAGATAGTATACCCAAAGAGACAAATGAATTAACTTACTTATTAGGTATGATCGTTAAGAATTGTAACTTGAATGCTGATGAACAGGTTATCCAGAAGGCGGTAATAGAATACGATGATATTAAAATTATTTCTAATAACACTACCAGTATCAATTTATCATATATCACATCCGGCAAAAATAATATGATTAGAAGTTATATCGTCGCTCGGCGAAAAGATCAGACCGCTAGATCCGTAATTGGTCCCAGTACATCTATCACCGTTAATGAGGTAGGAATGCCCACATATATTAGAAATACACTTACAGAAAAGATATTTGTTAATGCCTTTACAGTGGATAAAGTTAAACAACTATTAGCATCAAACCAAGTTAAATTTTACTTTAATAAACGATTAAACCAATTAACAAGAATACGTCAAGGAAAGTTTATCAAAAATAAAATACATTTATTGCCTGGTGATTGGGTAGAAGTAGCTGTTCAAGAATATACAAGTATTATTTTTGGAAGACAACCGTCTCTACATAGATACAACGTCATCGCTTCATCTATCAGAGCTACCGAAGGAGATACTATCAAAATATCTCCCGGAATTGCCAACTCTCAAAATGCTGATTTTGACGGAGATGAAGAATGGATGATATTGGAGCAAAATCCTAAAGCCGTAGTTGAACAAAGTATTCTTATGTATCCGACAACGTTACTCAAACACGATATTCATGGAGCCCCCGTTTATGGATCTATTCAAGATGAAATCGTAGCAGCGTATTCATTGTTTAGGATACAAGATCTTTGTTTAGATGAAGTATTGAACATCTTGGGGAAATATGGAAGAGAGTTCGATCCTAAAGGTAAATGTAAATTCAGCGGTAAAGATATCTATACTTACTTGATAGGTGAAAAGATTAATTATCCGGGTCTCTTAAAGGATGGTGAAATTATTGCAAACGACGTAGATAGTAATTTTGTTGTAGCTATGAGGCATCTGTCATTGGCTGGACTCTTATCCGATCATAAATCGAACGTGGAAGGTATCAACTTTATTATCAAGTCATCTTATGTTTTTAAGAGATATCTATCTATATACGGTTTTGGGGTGACATTCAAAGATCTGAGACCAAATTCGACGTTCACTAATAAATTGGAGGCTATCAACGTAGAAAAAATAGAACTTATCAAAGAAGCATACGCCAAATATCTCAAAGATGTAAGAGACGGGAAAATAGTTCCATTATCTAAAGCTTTAGAGGCGGACTACTTGGAATCCATGTTATCCAACTTGACAAATCTTAATATCAGAGAGATAGAAGAACATATGAGACAAACGCTGATAGATGATCCAGATAATAACCTCCTGAAAATGGCCAAAGCGGGTTATAAAGTAAATCCCACAGAACTAATGTATATTCTAGGTACTTATGGACAACAGAGGATAGATGGCGAACCAGCAGAGACTCGAGTATTGGGTAGAGTCTTACCTTACTATCTTCCAGACTCTAAGGATCCAGAAGGAAGAGGTTATATTCTTAATTCTTTAACAAAAGGATTAACGGGTTCTCAATATTACTTTTTGATGCTGGTTGCAAGATCTCAATCTACTGATATTGTCTGTGAAACATCACGTACCGGAACACTGGCTAGAAAAATCATTAAAAAGATGGAGGATATGGTGGTCGACGGATACGGACAAGTAGTTATAGGTAATACGCTCATCAAGTACGCAGCCAATTATACCAAAATTCTAGGCTCAGTATGTAAACCTGTAGATCTTATCTATCCAGATGAGTCCATGACTTGGTATTTGGAAATTAGTGCTTTGTGGAATAAAATAAAACAGGGATTCGTTTACTCTCAGAAACAGAAACTTGCAAAGAAGACATTGGCGCCGTTTAATTTCCTAGTATTCGTCAAACCCACCACTGAGGATAATGCTATTAAGGTTAAGGATCTGTACGATATGATTCATAACGTCATTGATGATGTGAGAGAGAAATACTTCTTTACGGTATCTAATATAGATTTTATGGAGTATATATTCTTGACGCATCTTAATCCTTCTAGAATTAGAATTACAAAAGAAACGGCTATTACTATCTTTGAAAAGTTCTATGAAAAACTCAATTATACTCTAGGTGGTGGAACTCCTATTGGAATTATTTCTGCACAGGTATTGTCTGAGAAGTTTACACAACAAGCCCTGTCCAGTTTTCACACTACTGAAAAGAGTGGTGCTGTAAAACAAAAACTTGGTTTCAACGAGTTTAATAACTTGACTAATTTGAGTAAGAATAAGACCGAAATTATCACTCTGGTATCCGATGATATCTCTAAACTTCAATCTGTTAAGATTAATTTCGAATTTGTATGTTTGGGAGAATTAAATCCAGACATCACTCTTCGAAAAGAAACAGATAGATATGTAGTAGACATAATAGTCAATAGATTATACATCAAGAGAGCAGAAATAACCGAATTAGTCGTCGAATATATGATTGAACGATTTATCTCCTTTAGCGTCATTGTAAAGGAATGGGGTATGGAGACATTCATTGAGGACGAGGATAATATTAGATTTACTATCTACCTAAATTTCGTTGAACCGGAGGAATTGAATCTTAGTAAGTTTATGATGGTTCTTCCAGGTGCCGCCAACAAGGGCAAGATTAGTAAATTCAAGATTCCTATCTCTGACTATACGGGATATAACGACTTCAATCAAACAAAAAAGCTCAATAAGATGACTGTAGAACTCATGAATCTAAAAGAATTGGGTTCTTTCAATTTGGAGAACGTCAACGTGTATCCTGGAGTATGGAATACATACGATATCTTTGGTATTGAGGCCGCTCGTGGATACTTGTGCGAAGCCATGTTAAACACCTATGGAGAAGGTTTCGATTATCTGTACCAGCCTTGTGATCTTCTCGCTAGTTTACTATGTGCTAGTTACGAACCAGAATCAGTTAATAAATTCAAGTTCGGTGCAGCTAGTACTCTTAAGAGAGCTACGTTCGGAGATAATAAAGCATTGTTAAACGCGGCTCTTCATAAAAAGTCAGAACCTATTAACGATAATAGTAGCTGCCACTTTTTTAGCAAGGTCCCTAATATAGGAACTGGATATTACAAATACTTTATCGACTTGGGTCTTCTCATGAGAATGGAAAGGAAACTATCTGATAAGATATCTTCTCAAAAGATCAAGGAGATAGAAGAAACAGAAGACTTT
>OP205129
ATGGCTGTAATCTCTAAGGTTACGTATAGTCTATACGATCAAAAAGAGATTAATGCCACAGATATTATCATTAGTCATATTAAAAATGACGACGATATCGGTACCGTTAAAGATGGTAGACTAGGTGCTATGGATGGGGCATTATGTAAAACTTGTGGGAAAACGGAATTGGAATGTTTCGGTCACTGGGGTAAAGTAAGTATTTATAAAACTCATATAGTTAAGCCTGAATTTATTTCAGAAATTATTCGTTTACTGAATCATATATGTATTCATTGCGGATTATTGCGTTCACGAGAACCGTATTCCGACGATATTAACCTAAAAGAGTTATCGGTACACGCTCTTAGGAGATTAAAGGATAAAATATTATCCAAGAAAAAGTCATGTTGGAACAGCGAATGTATGCAACCGTATCAAAAAATTACTTTTTCAAAGAAAAAGGTTTGTTTCGTCAACAAGTTGGATGATATTAACGTTCCTAATTCTCTCATCTATCAAAAGTTAATTTCTATTCATGAAAAGTTTTGGCCATTATTAGAAATTCATCAATATCCAGCTAACTTATTTTATACAGACTACTTTCCCATCCCTCCGTTGATTATTAGACCGGCTATTAGTTTTTGGATAGATAGTATACCCAAAGAGACAAATGAATTAACTTACTTATTAGGTATGATCGTTAAGAATTGTAACTTGAATGCTGATGAACAGGTTATCCAGAAGGCGGTAATAGAATACGATGATATTAAAATTATTTCTAATAACACTACCAGTATCAATTTATCATATATCACATCCGGCAAAAATAATATGATTAGAAGTTATATCGTCGCTCGGCGAAAAGATCAGACCGCTAGATCCGTAATTGGTCCCAGTACATCTATCACCGTTAATGAGGTAGGAATGCCCACATATATTAGAAATACACTTACAGAAAAGATATTTGTTAATGCCTTTACAGTGGATAAAGTTAAACAACTATTAGCATCAAACCAAGTTAAATTTTACTTTAATAAACGATTAAACCAATTAACAAGAATACGTCAAGGAAAGTTTATCAAAAATAAAATACATTTATTGCCTGGTGATTGGGTAGAAGTAGCTGTTCAAGAATATACAAGTATTATTTTTGGAAGACAACCGTCTCTACATAGATACAACGTCATCGCTTCATCTATCAGAGCTACCGAAGGAGATACTATCAAAATATCTCCCGGAATTGCCAACTCTCAAAATGCTGATTTTGACGGAGATGAAGAATGGATGATATTGGAGCAAAATCCTAAAGCCGTAGTTGAACAAAGTATTCTTATGTATCCGACAACGTTACTCAAACACGATATTCATGGAGCCCCCGTTTATGGATCTATTCAAGATGAAATCGTAGCAGCGTATTCATTGTTTAGGATACAAGATCTTTGTTTAGATGAAGTATTGAACATCTTGGGGAAATATGGAAGAGAGTTCGATCCTAAAGGTAAATGTAAATTCAGCGGTAAAGATATCTATACTTACTTGATAGGTGAAAAGATTAATTATCCGGGTCTTTTAAAGGATGGTGAAATTATTGCAAACGACGTAGATAGTAATTTTGTTGTAGCTATGAGGCATCTGTCATTGGCTGGACTCTTATCCGATCATAAATCGAACGTGGAAGGTATCAACTTTATTATCAAGTCATCTTATGTTTTTAAGAGATATCTATCTATATACGGTTTTGGGGTGACATTCAAAGATCTGAGACCAAATTCGACGTTCACTAATAAATTGGAGGCTATCAACGTAGAAAAAATAGAACTTATCAAAGAAGCATACGCCAAATATCTCAAAGATGTAAGAGACGGGAAAATAGTTCCATTATCTAAAGCTTTAGAGGCGGACTACTTGGAATCCATGTTATCCAACTTGACAAATCTTAATATCAGAGAGATAGAAGAACATATGAGACAAACGCTGATAGATGATCCAGATAATAACCTCCTGAAAATGGCCAAAGCGGGTTATAAAGTAAATCCCACAGAACTAATGTATATTCTAGGTACTTATGGACAACAGAGGATAGATGGCGAACCAGCAGAGACTCGAGTATTGGGTAGAGTCTTACCTTACTATCTTCCAGACTCTAAGGATCCAGAAGGAAGAGGTTATATTCTTAATTCTTTAACAAAAGGATTAACGGGTTCTCAATATTACTTTTTGATGCTGGTTGCAAGATCTCAATCTACTGATATTGTCTGTGAAACATCACGTACCGGAACACTGGCTAGAAAAATCATTAAAAAGATGGAGGATATGGTGGTCGACGGATACGGACAAGTAGTTATAGGTAATACGCTCATCAAGTACGCAGCCAATTATACCAAAATTCTAGGCTCAGTATGTAAACCTGTAGATCTTATCTATCCAGATGAGTCCATGACTTGGTATTTGGAAATTAGTGCTTTGTGGAATAAAATAAAACAGGGATTCGTTTACTCTCAGAAACAGAAACTTGCAAAGAAGACATTGGCGCCGTTTAATTTCCTAGTATTCGTCAAACCCACCACTGAGGATAATGCTATTAAGGTTAAGGATCTGTACGATATGATTCATAACGTCATTGATGATGTGAGAGAGAAATACTTCTTTACGGTATCTAATATAGATTTTATGGAGTATATATTCTTGACGCATCTTAATCCTTCTAGAATTAGAATTACAAAAGAAACGGCTATTACTATCTTTGAAAAGTTCTATGAAAAACTCAATTATACTCTAGGTGGTGGAACTCCTATTGGAATTATTTCTGCACAGGTATTGTCTGAGAAGTTTACACAACAAGCCCTGTCCAGTTTTCACACTACTGAAAAGAGTGGTGCTGTAAAACAAAAACTTGGTTTCAACGAGTTTAATAACTTGACTAATTTGAGTAAGAATAAGACCGAAATTATCACTCTGGTATCCGATGATATCTCTAAACTTCAATCTGTTAAGATTAATTTCGAATTTGTATGTTTGGGAGAATTAAATCCAGACATCACTCTTCGAAAAGAAACAGATAGATATGTAGTAGACATAATAGTCAATAGATTATACATCAAGAGAGCAGAAATAACCGAATTAGTCGTCGAATATATGATTGAACGATTTATCTCCTTTAGCGTCATTGTAAAGGAATGGGGTATGGAGACATTCATTGAGGACGAGGATAATATTAGATTTACTATCTACCTAAATTTCGTTGAACCGGAGGAATTGAATCTTAGTAAGTTTATGATGGTTCTTCCAGGTGCCGCCAACAAGGGCAAGATTAGTAAATTCAAGATTCCTATCTCTGACTATACGGGATATAACGACTTCAATCAAACAAAAAAGCTCAATAAGATGACTGTAGAACTCATGAATCTAAAAGAATTGGGTTCTTTCGATTTGGAGAACGTCAACGTGTATCCTGGAGTATGGAATACATACGATATCTTTGGTATTGAGGCCGCTCGTGGATACTTGTGCGAAGCCATGTTAAACACCTATGGAGAAGGTTTCGATTATCTGTACCAGCCTTGTGATCTTCTCGCTAGTTTACTATGTGCTAGTTACGAACCAGAATCAGTTAATAAATTCAAGTTCGGTGCAGCTAGTACTCTTAAGAGAGCTACGTTCGGAGATAATAAAGCATTGTTAAACGCGGCTCTTCATAAAAAGTCAGAACCTATTAACGATAATAGTAGCTGCCACTTTTTTAGCAAGGTCCCTAATATAGGAACTGGATATTACAAATACTTTATCGACTTGGGTCTTCTCATGAGAATGGAAAGGAAACTATCTGATAAGATATCTTCTCAAAAGATCAAGGAGATAGAAGAAACAGAAGACTTT
>OP205068
ATGGCTGTAATCTCTAAGGTTACGTATAGTCTATACGATCAAAAAGAGATTAATGCCACAGATATTATCATTAGTCATATTAAAAATGACGACGATATCGGTACCGTTAAAGATGGTAGACTAGGTGCTATGGATGGGGCATTATGTAAAACTTGTGGGAAAACGGAATTGGAATGTTTCGGTCACTGGGGTAAAGTAAGTATTTATAAAACTCATATAGTTAAGCCTGAATTTATTTCAGAAATTATTCGTTTACTGAATCATATATGTATTCATTGCGGATTATTGCGTTCACGAGAACCGTATTCCGACGATATTAACCTAAAAGAGTTATCGGTACACGCTCTTAGGAGATTAAAGGATAAAATATTATCCAAGAAAAAGTCATGTTGGAACAGCGAATGTATGCAACCGTATCAAAAAATTACTTTTTCAAAGAAAAAGGTTTGTTTCGTCAACAAGTTGGATGATATTAACGTTCCTAATTCTCTCATCTATCAAAAGTTAATTTCTATTCATGAAAAGTTTTGGCCATTATTAGAAATTCATCAATATCCAGCTAACTTATTTTATACAGACTACTTTCCCATCCCTCCGTTGATTATTAGACCGGCTATTAGTTTTTGGATAGATAGTATACCCAAAGAGACAAATGAATTAACTTACTTATTAGGTATGATCGTTAAGAATTGTAACTTGAATGCTGATGAACAGGTTATCCAGAAGGCGGTAATAGAATACGATGATATTAAAATTATTTCTAATAACACTACCAGTATCAATTTATCATATATCACATCCGGCAAAAATAATATGATTAGAAGTTATATCGTCGCTCGGCGAAAAGATCAGACCGCTAGATCCGTAATTGGTCCCAGTACATCTATCACCGTTAATGAGGTAGGAATGCCCACATATATTAGAAATACACTTACAGAAAAGATATTTGTTAATGCCTTTACAGTGGATAAAGTTAAACAACTATTAGCATCAAACCAAGTTAAATTTTACTTTAATAAACGATTAAACCAATTAACAAGAATACGTCAAGGAAAGTTTATCAAAAATAAAATACATTTATTGCCTGGTGATTGGGTAGAAGTAGCTGTTCAAGAATATACAAGTATTATTTTTGGAAGACAACCGTCTCTACATAGATACAACGTCATCGCTTCATCTATCAGAGCTACCGAAGGAGATACTATCAAAATATCTCCCGGAATTGCCAACTCTCAAAATGCTGATTTTGACGGAGATGAAGAATGGATGATATTGGAGCAAAATCCTAAAGCCGTAGTTGAACAAAGTATTCTTATGTATCCGACAACGTTACTCAAACACGATATTCATGGAGCCCCCGTTTATGGATCTATTCAAGATGAAATCGTAGCAGCGTATTCATTGTTTAGGATACAAGATCTTTGTTTAGATGAAGTATTGAACATCTTGGGGAAATATGGAAGAGAGTTCGATCCTAAAGGTAAATGTAAATTCAGCGGTAAAGATATCTATACTTACTTGATAGGTGAAAAGATTAATTATCCGGGTCTCTTAAAGGATGGTGAAATTATTGCAAACGACGTAGATAGTAATTTTGTTGTAGCTATGAGGCATCTGTCATTGGCTGGACTCTTATCCGATCATAAATCGAACGTGGAAGGTATCAACTTTATTATCAAGTCATCTTATGTTTTTAAGAGATATCTATCTATATACGGTTTTGGGGTGACATTCAAAGATCTGAGACCAAATTCGACGTTCACTAATAAATTGGAGGCTATCAACGTAGAAAAAATAGAACTTATCAAAGAAGCATACGCCAAATATCTCAAAGATGTAAGAGACGGGAAAATAGTTCCATTATCTAAAGCTTTAGAGGCGGACTACTTGGAATCCATGTTATCCAACTTGACAAATCTTAATATCAGAGAGATAGAAGAACATATGAGACAAACGCTGATAGATGATCCAGATAATAACCTCCTGAAAATGGCCAAAGCGGGTTATAAAGTAAATCCCACAGAACTAATGTATATTCTAGGTACTTATGGACAACAGAGGATAGATGGCGAACCAGCAGAGACTCGAGTATTGGGTAGAGTCTTACCTTACTATCTTCCAGACTCTAAGGATCCAGAAGGAAGAGGTTATATTCTTAATTCTTTAACAAAAGGATTAACGGGTTCTCAATATTACTTTTTGATGCTGGTTGCAAGATCTCAATCTACTGATATTGTCTGTGAAACATCACGTACCGGAACACTGGCTAGAAAAATCATTAAAAAGATGGAGGATATGGTGGTCGACGGATACGGACAAGTAGTTATAGGTAATACGCTCATCAAGTACGCAGCCAATTATACCAAAATTCTAGGCTCAGTATGTAAACCTGTAGATCTTATCTATCCAGATGAGTCCATGACTTGGTATTTGGAAATTAGTGCTTTGTGGAATAAAATAAAACAGGGATTCGTTTACTCTCAGAAACAGAAACTTGCAAAGAAGACATTGGCGCCGTTTAATTTCCTAGTATTTGTCAAACCCACCACTGAGGATAATGCTATTAAGGTTAAGGATCTGTACGATATGATTCATAACGTCATTGATGATGTGAGAGAGAAATACTTCTTTACGGTATCTAATATAGATTTTATGGAGTATATATTCTTGACGCATCTTAATCCTTCTAGAATTAGAATTACAAAAGAAACGGCTATTACTATCTTTGAAAAGTTCTATGAAAAACTCAATTATACTCTAGGTGGTGGAACTCCTATTGGAATTATTTCTGCACAGGTATTGTCTGAGAAGTTTACACAACAAGCCCTGTCCAGTTTTCACACTACTGAAAAGAGTGGTGCTGTAAAACAAAAACTTGGTTTCAACGAGTTTAATAACTTGACTAATTTGAGTAAGAATAAGACCGAAATTATCACTCTGGTATCCGATGATATCTCTAAACTTCAATCTGTTAAGATTAATTTCGAATTTGTATGTTTGGGAGAATTAAATCCAGACATCACTCTTCGAAAAGAAACAGATAGATATGTAGTAGACATAATAGTCAATAGATTATACATCAAGAGAGCAGAAATAACCGAATTAGTCGTCGAATATATGATTGAACGATTTATCTCCTTTAGCGTCATTGTAAAGGAATGGGGTATGGAGACATTCATTGAGGACGAGGATAATATTAGATTTACTATCTACCTAAATTTCGTTGAACCGGAGGAATTGAATCTTAGTAAGTTTATGATGGTTCTTCCAGGTGCCGCCAACAAGGGCAAGATTAGTAAATTCAAGATTCCTATCTCTGACTATACGGGATATAACGACTTCAATCAAACAAAAAAGCTCAATAAGATGACTGTAGAACTCATGAATCTAAAAGAATTGGGTTCTTTCGATTTGGAGAACGTCAACGTGTATCCTGGAGTATGGAATACATACGATATCTTTGGTATTGAGGCCGCTCGTGGATACTTGTGCGAAGCCATGTTAAACACCTATGGAGAAGGTTTCGATTATCTGTACCAGCCTTGTGATCTTCTCGCTAGTTTACTATGTGCTAGTTACGAACCAGAATCAGTTAATAAATTCAAGTTCGGTGCAGCTAGTACTCTTAAGAGAGCTACGTTCGGAGATAATAAAGCATTGTTAAACGCGGCTCTTCATAAAAAGTCAGAACCTATTAACGATAATAGTAGCTGCCACTTTTTTAGCAAGGTCCCTAATATAGGAACTGGATATTACAAATACTTTATCGACTTGGGTCTTCTCATGAGAATGGAAAGGAAACTATCTGATAAGATATCTTCTCAAAAGATCAAGGAGATAGAAGAAACAGAAGACTTT
>OP150923
ATGGCTGTAATCTCTAAGGTTACGTATAGTCTATACGATCAAAAAGAGATTAATGCCACAGATATTATCATTAGTCATATTAAAAATGACGACGATATCGGTACCGTTAAAGATGGTAGACTAGGTGCTATGGATGGGGCATTATGTAAAACTTGTGGGAAAACGGAATTGGAATGTTTCGGTCACTGGGGTAAAGTAAGTATTTATAAAACTCATATAGTTAAGCCTGAATTTATTTCAGAAATTATTCGTTTACTGAATCATATATGTATTCATTGCGGATTATTGCGTTCACGAGAACCGTATTCCGACGATATTAACCTAAAAGAGTTATCGGTACACGCTCTTAGGAGATTAAAGGATAAAATATTATCCAAGAAAAAGTCATGTTGGAACAGCGAATGTATGCAACCGTATCAAAAAATTACTTTTTCAAAGAAAAAGGTTTGTTTCGTCAACAAGTTGGATGATATTAACGTTCCTAATTCTCTCATCTATCAAAAGTTAATTTCTATTCATGAAAAGTTTTGGCCATTATTAGAAATTCATCAATATCCAGCTAACTTATTTTATACAGACTACTTTCCCATCCCTCCGTTGATTATTAGACCGGCTATTAGTTTTTGGATAGATAGTATACCCAAAGAGACAAATGAATTAACTTACTTATTAGGTATGATCGTTAAGAATTGTAACTTGAATGCTGATGAACAGGTTATCCAGAAGGCGGTAATAGAATACGATGATATTAAAATTATTTCTAATAACACTACCAGTATCAATTTATCATATATCACATCCGGCAAAAATAATATGATTAGAAGTTATATCGTCGCTCGGCGAAAAGATCAGACCGCTAGATCCGTAATTGGTCCCAGTACATCTATCACCGTTAATGAGGTAGGAATGCCCACATATATTAGAAATACACTTACAGAAAAGATATTTGTTAATGCCTTTACAGTGGATAAAGTTAAACAACTATTAGCATCAAACCAAGTTAAATTTTACTTTAATAAACGATTAAACCAATTAACAAGAATACGTCAAGGAAAGTTTATCAAAAATAAAATACATTTATTGCCTGGTGATTGGGTAGAAGTAGCTGTTCAAGAATATACAAGTATTATTTTTGGAAGACAACCGTCTCTACATAGATACAACGTCATCGCTTCATCTATCAGAGCTACCGAAGGAGATACTATCAAAATATCTCCCGGAATTGCCAACTCTCAAAATGCTGATTTTGACGGAGATGAAGAATGGATGATATTGGAGCAAAATCCTAAAGCCGTAGTTGAACAAAGTATTCTTATGTATCCGACAACGTTACTCAAACACGATATTCATGGAGCCCCCGTTTATGGATCTATTCAAGATGAAATCGTAGCAGCGTATTCATTGTTTAGGATACAAGATCTTTGTTTAGATGAAGTATTGAACATCTTGGGGAAATATGGAAGAGAGTTCGATCCTAAAGGTAAATGTAAATTCAGCGGTAAAGATATCTATACTTACTTGATAGGTGAAAAGATTAATTATCCGGGTCTCTTAAAGGATGGTGAAATTATTGCAAACGACGTAGATAGTAATTTTGTTGTAGCTATGAGGCATCTGTCATTGGCTGGACTCTTATCCGATCATAAATCGAACGTGGAAGGTATCAACTTTATTATCAAGTCATCTTATGTTTTTAAGAGATATCTATCTATATACGGTTTTGGGGTGACATTCAAAGATCTGAGACCAAATTCGACGTTCACTAATAAATTGGAGGCTATCAACGTAGAAAAAATAGAACTTATCAAAGAAGCATACGCCAAATATCTCAAAGATGTAAGAGACGGGAAAATAGTTCCATTATCTAAAGCTTTAGAGGCGGACTACTTGGAATCCATGTTATCCAACTTGACAAATCTTAATATCAGAGAGATAGAAGAACATATGAGACAAACGCTGATAGATGATCCAGATAATAACCTCCTGAAAATGGCCAAAGCGGGTTATAAAGTAAATCCCACAGAACTAATGTATATTCTAGGTACTTATGGACAACAGAGGATAGATGGCGAACCAGCAGAGACTCGAGTATTGGGTAGAGTCTTACCTTACTATCTTCCAGACTCTAAGGATCCAGAAGGAAGAGGTTATATTCTTAATTCTTTAACAAAAGGATTAACGGGTTCTCAATATTACTTTTTGATGCTGGTTGCAAGATCTCAATCTACTGATATTGTCTGTGAAACATCACGTACCGGAACACTGGCTAGAAAAATCATTAAAAAGATGGAGGATATGGTGGTCGACGGATACGGACAAGTAGTTATAGGTAATACGCTCATCAAGTACGCAGCCAATTATACCAAAATTCTAGGCTCAGTATGTAAACCTGTAGATCTTATCTATCCAGATGAGTCCATGACTTGGTATTTGGAAATTAGTACTTTGTGGAATAAAATAAAACAGGGATTCGTTTACTCTCAGAAACAGAAACTTGCAAAGAAGACATTGGCGCCGTTTAATTTCCTAGTATTCGTCAAACCCACCACTGAGGATAATGCTATTAAGGTTAAGGATCTGTACGATATGATTCATAACGTCATTGATGATGTGAGAGAGAAATACTTCTTTACGGTATCTAATATAGATTTTATGGAGTATATATTCTTGACGCATCTTAATCCTTCTAGAATTAGAATTACAAAAGAAACGGCTATTACTATCTTTGAAAAGTTCTATGAAAAACTCAATTATACTCTAGGTGGTGGAACTCCTATTGGAATTATTTCTGCACAGGTATTGTCTGAGAAGTTTACACAACAAGCCCTGTCCAGTTTTCACACTACTGAAAAGAGTGGTGCTGTAAAACAAAAACTTGGTTTCAACGAGTTTAATAACTTGACTAATTTGAGTAAGAATAAGACCGAAATTATCACTCTGGTATCCGATGATATCTCTAAACTTCAATCTGTTAAGATTAATTTCGAATTTGTATGTTTGGGAGAATTAAATCCAGACATCACTCTTCGAAAAGAAACAGATAGATATGTAGTAGACATAATAGTCAATAGATTATACATCAAGAGAGCAGAAATAACCGAATTAGTCGTCGAATATATGATTGAACGATTTATCTCCTTTAGCGTCATTGTAAAGGAATGGGGTATGGAGACATTCATTGAGGACGAGGATAATATTAGATTTACTATCTACCTAAATTTCGTTGAACCGGAGGAATTGAATCTTAGTAAGTTTATGATGGTTCTTCCAGGTGCCGCCAACAAGGGCAAGATTAGTAAATTCAAGATTCCTATCTCTGACTATACGGGATATAACGACTTCAATCAAACAAAAAAGCTCAATAAGATGACTGTAGAACTCATGAATCTAAAAGAATTGGGTTCTTTCGATTTGGAGAACGTCAACGTGTATCCTGGAGTATGGAATACATACGATATCTTTGGTATTGAGGCCGCTCGTGGATACTTGTGCGAAGCCATGTTAAACACCTATGGAGAAGGTTTCGATTATCTGTACCAGCCTTGTGATCTTCTCGCTAGTTTACTATGTGCTAGTTACGAACCAGAATCAGTTAATAAATTCAAGTTCGGTGCAGCTAGTACTCTTAAGAGAGCTACGTTCGGAGATAATAAAGCATTGTTAAACGCGGCTCTTCATAAAAAGTCAGAACCTATTAACGATAATAGTAGCTGCCACTTTTTTAGCAAGGTCCCTAATATAGGAACTGGATATTACAAATACTTTATCGACTTGGGTCTTCTCATGAGAATGGAAAGGAAACTATCTGATAAGATATCTTCTCAAAAGATCAAGGAGATAGAAGAAACAGAAGACTTT
>ON853670
ATGGCTGTAATCTCTAAGGTTACGTATAGTCTATACGATCAAAAAGAGATTAATGCCACAGATATTATCATTAGTCATATTAAAAATGACGACGATATCGGTACCGTTAAAGATGGTAGACTAGGTGCTATGGATGGGGCATTATGTAAAACTTGTGGGAAAACGGAATTGGAATGTTTCGGTCACTGGGGTAAAGTAAGTATTTATAAAACTCATATAGTTAAGCCTGAATTTATTTCAGAAATTATTCGTTTACTGAATCATATATGTATTCATTGCGGATTATTGCGTTCACGAGAACCGTATTCCGACGATATTAACCTAAAAGAGTTATCGGTACACGCTCTTAGGAGATTAAAGGATAAAATATTATCCAAGAAAAAGTCATGTTGGAACAGCGAATGTATGCAACCGTATCAAAAAATTACTTTTTCAAAGAAAAAGGTTTGTTTCGTCAACAAGTTGGATGATATTAACGTTCCTAATTCTCTCATCTATCAAAAGTTAATTTCTATTCATGAAAAGTTTTGGCCATTATTAGAAATTCATCAATATCCAGCTAACTTATTTTATACAGACTACTTTCCCATCCCTCCGTTGATTATTAGACCGGCTATTAGTTTTTGGATAGATAGTATACCCAAAGAGACAAATGAATTAACTTACTTATTAGGTATGATCGTTAAGAATTGTAACTTGAATGCTGATGAACAGGTTATCCAGAAGGCGGTAATAGAATACGATGATATTAAAATTATTTCTAATAACACTACCAGTATCAATTTATCATATATCACATCCGGCAAAAATAATATGATTAGAAGTTATATCGTCGCTCGGCGAAAAGATCAAACCGCTAGATCCGTAATTGGTCCCAGTACATCTATCACCGTTAATGAGGTAGGAATGCCCACATATATTAGAAATACACTTACAGAAAAGATATTTGTTAATGCCTTTACAGTGGATAAAGTTAAACAACTATTAGCATCAAACCAAGTTAAATTTTACTTTAATAAACGATTAAACCAATTAACAAGAATACGTCAAGGAAAGTTTATCAAAAATAAAATACATTTATTGCCTGGTGATTGGGTAGAAGTAGCTGTTCAAGAATATACAAGTATTATTTTTGGAAGACAACCGTCTCTACATAGATACAACGTCATCGCTTCATCTATCAGAGCTACCGAAGGAGATACTATCAAAATATCTCCCGGAATTGCCAACTCTCAAAATGCTGATTTTGACGGAGATGAAGAATGGATGATATTGGAGCAAAATCCTAAAGCCGTAGTTGAACAAAGTATTCTTATGTATCCGACAACGTTACTCAAACACGATATTCATGGAGCCCCCGTTTATGGATCTATTCAAGATGAAATCGTAGCAGCGTATTCATTGTTTAGGATACAAGATCTTTGTTTAGATGAAGTATTGAACATCTTGGGGAAATATGGAAGAGAGTTCGATCCTAAAGGTAAATGTAAATTCAGCGGTAAAGATATCTATACTTACTTGATAGGTGAAAAGATTAATTATCCGGGTCTCTTAAAGGATGGTGAAATTATTGCAAACGACGTAGATAGTAATTTTGTTGTAGCTATGAGGCATCTGTCATTGGCTGGACTCTTATCCGATCATAAATCGAACGTGGAAGGTATCAACTTTATTATCAAGTCATCTTATGTTTTTAAGAGATATCTATCTATATACGGTTTTGGGGTGACATTCAAAGATCTGAGACCAAATTCGACGTTCACTAATAAATTGGAGGCTATCAACGTAGAAAAAATAGAACTTATCAAAGAAGCATACGCCAAATATCTCAAAGATGTAAGAGACGGGAAAATAGTTCCATTATCTAAAGCTTTAGAGGCGGACTACTTGGAATCCATGTTATCCAACTTGACAAATCTTAATATCAGAGAGATAGAAGAACATATGAGACAAACGCTGATAGATGATCCAGATAATAACCTCCTGAAAATGGCCAAAGCGGGTTATAAAGTAAATCCCACAGAACTAATGTATATTCTAGGTACTTATGGACAACAGAGGATAGATGGCGAACCAGCAGAGACTCGAGTATTGGGTAGAGTCTTACCTTACTATCTTCCAGACTCTAAGGATCCAGAAGGAAGAGGTTATATTCTTAATTCTTTAACAAAAGGATTAACGGGTTCTCAATATTACTTTTTGATGCTGGTTGCAAGATCTCAATCTACTGATATTGTCTGTGAAACATCACGTACCGGAACACTGGCTAGAAAAATCATTAAAAAGATGGAGGATATGGTGGTCGACGGATACGGACAAGTAGTTATAGGTAATACGCTCATCAAGTACGCAGCCAATTATACCAAAATTCTAGGCTCAGTATGTAAACCTGTAGATCTTATCTATCCAGATGAGTCCATGACTTGGTATTTGGAAATTAGTGCTTTGTGGAATAAAATAAAACAGGGATTCGTTTACTCTCAGAAACAGAAACTTGCAAAGAAGACATTGGCGCCGTTTAATTTCCTAGTATTCGTCAAACCCACCACTGAGGATAATGCTATTAAGGTTAAGGATCTGTACGATATGATTCATAACGTCATTGATGATGTGAGAGAGAAATACTTCTTTACGGTATCTAATATAGATTTTATGGAGTATATATTCTTGACGCATCTTAATCCTTCTAGAATTAGAATTACAAAAGAAACGGCTATTACTATCTTTGAAAAGTTCTATGAAAAACTCAATTATACTCTAGGTGGTGGAACTCCTATTGGAATTATTTCTGCACAGGTATTGTCTGAGAAGTTTACACAACAAGCCCTGTCCAGTTTTCACACTACTGAAAAGAGTGGTGCTGTAAAACAAAAACTTGGTTTCAACGAGTTTAATAACTTGACTAATTTGAGTAAGAATAAGACCGAAATTATCACTCTGGTATCCGATGATATCTCTAAACTTCAATCTGTTAAGATTAATTTCGAATTTGTATGTTTGGGAGAATTAAATCCAGACATCACTCTTCGAAAAGAAACAGATAGATATGTAGTAGACATAATAGTCAATAGATTATACATCAAGAGAGCAGAAATAACCGAATTAGTCGTCGAATATATGATTGAACGATTTATCTCCTTTAGCGTCATTGTAAAGGAATGGGGTATGGAGACATTCATTGAGGACGAGGATAATATTAGATTTACTATCTACCTAAATTTCGTTGAACCGGAGGAATTGAATCTTAGTAAGTTTATGATGGTTCTTCCAGGTGCCGCCAACAAGGGCAAGATTAGTAAATTCAAGATTCCTATCTCTGACTATACGGGATATAACGACTTCAATCAAACAAAAAAGCTCAATAAGATGACTGTAGAACTCATGAATCTAAAAGAATTGGGTTCTTTCGATTTGGAGAACGTCAACGTGTATCCTGGAGTATGGAATACATACGATATCTTTGGTATTGAGGCCGCTCGTGGATACTTGTGCGAAGCCATGTTAAACACCTATGGAGAAGGTTTCGATTATCTGTACCAGCCTTGTGATCTTCTCGCTAGTTTACTATGTGCTAGTTACGAACCAGAATCAGTTAATAAATTCAAGTTCGGTGCAGCTAGTACTCTTAAGAGAGCTACGTTCGGAGATAATAAAGCATTGTTAAACGCGGCTCTTCATAAAAAGTCAGAACCTATTAACGATAATAGTAGCTGCCACTTTTTTAGCAAGGTCCCTAATATAGGAACTGGATATTACAAATACTTTATCGACTTGGGTCTTCTCATGAGAATGGAAAGGAAACTATCTGATAAGATATCTTCTCAAAAGATCAAGGAGATAGAAGAAACAGAAGACTTT
>ON585037
ATGGCTGTAATCTCTAAGGTTACGTATAGTCTATACGATCAAAAAGAGATTAATGCCACAGATATTATCATTAGTCATATTAAAAATGACGACGATATCGGTACCGTTAAAGATGGTAGACTAGGTGCTATGGATGGGGCATTATGTAAAACTTGTGGGAAAACGGAATTGGAATGTTTCGGTCACTGGGGTAAAGTAAGTATTTATAAAACTCATATAGTTAAGCCTGAATTTATTTCAGAAATTATTCGTTTACTGAATCATATATGTATTCATTGCGGATTATTGCGTTCACGAGAACCGTATTCCGACGATATTAACCTAAAAGAGTTATCGGTACACGCTCTTAGGAGATTAAAGGATAAAATATTATCCAAGAAAAAGTCATGTTGGAACAGCGAATGTATGCAACCGTATCAAAAAATTACTTTTTCAAAGAAAAAGGTTTGTTTCGTCAACAAGTTGGATGATATTAACGTTCCTAATTCTCTCATCTATCAAAAGTTAATTTCTATTCATGAAAAGTTTTGGCCATTATTAGAAATTCATCAATATCCAGCTAACTTATTTTATACAGACTACTTTCCCATCCCTCCGTTGATTATTAGACCGGCTATTAGTTTTTGGATAGATAGTATACCCAAAGAGACAAATGAATTAACTTACTTATTAGGTATGATCGTTAAGAATTGTAACTTGAATGCTGATGAACAGGTTATCCAGAAGGCGGTAATAGAATACGATGATATTAAAATTATTTCTAATAACACTACCAGTATCAATTTATCATATATCACATCCGGCAAAAATAATATGATTAGAAGTTATATCGTCGCTCGGCGAAAAGATCAGACCGCTAGATCCGTAATTGGTCCCAGTACATCTATCACCGTTAATGAGGTAGGAATGCCCACATATATTAGAAATACACTTACAGAAAAGATATTTGTTAATGCCTTTACAGTGGATAAAGTTAAACAACTATTAGCATCAAACCAAGTTAAATTTTACTTTAATAAACGATTAAACCAATTAACAAGAATACGTCAAGGAAAGTTTATCAAAAATAAAATACATTTATTGCCTGGTGATTGGGTAGAAGTAGCTGTTCAAGAATATACAAGTATTATTTTTGGAAGACAACCGTCTCTACATAGATACAACGTCATCGCTTCATCTATCAGAGCTACCGAAGGAGATACTATCAAAATATCTCCCGGAATTGCCAACTCTCAAAATGCTGATTTTGACGGAGATGAAGAATGGATGATATTGGAGCAAAATCCTAAAGCCGTAGTTGAACAAAGTATTCTTATGTATCCGACAACGTTACTCAAACACGATATTCATGGAGCCCCCGTTTATGGATCTATTCAAGATGAAATCGTAGCAGCGTATTCATTGTTTAGGATACAAGATCTTTGTTTAGATGAAGTATTGAACATCTTGGGGAAATATGGAAGAGAGTTCGATCCTAAAGGTAAATGTAAATTCAGCGGTAAAGATATCTATACTTACTTGATAGGTGAAAAGATTAATTATCCGGGTCTCTTAAAGGATGGTGAAATTATTGCAAACGACGTAGATAGTAATTTTGTTGTAGCTATGAGGCATCTGTCATTGGCTGGACTCTTATCCGATCATAAATCGAACGTGGAAGGTATCAACTTTATTATCAAGTCATCTTATGTTTTTAAGAGATATCTATCTATATACGGTTTTGGGGTAACATTCAAAGATCTGAGACCAAATTCGACGTTCACTAATAAATTGGAGGCTATCAACGTAGAAAAAATAGAACTTATCAAAGAAGCATACGCCAAATATCTCAAAGATGTAAGAGACGGGAAAATAGTTCCATTATCTAAAGCTTTAGAGGCGGACTACTTGGAATCCATGTTATCCAACTTGACAAATCTTAATATCAGAGAGATAGAAGAACATATGAGACAAACGCTGATAGATGATCCAGATAATAACCTCCTGAAAATGGCCAAAGCGGGTTATAAAGTAAATCCCACAGAACTAATGTATATTCTAGGTACTTATGGACAACAGAGGATAGATGGCGAACCAGCAGAGACTCGAGTATTGGGTAGAGTCTTACCTTACTATCTTCCAGACTCTAAGGATCCAGAAGGAAGAGGTTATATTCTTAATTCTTTAACAAAAGGATTAACGGGTTCTCAATATTACTTTTTGATGCTGGTTGCAAGATCTCAATCTACTGATATTGTCTGTGAAACATCACGTACCGGAACACTGGCTAGAAAAATCATTAAAAAGATGGAGGATATGGTGGTCGACGGATACGGACAAGTAGTTATAGGTAATACGCTCATCAAGTACGCAGCCAATTATACCAAAATTCTAGGCTCAGTATGTAAACCTGTAGATCTTATCTATCCAGATGAGTCCATGACTTGGTATTTGGAAATTAGTGCTTTGTGGAATAAAATAAAACAGGGATTCGTTTACTCTCAGAAACAGAAACTTGCAAAGAAGACATTGGCGCCGTTTAATTTCCTAGTATTCGTCAAACCCACCACTGAGGATAATGCTATTAAGGTTAAGGATCTGTACGATATGATTCATAACGTCATTGATGATGTGAGAGAGAAATACTTCTTTACGGTATCTAATATAGATTTTATGGAGTATATATTCTTGACGCATCTTAATCCTTCTAGAATTAGAATTACAAAAGAAACGGCTATTACTATCTTTGAAAAGTTCTATGAAAAACTCAATTATACTCTAGGTGGTGGAACTCCTATTGGAATTATTTCTGCACAGGTATTGTCTGAGAAGTTTACACAACAAGCCCTGTCCAGTTTTCACACTACTGAAAAGAGTGGTGCTGTAAAACAAAAACTTGGTTTCAACGAGTTTAATAACTTGACTAATTTGAGTAAGAATAAGACCGAAATTATCACTCTGGTATCCGATGATATCTCTAAACTTCAATCTGTTAAGATTAATTTCGAATTTGTATGTTTGGGAGAATTAAATCCAGACATCACTCTTCGAAAAGAAACAGATAGATATGTAGTAGACATAATAGTCAATAGATTATACATCAAGAGAGCAGAAATAACCGAATTAGTCGTCGAATATATGATTGAACGATTTATCTCCTTTAGCGTCATTGTAAAGGAATGGGGTATGGAGACATTCATTGAGGACGAGGATAATATTAGATTTACTATCTACCTAAATTTCGTTGAACCGGAGGAATTGAATCTTAGTAAGTTTATGATGGTTCTTCCAGGTGCCGCCAACAAGGGCAAGATTAGTAAATTCAAGATTCCTATCTCTGACTATACGGGATATAACGACTTCAATCAAACAAAAAAGCTCAATAAGATGACTGTAGAACTCATGAATCTAAAAGAATTGGGTTCTTTCGATTTGGAGAACGTCAACGTGTATCCTGGAGTATGGAATACATACGATATCTTTGGTATTGAGGCCGCTCGTGGATACTTGTGCGAAGCCATGTTAAACACCTATGGAGAAGGTTTCGATTATCTGTACCAGCCTTGTGATCTTCTCGCTAGTTTACTATGTGCTAGTTACGAACCAGAATCAGTTAATAAATTCAAGTTCGGTGCAGCTAGTACTCTTAAGAGAGCTACGTTCGGAGATAATAAAGCATTGTTAAACGCGGCTCTTCATAAAAAGTCAGAACCTATTAACGATAATAGTAGCTGCCACTTTTTTAGCAAGGTCCCTAATATAGGAACTGGATATTACAAATACTTTATCGACTTGGGTCTTCTCATGAGAATGGAAAGGAAACTATCTGATAAGATATCTTCTCAAAAGATCAAGGAGATAGAAGAAACAGAAGACTTT
>OP012849
ATGGCTGTAATCTCTAAGGTTACGTATAGTCTATACGATCAAAAAGAGATTAATGCCACAGATATTATCATTAGTCATATTAAAAATGACGACGATATCGGTACCGTTAAAGATGGTAGACTAGGTGCTATGGATGGGGCATTATGTAAAACTTGTGGGAAAACGGAATTGGAATGTTTCGGTCACTGGGGTAAAGTAAGTATTTATAAAACTCATATAGTTAAGCCTGAATTTATTTCAGAAATTATTCGTTTACTGAATCATATATGTATTCATTGCGGATTATTGCGTTCACGAGAACCGTATTCCGACGATATTAACCTAAAAGAGTTATCGGTACACGCTCTTAGGAGATTAAAGGATAAAATATTATCCAAGAAAAAGTCATGTTGGAACAGCGAATGTATGCAACCGTATCAAAAAATTACTTTTTCAAAGAAAAAGGTTTGTTTCGTCAACAAGTTGGATGATATTAACGTTCCTAATTCTCTCATCTATCAAAAGTTAATTTCTATTCATGAAAAGTTTTGGCCATTATTAGAAATTCATCAATATCCAGCTAACTTATTTTATACAGACTACTTTCCCATCCCTCCGTTGATTATTAGACCGGCTATTAGTTTTTGGATAGATAGTATACCCAAAGAGACAAATGAATTAACTTACTTATTAGGTATGATCGTTAAGAATTGTAACTTGAATGCTGATGAACAGGTTATCCAGAAGGCGGTAATAGAATACGATGATATTAAAATTATTTCTAATAACACTACCAGTATCAATTTATCATATATCACATCCGGCAAAAATAATATGATTAGAAGTTATATCGTCGCTCGGCGAAAAGATCAGACCGCTAGATCCGTAATTGGTCCCAGTACATCTATCACCGTTAATGAGGTAGGAATGCCCACATATATTAGAAATACACTTACAGAAAAGATATTTGTTAATGCCTTTACAGTGGATAAAGTTAAACAACTATTAGCATCAAACCAAGTTAAATTTTACTTTAATAAACGATTAAACCAATTAACAAGAATACGTCAAGGAAAGTTTATCAAAAATAAAATACATTTATTGCCTGGTGATTGGGTAGAAGTAGCTGTTCAAGAATATACAAGTATTATTTTTGGAAGACAACCGTCTCTACATAGATACAACGTCATCGCTTCATCTATCAGAGCTACCGAAGGAGATACTATCAAAATATCTCCCGGAATTGCCAACTCTCAAAATGCTGATTTTGACGGAGATGAAGAATGGATGATATTGGAGCAAAATCCTAAAGCCGTAGTTGAACAAAGTATTCTTATGTATCCGACAACGTTACTCAAACACGATATTCATGGAGCCCCCGTTTATGGATCTATTCAAGATGAAATCGTAGCAGCGTATTCATTGTTTAGGATACAAGATCTTTGTTTAGATGAAGTATTGAACATCTTGGGGAAATATGGAAGAGAGTTCGATCCTAAAGGTAAATGTAAATTCAGCGGTAAAGATATCTATACTTACTTGATAGGTGAAAAGATTAATTATCCGGGTCTCTTAAAGGATGGTGAAATTATTGCAAACGACGTAGATAGTAATTTTGTTGTAGCTATGAGGCATCTGTCATTGGCTGGACTCTTATCCGATCATAAATCGAACGTGGAAGGTATCAACTTTATTATCAAGTCATCTTATGTTTTTAAGAGATATCTATCTATATACGGTTTTGGGGTGACATTCAAAGATCTGAGACCAAATTCGACGTTCACTAATAAATTGGAGGCTATCAACGTAGAAAAAATAGAACTTATCAAAGAAGCATACGCCAAATATCTCAAAGATGTAAGAGACAGGAAAATAGTTCCATTATCTAAAGCTTTAGAGGCGGACTACTTGGAATCCATGTTATCCAACTTGACAAATCTTAATATCAGAGAGATAGAAGAACATATGAGACAAACGCTGATAGATGATCCAGATAATAACCTCCTGAAAATGGCCAAAGCGGGTTATAAAGTAAATCCCACAGAACTAATGTATATTCTAGGTACTTATGGACAACAGAGGATAGATGGCGAACCAGCAGAGACTCGAGTATTGGGTAGAGTCTTACCTTACTATCTTCCAGACTCTAAGGATCCAGAAGGAAGAGGTTATATTCTTAATTCTTTAACAAAAGGATTAACGGGTTCTCAATATTACTTTTTGATGCTGGTTGCAAGATCTCAATCTACTGATATTGTCTGTGAAACATCACGTACCGGAACACTGGCTAGAAAAATCATTAAAAAGATGGAGGATATGGTGGTCGACGGATACGGACAAGTAGTTATAGGTAATACGCTCATCAAGTACGCAGCCAATTATACCAAAATTCTAGGCTCAGTATGTAAACCTGTAGATCTTATCTATCCAGATGAGTCCATGACTTGGTATTTGGAAATTAGTGCTTTGTGGAATAAAATAAAACAGGGATTCGTTTACTCTCAGAAACGGAAACTTGCAAAGAAGACATTGGCGCCGTTTAATTTCCTAGTATTCGTCAAACCCACCACTGAGGATAATGCTATTAAGGTTAAGGATCTGTACGATATGATTCATAACGTCATTGATGATGTGAGAGAGAAATACTTCTTTACGGTATCTAATATAGATTTTATGGAGTATATATTCTTGACGCATCTTAATCCTTCTAGAATTAGAATTACAAAAGAAACGGCTATTACTATCTTTGAAAAGTTCTATGAAAAACTCAATTATACTCTAGGTGGTGGAACTCCTATTGGAATTATTTCTGCACAGGTATTGTCTGAGAAGTTTACACAACAAGCCCTGTCCAGTTTTCACACTACTGAAAAGAGTGGTGCTGTAAAACAAAAACTTGGTTTCAACGAGTTTAATAACTTGACTAATTTGAGTAAGAATAAGACCGAAATTATCACTCTGGTATCCGATGATATCTCTAAACTTCAATCTGTTAAGATTAATTTCGAATTTGTATGTTTGGGAGAATTAAATCCAGACATCACTCTTCGAAAAGAAACAGATAGATATGTAGTAGACATAATAGTCAATAGATTATACATCAAGAGAGCAGAAATAACCGAATTAGTCGTCGAATATATGATTGAACGATTTATCTCCTTTAGCGTCATTGTAAAGGAATGGGGTATGGAGACATTCATTGAGGACGAGGATAATATTAGATTTACTATCTACCTAAATTTCGTTGAACCGGAGGAATTGAATCTTAGTAAGTTTATGATGGTTCTTCCAGGTGCCGCCAACAAGGGCAAGATTAGTAAATTCAAGATTCCTATCTCTGACTATACGGGATATAACGACTTCAATCAAACAAAAAAGCTCAATAAGATGACTGTAGAACTCATGAATCTAAAAGAATTGGGTTCTTTCGATTTGGAGAACGTCAACGTGTATCCTGGAGTATGGAATACATACGATATCTTTGGTATTGAGGCCGCTCGTGGATACTTGTGCGAAGCCATGTTAAACACCTATGGAGAAGGTTTCGATTATCTGTACCAGCCTTGTGATCTTCTCGCTAGTTTACTATGTGCTAGTTACGAACCAGAATCAGTTAATAAATTCAAGTTCGGTGCAGCTAGTACTCTTAAGAGAGCTACGTTCGGAGATAATAAAGCATTGTTAAACGCGGCTCTTCATAAAAAGTCAGAACCTATTAACGATAATAGTAGCTGCCACTTTTTTAGCAAGGTCCCTAATATAGGAACTGGATATTACAAATACTTTATCGACTTGGGTCTTCTCATGAGAATGGAAAGGAAACTATCTGATAAGATATCTTCTCAAAAGATCAAGGAGATAGAAGAAACAGAAGACTTT
>HM172544
ATGGCTGTAATCTCTAAGGTTACGTATAGTCTATACGATCAAAAAGAGATTAATGCTACAGATATTATCATTAGTCATATTAAAAATGACGACGATATCGGTACCGTTAAAGATGGTAGACTAGGTGCTATGGATGGGGCATTATGTAAGACTTGTGGGAAAACGGAATTGGAATGTTTCGGTCACTGGGGTAAAGTAAGTATTTATAAAACTCATATAGTTAAGCCTGAATTTATTTCAGAAATTATTCGTTTACTGAATCATATATGTATTCATTGCGGATTATTGCGTTCACGAGAACCGTATTCCGACGATATTAACCTAAAAGAGTTATCGGGACACGCTCTTAGGAGATTAAAGGATAAAATATTATCCAAGAAAAAGTCATGTTGGAACAGTGAATGTATGCAACCGTATCAAAAAATTACTTTTTCAAAGAAAAAGGTTTGTTTCGTCAACAAGTTGGATGATATTAACGTTCCTAATTCTCTCATCTATCAAAAGTTAATTTCTATTCATGAAAAGTTTTGGCCATTATTAGAAATTCATCAATATCCAGCTAACTTATTTTATACAGACTACTTTCCCATCCCTCCATTGATTATTAGACCGGCTATTAGTTTTTGGATAGATAGTATACCCAAAGAGACAAATGAATTAACTTACTTATTAGGTATGATCGTTAAGAATTGTAACTTGAATGCTGATGAACAGGTTATCCAGAAGGCGGTAATAGAATACGATGATATTAAAATTATTTCTAATAACACTACCAGTATCAATTTATCATATATCACATCCGGCAAAAATAATATGATTAGAAGTTATATCGTCGCTCGGCGAAAAGATCAGACCGCTAGATCTGTAATTGGTCCCAGTACATCTATCACCGTTAATGAGGTAGGAATGCCCACATATATTAGAAATACACTTACAGAAAAGATATTTGTTAATGCCTTTACAGTGGATAAAGTTAAACAACTATTAGCATCAAACCAAGTTAAATTTTACTTTAATAAACGATTAAACCAATTAACAAGAATACGTCAAGGAAAGTTTATCAACAATAAAATACATTTATTGCCTGGTGATTGGGTAGAAGTAGCTGTTCAAGAATATACAAGTATTATTTTTGGAAGACAACCGTCTCTACATAGATACAACGTCATCGCTTCATCTATCAGAGCTACCGAAGGAGATACTATCAAAATATCTCCCGGAATTGCCAACTCTCAAAATGCTGATTTCGACGGAGATGAAGAATGGATGATATTGGAGCAAAATCCTAAAGCCGTAGTTGAACAAAGTATTCTTATGTATCCGACGACGTTACTCAAACACGATATTCATGGAGCCCCCGTTTATGGATCTATTCAAGATGAAATCGTAGCAGCGTATTCATTGTTTAGGATACAAGATCTTTGTTTAGATGAAGTATTGAACATCTTGGGGAAATATGGAAGAGAGTTCGATCCTAAAGGTAAATGTAAATTCAGCGGTAAAGATATCTATACTTACTTGATAGGTGAAAAGATTAATTATCCGGGTCTCTTAAAGGATGGCGAAATTATTGCAAACGACGTAGATAGTAATTTTGTTGTAGCTATGAGGCATCTGTCATTGGCTGGACTCTTATCCGATCATAAATCGAACGTGGAAGGTATCAACTTTATTATCAAGTCATCTTATGTTTTTAAGAGATATCTATCTATTTACGGTTTTGGGGTGACATTCAAAGATCTGAGACCAAATTCGACGTTCACTAATAAATTGGAGGCTATCAACGTAGAAAAAATAGAACTTATCAAAGAAGCATACGCCAAATATCTCAAAGATGTAAGAGACGGGAAAATAGTTCCATTATCTAAAGCTTTAGAGGCGGACTACTTGGAATCCATGTTATCCAACTTGACAAATCTTAATATCAGAGAGATAGAAGAACATATGAGACAAACGCGGATAGATGATCCAGATAATAACCTCCTGAAAATGGCCAAAGCGGGTTATAAAGTAAATCCCACAGAACTAATGTATATTCTAGGTACTTATGGACAACAGAGGATAGATGGCGAACCAGCAGAGACTCGAGTATTGGGTAGAGTCTTACCTTACTATCTTCCAGACTCTAAGGATCCAGAAGGAAGAGGTTATATTCTTAATTCTTTAACAAAAGGATTAACGGGTTCTCAATATTACTTTTCGATGCTGGTTGCAAGATCTCAATCTACTGATATCGTCTGTGAAACATCACGTACCGGAACACTGGCTAGAAAAATCATTAAAAAGATGGAGGATATGGTGGTCGACGGATACGGACAAGTAGTTATAGGTAATACGCTCATCAAGTACGCAGCCAATTATACCAAAATTCTAGGCTCAGTATGTAAACCTGTAGATCTTATCTATCCAGATGAGTCCATGACTTGGTATTTGGAAATTAGTGCTTTGTGGAATAAAATAAAACAGGGATTCGTTTACTCTCAGAAACAGAAACTTGCAAAGAAGACATTGGCGCCGTTTAATTTCCTAGTATTCGTCAAACCCACCACTGAGGATAATGCTATTAAGGTTAAGGATCTGTACGATATGATTCATAACGTCATTGATGATGTGAGAGAGAAATACTTCTTTACGGTATCTAATATAGATTTTATGGAGTATATATTCTTGACGCATCTTAATCCTTCTAGAATTAGAATTACAAAAGAAACGGCTATCACTATCTTTGAAAAGTTCTATGAAAAACTCAATTATACTCTAGGTGGTGGAACTCCTATTGGAATTATTTCTGCACAGGTATTGTCTGAGAAGTTTACACAACAAGCCCTGTCCAGTTTTCACACTACTGAAAAGAGTGGTGCTGTAAAACAAAAACTTGGTTTCAACGAGTTTAATAACTTGACTAATTTGAGTAAGAATAAGACCGAAATTATCACTCTGGTATCCGATGATATCTCTAAACTTCAATCTGTTAAGATTAATTTCGAATTTGTATGTTTGGGAGAATTAAATCCAGACATCACTCTTCGAAAAGAAACAGATAGATATGTAGTAGACATAATAGTCAATAGATTATACATCAAGAGAGCAGAAATAACCGAATTAGTCGTCGAATATATGATTGAACGATTTATCTCCTTTAGCGTCATTGTAAAGGAATGGGGCATGGAGACATTCATTGAGGACGAGGATAATATTAGATTTACTGTCTACCTAAATTTCGTTGAACCGGAGGAATTGAATCTTAGTAAGTTTATGATGGTTCTTCCGGGTGCCGCCAACAAGGGCAAGATTAGTAAATTCAAGATTCCTATCTCTGACTATACGGGATATAACGACTTCAATCAAACAAAAAAGCTCAATAAGATGACTGTAGAACTCATGAATCTAAAAGAATTGGGTTCTTTCGATTTGGAGAACGTCAACGTGTATCCTGGAGTATGGAATACATACGATATCTTCGGTATTGAGGCCGCTCGTGGATACTTGTGCGAAGCCATGTTAAACACCTATGGAGAAGGTTTCGATTATCTGTACCAGCCTTGTGATCTTCTCGCTAGTTTACTATGTGCTAGTTACGAACCAGAATCAGTTAATAAATTCAAGTTCGGTGCAGCTAGTACTCTTAAGAGAGCTACGTTCGGAGATAATAAAGCATTGTTAAACGCGGCTCTTCATAAAAAGTCAGAACCTATTAACGATAATAGTAGCTGCCACTTTTTTAGCAAGGTCCCTAATATAGGAACTGGATATTACAAATACTTTATCGACTTGGGTCTTCTCATGAGAATGGAAAGGAAATTATCTGATAAGATATCTTCTCAAAAGATCAAGGAGATAGAAGAAACAGAAGACTTT
>ON754989
ATGGCTGTAATCTCTAAGGTTACGTATAGTCTATACGATCAAAAAGAGATTAATGCCACAGATATTATCATTAGTCATATTAAAAATGACGACGATATCGGTACCGTTAAAGATGGTAGACTAGGTGCTATGGATGGGGCATTATGTAAAACTTGTGGGAAAACGGAATTGGAATGTTTCGGTCACTGGGGTAAAGTAAGTATTTATAAAACTCATATAGTTAAGCCTGAATTTATTTCAGAAATTATTCGTTTACTGAATCATATATGTATTCATTGCGGATTATTGCGTTCACGAGAACCGTATTCCGACGATATTAACCTAAAAGAGTTATCGGTACACGCTCTTAGGAGATTAAAGGATAAAATATTATCCAAGAAAAAGTCATGTTGGAACAGCGAATGTATGCAACCGTATCAAAAAATTACTTTTTCAAAGAAAAAGGTTTGTTTCGTCAACAAGTTGGATGATATTAACGTTCCTAATTCTCTCATCTATCAAAAGTTAATTTCTATTCATGAAAAGTTTTGGCCATTATTAGAAATTCATCAATATCCAGCTAACTTATTTTATACAGACTACTTTCCCATCCCTCCGTTGATTATTAGACCGGCTATTAGTTTTTGGATAGATAGTATACCCAAAGAGACAAATGAATTAACTTACTTATTAGGTATGATCGTTAAGAATTGTAACTTGAATGCTGATGAACAGGTTATCCAGAAGGCGGTAATAGAATACGATGATATTAAAATTATTTCTAATAACACTACCAGTATCAATTTATCATATATCACATCCGGCAAAAATAATATGATTAGAAGTTATATCGTCGCTCGGCGAAAAGATCAGACCGCTAGATCCGTAATTGGTCCCAGTACATCTATCACCGTTAATGAGGTAGGAATGCCCACATATATTAGAAATACACTTACAGAAAAGATATTTGTTAATGCCTTTACAGTGGATAAAGTTAAACAACTATTAGCATCAAACCAAGTTAAATTTTACTTTAATAAACGATTAAACCAATTAACAAGAATACGTCAAGGAAAGTTTATCAAAAATAAAATACATTTATTGCCTGGTGATTGGGTAGAAGTAGCTGTTCAAGAATATACAAGTATTATTTTTGGAAGACAACCGTCTCTACATAGATACAACGTCATCGCTTCATCTATCAGAGCTACCGAAGGAGATACTATCAAAATATCTCCCGGAATTGCCAACTCTCAAAATGCTGATTTTGACGGAGATGAAGAATGGATGATATTGGAGCAAAATCCTAAAGCCGTAGTTGAACAAAGTATTCTTATGTATCCGACAACGTTACTCAAACACGATATTCATGGAGCCCCCGTTTATGGATCTATTCAAGATGAAATCGTAGCAGCGTATTCATTGTTTAGGATACAAGATCTTTGTTTAGATGAAGTATTGAACATCTTGGGGAAATATGGAAGAGAGTTCGATCCTAAAGGTAAATGTAAATTCAGCGGTAAAGATATCTATACTTACTTGATAGGTGAAAAGATTAATTATCCGGGTCTCTTAAAGGATGGTGAAATTATTGCAAACGACGTAGATAGTAATTTTGTTGTAGCTATGAGGCATCTGTCATTGGCTGGACTCTTATCCGATCATAAATCGAACGTGGAAGGTATCAACTTTATTATCAAGTCATCTTATGTTTTTAAGAGATATCTATCTATATACGGTTTTGGGGTGACATTCAAAGATCTGAGACCAAATTCGACGTTCACTAATAAATTGGAGGCTATCAACGTAGAAAAAATAGAACTTATCAAAGAAGCATACGCCAAATATCTCAAAGATGTAAGAGACGGGAAAATAGTTCCATTATCTAAAGCTTTAGAGGCGGACTACTTGGAGTCCATGTTATCCAACTTGACAAATCTTAATATCAGAGAGATAGAAGAACATATGAGACAAACGCTGATAGATGATCCAGATAATAACCTCCTGAAAATGGCCAAAGCGGGTTATAAAGTAAATCCCACAGAACTAATGTATATTCTAGGTACTTATGGACAACAGAGGATAGATGGCGAACCAGCAGAGACTCGAGTATTGGGTAGAGTCTTACCTTACTATCTTCCAGACTCTAAGGATCCAGAAGGAAGAGGTTATATTCTTAATTCTTTAACAAAAGGATTAACGGGTTCTCAATATTACTTTTTGATGCTGGTTGCAAGATCTCAATCTACTGATATTGTCTGTGAAACATCACGTACCGGAACACTGGCTAGAAAAATCATTAAAAAGATGGAGGATATGGTGGTCGACGGATACGGACAAGTAGTTATAGGTAATACGCTCATCAAGTACGCAGCCAATTATACCAAAATTCTAGGCTCAGTATGTAAACCTGTAGATCTTATCTATCCAGATGAGTCCATGACTTGGTATTTGGAAATTAGTGCTTTGTGGAATAAAATAAAACAGGGATTCGTTTACTCTCAGAAACAGAAACTTGCAAAGAAGACATTGGCGCCGTTTAATTTCCTAGTATTCGTCAAACCCACCACTGAGGATAATGCTATTAAGGTTAAGGATCTGTACGATATGATTCATAACGTCATTGATGATGTGAGAGAGAAATACTTCTTTACGGTATCTAATATAGATTTTATGGAGTATATATTCTTGACGCATCTTAATCCTTCTAGAATTAGAATTACAAAAGAAACGGCTATTACTATCTTTGAAAAGTTCTATGAAAAACTCAATTATACTCTAGGTGGTGGAACTCCTATTGGAATTATTTCTGCACAGGTATTGTCTGAGAAGTTTACACAACAAGCCCTGTCCAGTTTTCACACTACTGAAAAGAGTGGTGCTGTAAAACAAAAACTTGGTTTCAACGAGTTTAATAACTTGACTAATTTGAGTAAGAATAAGACCGAAATTATCACTCTGGTATCCGATGATATCTCTAAACTTCAATCTGTTAAGATTAATTTCGAATTTGTATGTTTGGGAGAATTAAATCCAGACATCACTCTTCGAAAAGAAACAGATAGATATGTAGTAGACATAATAGTCAATAGATTATACATCAAGAGAGCAGAAATAACCGAATTAGTCGTCGAATATATGATTGAACGATTTATCTCCTTTAGCGTCATTGTAAAGGAATGGGGTATGGAGACATTCATTGAGGACGAGGATAATATTAGATTTACTATCTACCTAAATTTCGTTGAACCGGAGGAATTGAATCTTAGTAAGTTTATGATGGTTCTTCCAGGTGCCGCCAACAAGGGCAAGATTAGTAAATTCAAGATTCCTATCTCTGACTATACGGGATATAACGACTTCAATCAAACAAAAAAGCTCAATAAGATGACTGTAGAACTCATGAATCTAAAAGAATTGGGTTCTTTCGATTTGGAGAACGTCAACGTGTATCCTGGAGTATGGAATACATACGATATCTTTGGTATTGAGGCCGCTCGTGGATACTTGTGCGAAGCCATGTTAAACACCTATGGAGAAGGTTTCGATTATCTGTACCAGCCTTGTGATCTTCTCGCTAGTTTACTATGTGCTAGTTACGAACCAGAATCAGTTAATAAATTCAAGTTCGGTGCAGCTAGTACTCTTAAGAGAGCTACGTTCGGAGATAATAAAGCATTGTTAAACGCGGCTCTTCATAAAAAGTCAGAACCTATTAACGATAATAGTAGCTGCCACTTTTTTAGCAAGGTCCCTAATATAGGAACTGGATATTACAAATACTTTATCGACTTGGGTCTTCTCATGAGAATGGAAAGGAAACTATCTGATAAGATATCTTCTCAAAAGATCAAGGAGATAGAAGAAACAGAAGACTTT
>ON622721
ATGGCTGTAATCTCTAAGGTTACGTATAGTCTATACGATCAAAAAGAGATTAATGCCACAGATATTATCATTAGTCATATTAAAAATGACGACGATATCGGTACCGTTAAAGATGGTAGACTAGGTGCTATGGATGGGGCATTATGTAAAACTTGTGGGAAAACGGAATTGGAATGTTTCGGTCACTGGGGTAAAGTAAGTATTTATAAAACTCATATAGTTAAGCCTGAATTTATTTCAGAAATTATTCGTTTACTGAATCATATATGTATTCATTGCGGATTATTGCGTTCACGAGAACCGTATTCCGACGATATTAACCTAAAAGAGTTATCGGTACACGCTCTTAGGAGATTAAAGGATAAAATATTATCCAAGAAAAAGTCATGTTGGAACAGCGAATGTATGCAACCGTATCAAAAAATTACTTTTTCAAAGAAAAAGGTTTGTTTCGTCAACAAGTTGGATGATATTAACGTTCCTAATTCTCTCATCTATCAAAAGTTAATTTCTATTCATGAAAAGTTTTGGCCATTATTAGAAATTCATCAATATCCAGCTAACTTATTTTATACAGACTACTTTCCCATCCCTCCGTTGATTATTAGACCGGCTATTAGTTTTTGGATAGATAGTATACCCAAAGAGACAAATGAATTAACTTACTTATTAGGTATGATCGTTAAGAATTGTAACTTGAATGCTGATGAACAGGTTATCCAGAAGGCGGTAATAGAATACGATGATATTAAAATTATTTCTAATAACACTACCAGTATCAATTTATCATATATCACATCCGGCAAAAATAATATGATTAGAAGTTATATCGTCGCTCGGCGAAAAGATCAGACCGCTAGATCCGTAATTGGTCCCAGTACATCTATCACCGTTAATGAGGTAGGAATGCCCACATATATTAGAAATACACTTACAGAAAAGATATTTGTTAATGCCTTTACAGTGGATAAAGTTAAACAACTATTAGCATCAAACCAAGTTAAATTTGAATTTAATAAAGGATTAAACCAATTAACAAGAATACGTCAAGGAAAGTTTATCAAAAATAAAATACATTTATTGCCTGGTGATTGGGTAGAAGTAGCTGTTCAAGAATATACAAGTATTATTTTTGGAAGACAACCGTCTCTACATAGATACAACGTCATCGCTTCATCTATCAGAGCTACCGAAGGAGATACTATCAAAATATCTCCCGGAATTGCCAACTCTCAAAATGCTGATTTTGACGGAGATGAAGAATGGATGATATTGGAGCAAAATCCTAAAGCCGTAGTTGAACAAAGTATTCTTATGTATCCGACAACGTTACTCAAACACGATATTCATGGAGCCCCCGTTTATGGATCTATTCAAGATGAAATCGTAGCAGCGTATTCATTGTTTAGGATACAAGATCTTTGTTTAGATGAAGTATTGAACATCTTGGGGAAATATGGAAGAGAGTTCGATCCTAAAGGTAAATGTAAATTCAGCGGTAAAGATATCTATACTTACTTGATAGGTGAAAAGATTAATTATCCGGGTCTCTTAAAGGATGGTGAAATTATTGCAAACGACGTAGATAGTAATTTTGTTGTAGCTATGAGGCATCTGTCATTGGCTGGACTCTTATCCGATCATAAATCGAACGTGGAAGGTATCAACTTTATTATCAAGTCATCTTATGTTTTTAAGAGATATCTATCTATATACGGTTTTGGGGTGACATTCAAAGATCTGAGACCAAATTCGACGTTCACTAATAAATTGGAGGCTATCAACGTAGAAAAAATAGAACTTATCAAAGAAGCATACGCCAAATATCTCAAAGATGTAAGAGACGGGAAAATAGTTCCATTATCTAAAGCTTTAGAGGCGGACTACTTGGAATCCATGTTATCCAACTTGACAAATCTTAATATCAGAGAGATAGAAGAACATATGAGACAAACGCTGATAGATGATCCAGATAATAACCTCCTGAAAATGGCCAAAGCGGGTTATAAAGTAAATCCCACAGAACTAATGTATATTCTAGGTACTTATGGACAACAGAGGATAGATGGCGAACCAGCAGAGACTCGAGTATTGGGTAGAGTCTTACCTTACTATCTTCCAGACTCTAAGGATCCAGAAGGAAGAGGTTATATTCTTAATTCTTTAACAAAAGGATTAACGGGTTCTCAATATTACTTTTTGATGCTGGTTGCAAGATCTCAATCTACTGATATTGTCTGTGAAACATCACGTACCGGAACACTGGCTAGAAAAATCATTAAAAAGATGGAGGATATGGTGGTCGACGGATACGGACAAGTAGTTATAGGTAATACGCTCATCAAGTACGCAGCCAATTATACCAAAATTCTAGGCTCAGTATGTAAACCTGTAGATCTTATCTATCCAGATGAGTCCATGACTTGGTATTTGGAAATTAGTGCTTTGTGGAATAAAATAAAACAGGGATTCGTTTACTCTCAGAAACAGAAACTTGCAAAGAAGACATTGGCGCCGTTTAATTTCCTAGTATTCGTCAAACCCACCACTGAGGATAATGCTATTAAGGTTAAGGATCTGTACGATATGATTCATAACGTCATTGATGATGTGAGAGAGAAATACTTCTTTACGGTATCTAATATAGATTTTATGGAGTATATATTCTTGACGCATCTTAATCCTTCTAGAATTAGAATTACAAAAGAAACGGCTATTACTATCTTTGAAAAGTTCTATGAAAAACTCAATTATACTCTAGGTGGTGGAACTCCTATTGGAATTATTTCTGCACAGGTATTGTCTGAGAAGTTTACACAACAAGCCCTGTCCAGTTTTCACACTACTGAAAAGAGTGGTGCTGTAAAACAAAAACTTGGTTTCAACGAGTTTAATAACTTGACTAATTTGAGTAAGAATAAGACCGAAATTATCACTCTGGTATCCGATGATATCTCTAAACTTCAATCTGTTAAGATTAATTTCGAATTTGTATGTTTGGGAGAATTAAATCCAGACATCACTCTTCGAAAAGAAACAGATAGATATGTAGTAGACATAATAGTCAATAGATTATACATCAAGAGAGCAGAAATAACCGAATTAGTCGTCGAATATATGATTGAACGATTTATCTCCTTTAGCGTCATTGTAAAGGAATGGGGTATGGAGACATTCATTGAGGACGAGGATAATATTAGATTTACTATCTACCTAAATTTCGTTGAACCGGAGGAATTGAATCTTAGTAAGTTTATGATGGTTCTTCCAGGTGCCGCCAACAAGGGCAAGATTAGTAAATTCAAGATTCCTATCTCTGACTATACGGGATATAACGACTTCAATCAAACAAAAAAGCTCAATAAGATGACTGTAGAACTCATGAATCTAAAAGAATTGGGTTCTTTCGATTTGGAGAACGTCAACGTGTATCCTGGAGTATGGAATACATACGATATCTTTGGTATTGAGGCCGCTCGTGGATACTTGTGCGAAGCCATGTTAAACACCTATGGAGAAGGTTTCGATTATCTGTACCAGCCTTGTGATCTTCTCGCTAGTTTACTATGTGCTAGTTACGAACCAGAATCAGTTAATAAATTCAAGTTCGGTGCAGCTAGTACTCTTAAGAGAGCTACGTTCGGAGATAATAAAGCATTGTTAAACGCGGCTCTTCATAAAAAGTCAGAACCTATTAACGATAATAGTAGCTGCCACTTTTTTAGCAAGGTCCCTAATATAGGAACTGGATATTACAAATACTTTATCGACTTGGGTCTTCTCATGAGAATGGAAAGGAAACTATCTGATAAGATATCTTCTCAAAAGATCAAGGAGATAGAAGAAACAGAAGACTTT
