# Supplementary material for: Evolutionary dissection of monkeypox virus: Positive Darwinian selection drives the adaptation of virus–host interaction proteins
Source: Front Cell Infect Microbiol. 2023 Jan 13;12:1083234. doi: 10.3389/fcimb.2022.1083234 (PMC9880225; doi:10.3389/fcimb.2022.1083234)
Supplement: Supplementary file 1 [file DataSheet_1.zip › Dataset_MPXV_coding_gene_allleles/MPXVgp091.fas]

>KP849470
ATGGATAAGAAAAGTTTGTATAAATACTTACTACTACGTTCAACTGGAGATATGCACAGAGCCAAATCTCCCACTATAATGACAAGAGTAACAAATAATGTGTATTTGGGAAATTATAAAAATGCTATGGATGCACCATCATCTGAAGTTAAGTTCAAATATGTTTTAAATTTGACGATGGATAAATATACATTACCTAACTCTAATATTAATATTATTCATATACCGTTGGTAGATGATACAACTACTGATATTAGTAAATATTTTGACGACGTGACCGCCTTCTTATCTAAATGTGATCAACGAAACGAGCCCGTGTTGGTTCATTGTGTTGCGGGAGTAAATAGAAGCGGAGCTATGATTTTGGCATATCTAATGTCTAAAAATAAGGAGTCATCACCTATGCTATATTTTTTATACGTGTATCATTCTATGAGGGACTTGAGAGGCGCATTTGTGGAAAATCCATCGTTTAAAAGACAGATCATAGAAAAATATGTTATTGATAAGAAT
>KP849469
ATGGATAAGAAAAGTTTGTATAAATACTTACTACTACGTTCAACTGGAGATATGCACAGAGCCAAATCTCCCACTATAATGACAAGAGTAACAAATAATGTGTATTTGGGAAATTATAAAAATGCTATGGATGCACCATCATCTGAAGTTAAGTTCAAATATGTTTTAAATTTGACGATGGATAAATATACATTACCTAACTCTAATATTAATATTATTCATATACCGTTGGTAGATGATACAACTACTGATATTAGTAAATATTTTGACGACGTGACCGCCTTCTTATCTAAATGTGATCAACGAAACGAGCCCGTGTTGGTTCATTGTGTTGCGGGAGTAAATAGAAGCGGGGCTATGATTTTGGCATATCTAATGTCTAAAAATAAGGAGTCATCACCTATGCTATATTTTTTATACGTGTATCATTCTATGAGGGACTTGAGAGGCGCATTTGTGGAAAATCCATCGTTTAAAAGACAGATCATAGAAAAATATGTTATTGATAAGAAT
>MT250197
ATGGATAAGAAAAGTTTGTATAAATACTTACTACTACGTTCAACTGGAGATATGCACAGAGCCAAATCTCCCACTATAATGACAAGAGTAACAAATAATGTGTATTTGGGAAATTATAAAAATGCTATGGATGCACCATCATCTGAAGTTAAGTTCAAATATGTTTTAAATTTGACGATGGATAAATATACATTACCTAACTCTAATATTAATATTATTCATATACCGTTGGTAGATGATACAACTACTGATATTAGTAAATATTTTGACGACGTGACCGCCTTCTTATCTAAATGTGATCAACGAAACGAGCCCGTGTTGGTTCATTGTGTTGCAGGAGTAAATAGAAGCGGGGCTATGATTTTGGCATATCTAATGTCTAAAAATAAGGAGTCATCACCTATGCTATATTTTTTATACGTGTATCATTCTATGAGGGACTTGAGAGGCGCATTTGTGGAAAATCCATCGTTTAAAAGACAGATCATAGAAAAATATGTTATTGATAAGAAT
>KP849471
ATGGATAAGAAAAGTTTGTATAAATACTTACTACTACGTTCAACTGGAGATATGCACAGAGCCAAATCTCCCACTATAATGACAAGAGTAACAAATAATGTGTATTTGGGAAATTATAAAAATGCTATGGATGCACCATCATCTGAAGTTAAGTTCAAATATGTTTTAAATTTGACGATGGATAAATATACATTACCTAACTCTAATATTAATATTATTCATATACCGTTGGTAGATGATACAACTACTGATATTAGTAAATATTTTGACGACGTGACCGCCTTCTTATCTAAATGTGATCAACGAAACGAGCCCGTGTTGGTTCATTGTGTTGCGGGAGTAAATAGAAGCGGGGCTATGATTTTGGCATATCTAATGTCTAAAAATAAGGAGTCATCACCTATGCTATATTTTTTATATGTGTATCATTCTATGAGGGACTTGAGAGGCGCATTTGTGGAAAATCCATCGTTTAAAAGACAGATCATAGAAAAATATGTTATTGATAAGAAT
>JX878428
ATGGATAAGAAAAGTTTGTATAAATACTTACTACTACGTTCAACTGGAGATATGCACAGAGCCAAATCTCCCACTATAATGACAAGAGTAACAAATAATGTGTATTTGGGAAATTATAAAAATGCTATGGATGCACCATCATCTGAAGTTAAGTTCAAATATGTTTTAAATTTGACGATGGATAAATATACATTACCTAACTCTAATATTAATATTATTCATATACCGTTGGTAGATGATACAACTACTGATATTAGTAAATATTTTGACGACGTGACCGCCTTCTTATCTAAATGTGATCAACGAAACGAGCCCGTGTTGGTTCATTGTGTTGCGGGAGTAAATAGAAGCGGGGCTATGATTTTGGCATATCTAATGTCTAAAAATAAGGAGTCATCACCTATGCTATATTTTTTATACGTATATCATTCTATGAGGGACTTGAGAGGCGCATTTGTGGAAAATCCATCGTTTAAAAGACAGATCATAGAAAAATATGTTATTGATAAGAAT
>MN702449
ATGGATAAGAAAAGTTTGTATAAATACTTACTACTACGTTCAACTGGAGATATGCACAGAGCCAAATCTCCCACTATAATGACAAGAGTAACAAATAATGTGTATTTGGGAAATTATAAAAATGCTATGGATGCACCATCATCTGAAGTTAAGTTCAAATATGTTTTAAATTTAACGATGGATAAATATACATTACCTAACTCTAATATTAATATTATTCATATACCGTTGGTAGATGATACAACTACTGATATTAGTAAATATTTTGACGACGTGACCGCCTTCTTATCTAAATGTGATCAACGAAACGAGCCCGTGTTGGTTCATTGTGTTGCGGGAGTAAATAGAAGCGGGGCTATGATTTTGGCATATCTAATGTCTAAAAATAAGGAGTCATCACCTATGCTATATTTTTTATACGTGTATCATTCTATGAGGGACTTGAGAGGCGCATTTGTGGAAAATCCATCGTTTAAAAGACAGATCATAGAAAAATATGTTATTGATAAGAAT
>OP450988
ATGGATAAGAAAAGTTTGTATAAATACTTACTACTACGTTCAACTGGAGATATGCACAGAGCCAAATCTCCCACTATAATGACAAGAGTAACAAATAATGTGTATTTGGGAAATTATAAAAATGCTATGGATGCACCATCATCTGAAGTTAAGTTCAAATATGTTTTAAATTTGACGATGGATAAATATACATTACCTAACTCTAATATTAATATTATTCATATACCGTTGGTAGATGATACAACTACTGATATTAGTAAATATTTTGACGACGTGACCGCCTTCTTATCTAAATGTGATCAACGAAACGAGCCCGTGTTGGTTCATTGTGTTGCAGGAGTAAATAGAAGCGGGGCTATGATTTTGGCATATCTAATGTCTAAAAATAAGGAGTCATCACCTATGCTATATTTTTTATACGTGTATCATTCTATGAGGGACTTAAGAGGCGCATTTGTGGAAAATCCATCGTTTAAAAGACAGATCATAGAAAAATATGTTATTGATAAGAAT
>OP415253
ATGGATAAGAAAAGTTTGTATAAATACTTACTACTACGTTCAACTGGAGATATGCACAGAGCCAAATCTCCCACTATAATGACAAGAGTAACAAATAATGTGTATTTGGGAAATTATAAAAATGCTATGGATGCACCATCATCTGAAGTTAAGTTCAAATATGTTTTAAATTTGACAATGGATAAATATACATTACCTAACTCTAATATTAATATTATTCATATACCGTTGGTAGATGATACAACTACTGATATTAGTAAATATTTTGACGACGTGACCGCCTTCTTATCTAAATGTGATCAACGAAACGAGCCCGTGTTGGTTCATTGTGTTGCAGGAGTAAATAGAAGCGGGGCTATGATTTTGGCATATCTAATGTCTAAAAATAAGGAGTCATCACCTATGCTATATTTTTTATACGTGTATCATTCTATGAGGGACTTGAGAGGCGCATTTGTGGAAAATCCATCGTTTAAAAGACAGATCATAGAAAAATATGTTATTGATAAGAAT
>OP331336
ATGGATAAGAAAAGTTTGTATAAATACTTACTACTACGTTCAACTGGAGATATGCACAGAGCCAAATCTCCCACTATAATGACAAGAGTAACAAATAATGTGTATTTGGGAAATTATAAAAATGCTATGGATGCACCATCATTTGAAGTTAAGTTCAAATATGTTTTAAATTTGACGATGGATAAATATACATTACCTAACTCTAATATTAATATTATTCATATACCGTTGGTAGATGATACAACTACTGATATTAGTAAATATTTTGACGACGTGACCGCCTTCTTATCTAAATGTGATCAACGAAACGAGCCCGTGTTGGTTCATTGTGTTGCAGGAGTAAATAGAAGCGGGGCTATGATTTTGGCATATCTAATGTCTAAAAATAAGGAGTCATCACCTATGCTATATTTTTTATACGTGTATCATTCTATGAGGGACTTGAGAGGCGCATTTGTGGAAAATCCATCGTTTAAAAGACAGATCATAGAAAAATATGTTATTGATAAGAAT
>OP270476
ATGGATAAGAAAAGTTTGTATAAATACTTACTACTACGTTCAACTGGAGATATGCACAGAGCCAAATTTCCCACTATAATGACAAGAGTAACAAATAATGTGTATTTGGGAAATTATAAAAATGCTATGGATGCACCATCATCTGAAGTTAAGTTCAAATATGTTTTAAATTTGACGATGGATAAATATACATTACCTAACTCTAATATTAATATTATTCATATACCGTTGGTAGATGATACAACTACTGATATTAGTAAATATTTTGACGACGTGACCGCCTTCTTATCTAAATGTGATCAACGAAACGAGCCCGTGTTGGTTCATTGTGTTGCAGGAGTAAATAGAAGCGGGGCTATGATTTTGGCATATCTAATGTCTAAAAATAAGGAGTCATCACCTATGCTATATTTTTTATACGTGTATCATTCTATGAGGGACTTGAGAGGCGCATTTGTGGAAAATCCATCGTTTAAAAGACAGATCATAGAAAAATATGTTATTGATAAGAAT
>OP012849
ATGGATAAGAAAAGTTTGTATAAATACTTACTACTACGTTCAACTGGAGATATGCACAGAGCCAAATCTCCCACTATAATGACAAGAGTAACAAATAATGTGTATTTGGGAAATTATAAAAATGCTATGGATGCACCATCATCTGAAGTTAAGTTCAAATATGTTTTAAATTTGACGATGGATAAATATACATTACCTAACTCTAATATTAATATTATTCATATACCGTTGGTAGATGATACAACTACTGATATTAGTAAATATTTTGACGACGTGACCGCCTTCTTATCTAAATGTGATCAACGAAACGAGCCCGTGTTGGTTCATTGTATTGCAGGAGTAAATAGAAGCGGGGCTATGATTTTGGCATATCTAATGTCTAAAAATAAGGAGTCATCACCTATGCTATATTTTTTATACGTGTATCATTCTATGAGGGACTTGAGAGGCGCATTTGTGGAAAATCCATCGTTTAAAAGACAGATCATAGAAAAATATGTTATTGATAAGAAT
>ON649715
ATGGATAAGAAAAGTTTGTATAAATACTTACTACTACGTTCAACTGGAGATATGCACAGAGCCAAATCTCCCACTATAATGACAAGAGTAACAAATAATGTGTATTTGGGAAATTATAAAAATGCTATGGATGCACCATCATCTGAAGTTAAGTTCAAATATGTTTTAAATTTGACGATGGATAAATATACATTACCTAACTCTAATATTAATATTATTCATATACCGTTGGTAGATGATACAACTACTGATATTAGTAAATATTTTGACGACGTGACCGCCTTCTTATCTAAATGTGATCAACGAAACGAGCCCGTGTTGGTTCATTGTGTTGCAGGAGTAAATAGAAGCGGGGCTATGATTTTGGCATATCTAATGTCTAAAAATAAGGAGTCATCACCTATGCTATATTTTTTATATGTGTATCATTCTATGAGGGACTTGAGAGGCGCATTTGTGGAAAATCCATCGTTTAAAAGACAGATCATAGAAAAATATGTTATTGATAAGAAT
