# Supplementary material for: Evolutionary dissection of monkeypox virus: Positive Darwinian selection drives the adaptation of virus–host interaction proteins
Source: Front Cell Infect Microbiol. 2023 Jan 13;12:1083234. doi: 10.3389/fcimb.2022.1083234 (PMC9880225; doi:10.3389/fcimb.2022.1083234)
Supplement: Supplementary file 1 [file DataSheet_1.zip › Dataset_MPXV_coding_gene_allleles/MPXVgp093.fas]

>KJ642614
ATGGTGGCGGCGAAAACTCCTGTTATTGTTGTGCCAGTTATTGATAGACCTCCATCAGAAACATTTCCTAATGTTCATGAGCATATTAATGATCAGAAGTTCGATGATGTGAAGGACAATGAAGTTATGCAAGAAAAAAGAGACGTTGTGATAGTCAATGATGATCCAGATCATTACAAGGATTATGTGTTTATACAATGGACTGGAGGAAATATTAGAGATGATGACAAGTATACTCACTTCTTTTCAGGGTTTTGTAACACTATGTGTACAGAGGAAACGAAAAGAAATATCGCTAGACATTTAGCCCTATGGGATTCTAAATTTTTTACCGAGCTAGAAAATAAAAATGTAGAATATGTAGTTATTATAGAAAACGATAACGTTATTGAGGATATTACGTTTCTTCGTCCCGTCTTGAAGGCAATACATGACAAGAAAATAGATATCCTACAGATGAGAGAAATTATTACAGGAAATAAAGTTAAAACCGAGCTTGTAATAGACAAAGATCATGCCATATTCACATATACAGGAGGGTATGATGTTAGCTTATCCGCCTATATTATTAGAGTTACTACGGCGCTGAACATCGTAGATGAAATTATAAAGTCTGGAGGTCTATCATCGGGATTTTATTTTGAAATAGCCAGAATCGAAAACGAAATGAAGATTAACAGGCAAATAATGGATAACTCTGCCAAATATGTAGAACACGATCCTCGTCTTGTTGCAGAACACCGCTTCGAAACCATGAAACCAAATTTTTGGTCTAGAATAGGAACGGTAGCTGCTAAACGTTATCCAGGAGTTATGTACACGTTTACTACTCCACTGATTTCATTTTTTGGATTGTTTGATATTAATGTTATAGGTTTGATTGTAATTTTGTTTATTATGTTTATGCTCATCTTTAATGTTAAATCTAAACTGTTATGGTTCCTTACAGGAACATTTGTTACCGCATTTATC
>KP849470
ATGGTGGCGGCGAAAACTCCTGTTATTGTTGTGCCAGTTATTGATAGACCTCCATCAGAAACATTTCCTAATGTTCATGAGCATATTAATGATCAGAAGTTCGATGATGTGAAGGACAATGAAGTTATGCAAGAAAAAAGAGACGTTGTGATAGTCAATGATGATCCAGATCATTACAAGGATTATGTGTTTATACAATGGACTGGAGGAAATATTAGAGATGATGACAAGTATACTCACTTCTTTTCAGGGTTTTGTAACACTATGTGCACAGAGGAAACGAAAAGAAATATCGCTAGACATTTAGCCCTATGGGATTCTAAATTTTTTACCGAGCTAGAAAATAAAAATGTAGAATATGTAGTTATTATAGAAAACGATAACGTTATTGAGGATATTACGTTTCTTCGTCCCGTCTTGAAGGCAATACATGACAAGAAAATAGATATCCTACAGATGAGAGAAATTATTACAGGAAATAAAGTTAAAACCGAGCTTGTAATAGACAAAGATCATGCCATATTCACATATACAGGAGGGTATGATGTTAGCTTATCCGCCTATATTATTAGAGTTACTACGGCGCTGAACATCGTAGATGAAATTATAAAGTCTGGAGGTCTATCATCGGGATTTTATTTTGAAATAGCCAGAATCGAAAACGAAATGAAGATTAACAGGCAAATAATGGATAACTCTGCCAAATATGTAGAACACGATCCTCGTCTTGTTGCAGAACACCGCTTCGAAACCATGAAACCAAATTTTTGGTCTAGAATAGGAACGGTAGCTGCTAAACGTTATCCAGGAGTTATGTACACGTTTACTACTCCACTGATTTCATTTTTTGGATTGTTTGATATTAATGTTATAGGTTTGATTGTAATTTTGTTTATTATGTTTATGCTCATCTTTAATGTTAAATCTAAACTGTTATGGTTCCTTACAGGAACATTTGTTACCGCATTTATC
>KJ642616
ATGGCGGCGGCGAAAACTCCTGTTATTGTTGTGCCAGTTATTGATAGACCTCCATCAGAAACATTTCCTAATGTTCATGAGCATATTAATGATCAGAAGTTCGATGATGTGAAGGACAATGAAGTTATGCAAGAAAAAAGAGACGTTGTGATAGTCAATGATGATCCAGATCATTACAAGGATTATGTGTTTATACAATGGACTGGAGGAAATATTAGAGATGATGACAAGTATACTCACTTCTTTTCAGGGTTTTGTAACACTATGTGTACAGAGGAAACGAAAAGAAATATCGCTAGACATTTAGCCCTATGGGATTCTAAATTTTTTACCGAGCTAGAAAATAAAAATGTAGAATATGTAGTTATTATAGAAAACGATAACGTTATTGAGGATATTACGTTTCTTCGTCCCGTCTTGAAGGCAATACATGACAAGAAAATAGATATCCTACAGATGAGAGAAATTATTACAGGAAATAAAGTTAAAACCGAGCTTGTAATAGACAAAGATCATGCCATATTCACATATACAGGAGGGTATGATGTTAGCTTATCCGCCTATATTATTAGAGTTACTACGGCGCTGAACATCGTAGATGAAATTATAAAGTCTGGAGGTCTATCATCGGGATTTTATTTTGAAATAGCCAGAATCGAAAACGAAATGAAGATTAACAGGCAAATAATGGATAACTCTGCCAAATATGTAGAACACGATCCTCGTCTTGTTGCAGAACACCGCTTCGAAACCATGAAACCAAATTTTTGGTCTAGAATAGGAACGGTAGCTGCTAAACGTTATCCAGGAGTTATGTACACGTTTACTACTCCACTGATTTCATTTTTTGGATTGTTTGATATTAATGTTATAGGTTTGATTGTAATTTTGTTTATTATGTTTATGCTCATCTTTAATGTTAAATCTAAACTGTTATGGTTCCTTACAGGAACATTTGTTACCGCATTTATC
>MN648051
ATGGCGGCGGTGAAAACTCCTGTTATTGTTGTGCCAGTTATTGATAGACCTCCATCAGAAACATTTCCTAATGTTCATGAGCATATTAATGATCAGAAGTTCGATGATGTGAAGGACAATGAAGTTATGCAAGAAAAAAGAGATGTTGTGATAGTCAATGATGATCCAGATCATTACAAGGATTATGTGTTTATACAATGGACTGGAGGAAATATTAGAGATGATGACAAGTATACTCACTTCTTTTCAGGGTTTTGTAACACTATGTGTACAGAGGAAACGAAAAGAAATATCGCTAGACATTTAGCCCTATGGGATTCTAAATTTTTTACCGAGCTAGAAAATAAAAATGTAGAATATGTAGTTATTATAGAAAACGATAACGTTATTGAGGATATTACGTTTCTTCGTCCCGTCTTGAAGGCAATACATGACAAGAAAATAGATATCCTACAGATGAGAGAAATTATTACAGGAAATAAAGTTAAAACCGAGCTTGTAATAGACAAAGATCATGCCATATTTACATATACAGGAGGGTATGATGTTAGCTTATCCGCCTATATTATTAGAGTTACTACGGCGCTGAACATCGTAGATGAAATTATAAAGTCTGGAGGTCTATCATCGGGATTTTATTTTGAAATAGCCAGAATCGAAAACGAAATGAAGATTAACAGGCAAATAATGGATAACTCTGCCAAATATGTAGAACACGATCCTCGTCTTGTTGCAGAACACCGCTTCGAAACCATGAAACCAAATTTTTGGTCTAGAATAGGAACGGTAGCTGCTAAACGTTATCCAGGAGTTATGTACACGTTTACTACTCCATTGATTTCATTTTTTGGATTGTTTGATATTAATGTTATAGGTTTGATTGTAATTTTGTTTATTATGTTTATGCTCATCTTTAATGTTAAATCTAAACTGTTATGGTTCCTTACAGGAACATTTGTTACCGCATTTATC
>KP849469
ATGGCGGCGGCGAAAACTCCTGTTATTGTTGTGCCAGTTATTGATAGACCTCCATCAGAAACATTTCCTAATGTTCATGAGCATATTAATGATCAGAAGTTCGATGATGTGAAGGACAATGAAGTTATGCAAGAAAAAAGAGATGTTGTGATAGTCAATGATGATCCAGATCATTACAAGGATTATGTGTTTATACAATGGACTGGAGGAAATATTAGAGATGATGACAAGTATACTCACTTCTTTTCAGGGTTTTGTAACACTATGTGTACAGAGGAAACGAAAAGAAATATCGCTAGACATTTAGCCCTATGGGATTCTAAATTTTTTATCGAGCTAGAAAATAAAAATGTAGAATATGTAGTTATTATAGAAAACGATAACGTTATTGAGGATATTACGTTTCTTCGTCCCGTCTTGAAGGCAATACATGACAAGAAAATAGATATCCTACAGATGAGAGAAATTATTACAGGAAATAAAGTTAAAACCGAGCTTGTAATAGACAAAGATCATGCCATATTCACATATACAGGAGGGTATGATGTTAGCTTATCAGCCTATATTATTAGAGTTACTACGGCGCTGAACATCGTAGATGAAATTATAAAGTCTGGAGGTCTATCATCGGGATTTTATTTTGAAATAGCCAGAATCGAAAACGAAATGAAGATTAACAGGCAAATAATGGATAACTCTGCCAAATATGTAGAACACGATCCTCGTCTTGTTGCAGAACACCGCTTCGAAACCATGAAACCAAATTTTTGGTCTAGAATAGGAACGGTAGCTGCTAAACGTTATCCAGGAGTCATGTACACGTTTACTACTCCACTGATTTCATTTTTTGGATTGTTTGATATTAATGTTATAGGTTTGATTGTAATTTTGTTTATTATGTTTATGCTCATCTTTAATGTTAAATCTAAACTGTTATGGTTCCTTACAGGAACATTTGTTACCGCATTTATC
>KP849471
ATGGCGGCGGCGAAAACTCCTGTTATTGTTGTGCCAGTTATTGATAGACCTCCATCAGAAACATTTCCTAATGTTCATGAGCATATTAATGATCAGAAGTTCGATGATGTGAAGGACAATGAAGTTATGCAAGAAAAAAGAGATGTTGTGATAGTCAATGATGATCCAGATCATTACAAGGATTATGTGTTTATACAATGGACTGGAGGAAATATTAGAGATGATGACAAGTATACTCACTTCTTTTCAGGGTTTTGTAACACTATGTGTACAGAGGAAACGAAAAGAAATATCGCTAGACATTTAGCCCTATGGGATTCTAAATTTTTTATCGAGCTAGAAAATAAAAATGTAGAATATGTAGTTATTATAGAAAACGATAACGTTATTGAGGATATTACGTTTCTTCGTCCCGTCTTGAAGGCAATACATGACAAGAAAATAGATATCCTACAGATGAGAGAAATTATTACAGGAAATAAAGTTAAAACCGAGCTTGTAATAGACAAAGATCATGCCATATTCACATATACAGGAGGGTATGATGTTAGCTTATCAGCCTATATTATTAGAGTTACTACGGCGCTGAACATCGTAGATGAAATTATAAAGTCTGGAGGTCTATCATCGGGATTTTATTTTGAAATAGCCAGAATCGAAAACGAAATGAAGATTAACAGGCAAATAATGGATAATTCTGCCAAATATGTAGAACACGATCCTCGTCTTGTTGCAGAACACCGCTTCGAAACCATGAAACCAAATTTTTGGTCTAGAATAGGAACGGTAGCTGCTAAACGTTATCCAGGAGTCATGTACACGTTTACTACTCCACTGATTTCATTTTTTGGATTGTTTGATATTAATGTTATAGGTTTGATTGTAATTTTGTTTATTATGTTTATGCTCATCTTTAATGTTAAATCTAAACTGTTATGGTTCCTTACAGGAACATTTGTTACCGCATTTATC
>KJ642615
ATGGCGGCGGTGAAAACTCCTGTTATTGTTGTGCCAGTTATTGATAGACCTCCATCAGAAACATTTCCTAATGTTCATGAGCATATTAATGATCAGAAGTTCGATGATGTGAAGGACAATGAAGTTATGCAAGAAAAAAGAGATGTTGTGATAGTCAATGATGATCCAGATCATTACAAGGATTATGTGTTTATACAATGGACTGGAGGAAATATTAGAGATGATGACAAGTATACTCACTTCTTTTCAGGGTTTTGTAACACTATGTGTACAGAGGAAACGAAAAGAAATATCGCTAGACATTTAGCCCTATGGGATTCTAAATTTTTTACCGAGCTAGAAAATAAAAATGTAGAATATGTAGTTATTATAGAAAACGATAACGTTATTGAGGATATTACGTTTCTTCGTCCCGTCTTGAAGGCAATACATGACAAGAAAATAGATATCCTACAGATGAGAGAAATTATTACAGGAAATAAAGTTAAAACCGAGCTTGTAATAGACAAAGATCATGCCATATTTACATATACAGGAGGGTATGATGTTAGCTTATCCGCCTATATTATTAGAGTTACTACGGCGCTGAACATCGTAGATGAAATTATAAAGTCTGGAGGTCTATCATCGGGATTTTATTTTGAAATAGCCAGAATCGAAAACGAAATGAAGATTAACAGGCAAATAATGGATAACTCTGCCAAATATGTAGAACACGATCCTCGTCTTGTTGCAGAACACCGCTTCGAAACCATGAAACCAAATTTTTGGTCTAGAATAGGAACGGTAGCTGCTAAACGTTATCCAGGAGTCATGTACACGTTTACTACTCCATTGATTTCATTTTTTGGATTGTTTGATATTAATGTTATAGGTTTGATTGTAATTTTGTTTATTATGTTTATGCTCATCTTTAATGTTAAATCTAAACTGTTATGGTTCCTTACAGGAACATTTGTTACCGCATTTATC
>OP324470
ATGGCGGCGGTGAAAACTCCTGTTATTGTTGTGCCAGTTATTGATAAACCTCCATCAGAAACATTTCCTAATGTTCATGAGCATATTAATGATCAGAAGTTCGATGATGTGAAGGACAATGAAGTTATGCAAGAAAAAAGAGATGTTGTGATAGTCAATGATGATCCAGATCATTACAAGGATTATGTGTTTATACAATGGACTGGAGGAAATATTAGAGATGATGACAAGTATACTCACTTCTTTTCAGGGTTTTGTAACACTATGTGTACAGAGGAAACGAAAAGAAATATCGCTAGACATTTAGCCCTATGGGATTCTAAATTTTTTACCGAGCTAGAAAATAAAAATGTAGAATATGTAGTTATTATAGAAAACGATAACGTTATTGAGGATATTACGTTTCTTCGTCCCGTCTTGAAGGCAATACATGACAAGAAAATAGATATCCTACAGATGAGAGAAATTATTACAGGAAATAAAGTTAAAACCGAGCTTGTAATAGACAAAGATCATGCCATATTTACATATACAGGAGGGTATGATGTTAGCTTATCCGCCTATATTATTAGAGTTACTACGGCGCTGAACATCGTAGATGAAATTATAAAGTCTGGAGGTCTATCATCGGGATTTTATTTTGAAATAGCCAGAATCGAAAACGAAATGAAGATTAACAGGCAAATAATGGATAACTCTGCCAAATATGTAGAACACGATCCTCGTCTTGTTGCAGAACACCGCTTCGAAACCATGAAACCAAATTTTTGGTCTAGAATAGGAACGGTAGCTGCTAAACGTTATCCAGGAGTTATGTACACGTTTACTACTCCATTGATTTCATTTTTTGGATTGTTTGATATTAATGTTATAGGTTTGATTGTAATTTTGTTTATTATGTTTATGCTCATCTTTAATGTTAAATCTAAACTGTTATGGTTCCTTACAGGAACATTTGTTACCGCATTTATC
>OP324462
ATGGCGGCGGTGAAAACTCCTGTTATTGTTGTGCCAGTTATTAATAGACCTCCATCAGAAACATTTCCTAATGTTCATGAGCATATTAATGATCAGAAGTTCGATGATGTGAAGGACAATGAAGTTATGCAAGAAAAAAGAGATGTTGTGATAGTCAATGATGATCCAGATCATTACAAGGATTATGTGTTTATACAATGGACTGGAGGAAATATTAGAGATGATGACAAGTATACTCACTTCTTTTCAGGGTTTTGTAACACTATGTGTACAGAGGAAACGAAAAGAAATATCGCTAGACATTTAGCCCTATGGGATTCTAAATTTTTTACCGAGCTAGAAAATAAAAATGTAGAATATGTAGTTATTATAGAAAACGATAACGTTATTGAGGATATTACGTTTCTTCGTCCCGTCTTGAAGGCAATACATGACAAGAAAATAGATATCCTACAGATGAGAGAAATTATTACAGGAAATAAAGTTAAAACCGAGCTTGTAATAGACAAAGATCATGCCATATTTACATATACAGGAGGGTATGATGTTAGCTTATCCGCCTATATTATTAGAGTTACTACGGCGCTGAACATCGTAGATGAAATTATAAAGTCTGGAGGTCTATCATCGGGATTTTATTTTGAAATAGCCAGAATCGAAAACGAAATGAAGATTAACAGGCAAATAATGGATAACTCTGCCAAATATGTAGAACACGATCCTCGTCTTGTTGCAGAACACCGCTTCGAAACCATGAAACCAAATTTTTGGTCTAGAATAGGAACGGTAGCTGCTAAACGTTATCCAGGAGTTATGTACACGTTTACTACTCCATTGATTTCATTTTTTGGATTGTTTGATATTAATGTTATAGGTTTGATTGTAATTTTGTTTATTATGTTTATGCTCATCTTTAATGTTAAATCTAAACTGTTATGGTTCCTTACAGGAACATTTGTTACCGCATTTATC
>OP263630
ATGGCGGCGGTGAAAACTCCTGTTATTGTTGTGCCAGTTATTGATAGACCTCCATCAGAAACATTTCCTAATGTTCATGAGCATATTAATGATCAGAAGTTCGATGATGTGAAGGACAATGAAGTTATGCAAGAAAAAAGAGATGTTGTGATAGTCAATGATGATCCAGATCATTACAAGGATTATGTGTTTATACAATGGACTGGAGGAAATATTAGAGATGATGACAAGTATACTCACTTCTTTTCAGGGTTTTGTAACACTATGTGTACAGAGGAAACGAAAAGAAATATCGCTAGACATTTAGCCCTATGGGATTCTAAATTTTTTACCGAGCTAGAAAATAAAAATGTAGAATATGTAGTTATTATAGAAAACGATAACGTTATTGAGGATATTACGTTTCTTCGTCCCGTCTTGAAGGCAATACATGACAAGAAAATAGATATCCTACAGATGAGAGAAATTATTACAGGAAATAAAGTTAAAACCGAGCTTGTAATAGACAAAGATCATGCCATATTTACATATACAGGAGGGTATGATGTTAGCTTATCCGCCTATATTATTAGAGTTACTACGGCGCTGAACATCGTAGATGAAATTATAAAGTCTGGAGGTCTATCATCGGGATTTTATTTTGAAATAGCCAGAATCGAAAACGAAATAAAGATTAACAGGCAAATAATGGATAACTCTGCCAAATATGTAGAACACGATCCTCGTCTTGTTGCAGAACACCGCTTCGAAACCATGAAACCAAATTTTTGGTCTAGAATAGGAACGGTAGCTGCTAAACGTTATCCAGGAGTTATGTACACGTTTACTACTCCATTGATTTCATTTTTTGGATTGTTTGATATTAATGTTATAGGTTTGATTGTAATTTTGTTTATTATGTTTATGCTCATCTTTAATGTTAAATCTAAACTGTTATGGTTCCTTACAGGAACATTTGTTACCGCATTTATC
>OP263626
ATGGCGGCGGTGAAAACTCCTGTTATTGTTGTGCCAGTTATTGATAGACCTCCATCAGAAACATTTCCTAATGTTCATGAGCATATTAATGATCAGAAGTTCGATGATGTGAAGGACAATGAAGTTATGCAAGAAAAAAGAGATGTTGTGATAGTCAATGATGATCCAGATCATTACAAGGATTATGTGTTTATACAATGGACTGGAGGAAATATTAGAGATGATGACAAGTATACTCACTTCTTTTCAGGGTTTTGTAACACTATGTGTACAGAGGAAACGAAAAGAAATATCGCTAGACATTTAGCCCTATGGGATTCTAAATTTTTTACCGAGCTAGAAAATAAAAATGTAGAATATGTAGTTATTATAGAAAACGATAACGTTATTGAGGATATTACGTTTCTTCGTCCCGTCTTGAAGGCAATACATGACAAAAAAATAGATATCCTACAGATGAGAGAAATTATTACAGGAAATAAAGTTAAAACCGAGCTTGTAATAGACAAAGATCATGCCATATTTACATATACAGGAGGGTATGATGTTAGCTTATCCGCCTATATTATTAGAGTTACTACGGCGCTGAACATCGTAGATGAAATTATAAAGTCTGGAGGTCTATCATCGGGATTTTATTTTGAAATAGCCAGAATCGAAAACGAAATGAAGATTAACAGGCAAATAATGGATAACTCTGCCAAATATGTAGAACACGATCCTCGTCTTGTTGCAGAACACCGCTTCGAAACCATGAAACCAAATTTTTGGTCTAGAATAGGAACGGTAGCTGCTAAACGTTATCCAGGAGTTATGTACACGTTTACTACTCCATTGATTTCATTTTTTGGATTGTTTGATATTAATGTTATAGGTTTGATTGTAATTTTGTTTATTATGTTTATGCTCATCTTTAATGTTAAATCTAAACTGTTATGGTTCCTTACAGGAACATTTGTTACCGCATTTATC
>OP215272
ATGGCGGCGGTGAAAACTCCTGTTATTGTTGTGCCAGTTATTGATAGACCTCCATCAGAAACATTTCCTAATGTTCATGAGCATATTAATGATCAGAAGTTCGATGATGTGAAGGACAATGAAGTTATGCAAGAAAAAAGAGATGTTGTGATAGTCAATGATGATCCAGATCATTACAAGGATTATGTGTTTATACAATGGACTGGAGGAAATATTAGAGATGATGACAAGTATACTCACTTCTTTTCAGGGTTTTGTAACACTATGTGTACAGAGGAAACGAAAAGAAATATCGCTAGACATTTAGCCCTATGGGATTCTAAATTTTTTACCGAGCTAGAAAATAAAAATGTAGAATATGTAGTTATTATAGAAAACGATAACGTTATTGAGGATATTACGTTTCTTCGTCCCGTCTTGAAGGCAATACATGACAAGAAAATAGATATCCTACAGATGAGAGAAATTATTACAGGAAATAAAGTTAAAACCAAGCTTGTAATAGACAAAGATCATGCCATATTTACATATACAGGAGGGTATGATGTTAGCTTATCCGCCTATATTATTAGAGTTACTACGGCGCTGAACATCGTAGATGAAATTATAAAGTCTGGAGGTCTATCATCGGGATTTTATTTTGAAATAGCCAGAATCGAAAACGAAATGAAGATTAACAGGCAAATAATGGATAACTCTGCCAAATATGTAGAACACGATCCTCGTCTTGTTGCAGAACACCGCTTCGAAACCATGAAACCAAATTTTTGGTCTAGAATAGGAACGGTAGCTGCTAAACGTTATCCAGGAGTTATGTACACGTTTACTACTCCATTGATTTCATTTTTTGGATTGTTTGATATTAATGTTATAGGTTTGATTGTAATTTTGTTTATTATGTTTATGCTCATCTTTAATGTTAAATCTAAACTGTTATGGTTCCTTACAGGAACATTTGTTACCGCATTTATC
>ON676708
ATGGCGGCGGTGAAAACTCCTGTTATTGTTGTGCCAGTTATTGATAGACCTCCATCAGAAACATTTCCTAATGTTCATGAACATATTAATGATCAGAAGTTCGATGATGTGAAGGACAATGAAGTTATGCAAGAAAAAAGAGATGTTGTGATAGTCAATGATGATCCAGATCATTACAAGGATTATGTGTTTATACAATGGACTGGAGGAAATATTAGAGATGATGACAAGTATACTCACTTCTTTTCAGGGTTTTGTAACACTATGTGTACAGAGGAAACGAAAAGAAATATCGCTAGACATTTAGCCCTATGGGATTCTAAATTTTTTACCGAGCTAGAAAATAAAAATGTAGAATATGTAGTTATTATAGAAAACGATAACGTTATTGAGGATATTACGTTTCTTCGTCCCGTCTTGAAGGCAATACATGACAAGAAAATAGATATCCTACAGATGAGAGAAATTATTACAGGAAATAAAGTTAAAACCGAGCTTGTAATAGACAAAGATCATGCCATATTTACATATACAGGAGGGTATGATGTTAGCTTATCCGCCTATATTATTAGAGTTACTACGGCGCTGAACATCGTAGATGAAATTATAAAGTCTGGAGGTCTATCATCGGGATTTTATTTTGAAATAGCCAGAATCGAAAACGAAATGAAGATTAACAGGCAAATAATGGATAACTCTGCCAAATATGTAGAACACGATCCTCGTCTTGTTGCAGAACACCGCTTCGAAACCATGAAACCAAATTTTTGGTCTAGAATAGGAACGGTAGCTGCTAAACGTTATCCAGGAGTTATGTACACGTTTACTACTCCATTGATTTCATTTTTTGGATTGTTTGATATTAATGTTATAGGTTTGATTGTAATTTTGTTTATTATGTTTATGCTCATCTTTAATGTTAAATCTAAACTGTTATGGTTCCTTACAGGAACATTTGTTACCGCATTTATC
>KC257459
ATGGCGGCGGCGAAAACTCCTGTTATTGTTGTGCCAGTTATTGATAGACCTCCATCAGAAACATTTCCTAATGTTCATGAGCATATTAATGATCAGAAGTTCGATGATGTGAAGGACAATGAAGTTATGCAAGAAAAAAGAGATGTTGTGATAGTCAATGATGATCCAGATCATTACAAGGATTATGTGTTTATACAATGGACTGGAGGAAATATTAGAGATGATGACAAGTATACTCACTTCTTTTCAGGGTTTTGTAACACTATGTGTACAGAGGAAACGAAAAGAAATATCGCTAGACATTTAGCCCTATGGGATTCTAAATTTTTTATCGAGCTAGAAAATAAAAATGTAGAATATGTAGTTATTATAGAAAACGATAACGTTATTGAGGATATTACGTTTCTTCGTCCCGTCTTGAAGGCAATACATGACAAGAAAATAGATATCCTACAGATGAGAGAAATTATTACAGGAAATAAAGTTAAAACCGAGCTTGTAATAGACAAAGATCATGCCATATTCACATATACAGGAGGGTATGATGTTAGCTTATCAGCCTATATTATTAGAGTTACTACGGCGCTGAACATCGTAGATGAAATTATAAAGTCTGGAGGTCTATCATCGGGATTTTATTTTGAAATAGCCAGAATCGAAAACGAAATGAAGATTAACAGGCAAATAATGGATAACTCTGCCAAATATGTAGAACACGATCCTCGTCTTGTTGCAGAACACCGCTTCGAAACCATGAAACCAAATTTTTGGTCTAGAATAGGAACTGTAGCTGCTAAACGTTATCCAGGAGTCATGTACACGTTTACTACTCCACTGATTTCATTTTTTGGATTGTTTGATATTAATGTTATAGGTTTGATTGTAATTTTGTTTATTATGTTTATGCTCATCTTTAATGTTAAATCTAAACTGTTATGGTTCCTTACAGGAACATTTGTTACCGCATTTATC
>OP415264
ATGGCGGCGGTGAAAACTCCTGTTATTGTTGTGCCAGTTATTGATAGACCTCCATCAGAAACATTTCCTAATGTTCATGAGCATATTAATGATCAGAAGTTCGATGATGTGAAGGACAATGAAGTTATGCAAGAAAAAAGAGATGTTGTGATAGTTAATGATGATCCAGATCATTACAAGGATTATGTGTTTATACAATGGACTGGAGGAAATATTAGAGATGATGACAAGTATACTCACTTCTTTTCAGGGTTTTGTAACACTATGTGTACAGAGGAAACGAAAAGAAATATCGCTAGACATTTAGCCCTATGGGATTCTAAATTTTTTACCGAGCTAGAAAATAAAAATGTAGAATATGTAGTTATTATAGAAAACGATAACGTTATTGAGGATATTACGTTTCTTCGTCCCGTCTTGAAGGCAATACATGACAAGAAAATAGATATCCTACAGATGAGAGAAATTATTACAGGAAATAAAGTTAAAACCGAGCTTGTAATAGACAAAGATCATGCCATATTTACATATACAGGAGGGTATGATGTTAGCTTATCCGCCTATATTATTAGAGTTACTACGGCGCTGAACATCGTAGATGAAATTATAAAGTCTGGAGGTCTATCATCGGGATTTTATTTTGAAATAGCCAGAATCGAAAACGAAATGAAGATTAACAGGCAAATAATGGATAACTCTGCCAAATATGTAGAACACGATCCTCGTCTTGTTGCAGAACACCGCTTCGAAACCATGAAACCAAATTTTTGGTCTAGAATAGGAACGGTAGCTGCTAAACGTTATCCAGGAGTTATGTACACGTTTACTACTCCATTGATTTCATTTTTTGGATTGTTTGATATTAATGTTATAGGTTTGATTGTAATTTTGTTTATTATGTTTATGCTCATCTTTAATGTTAAATCTAAACTGTTATGGTTCCTTACAGGAACATTTGTTACCGCATTTATC
