# Supplementary material for: Evolutionary dissection of monkeypox virus: Positive Darwinian selection drives the adaptation of virus–host interaction proteins
Source: Front Cell Infect Microbiol. 2023 Jan 13;12:1083234. doi: 10.3389/fcimb.2022.1083234 (PMC9880225; doi:10.3389/fcimb.2022.1083234)
Supplement: Supplementary file 1 [file DataSheet_1.zip › Dataset_MPXV_coding_gene_allleles/MPXVgp094.fas]

>MT903346
ATGGACTCTAAAGAGACTATTTTAATTGAGATCATTCCAAAAATAAAATCATATCTACTAGACACGAATATAAGTCCAAAATCCTACAATGACTTTATTTCACGAAATAAAAATATTTTCGTTATCAACCTTTATAACGTATCGACTATCACAGAAGAAGATATAAGATTGTTATACACTACGATAGAACAGAATATTGACGCGGATGATCAAACACTGGTTGCTATTTTTTCGTATATAGGATATAAATTTGAACAGACTGTTAAAGAAGAGATTAGTACGAGTTTATCCTTCAATGACAAGAATACTACAGATGAAATGACGTATAACTTGTATGATCTTTTTTTTAACACATTAGACATGTATTTACGACAAAAGAAGATCAGTATCCTGGTAAATGATGATGTTAGAGGTGATGTAATCGTTAGTTATAAAAATAGTGACTTAGTTTCATCATTTAATGCGGAATTAGAACCAGAGATCAAGAAGATACCGTTCAATATGAAAAATCTATTACCGTACTTGGAAAAGAATTTGGACCAACTAAGATTCTCTAAAAAATATTTAGACTTTGCGTATTTATGTAGACACATCGGTATTCCAATTTCCAAAAAAAAGTATAATATGCGATATGTATTTCTTTATAAAATAGACGGATTATCCATTCCTATTATTATTAAGGATTTCTTAGATATCAAGTACGTATATTTAGAAAATACTGGAAAAATTTATAAAAATTCTTTTTCCGAAGACCATAACAACAGTCTATCTGATTGGGGTAAAGTTATTATACCTCTCTTAAAGGATCGTCATCTATATAGCTACATCTTTCTATCTAGTTATCATTTACATAGTTACTATACAGATCTCATCGCGAGAGAAGAGCCTGTGTTTGTGAAACGCAAGAAACTAGATATTATAGAGATCGATGAACCTGAGGCATGGAAAAGGGATGTTAGAGTAGAATTCGCGCCATGTGAGCATCAAATTAGATTGAAGGAAGCTATGAAAGTTGACGCTAACTATTTCACTAAAATTAATAATTTTGCTAACGAATTTATTTATTATGAAGATGGTGTGGCATATTGTAGAGTGTGTGGAATAAATATACCTATATTTAATTTAGATGCCGCTGACGTGATTAAAAATACAGTTATCGTTTCCACGTTTAACAAGACTATATTCTTGAGCGAACCATATAGCTATTTCGTTCATAGTCAGCGCTTTATCTTTAATATTATCATGTCTTTTGACAATATTATGAAATCTCAAACTTGGGTAATGAAATACAACATTAACCGACTAATTCTTAACTTTCTTATTGATATAAACTCTAGACGTCAGGAATACGAAAAAAAGTTTTCTTCTGAAATTAAGAGAGGTCTGTTCTTTCTTCGTTTGTCTGCAAACTTATTCGAAAGTCAAGTATCATCTACAGAGTTATTTTATGTTTCCAAGATGCTTAATTTGAACTATATAGTTGCGTTAGTGATCATTCTTAACAGTAGTGCGGACTTTATAGTTTCTTATATGAAATCCAAGAACAAAACGGTAGAAGAATCCACTCTTAAATACGCCATCTCCGTAGTTATATACGATTTCTTGGTTAAGACTAGAATTTGCGAGAAGGGATCGTTGGATACTATAGTTTTATTTACCGATGTATACACATCTATAATGCCGGAGGAATTGGATTTACATTTTCAGAGAATCACATTAGAACTTAGAAAACTAGTATCCATTCAGAGATCGGCATTAGAACCCAATTACGACGTAGAAAGTCGCGGCGAAGAGCTTCCGTTATCCGCATTAAAGTTTTTCGATACAAGCACCATTATAGTTAAGACAATGGCTCCAATACATGCATGCATTAAACAAAAAATTGTTGCACCTACTCCATCTGTAAAACCAACTGATGCATCTCTTAAAAACTTCAAAGAGCTAACGTGTGACGAAGATATTAAGATTTTGATTAGAGTTCATGATACTAATGCTACAAAATTAGTCATTTTTCCATCACATCTAAAAATAGAAATCGAGAGAAAAAAACTAATTATACCGCTAAAGAGTTTATACATTACCAATACTCTCAAATATTATTATTCTAACTCCTATTTATACGTTTTCAGATTCGGAGATCCTATGCCATTCGAAGAAGAACTCATAGATCACGAACATGTGCAATACAAAATAAATTGTTACAATATTCTAAGATATCATTTATTACCAGACAGTGACGTGTTTGTATATTTTAGTAATTCATTAAACAGAGAAGCATTGGAATACGCATTTTATATCTTTTTGTCGAAATATGTCAATGTGAAACAATGGATAGACGAAAATATAACTCGTATTAGAGAGTTGTATATGATTAATTTCAATAAC
>KP849470
ATGGACTCTAAAGAGACTATTTTAATTGAGATCATTCCAAAAATAAAATCATATCTACTAGACACGAATATAAGTCCAAAATCCTACAATGACTTTATTTCACGAAATAAAAATATTTTCGTTATCAACCTTTATAACGTATCGACTATCACAGAAGAAGATATAAGATTGTTATACACTACGATAGAACAGAATATTGACGCGGATGATCAAACACTGGTTGCTATTTTTTCGTATATAGGATATAAATTTGAACAGACTGTTAAAGAAGAGATTAGTACGAGTTTATCCTTCAATGACAAGAATACTACAGATGAAATGACGTATAACTTGTATGATCTTTTTTTTAACACATTAGACATGTATTTACGACAAAAGAAGATCAGTATCCTGGTAAATGATGATGTTAGAGGTGATGTAATCGTTAGTTATAAAAATAGTGACTTAGTTTCATCATTTAATGCGGAATTAGAACCAGAGATCAAGAAGATACCGTTCAATATGAAAAATCTATTACCGTACTTGGAAAAGAATTTGGACCAACTAAGATTCTCTAAAAAATATTTAGACTTTGCGTATTTATGTAGACACATCGGTATTCCAATTTCCAAAAAAAAGTATAATATGCGATATGTATTTCTTTATAAAATAGACGGATTATCCATTCCTATTATTATTAAGGATTTCTTAGATATCAAGTACGTATATTTAGAAAATACTGGAAAAATTTATAAAAATTCTTTTTCCGAAGACCATAACAACAGTCTATCTGATTGGGGTAAAGTTATTATACCTCTCTTAAAGGATCGTCATCTATATAGCTACATCTTTCTATCTAGTTATCATTTACATAGTTACTATACAGATCTCATCGCGAGAGACGAGCCAGTGTTTGTGAAACGCAAGAAACTAGATATTATAGAGATCGATGAACCTGAGGCATGGAAAAGGGATGTTAGAGTAGAATTCGCGCCATGTGAGCATCAAATTAGATTGAAGGAAGCTATGAAAGTTGACGCTAACTATTTCACTAAAATTAATAATTTTGCTAACGAATTTATTTATTATGAAGATGGTGTGGCATATTGTAGAGTGTGTGGAATAAATATACCTATATTTAATTTAGATGCCGCTGACGTGATTAAAAATACAGTTATCGTTTCCACGTTTAACAAGACTATATTCTTGAGCGAACCATATAGCTATTTCGTTCATAGTCAGCGCTTTATCTTTAATATTATCATGTCTTTTGACAATATTATGAAATCTCAAACTTGGGTAATGAAATACAACATTAACCGACTAATTCTTAACTTTCTTATTGATATAAACTCTAGACGTCAGGAATACGAAAAAAAGTTTTCTTCTGAAATTAAGAGAGGTCTGTTCTTTCTTCGTTTGTCTGCAAACTTATTCGAAAGTCAAGTATCATCTACAGAGTTATTTTATGTTTCCAAGATGCTTAATTTGAACTATATAGTTGCGTTAGTGATCATTCTTAACAGTAGTGCGGACTTTATAGTTTCTTATATGAAATCCAAGAACAAAACGGTAGAAGAATCCACTCTTAAATACGCCATCTCCGTAGTTATATACGATTTCTTGGTTAAGACTAGAATTTGCGAGAAGGGATCGTTGGATACTATAGTTTTATTTACCGATGTATACACATCTATAATGCCGGAGGAATTGGATTTACATTTTCAGAGAATCACATTAGAACTTAGAAAACTAGTATCCATTCAGAGATCGGCATTAGAACCCAATTACGACGTAGAAAGTCGCGGCGAAGAGCTTCCGTTATCCGCATTAAAGTTTTTCGATACAAGCACCATTATAGTTAAGACAATGGCTCCAATACATGCATGCATTAAACAAAAAATTGTTGCACCTACTCCATCTGTAAAACCAACTGATGCATCTCTTAAAAACTTCAAAGAGCTAACGTGTGACGAAGATATTAAGATTTTGATTAGAGTTCATGATACTAATGCTACAAAATTAGTCATTTTTCCATCACATCTAAAAATAGAAATCGAGAGAAAAAAACTAATTATACCGCTAAAGAGTTTATACATTACCAATACTCTCAAATATTATTATTCTAACTCCTATTTATACGTTTTCAGATTCGGAGATCCTATGCCATTCGAAGAAGAACTCATAGATCACGAACATGTGCAATACAAAATAAATTGTTACAATATTCTAAGATATCATTTATTACCAGACAGTGACGTGTTTGTATATTTTAGTAATTCATTAAACAGAGAAGCATTGGAATACGCATTTTATATCTTTTTGTCGAAATATGTCAATGTGAAACAATGGATAGACGAAAATATAACTCGTATTAGAGAGTTGTATATGATTAATTTCAATAAC
>KJ642616
ATGGACTCTAAAGAGACTATTTTAATTGAGATCATTCCAAAAATAAAATCATATCTACTAGACACGAATATAAGTCCAAAATCCTACAATGACTTTATTTCACGAAATAAAAATATTTTCGTTATCAACCTTTATAACGTATCGACTATCACAGAAGAAGATATAAGATTGTTATACACTACGATAGAACAGAATATTGACGCGGATGATCAAACACTGGTTGCTATTTTTTCGTATATAGGATATAAATTTGAACAGACTGTTAAAGAAGAGATTAGTACGAGTTTATCCTTCAATGACAAGAATACTACAGATGAAATGACGTATAACTTGTATGATCTTTTTTTTAACACATTAGACATGTATTTACGACAAAAGAAGATCAGTATCCTGGTAAATGATGATGTTAGAGGTGATGTAATCGTTAGTTATAAAAATAGTGACTTAGTTTCATCATTTAATGCGGAATTAGAACCAGAGATCAAGAAGATACCGTTCAATATGAAAAATCTATTACCGTACTTGGAAAAGAATTTGGACCAACTAAGATTCTCTAAAAAATATTTAGACTTTGCGTATTTATGTAGACACATCGGTATTCCAATTTCCAAAAAAAAGTATAATATGCGATATGTATTTCTTTATAAAATAGACGGATTATCCATTCCTATTATTATTAAGGATTTCTTAGATATCAAGTACGTATATTTAGAAAATACTGGAAAAATTTATAAAAATTCTTTTTCCGAAGACCATAACAACAGTCTATCTGATTGGGGTAAAGTTATTATACCTCTCTTAAAGGATCGTCATCTATATAGCTACATCTTTCTATCTAGTTATCATTTACATAGTTACTATACAGATCTCATCGCGAGAGACGAGCCAGTGTTTGTGAAACGCAAGAAACTAGATATTATAGAGATCGATGAACCTGAGGCATGGAAAAGGGATGTTAGAGTAGAATTCGCGCCATGTGAGCATCAAATTAGATTGAAGGAAGCTATGAAAGTTGACGCTAACTATTTCACTAAAATTAATAATTTTGCTAACGAATTTATTTATTATGAAGATGGTGTGGCATATTGTAGAGTGTGTGGAATAAATATACCTATATTTAATTTAGATGCCGCTGACGTGATTAAAAATACAGTTATCGTTTCCACGTTTAACAAGACTATATTCTTGAGCGAACCATATAGCTATTTCGTTCATAGTCAGCGCTTTATCTTTAATATTATCATGTCTTTTGACAATATTATGAAATCTCAAACTTGGGTAATGAAATACAACATTAACCGACTAATTCTTAACTTTCTTATTGATATAAACTCTAGACGTCAGGAATACGAAAAAAAGTTTTCTTCTGAAATTAAGAGAGGTCTGTTCTTTCTTCGTTTGTCTGCAAACTTATTCGAAAGTCAAGTATCATCTACAGAGTTATTTTATGTTTCCAAGATGCTTAATTTGAACTATATAGTTGCGTTAGTGATCATTCTTAACAGTAGTGCGGACTTTATAGTTTCTTATATGAAATCCAAGAACAAAACGGTAGAAGAATCCACTCTTAAATACGCCATCTCCGTAGTTATATACGATTTCTTGGTTAAGACTAGAATTTGCGAGAAGGGATCGTTGGATACTATAGTTTTATTTACCGATGTATACACATCTATAATGCCGGAGGAATTGGATTTACATTTTCAGAGAATCACATTAGAACTTAGAAAACTAGTATCCATTCAGAGATCGGCATTAGAACCCAATTACGACGTAGAAAGTCGCGGCGAAGAGCTTCCGTTATCCGCATTAAAGTTTTTCGATACAAGCACCATTATAGTTAAGACAATGGCTCCAATACATGCATGCATTAAACAAAAAATTGTTGCACCTACTCCATCTGTAAAACCAACTGATGCATCTCTTAAAAACTTCAAAGAGCTAACATGTGACGAAGATATTAAGATTTTGATTAGAGTTCATGATACTAATGCTACAAAATTAGTCATTTTTCCATCACATCTAAAAATAGAAATCGAGAGAAAAAAACTAATTATACCGCTAAAGAGTTTATACATTACCAATACTCTCAAATATTATTATTCTAACTCCTATTTATACGTTTTCAGATTCGGAGATCCTATGCCATTCGAAGAAGAACTCATAGATCACGAACATGTGCAATACAAAATAAATTGTTACAATATTCTAAGATATCATTTATTACCAGACAGTGACGTGTTTGTATATTTTAGTAATTCATTAAACAGAGAAGCATTGGAATACGCATTTTATATCTTTTTGTCGAAATATGTCAATGTGAAACAATGGATAGACGAAAATATAACTCGTATTAGAGAGTTGTATATGATTAATTTCAATAAC
>MG693724
ATGGACTCTAAAGAGACTATTTTAATTGAGATCATTCCAAAAATAAAATCATATCTACTAGACACGAATATAAGTCCAAAATCCTACAATGACTTTATTTCACGAAATAAAAATATTTTCGTTATCAACCTTTATAACGTATCGACTATCACAGAAGAAGATATAAGATTGTTATACACTACGATAGAACAGAATATTGACGCGGATGATCAAACACTGGTTGCTATTTTTTCATATATAGGATATAAATTTGAACAGACTGTTAAAGAAGAGATTAGTACGAGTTTATCCTTCAATGACAAGAATACTACAGATGAAATGACGTATAACTTGTATGATCTTTTTTTTAACACATTAGACATGTATTTACGACAAAAGAAGATCAGTATCCTGGTAAATGATGATGTTAGAGGTGATGTAATCGTTAGTTATAAAAATAGTGACTTAGTTTCATCATTTAATGCGGAATTAGAACCAGAGATCAAGAAGATACCGTTCAATATGAAAAATCTATTACCGTACTTGGAAAAGAATTTGGACCAACTAAGATTCTCTAAAAAATATTTAGACTTTGCGTATTTATGTAGACACATCGGTATTCCAATTTCCAAAAAAAAGTATAATATGCGATATGTATTTCTTTATAAAATAGACGGATTATCCATTCCTATTATTATTAAGGATTTCTTAGATATCAAGTACGTATATTTAGAAAATACTGGAAAAATTTATAAAAATTCTTTTTCCGAAGACCATAACAACAGTCTATCTGATTGGGGTAAAGTTATTATACCTCTCTTAAAGGATCGTCATCTATATAGCTACATCTTTCTATCTAGTTATCATTTACATAGTTACTATACAGATCTCATCGCGAGAGACGAGCCTGTGTTTGTGAAACGCAAGAAACTAGATATTATAGAGATCGATGAACCTGAGGCATGGAAAAGGGATGTTAGAGTAGAATTCGCGCCATGTGAGCATCAAATTAGATTGAAGGAAGCTATGAAAGTTGACGCTAACTATTTCACTAAAATTAATAATTTTGCTAACGAATTTATTTATTATGAAGATGGTGTGGCATATTGTAGAGTGTGTGGAATAAATATACCTATATTTAATTTAGATGCCGCTGACGTGATTAAAAATACAGTTATCGTTTCCACGTTTAACAAGACTATATTCTTGAGCGAACCATATAGCTATTTCGTTCATAGTCAGCGCTTTATCTTTAATATTATCATGTCTTTTGACAATATTATGAAATCTCAAACTTGGGTAATGAAATACAACATTAACCGACTAATTCTTAACTTTCTTATTGATATAAACTCTAGACGTCAGGAATACGAAAAAAAGTTTTCTTCTGAAATTAAGAGAGGTCTGTTCTTTCTTCGTTTGTCTGCAAACTTATTCGAAAGTCAAGTATCATCTACAGAGTTATTTTATGTTTCCAAGATGCTTAATTTGAACTATATAGTTGCGTTAGTGATCATTCTTAACAGTAGTGCGGACTTTATAGTTTCTTATATGAAATCCAAGAACAAAACGGTAGAAGAATCCACTCTTAAATACGCCATCTCCGTAGTTATATACGATTTCTTGGTTAAGACTAGAATTTGCGAGAAGGGATCGTTGGATACTATAGTTTTATTTACCGATGTATACACATCTATAATGCCGGAGGAATTGGATTTACATTTTCAGAGAATTACATTAGAACTTAGAAAACTAGTATCCATTCAGAGATCGGCATTAGAACCCAATTACGACGTAGAAAGTCGCGGCGAAGAGCTTCCGTTATCCGCATTAAAGTTTTTCGATACAAGCACCATTATAGTTAAGACAATGGCTCCAATACATGCATGCATTAAACAAAAAATTGTTGCACCTACTCCATCTGTAAAACCAACTGATGCATCTCTTAAAAACTTCAAAGAGCTAACATGTGACGAAGATATTAAGATTTTGATTAGAGTTCATGATACTAATGCTACAAAATTAGTCATTTTTCCATCACATCTAAAAATAGAAATCGAGAGAAAAAAACTAATTATACCGCTAAAGAGTTTATACATTACCAATACTCTCAAATATTATTATTCTAACTCCTATTTATACGTTTTCAGATTCGGAGATCCTATGCCATTCGAAGAAGAACTCATAGATCACGAACATGTGCAATACAAAATAAATTGTTACAATATTCTAAGATATCATTTATTACCAGACAGTGACGTGTTTGTATATTTTAGTAATTCATTAAACAGAGAAGCATTGGAATACGCATTTTATATCTTTTTGTCGAAATATGTCAATGTGAAACAATGGATAGACGAAAATATAACTCGTATTAGAGAGTTGTATATGATTAATTTCAATAAC
>MN648051
ATGGACTCTAAAGAGACTATTTTAATTGAGATCATTCCAAAAATAAAATCATATCTACTAGACACGAATATAAGTCCAAAATCCTACAATGACTTTATTTCACGAAATAAAAATATTTTCGTTATCAACCTTTATAACGTATCGACTATCACAGAAGAAGATATAAGATTGTTATACACTACGATAGAACAGAATATTGACGCGGATGATCAAACACTGGTTGCTATTTTTTCATATATAGGATATAAATTTGAACAGACTGTTAAAGAAGAGATTAGTACGAGTTTATCCTTCAATGACAAGAATACTACAGATGAAATGACGTATAACTTGTATGATCTTTTTTTTAACACATTAGACATGTATTTACGACAAAAGAAGATCAGTATCCTGGTAAATGATGATGTTAGAGGTGATGTAATCGTTAGTTATAAAAATAGTGACTTAGTTTCATCATTTAATGCGGAATTAGAACCAGAGATCAAGAAGATACCGTTCAATATGAAAAATCTATTACCGTACTTGGAAAAGAATTTGGACCAACTAAGATTCTCTAAAAAATATTTAGACTTTGCGTATTTATGTAGACACATCGGTATTCCAATTTCCAAAAAAAAGTATAATATGCGATATGTATTTCTTTATAAAATAGACGGATTATCCATTCCTATTATTATTAAGGATTTCTTAGATATCAAGTACGTATATTTAGAAAATACTGGAAAAATTTATAAAAATTCTTTTTCCGAAGACCATAACAACAGTCTATCTGATTGGGGTAAAGTTATTATACCTCTCTTAAAGGATCGTCATCTATATAGCTACATCTTTCTATCTAGTTATCATTTACATAGTTACTATACAGATCTCATCGCGAGAGACGAGCCTGTGTTTGTGAAACGCAAGAAACTAGATATTATAGAGATCGATGAACCTGAGGCATGGAAAAGGGATGTTAGAGTAGAATTCGCGCCATGTGAGCATCAAATTAGATTGAAGGAAGCTATGAAAGTTGACGCTAACTATTTCACTAAAATTAATAATTTTGCTAACGAATTTATTTATTATGAAGATGGTGTGGCATATTGTAGAGTGTGTGGAATAAATATACCTATATTTAATTTAGATGCCGCTGACGTGATTAAAAATACAGTTATCGTTTCCACGTTTAACAAGACTATATTCTTGAGCGAACCATATAGCTATTTCGTTCATAGTCAGCGCTTTATCTTTAATATTATCATGTCTTTTGACAATATTATGAAATCTCAAACTTGGGTAATGAAATACAACATTAACCGACTAATTCTTAACTTTCTTATTGATATAAACTCTAGACGTCAGGAATACGAAAAAAAGTTTTCTTCTGAAATTAAGAGAGGTCTGTTCTTTCTTCGTTTGTCTGCAAACTTATTCGAAAGTCAAGTATCATCTACAGAGTTATTTTATGTTTCCAAGATGCTTAATTTGAACTATATAGTTGCGTTAGTGATCATTCTTAACAGTAGTGCGGACTTTATAGTTTCTTATATGAAATCCAAGAACAAAACGGTAGAAGAATCCACTCTTAAATACGCCATCTCCGTAGTTATATACGATTTCTTGGTTAAGACTAGAATTTGCGAGAAGGGATCGTTGGATACTATAGTTTTATTTACCGATGTATACACATCTATAATGCCGGAGGAATTGGATTTACATTTTCAGAGAATTACATTAGAACTTAGAAAACTAGTATCCATTCAGAGATCGGCATTAGAACCCAATTACGACGTAGAAAGTCGCGGCGAAGAGCTTCCGTTATCCGCATTAAAGTTTTTCGATACAAGCACCATTATAGTTAAGACAATGGCTCCAATACATGCATGCATTAAACAAAAAATTGTTGCACCTACTCCATCTGTAAAACCAACTGATGCATCTCTTAAAAACTTCAAAGAGCTAACATGTGACGAAGATATTAAGATTTTGATTAGAGTTCATGATACTAATGCTACAAAATTAGTCATTTTTCCATCACATCTAAAAATAGAAATCGAGAGAAAAAAACTAATTATACCGCTAAAGAGTTTATACATTACCAATACTCTCAAATATTATTATTCTAACTCCTATTTATACGTTTTCAGATTCGGAGATCCTATGCCATTTGAAGAAGAACTCATAGATCACGAACATGTGCAATACAAAATAAATTGTTACAATATTCTAAGATATTATTTATTACCAGACAGTGACGTGTTTGTATATTTTAGTAATTCATTAAACAGAGAAGCATTGGAATACGCATTTTATATCTTTTTGTCGAAATATGTCAATGTGAAACAATGGATAGACGAAAATATAACTCGTATTAGAGAGTTGTATATGATTAATTTCAATAAC
>KP849471
ATGGACTCTAAAGAGACTATTTTAATTGAGATCATTCCAAAAATAAAATCATATCTACTAGACACGAATATAAGTCCAAAATCCTACAATGACTTTATTTCACGAAATAAAAATATTTTCGTTATCAACCTTTATAACGTATCGACTATCACAGAAGAAGATATAAGATTGCTATACACTACGATAGAACAGAATATTGACGCGGATGATCAAACACTGGTTGCTATTTTTTCGTATATAGGATATAAATTTGAACAGACTGTTAAAGAAGAGATTAGTACGAGTTTATCCTTCAATGACAAGAATACTACAGATGAAATGACGTATAACTTGTATGATCTTTTTTTTAACACATTAGACATGTATTTACGACAAAAGAAGATCAGTATCCTGGTAAATGATGATGTTAGAGGTGATGTAATCGTTAGTTATAAAAATAGTGACTTAGTTTCATCATTTAATGCGGAATTAGAACCAGAGATCAAGAAGATACCGTTCAATATGAAAAATCTATTACCGTACTTGGAAAAGAATTTGGACCAACTAAGATTCTCTAAAAAATATTTAGACTTTGCGTATTTATGTAGACACATCGGTATTCCAATTTCCAAAAAAAAGTATAATATGCGATATGTATTTCTTTATAAAATAGACGGATTATCCATTCCTATTATCATTAAGGATTTCTTAGATATCAAGTATGTATATTTAGAAAATACTGGAAAAATTTATAAAAATTCTTTTTCCGAAGACCATAACAACAGTCTATCTGATTGGGGTAAAGTTATTATACCTCTCTTAAAGGATCGTCATCTATATAGCTACATCTTTCTATCTAGTTATCATTTACATAGTTACTATACAGATCTCATCGCGAGAGACGAGCCTGTGTTTGTGAAACGCAAGAAACTAGATATTATAGAGATCGATGAACCTGAGGCATGGAAAAGGGATGTTAGAGTAGAATTCGCGCCATGTGAGCATCAAATTAGATTGAAGGAAGCTATGAAAGTTGACGCTAACTATTTCACTAAAATTAATAATTTTGCTAACGAATTTATTTATTATGAAGATGGTGTGGCATATTGTAGTGTGTGTGGAATAAATATACCTATATTTAATTTAGATGCCGCTGACGTGATTAAAAATACAGTTATCGTTTCCACGTTTAACAAGACTATATTCTTGAGCGAACCATATAGCTATTTCGTTCATAGTCAGCGCTTTATCTTTAATATTATCATGTCTTTTGACAATATTATGAAATCTCAAACTTGGGTAATGAAATACAACATTAACCGACTAATTCTTAACTTTCTTATTGATATAAACTCTAGACGTCAGGAATACGAAAAAAAGTTTTCTTCTGAAATTAAGAGAGGTCTGTTCTTTCTTCGTTTGTCTGCAAACTTATTCGAAAGTCAAGTATCATCTACAGAGTTATTTTATGTTTCCAAGATGCTTAATTTGAACTATATAGTTGCGTTAGTGATCATTCTTAACAGTAGTGCGGACTTTATAGTTTCTTATATGAAATCCAAGAACAAAACGGTAGAAGAATCCACTCTTAAATACGCCATCTCCGTAGTTATATACGATTTCTTGGTTAAGACTAGAATTTGCGAGAAGGGATCGTTGGATACTATAGTTTTATTTACCGATGTATACACATCTATAATGCCGGAGGAATTGGATTTACATTTTCAGAGAATCACATTAGAACTTAGAAAACTAGTATCCATTCAGAGATCGGCATTAGAACCCAATTACGACGTAGAAAGTCGCGGCGAAGAGCTTCCGTTATCCGCATTAAAGTTTTTCGATACAAGCACCATTATAGTTAAGACAATGGCTCCAATACATACATGCATTAAACAAAAAATTGTTACACCTACTCCATCTGTAAAACCAACTGATGCATCTCTTAAAAACTTCAAAGAGCTAACGTGTGACGAAGATATTAAGATTTTGATTAGAGTTCATGATACTAATGCTACAAAATTAGTCATTTTTCCATCACATCTAAAAATAGAAATCGAGAGAAAAAAACTAATTATACCGCTAAAGAGTTTATACATTACCAATACTCTCAAATATTATTATTCTAACTCCTATTTATACGTTTTCAGATTCGGAGATCCTATGCCATTCGAAGAAGAACTCATAGATCACGAACATGTGCAATACAAAATAAATTGTTACAATATTCTAAGATATCATTTATTACCAGACAGTGACGTGTTTGTATATTTTAGTAATTCATTAAACAGAGAAGCATTGGAATACGCATTTTATATCTTTTTGTCGAAATATGTCAATGTGAAACAATGGATAGACGAAAATATAACTCGTATTAGAGAGTTGTATATGATTAATTTCAATAAC
>KJ642618
ATGGACTCTAAAGAGACTATTTTAATTGAGATCATTCCAAAAATAAAATCATATCTACTAGACACGAATATAAGTCCAAAATCCTACAATGACTTTATTTCACGAAATAAAAATATTTTCGTTATCAACCTTTATAACGTATCGACTATCACAGAAGAAGATATAAGATTGCTATACACTACGATAGAACAGAATATTGACGCGGATGATCAAACACTGGTTGCTATTTTTTCGTATATAGGATATAAATTTGAACAGACTGTTAAAGAAGAGATTAGTACGAGTTTATCCTTCAATGACAAGAATACTACAGATGAAATGACGTATAACTTGTATGATCTTTTTTTTAACACATTAGACATGTATTTACGACAAAAGAAGATCAGTATCCTGGTAAATGATGATGTTAGAGGTGATGTAATCGTTAGTTATAAAAATAGTGACTTAGTTTCATCATTTAATGCGGAATTAGAACCAGAGATCAAGAAGATACCGTTCAATATGAAAAATCTATTACCGTACTTGGAAAAGAATTTGGACCAACTAAGATTCTCTAAAAAATATTTAGACTTTGCGTATTTATGTAGACACATCGGTATTCCAATTTCCAAAAAAAAGTATAATATGCGATATGTATTTCTTTATAAAATAGACGGATTATCCATTCCTATTATCATTAAGGATTTCTTAGATATCAAGTATGTATATTTAGAAAATACTGGAAAAATTTATAAAAATTCTTTTTCCGAAGACCATAACAACAGTCTATCTGATTGGGGTAAAGTTATTATACCTCTCTTAAAGGATCGTCATCTATATAGCTACATCTTTCTATCTAGTTATCATTTACATAGTTACTATACAGATCTCATCGCGAGAGACGAGCCTGTGTTTGTGAAACGCAAGAAACTAGATATTATAGAGATCGATGAACCTGAGGCATGGAAAAGGGATGTTAGAGTAGAATTCGCGCCATGTGAGCATCAAATTAGATTGAAGGAAGCTATGAAAGTTGACGCTAACTATTTCACTAAAATTAATAATTTTGCTAACGAATTTATTTATTATGAAGATGGTGTGGCATATTGTAGCGTGTGTGGAATAAATATACCTATATTTAATTTAGATGCCGCTGACGTGATTAAAAATACAGTTATCGTTTCCACGTTTAACAAGACTATATTCTTGAGCGAACCATATAGCTATTTCGTTCATAGTCAGCGCTTTATCTTTAATATTATCATGTCTTTTGACAATATTATGAAATCTCAAACTTGGGTAATGAAATACAACATTAACCGACTAATTCTTAACTTTCTTATTGATATAAACTCTAGACGTCAGGAATACGAAAAAAAGTTTTCTTCTGAAATTAAGAGAGGTCTGTTCTTTCTTCGTTTGTCTGCAAACTTATTCGAAAGTCAAGTATCATCTACAGAGTTATTTTATGTTTCCAAGATGCTTAATTTGAACTATATAGTTGCGTTAGTGATCATTCTTAACAGTAGTGCGGACTTTATAGTTTCTTATATGAAATCCAAGAACAAAACGGTAGAAGAATCCACTCTTAAATACGCCATCTCCGTAGTTATATACGATTTCTTGGTTAAGACTAGAATTTGCGAGAAGGGATCGTTGGATACTATAGTTTTATTTACCGATGTATACACATCTATAATGCCGGAGGAATTGGATTTACATTTTCAGAGAATCACATTAGAACTTAGAAAACTAGTATCCATTCAGAGATCGGCATTAGAACCCAATTACGACGTAGAAAGTCGCGGCGAAGAGCTTCCGTTATCCGCATTAAAGTTTTTCGATACAAGCACCATTATAGTTAAGACAATGGCTCCAATACATACATGCATTAAACAAAAAATTGTTACACCTACTCCATCTGTAAAACCAACTGATGCATCTCTTAAAAACTTCAAAGAGCTAACGTGTGACGAAGATATTAAGATTTTGATTAGAGTTCATGATACTAATGCTACAAAATTAGTCATTTTTCCATCACATCTAAAAATAGAAATCGAGAGAAAAAAACTAATTATACCGCTAAAGAGTTTATACATTACCAATACTCTCAAATATTATTATTCTAACTCCTATTTATACGTTTTCAGATTCGGAGATCCTATGCCATTCGAAGAAGAACTCATAGATCACGAACATGTGCAATACAAAATAAATTGTTACAATATTCTAAGATATCATTTATTACCAGACAGTGACGTGTTTGTATATTTTAGTAATTCATTAAACAGAGAAGCATTGGAATACGCATTTTATATCTTTTTGTCGAAATATGTCAATGTGAAACAATGGATAGACGAAAATATAACTCGTATTAGAGAGTTGTATATGATTAATTTCAATAAC
>OP339849
ATGGACTCTAAAGAGACTATTTTAATTGAGATCATTCCAAAAATAAAATCATATCTACTAGACACGAATATAAGTCCAAAATCCTACAATGACTTTATTTCACGAAATAAAAATATTTTCGTTATCAACCTTTATAACGTATCGACTATCACAGAAGAAGATATAAGATTGTTATACACTACGATAGAACAGAATATTGACGCGGATGATCAAACACTGGTTGCTATTTTTTCATATATAGGATATAAATTTGAACAGACTGTTAAAGAAGAGATTAGTACGAGTTTATCCTTCAATGACAAGAATACTACAGATGAAATGACGTATAACTTGTATGATCTTTTTTTTAACACATTAGACATGTATTTACGACAAAAGAAGATCAGTATCCTGGTAAATGATGATGTTAGAGGTGATGTAATCGTTAGTTATAAAAATAGTGACTTAGTTTCATCATTTAATGCGGAATTAGAACCAGAGATCAAGAAGATACCGTTCAATATGAAAAATCTATTACCGTACTTGGAAAAGAATTTGGACCAACTAAGATTCTCTAAAAAATATTTAGACTTTGCATATTTATGTAGACACATCGGTATTCCAATTTCCAAAAAAAAGTATAATATGCGATATGTATTTCTTTATAAAATAGACGGATTATCCATTCCTATTATTATTAAGGATTTCTTAGATATCAAGTACGTATATTTAGAAAATACTGGAAAAATTTATAAAAATTCTTTTTCCGAAGACCATAACAACAGTCTATCTGATTGGGGTAAAGTTATTATACCTCTCTTAAAGGATCGTCATCTATATAGCTACATCTTTCTATCTAGTTATCATTTACATAGTTACTATACAGATCTCATCGCGAGAGACGAGCCTGTGTTTGTGAAACGCAAGAAACTAGATATTATAGAGATCGATGAACCTGAGGCATGGAAAAGGGATGTTAGAGTAGAATTCGCGCCATGTGAGCATCAAATTAGATTGAAGGAAGCTATGAAAGTTGACGCTAACTATTTCACTAAAATTAATAATTTTGCTAACGAATTTATTTATTATGAAGATGGTGTGGCATATTGTAGAGTGTGTGGAATAAATATACCTATATTTAATTTAGATGCCGCTGACGTGATTAAAAATACAGTTATCGTTTCCACGTTTAACAAGACTATATTCTTGAGCGAACCATATAGCTATTTCGTTCATAGTCAGCGCTTTATCTTTAATATTATCATGTCTTTTGACAATATTATGAAATCTCAAACTTGGGTAATGAAATACAACATTAACCGACTAATTCTTAACTTTCTTATTGATATAAACTCTAGACGTCAGGAATACGAAAAAAAGTTTTCTTCTGAAATTAAGAGAGGTCTGTTCTTTCTTCGTTTGTCTGCAAACTTATTCGAAAGTCAAGTATCATCTACAGAGTTATTTTATGTTTCCAAGATGCTTAATTTGAACTATATAGTTGCGTTAGTGATCATTCTTAACAGTAGTGCGGACTTTATAGTTTCTTATATGAAATCCAAGAACAAAACGGTAGAAGAATCCACTCTTAAATACGCCATCTCCGTAGTTATATACGATTTCTTGGTTAAGACTAGAATTTGCGAGAAGGGATCGTTGGATACTATAGTTTTATTTACCGATGTATACACATCTATAATGCCGGAGGAATTGGATTTACATTTTCAGAGAATTACATTAGAACTTAGAAAACTAGTATCCATTCAGAGATCGGCATTAGAACCCAATTACGACGTAGAAAGTCGCGGCGAAGAGCTTCCGTTATCCGCATTAAAGTTTTTCGATACAAGCACCATTATAGTTAAGACAATGGCTCCAATACATGCATGCATTAAACAAAAAATTGTTGCACCTACTCCATCTGTAAAACCAACTGATGCATCTCTTAAAAACTTCAAAGAGCTAACATGTGACGAAGATATTAAGATTTTGATTAGAGTTCATGATACTAATGCTACAAAATTAGTCATTTTTCCATCACATCTAAAAATAGAAATCGAGAGAAAAAAACTAATTATACCGCTAAAGAGTTTATACATTACCAATACTCTCAAATATTATTATTCTAACTCCTATTTATACGTTTTCAGATTCGGAGATCCTATGCCATTTGAAGAAGAACTCATAGATCACGAACATGTGCAATACAAAATAAATTGTTACAATATTCTAAGATATTATTTATTACCAGACAGTGACGTGTTTGTATATTTTAGTAATTCATTAAACAGAGAAGCATTGGAATACGCATTTTATATCTTTTTGTCGAAATATGTCAATGTGAAACAATGGATAGACGAAAATATAACTCGTATTAGAGAGTTGTATATGATTAATTTCAATAAC
>OP328312
ATGGACTCTAAAGAGACTATTTTAATTGAGATCATTCCAAAAATAAAATCATATCTACTAGACACGAATATAAGTCCAAAATCCTACAATGACTTTATTTCACGAAATAAAAATATTTTCGTTATCAACCTTTATAACGTATCGACTATCACAGAAGAAGATATAAGATTGTTATACACTACGATAGAACAGAATATTGACGCGGATGATCAAACACTGGTTGCTATTTTTTCATATATAGGATATAAATTTGAACAGACTGTTAAAGAAGAGATTAGTACGAGTTTATCCTTCAATGACAAGAATACTACAGATGAAATGACGTATAACTTGTATGATCTTTTTTTTAACACATTAGACATGTATTTACGACAAAAGAAGATCAGTATCCTGGTAAATGATGATGTTAGAGGTGATATAATCGTTAGTTATAAAAATAGTGACTTAGTTTCATCATTTAATGCGGAATTAGAACCAGAGATCAAGAAGATACCGTTCAATATGAAAAATCTATTACCGTACTTGGAAAAGAATTTGGACCAACTAAGATTCTCTAAAAAATATTTAGACTTTGCGTATTTATGTAGACACATCGGTATTCCAATTTCCAAAAAAAAGTATAATATGCGATATGTATTTCTTTATAAAATAGACGGATTATCCATTCCTATTATTATTAAGGATTTCTTAGATATCAAGTACGTATATTTAGAAAATACTGGAAAAATTTATAAAAATTCTTTTTCCGAAGACCATAACAACAGTCTATCTGATTGGGGTAAAGTTATTATACCTCTCTTAAAGGATCGTCATCTATATAGCTACATCTTTCTATCTAGTTATCATTTACATAGTTACTATACAGATCTCATCGCGAGAGACGAGCCTGTGTTTGTGAAACGCAAGAAACTAGATATTATAGAGATCGATGAACCTGAGGCATGGAAAAGGGATGTTAGAGTAGAATTCGCGCCATGTGAGCATCAAATTAGATTGAAGGAAGCTATGAAAGTTGACGCTAACTATTTCACTAAAATTAATAATTTTGCTAACGAATTTATTTATTATGAAGATGGTGTGGCATATTGTAGAGTGTGTGGAATAAATATACCTATATTTAATTTAGATGCCGCTGACGTGATTAAAAATACAGTTATCGTTTCCACGTTTAACAAGACTATATTCTTGAGCGAACCATATAGCTATTTCGTTCATAGTCAGCGCTTTATCTTTAATATTATCATGTCTTTTGACAATATTATGAAATCTCAAACTTGGGTAATGAAATACAACATTAACCGACTAATTCTTAACTTTCTTATTGATATAAACTCTAGACGTCAGGAATACGAAAAAAAGTTTTCTTCTGAAATTAAGAGAGGTCTGTTCTTTCTTCGTTTGTCTGCAAACTTATTCGAAAGTCAAGTATCATCTACAGAGTTATTTTATGTTTCCAAGATGCTTAATTTGAACTATATAGTTGCGTTAGTGATCATTCTTAACAGTAGTGCGGACTTTATAGTTTCTTATATGAAATCCAAGAACAAAACGGTAGAAGAATCCACTCTTAAATACGCCATCTCCGTAGTTATATACGATTTCTTGGTTAAGACTAGAATTTGCGAGAAGGGATCGTTGGATACTATAGTTTTATTTACCGATGTATACACATCTATAATGCCGGAGGAATTGGATTTACATTTTCAGAGAATTACATTAGAACTTAGAAAACTAGTATCCATTCAGAGATCGGCATTAGAACCCAATTACGACGTAGAAAGTCGCGGCGAAGAGCTTCCGTTATCCGCATTAAAGTTTTTCGATACAAGCACCATTATAGTTAAGACAATGGCTCCAATACATGCATGCATTAAACAAAAAATTGTTGCACCTACTCCATCTGTAAAACCAACTGATGCATCTCTTAAAAACTTCAAAGAGCTAACATGTGACGAAGATATTAAGATTTTGATTAGAGTTCATGATACTAATGCTACAAAATTAGTCATTTTTCCATCACATCTAAAAATAGAAATCGAGAGAAAAAAACTAATTATACCGCTAAAGAGTTTATACATTACCAATACTCTCAAATATTATTATTCTAACTCCTATTTATACGTTTTCAGATTCGGAGATCCTATGCCATTTGAAGAAGAACTCATAGATCACGAACATGTGCAATACAAAATAAATTGTTACAATATTCTAAGATATTATTTATTACCAGACAGTGACGTGTTTGTATATTTTAGTAATTCATTAAACAGAGAAGCATTGGAATACGCATTTTATATCTTTTTGTCGAAATATGTCAATGTGAAACAATGGATAGACGAAAATATAACTCGTATTAGAGAGTTGTATATGATTAATTTCAATAAC
>OP263628
ATGGACTCTAAAGAGACTATTTTAATTGAGATCATTCCAAAAATAAAATCATATCTACTAGACACGAATATAAGTCCAAAATCCTACAATGACTTTATTTCACGAAATAAAAATATTTTCGTTATCAACCTTTATAACGTATCGACTATCACAGAAGAAGATATAAGATTGTTATACACTACGATAGAACAGAATATTGACGCGGATGATCAAACACTGGTTGCTATTTTTTCATATATAGGATATAAATTTGAACAGACTGTTAAAGAAGAGATTAGTACGAGTTTATCCTTCAATGACAAGAATACTACAGATGAAATGACGTATAACTTGTATGATCTTTTTTTTAACACATTAGACATGTATTTACGACAAAAGAAGATCAGTATCCTGGTAAATGATGATGTTAGAGGTGATGTAATCGTTAGTTATAAAAATAGTGACTTAGTTTCATCATTTAATGCGGAATTAGAACCAGAGATCAAGAAGATACCGTTCAATATGAAAAATCTATTACCGTACTTGGAAAAGAATTTGGACCAACTAAGATTCTCTAAAAAATATTTAGACTTTGCGTATTTATGTAGACACATCGGTATTCCAATTTCCAAAAAAAAGTATAATATGCGATATGTATTTCTTTATAAAATAGACGGATTATCCATTCCTATTATTATTAAGGATTTCTTAGATATCAAGTACGTATATTTAGAAAATACTGGAAAAATTTATAAAAATTCTTTTTCCGAAGACCATAACAACAGTCTATCTGATTGGGGTAAAGTTATTATACCTCTCTTAAATGATCGTCATCTATATAGCTACATCTTTCTATCTAGTTATCATTTACATAGTTACTATACAGATCTCATCGCGAGAGACGAGCCTGTGTTTGTGAAACGCAAGAAACTAGATATTATAGAGATCGATGAACCTGAGGCATGGAAAAGGGATGTTAGAGTAGAATTCGCGCCATGTGAGCATCAAATTAGATTGAAGGAAGCTATGAAAGTTGACGCTAACTATTTCACTAAAATTAATAATTTTGCTAACGAATTTATTTATTATGAAGATGGTGTGGCATATTGTAGAGTGTGTGGAATAAATATACCTATATTTAATTTAGATGCCGCTGACGTGATTAAAAATACAGTTATCGTTTCCACGTTTAACAAGACTATATTCTTGAGCGAACCATATAGCTATTTCGTTCATAGTCAGCGCTTTATCTTTAATATTATCATGTCTTTTGACAATATTATGAAATCTCAAACTTGGGTAATGAAATACAACATTAACCGACTAATTCTTAACTTTCTTATTGATATAAACTCTAGACGTCAGGAATACGAAAAAAAGTTTTCTTCTGAAATTAAGAGAGGTCTGTTCTTTCTTCGTTTGTCTGCAAACTTATTCGAAAGTCAAGTATCATCTACAGAGTTATTTTATGTTTCCAAGATGCTTAATTTGAACTATATAGTTGCGTTAGTGATCATTCTTAACAGTAGTGCGGACTTTATAGTTTCTTATATGAAATCCAAGAACAAAACGGTAGAAGAATCCACTCTTAAATACGCCATCTCCGTAGTTATATACGATTTCTTGGTTAAGACTAGAATTTGCGAGAAGGGATCGTTGGATACTATAGTTTTATTTACCGATGTATACACATCTATAATGCCGGAGGAATTGGATTTACATTTTCAGAGAATTACATTAGAACTTAGAAAACTAGTATCCATTCAGAGATCGGCATTAGAACCCAATTACGACGTAGAAAGTCGCGGCGAAGAGCTTCCGTTATCCGCATTAAAGTTTTTCGATACAAGCACCATTATAGTTAAGACAATGGCTCCAATACATGCATGCATTAAACAAAAAATTGTTGCACCTACTCCATCTGTAAAACCAACTGATGCATCTCTTAAAAACTTCAAAGAGCTAACATGTGACGAAGATATTAAGATTTTGATTAGAGTTCATGATACTAATGCTACAAAATTAGTCATTTTTCCATCACATCTAAAAATAGAAATCGAGAGAAAAAAACTAATTATACCGCTAAAGAGTTTATACATTACCAATACTCTCAAATATTATTATTCTAACTCCTATTTATACGTTTTCAGATTCGGAGATCCTATGCCATTTGAAGAAGAACTCATAGATCACGAACATGTGCAATACAAAATAAATTGTTACAATATTCTAAGATATTATTTATTACCAGACAGTGACGTGTTTGTATATTTTAGTAATTCATTAAACAGAGAAGCATTGGAATACGCATTTTATATCTTTTTGTCGAAATATGTCAATGTGAAACAATGGATAGACGAAAATATAACTCGTATTAGAGAGTTGTATATGATTAATTTCAATAAC
>OP215237
ATGGACTCTAAAGAGACTATTTTAATTGAGATCATTCCAAAAATAAAATCATATCTACTAGACACGAATATAAGTCCAAAATCCTACAATGACTTTATTTCACGAAATAAAAATATTTTCGTTATCAACCTTTATAACGTATCGACTATCACAGAAGAAGATATAAGATTGTTATACACTACGATAGAACAGAATATTGACGCGGATGATCAAACACTGGTTGCTATTTTTTCATATATAGGATATAAATTTGAACAGACTGTTAAAGAAGAGATTAGTACGAGTTTATCCTTCAATGACAAGAATACTACAGATGAAATGACGTATAACTTGTATGATCTTTTTTTTAACACATTAGACATGTATTTACGACAAAAGAAGATCAGTATCCTGGTAAATGATGATGTTAGAGGTGATGTAATCGTTAGTTATAAAAATAGTGACTTAGTTTCATCATTTAATGCGGAATTAGAACCAGAGATCAAGAAGATACCGTTCAATATGAAAAATCTATTACCGTACTTGGAAAAGAATTTGGACCAACTAAGATTCTCTAAAAAATATTTAGACTTTGCGTATTTATGTAGACACATCGGTATTCCAATTTCCAAAAAAAAGTATAATATGCGATATGTATTTCTTTATAAAATAGACGGATTATCCATTCCTATTATTATTAAGGATTTCTTAGATATCAAGTACGTATATTTAGAAAATACTGGAAAAATTTATAAAAATTCTTTTTCCGAAGACCATAACAACAGTCTATCTGATTGGGGTAAAGTTATTATACCTCTCTTAAAGGATCGTCATCTATATAGCTACATCTTTCTATCTAGTTATCATTTACATAGTTACTATACAGATCTCATCGCGAGAGACGAGCCTGTGTTTGTGAAACGCAAGAAACTAGATATTATAGAGATCGATGAACCTGAGGCATGGAAAAGGGATGTTAGAGTAGAATTCGCGCCATGTGAGCATCAAATTAGATTGAAGGAAGCTATGAAAGTTGACGCTAACTATTTCACTAAAATTAATAATTTTGCTAACGAATTTATTTATTATGAAGATGGTGTGGCATATTGTAGAGTGTGTGGAATAAATATACCTATATTTAATTTAGATGCCGCTGACGTGATTAAAAATACAGTTATCGTTTCCACGTTTAACAAGACTATATTCTTGAGCGAACCATATAGCTATTTCGTTCATAGTCAGCGCTTTATCTTTAATATTATCATGTCTTTTGACAATATTATGAAATCTCAAACTTGGGTAATGAAATACAACATTAACCGACTAATTCTTAACTTTCTTATTGATATAAACTCTAGACGTCAGGAATACGAAAAAAAGTTTTCTTCTGAAATTAAGAGAGGTCTGTTCTTTCTTCGTTTGTCTGCAAACTTATTCGAAAGTCAAGTATCATCTACAGAGTTATTTTATGTTTCCAAGATGCTTAATTTGAACTATATAGTTGCGTTAGTGATCATTCTTAACAGTAGTGCGGACTTTATAGTTTCTTATATGAAATCCAAGAACAAAACGGTAGAAGAATCCACTCTTAAATACGCCATCTCCGTAGTTATATACGATTTCTTGGTTAAGACTAGAATTTGCGAGAAGGGATCGTTGGATACTATAGTTTTATTTACCGATGTATACACATCTATAATGCCGGAGGAATTGGATTTACATTTTCAGAGAATTACATTAGAACTTAGAAAACTAGTATCCATTCAGAGATCGGCATTAGAACCCAATTACGACGTAGAAAGTCGCGGCGAAGAGCTTCCGTTATCCGCATTAAAGTTTTTCGATACAAGCACCATTATAGTTAAGACAATGGCTCCAATACATGCATGCATTAAACAAAAAATTGTTGCACCTACTCCATCTGTAAAACCAACTGATGCATCTCTTAAAAACTTCAAAGAGCTAACATGTGACGAAGATATTAAGATTTTGATTAGAGTTCATGATACTAATGCTACAAAATTAGTCATTTTTCCATCACATCTAAAAATAGAAATCGAGAGAAAAAAACTAATTATACCGCTAAAGAGTTTATACATTACCAATACTCTCAAATATTATTATTCTAACTCCTATTTATACGTTTTCAGATTCGGAGATCCTATGCCATTTGAAGAAGAACTCATAGATCACGAACATGCGCAATACAAAATAAATTGTTACAATATTCTAAGATATTATTTATTACCAGACAGTGACGTGTTTGTATATTTTAGTAATTCATTAAACAGAGAAGCATTGGAATACGCATTTTATATCTTTTTGTCGAAATATGTCAATGTGAAACAATGGATAGACGAAAATATAACTCGTATTAGAGAGTTGTATATGATTAATTTCAATAAC
>OP205113
ATGGACTCTAAAGAGACTATTTTAATTGAGATCATTCCAAAAATAAAATCATATCTACTAGACACGAATATAAGTCCAAAATCCTACAATGACTTTATTTCACGAAATAAAAATATTTTCGTTATCAACCTTTATAACGTATCGACTATCAAAGAAGAAGATATAAGATTGTTATACACTACGATAGAACAGAATATTGACGCGGATGATCAAACACTGGTTGCTATTTTTTCATATATAGGATATAAATTTGAACAGACTGTTAAAGAAGAGATTAGTACGAGTTTATCCTTCAATGACAAGAATACTACAGATGAAATGACGTATAACTTGTATGATCTTTTTTTTAACACATTAGACATGTATTTACGACAAAAGAAGATCAGTATCCTGGTAAATGATGATGTTAGAGGTGATGTAATCGTTAGTTATAAAAATAGTGACTTAGTTTCATCATTTAATGCGGAATTAGAACCAGAGATCAAGAAGATACCGTTCAATATGAAAAATCTATTACCGTACTTGGAAAAGAATTTGGACCAACTAAGATTCTCTAAAAAATATTTAGACTTTGCGTATTTATGTAGACACATCGGTATTCCAATTTCCAAAAAAAAGTATAATATGCGATATGTATTTCTTTATAAAATAGACGGATTATCCATTCCTATTATTATTAAGGATTTCTTAGATATCAAGTACGTATATTTAGAAAATACTGGAAAAATTTATAAAAATTCTTTTTCCGAAGACCATAACAACAGTCTATCTGATTGGGGTAAAGTTATTATACCTCTCTTAAAGGATCGTCATCTATATAGCTACATCTTTCTATCTAGTTATCATTTACATAGTTACTATACAGATCTCATCGCGAGAGACGAGCCTGTGTTTGTGAAACGCAAGAAACTAGATATTATAGAGATCGATGAACCTGAGGCATGGAAAAGGGATGTTAGAGTAGAATTCGCGCCATGTGAGCATCAAATTAGATTGAAGGAAGCTATGAAAGTTGACGCTAACTATTTCACTAAAATTAATAATTTTGCTAACGAATTTATTTATTATGAAGATGGTGTGGCATATTGTAGAGTGTGTGGAATAAATATACCTATATTTAATTTAGATGCCGCTGACGTGATTAAAAATACAGTTATCGTTTCCACGTTTAACAAGACTATATTCTTGAGCGAACCATATAGCTATTTCGTTCATAGTCAGCGCTTTATCTTTAATATTATCATGTCTTTTGACAATATTATGAAATCTCAAACTTGGGTAATGAAATACAACATTAACCGACTAATTCTTAACTTTCTTATTGATATAAACTCTAGACGTCAGGAATACGAAAAAAAGTTTTCTTCTGAAATTAAGAGAGGTCTGTTCTTTCTTCGTTTGTCTGCAAACTTATTCGAAAGTCAAGTATCATCTACAGAGTTATTTTATGTTTCCAAGATGCTTAATTTGAACTATATAGTTGCGTTAGTGATCATTCTTAACAGTAGTGCGGACTTTATAGTTTCTTATATGAAATCCAAGAACAAAACGGTAGAAGAATCCACTCTTAAATACGCCATCTCCGTAGTTATATACGATTTCTTGGTTAAGACTAGAATTTGCGAGAAGGGATCGTTGGATACTATAGTTTTATTTACCGATGTATACACATCTATAATGCCGGAGGAATTGGATTTACATTTTCAGAGAATTACATTAGAACTTAGAAAACTAGTATCCATTCAGAGATCGGCATTAGAACCCAATTACGACGTAGAAAGTCGCGGCGAAGAGCTTCCGTTATCCGCATTAAAGTTTTTCGATACAAGCACCATTATAGTTAAGACAATGGCTCCAATACATGCATGCATTAAACAAAAAATTGTTGCACCTACTCCATCTGTAAAACCAACTGATGCATCTCTTAAAAACTTCAAAGAGCTAACATGTGACGAAGATATTAAGATTTTGATTAGAGTTCATGATACTAATGCTACAAAATTAGTCATTTTTCCATCACATCTAAAAATAGAAATCGAGAGAAAAAAACTAATTATACCGCTAAAGAGTTTATACATTACCAATACTCTCAAATATTATTATTCTAACTCCTATTTATACGTTTTCAGATTCGGAGATCCTATGCCATTTGAAGAAGAACTCATAGATCACGAACATGTGCAATACAAAATAAATTGTTACAATATTCTAAGATATTATTTATTACCAGACAGTGACGTGTTTGTATATTTTAGTAATTCATTAAACAGAGAAGCATTGGAATACGCATTTTATATCTTTTTGTCGAAATATGTCAATGTGAAACAATGGATAGACGAAAATATAACTCGTATTAGAGAGTTGTATATGATTAATTTCAATAAC
>OP205073
ATGGACTCTAAAGAGACTATTTTAATTGAGATCATTCCAAAAATAAAATCATATCTACTAGACACGAATATAAGTCCAAAATCCTACAATGACTTTATTTCACGAAATAAAAATATTTTCGTTATCAACCTTTATAACGTATCGACTATCACAGAAGAAGATATAAGATTGTTATACACTACGATAGAACAGAATATTGACGCGGATGATCAAACACTGGTTGCTATTTTTTCATATATAGGATATAAATTTGAACAGACTGTTAAAGAAGAGATTAGTACGAGTTTATCCTTCAATGACAAGAATACTACAGATGAAATGACGTATAACTTGTATGATCTTTTTTTTAACACATTAGACATGTATTTACGACAAAAGAAGATCAGTATCCTGGTAAATGATGATGTTAGAGGTGATGTAATCGTTAGTTATAAAAATAGTGACTTAGTTTCATCATTTAATGCGGAATTAGAACCAGAGATCAAGAAGATACCGTTCAATATGAAAAATCTATTACCGTACTTGGAAAAGAATTTGGACCAACTAAGATTCTCTAAAAAATATTTAGACTTTGCGTATTTATGTAGACACATCGGTATTCCAATTTCCAAAAAAAAGTATAATATGCGATATGTATTTCTTTATAAAATAGACGGATTATCCATTCCTATTATTATTAAGGATTTCTTAAATATCAAGTACGTATATTTAGAAAATACTGGAAAAATTTATAAAAATTCTTTTTCCGAAGACCATAACAACAGTCTATCTGATTGGGGTAAAGTTATTATACCTCTCTTAAAGGATCGTCATCTATATAGCTACATCTTTCTATCTAGTTATCATTTACATAGTTACTATACAGATCTCATCGCGAGAGACGAGCCTGTGTTTGTGAAACGCAAGAAACTAGATATTATAGAGATCGATGAACCTGAGGCATGGAAAAGGGATGTTAGAGTAGAATTCGCGCCATGTGAGCATCAAATTAGATTGAAGGAAGCTATGAAAGTTGACGCTAACTATTTCACTAAAATTAATAATTTTGCTAACGAATTTATTTATTATGAAGATGGTGTGGCATATTGTAGAGTGTGTGGAATAAATATACCTATATTTAATTTAGATGCCGCTGACGTGATTAAAAATACAGTTATCGTTTCCACGTTTAACAAGACTATATTCTTGAGCGAACCATATAGCTATTTCGTTCATAGTCAGCGCTTTATCTTTAATATTATCATGTCTTTTGACAATATTATGAAATCTCAAACTTGGGTAATGAAATACAACATTAACCGACTAATTCTTAACTTTCTTATTGATATAAACTCTAGACGTCAGGAATACGAAAAAAAGTTTTCTTCTGAAATTAAGAGAGGTCTGTTCTTTCTTCGTTTGTCTGCAAACTTATTCGAAAGTCAAGTATCATCTACAGAGTTATTTTATGTTTCCAAGATGCTTAATTTGAACTATATAGTTGCGTTAGTGATCATTCTTAACAGTAGTGCGGACTTTATAGTTTCTTATATGAAATCCAAGAACAAAACGGTAGAAGAATCCACTCTTAAATACGCCATCTCCGTAGTTATATACGATTTCTTGGTTAAGACTAGAATTTGCGAGAAGGGATCGTTGGATACTATAGTTTTATTTACCGATGTATACACATCTATAATGCCGGAGGAATTGGATTTACATTTTCAGAGAATTACATTAGAACTTAGAAAACTAGTATCCATTCAGAGATCGGCATTAGAACCCAATTACGACGTAGAAAGTCGCGGCGAAGAGCTTCCGTTATCCGCATTAAAGTTTTTCGATACAAGCACCATTATAGTTAAGACAATGGCTCCAATACATGCATGCATTAAACAAAAAATTGTTGCACCTACTCCATCTGTAAAACCAACTGATGCATCTCTTAAAAACTTCAAAGAGCTAACATGTGACGAAGATATTAAGATTTTGATTAGAGTTCATGATACTAATGCTACAAAATTAGTCATTTTTCCATCACATCTAAAAATAGAAATCGAGAGAAAAAAACTAATTATACCGCTAAAGAGTTTATACATTACCAATACTCTCAAATATTATTATTCTAACTCCTATTTATACGTTTTCAGATTCGGAGATCCTATGCCATTTGAAGAAGAACTCATAGATCACGAACATGTGCAATACAAAATAAATTGTTACAATATTCTAAGATATTATTTATTACCAGACAGTGACGTGTTTGTATATTTTAGTAATTCATTAAACAGAGAAGCATTGGAATACGCATTTTATATCTTTTTGTCGAAATATGTCAATGTGAAACAATGGATAGACGAAAATATAACTCGTATTAGAGAGTTGTATATGATTAATTTCAATAAC
>OP184765
ATGGACTCTAAAGAGACTATTTTAATTGAGATCATTCCAAAAATAAAATCATATCTACTAGACACGAATATAAGTCCAAAATCCTACAATGACTTTATTTCACGAAATAAAAATATTTTCGTTATCAACCTTTATAACGTATCGACTATCACAGAAGAAGATATAAGATTGTTATACACTACGATAGAACAGAATGTTGACGCGGATGATCAAACACTGGTTGCTATTTTTTCATATATAGGATATAAATTTGAACAGACTGTTAAAGAAGAGATTAGTACGAGTTTATCCTTCAATGACAAGAATACTACAGATGAAATGACGTATAACTTGTATGATCTTTTTTTTAACACATTAGACATGTATTTACGACAAAAGAAGATCAGTATCCTGGTAAATGATGATGTTAGAGGTGATGTAATCGTTAGTTATAAAAATAGTGACTTAGTTTCATCATTTAATGCGGAATTAGAACCAGAGATCAAGAAGATACCGTTCAATATGAAAAATCTATTACCGTACTTGGAAAAGAATTTGGACCAACTAAGATTCTCTAAAAAATATTTAGACTTTGCGTATTTATGTAGACACATCGGTATTCCAATTTCCAAAAAAAAGTATAATATGCGATATGTATTTCTTTATAAAATAGACGGATTATCCATTCCTATTATTATTAAGGATTTCTTAGATATCAAGTACGTATATTTAGAAAATACTGGAAAAATTTATAAAAATTCTTTTTCCGAAGACCATAACAACAGTCTATCTGATTGGGGTAAAGTTATTATACCTCTCTTAAAGGATCGTCATCTATATAGCTACATCTTTCTATCTAGTTATCATTTACATAGTTACTATACAGATCTCATCGCGAGAGACGAGCCTGTGTTTGTGAAACGCAAGAAACTAGATATTATAGAGATCGATGAACCTGAGGCATGGAAAAGGGATGTTAGAGTAGAATTCGCGCCATGTGAGCATCAAATTAGATTGAAGGAAGCTATGAAAGTTGACGCTAACTATTTCACTAAAATTAATAATTTTGCTAACGAATTTATTTATTATGAAGATGGTGTGGCATATTGTAGAGTGTGTGGAATAAATATACCTATATTTAATTTAGATGCCGCTGACGTGATTAAAAATACAGTTATCGTTTCCACGTTTAACAAGACTATATTCTTGAGCGAACCATATAGCTATTTCGTTCATAGTCAGCGCTTTATCTTTAATATTATCATGTCTTTTGACAATATTATGAAATCTCAAACTTGGGTAATGAAATACAACATTAACCGACTAATTCTTAACTTTCTTATTGATATAAACTCTAGACGTCAGGAATACGAAAAAAAGTTTTCTTCTGAAATTAAGAGAGGTCTGTTCTTTCTTCGTTTGTCTGCAAACTTATTCGAAAGTCAAGTATCATCTACAGAGTTATTTTATGTTTCCAAGATGCTTAATTTGAACTATATAGTTGCGTTAGTGATCATTCTTAACAGTAGTGCGGACTTTATAGTTTCTTATATGAAATCCAAGAACAAAACGGTAGAAGAATCCACTCTTAAATACGCCATCTCCGTAGTTATATACGATTTCTTGGTTAAGACTAGAATTTGCGAGAAGGGATCGTTGGATACTATAGTTTTATTTACCGATGTATACACATCTATAATGCCGGAGGAATTGGATTTACATTTTCAGAGAATTACATTAGAACTTAGAAAACTAGTATCCATTCAGAGATCGGCATTAGAACCCAATTACGACGTAGAAAGTCGCGGCGAAGAGCTTCCGTTATCCGCATTAAAGTTTTTCGATACAAGCACCATTATAGTTAAGACAATGGCTCCAATACATGCATGCATTAAACAAAAAATTGTTGCACCTACTCCATCTGTAAAACCAACTGATGCATCTCTTAAAAACTTCAAAGAGCTAACATGTGACGAAGATATTAAGATTTTGATTAGAGTTCATGATACTAATGCTACAAAATTAGTCATTTTTCCATCACATCTAAAAATAGAAATCGAGAGAAAAAAACTAATTATACCGCTAAAGAGTTTATACATTACCAATACTCTCAAATATTATTATTCTAACTCCTATTTATACGTTTTCAGATTCGGAGATCCTATGCCATTTGAAGAAGAACTCATAGATCACGAACATGTGCAATACAAAATAAATTGTTACAATATTCTAAGATATTATTTATTACCAGACAGTGACGTGTTTGTATATTTTAGTAATTCATTAAACAGAGAAGCATTGGAATACGCATTTTATATCTTTTTGTCGAAATATGTCAATGTGAAACAATGGATAGACGAAAATATAACTCGTATTAGAGAGTTGTATATGATTAATTTCAATAAC
>OP013005
ATGGACTCTAAAGAGACTATTTTAATTGAGATCATTCCAAAAATAAAATCATATCTACTAGACACGAATATAAGTCCAAAATCCTACAATGACTTTATTTCACAAAATAAAAATATTTTCGTTATCAACCTTTATAACGTATCGACTATCACAGAAGAAGATATAAGATTGTTATACACTACGATAGAACAGAATATTGACGCGGATGATCAAACACTGGTTGCTATTTTTTCATATATAGGATATAAATTTGAACAGACTGTTAAAGAAGAGATTAGTACGAGTTTATCCTTCAATGACAAGAATACTACAGATGAAATGACGTATAACTTGTATGATCTTTTTTTTAACACATTAGACATGTATTTACGACAAAAGAAGATCAGTATCCTGGTAAATGATGATGTTAGAGGTGATGTAATCGTTAGTTATAAAAATAGTGACTTAGTTTCATCATTTAATGCGGAATTAGAACCAGAGATCAAGAAGATACCGTTCAATATGAAAAATCTATTACCGTACTTGGAAAAGAATTTGGACCAACTAAGATTCTCTAAAAAATATTTAGACTTTGCGTATTTATGTAGACACATCGGTATTCCAATTTCCAAAAAAAAGTATAATATGCGATATGTATTTCTTTATAAAATAGACGGATTATCCATTCCTATTATTATTAAGGATTTCTTAGATATCAAGTACGTATATTTAGAAAATACTGGAAAAATTTATAAAAATTCTTTTTCCGAAGACCATAACAACAGTCTATCTGATTGGGGTAAAGTTATTATACCTCTCTTAAAGGATCGTCATCTATATAGCTACATCTTTCTATCTAGTTATCATTTACATAGTTACTATACAGATCTCATCGCGAGAGACGAGCCTGTGTTTGTGAAACGCAAGAAACTAGATATTATAGAGATCGATGAACCTGAGGCATGGAAAAGGGATGTTAGAGTAGAATTCGCGCCATGTGAGCATCAAATTAGATTGAAGGAAGCTATGAAAGTTGACGCTAACTATTTCACTAAAATTAATAATTTTGCTAACGAATTTATTTATTATGAAGATGGTGTGGCATATTGTAGAGTGTGTGGAATAAATATACCTATATTTAATTTAGATGCCGCTGACGTGATTAAAAATACAGTTATCGTTTCCACGTTTAACAAGACTATATTCTTGAGCGAACCATATAGCTATTTCGTTCATAGTCAGCGCTTTATCTTTAATATTATCATGTCTTTTGACAATATTATGAAATCTCAAACTTGGGTAATGAAATACAACATTAACCGACTAATTCTTAACTTTCTTATTGATATAAACTCTAGACGTCAGGAATACGAAAAAAAGTTTTCTTCTGAAATTAAGAGAGGTCTGTTCTTTCTTCGTTTGTCTGCAAACTTATTCGAAAGTCAAGTATCATCTACAGAGTTATTTTATGTTTCCAAGATGCTTAATTTGAACTATATAGTTGCGTTAGTGATCATTCTTAACAGTAGTGCGGACTTTATAGTTTCTTATATGAAATCCAAGAACAAAACGGTAGAAGAATCCACTCTTAAATACGCCATCTCCGTAGTTATATACGATTTCTTGGTTAAGACTAGAATTTGCGAGAAGGGATCGTTGGATACTATAGTTTTATTTACCGATGTATACACATCTATAATGCCGGAGGAATTGGATTTACATTTTCAGAGAATTACATTAGAACTTAGAAAACTAGTATCCATTCAGAGATCGGCATTAGAACCCAATTACGACGTAGAAAGTCGCGGCGAAGAGCTTCCGTTATCCGCATTAAAGTTTTTCGATACAAGCACCATTATAGTTAAGACAATGGCTCCAATACATGCATGCATTAAACAAAAAATTGTTGCACCTACTCCATCTGTAAAACCAACTGATGCATCTCTTAAAAACTTCAAAGAGCTAACATGTGACGAAGATATTAAGATTTTGATTAGAGTTCATGATACTAATGCTACAAAATTAGTCATTTTTCCATCACATCTAAAAATAGAAATCGAGAGAAAAAAACTAATTATACCGCTAAAGAGTTTATACATTACCAATACTCTCAAATATTATTATTCTAACTCCTATTTATACGTTTTCAGATTCGGAGATCCTATGCCATTTGAAGAAGAACTCATAGATCACGAACATGTGCAATACAAAATAAATTGTTACAATATTCTAAGATATTATTTATTACCAGACAGTGACGTGTTTGTATATTTTAGTAATTCATTAAACAGAGAAGCATTGGAATACGCATTTTATATCTTTTTGTCGAAATATGTCAATGTGAAACAATGGATAGACGAAAATATAACTCGTATTAGAGAGTTGTATATGATTAATTTCAATAAC
>KP849469
ATGGACTCTAAAGAGACTATTTTAATTGAGATCATTCCAAAAATAAAATCATATCTACTAGACACGAATATAAGTCCAAAATCCTACAATGACTTTATTTCACGAAATAAAAATATTTTCGTTATCAACCTTTATAACGTATCGACTATCACAGAAGAAGATATAAGATTGCTATACACTACGATAGAACAGAATATTGACGCGGATGATCAAACACTGGTTGCTATTTTTTCGTATATAGGATATAAATTTGAACAGACTGTTAAAGAAGAGATTAGTACGAGTTTATCCTTCAATGACAAGAATACTACAGATGAAATGACGTATAACTTGTATGATCTTTTTTTTAACACATTAGACATGTATTTACGACAAAAGAAGATCAGTATCCTGGTAAATGATGATGTTAGAGGTGATGTAATCGTTAGTTATAAAAATAGTGACTTAGTTTCATCATTTAATGCGGAATTAGAACCAGAGATCAAGAAGATACCGTTCAATATGAAAAATCTATTACCGTACTTGGAAAAGAATTTGGACCAACTAAGATTCTCTAAAAAATATTTAGACTTTGCGTATTTATGTAGACACATCGGTATTCCAATTTCCAAAAAAAAGTATAATATGCGATATGTATTTCTTTATAAAATAGACGGATTATCCATTCCTATTATCATTAAGGATTTCTTAGATATCAAGTATGTATATTTAGAAAATACTGGAAAAATTTATAAAAATTCTTTTTCCGAAGACCATAACAACAGTCTATCTGATTGGGGTAAAGTTATTATACCTCTCTTAAAGGATCGTCATCTATATAGCTACATCTTTCTATCTAGTTATCATTTACATAGTTACTATACAGATCTCATCGCGAGAGACGAGCCTGTGTTTGTGAAACGCAAGAAACTAGATATTATAGAGATCGATGAACCTGAGGCATGGAAAAGGGATGTTAGAGTAGAATTCGCGCCATGTGAGCATCAAATTAGATTGAAGGAAGCTATGAAAGTTGACGCTAACTATTTCACTAAAATTAATAATTTTGCTAACGAATTTATTTATTATGAAGATGGTGTGGCATATTGTAGTGTGTGTGGAATAAATATACCTATATTTAATTTAGATGCCGCTGACGTGATTAAAAATACAGTTATCGTTTCCACGTTTAACAAGACTATATTCTTGAGCGAACCATATAGCTATTTCGTTCATAGTCAGCGCTTTATCTTTAATATTATCATGTCTTTTGACAATATTATGAAATCTCAAACTTGGGTAATGAAATACAACATTAACCGACTAATTCTTAACTTTCTTATTGATATAAACTCTAGACGTCAGGAATACGAAAAAAAGTTTTCTTCTGAAATTAAGAGAGGTCTGTTCTTTCTTCGTTTGTCTGCAAACTTATTCGAAAGTCAAGTATCATCTACAGAGTTATTTTATGTTTCCAAGATGCTTAATTTGAACTATATAGTTGCGTTAGTGATCATTCTTAACAGTAGTGCGGACTTTATAGTTTCTTATATGAAATCCAAGAACAAAACGGTAGAAGAATCCACTCTTAAATACGCCATCTCCGTAGTTATATACGATTTCTTGGTTAAGACTAGAATTTGCGAGAAGGGATCGTTGGATACTATAGTTTTATTTACCGATGTATACACATCTATAATGCCGGAGGAATTGGATTTACATTTTCAGAGAATCACATTAGAACTTAGAAAACTAGTATCCATTCAGAGATCGGCATTAGAACCCAATTACGACGTAGAAAGTCGCGGCGAAGAGCTTCCGTTATCCGCATTAAAGTTTTTCGATACAAGCACCATTATAGTTAAGACAATGGCTCCAATACATACATGCATTAAACAAAAAATTGTTACACCTACTCCATCTGTAAAACCAACTGATGCATCTCTTAAAAACTTCAAAGAACTAACGTGTGACGAAGATATTAAGATTTTGATTAGAGTTCATGATACTAATGCTACAAAATTAGTCATTTTTCCATCACATCTAAAAATAGAAATCGAGAGAAAAAAACTAATTATACCGCTAAAGAGTTTATACATTACCAATACTCTCAAATATTATTATTCTAACTCCTATTTATACGTTTTCAGATTCGGAGATCCTATGCCATTCGAAGAAGAACTCATAGATCACGAACATGTGCAATACAAAATAAATTGTTACAATATTCTAAGATATCATTTATTACCAGACAGTGACGTGTTTGTATATTTTAGTAATTCATTAAACAGAGAAGCATTGGAATACGCATTTTATATCTTTTTGTCGAAATATGTCAATGTGAAACAATGGATAGACGAAAATATAACTCGTATTAGAGAGTTGTATATGATTAATTTCAATAAC
>KJ642612
ATGGACTCTAAAGAGACTATTTTAATTGAGATCATTCCAAAAATAAAATCATATCTACTAGACACGAATATAAGTCCAAAATCCTACAATGACTTTATTTCACGAAATAAAAATATTTTCGTTATCAACCTTTATAACGTATCGACTATCACAGAAGAAGATATAAGATTGCTATACACTACGATAGAACAGAATATTGACGCGGATGATCAAACACTGGTTGCTATTTTTTCGTATATAGGATATAAATTTGAACAGACTGTTAAAGAAGAGATTAGTACGAGTTTATCCTTCAATGACAAGAATACTACAGATGAAATGACGTATAACTTGTATGATCTTTTTTTTAACACATTAGACATGTATTTACGACAAAAGAAGATCAGTATCCTGGTAAATGATGATGTTAGAGGTGATGTAATCGTTAGTTATAAAAATAGTGACTTAGTTTCATCATTTAATGCGGAATTAGAACCAGAGATCAAGAAGATACCGTTCAATATGAAAAATCTATTACCGTACTTGGAAAAGAATTTGGACCAACTAAGATTCTCTAAAAAATATTTAGACTTTGCGTATTTATGTAGACACATCGGTATTCCAATTTCCAAAAAAAAGTATAATATGCGATATGTATTTCTTTATAAAATAGACGGATTATCCATTCCTATTATCATTAAGGATTTCTTAGATATCAAGTATGTATATTTAGAAAATACTGGAAAAATTTATAAAAATTCTTTTTCCGAAGACCATAACAACAGTCTATCTGATTGGGGTAAAGTTATTATACCTCTCTTAAAGGATCGTCATCTATATAGCTACATCTTTCTATCTAGTTATCATTTACATAGTTACTATACAGATCTCATCGCGAGAGACGAGCCTGTGTTTGTGAAACGCAAGAAACTAGATATTATAGAGATCGATGAACCTGAGGCATGGAAAAGGGATGTTAGAGTAGAATTCGCGCCATGTGAGCATCAAATTAGATTGAAGGAAGCTATGAAAGTTGACGCTAACTATTTCACTAAAATTAATAATTTTGCTAACGAATTTATTTATTATGAAGATGGTGTGGCATATTGTAGTGTGTGTGGAATAAATATACCTATATTTAATTTAGATGCCGCTGACGTGATTAAAAATACAGTTATCGTTTCCACGTTTAACAAGACTATATTCTTGAGCGAACCATATAGCTATTTCGTTCATAGTCAGCGCTTTATCTTTAATATTATCATGTCTTTTGACAATATTATGAAATCTCAAACTTGGGTAATGAAATACAACATTAACCGACTAATTCTTAACTTTCTTATTGATATAAACTCTAGACGTCAGGAATACGAAAAAAAGTTTTCTTCTGAAATTAAGAGAGGTCTGTTCTTTCTTCGTTTGTCTGCAAACTTATTCGAAAGTCAAGTATCATCTACAGAGTTATTTTATGTTTCCAAGATGCTTAATTTGAACTATATAGTTGCGTTAGTGATCATTCTTAACAGTAGTGCGGACTTTATAGTTTCTTATATGAAATCCAAGAACAAAACGGTAGAAGAATCCACTCTTAAATACGCCATCTCCGTAGTTATATACGATTTCTTGGTTAAGACTAGAATTTGCGAGAAGGGATCGTTGGATACTATAGTTTTATTTACCGATGTATACACATCTATAATGCCGGAGGAATTGGATTTACATTTTCAGAGAATCACATTAGAACTTAGAAAACTAGTATCCATTCAGAGATCGGCATTAGAACCCAATTACGACGTAGAAAGTCGCGGCGAAGAGCTTCCGTTATCCGCATTAAAGTTTTTCGATACAAGCACCATTATAGTTAAGACAATGGCTCCAATACATACATGCATTAAACAAAAAATTGTTACACCTACTCCATCTGTAAAACCAACTGATGCATCTCTTAAAAACTTCAAAGAGCTAACGTGTGACGAAGATATTAAGATTTTGATTAGAGTTCATGATACTAATGCTACAAAATTAGTCATTTTTCCATCACATCTAAAAATAGAAATCGAGAGAAAAAAACTAATTATACCGCTAAAGAGTTTATACATTACCAATACTCTCAAATATTATTATTCTAACTCCTATTTATACGTTTTCAGATTCGGAGATCCTATGCCATTCGAAGAAGAACTCATAGATCACGAACATGTACAATACAAAATAAATTGTTACAATATTCTAAGATATCATTTATTACCAGACAGTGACGTGTTTGTATATTTTAGTAATTCATTAAACAGAGAAGCATTGGAATACGCATTTTATATCTTTTTGTCGAAATATGTCAATGTGAAACAATGGATAGACGAAAATATAACTCGTATTAGAGAGTTGTATATGATTAATTTCAATAAC
>JX878428
ATGGACTCTAAAGAGACTATTTTAATTGAGATCATTCCAAAAATAAAATCATATCTACTAGACACGAATATAAGTCCAAAATCCTACAATGACTTTATTTCACGAAATAAAAATATTTTCGTTATCAACCTTTATAACGTATCGACTATCACAGAAGAAGATATAAGATTGCTATACACTACGATAGAACAGAATATTGACGCGGATGATCAAACACTGGTTGCTATTTTTTCGTATATAGGATATAAATTTGAACAGACTGTTAAAGAAGAGATTAGTACGAGTTTATCCTTCAATGACAAGAATACTACAGATGAAATGACGTATAACTTGTATGATCTTTTTTTTAACACATTAGACATGTATTTACGACAAAAGAAGATCAGTATCCTGGTAAATGATGATGTTAGAGGTGATGTAATCGTTAGTTATAAAAATAGTGACTTAGTTTCATCATTTAATGCGGAATTAGAACCAGAGATCAAGAAGATACCGTTCAATATGAAAAATCTATTACCGTACTTGGAAAAGAATTTGGACCAACTAAGATTCTCTAAAAAATATTTAGACTTTGCGTATTTATGTAGACACATCGGTATTCCAATTTCCAAAAAAAAGTATAATATGCGATATGTATTTCTTTATAAAATAGACGGATTATCCATTCCTATTATCATTAAGGATTTCTTAGATATCAAGTATGTATATTTAGAAAATACTGGAAAAATTTATAAAAATTCTTTTTCCGAAGACCATAACAACAGTCTATCTGATTGGGGTAAAGTTATTATACCTCTCTTAAAGGATCGTCATCTATATAGCTACATCTTTCTATCTAGTTATCATTTACATAGTTACTATACAGATCTCATCGCGAGAGACGAGCCTGTGTTTGTGAAACGCAAGAAACTAGATATTATAGAGATCGATGAACCTGAGGCATGGAAAAGGGATGTTAGAGTAGAATTCGCGCCATGTGAGCATCAAATTAGATTGAAGGAAGCTATGAAAGTTGACGCTAACTATTTCACTAAAATTAATAATTTTGCTAACGAATTTATTTATTATGAAGATGGTGTGGCATATTGTAGTGTGTGTGGAATAAATATACCTATATTTAATTTAGATGCCGCTGACGTGATTAAAAATACAGTTATCGTTTCCACGTTTAACAAGACTATATTCTTGAGCGAACCATATAGCTATTTCGTTCATAGTCAGCGCTTTATCTTTAATATTATCATGTCTTTTGACAATATTATGAAATCTCAAACTTGGGTAATGAAATACAACATTAACCGACTAATTCTTAACTTTCTTATTGATATAAACTCTAGACGTCAGGAATACGAAAAAAAGTTTTCTTCTGAAATTAAGAGAGGTCTGTTCTTTCTTCGTTTGTCTGCAAACTTATTCGAAAGTCAAGTATCATCTACAGAGTTATTTTATGTTTCCAAGATGCTTAATTTGAACTATATAGTTGCGTTAGTGATCATTCTTAACAGTAGTGCGGACTTTATAGTTTCTTATATGAAATCCAAGAACAAAACGGTAGAAGAATCCACTCTTAAATACGCCATCTCCGTAGTTATATACGATTTCTTGGTTAAGACTAGAATTTGCGAGAAGGGATCGTTGGATACTATAGTTTTATTTACCGATGTATACACATCTATAATGCCGGAGGAATTGGATTTACATTTTCAGAGAATCACATTAGAACTTAGAAAACTAGTATCCATTCAGAGATCGGCATTAGAACCCAATTACGACGTAGAAAGTCGCGGCGAAGAGCTTCCGTTATCCGCATTAAAGTTTTTCGATACAAGCACCATTATAGTTAAGACAATGGCTCCAATACATACATGCATTAAACAAAAAATTGTTACACCTACTCCATCTGTAAAACCAACTGATGCATCTCTTAAAAACTTCAAAGAGCTAACGTGTGACGAAGATATTAAGATTTTGATTAGAGTTCATGATACTAATGCTACAAAATTAGTCATTTTTCCATCACATCTAAAAATAGAAATCGAGAGAAAAAAACTAATTATACCGCTAAAGAGTTTATACATTACCAATACTCTCAAATATTATTATTCTAACTCCTATTTATACGTTTTCAGATTCGGAGATCCTATGCCATTCGAAGAAGAACTCATAGATCACGAACATGTGCAATACAAAATAAATTGTTACAATATTCTAAGATATCATTTATTACCAGACAGTGACGTGTTTGTATATTTTAGTAATTCATTAAACAGAGAAGCATTGGAATACGCATTTTATATCTTTTTGTCGAAGTATGTCAATGTGAAACAATGGATAGACGAAAATATAACTCGTATTAGAGAGTTGTATATGATTAATTTCAATAAC
>JX878417
ATGGACTCTAAAGAGACTATTTTAATTGAGATCATTCCAAAAATAAAATCATATCTACTAGACACGAATATAAGTCCAAAATCCTACAATGACTTTATTTCACGAAATAAAAATATTTTCGTTATCAACCTTTATAACGTATCGACTATCACAGAAGAAGATATAAGATTGCTATACACTACGATAGAACAGAATATTGACGCGGATGATCAAACACTGGTTGCTATTTTTTCGTATATAGGATATAAATTTGAACAGACTGTTAAAGAAGAGATTAGTACGAGTTTATCCTTCAATGACAAGAATACTACAGATGAAATGACGTATAACTTGTATGATCTTTTTTTTAACACATTAGACATGTATTTACGACAAAAGAAGATCAGTATCCTGGTAAATGATGATGTTAGAGGTGATGTAATCGTTAGTTATAAAAATAGTGACTTAGTTTCATCATTTAATGCGGAATTAGAACCAGAGATCAAGAAGATACCGTTCAATATGAAAAATCTATTACCGTACTTGGAAAAGAATTTGGACCAACTAAGATTCTCTAAAAAATATTTAGACTTTGCGTATTTATGTAGACACATCGGTATTCCAATTTCCAAAAAAAAGTATAATATGCGATATGTATTTCTTTATAAAATAGACGGATTATCCATTCCTATTATCATTAAGGATTTCTTAGATATCAAGTATGTATATTTAGAAAATACTGGAAAAATTTATAAAAATTCTTTTTCCGAAGACCATAACAACAGTCTATCTGATTGGGGTAAAGTTATTATACCTCTCTTAAAGGATCGTCATCTATATAGCTACATCTTTCTATCTAGTTATCATTTACATAGTTACTATACAGATCTCATCGCGAGAGACGAGCCTGTGTTTGTGAAACGCAAGAAACTAGATATTATAGAGATCGATGAACCTGAGGCATGGAAAAGGGATGTTAGAGTAGAATTCGCGCCATGTGAGCATCAAATTAGATTGAAGGAAGCTATGAAAGTTGACGCTAACTATTTCACTAAAATTAATAATTTTGCTAACGAATTTATTTATTATGAAGATGGTGTGGCATATTGTAGTGTGTGTGGAATAAATATACCTATATTTAATTTAGATGCCGCTGACGTGATTAAAAATACAGTTATCGTTTCCACGTTTAACAAGACTATATTCTTGAGCGAACCATATAGCTATTTCGTTCATAGTCAGCGCTTTATCTTTAATATTATCATGTCTTTTGACAATATTATGAAATCTCAAACTTGGGTAATGAAATACAACATTAACCGACTAATTCTTAACTTTCTTATTGATATAAACTCTAGACGTCAGGAATACGAAAAAAAGTTTTCTTCTGAAATTAAGAGAGGTCTGTTCTTTCTTCGTTTGTCTGCAAACTTATTCGAAAGTCAAGTATCATCTACAGAGTTATTTTATGTTTCCAAGATGCTTAATTTGAACTATATAGTTGCGTTAGTGATCATTCTTAACAGTAGTGCGGACTTTATAGTTTCTTATATGAAATCCAAGAACAAAACGGTAGAAGAATCCACTCTTAAATACGCCATCTCCGTAGTTATATACGATTTCTTGGTTAAGACTAGAATTTGCGAGAAGGGATCGTTGGATACTATAGTTTTATTTACCGATGTATACACATCTATAATGCCGGAGGAATTGGATTTACATTTTCAGAGAATCACATTAGAACTTAGAAAACTAGTATCCATTCAGAGATCGGCATTAGAACCCAATTACGACGTAGAAAGTCGCGGCGAAGAGCTTCCGTTATCCGCATTAAAGTTTTTCGATACAAGCACCATTATAGTTAAGACAATGGCTCCAATACATACATGCATTAAACAAAAAATTGTTACACCTACTCCATCTGTAAAACCAACTGATGCATCTCTTAAAAACTTCAAAGAGCTAACGTGTGACGAAGATATTAAGATTTTGATTAGAGTTCATGATACTAATGCTACAAAATTAGTCATTTTTCCATCACATCTAAAAATAGAAATCGAGAGAAAAAAACTAATTATACCGCTAAAGAGTTTATACATTACCAATACTCTCAAATATTATTATTCTAACTCCTATTTATACGTTTTCAGATTCGGAGATCCTATGCCATTCGAAGAAGAACTCATAGATCACGAACATGTGCAATACAAAATAAATTGTTACAATATTCTAAGATATCATTTATTACCAGACAGTGACGTGTTTGTATATTTTAGTAATTCATTAAACAGAGAAGCATTGGAATACGCATTTTATATCTTTTTGTCGAAATATGTCAATGTGAAACAATGGATAGACGAAAATATAACTAGTATTAGAGAGTTGTATATGATTAATTTCAATAAC
>MN702445
ATGGACTCTAAAGAGACTATTTTAATTGAGATCATTCCAAAAATAAAATCATATCTACTAGACACGAATATAAGTCCAAAATCCTACAATGACTTTATTTCACGAAATAAAAATATTTTCGTTATCAACCTTTATAACGTATCGACTATCACAGAAGAAGATATAAGATTGCTATACACTACGATAGAACAGAATATTGACGCGGATGATCAAACACTGGTTGCTATTTTTTCGTATATAGGATATAAATTTGAACAGACTGTTAAAGAAGAGATTAGTACGAGTTTATCCTTCAATGACAAGAATACTACAGATGAAATGACGTATAACTTGTATGATCTTTTTTTTAACACATTAGACATGTATTTACGACAAAAGAAGATCAGTATCCTGGTAAATGATGATGTTAGAGGTGATGTAATCGTTAGTTATAAAAATAGTGACTTAGTTTCATCATTTAATGCGGAATTAGAACCAGAGATCAAGAAGATACCGTTCAATATGAAAAATCTATTACCGTACTTGGAAAAGAATTTGGACCAACTAAGATTCTCTAAAAAATATTTAGACTTTGCGTATTTATGTAGACACATCGGTATTCCAATTTCCAAAAAAAAGTATAATATGCGATATGTATTTCTTTATAAAATAGACGGATTATCCATTCCTATTATCATTAAGGATTTCTTAGATATCAAGTATGTATATTTAGAAAATACTGGAAAAATTTATAAAAATTCTTTTTCCGAAGACCATAACAACAGTCTATCTGATTGGGGTAAAGTTATTATACCTCTCTTAAAGGATCGTCATCTATATAGCTACATCTTTCTATCTAGTTATCATTTACATAGTTACTATACAGATCTCATCGCGAGAGACGAGCCTGTGTTTGTGAAACGCAAGAAACTAGATATTATAGAGATCGATGAACCTGAGGCATGGAAAAGGGATGTTAGAGTAGAATTCGCGCCATGTGAGCATCAAATTAGATTGAAGGAAGCTATGAAAGTTGACGCTAACTATTTCACTAAAATTAATAATTTTGCTAACGAATTTATTTATTATGAAGATGGTGTGGCATATTGTAGTGTGTGTGGAATAAATATACCTATATTTAATTTAGATGCCGCTGACGTGATTAAAAATACAGTTATCGTTTCCACGTTTAACAAGACTATATTCTTGAGCGAACCATATAGCTATTTCGTTCATAGTCAGCGCTTTATCTTTAATATTATCATGTCTTTTGACAATATTATGAAATCTCAAACTTGGGTAATGAAATACAACATTAACCGACTAATTCTTAACTTTCTTATTGATATAAACTCTAGACGTCAGGAATACGAAAAAAAGTTTTCTTCTGAAATTAAGAGAGGTCTGTTCTTTCTTCGTTTGTCTGCAAACTTATTCGAAAGTCAAGTATCATCTACAGAGTTATTTTATGTTTCCAAGATGCTTAATTTGAACTATATAGTTGCGTTAGTGATCATTCTTAACAGTAGTGCGGACTTTATAGTTTCTTATATGAAATCCAAGAACAAAACGGTAGAAGAATCCACTCTTAAATACGCCATCTCCGTAGTTATATACGATTTCTTGGTTAAGACTAGAATTTGCGAGAAGGGATCGTTGGATACTATAGTTTTATTTACCGATGTATACACATCTATAATGCCGGAGGAATTGGATTTACATTTTCAGAGAATCACATTAGAACTTAGAAAACTAGTATCCATTCAGAGATCGGCATTAGAACCCAATTACGACGTAGAAAGTCGCGGCGAAGAGCTTCCGTTATCCGCATTAAAGTTTTTCGATACAAGCACCATTATAGTTAAGACAATGGCTCCAATACATACATGCATTAAACAAAAAATTGTTACACCTACTCCATCTGTAAAACCAACTGATGCATCTCTTAAAAACTTCAAAGAGCTAACGTGTGACGAAGATATTAAGATTTTGATTAGAGTTCATGATACTAATGCTACAAAATTAGTCATTTTTCCATCACATCTAAAAATAGAAATCGAGAGAAAAAAACTAATTATACCGCTAAAGAGTTTATACATTACCAATACTCTCAAATATTATTATTCTAACTCCTATTTATACGTTTTCAGATTCGGAGATCCTATGCCATTCGAAGAAGAACTCATAGATCATGAACATGTGCAATACAAAATAAATTGTTACAATATTCTAAGATATCATTTATTACCAGACAGTGACGTGTTTGTATATTTTAGTAATTCATTAAACAGAGAAGCATTGGAATACGCATTTTATATCTTTTTGTCGAAATATGTCAATGTGAAACAATGGATAGACGAAAATATAACTCGTATTAGAGAGTTGTATATGATTAATTTCAATAAC
>HM172544
ATGGACTCTAAAGAGACTATTTTAATTGAGATCATTCCAAAAATAAAATCATATCTACTAGACACGAATATAAGTCCAAAATCCTACAATGACTTTATTTCACGAAATAAAAATATTTTCGTTATCAACCTTTATAACGTATCGACTATCACAGAAGAAGATATAAGATTGCTATACACTACGATAGAACAGAATATTGACGCGGATGATCAAACACTGGTTGCTATTTTTTCGTATATAGGATATAAATTTGAACAGACTGTTAAAGAAGAGATTAGTACGAGTTTATCCTTCAATGACAAGAATACTACAGATGAAATGACGTATAACTTGTATGATCTTTTTTTTAACACATTAGACATGTATTTACGACAAAAGAAGATCAGTATCCTGGTAAATGATGATGTTAGAGGTGATGTAATCGTTAGTTATAAAAATAGTGACTTAGTTTCATCATTTAATGCGGAATTAGAACCAGAGATCAAGAAGATACCGTTCAATATGAAAAATCTATTACCGTACTTGGAAAAGAATTTGGACCAACTAAGATTCTCTAAAAAATATTTAGACTTTGCGTATTTATGTAGACACATCGGTATTCCAATTTCCAAAAAAAAGTATAATATGCGATATGTATTTCTTTATAAAATAGACGGATTATCCATTCCTATTATCATTAAGGATTTCTTAGATATCAAGTATGTATATTTAGAAAATACTGGAAAAATTTATAAAAATTCTTTTTCCGAAGACCATAACAACAGTCTATCTGATTGGGGTAAAGTTATTATACCTCTCTTAAAGGATCGTCATCTATATAGCTACATCTTTCTATCTAGTTATCATTTACATAGTTACTATACAGATCTCATCGCGAGAGACGAGCCTGTGTTTGTGAAACGCAAGAAACTAGATATTATAGAGATCGATGAACCTGAGGCATGGAAAAGGGATGTTAGAGTAGAATTCGCGCCATGTGAGCATCAAATTAGATTGAAGGAAGCTATGAAAGTTGACGCTAACTATTTCACTAAAATTAATAATTTTGCTAACGAATTTATTTATTATGAAGATGGTGTGGCATATTGTAGTGTGTGTGGAATAAATATACCTATATTTAATTTAGATGCCGCTGACGTGATTAAAAATACAGTTATCGTTTCCACGTTTAACAAGACTATATTCTTGAGCGAACCATATAGCTATTTCGTTCATAGTCAGCGCTTTATCTTTAATATTATCATGTCTTTTGACAATATTATGAAATCTCAAACTTGGGTAATGAAATACAACATTAACCGACTAATTCTTAACTTTCTTATTGATATAAACTCTAGACGTCAGGAATACGAAAAAAAGTTTTCTTCTGAAATTAAGAGAGGTCTGTTCTTTCTTCGTTTGTCTGCAAACTTATTCGAAAGTCAAGTATCATCTACAGAGTTATTTTATGTTTCCAAGATGCTTAATTTGAACTATATAGTTGCGTTAGTGATCATTCTTAACAGTAGTGCGGACTTTATAGTTTCTTATATGAAATCCAAGAACAAAACGGTAGAAGAATCCACTCTTAAATACGCCATCTCCGTAGTTATATACGATTTCTTGGTTAAGACTAGAATTTGCGAGAAGGGATCGTTGGATACTATAGTTTTATTTACCGATGTATACACATCTATAATGCCGGAGGAATTGGATTTACATTTTCAGAGAATCACATTAGAACTTAGAAAACTAGTATCCATTCAGAGATCGGCATTAGAACCCAATTACGACGTAGAAAGTCGCGGCGAAGAGCTTCCGTTATCCGCATTAAAGTTTTTCGATACAAGCACCATTATAGTTAAGACAATGGCTCCAATACATACATGCATTAAACAAAAAATTGTTACACCTACTCCATCTGTAAAACCAACTGATGCATCTCTTAAAAACTTCAAAGAGCTAACGTGTGACGAAGATATTAAGATTTTGATTAGAGTTCATGATACTAATGCTACAAAATTAGTCATTTTTCCATCACATCTAAAAATAGAAATCGAGAGAAAAAAACTAATTATACCGCTAAAGAGTTTATACATTACCAATACTCTCAAATATTATTATTCTAACTCCTATTTATACGTTTTCAGATTCGGAGATCCTATACCATTCGAAGAAGAACTCATAGATCACGAACATGTGCAATACAAAATAAATTGTTACAATATTCTAAGATATCATTTATTACCAGATAGTGACGTGTTTGTATATTTTAGTAATTCATTAAACAGAGAAGCATTGGAATACGCATTTTATATCTTTTTGTCGAAATATGTCAATGTGAAACAATGGATAGACGAAAATATAACTCGTATTAGAGAGTTGTATATGATTAATTTCAATAAC
>NC003310
ATGGACTCTAAAGAGACTATTTTAATTGAGATCATTCCAAAAATAAAATCATATCTACTAGACACGAATATAAGTCCAAAATCCTACAATGACTTTATTTCACGAAATAAAAATATTTTCGTTATCAACCTTTATAACGTATCGACTATCACAGAAGAAGATATAAGATTGCTATACACTACGATAGAACAGAATATTGACGCGGATGATCAAACACTGGTTGCTATTTTTTCGTATATAGGATATAAATTTGAACAGACTGTTAAAGAAGAGATTAGTACGAGTTTATCCTTCAATGACAAGAATACTACAGATGAAATGACGTATAACTTGTATGATCTTTTTTTTAACACATTAGACATGTATTTACGACAAAAGAAGATCAGTATCCTGGTAAATGATGATGTTAGAGGTGATGTAATCGTTAGTTATAAAAATAGTGACTTAGTTTCATCATTTAATGCGGAATTAGAACCAGAGATCAAGAAGATACCGTTCAATATGAAAAATCTATTACCGTACTTGGAAAAGAATTTGGACCAACTAAGATTCTCTAAAAAATATTTAGACTTTGCGTATTTATGTAGACACATCGGTATTCCAATTTCCAAAAAAAAGTATAATATGCGATATGTATTTCTTTATAAAATAGACGGATTATCCATTCCTATTATCATTAAGGATTTCTTAGATATCAAGTATGTATATTTAGAAAATACTGGAAAAATTTATAAAAATTCTTTTTCCGAAGACCATAACAACAGTCTATCTGATTGGGGTAAAGTTATTATACCTCTCTTAAAGGATCGTCATCTATATAGCTACATCTTTCTATCTAGTTATCATTTACATAGTTACTATACAGATCTCATCGCGAGAGACGAGCCTGTGTTTGTGAAACGCAAGAAACTAGATATTATAGAGATCGATGAACCTGAGGCATGGAAAAGGGATGTTAGAGTAGAATTCGCGCCATGTGAGCATCAAATTAGATTGAAGGAAGCTATGAAAGTTGACGCTAACTATTTCACTAAAATTAATAATTTTGCTAACGAATTTATTTATTATGAAGATGGTGTGGCATATTGTAGTGTGTGTGGAATAAATATACCTATATTTAATTTAGATGTCGCTGACGTGATTAAAAATACAGTTATCGTTTCCACGTTTAACAAGACTATATTCTTGAGCGAACCATATAGCTATTTCGTTCATAGTCAGCGCTTTATCTTTAATATTATCATGTCTTTTGACAATATTATGAAATCTCAAACTTGGGTAATGAAATACAACATTAACCGACTAATTCTTAACTTTCTTATTGATATAAACTCTAGACGTCAGGAATACGAAAAAAAGTTTTCTTCTGAAATTAAGAGAGGTCTGTTCTTTCTTCGTTTGTCTGCAAACTTATTCGAAAGTCAAGTATCATCTACAGAGTTATTTTATGTTTCCAAGATGCTTAATTTGAACTATATAGTTGCGTTAGTGATCATTCTTAACAGTAGTGCGGACTTTATAGTTTCTTATATGAAATCCAAGAACAAAACGGTAGAAGAATCCACTCTTAAATACGCCATCTCCGTAGTTATATACGATTTCTTGGTTAAGACTAGAATTTGCGAGAAGGGATCGTTGGATACTATAGTTTTATTTACCGATGTATACACATCTATAATGCCGGAGGAATTGGATTTACATTTTCAGAGAATCACATTAGAACTTAGAAAACTAGTATCCATTCAGAGATCGGCATTAGAACCCAATTACGACGTAGAAAGTCGCGGCGAAGAGCTTCCGTTATCCGCATTAAAGTTTTTCGATACAAGCACCATTATAGTTAAGACAATGGCTCCAATACATACATGCATTAAACAAAAAATTGTTACACCTACTCCATCTGTAAAACCAACTGATGCATCTCTTAAAAACTTCAAAGAGCTAACGTGTGACGAAGATATTAAGATTTTGATTAGAGTTCATGATACTAATGCTACAAAATTAGTCATTTTTCCATCACATCTAAAAATAGAAATCGAGAGAAAAAAACTAATTATACCGCTAAAGAGTTTATACATTACCAATACTCTCAAATATTATTATTCTAACTCCTATTTATACGTTTTCAGATTCGGAGATCCTATGCCATTCGAAGAAGAACTCATAGATCACGAACATGTACAATACAAAATAAATTGTTACAATATTCTAAGATATCATTTATTACCAGACAGTGACGTGTTTGTATATTTTAGTAATTCATTAAACAGAGAAGCATTGGAATACGCATTTTATATCTTTTTGTCGAAATATGTCAATGTGAAACAATGGATAGACGAAAATATAACTCGTATTAGAGAGTTGTATATGATTAATTTCAATAAC
>OP279044
ATGGACTCTAAAGAGACTATTTTAATTGAGATCATTCCAAAAATAAAATCATATCTACTAGACACGAATATAAGTCCAAAATCCTACAATGACTTTATTTCACGAAATAAAAATATTTTCGTTATCAACCTTTATAACGTATCGACTATCACAGAAGAAGATATAAGATTGTTATACACTACGATAGAACAGAATATTGACGCGGATGATCAAACACTGGTTGCTATTTTTTCATATATAGGATATAAATTTGAACAGACTGTTAAAGAAGAGATTAGTACGAGTTTATCCTTCAATGACAAGAATACTACAGATGAAATGACGTATAACTTGTATGATCTTTTTTTTAACACATTAGACATGTATTTACGACAAAAGAAGATCAGTATCCTGGTAAATGATGATGTTAGAGGTGATGTAATCGTTAGTTATAAAAATAGTGACTTAGTTTCATCATTTAATGCGGAATTAGAACCAGAGATCAAGAAGATACCGTTCAATATGAAAAATCTATTACCGTACTTGGAAAAGAATTTGGACCAACTAAGATTCTCTAAAAAATATTTAGACTTTGCGTATTTATGTAGACACATCGGTATTCCAATTTCCAAAAAAAAGTATAATATGCGATATGTATTTCTTTATAAAATAGACGGATTATCCATTCCTATTATTATTAAGGATTTCTTAGATATCAAGTACGTATATTTAGAAAATACTGGAAAAATTTATAAAAATTCTTTTTCCGAAGACCATAACAACAGTCTATCTGATTGGGGTAAAGTTATTATACCTCTCTTAAAGGATCGTCATCTATATAGCTACATCTTTCTATCTAGTTATCATTTACATAGTTACTATACAGATCTCATCGCGAGAGACGAGCCTGTGTTTGTGAAACGCAAGAAACTAGATATTATAGAGATCGATGAACCTGAGGCATGGAAAAGGGATGTTAGAGTAGAATTCGCGCCATGTGAGCATCAAATTAGATTGAAGGAAGCTATGAAAGTTGACGCTAACTATTTCACTAAAATTAATAATTTTGCTAACGAATTTATTTATTATGAAGATGGTGTGGCATATTGTAGAGTGTGTGGAATAAATATACCTATATTTAATTTAGATGCCGCTGACGTGATTAAAAATACAGTTATCGTTTCCACGTTTAACAAGACTATATTCTTGAGCGAACCATATAGCTATTTCGTTCATAGTCAGCGCTTTATCTTTAATATTATCATGTCTTTTGACAATATTATGAAATCTCAAACTTGGGTAATGAAATACAACATTAACCGACTAATTCTTAACTTTCTTATTGATATAAACTCTAGACGTCAGGAATACGAAAAAAAGTTTTCTTCTGAAATTAAGAGAGGTCTGTTCTTTCTTCGTTTGTCTGCAAACTTATTCGAAAGTCAAGTATCATCTACAGAGTTATTTTATGTTTCCAAGATGCTTAATTTGAACTATATAGTTGCGTTAGTGATCATTCTTAACAGTAGTGCGGACTTTATAGTTTCTTATATGAAATCCAAGAACAAAACGGTAGAAGAATCCACTCTTAAATACGCCATCTCCGTAGTTATATACGATTTCTTGGTTAAGACTAGAATTTGCGAGAAGGGATCGTTGGATACTATAGTTTTATTTACCGATGTATACACATCTATAATGCCGGAGGAATTGGATTTACATTTTCAGAGAATTACATTAGAACTTAGAAAACTAGTATCCATCCAGAGATCGGCATTAGAACCCAATTACGACGTAGAAAGTCGCGGCGAAGAGCTTCCGTTATCCGCATTAAAGTTTTTCGATACAAGCACCATTATAGTTAAGACAATGGCTCCAATACATGCATGCATTAAACAAAAAATTGTTGCACCTACTCCATCTGTAAAACCAACTGATGCATCTCTTAAAAACTTCAAAGAGCTAACATGTGACGAAGATATTAAGATTTTGATTAGAGTTCATGATACTAATGCTACAAAATTAGTCATTTTTCCATCACATCTAAAAATAGAAATCGAGAGAAAAAAACTAATTATACCGCTAAAGAGTTTATACATTACCAATACTCTCAAATATTATTATTCTAACTCCTATTTATACGTTTTCAGATTCGGAGATCCTATGCCATTTGAAGAAGAACTCATAGATCACGAACATGTGCAATACAAAATAAATTGTTACAATATTCTAAGATATTATTTATTACCAGACAGTGACGTGTTTGTATATTTTAGTAATTCATTAAACAGAGAAGCATTGGAATACGCATTTTATATCTTTTTGTCGAAATATGTCAATGTGAAACAATGGATAGACGAAAATATAACTCGTATTAGAGAGTTGTATATGATTAATTTCAATAAC
