# Supplementary material for: Evolutionary dissection of monkeypox virus: Positive Darwinian selection drives the adaptation of virus–host interaction proteins
Source: Front Cell Infect Microbiol. 2023 Jan 13;12:1083234. doi: 10.3389/fcimb.2022.1083234 (PMC9880225; doi:10.3389/fcimb.2022.1083234)
Supplement: Supplementary file 1 [file DataSheet_1.zip › Dataset_MPXV_coding_gene_allleles/MPXVgp097.fas]

>MT250197
ATGGATAAACGGATGAAATCTCTCGCTATGACAGCTTTCTTCGGAGAGCTAAACACGTTAGATATTATGGCATTGATAATGTCTATATTTAAACACCATCCAAACAATACCATTTTTTCAGTGGATAAGGATGGTCAATTTATGATTGATTTCGAATACGATAATTATAAGGCTTCTCAATATTTGGATCTGACCCTCACTCCGATATCTGGAAATGAATGCAAGACTCACGCATCTAGTATAGCCGAACAATTGGCGTGTGTGGATATTATTAAAGAGGATATTAGCGAATATATCAAAACTACTCCCCGTCTTAAACGATTTATAAAAAAATACCGCAATAGATCATATACTCGTATCAGTCGAGATACAGAAAAGCTTAAAATAGCTCTAGCTAAAGGCATAGATTACGAATATATAAAAGACGCTTGT
>MN648051
ATGGATAAACGGATGAAATCTCTCGCTATGACAGCTTTCTTCGGAGAGCTAAACACGTTAGATATTATGGCATTGATAATGTCTATATTTAAACACCATCCAAACAATACTATTTTTTCAGTGGATAAGGATGGTCAATTTATGATTGATTTCGAATACGATAATTATAAGGCTTCTCAATATTTGGATCTGACCCTCACTCCGATATCTGGAAATGAATGCAAGACTCACGCATCTAGTATAGCCGAACAATTGGCGTGTGTGGATATTATTAAAGAGGATATTAGCGAATATATCAAAACTACTCCCCGTCTTAAACGATTTATAAAAAAATACCGCAATAGATCATATACTCGTATCAGTCGAGATACAGAAAAGCTTAAAATAGCTCTAGCTAAAGGCATAGATTACGAATATATAAAAGACGCTTGT
>OP451015
ATGGATAAACGGATGAAATCTCTTGCTATGACAGCTTTCTTCGGAGAGCTAAACACGTTAGATATTATGGCATTGATAATGTCTATATTTAAACACCATCCAAACAATACCATTTTTTCAGTGGATAAGGATGGTCAATTTATGATTGATTTCGAATACGATAATTATAAGGCTTCTCAATATTTGGATCTGACCCTCACTCCGATATCTGGAAATGAATGCAAGACTCACGCATCTAGTATAGCCGAACAATTGGCGTGTGTGGATATTATTAAAGAGGATATTAGCGAATATATCAAAACTACTCCCCGTCTTAAACGATTTATAAAAAAATACCGCAATAGATCATATACTCGTATCAGTCGAGATACAGAAAAGCTTAAAATAGCTCTAGCTAAAGGCATAGATTACGAATATATAAAAGACGCTTGT
>OP440589
ATGGATAAACGGATGAAATCTCTCGCTATGACAGCTTTCTTCGGAGAGCTAAACACGTTAGATATTATGGCATTGATAATGTCTATATTTAAACACCATCCAAACAATACCATTTTTTCAGTGGATAAGGATGGTCAATTTATGATTGATTTCGAATACGATAATTATAAGGCTTCTCAATATTTGGATCTGACACTCACTCCGATATCTGGAAATGAATGCAAGACTCACGCATCTAGTATAGCCGAACAATTGGCGTGTGTGGATATTATTAAAGAGGATATTAGCGAATATATCAAAACTACTCCCCGTCTTAAACGATTTATAAAAAAATACCGCAATAGATCATATACTCGTATCAGTCGAGATACAGAAAAGCTTAAAATAGCTCTAGCTAAAGGCATAGATTACGAATATATAAAAGACGCTTGT
>OP415249
ATGGATAAACGGATGAAATCTCTCGCTATGACAGCTTTCTTCGGAGAGCTAAACACGTTAGATATTATGGCATTGATAATGTCTATATTTAAACACCATCCAAACAATACCATTTTTTCAGTGAATAAGGATGGTCAATTTATGATTGATTTCGAATACGATAATTATAAGGCTTCTCAATATTTGGATCTGACCCTCACTCCGATATCTGGAAATGAATGCAAGACTCACGCATCTAGTATAGCCGAACAATTGGCGTGTGTGGATATTATTAAAGAGGATATTAGCGAATATATCAAAACTACTCCCCGTCTTAAACGATTTATAAAAAAATACCGCAATAGATCATATACTCGTATCAGTCGAGATACAGAAAAGCTTAAAATAGCTCTAGCTAAAGGCATAGATTACGAATATATAAAAGACGCTTGT
>KP849471
ATGGATAAACGGATGAAATCTCTCGCTATGACAGCTTTCTTCGGAGAGCTAAACACGTTAGATATTATGGCATTGATAATGTCTATATTTAAACGCCATCCAAACAATACCATTTTTTCAGTGGATAAGGATGGTCAATTTATGATTGATTTCGAATACGATAATTATAAGGCTTCTCAATATTTGGATCTGACCCTCACTCCGATATCTGGAAATGAATGCAAGACTCACGCATCGAGTATAGCCGAACAATTGGCGTGTGTGGATATTATTAAAGAGGATATTAGCGAATATATCAAAACTACTCCCCGTCTTAAACGATTTATAAAAAAATACCGCAATAGATCATATACTCGTATCAGTCGAGATACAGAAAAGCTTAAAATAGCTCTAGCTAAAGGCATAGATTACGAATATATAAAAGACGCTTGT
>JX878417
ATGGATAAACGGATGAAATCTCTCGCTATGACAGCTTTCTTCGGAGAGCTAAACACGTTAGATATTATGGCATTGATAATGTCTATATTTAAACGCCATCCAAACAATACCATTTTTTCAGTGGATAAGGATGGTCAATTTATGATTGATTTCGAATACGATAATTATAAGGCTTCTCAATATTTGGATCTGACCCTCACTCCGATATCTGGAAATGAATGCAAGACTCACGCATCGAGTATAGCCGAACAATTGGTGTGTGTGGATATTATTAAAGAGGATATTAGCGAATATATCAAAACTACTCCCCGTCTTAAACGATTTATAAAAAAATACCGCAATAGATCATATACTCGTATCAGTCGAGATACAGAAAAGCTTAAAATAGCTCTAGCTAAAGGCATAGATTACGAATATATAAAAGACGCTTGT
