# Supplementary material for: Evolutionary dissection of monkeypox virus: Positive Darwinian selection drives the adaptation of virus–host interaction proteins
Source: Front Cell Infect Microbiol. 2023 Jan 13;12:1083234. doi: 10.3389/fcimb.2022.1083234 (PMC9880225; doi:10.3389/fcimb.2022.1083234)
Supplement: Supplementary file 1 [file DataSheet_1.zip › Dataset_MPXV_coding_gene_allleles/MPXVgp098.fas]

>MT903346
ATGGATACCAACATAGTATCATCTTCTACTATTGCGACGTATATAGACGCTTTAGCGAAGAATGCTTCAGAATTAGAACAGAGGTCTACCGCATACGAAATAAATAATGAATTGGAACTAGTATTTATTAAACCGCCATTGATTACGTTGACAAATGTAGTAAATATCTCCACGATTCAGGAATCGTTTATTCGATTTACCGTTACTAATAAGGAAGGTATCAAAATTAGAACTAAGATTCCATTATCTAAGGTACATGGTCTAGATGTAAAAAATGTACAGTTGGTAGATGCTATAGATAACATAGTTTGGGAAAAGAAATCATTAGTGACGGAAAATCGTCTTCACAAAGAATGCTTGTTGAGACTATCGACAGAGGAACGTCATATATTTTTGGATTACAAGAAATATGGATCCTCTATCCGACTAGAATTAGTCAATCTTATTCAAGCAAAAACAAAAAACTTTACGATAGACTTTAAGCTAAAATATTTTCTAGGATCTGGTGCTCAATCTAAAAGTTCTTTATTGCACGCTATTAATCATCCAAAGTCAAGGCCTAATACATCTCTGGAAATAGAATTTACACCTAGAGACAATGAAACAGTTCCATATGATGAACTAATAAAGGAATTGACGACTCTCTCGCGTCATATATTTATGGCTTCTCCAGAGAATGTAATTCTTTCTCCACCTATTAACGCACCTATAAAGACTTTTATGTTGCCTAAACAAGATATAGTAGGTCTGGATCTGGAAAATCTATATGCCGTAACTAAGACTGATGGCATTCCTATAACTATCAGAGTTACATCAAAAGGGTTGTATTGTTATTTTACACATCTTGGTTATATTATTAGATATCCAGTTAAGAGAACAATAGATTCCGAAGTAGTAGTATTTGGTGAGGCAGTTAAGGATAAGAACTGGACCGTATATCTCATTAAGCTAATAGAGCCCGTAAATGCAATCAGTGATAGACTAGAAGAAAGTAAGTATGTTGAATCTAAACTAGTGGATATTTGTGATCGGATAGTATTCAAGTCAAAGAAATACGAAGGTCCGTTTACTACAACTAGTGAAGTCGTCGATATGTTATCTACATATTTACCAAAGCAACCAGAAGGTGTTATTCTGTTCTATTCAAAGGGACCTAAATCTAACATTGATTTTAAAATCAAAAAGGAGAATACTATAGACCAAACTGCAAATGTAGTATTTAGGTACATGTCCAGTGAACCAATTATCTTTGGAGAGTCGTCTATCTTTATAGAGTATAAGAAATTTACCAACGATAAAGGCTTTCCTAAAGAATATGGTTCTGGTAAGATTGTGTTATATAACGGCGTTAATTATCTAAATAATATCTATTGTTTGGAATATATTAATACACATAATGAAGTGGGTATTAAGTCCGTTGTTGTACCTATTAAGTTTATAGCAGAATTCTTAGTCAATGGAGAAATACTTAAACCTAGAATCGATAAAACCATGAAATATATTAACTCAGAAGACTATTATGGAAATCAACATAATATCATAGTCGAACATTTAAGAGATCAAAGCATCAAAATAGGAGATGTCTTTAACGAGGATAAACTATCGGATGTTGGACATCAATACGCTGCCAACAACGATAAATTTAGATTAAATCCAGAAGTTAGTTATTTTACTAATAAACGAACTAGAGGACCGTTGGGAATTTTATCAAACTACGTCAAGACTCTTCTTATTTCTATGTATTGTTCCAAAACATTTTTAGACGATTCCAACAAACGAAAGGTATTAGCGATTGATTTTGGAAACGGTGCTGACCTGGAAAAATACTTTTATGGAGAGATTGCGTTATTGGTAGCGACGGATCCGGATGCTGATGCTATAGCTAGAGGAAATGAAAGATACAACAAATTAAATTCTGGAATTAAAACCAAGTACTACAAATTTGACTACATTCAGGAAACTATTCGATCCGATACATTTGTCTCTAGTGTCAGAGAAGTATTCTATTTTGGAAAGTTTAATATCATTGACTGGCAGTTCGCTATTCATTATTCTTTTCATCCAAGACATTATGCTACAGTCATGAATAACTTATCCGAACTAACTGCTTCTGGAGGCAAGGTATTAATTACTACCATGGATGGAGACAAATTATCAAAATTAACCGATAAAAAGACTTTTATAATTCATAAGAATCTACCTAGTAGCGAAAACTATATGTCTGTAGAAAAAATAGCTGATGATAGAATAGTGGTATATAATCCATCAACAATGTCTACTCCAATGACTGAATACATTATCAAAAAGAACGATATAGTCAGAGTGTTTAACGAATACGGATTTGTTCTTGTAGATAATGTTGATTTCGCTACAATTATAGAACGAAGTAAAAAGTTTATTAATGGCGCATCTACAATGGAAGATAGACCGTCTACAAGAAACTTTTTCGAACTAAATAGAGGAGCCATTAAATGTGAAGGTTTAGATGTCGAAGACTTACTTAGTTACTATGTTGTTTATGTCTTTTCTAAGCGG
>AY741551
ATGGATACCAACATAGTATCATCTTCTACTATTGCGACGTATATAGACGCTTTAGCGAAGAATGCTTCAGAATTAGAACAGAGGTCTACCGCATACGAAATAAATAATGAATTGGAACTAGTATTTATTAAACCGCCATTGATTACGTTGACAAATGTAGTAAATATCTCCACGATTCAGGAATCGTTTATTCGATTTACCGTTACTAATAAGGAAGGTATCAAAATTAGAACTAAGATTCCATTATCTAAGGTACATGGTCTAGATGTAAAAAATGTACAGTTGGTAGATGCTATAGATAACATAGTTTGGGAAAAGAAATCATTAGTGACGGAAAATCGTCTTCACAAAGAATGCTTGTTGAGACTATCGACAGAGGAACGTCATATATTTTTGGATTACAAGAAATATGGATCCTCTATCCGACTAGAATTAGTCAATCTTATTCAAGCAAAAACAAAAAACTTTACGATAGACTTTAAGCTAAAATATTTTCTAGGATCTGGTGCTCAATCTAAAAGTTCTTTATTGCACGCTATTAATCATCCAAAGTCAAGGCCTAATACATCTCTGGAAATAGAATTTACACCTAGAGACAATGAAACAGTTCCATATGATGAACTAATAAAGGAATTGACGACTCTCTCGCGTCATATATTTATGGCTTCTCCAGAGAATGTAATTCTTTCTCCACCTATTAACGCACCTATAAAGACTTTTATGTTGCCTAAACAAGATATAGTAGGTCTGGATCTGGAAAATCTATATGCCGTAACTAAGACTGATGGCATTCCTATAACTATCAGAGTTACATCAAAAGGGTTGTATTGTTATTTTACACATCTTGGTTATATTATTAGATATCCAGTTAAGAGAACAATAGATTCCGAAGTAGTAGTCTTTGGTGAGGCAGTTAAGGATAAGAACTGGACCGTATATCTCATTAAGCTAATAGAGCCCGTAAATGCAATCAGTGATAGACTAGAAGAAAGTAAGTATGTTGAATCTAAACTAGTGGATATTTGTGATCGGATAGTATTCAAGTCAAAGAAATACGAAGGTCCGTTTACTACAACTAGTGAAGTCGTCGATATGTTATCTACATATTTACCAAAGCAACCAGAAGGTGTTATTCTGTTCTATTCAAAGGGACCTAAATCTAACATTGATTTTAAAATCAAAAAGGAGAATACTATAGACCAAACTGCAAATGTAGTATTTAGGTACATGTCCAGTGAACCAATTATCTTTGGAGAGTCGTCTATCTTTATAGAGTATAAGAAATTTACCAACGATAAAGGCTTTCCTAAAGAATATGGTTCTGGTAAGATTGTGTTATATAACGGCGTTAATTATCTAAATAATATCTATTGTTTGGAATATATTAATACACATAATGAAGTGGGTATTAAGTCCGTTGTTGTACCTATTAAGTTTATAGCAGAATTCTTAGTCAATGGAGAAATACTTAAACCTAGAATCGATAAAACCATGAAATATATTAACTCAGAAGACTATTATGGAAATCAACATAATATCATAGTCGAACATTTAAGAGATCAAAGCATCAAAATAGGAGATGTCTTTAACGAGGATAAACTATCGGATGTTGGACATCAATACGCTGCCAACAACGATAAATTTAGATTAAATCCAGAAGTTAGTTATTTTACTAATAAACGAACTAGAGGACCGTTGGGAATTTTATCAAACTACGTCAAGACTCTTCTTATTTCTATGTATTGTTCCAAAACATTTTTAGACGATTCCAACAAACGAAAGGTATTAGCGATTGATTTTGGAAACGGTGCTGACCTGGAAAAATACTTTTATGGAGAGATTGCGTTATTGGTAGCGACGGATCCGGATGCTGATGCTATAGCTAGAGGAAATGAAAGATACAACAAATTAAATTCTGGAATTAAAACCAAGTACTACAAATTTGACTACATTCAGGAAACTATTCGATCCGATACATTTGTCTCTAGTGTCAGAGAAGTATTCTATTTTGGAAAGTTTAATATCATTGACTGGCAGTTCGCTATTCATTATTCTTTTCATCCAAGACATTATGCTACAGTCATGAATAACTTATCCGAACTAACTGCTTCTGGAGGCAAGGTATTAATTACTACCATGGATGGAGACAAATTATCAAAATTAACCGATAAAAAGACTTTTATAATTCATAAGAATCTACCTAGTAGCGAAAACTATATGTCTGTAGAAAAAATAGCTGATGATAGAATAGTGGTATATAATCCATCAACAATGTCTACTCCAATGACTGAATACATTATCAAAAAGAACGATATAGTCAGAGTGTTTAACGAATACGGATTTGTTCTTGTAGATAATGTTGATTTCGCTACAATTATAGAACGAAGTAAAAAGTTTATTAATGGCGCATCTACAATGGAAGATAGACCGTCTACAAGAAACTTTTTCGAACTAAATAGAGGAGCCATTAAATGTGAAGGTTTAGATGTCGAAGACTTACTTAGTTACTATGTTGTTTATGTCTTTTCTAAGCGG
>KP849470
ATGGATACCAACATAGTATCATCTTCTACTATTGCGACGTATATAGACGCTTTAGCGAAGAATGCTTCAGAATTAGAACAGAGGTCTACCGCATACGAAATAAATAATGAATTGGAACTAGTATTTATTAAACCGCCATTGATTACGTTGACAAATGTAGTAAATATCTCCACGATTCAGGAATCGTTTATTCGATTTACCGTTACTAATAAGGAAGGTATCAAAATTAGAACTAAGATTCCATTATCTAAGGTACATGGTCTAGATGTAAAAAATGTACAGTTGGTAGATGCTATAGATAACATAGTTTGGGAAAAGAAATCATTAGTGACGGAAAATCGTCTTCACAAAGAATGCTTGTTGAGACTATCGACAGAGGAACGTCATATATTTTTGGATTACAAGAAATATGGATCCTCTATCCGACTAGAATTAGTCAATCTTATTCAAGCAAAAACAAAAAACTTTACGATAGACTTTAAGCTAAAATATTTTCTAGGATCTGGTGCTCAATCTAAAAGTTCTTTATTGCACGCTATTAATCATCCAAAGTCAAGGCCTAATACATCTCTGGAAATAGAATTTACACCTAGAGACAATGAAACAGTTCCATATGATGAACTAATAAAGGAATTGACGACTCTCTCGCGTCATATATTTATGGCTTCTCCAGAGAATGTAATTCTTTCTCCACCTATTAACGCACCTATAAAGACTTTTATGTTGCCTAAACAAGATATAGTAGGTCTGGATCTGGAAAATCTATATGCCGTAACTAAGACTGATGGCATTCCTATAACTATCAGAGTTACATCAAAAGGGTTGTATTGTTATTTTACACATCTTGGTTATATTATTAGATATCCAGTTAAGAGAACAATAGATTCCGAAGTAGTAGTCTTTGGTGAGGCAGTTAAGGATAAGAACTGGACCGTATATCTCATTAAGCTAATAGAGCCCGTAAATGCAATCAGTGATAGACTAGAAGAAAGTAAGTATGTTGAATCTAAACTAGTGGATATTTGTGATCGGATAGTATTCAAGTCAAAGAAATACGAAGGTCCGTTTACTACAACTAGTGAAGTCGTCGATATGTTATCTACATATTTACCAAAGCAACCAGAAGGTGTTATTCTGTTCTATTCAAAGGGACCTAAATCTAACATTGATTTTAAAATCAAAAAGGAGAATACTATAGACCAAACTGCAAATGTAGTATTTAGGTACATGTCCAGTGAACCAATTATCTTTGGAGAGTCGTCTATCTTTATAGAGTATAAGAAATTTACCAACGATAAAGGCTTTCCTAAAGAATATGGTTCTGGTAAGATTGTGTTATATAACGGCGTTAATTATCTAAATAATATCTATTGTTTGGAATATATTAATACACATAATGAAGTGGGTATTAAGTCCGTTGTTGTACCTATTAAGTTTATAGCAGAATTCTTAGTCAATGGAGAAATACTTAAACCTAGAATCGATAAAACCATGAAATATATTAACTCAGAAGACTATTATGGAAATCAACATAATATCATAGTCGAACATTTAAGAGATCAAAGCATCAAAATAGGAGATGTCTTTAACGAGGATAAACTATCGGATGTTGGACATCAATACGCTACCAACAACGATAAATTTAGATTAAATCCAGAAGTTAGTTATTTTACTAATAAACGAACTAGAGGACCGTTGGGAATTTTATCAAACTACGTCAAGACTCTTCTTATTTCTATGTATTGTTCCAAAACATTTTTAGACGATTCCAACAAACGAAAGGTATTAGCGATTGATTTTGGAAACGGTGCTGACCTGGAAAAATACTTTTATGGAGAGATTGCGTTATTGGTAGCGACGGATCCGGATGCTGATGCTATAGCTAGAGGAAATGAAAGATACAACAAATTAAATTCTGGAATTAAAACCAAGTACTACAAATTTGACTACATTCAGGAAACTATTCGATCCGATACATTTGTCTCTAGTGTCAGAGAAGTATTCTATTTTGGAAAGTTTAATATCATTGACTGGCAGTTCGCTATTCATTATTCTTTTCATCCAAGACATTATGCTACAGTCATGAATAACTTATCCGAACTAACTGCTTCTGGAGGCAAGGTATTAATTACTACCATGGATGGAGACAAATTATCAAAATTAACCGATAAAAAGACTTTTATAATTCATAAGAATCTACCTAGTAGCGAAAACTATATGTCTGTAGAAAAAATAGCTGATGATAGAATAGTGGTATATAATCCATCAACAATGTCTACTCCAATGACTGAATACATTATCAAAAAGAACGATATAGTCAGAGTGTTTAACGAATACGGATTTGTTCTTGTAGATAATGTTGATTTCGCTACAATTATAGAACGAAGTAAAAAGTTTATTAATGGCGCATCTACAATGGAAGATAGACCGTCTACAAGAAACTTTTTCGAACTAAATAGAGGAGCCATTAAATGTGAAGGTTTAGATGTCGAAGACTTACTTAGTTACTATGTTGTTTATGTCTTTTCTAAGCGG
>KJ642616
ATGGATACCAACATAGTATCATCTTCTACTATTGCGACGTATATAGACGCTTTAGCGAAGAATGCTTCAGAATTAGAACAGAGGTCTACCGCATACGAAATAAATAATGAATTGGAACTAGTATTTATTAAACCGCCATTGATTACGTTGACAAATGTAGTAAATATCTCCACGATTCAGGAATCGTTTATTCGATTTACCGTTACTAATAAGGAAGGTATCAAAATTAGAACTAAGATTCCATTATCTAAGGTACATGGTCTAGATGTAAAAAATGTACAGTTGGTAGATGCTATAGATAACATAGTTTGGGAAAAGAAATCATTAGTGACGGAAAATCGTCTTCACAAAGAATGCTTGTTGAGACTATCGACAGAGGAACGTCATATATTTTTGGATTACAAGAAATATGGATCCTCTATCCGACTAGAATTAGTCAATCTTATTCAAGCAAAAACAAAAAACTTTACGATAGACTTTAAGCTAAAATATTTTCTAGGATCTGGTGCTCAATCTAAAAGTTCTTTATTGCACGCTATTAATCATCCAAAGTCAAGGCCTAATACATCTCTGGAAATAGAATTTACACCTAGAGACAATGAAACAGTTCCATATGATGAACTAATAAAGGAATTGACGACTCTCTCGCGTCATATATTTATGGCTTCTCCAGAGAATGTAATTCTTTCTCCACCTATTAACGCACCTATAAAGACTTTTATGTTGCCTAAACAAGATATAGTAGGTCTGGATCTGGAAAATCTATATGCCGTAACTAAGACTGATGGCATTCCTATAACTATCAGAGTTACATCAAAAGGGTTGTATTGTTATTTTACACATCTTGGTTATATTATTAGATATCCAGTTAAGAGAACAATAGATTCCGAAGTAGTAGTCTTTGGTGAGGCAGTTAAGGATAAGAACTGGACCGTATATCTCATTAAGCTAATAGAGCCCGTAAATGCAATCAGTGATAGACTAGAAGAAAGTAAGTATGTTGAATCTAAACTAGTGGATATTTGTGATCGGATAGTATTCAAGTCAAAGAAATACGAAGGTCCGTTTACTACAACTAGTGAAGTCGTCGATATGTTATCTACATATTTACCAAAGCAACCAGAAGGTGTTATTCTGTTCTATTCAAAGGGACCTAAATCTAACATTGATTTTAAAATCAAAAAGGAGAATACTATAGACCAAACTGCAAATGTAGTATTTAGGTACATGTCCAGTGAACCAATTATCTTTGGAGAGTCGTCTATCTTTATAGAGTATAAGAAATTTACCAACGATAAAGGCTTTCCTAAAGAATATGGTTCTGGTAAGATTGTGTTATATAACGGCGTTAATTATCTAAATAATATCTATTGTTTGGAATATATTAATACACATAATGAAGTGGGTATTAAGTCCGTTGTTGTACCTATTAAGTTTATAGCAGAATTCTTAGTCAATGGAGAAATACTTAAACCTAGAATCGATAAAACCATGAAATATATTAACTCAGAAGACTATTATGGAAATCAACATAATATCATAGTCGAACATTTAAGAGATCAAAGCATCAAAATAGGAGATGTCTTTAACGAGGATAAACTATCGGATGTTGGACATCAATACGCTGCCAACAACGATAAATTTAGATTAAATCCAGAAGTTAGTTATTTTACTAATAAACGAACTAGAGGACCGTTGGGAATTTTATCAAACTACGTCAAGACTCTTCTTATTTCTATGTATTGTTCCAAAACATTTTTAGACGATTCCAACAAACGAAAGGTATTAGCGATTGATTTTGGAAACGGTGCTGACCTGGAAAAATACTTTTATGGAGAGATTGCGTTATTGGTAGCGACGGATCCGGATGCTGATGCTATAGCTAGAGGAAATGAAAGATACAACAAATTAAATTCTGGAATTAAAACCAAGTACTACAAATTTGACTACATTCAGGAAACTATTCGATCTGATACATTTGTCTCTAGTGTCAGAGAAGTATTCTATTTTGGAAAGTTTAATATCATTGACTGGCAGTTCGCTATTCATTATTCTTTTCATCCAAGACATTATGCTACAGTCATGAATAACTTATCCGAACTAACTGCTTCTGGAGGCAAGGTATTAATTACTACCATGGATGGAGACAAATTATCAAAATTAACCGATAAAAAGACTTTTATAATTCATAAGAATCTACCTAGTAGCGAAAACTATATGTCTGTAGAAAAAATAGCTGATGATAGAATAGTGGTATATAATCCATCAACAATGTCTACTCCAATGACTGAATACATTATCAAAAAGAACGATATAGTCAGAGTGTTTAACGAATACGGATTTGTTCTTGTAGATAATGTTGATTTCGCTACAATTATAGAACGAAGTAAAAAGTTTATTAATGGCGCATCTACAATGGAAGATAGACCGTCTACAAGAAACTTTTTCGAACTAAATAGAGGAGCCATTAAATGTGAAGGTTTAGATGTCGAAGACTTACTTAGTTACTATGTTGTTTATGTCTTTTCTAAGCGG
>AY603973
ATGGATACCAACATAGTATCATCTTCTACTATTGCGACGTATATAGACGCTTTAGCGAAGAATGCTTCAGAATTAGAACAGAGGTCTACCGCATACGAAATAAATAATGAATTGGAACTAGTATTTATTAAACCGCCATTGATTACGTTGACAAATGTAGTAAATATCTCCACGATTCAGGAATCGTTTATTCGATTTACCGTTACTAATAAGGAAGGTATCAAAATTAGAACTAAGATTCCATTATCTAAGGTACATGGTCTAGATGTAAAAAATGTACAGTTGGTAGATGCTATAGATAACATAGTTTGGGAAAAGAAATCATTAGTGACGGAAAATCGTCTTCACAAAGAATGCTTGTTGAGACTATCGACAGAGGAACGTCATATATTTTTGGATTACAAGAAATATGGATCCTCTATCCGACTAGAATTAGTCAATCTTATTCAAGCAAAAACAAAAAACTTTACGATAGACTTTAAGCTAAAATATTTTCTAGGATCTGGTGCTCAATCTAAAAGTTCTTTATTACACGCTATTAATCATCCAAAGTCAAGGCCTAATACATCTCTGGAAATAGAATTTACACCTAGAGACAATGAAACAGTTCCATATGATGAACTAATAAAGGAATTGACGACTCTCTCGCGTCATATATTTATGGCTTCTCCAGAGAATGTAATTCTTTCTCCACCTATTAACGCACCTATAAAGACTTTTATGTTGCCTAAACAAGATATAGTAGGTCTGGATCTGGAAAATCTATATGCCGTAACTAAGACTGATGGCATTCCTATAACTATCAGAGTTACATCAAAAGGGTTGTATTGTTATTTTACACATCTTGGTTATATTATTAGATATCCAGTTAAGAGAACAATAGATTCCGAAGTAGTAGTCTTTGGTGAGGCAGTTAAGGATAAGAACTGGACCGTATATCTCATTAAGCTAATAGAGCCCGTAAATGCAATCAGTGATAGACTAGAAGAAAGTAAGTATGTTGAATCTAAACTAGTGGATATTTGTGATCGGATAGTATTCAAGTCAAAGAAATACGAAGGTCCGTTTACTACAACTAGTGAAGTCGTCGATATGTTATCTACATATTTACCAAAGCAACCAGAAGGTGTTATTCTGTTCTATTCAAAGGGACCTAAATCTAACATTGATTTTAAAATCAAAAAGGAGAATACTATAGACCAAACTGCAAATGTAGTATTTAGGTACATGTCCAGTGAACCAATTATCTTTGGAGAGTCGTCTATCTTTATAGAGTATAAGAAATTTACCAACGATAAAGGCTTTCCTAAAGAATATGGTTCTGGTAAGATTGTGTTATATAACGGCGTTAATTATCTAAATAATATCTATTGTTTGGAATATATTAATACACATAATGAAGTGGGTATTAAGTCCGTTGTTGTACCTATTAAGTTTATAGCAGAATTCTTAGTCAATGGAGAAATACTTAAACCTAGAATCGATAAAACCATGAAATATATTAACTCAGAAGACTATTATGGAAATCAACATAATATCATAGTCGAACATTTAAGAGATCAAAGCATCAAAATAGGAGATGTCTTTAACGAGGATAAACTATCGGATGTTGGACATCAATACGCTGCCAACAACGATAAATTTAGATTAAATCCAGAAGTTAGTTATTTTACTAATAAACGAACTAGAGGACCGTTGGGAATTTTATCAAACTACGTCAAGACTCTTCTTATTTCTATGTATTGTTCCAAAACATTTTTAGACGATTCCAACAAACGAAAGGTATTAGCGATTGATTTTGGAAACGGTGCTGACCTGGAAAAATACTTTTATGGAGAGATTGCGTTATTGGTAGCGACGGATCCGGATGCTGATGCTATAGCTAGAGGAAATGAAAGATACAACAAATTAAATTCTGGAATTAAAACCAAGTACTACAAATTTGACTACATTCAGGAAACTATTCGATCTGATACATTTGTCTCTAGTGTCAGAGAAGTATTCTATTTTGGAAAGTTTAATATCATTGACTGGCAGTTCGCTATTCATTATTCTTTTCATCCAAGACATTATGCTACAGTCATGAATAACTTATCCGAACTAACTGCTTCTGGAGGCAAGGTATTAATTACTACCATGGATGGAGACAAATTATCAAAATTAACCGATAAAAAGACTTTTATAATTCATAAGAATCTACCTAGTAGCGAAAACTATATGTCTGTAGAAAAAATAGCTGATGATAGAATAGTGGTATATAATCCATCAACAATGTCTACTCCAATGACTGAATACATTATCAAAAAGAACGATATAGTCAGAGTGTTTAACGAATACGGATTTGTTCTTGTAGATAATGTTGATTTCGCTACAATTATAGAACGAAGTAAAAAGTTTATTAATGGCGCATCTACAATGGAAGATAGACCGTCTACAAGAAACTTTTTCGAACTAAATAGAGGAGCCATTAAATGTGAAGGTTTAGATGTCGAAGACTTACTTAGTTACTATGTTGTTTATGTCTTTTCTAAGCGG
>JX878417
ATGGATACCAACATAGTATCATCTTCTACTATTGCGACGTATATAGACGCTTTAGCGAAGAATGCTTCAGAATTAGAACAGAGGTCTACCGCATACGAAATAAATAATGAATTGGAACTAGTATTTATTAAACCGCCATTGATTACGTTGACAAATGTAGTAAATATCTCCACGATTCAGGAATCGTTTATTCGATTTACCGTTACTAATAAGGAAGGTATCAAAATTAGAACTAAGATTCCATTATCTAAGGTACATGGTCTAGATGTAAAAAATGTACAGTTGGTAGATGCTATAGATAACATAGTTTGGGAAAAGAAATCATTAGTGACGGAAAATCGTCTTCACAAAGAATGCTTGTTGAGACTATCGACAGAGGAACGTCATATATTTTTGGATTACAAGAAATATGGATCCTCTATCCGACTAGAATTAGTCAATCTTATTCAAGCAAAAACAAAAAACTTTACGATAGACTTTAAGCTAAAATATTTTCTAGGATCTGGTGCTCAATCTAAAAGTTCTTTATTGCACGCTATTAATCATCCAAAGTCAAGGCCTAATACATCTCTGGAAATAGAATTTACACCTAGAGACAATGAAACAGTTCCATATGATGAACTAATAAAGGAATTGACGACTCTCTCGCGTCATATATTTATGGCTTCTCCAGAGAATGTAATTCTTTCTCCACCTATTAACGCACCTATAAAGACTTTTATGTTGCCTAAACAAGATATAGTAGGTCTGGATCTGGAAAATCTATATGCCGTAACTAAGACTGATGGCATTCCTATAACTATCAGAGTTACATCAAAAGGGTTGTATTGTTATTTTACACATCTTGGTTATATTATTAGATATCCAGTTAAGAGAACAATAGATTCCGAAGTAGTAGTCTTTGGTGAGGCAGTTAAGGATAAGAACTGGACCGTATATCTCATTAAGCTAATAGAGCCCGTAAATGCAATCAGTGATAGACTAGAAGAAAGTAAGTATGTTGAATCTAAACTAGTGGATATTTGTGATCGGATAGTATTCAAGTCAAAGAAATACGAAGGTCCGTTTACTACAACTAGTGAAGTCGTCGATATGTTATCTACATATTTACCAAAGCAACCAGAAGGTGTTATTCTGTTCTATTCAAAGGGACCTAAATCTAACATTGATTTTAAAATCAAAAAGGAGAATACTATAGACCAAACTGCAAATGTAGTATTTAGGTACATGTCCAGTGAACCAATTATCTTTGGAGAGTCGTCTATCTTTATAGAGTATAAGAAATTTACCAACGATAAAGGCTTTCCTAAAGAATATGGTTCTGGTAAGATTGTGTTATATAACGGCGTTAATTATCTAAATAATATCTATTGTTTGGAATATATTAATACACATAATGAAGTGGGTATTAAGTCCGTTGTTGTACCTATTAAGTTTATAGCAGAATTCTTAGTCAATGGAGAAATACTTAAACCTAGAATCGATAAAACCATGAAATATATTAACTCAGAAGACTATTATGGAAATCAACATAATATCATAGTCGAACATTTAAGAGATCAAAGCATCAAAATAGGAGATGTCTTTAACGAGGATAAACTATCGGATATTGGACATCAATACGCCGCCAACAACGATAAATTTAGATTAAATCCAGAAGTTAGTTATTTTACTAATAAACGAACTAGAGGGCCGTTGGGAATTTTATCAAACTACGTCAAGACTCTTCTTATTTCTATGTATTGTTCCAAAACATTTTTAGACGATTCCAACAAACGAAAGGTATTAGCGATTGATTTTGGAAACGGTGCTGACCTGGAAAAATACTTTTATGGAGAGATTGCGTTATTGGTAGCGACGGATCCGGATGCTGATGCTATAGCTAGAGGAAATGAAAGATACAACAAATTAAATTCTGGAATTAAAACCAAGTACTACAAATTTGACTACATTCAGGAAACTATTCGATCCGATACATTTGTCTCTAGTGTCAGAGAAGTATTCTATTTTGGAAAGTTTAATATCATTGACTGGCAGTTCGCTATTCATTATTCTTTTCATCCAAGACATTATGCTACAGTCATGAATAACTTATCCGAACTAACTGCTTCTGGAGGCAAGGTATTAATTACTACCATGGATGGAGACAAATTATCAAAATTAACCGATAAAAAGACTTTTATAATTCATAAGAATCTACCTAGTAGCGAAAACTATATGTCTGTAGAAAAAATAGCTGATGATAGAATAGTGGTATATAATCCATCAACAATGTCTACTCCAATGACTGAATACATTATCAAAAAGAACGATATAGTCAGAGTGTTTAATGAATACGGATTTGTTCTTGTAGATAATGTTGATTTCGCTACAATTATAGAACGAAGTAAAAAGTTTATTAATGGCGCATCTACAATGGAAGATAGACCGTCTACAAGAAACTTTTTCGAACTAAATAGAGGAGCCATTAAATGTGAAGGTTTAGATGTCGAAGACTTACTTAGTTACTATGTTGTTTATGTCTTTTCTAAGCGG
>KP739436
ATGGATGCCAACATAGTATCATCTTCTACTATTGCGACGTATATAGACGCTTTAGCGAAGAATGCTTCAGAATTAGAACAGAGGTCTACCGCATACGAAATAAATAATGAATTGGAACTAGTATTTATTAAACCGCCATTGATTACGTTGACAAATGTAGTAAATATCTCCACGATTCAGGAATCGTTTATTCGATTTACCGTTACTAATAAGGAAGGTATCAAAATTAGAACTAAGATTCCATTATCTAAGGTACATGGTCTAGATGTAAAAAATGTACAGTTGGTAGATGCTATAGATAACATAGTTTGGGAAAAGAAATCATTAGTGACGGAAAATCGTCTTCACAAAGAATGCTTGTTGAGACTATCGACAGAGGAACGTCATATATTTTTGGATTACAAGAAATATGGATCCTCTATCCGACTAGAATTAGTCAATCTTATTCAAGCAAAAACAAAAAACTTTACGATAGACTTTAAGCTAAAATATTTTCTAGGATCTGGTGCTCAATCTAAAAGTTCTTTATTGCACGCTATTAATCATCCAAAGTCAAGGCCTAATACATCTCTGGAAATAGAATTTACACCTAGAGACAATGAAACAGTTCCATATGATGAACTAATAAAGGAATTGACGACTCTCTCGCGTCATATATTTATGGCTTCTCCAGAGAATGTAATTCTTTCTCCACCTATTAACGCACCTATAAAGACTTTTATGTTGCCTAAACAAGATATAGTAGGTCTGGATCTGGAAAATCTATATGCCGTAACTAAGACTGATGGCATTCCTATAACTATCAGAGTTACATCAAAAGGGTTGTATTGTTATTTTACACATCTTGGTTATATTATTAGATATCCAGTTAAGAGAACAATAGATTCCGAAGTAGTAGTCTTTGGTGAGGCAGTTAAGGATAAGAACTGGACCGTATATCTCATTAAGCTAATAGAGCCCGTAAATGCAATCAGTGATAGACTAGAAGAAAGTAAGTATGTTGAATCTAAACTAGTGGATATTTGTGATCGGATAGTATTCAAGTCAAAGAAATACGAAGGTCCGTTTACTACAACTAGTGAAGTCGTCGATATGTTATCTACATATTTACCAAAGCAACCAGAAGGTGTTATTCTGTTCTATTCAAAGGGACCTAAATCTAACATTGATTTTAAAATCAAAAAGGAGAATACTATAGACCAAACTGCAAATGTAGTATTTAGGTACATGTCCAGTGAACCAATTATCTTTGGAGAGTCGTCTATCTTTATAGAGTATAAGAAATTTACCAACGATAAAGGCTTTCCTAAAGAATATGGTTCTGGTAAGATTGTGTTATATAACGGCGTTAATTATCTAAATAATATCTATTGTTTGGAATATATTAATACACATAATGAAGTGGGTATTAAGTCCGTTGTTGTACCTATTAAGTTTATAGCAGAATTCTTAGTCAATGGAGAAATACTTAAACCTAGAATCGATAAAACCATGAAATATATTAACTCAGAAGACTATTATGGAAATCAACATAATATCATAGTCGAACATTTAAGAGATCAAAGCATCAAAATAGGAGATGTCTTTAACGAGGATAAACTATCGGATATTGGACATCAATACGCCGCCAACAACGATAAATTTAGATTAAATCCAGAAGTTAGTTATTTTACTAATAAACGAACTAGAGGGCCGTTGGGAATTTTATCAAACTACGTCAAGACTCTTCTTATTTCTATGTATTGTTCCAAAACATTTTTAGACGATTCCAACAAACGAAAGGTATTAGCGATTGATTTTGGAAACGGTGCTGACCTGGAAAAATACTTTTATGGAGAGATTGCGTTATTGGTAGCGACGGATCCGGATGCTGATGCTATAGCTAGAGGAAATGAAAGATACAACAAATTAAATTCTGGAATTAAAACCAAGTACTACAAATTTGACTACATTCAGGAAACTATTCGATCCGATACATTTGTCTCTAGTGTCAGAGAAGTATTCTATTTTGGAAAGTTTAATATCATTGACTGGCAGTTCGCTATTCATTATTCTTTTCATCCAAGACATTATGCTACAGTCATGAATAACTTATCCGAACTAACTGCTTCTGGAGGCAAGGTATTAATTACTACCATGGATGGAGACAAATTATCAAAATTAACCGATAAAAAGACTTTTATAATTCATAAGAATCTACCTAGTAGCGAAAACTATATGTCTGTAGAAAAAATAGCTGATGATAGAATAGTGGTATATAATCCATCAACAATGTCTACTCCAATGACTGAATACATTATCAAAAAGAACGATATAGTCAGAGTGTTTAATGAATACGGATTTGTTCTTGTAGATAATGTTGATTTCGCTACAATTATAGAACGAAGTAAAAAGTTTATTAATGGCGCATCTACAATGGAAGATAGACCGTCTACAAGAAACTTTTTCGAACTAAATAGAGGAGCCATTAAATGTGAAGGTTTAGATGTCGAAGACTTACTTAGTTACTATGTTGTTTATGTCTTTTCTAAGCGG
>KJ642617
ATGGATGCCAACATAGTATCATCTTCTACTATTGCGACGTATATAGACGCTTTAGCGAAGAATGCTTCAGAATTAGAACAGAGGTCTACCGCATACGAAATAAATAATGAATTGGAACTAGTATTTATTAAACCGCCATTGATTACGTTGACAAATGTAGTAAATATCTCCACGATTCAGGAATCGTTTATTCGATTTACCGTTACTAATAAGGAAGGTATCAAAATTAGAACTAAGATTCCATTATCTAAGGTACATGGTCTAGATGTAAAAAATGTGCAGTTGGTAGATGCTATAGATAACATAGTTTGGGAAAAGAAATCATTAGTGACGGAAAATCGTCTTCACAAAGAATGCTTGTTGAGACTATCAACAGAGGAACGTCATATATTTTTGGATTACAAGAAATATGGATCCTCTATCCGACTAGAATTAGTCAATCTTATTCAAGCAAAAACAAAAAACTTTACGATAGACTTTAAGCTAAAATATTTTCTAGGATCTGGCGCTCAATCTAAAAGTTCTTTATTGCACGCTATTAATCATCCAAAGTCAAGGCCTAATACATCTCTGGAAATAGAATTTACACCTAGAGACAATGAAACAGTTCCATATGATGAACTAATAAAGGAATTGACGACTCTCTCGCGTCATATATTTATGGCTTCTCCAGAGAATGTAATTCTTTCTCCACCTATTAACGCACCTATAAAGACTTTTATGTTGCCTAAACAAGATATAGTAGGTCTGGATCTGGAAAATCTATATGCCGTAACTAAGACTGATGGCATTCCTATAACTATCAGAGTTACATCAAAAGGGTTGTATTGTTATTTTACACATCTTGGTTATATTATTAGATATCCAGTTAAGAGAACAATAGATTCCGAAGTAGTAGTCTTTGGTGAGGCAGTTAAGGATAAGAACTGGACCGTATATCTCATTAAGCTAATAGAGCCCGTAAATGCAATCAGTGATAGACTAGAAGAAAGTAAGTATGTTGAATCTAAACTAGTGGATATTTGTGATCGGATAGTATTCAAGTCAAAGAAATACGAAGGTCCGTTTACTACAACTAGTGAAGTCGTCGATATGTTATCTACATATTTACCAAAGCAACCAGAAGGTGTTATTCTGTTCTATTCAAAGGGACCTAAATCTAACATTGATTTTAAAATCAAAAAGGAGAATACTATAGACCAAACTGCAAATGTAGTATTTAGGTACATGTCCAGTGAACCAATTATCTTTGGAGAGTCGTCTATCTTTATAGAGTATAAGAAATTTACCAACGATAAAGGCTTTCCTAAAGAATATGGTTCTGGTAAGATTGTGTTATATAACGGCGTTAATTATCTAAATAATATCTATTGTTTGGAATATATTAATACACATAATGAAGTGGGTATTAAGTCCGTTGTTGTACCTATTAAGTTTATAGCAGAATTCTTAGTCAATGGAGAAATACTTAAACCTAGAATCGATAAAACCATGAAATATATTAACTCAGAAGACTATTATGGAAATCAACATAATATCATAGTCGAACATTTAAGAGATCAAAGCATCAAAATAGGAGATGTCTTTAACGAGGATAAACTATCGGATGTTGGACATCAATACGCTGCCAACAACGATAAATTTAGATTAAATCCAGAAGTTAGTTATTTTACTAATAAACGAACTAGAGGGCCGTTGGGAATTTTATCAAACTACGTCAAGACTCTTCTTATTTCTATGTATTGTTCCAAAACATTTTTAGACGATTCCAACAAACGAAAGGTATTAGCGATTGATTTTGGAAACGGTGCTGACCTGGAAAAATACTTTTATGGAGAGATTGCGTTATTGGTAGCGACGGATCCGGATGCTGATGCTATAGCTAGAGGAAATGAAAGATACAACAAATTAAATTCTGGAATTAAAACCAAGTACTACAAATTTGACTACATTCAGGAAACTATTCGATCCGATACATTTGTCTCTAGTGTCAGAGAAGTATTCTATTTTGGAAAGTTTAATATCATTGACTGGCAGTTCGCTATTCATTATTCTTTTCATCCAAGACATTATGCTACAGTCATGAATAACTTATCCGAACTAACTGCTTCTGGAGGCAAGGTATTAATTACTACCATGGATGGAGACAAATTATCAAAATTAACCGATAAAAAGACTTTTATAATTCATAAGAATCTACCTAGTAGCGAAAACTATATGTCTGTAGAAAAAATAGCTGATGATAGAATAGTGGTATATAATCCATCAACAATGTCTACTCCAATGACTGAATACATTATCAAAAAGAACGATATAGTCAGAGTGTTTAACGAATACGGATTTGTTCTTGTAGATAATGTTGATTTCGCTACAATTATAGAACGAAGTAAAAAGTTTATTAATGGCGCATCTACAATGGAAGATAGACCGTCTACAAGAAACTTTTTCGAACTAAATAGAGGAGCCATTAAATGTGAAGGTTTAGATGTCGAAGACTTACTTAGTTACTATGTTGTTTATGTCTTTTCTAAGCGG
>MT250197
ATGGATGCCAACATAGTATCATCTTCTACTATTGCGACGTATATAGACGCTTTAGCGAAGAATGCTTCAGAATTAGAACAGAGGTCTACCGCATACGAAATAAATAATGAATTGGAACTAGTATTTATTAAACCGCCATTGATTACGTTGACAAATGTAGTAAATATCTCCACGATTCAGGAATCGTTTATTCGATTTACCGTTACTAATAAGGAAGGTATCAAAATTAGAACTAAGATTCCATTATCTAAGGTACATGGTCTAGATGTAAAAAATGTGCAGTTGGTAGATGCTATAGATAACATAGTTTGGGAAAAGAAATCATTAGTGACGGAAAATCGTCTTCACAAAGAATGCTTGTTGAGACTATCAACAGAGGAACGTCATATATTTTTGGATTACAAGAAATATGGATCCTCTATCCGACTAGAATTAGTCAATCTTATTCAAGCAAAAACAAAAAACTTTACGATAGACTTTAAGCTAAAATATTTTCTAGGATCTGGCGCTCAATCTAAAAGTTCTTTATTGCACGCTATTAATCATCCAAAGTCAAGGCCTAATACATCTCTGGAAATAGAATTTACACCTAGAGACAATGAAACAGTTCCATATGATGAACTAATAAAGGAATTGACGACTCTCTCGCGTCATATATTTATGGCTTCTCCAGAGAATGTAATTCTTTCTCCACCTATTAACGCACCTATAAAGACTTTTATGTTGCCTAAACAAGATATAGTAGGTCTGGATCTGGAAAATCTATATGCCGTAACTAAGACTGACGGCATTCCTATAACTATCAGAGTTACATCAAAAGGGTTGTATTGTTATTTTACACATCTTGGTTATATTATTAGATATCCAGTTAAGAGAACAATAGATTCCGAAGTAGTAGTCTTTGGTGAGGCAGTTAAGGATAAGAACTGGACCGTATATCTCATTAAGCTAATAGAGCCCGTAAATGCAATCAGTGATAGACTAGAAGAAAGTAAGTATGTTGAATCTAAACTAGTGGATATTTGTGATCGGATAGTATTCAAGTCAAAGAAATACGAAGGTCCGTTTACTACAACTAGTGAAGTCGTCGATATGTTATCTACATATTTACCAAAGCAACCAGAAGGTGTTATTCTGTTCTATTCAAAGGGACCTAAATCTAACATTGATTTTAAAATCAAAAAGGAGAATACTATAGACCAAACTGCAAATGTAGTATTTAGGTACATGTCCAGTGAACCAATTATCTTTGGAGAGTCGTCTATCTTTATAGAGTATAAGAAATTTACCAACGATAAAGGCTTTCCTAAAGAATATGGTTCTGGTAAGATTGTGTTATATAACGGCGTTAATTATCTAAATAATATCTATTGTTTGGAATATATTAATACACATAATGAAGTGGGTATTAAGTCCGTTGTTGTACCTATTAAGTTTATAGCAGAATTCTTAGTCAATGGAGAAATACTTAAACCTAGAATCGATAAAACCATGAAATATATTAACTCAGAAGACTATTATGGAAATCAACATAATATCATAGTCGAACATTTAAGAGATCAAAGCATCAAAATAGGAGATGTCTTTAACGAGGATAAACTATCGGATGTTGGACATCAATACGCTGCCAACAACGATAAATTTAGATTAAATCCAGAAGTTAGTTATTTTACTAATAAACGAACTAGAGGGCCGTTGGGAATTTTATCAAACTACGTCAAGACTCTTCTTATTTCTATGTATTGTTCCAAAACATTTTTAGACGATTCCAACAAACGAAAGGTATTAGCGATTGATTTTGGAAACGGTGCTGACCTGGAAAAATACTTTTATGGAGAGATTGCGTTATTGGTAGCGACGGATCCGGATGCTGATGCTATAGCTAGAGGAAATGAAAGATACAACAAATTAAATTCTGGAATTAAAACCAAGTACTACAAATTTGACTACATTCAGGAAACTATTCGATCCGATACATTTGTCTCTAGTGTCAGAGAAGTATTCTATTTTGGAAAGTTTAATATCATTGACTGGCAGTTCGCTATTCATTATTCTTTTCATCCAAGACATTATGCTACAGTCATGAATAACTTATCCGAACTAACTGCTTCTGGAGGCAAGGTATTAATTACTACCATGGATGGAGACAAATTATCAAAATTAACCGATAAAAAGACTTTTATAATTCATAAGAATCTACCTAGTAGCGAAAACTATATGTCTGTAGAAAAAATAGCTGATGATAGAATAGTGGTATATAATCCATCAACAATGTCTACTCCAATGACTGAATACATTATCAAAAAGAACGATATAGTCAGAGTGTTTAACGAATACGGATTTGTTCTTGTAGATAATGTTGATTTCGCTACAATTATAGAACGAAGTAAAAAGTTTATTAATGGCGCATCTACAATGGAAGATAGACCGTCTACAAGAAACTTTTTCGAACTAAATAGAGGAGCCATTAAATGTGAAGGTTTAGATGTCGAAGACTTACTTAGTTACTATGTTGTTTATGTCTTTTCTAAGCGG
>KJ642619
ATGGATGCCAACATAGTATCATCTTCTACTATTGCGACGTATATAGACGCTTTAGCGAAGAATGCTTCAGAATTAGAACAGAGGTCTACCGCATACGAAATAAATAATGAATTGGAACTAGTATTTATTAAACCGCCATTGATTACGTTGACAAATGTAGTAAATATCTCCACGATTCAGGAATCGTTTATTCGATTTACCGTTACTAATAAGGAAGGTATCAAAATTAGAACTAAGATTCCATTATCTAAGGTACATGGTCTAGATGTAAAAAATGTACAGTTGGTAGATGCTATAGATAACATAGTTTGGGAAAAGAAATCATTAGTGACGGAAAATCGTCTTCACAAAGAATGCTTGTTGAGACTATCGACAGAGGAACGTCATATATTTTTGGATTACAAGAAATATGGATCCTCTATCCGACTAGAATTAGTCAATCTTATTCAAGCAAAAACAAAAAACTTTACGATAGACTTTAAGCTAAAATATTTTCTAGGATCTGGTGCTCAATCTAAAAGTTCTTTATTGCACGCTATTAATCATCCAAAGTCAAGGCCTAATACATCTCTGGAAATAGAATTTACACCTAGAGACAATGAAACAGTTCCATATGATGAACTAATAAAGGAATTGACGACTCTCTCGCGTCATATATTTATGGCTTCTCCAGAGAATGTAATTCTTTCTCCACCTATTAACGCACCTATAAAGACTTTTATGTTGCCTAAACAAGATATAGTAGGTCTGGATCTGGAAAATCTATATGCCGTAACTAAGACTGATGGCATTCCTATAACTATCAGAGTTACATCAAAAGGGTTGTATTGTTATTTTACACATCTTGGTTATATTATTAGATATCCAGTTAAGAGAACAATAGATTCCGAAGTAGTAGTCTTTGGTGAGGCAGTTAAGGATAAGAACTGGACCGTATATCTCATTAAGCTAATAGAGCCCGTAAATGCAATCAGTGATAGGCTAGAAGAAAGTAAGTATGTTGAATCTAAACTAGTGGATATTTGTGATCGGATAGTATTCAAGTCAAAGAAATACGAAGGTCCGTTTACTACAACTAGTGAAGTCGTCGATATGTTATCTACATATTTACCAAAGCAACCAGAAGGTGTTATTCTGTTCTATTCAAAGGGACCTAAATCTAACATTGATTTTAAAATCAAAAAGGAGAATACTATAGACCAAACTGCAAATGTAGTATTTAGGTACATGTCCAGTGAACCAATTATCTTTGGAGAGTCGTCTATCTTTATAGAGTATAAGAAATTTACCAACGATAAAGGCTTTCCTAAAGAATATGGTTCTGGTAAGATTGTGTTATATAACGGCGTTAATTATCTAAATAATATCTATTGTTTGGAATATATTAATACACATAATGAAGTGGGTATTAAGTCCGTTGTTGTACCTATTAAGTTTATAGCAGAATTCTTAGTCAATGGAGAAATACTTAAACCTAGAATCGATAAAACCATGAAATATATTAACTCAGAAGACTATTATGGAAATCAACATAATATCATAGTCGAACATTTAAGAGATCAAAGCATCAAAATAGGAGATGTCTTTAACGAGGATAAACTATCGGATATTGGACATCAATACGCCGCCAACAACGATAAATTTAGATTAAATCCAGAAGTTAGTTATTTTACTAATAAACGAACTAGAGGGCCGTTGGGAATTTTATCAAACTACGTCAAGACTCTTCTTATTTCTATGTATTGTTCCAAAACATTTTTAGACGATTCCAACAAACGAAAGGTATTAGCGATTGATTTTGGAAACGGTGCTGACCTGGAAAAATACTTTTATGGAGAGATTGCGTTATTGGTAGCGACGGATCCGGATGCTGATGCTATAGCTAGAGGAAATGAAAGATACAACAAATTAAATTCTGGAATTAAAACCAAGTACTACAAATTTGACTACATTCAGGAAACTATTCGATCCGATACATTTGTCTCTAGTGTCAGAGAAGTATTCTATTTTGGAAAGTTTAATATCATTGACTGGCAGTTCGCTATTCATTATTCTTTTCATCCAAGACATTATGCTACAGTCATGAATAACTTATCCGAACTAACTGCTTCTGGAGGCAAGGTATTAATTACTACCATGGATGGAGACAAATTATCAAAATTAACCGATAAAAAGACTTTTATAATTCATAAGAATCTACCTAGTAGCGAAAACTATATGTCTGTAGAAAAAATAGCTGATGATAGAATAGTGGTATATAATCCATCAACAATGTCTACTCCAATGACTGAATACATTATCAAAAAGAACGATATAGTCAGAGTGTTTAATGAATACGGATTTGTTCTTGTAGATAATGTTGATTTCGCTACAATTATAGAACGAAGTAAAAAGTTTATTAATGGCGCATCTACAATGGAAGATAGACCGTCTACAAGAAACTTTTTCGAACTAAATAGAGGAGCCATTAAATGTGAAGGTTTAGATGTCGAAGACTTACTTAGTTACTATGTTGTTTATGTCTTTTCTAAGCGG
>MN702451
ATGGATGCCAACATAGTATCATCTTCTACTATTGCGACGTATATAGACGCTTTAGCGAAGAATGCTTCAGAATTAGAACAGAGGTCTACCGCATACGAAATAAATAATGAATTGGAACTAGTATTTATTAAACCGCCATTGATTACGTTGACAAATGTAGTAAATATCTCCACGATTCAGGAATCGTTTATTCGATTTACCGTTACTAATAAGGAAGGTATCAAAATTAGAACTAAGATTCCATTATCTAAGGTACATGGTCTAGATGTAAAAAATGTACAGTTGGTAGATGCTATAGATAACATAGTTTGGGAAAAGAAATCATTAGTGACGGAAAATCGTCTTCACAAAGAATGCTTGTTGAGACTATCGACAGAGGAACGTCATATATTTTTGGATTACAAGAAATATGGATCCTCTATCCGACTAGAATTAGTCAATCTTATTCAAGCAAAAACAAAAAACTTTACGATAGACTTTAAGCTAAAATATTTTCTAGGATCTGGTGCTCAATCTAAAAGTTCTTTATTGCACGCTATTAATCATCCAAAGTCAAGGCCTAATACATCTCTGGAAATAGAATTTACACCTAGAGACAATGAAACAGTTCCATATGATGAACTAATAAAGGAATTGACGACTCTCTCGCGTCATATATTTATGGCTTCTCCAGAGAATGTAATTCTTTCTCCACCTATTAACGCACCTATAAAGACTTTTATGTTGCCTAAACAAGATATAGTAGGTCTGGATCTGGAAAATCTATATGCCGTAACTAAGACTGATGGCATTCCTATAACTATCAGAGTTACATCAAAAGGGTTGTATTGTTATTTTACACATCTTGGTTATATTATTAGATATCCAGTTAAGAGAACAATAGATTCCGAAGTAGTAGTCTTTGGTGAGGCAGTTAAGGATAAGAACTGGACCGTATATCTCATTAAGCTAATAGAGCCCGTAAATGCAATCAGTGATAGACTAGAAGAAAGTAAGTATGTTGAATCTAAACTAGTGGATATTTGTGATCGGATAGTATTCAAGTCAAAGAAATACGAAGGTCCGTTTACTACAACTAGTGAAGTCGTCGATATGTTATCTACATATTTACCAAAGCAACCAGAAGGTGTTATTCTGTTCTATTCAAAGGGACCTAAATCTAACATTGATTTTAAAATCAAAAAGGAGAATACTATAGACCAAACTGCAAATGTAGTATTTAGGTACATGTCCAGTGAACCAATTATCTTTGGAGAGTCGTCTATCTTTATAGAGTATAAGAAATTTACCAACGATAAAGGCTTTCCTAAAGAATATGGTTCTGGTAAGATTGTGTTATATAACGGCGTTAATTATCTAAATAATATCTATTGTTTGGAATATATTAATACACATAATGAAGTGGGTATTAAGTCCGTTGTTGTACCTATTAAGTTTATAGCAGAATTCTTAGTCAATGGAGAAATACTTAAACCTAGAATCGATAAAACCATGAAATATATTAACTCAGAAGACTATTATGGAAATCAACATAATATCATAGTCGAACATTTAAGAGATCAAAGCATCAAAATAGGAGATGTCTTTAACGAGGATAAACTATCGGATATTGGACATCAATACGCCGCCAACAACGATAAATTTAGATTAAATCCAGAAGTTAGTTATTTTACTAATAAACGAACTAGAGGGCCGTTGGGAATTTTATCAAACTACGTCAAGACTCTTCTTATTTCTATGTATTGTTCCAAAACATTTTTAGACGATTCCAACAAACGAAAGGTATTAGCTATTGATTTTGGAAACGGTGCTGACCTGGAAAAATACTTTTATGGAGAGATTGCGTTATTGGTAGCGACGGATCCGGATGCTGATGCTATAGCTAGAGGAAATGAAAGATACAACAAATTAAATTCTGGAATTAAAACCAAGTACTACAAATTTGACTACATTCAGGAAACTATTCGATCCGATACATTTGTCTCTAGTGTCAGAGAAGTATTCTATTTTGGAAAGTTTAATATCATTGACTGGCAGTTCGCTATTCATTATTCTTTTCATCCAAGACATTATGCTACAGTCATGAATAACTTATCCGAACTAACTGCTTCTGGAGGCAAGGTATTAATTACTACCATGGATGGAGACAAATTATCAAAATTAACCGATAAAAAGACTTTTATAATTCATAAGAATCTACCTAGTAGCGAAAACTATATGTCTGTAGAAAAAATAGCTGATGATAGAATAGTGGTATATAATCCATCAACAATGTCTACTCCAATGACTGAATACATTATCAAAAAGAACGATATAGTCAGAGTGTTTAATGAATACGGATTTGTTCTTGTAGATAATGTTGATTTCGCTACAATTATAGAACGAAGTAAAAAGTTTATTAATGGCGCATCTACAATGGAAGATAGACCGTCTACAAGAAACTTTTTCGAACTAAATAGAGGAGCCATTAAATGTGAAGGTTTAGATGTCGAAGACTTACTTAGTTACTATGTTGTTTATGTCTTTTCTAAGCGG
>OP358276
ATGGATGCCAACATAGTATCATCTTCTACTATTGCGACGTATATAGACGCTTTAGCGAAGAATGCTTCAGAATTAGAACAGAGGTCTACCGCATACGAAATAAATAATGAATTGGAACTAGTATTTATTAAACCGCCATTGATTACGTTGACAAATGTAGTAAATATCTCCACGATTCAGGAATCGTTTATTCGATTTACCGTTACTAATAAGGAAGGTATCAAAATTAGAACTAAGATTCCATTATCTAAGGTACATGGTCTAGATGTAAAAAATGTGCAGTTGGTAGATGCTATAGATAACATAGTTTGGGAAAAGAAATCATTAGTGACGGAAAATCGTCTTCACAAAGAATGCTTGTTGAGACTATCAACAGAGGAACGTCATATATTTTTGGATTACAAGAAATATGGATCCTCTATCCGACTAGAATTAGTCAATCTTATTCAAGCAAAAACAAAAAACTTTACGATAGACTTTAAGCTAAAATATTTTCTAGGATCTGGCGCTCAATCTAAAAGTTCTTTATTGCACGCTATTAATCATCCAAAGTCAAGGCCTAATACATCTCTGGAAATAGAATTTACACCTAGAGACAATGAAACAGTTCCATATGATGAACTAATAAAGGAATTGACGACTCTCTCGCGTCATATATTTATGGCTTCTCCAGAGAATGTAATTCTTTCTCCACCTATTAACGCACCTATAAAGACTTTTATGTTGCCTAAACAAGATATAGTAGGTCTGGATCTGGAAAATCTATATGCCGTAACTAAGACTGACGGCATTCCTATAACTATCAGAGTTACATCAAAAGGGTTGTATTGTTATTTTACACATCTTGGTTATATTATTAGATATCCAGTTAAGAGAACAATAGATTCCGAAGTAGTAGTCTTTGGTGAGGCAGTTAAGGATAAGAACTGGACCGTATATCTCATTAAGCTAATAGAGCCCGTAAATGCAATCAGTGATAGACTAGAAGAAAGTAAGTATGTTGAATCTAAACTAGTGGATATTTGTGATCGGATAGTATTCAAGTCAAAGAAATACGAAGGTCCGTTTACTACAACTAGTGAAGTCGTCGATATGTTATCTACATATTTACCAAAGCAACCAGAAGGTGTTATTCTGTTCTATTCAAAGGGACCTAAATCTAACATTGATTTTAAAATCAAAAAGGAGAATACTATAGACCAAACTGCAAATGTAGTATTTAGGTACATGTCCAGTGAACCAATTATCTTTGGAGAGTCGTCTATCTTTATAGAGTATAAGAAATTTACCAACGATAAAGGCTTTCCTAAAGAATATGGTTCTGGTAAGATTGTGTTATATAACGGCGTTAATTATCTAAATAATATCTATTGTTTGGAATATATTAATACACATAATGAAGTGGGTATTAAGTCCGTTGTTGTACCTATTAAGTTTATAGCAGAATTCTTAGTCAATGGAGAAATACTTAAACCTAGAATCGATAAAACCATGAAATATATTAACTCAGAAGACTATTATGGAAATCAACATAATATCATAGTCGAACATTTAAGAGATCAAAGCATCAAAATAGGAGATGTCTTTAACGAGGATAAACTATCGGATGTTGGACATCAATACGCTGCCAACAACGATAAATTTAGATTAAATCCAGAAGTTAGTTATTTTACTAATAAACGAACTAGAGGGCCGTTGGGAATTTTATCAAACTACGTCAAGACTCTTCTTATTTCTATGTATTGTTCCAAAACATTTTTAGACGATTCCAACAAACGAAATGTATTAGCGATTGATTTTGGAAACGGTGCTGACCTGGAAAAATACTTTTATGGAGAGATTGCGTTATTGGTAGCGACGGATCCGGATGCTGATGCTATAGCTAGAGGAAATGAAAGATACAACAAATTAAATTCTGGAATTAAAACCAAGTACTACAAATTTGACTACATTCAGGAAACTATTCGATCCGATACATTTGTCTCTAGTGTCAGAGAAGTATTCTATTTTGGAAAGTTTAATATCATTGACTGGCAGTTCGCTATTCATTATTCTTTTCATCCAAGACATTATGCTACAGTCATGAATAACTTATCCGAACTAACTGCTTCTGGAGGCAAGGTATTAATTACTACCATGGATGGAGACAAATTATCAAAATTAACCGATAAAAAGACTTTTATAATTCATAAGAATCTACCTAGTAGCGAAAACTATATGTCTGTAGAAAAAATAGCTGATGATAGAATAGTGGTATATAATCCATCAACAATGTCTACTCCAATGACTGAATACATTATCAAAAAGAACGATATAGTCAGAGTGTTTAACGAATACGGATTTGTTCTTGTAGATAATGTTGATTTCGCTACAATTATAGAACGAAGTAAAAAGTTTATTAATGGCGCATCTACAATGGAAGATAGACCGTCTACAAGAAACTTTTTCGAACTAAATAGAGGAGCCATTAAATGTGAAGGTTTAGATGTCGAAGACTTACTTAGTTACTATGTTGTTTATGTCTTTTCTAAGCGG
>OP331335
ATGGATGCCAACATAGTATCATCTTCTACTATTGCGACGTATATAGACGCTTTAGCGAAGAATGCTTCAGAATTAGAACAGAGGTCTACCGCATACGAAATAAATAATGAATTGGAACTAGTATTTATTAAACCGCCATTGATTACGTTGACAAATGTAGTAAATATCTCCACGATTCAGGAATCGTTTATTCGATTTACCGTTACTAATAAGGAAGGTATCAAAATTAGAACTAAGATTCCATTATCTAAGGTACATGGTCTAGATGTAAAAAATGTGCAGTTGGTAGATGCTATAGATAACATAGTTTGGGAAAAGAAATCATTAGTGACGGAAAATCGTCTTCACAAAGAATGCTTGTTGAGACTATCAACAGAGGAACGTCATATATTTTTGGATTACAAGAAATATGGATCCTCTATCCGACTAGAATTAGTCAATCTTATTCAAGCAAAAACAAAAAACTTTACGATAGACTTTAAGCTAAAATATTTTCTAGGATCTGGCGCTCAATCTAAAAGTTCTTTATTGCACGCTATTAATCATCCAAAGTCAAGGCCTAATACATCTCTGGAAATAGAATTTACACCTAGAGACAATGAAACAGTTCCATATGATGAACTAATAAAGGAATTGACGACTCTCTCGCGTCATATATTTATGGCTTCTCCAGAGAATGTAATTCTTTCTCCACCTATTAACGCACCTATAAAGACTTTTATGTTGCCTAAACAAGATATAGTAGGTCTGGATCTGGAAAATCTATATGCCGTAACTAAGACTGACGGCATTCCTATAACTATCAGAGTTACATCAAAAGGGTTGTATTGTTATTTTACACATCTTGGTTATATTATTAGATATCCAGTTAAGAGAACAATAGATTCCGAAGTAGTAGTCTTTGGTGAGGCAGTTAAGGATAAGAACTGGACCGTATATCTCATTAAGCTAATAGAGCCCGTAAATGCAATCAGTGATAGACTAGAAGAAAGTAAGTATGTTGAATCTAAACTAGTGGATATTTGTGATCGGATAGTATTCAAGTCAAAGAAATACGAAGGTCCGTTTACTACAACTAGTGAAGTCGTCGATATGTTATCTACATATTTACCAAAGCAACCAGAAGGTGTTATTCTGTTCTATTCAAAGGGACCTAAATCTAACATTGATTTTAAAATCAAAAAGGAGAATACTATAGACCAAACTGCAAATGTAGTATTTAGGTACATGTCCAGTGAACCAATTATCTTTGGAGAGTCGTCTATCTTTATAGAGTATAAGAAATTTACCAACGATAAAGGCTTTCCTAAAGAATATGGTTCTGGTAAGATTGTGTTATATAACGGCGTTAATTATCTAAATAATATCTATTGTTTGGAATATATTAATACACATAATGAAGTGGGTATTAAGTCCGTTGTTGTACCTATTAAGTTTATAGCAGAATTCTTAGTCAATGGAGAAATACTTAAACCTAGAATCGATAAAACCATGAAATATATTAACTCAGAAGACTATTATGGAAATCAACATAATATCATAGTCGAACATTTAAGAGATCAAAGCATCAAAATAGGAGATGTCTTTAACGAGGATAAACTATCGGATGTTGGACATCAATACGCTGCCAACAACGATAAATTTAGATTAAATCCAAAAGTTAGTTATTTTACTAATAAACGAACTAGAGGGCCGTTGGGAATTTTATCAAACTACGTCAAGACTCTTCTTATTTCTATGTATTGTTCCAAAACATTTTTAGACGATTCCAACAAACGAAAGGTATTAGCGATTGATTTTGGAAACGGTGCTGACCTGGAAAAATACTTTTATGGAGAGATTGCGTTATTGGTAGCGACGGATCCGGATGCTGATGCTATAGCTAGAGGAAATGAAAGATACAACAAATTAAATTCTGGAATTAAAACCAAGTACTACAAATTTGACTACATTCAGGAAACTATTCGATCCGATACATTTGTCTCTAGTGTCAGAGAAGTATTCTATTTTGGAAAGTTTAATATCATTGACTGGCAGTTCGCTATTCATTATTCTTTTCATCCAAGACATTATGCTACAGTCATGAATAACTTATCCGAACTAACTGCTTCTGGAGGCAAGGTATTAATTACTACCATGGATGGAGACAAATTATCAAAATTAACCGATAAAAAGACTTTTATAATTCATAAGAATCTACCTAGTAGCGAAAACTATATGTCTGTAGAAAAAATAGCTGATGATAGAATAGTGGTATATAATCCATCAACAATGTCTACTCCAATGACTGAATACATTATCAAAAAGAACGATATAGTCAGAGTGTTTAACGAATACGGATTTGTTCTTGTAGATAATGTTGATTTCGCTACAATTATAGAACGAAGTAAAAAGTTTATTAATGGCGCATCTACAATGGAAGATAGACCGTCTACAAGAAACTTTTTCGAACTAAATAGAGGAGCCATTAAATGTGAAGGTTTAGATGTCGAAGACTTACTTAGTTACTATGTTGTTTATGTCTTTTCTAAGCGG
>OP324527
ATGGATGCCAACATAGTATCATCTTCTACTATTGCGACGTATATAGACGCTTTAGCGAAGAATGCTTCAGAATTAGAACAGAGGTCTACCGCATACGAAATAAATAATGAATTGGAACTAGTATTTATTAAACCGCCATTGATTACGTTGACAAATGTAGTAAATATCTCCACGATTCAGGAATCGTTTATTCGATTTACCGTTACTAATAAGGAAGGTATCAAAATTAGAACTAAGATTCCATTATCTAAGGTACATGGTCTAGATGTAAAAAATGTGCAGTTGGTAGATGCTATAGATAACATAGTTTGGGAAAAGAAATCATTAGTGACGGAAAATCGTCTTCACAAAGAATGCTTGTTGAGACTATCAACAGAGGAACGTCATATATTTTTGGATTACAAGAAATATGGATCCTCTATCCGACTAGAATTAGTCAATCTTATTCAAGCAAAAACAAAAAACTTTACGATAGACTTTAAGCTAAAATATTTTCTAGGATCTGGCGCTCAATCTAAAAGTTCTTTATTGCACGCTATTAATCATCCAAAGTCAAGGCCTAATACATCTCTGGAAATAGAATTTACACCTAGAGACAATGAAACAGTTCCATATGATGAACTAATAAAGGAATTGACGACTCTCTCGCGTCATATATTTATGGCTTCTCCAGAGAATGTAATTCTTTCTCCACCTATTAACGCACCTATAAAGACTTTTATGTTGCCTAAACAAGATATAGTAGGTCTGGATCTGGAAAATCTATATGCCGTAACTAAGACTGACGGCATTCCTATAACTATCAGAGTTACATCAAAAGGGTTGTATTGTTATTTTACACATCTTGGTTATATTATTAGATATCCAGTTAAGAGAACAATAGATTCCGAAGTAGTAGTCTTTGGTGAGGCAGTTAAGGATAAGAACTGGACCGTATATCTCATTAAGCTAATAGAGCCCGTAAATGCAATCAGTGATAGACTAGAAGAAAGTAAGTATGTTGAATCTAAACTAGTGGATATTTGTGATCGGATAGTATTCAAGTCAAAGAAATACGAAGGTCCGTTTACTACAACTAGTGAAGTCGTCGATATGTTATCTACATATTTACCAAAGCAACCAGAAGGTGTTATTTTGTTCTATTCAAAGGGACCTAAATCTAACATTGATTTTAAAATCAAAAAGGAGAATACTATAGACCAAACTGCAAATGTAGTATTTAGGTACATGTCCAGTGAACCAATTATCTTTGGAGAGTCGTCTATCTTTATAGAGTATAAGAAATTTACCAACGATAAAGGCTTTCCTAAAGAATATGGTTCTGGTAAGATTGTGTTATATAACGGCGTTAATTATCTAAATAATATCTATTGTTTGGAATATATTAATACACATAATGAAGTGGGTATTAAGTCCGTTGTTGTACCTATTAAGTTTATAGCAGAATTCTTAGTCAATGGAGAAATACTTAAACCTAGAATCGATAAAACCATGAAATATATTAACTCAGAAGACTATTATGGAAATCAACATAATATCATAGTCGAACATTTAAGAGATCAAAGCATCAAAATAGGAGATGTCTTTAACGAGGATAAACTATCGGATGTTGGACATCAATACGCTGCCAACAACGATAAATTTAGATTAAATCCAGAAGTTAGTTATTTTACTAATAAACGAACTAGAGGGCCGTTGGGAATTTTATCAAACTACGTCAAGACTCTTCTTATTTCTATGTATTGTTCCAAAACATTTTTAGACGATTCCAACAAACGAAAGGTATTAGCGATTGATTTTGGAAACGGTGCTGACCTGGAAAAATACTTTTATGGAGAGATTGCGTTATTGGTAGCGACGGATCCGGATGCTGATGCTATAGCTAGAGGAAATGAAAGATACAACAAATTAAATTCTGGAATTAAAACCAAGTACTACAAATTTGACTACATTCAGGAAACTATTCGATCCGATACATTTGTCTCTAGTGTCAGAGAAGTATTCTATTTTGGAAAGTTTAATATCATTGACTGGCAGTTCGCTATTCATTATTCTTTTCATCCAAGACATTATGCTACAGTCATGAATAACTTATCCGAACTAACTGCTTCTGGAGGCAAGGTATTAATTACTACCATGGATGGAGACAAATTATCAAAATTAACCGATAAAAAGACTTTTATAATTCATAAGAATCTACCTAGTAGCGAAAACTATATGTCTGTAGAAAAAATAGCTGATGATAGAATAGTGGTATATAATCCATCAACAATGTCTACTCCAATGACTGAATACATTATCAAAAAGAACGATATAGTCAGAGTGTTTAACGAATACGGATTTGTTCTTGTAGATAATGTTGATTTCGCTACAATTATAGAACGAAGTAAAAAGTTTATTAATGGCGCATCTACAATGGAAGATAGACCGTCTACAAGAAACTTTTTCGAACTAAATAGAGGAGCCATTAAATGTGAAGGTTTAGATGTCGAAGACTTACTTAGTTACTATGTTGTTTATGTCTTTTCTAAGCGG
>OP324520
ATGGATGCCAACATAGTATCATCTTCTACTATTGCGACGTATATAGACGCTTTAGCGAAGAATGCTTCAGAATTAGAACAGAGGTCTACCGCATACGAAATAAATAATGAATTGGAACTAGTATTTATTAAACCGCCATTGATTACGTTGACAAATGTAGTAAATATCTCCACGATTCAGGAATCGTTTATTCGATTTACCGTTACTAATAAGGAAGGTATCAAAATTAGAACTAAGATTCCATTATCTAAGGTACATGGTCTAGATGTAAAAAATGTGCAGTTGGTAGATGCTATAGATAACATAGTTTGGGAAAAGAAATCATTAGTGACGGAAAATCGTCTTCACAAAGAATGCTTGTTGAGACTATCAACAGAGGAACGTCATATATTTTTGGATTACAAGAAATATGGATCCTCTATCCGACTAGAATTAGTCAATCTTATTCAAGCAAAAACAAAAAACTTTACGATAGACTTTAAGCTAAAATATTTTCTAGGATCTGGCGCTCAATCTAAAAGTTCTTTATTGCACGCTATTAATCATCCAAAGTCAAGGCCTAATACATCTCTGGAAATAGAATTTACACCTAGAGACAATGAAACAGTTCCATATGATGAACTAATAAAGGAATTGACGACTCTCTCGCGTCATATATTTATGGCTTCTCCAGAGAATGTAATTCTTTCTCCACCTATTAACGCACCTATAAAGACTTTTATGTTGCCTAAACAAGATATAGTAGGTCTGGATCTGGAAAATCTATATGCCGTAACTAAGACTGACGGCATTCCTATAACTATCAGAGTTACATCAAAAGGGTTGTATTGTTATTTTACACATCTTGGTTATATTATTAGATATCCAGTTAAGAGAACAATAGATTCCGAAGTAGTAGTCTTTGGTGAGGCAGTTAAGGATAAGAACTGGACCGTATATCTCATTAAGCTAATAGAGCCCGTAAATGCAATCAGTGATAGACTAGAAGAAAGTAAGTATGTTGAATCTAAACTAGTGGATATTTGTGATCGGATAGTATTCAAGTCAAAGAAATACGAAGGTCCGTTTACTACAACTAGTGAAGTCGTCGATATGTTATCTACATATTTACCAAAGCAACCAGAAGGTGTTATTCTGTTCTATTCAAAGGGACCTAAATCTAACATTGATTTTAAAATCAAAAAGGAGAATACTATAGACCAAACTGCAAATGTAGTATTTAGGTACATGTCCAGTGAACCAATTATCTTTGGAGAGTCGTCTATCTTTATAGAGTATAAGAAATTTACCAACGATAAAGGCTTTCCTAAAGAATATGGTTCTGGTAAGATTGTGTTATATAACGGCGTTAATTATCTAAATAATATCTATTGTTTGGAATATATTAATACACATAATGAAGTGGGTATTAAGTCCGTTGTTGTACCTATTAAGTTTATAGCAGAATTCTTAGTCAATGGAGAAATACTTAAACCTAGAATCGATAAAACCATGAAATATATTAACTCAGAAGACTATTATGGAAATCAACATAATATCATAGTCGAACATTTAAGAGATCAAAGCATCAAAATAGGAGATGTCTTTAACGAGGATAAACTATCGGATGTTGGACATCAATACGCTACCAACAACGATAAATTTAGATTAAATCCAGAAGTTAGTTATTTTACTAATAAACGAACTAGAGGGCCGTTGGGAATTTTATCAAACTACGTCAAGACTCTTCTTATTTCTATGTATTGTTCCAAAACATTTTTAGACGATTCCAACAAACGAAAGGTATTAGCGATTGATTTTGGAAACGGTGCTGACCTGGAAAAATACTTTTATGGAGAGATTGCGTTATTGGTAGCGACGGATCCGGATGCTGATGCTATAGCTAGAGGAAATGAAAGATACAACAAATTAAATTCTGGAATTAAAACCAAGTACTACAAATTTGACTACATTCAGGAAACTATTCGATCCGATACATTTGTCTCTAGTGTCAGAGAAGTATTCTATTTTGGAAAGTTTAATATCATTGACTGGCAGTTCGCTATTCATTATTCTTTTCATCCAAGACATTATGCTACAGTCATGAATAACTTATCCGAACTAACTGCTTCTGGAGGCAAGGTATTAATTACTACCATGGATGGAGACAAATTATCAAAATTAACCGATAAAAAGACTTTTATAATTCATAAGAATCTACCTAGTAGCGAAAACTATATGTCTGTAGAAAAAATAGCTGATGATAGAATAGTGGTATATAATCCATCAACAATGTCTACTCCAATGACTGAATACATTATCAAAAAGAACGATATAGTCAGAGTGTTTAACGAATACGGATTTGTTCTTGTAGATAATGTTGATTTCGCTACAATTATAGAACGAAGTAAAAAGTTTATTAATGGCGCATCTACAATGGAAGATAGACCGTCTACAAGAAACTTTTTCGAACTAAATAGAGGAGCCATTAAATGTGAAGGTTTAGATGTCGAAGACTTACTTAGTTACTATGTTGTTTATGTCTTTTCTAAGCGG
>OP314960
ATGGATGCCAACATAGTATCATCTTCTACTATTGCGACGTATATAGACGCTTTAGCGAAGAATGCTTCAGAATTAGAACAGAGGTCTACCGCATACGAAATAAATAATGAATTGGAACTAGTATTTATTAAACCGCCATTGATTACGTTGACAAATGTAGTAAATATCTCCACGATTCAGGAATCGTTTATTCGATTTACCGTTACTAATAAGGAAGGTATCAAAATTAGAACTAAGATTCCATTATCTAAGGTACATGGTCTAGATGTAAAAAATGTGCAGTTGGTAGATGCTATAGATAACATAGTTTGGGAAAAGAAATCATTAGTGACGGAAAATCGTCTTCACAAAGAATGCTTGTTGAGACTATCAACAGAGGAACGTCATATATTTTTGGATTACAAGAAATATGGATCCTCTATCCGACTAGAATTAGTCAATCTTATTCAAGCAAAAACAAAAAACTTTACGATAGACTTTAAGCTAAAATATTTTCTAGGATCTGGCGCTCAATCTAAAAGTTCTTTATTGCACGCTATTAATCATCCAAAGTCAAGGCCTAATACATCTCTGGAAATAGAATTTACACCTAGAGACAATGAAACAGTTCCATATGATGAACTAATAAAGGAATTGACGACTCTCTCGCGTCATATATTTATGGCTTCTCCAGAGAATGTAATTCTTTCTCCACCTATTAACGCACCTATAAAGACTTTTATGTTGCCTAAACAAGATATAGTAGGTCTGGATCTGGAAAATCTATATGCCGTAACTAAGACTGACGGCATTCCTATAACTATCAGAGTTACATCAAAAGGGTTGTATTGTTATTTTACACATCTTGGTTATATTATTAGATATCCAGTTAAGAGAACAATAGATTCCGAAGTAGTAGTCTTTGGTGAGGCAGTTAAGGATAAGAACTGGACCGTATATCTCATTAAGCTAATAGAGCCCGTAAATGCAATCAGTGATAGACTAGAAGAAAGTAAGTATGTTGAATCTAAACTAGTGGATATTTGTGATCGGATAGTATTCAAGTCAAAGAAATACGAAGGTCCGTTTACTACAACTAGTGAAGTCGTCGATATGTTATCTACATATTTACCAAAGCAACCAGAAGGTGTTATTCTGTTCTATTCAAAGGGACCTAAATCTAACATTGATTTTAAAATCAAAAAGGAGAATACTATAGACCAAACTGCAAATGTAGTATTTAGGTACATGTCCAGTGAACCAATTATCTTTGGAGAGTCGTCTATCTTTATAGAGTATAAGAAATTTACCAACGATAAAGGCTTTCCTAAAGAATATGGTTCTGGTAAGATTGTGTTATATAACGGCGTTAATTATCTAAATAATATCTATTGTTTGGAATATATTAATACACATAATGAAGTGGGTATTAAGTCCGTTGTTGTACCTATTAAGTTTATAGCAGAATTCTTAGTCAATGGAGAAATACTTAAACCTAGAATCGATAAAACCATGAAATATATTAACTCAGAAGACTATTATGGAAATCAACATAATATCATAGTCGAACATTTAAGAGATCAAAGCATCAAAATAGGAGATGTCTTTAACGAGGATAAACTATCGGATGTTGGACATCAATACGCTGCCAACAACGATAAATTTAGATTAAATCCAGAAGTTAGTTATTTTACTAATAAACGAACTAGAGGGCCGTTGGGAATTTTATCAAACTACGTCAAGACTCTTCTTATTTCTATGTATTGTTCCAAAACATTTTTAGACGATTCCAACAAACGAAAGGTATTAGCGATTGATTTTGGAAACGGTGCTGACCTGGAAAAATACTTTTATGGAGAGATTGCGTTATTGGTAGCGACGGATCCGGATGCTGATGCTATAGCTAGAGGAAATGAAAGATACAACAAATTAAATTCTGGAATTAAAACCAAGTACTACAAATTTGACTACATTCAGGAAACTATTCGATCCGATACATTTGTCTCTAGTGTCAGAGAAGTATTCTATTTTGGAAAGTTTAATATCATTGACTGGCAGTTCGCTATTCATTATTCTTTTCATCCAAGACATTATGCTACAGTCATGAATAACTTATCCGAACTAACTGCTTCTGGAGGCAAGGTATTAATTACTACCATGGATGGAGACAAATTATCAAAATTAACCGATAAAAAGACTTTTATAATTCATAAGAATCTACCTAGTAGCGAAAACTATATGTCTGTAGAAAAAATAGCTGATGATAGAATAGTGGTATATAATCCATCAACAATGTCTACTCCAATGACTGAATACATTATCAAAAAGAACGATATAGTCAGAGTGTTTAACGAATACGGATTTGTTCTTGTAGATAATGTTGATTTCGTTACAATTATAGAACGAAGTAAAAAGTTTATTAATGGCGCATCTACAATGGAAGATAGACCGTCTACAAGAAACTTTTTCGAACTAAATAGAGGAGCCATTAAATGTGAAGGTTTAGATGTCGAAGACTTACTTAGTTACTATGTTGTTTATGTCTTTTCTAAGCGG
>OP279034
ATGGATGCCAACATAGTATCATCTTCTACTATTGCGACGTATATAGACGCTTTAGCGAAGAATGCTTCAGAATTAGAACAGAGGTCTACCGCATACGAAATAAATAATGAATTGGAACTAGTATTTATTAAACCGCCATTGATTACGTTGACAAATGTAGTAAATATCTCCACGATTCAGGAATCGTTTATTCGATTTACCGTTACTAATAAGGAAGGTATCAAAATTAGAACTAAGATTCCATTATCTAAGGTACATGGTCTAGATGTAAAAAATGTGCAGTTGGTAGATGCTATAGATAACATAGTTTGGGAAAAGAAATCATTAGTGACGGAAAATCGTCTTCACAAAGAATGCTTGTTGAGACTATCAACAGAGGAACGTCATATATTTTTGGATTACAAGAAATATGGATCCTCTATCCGACTAGAATTAGTCAATCTTATTCAAGCAAAAACAAAAAACTTTACGATAGACTTTAAGCTAAAATATTTTCTAGGATCTGGCGCTCAATCTAAAAGTTCTTTATTGCACGCTATTAATCATCCAAAGTCAAGGCCTAATACATCTCTGGAAATAGAATTTACACCTAGAGACAATGAAACAGTTCCATATGATGAACTAATAAAGGAATTGACGACTCTCTCGCGTCATATATTTATGGCTTCTCCAGAGAATGTAATTCTTTCTCCACCTATTAACGCACCTATAAAGACTTTTATGTTGCCTAAACAAGATATAGTAGGTCTGGATCTGGAAAATCTATATGCCGTAACTAAGACTGACGGCATTCCTATAACTATCAGAGTTACATCAAAAGGGTTGTATTGTTATTTTACACATCTTGGTTATATTATTAGATATCCAGTTAAGAGAACAATAGATTCCGAAGTAGTAGTCTTTGGTGAGGCAGTTAAGGATAAGAACTGGACCGTATATCTCATTAAGCTAATAGAGCCCGTAAATGCAATCAGTGATAGACTAGAAGAAAGTAAGTATGTTGAATCTAAACTAGTGGATATTTGTGATCGGATAGTATTCAAGTCAAAGAAATACGAAGGTCCGTTTACTACAACTAGTGAAGTCGTCGATATGTTATCTACATATTTACCAAAGCAACCAGAAGGTGTTATTCTGTTCTATTCAAAGGGACCTAAATCTAACATTGATTTTAAAATCAAAAAGGAGAATACTATAGACCAAACTGCAAATGTAGTATTTAGGTACATGTCCAGTGAACCAATTATCTTTGGAGAGTCGTCTATCTTTATAGAGTATAAGAAATTTACCAACGATAAAGGCTTTCCTAAAGAATATGGTTCTGGTAAGATTGTGTTATATAACGGCGTTAATTATCTAAATAATATCTATTGTTTGGAATATATTAATACACATAATGAAGTGGGTATTAAGTCCGTTGTTGTACCTATTAAGTTTATAGCAGAATTCTTAGTCAATGGAGAAATACTTAAACCTAGAATCGATAAAACCATGAAATATATTAACTTAGAAGACTATTATGGAAATCAACATAATATCATAGTCGAACATTTAAGAGATCAAAGCATCAAAATAGGAGATGTCTTTAACGAGGATAAACTATCGGATGTTGGACATCAATACGCTGCCAACAACGATAAATTTAGATTAAATCCAGAAGTTAGTTATTTTACTAATAAACGAACTAGAGGGCCGTTGGGAATTTTATCAAACTACGTCAAGACTCTTCTTATTTCTATGTATTGTTCCAAAACATTTTTAGACGATTCCAACAAACGAAAGGTATTAGCGATTGATTTTGGAAACGGTGCTGACCTGGAAAAATACTTTTATGGAGAGATTGCGTTATTGGTAGCGACGGATCCGGATGCTGATGCTATAGCTAGAGGAAATGAAAGATACAACAAATTAAATTCTGGAATTAAAACCAAGTACTACAAATTTGACTACATTCAGGAAACTATTCGATCCGATACATTTGTCTCTAGTGTCAGAGAAGTATTCTATTTTGGAAAGTTTAATATCATTGACTGGCAGTTCGCTATTCATTATTCTTTTCATCCAAGACATTATGCTACAGTCATGAATAACTTATCCGAACTAACTGCTTCTGGAGGCAAGGTATTAATTACTACCATGGATGGAGACAAATTATCAAAATTAACCGATAAAAAGACTTTTATAATTCATAAGAATCTACCTAGTAGCGAAAACTATATGTCTGTAGAAAAAATAGCTGATGATAGAATAGTGGTATATAATCCATCAACAATGTCTACTCCAATGACTGAATACATTATCAAAAAGAACGATATAGTCAGAGTGTTTAACGAATACGGATTTGTTCTTGTAGATAATGTTGATTTCGCTACAATTATAGAACGAAGTAAAAAGTTTATTAATGGCGCATCTACAATGGAAGATAGACCGTCTACAAGAAACTTTTTCGAACTAAATAGAGGAGCCATTAAATGTGAAGGTTTAGATGTCGAAGACTTACTTAGTTACTATGTTGTTTATGTCTTTTCTAAGCGG
>OP215288
ATGGATGCCAACATAGTATCATCTTCTACTATTGCGACGTATATAGACGCTTTAGCGAAGAATGCTTCAGAATTAGAACAAAGGTCTACCGCATACGAAATAAATAATGAATTGGAACTAGTATTTATTAAACCGCCATTGATTACGTTGACAAATGTAGTAAATATCTCCACGATTCAGGAATCGTTTATTCGATTTACCGTTACTAATAAGGAAGGTATCAAAATTAGAACTAAGATTCCATTATCTAAGGTACATGGTCTAGATGTAAAAAATGTGCAGTTGGTAGATGCTATAGATAACATAGTTTGGGAAAAGAAATCATTAGTGACGGAAAATCGTCTTCACAAAGAATGCTTGTTGAGACTATCAACAGAGGAACGTCATATATTTTTGGATTACAAGAAATATGGATCCTCTATCCGACTAGAATTAGTCAATCTTATTCAAGCAAAAACAAAAAACTTTACGATAGACTTTAAGCTAAAATATTTTCTAGGATCTGGCGCTCAATCTAAAAGTTCTTTATTGCACGCTATTAATCATCCAAAGTCAAGGCCTAATACATCTCTGGAAATAGAATTTACACCTAGAGACAATGAAACAGTTCCATATGATGAACTAATAAAGGAATTGACGACTCTCTCGCGTCATATATTTATGGCTTCTCCAGAGAATGTAATTCTTTCTCCACCTATTAACGCACCTATAAAGACTTTTATGTTGCCTAAACAAGATATAGTAGGTCTGGATCTGGAAAATCTATATGCCGTAACTAAGACTGACGGCATTCCTATAACTATCAGAGTTACATCAAAAGGGTTGTATTGTTATTTTACACATCTTGGTTATATTATTAGATATCCAGTTAAGAGAACAATAGATTCCGAAGTAGTAGTCTTTGGTGAGGCAGTTAAGGATAAGAACTGGACCGTATATCTCATTAAGCTAATAGAGCCCGTAAATGCAATCAGTGATAGACTAGAAGAAAGTAAGTATGTTGAATCTAAACTAGTGGATATTTGTGATCGGATAGTATTCAAGTCAAAGAAATACGAAGGTCCGTTTACTACAACTAGTGAAGTCGTCGATATGTTATCTACATATTTACCAAAGCAACCAGAAGGTGTTATTCTGTTCTATTCAAAGGGACCTAAATCTAACATTGATTTTAAAATCAAAAAGGAGAATACTATAGACCAAACTGCAAATGTAGTATTTAGGTACATGTCCAGTGAACCAATTATCTTTGGAGAGTCGTCTATCTTTATAGAGTATAAGAAATTTACCAACGATAAAGGCTTTCCTAAAGAATATGGTTCTGGTAAGATTGTGTTATATAACGGCGTTAATTATCTAAATAATATCTATTGTTTGGAATATATTAATACACATAATGAAGTGGGTATTAAGTCCGTTGTTGTACCTATTAAGTTTATAGCAGAATTCTTAGTCAATGGAGAAATACTTAAACCTAGAATCGATAAAACCATGAAATATATTAACTCAGAAGACTATTATGGAAATCAACATAATATCATAGTCGAACATTTAAGAGATCAAAGCATCAAAATAGGAGATGTCTTTAACGAGGATAAACTATCGGATGTTGGACATCAATACGCTGCCAACAACGATAAATTTAGATTAAATCCAGAAGTTAGTTATTTTACTAATAAACGAACTAGAGGGCCGTTGGGAATTTTATCAAACTACGTCAAGACTCTTCTTATTTCTATGTATTGTTCCAAAACATTTTTAGACGATTCCAACAAACGAAAGGTATTAGCGATTGATTTTGGAAACGGTGCTGACCTGGAAAAATACTTTTATGGAGAGATTGCGTTATTGGTAGCGACGGATCCGGATGCTGATGCTATAGCTAGAGGAAATGAAAGATACAACAAATTAAATTCTGGAATTAAAACCAAGTACTACAAATTTGACTACATTCAGGAAACTATTCGATCCGATACATTTGTCTCTAGTGTCAGAGAAGTATTCTATTTTGGAAAGTTTAATATCATTGACTGGCAGTTCGCTATTCATTATTCTTTTCATCCAAGACATTATGCTACAGTCATGAATAACTTATCCGAACTAACTGCTTCTGGAGGCAAGGTATTAATTACTACCATGGATGGAGACAAATTATCAAAATTAACCGATAAAAAGACTTTTATAATTCATAAGAATCTACCTAGTAGCGAAAACTATATGTCTGTAGAAAAAATAGCTGATGATAGAATAGTGGTATATAATCCATCAACAATGTCTACTCCAATGACTGAATACATTATCAAAAAGAACGATATAGTCAGAGTGTTTAACGAATACGGATTTGTTCTTGTAGATAATGTTGATTTCGCTACAATTATAGAACGAAGTAAAAAGTTTATTAATGGCGCATCTACAATGGAAGATAGACCGTCTACAAGAAACTTTTTCGAACTAAATAGAGGAGCCATTAAATGTGAAGGTTTAGATGTCGAAGACTTACTTAGTTACTATGTTGTTTATGTCTTTTCTAAGCGG
>OP205131
ATGGATGCCAACATAGTATCATCTTCTACTATTGCGACGTATATAGACGCTTTAGCGAAGAATGCTTCAGAATTAGAACAGAGGTCTACCGCATACGAAATAAATAATGAATTGGAACTAGTATTTATTAAACCGCCATTGATTACGTTGACAAATGTAGTAAATATCTCCACGATTCAGGAATCGTTTATTCGATTTACCGTTACTAATAAGGAAGGTATCAAAATTAGAACTAAGATTCCATTATCTAAGGTACATGGTCTAGATGTAAAAAATGTGCAGTTGGTAGATGCTATAGATAACATAGTTTGGGAAAAAAAATCATTAGTGACGGAAAATCGTCTTCACAAAGAATGCTTGTTGAGACTATCAACAGAGGAACGTCATATATTTTTGGATTACAAGAAATATGGATCCTCTATCCGACTAGAATTAGTCAATCTTATTCAAGCAAAAACAAAAAACTTTACGATAGACTTTAAGCTAAAATATTTTCTAGGATCTGGCGCTCAATCTAAAAGTTCTTTATTGCACGCTATTAATCATCCAAAGTCAAGGCCTAATACATCTCTGGAAATAGAATTTACACCTAGAGACAATGAAACAGTTCCATATGATGAACTAATAAAGGAATTGACGACTCTCTCGCGTCATATATTTATGGCTTCTCCAGAGAATGTAATTCTTTCTCCACCTATTAACGCACCTATAAAGACTTTTATGTTGCCTAAACAAGATATAGTAGGTCTGGATCTGGAAAATCTATATGCCGTAACTAAGACTGACGGCATTCCTATAACTATCAGAGTTACATCAAAAGGGTTGTATTGTTATTTTACACATCTTGGTTATATTATTAGATATCCAGTTAAGAGAACAATAGATTCCGAAGTAGTAGTCTTTGGTGAGGCAGTTAAGGATAAGAACTGGACCGTATATCTCATTAAGCTAATAGAGCCCGTAAATGCAATCAGTGATAGACTAGAAGAAAGTAAGTATGTTGAATCTAAACTAGTGGATATTTGTGATCGGATAGTATTCAAGTCAAAGAAATACGAAGGTCCGTTTACTACAACTAGTGAAGTCGTCGATATGTTATCTACATATTTACCAAAGCAACCAGAAGGTGTTATTCTGTTCTATTCAAAGGGACCTAAATCTAACATTGATTTTAAAATCAAAAAGGAGAATACTATAGACCAAACTGCAAATGTAGTATTTAGGTACATGTCCAGTGAACCAATTATCTTTGGAGAGTCGTCTATCTTTATAGAGTATAAGAAATTTACCAACGATAAAGGCTTTCCTAAAGAATATGGTTCTGGTAAGATTGTGTTATATAACGGCGTTAATTATCTAAATAATATCTATTGTTTGGAATATATTAATACACATAATGAAGTGGGTATTAAGTCCGTTGTTGTACCTATTAAGTTTATAGCAGAATTCTTAGTCAATGGAGAAATACTTAAACCTAGAATCGATAAAACCATGAAATATATTAACTCAGAAGACTATTATGGAAATCAACATAATATCATAGTCGAACATTTAAGAGATCAAAGCATCAAAATAGGAGATGTCTTTAACGAGGATAAACTATCGGATGTTGGACATCAATACGCTGCCAACAACGATAAATTTAGATTAAATCCAGAAGTTAGTTATTTTACTAATAAACGAACTAGAGGGCCGTTGGGAATTTTATCAAACTACGTCAAGACTCTTCTTATTTCTATGTATTGTTCCAAAACATTTTTAGACGATTCCAACAAACGAAAGGTATTAGCGATTGATTTTGGAAACGGTGCTGACCTGGAAAAATACTTTTATGGAGAGATTGCGTTATTGGTAGCGACGGATCCGGATGCTGATGCTATAGCTAGAGGAAATGAAAGATACAACAAATTAAATTCTGGAATTAAAACCAAGTACTACAAATTTGACTACATTCAGGAAACTATTCGATCCGATACATTTGTCTCTAGTGTCAGAGAAGTATTCTATTTTGGAAAGTTTAATATCATTGACTGGCAGTTCGCTATTCATTATTCTTTTCATCCAAGACATTATGCTACAGTCATGAATAACTTATCCGAACTAACTGCTTCTGGAGGCAAGGTATTAATTACTACCATGGATGGAGACAAATTATCAAAATTAACCGATAAAAAGACTTTTATAATTCATAAGAATCTACCTAGTAGCGAAAACTATATGTCTGTAGAAAAAATAGCTGATGATAGAATAGTGGTATATAATCCATCAACAATGTCTACTCCAATGACTGAATACATTATCAAAAAGAACGATATAGTCAGAGTGTTTAACGAATACGGATTTGTTCTTGTAGATAATGTTGATTTCGCTACAATTATAGAACGAAGTAAAAAGTTTATTAATGGCGCATCTACAATGGAAGATAGACCGTCTACAAGAAACTTTTTCGAACTAAATAGAGGAGCCATTAAATGTGAAGGTTTAGATGTCGAAGACTTACTTAGTTACTATGTTGTTTATGTCTTTTCTAAGCGG
>OP169340
ATGGATGCCAACATAGTATCATCTTCTACTATTGCGACGTATATAGACGCTTTAGCGAAGAATGCTTCAGAATTAGAACAGAGGTCTACCGCATACGAAATAAATAATGAATTGGAACTAGTATTTATTAAACCGCCATTGATTACGTTGACAAATGTAGTAAATATCTCCACGATTCAGGAATCGTTTATTCGATTTACCGTTACTAATAAGGAAGGTATCAAAATTAGAACTAAGATTCCATTATCTAAGGTACATGGTCTAGATGTAAAAAATGTGCAGTTGGTAGATGCTATAGATAACATAGTTTGGGAAAAGAAATCATTAGTGACGGAAAATCGTCTTCACAAAGAATGCTTGTTGAGACTATCAACAGAGGAACGTCATATATTTTTGGATTACAAGAAATATGGATCCTCTATCCGACTAGAATTAGTCAATCTTATTCAAGCAAAAACAAAAAACTTTACGATAGACTTTAAGCTAAAATATTTTCTAGGATCTGGCGCTCAATCTAAAAGTTCTTTATTGCACGCTATTAATCATCCAAAGTCAAGGCCTAATACATCTCTGGAAATAGAATTTACACCTAGAGACAATGAAACAGTTCCATATGATGAACTAATAAAGGAATTGACGACTCTCTCGCGTCATATATTTATGGCTTCTCCAGAGAATGTAATTCTTTCTCCACCTATTAACGCACCTATAAAGACTTTTATGTTGCCTAAACAAGATATAGTAGGTCTGGATCTGGAAAATCTATATGCCGTAACTAAGACTGACGGCATTCCTATAACTATCAGAGTTACATCAAAAGGGTTGTATTGTTATTTTACACATCTTGGTTATATTATTAGATATCCAGTTAAGAGAACAATAGATTCCGAAGTAGTAGTCTTTGGTGAGGCAGTTAAGGATAAGAACTGGACCGTATATCTCATTAAGCTAATAGAGCCCGTAAATGCAATCAGTGATAGACTAGAAGAAAGTAAGTATGTTGAATCTAAACTAGTGGATATTTGTGATCGGATAGTATTCAAGTCAAAGAAATACGAAGGTCCGTTTACTACAACTAGTGAAGTCGTCGATATGTTATCTACATATTTACCAAAGCAACCAGAAGGTGTTATTCTGTTCTATTCAAAGGGACCTAAATCTAACATTGATTTTAAAATCAAAAAGGAGAATACTATAGACCAAACTGCAAATGTAGTATTTAGGTACATGTCCAGTGAACCAATTATCTTTGGAGAGTCGTCTATCTTTATAGAGTATAAGAAATTTACCAACGATAAAGGCTTTCCTAAAGAATATGGTTCTGGTAAGATTGTGTTATATAACGGCGTTAATTATCTAAATAATATCTATTGTTTGGAATATATTAATACACATAATGAAGTGGGTATTAAGTCCGTTGTTGTACCTATTAAGTTTATAGCAGAATTCTTAGTCAATGGAGAAATACTTAAACCTAGAATCGATAAAACCATGAAATATATTAACTCAGAAGACTATTATGGAAATCAACATAATATCATAGTCGAACATTTAAGAGATCAAAGCATCAAAATAGGAGATGTCTTTAACGAGGATAAACTATCGGATGTTGGACATCAATACGCTGCCAACAACGATAAATTTAGATTAAATCCAGAAGTTAGTTATTTTACTAATAAACGAACTAGAGGGCCGTTGGGAATTTTATCAAACTACGTCAAGACTCTTCTTATTTCTATGTATTGTTCCAAAACATTTTTAGACGATTCCAACAAACGAAAGGTATTAGCGATTGATTTTGGAAACGGTGCTGACCTGGAAAAATACTTTTATGGAGAGATTGCGTTATTGGTAGCGACGGATCCGGATGCTGATGCTATAGCTAGAGGAAATGAAAGATACAACAAATTAAATTCTGGAATTAAAACCAAGTACTACAAATTTGACTACATTCAGGAAACTATTCGATCCGATACATTTGTCTCTAGTGTCAGAGAAGTATTCTATTTTGGAAAGTTTAATATCATTGACTGGCAGTTCGCTATTCATTATTCTTTTCATCCAAGACATTATGCTACAGTCATGAATAACTTATCCGAACTAACTGCTTCTGGAGGCAAGGTATTAATTACTACCATGGATGGAGACAAATTATCAAAATTAACCGATAAAAAGACTTTTATAATTCATAAGAATCTACCTAGTAGCGAAAACTATATGTCTGTAGAAAAAATAGCTGATGATAGAATAGTGGTATATAATCCATCAACAATGTCTACTCCAATGACTGAATACATTATCAAAAAGAACGATATAGTCAGAGTGTTTAACGAATACGGATTTGTTCTTGTAGATAATGTTGATTTTGCTACAATTATAGAACGAAGTAAAAAGTTTATTAATGGCGCATCTACAATGGAAGATAGACCGTCTACAAGAAACTTTTTCGAACTAAATAGAGGAGCCATTAAATGTGAAGGTTTAGATGTCGAAGACTTACTTAGTTACTATGTTGTTTATGTCTTTTCTAAGCGG
>ON929081
ATGGATGCCAACATAATATCATCTTCTACTATTGCGACGTATATAGACGCTTTAGCGAAGAATGCTTCAGAATTAGAACAGAGGTCTACCGCATACGAAATAAATAATGAATTGGAACTAGTATTTATTAAACCGCCATTGATTACGTTGACAAATGTAGTAAATATCTCCACGATTCAGGAATCGTTTATTCGATTTACCGTTACTAATAAGGAAGGTATCAAAATTAGAACTAAGATTCCATTATCTAAGGTACATGGTCTAGATGTAAAAAATGTGCAGTTGGTAGATGCTATAGATAACATAGTTTGGGAAAAGAAATCATTAGTGACGGAAAATCGTCTTCACAAAGAATGCTTGTTGAGACTATCAACAGAGGAACGTCATATATTTTTGGATTACAAGAAATATGGATCCTCTATCCGACTAGAATTAGTCAATCTTATTCAAGCAAAAACAAAAAACTTTACGATAGACTTTAAGCTAAAATATTTTCTAGGATCTGGCGCTCAATCTAAAAGTTCTTTATTGCACGCTATTAATCATCCAAAGTCAAGGCCTAATACATCTCTGGAAATAGAATTTACACCTAGAGACAATGAAACAGTTCCATATGATGAACTAATAAAGGAATTGACGACTCTCTCGCGTCATATATTTATGGCTTCTCCAGAGAATGTAATTCTTTCTCCACCTATTAACGCACCTATAAAGACTTTTATGTTGCCTAAACAAGATATAGTAGGTCTGGATCTGGAAAATCTATATGCCGTAACTAAGACTGACGGCATTCCTATAACTATCAGAGTTACATCAAAAGGGTTGTATTGTTATTTTACACATCTTGGTTATATTATTAGATATCCAGTTAAGAGAACAATAGATTCCGAAGTAGTAGTCTTTGGTGAGGCAGTTAAGGATAAGAACTGGACCGTATATCTCATTAAGCTAATAGAGCCCGTAAATGCAATCAGTGATAGACTAGAAGAAAGTAAGTATGTTGAATCTAAACTAGTGGATATTTGTGATCGGATAGTATTCAAGTCAAAGAAATACGAAGGTCCGTTTACTACAACTAGTGAAGTCGTCGATATGTTATCTACATATTTACCAAAGCAACCAGAAGGTGTTATTCTGTTCTATTCAAAGGGACCTAAATCTAACATTGATTTTAAAATCAAAAAGGAGAATACTATAGACCAAACTGCAAATGTAGTATTTAGGTACATGTCCAGTGAACCAATTATCTTTGGAGAGTCGTCTATCTTTATAGAGTATAAGAAATTTACCAACGATAAAGGCTTTCCTAAAGAATATGGTTCTGGTAAGATTGTGTTATATAACGGCGTTAATTATCTAAATAATATCTATTGTTTGGAATATATTAATACACATAATGAAGTGGGTATTAAGTCCGTTGTTGTACCTATTAAGTTTATAGCAGAATTCTTAGTCAATGGAGAAATACTTAAACCTAGAATCGATAAAACCATGAAATATATTAACTCAGAAGACTATTATGGAAATCAACATAATATCATAGTCGAACATTTAAGAGATCAAAGCATCAAAATAGGAGATGTCTTTAACGAGGATAAACTATCGGATGTTGGACATCAATACGCTGCCAACAACGATAAATTTAGATTAAATCCAGAAGTTAGTTATTTTACTAATAAACGAACTAGAGGGCCGTTGGGAATTTTATCAAACTACGTCAAGACTCTTCTTATTTCTATGTATTGTTCCAAAACATTTTTAGACGATTCCAACAAACGAAAGGTATTAGCGATTGATTTTGGAAACGGTGCTGACCTGGAAAAATACTTTTATGGAGAGATTGCGTTATTGGTAGCGACGGATCCGGATGCTGATGCTATAGCTAGAGGAAATGAAAGATACAACAAATTAAATTCTGGAATTAAAACCAAGTACTACAAATTTGACTACATTCAGGAAACTATTCGATCCGATACATTTGTCTCTAGTGTCAGAGAAGTATTCTATTTTGGAAAGTTTAATATCATTGACTGGCAGTTCGCTATTCATTATTCTTTTCATCCAAGACATTATGCTACAGTCATGAATAACTTATCCGAACTAACTGCTTCTGGAGGCAAGGTATTAATTACTACCATGGATGGAGACAAATTATCAAAATTAACCGATAAAAAGACTTTTATAATTCATAAGAATCTACCTAGTAGCGAAAACTATATGTCTGTAGAAAAAATAGCTGATGATAGAATAGTGGTATATAATCCATCAACAATGTCTACTCCAATGACTGAATACATTATCAAAAAGAACGATATAGTCAGAGTGTTTAACGAATACGGATTTGTTCTTGTAGATAATGTTGATTTCGCTACAATTATAGAACGAAGTAAAAAGTTTATTAATGGCGCATCTACAATGGAAGATAGACCGTCTACAAGAAACTTTTTCGAACTAAATAGAGGAGCCATTAAATGTGAAGGTTTAGATGTCGAAGACTTACTTAGTTACTATGTTGTTTATGTCTTTTCTAAGCGG
>ON843166
ATGGATGCCAACATAGTATCATCTTCTACTATTGCGACGTATATAGACGCTTTAGCGAAGAATGCTTCAGAATTAGAACAGAGGTCTACCGCATACGAAATAAATAATGAATTGGAACTAGTATTTATTAAACCGCCATTGATTACGTTGACAAATGTAGTAAATATCTCCACGATTCAGGAATCGTTTATTCGATTTACCGTTACTAATAAGGAAGGTATCAAAATTAGAACTAAGATTCCATTATCTAAGGTACATGGTCTAGATGTAAAAAATGTGCAGTTGGTAGATGCTATAGATAACATAGTTTGGGAAAAGAAATCATTAGTGACGGAAAATCGTCTTCACAAAGAATGCTTGTTGAGACTATCAACAGAGGAACGTCATATATTTTTGGATTACAAGAAATATGGATCCTCTATCCGACTAGAATTAGTCAATCTTATTCAAGCAAAAACAAAAAACTTTACGATAGACTTTAAGCTAAAATATTTTCTAGGATCTGGCGCTCAATCTAAAAGTTCTTTATTGCACGCTATTAATCATCCAAAGTCAAGGCCTAATACATCTCTGGAAATAGAATTTACACCTAGAGACAATGAAACAGTTCCATATGATGAACTAATAAAGGAATTGACGACTCTCTCGCGTCATATATTTATGGCTTCTCCAGAGAATGTAATTCTTTCTCCACCTATTAACGCACCTATAAAGACTTTTATGTTGCCTAAACAAGATATAGTAGGTCTGGATCTGGAAAATCTATATGCCGTAACTAAGACTGACGGCATTCCTATAACTATCAGAGTTACATCAAAAGGGTTGTATTGTTATTTTACACATCTTGGTTATATTATTAGATATCCAGTTAAGAGAACAATAGATTCCGAAGTAGTAGTCTTTGGTGAGGCAGTTAAGGATAAGAACTGGACCGTATATCTCATTAAGCTAATAGAGCCCGTAAATGCAATCAGTGATAGACTAGAAGAAAGTAAGTATGTTGAATCTAAACTAGTGGATATTTGTGATCGGATAGTATTCAAGTCAAAGAAATACGAAGGTCCGTTTACTACAACTAGTGAAGTCGTCGATATGTTATCTACATATTTACCAAAGCAACCAGAAGGTGTTATTCTGTTCTATTCAAAGGGACCTAAATCTAACATTGATTTTAAAATCAAAAAGGAGAATACTATAGACCAAACTGCAAATGTAGTATTTAGGTACATGTCCAGTGAACCAATTATCTTTGGAGAGTCGTCTATCTTTATAGAGTATAAGAAATTTACCAACGATAAAGGCTTTCCTAAAGAATATGGTTCTGGTAAGATTGTGTTATATAACGGCGTTAATTATCTAAATAATATCTATTGTTTGGAATATATTAATACACATAATGAAGTGGGTATTAAGTCCGTTGTTGTACCTATTAAGTTTATAGCAGAATTCTTAGTCAATGGAGAAATACTTAAACCTAGAATCGATAAAACCATGAAATATATTAACTCAGAAGACTATTATGGAAATCAACATAATATCATAGTCGAACATTTAAGAGATCAAAGCATCAAAATAGGAGATGTCTTTAACGAGGATAAACTATCGGATGTTGGACATCAATACGCTGCCAACAACGATAAATTTAGATTAAATCCAGAAGTTAGTTATTTTACTAATAAACGAACTAGAGGGCCGTTGGGAATTTTATCAAACTACGTCAAGACTCTTCTTATTTCTATGTATTGTTCCAAAACATTTTTAGACGATTCCAACAAACGAAAGGTATTAGCGATTGATTTTGGAAACGGTGCTGACCTGGAAAAATACTTTTATGGAGAGATTGCGTTATTGGTAGCGACGGATCCGGATGCTGATGCTATAGCTAGAGGAAATGAAAGATACAACAAATTAAATTCTGGAATTAAAACCAAGTACTACAAATTTGACTACATTCAGGAAACTATTCGATCCGATACATTTGTCTCTAGTGTCAGAGAAGTATTCTATTTTGGAAAGTTTAATATCATTGACTGGCAGTTCGCTATTCATTATTCTTTTCATCCAAGACATTATGCTACAGTCATGAATAACTTATCCAAACTAACTGCTTCTGGAGGCAAGGTATTAATTACTACCATGGATGGAGACAAATTATCAAAATTAACCGATAAAAAGACTTTTATAATTCATAAGAATCTACCTAGTAGCGAAAACTATATGTCTGTAGAAAAAATAGCTGATGATAGAATAGTGGTATATAATCCATCAACAATGTCTACTCCAATGACTGAATACATTATCAAAAAGAACGATATAGTCAGAGTGTTTAACGAATACGGATTTGTTCTTGTAGATAATGTTGATTTCGCTACAATTATAGAACGAAGTAAAAAGTTTATTAATGGCGCATCTACAATGGAAGATAGACCGTCTACAAGAAACTTTTTCGAACTAAATAGAGGAGCCATTAAATGTGAAGGTTTAGATGTCGAAGACTTACTTAGTTACTATGTTGTTTATGTCTTTTCTAAGCGG
>MT903343
ATGGATGCCAACATAGTATCATCTTCTACTATTGCGACGTATATAGACGCTTTAGCGAAGAATGCTTCAGAATTAGAACAGAGGTCTACCGCATACGAAATAAATAATGAATTGGAACTAGTATTTATTAAACCGCCATTGATTACGTTGACAAATGTAGTAAATATCTCCACGATTCAGGAATCGTTTATTCGATTTACCGTTACTAATAAGGAAGGTATCAAAATTAGAACTAAGATTCCATTATCTAAGGTACATGGTCTAGATGTAAAAAATGTGCAGTTGGTAGATGCTATAGATAACATAGTTTGGGAAAAGAAATCATTAGTGACGGAAAATCGTCTTCACAAAGAATGCTTGTTGAGACTATCAACAGAGGAACGTCATATATTTTTGGATTACAAGAAATATGGATCCTCTATCCGACTAGAATTAGTCAATCTTATTCAAGCAAAAACAAAAAACTTTACGATAGACTTTAAGCTAAAATATTTTCTAGGATCTGGCGCTCAATCTAAAAGTTCTTTATTGCACGCTATTAATCATCCAAAGTCAAGGCCTAATACATCTCTGGAAATAGAATTTACACCTAGAGACAATGAAACAGTTCCATATGATAAACTAATAAAGGAATTGACGACTCTCTCGCGTCATATATTTATGGCTTCTCCAGAGAATGTAATTCTTTCTCCACCTATTAACGCACCTATAAAGACTTTTATGTTGCCTAAACAAGATATAGTAGGTCTGGATCTGGAAAATCTATATGCCGTAACTAAGACTGACGGCATTCCTATAACTATCAGAGTTACATCAAAAGGGTTGTATTGTTATTTTACACATCTTGGTTATATTATTAGATATCCAGTTAAGAGAACAATAGATTCCGAAGTAGTAGTCTTTGGTGAGGCAGTTAAGGATAAGAACTGGACCGTATATCTCATTAAGCTAATAGAGCCCGTAAATGCAATCAGTGATAGACTAGAAGAAAGTAAGTATGTTGAATCTAAACTAGTGGATATTTGTGATCGGATAGTATTCAAGTCAAAGAAATACGAAGGTCCGTTTACTACAACTAGTGAAGTCGTCGATATGTTATCTACATATTTACCAAAGCAACCAGAAGGTGTTATTCTGTTCTATTCAAAGGGACCTAAATCTAACATTGATTTTAAAATCAAAAAGGAGAATACTATAGACCAAACTGCAAATGTAGTATTTAGGTACATGTCCAGTGAACCAATTATCTTTGGAGAGTCGTCTATCTTTATAGAGTATAAGAAATTTACCAACGATAAAGGCTTTCCTAAAGAATATGGTTCTGGTAAGATTGTGTTATATAACGGCGTTAATTATCTAAATAATATCTATTGTTTGGAATATATTAATACACATAATGAAGTGGGTATTAAGTCCGTTGTTGTACCTATTAAGTTTATAGCAGAATTCTTAGTCAATGGAGAAATACTTAAACCTAGAATCGATAAAACCATGAAATATATTAACTCAGAAGACTATTATGGAAATCAACATAATATCATAGTCGAACATTTAAGAGATCAAAGCATCAAAATAGGAGATGTCTTTAACGAGGATAAACTATCGGATGTTGGACATCAATACGCTGCCAACAACGATAAATTTAGATTAAATCCAGAAGTTAGTTATTTTACTAATAAACGAACTAGAGGGCCGTTGGGAATTTTATCAAACTACGTCAAGACTCTTCTTATTTCTATGTATTGTTCCAAAACATTTTTAGACGATTCCAACAAACGAAAGGTATTAGCGATTGATTTTGGAAACGGTGCTGACCTGGAAAAATACTTTTATGGAGAGATTGCGTTATTGGTAGCGACGGATCCGGATGCTGATGCTATAGCTAGAGGAAATGAAAGATACAACAAATTAAATTCTGGAATTAAAACCAAGTACTACAAATTTGACTACATTCAGGAAACTATTCGATCCGATACATTTGTCTCTAGTGTCAGAGAAGTATTCTATTTTGGAAAGTTTAATATCATTGACTGGCAGTTCGCTATTCATTATTCTTTTCATCCAAGACATTATGCTACAGTCATGAATAACTTATCCGAACTAACTGCTTCTGGAGGCAAGGTATTAATTACTACCATGGATGGAGACAAATTATCAAAATTAACCGATAAAAAGACTTTTATAATTCATAAGAATCTACCTAGTAGCGAAAACTATATGTCTGTAGAAAAAATAGCTGATGATAGAATAGTGGTATATAATCCATCAACAATGTCTACTCCAATGACTGAATACATTATCAAAAAGAACGATATAGTCAGAGTGTTTAACGAATACGGATTTGTTCTTGTAGATAATGTTGATTTCGCTACAATTATAGAACGAAGTAAAAAGTTTATTAATGGCGCATCTACAATGGAAGATAGACCGTCTACAAGAAACTTTTTCGAACTAAATAGAGGAGCCATTAAATGTGAAGGTTTAGATGTCGAAGACTTACTTAGTTACTATGTTGTTTATGTCTTTTCTAAGCGG
>OP331336
ATGGATGCCAACATAGTATCATCTTCTACTATTGCGACGTATATAGACGCTTTAGCGAAGAATGCTTCAGAATTAGAACAGAGGTCTACCGCATACGAAATAAATAATGAATTGGAACTAGTATTTATTAAACCGCCATTGATTACGTTGACAAATGTAGTAAATATCTCCACGATTCAGGAATCGTTTATTCGATTTACCGTTACTAATAAGGAAGGTATCAAAATTAGAACTAAGATTCCATTATCTAAGGTACATGGTCTAGATGTAAAAAATGTGCAGTTGGTAGATGCTATAGATAACATAGTTTGGGAAAAGAAATCATTAGTGACGGAAAATCGTCTTCACAAAGAATGCTTGTTGAGACTATCAACAGAGGAACGTCATATATTTTTGGATTACAAGAAATATGGATCCTCTATCCGACTAGAATTAGTCAATCTTATTCAAGCAAAAACAAAAAACTTTACGATAGACTTTAAGCTAAAATATTTTCTAGGATCTGGCGCTCAATCTAAAAGTTCTTTATTGCACGCTATTAATCATCCAAAGTCAAGGCCTAATACATCTCTGGAAATAGAATTTACACCTAGAGACAATGAAACAGTTCCATATGATGAACTAATAAAGGAATTGACGACTCTCTCGCGTCATATATTTATGGCTTCTCCAGAGAATGTAATTCTTTCTCCACCTATTAACGCACCTATAAAGACTTTTATGTTGCCTAAACAAGATATAGTAGGTCTGGATCTGGAAAATCTATATGCCGTAACTAAGACTGACGGCATTCCTATAACTATCAGAGTTACATCAAAAGGGTTGTATTGTTATTTTACACATCTTGGTTATATTATTAGATATCCAGTTAAGAGAACAATAGATTCCGAAGTAGTAGTCTTTGGTGAGGCAGTTAAGGATAAGAACTGGACCGTATATCTCATTAAGCTAATAGAGCCCGTAAATGCAATCAGTGATAGACTAGAAGAAAGTAAGTATGTTGAATCTAAACTAGTGGATATTTGTGATCGGATAGTATTCAAGTCAAAGAAATACGAAGGTCCGTTTACTACAACTAGTGAAGTCGTCGATATGTTATCTACATATTTACCAAAGCAACCAGAAGGTGTTATTCTGTTCTATTCAAAGGGACCTAAATCTAACATTGATTTTAAAATCAAAAAGGAGAATACTATAGACCAAACTGCAAATGTAGTATTTAGGTACATGTCCAGTGAACCAATTATCTTTGGAGAGTCGTCTATCTTTATAGAGTATAAGAAATTTACCAACGATAAAGGCTTTCCTAAAGAATATGGTTCTGGTAAGATTGTGTTATATAACGGCGTTAATTATCTAAATAATATCTATTGTTTGGAATATATTAATACACATAATGAAGTGGGTATTAAGTCCGTTGTTGTACCTATTAAGTTTATAGCAGAATTCTTAGTCAATGGAGAAATACTTAAACCTAGAATCGATAAAACCATGAAATATATTAACTCAGAAGACTATTATGGAAATCAACATAATATCATAGTCGAACATTTAAGAGATCAAAGCATCAAAATAGGAGATATCTTTAACGAGGATAAACTATCGGATGTTGGACATCAATACGCTGCCAACAACGATAAATTTAGATTAAATCCAAAAGTTAGTTATTTTACTAATAAACGAACTAGAGGGCCGTTGGGAATTTTATCAAACTACGTCAAGACTCTTCTTATTTCTATGTATTGTTCCAAAACATTTTTAGACGATTCCAACAAACGAAAGGTATTAGCGATTGATTTTGGAAACGGTGCTGACCTGGAAAAATACTTTTATGGAGAGATTGCGTTATTGGTAGCGACGGATCCGGATGCTGATGCTATAGCTAGAGGAAATGAAAGATACAACAAATTAAATTCTGGAATTAAAACCAAGTACTACAAATTTGACTACATTCAGGAAACTATTCGATCCGATACATTTGTCTCTAGTGTCAGAGAAGTATTCTATTTTGGAAAGTTTAATATCATTGACTGGCAGTTCGCTATTCATTATTCTTTTCATCCAAGACATTATGCTACAGTCATGAATAACTTATCCGAACTAACTGCTTCTGGAGGCAAGGTATTAATTACTACCATGGATGGAGACAAATTATCAAAATTAACCGATAAAAAGACTTTTATAATTCATAAGAATCTACCTAGTAGCGAAAACTATATGTCTGTAGAAAAAATAGCTGATGATAGAATAGTGGTATATAATCCATCAACAATGTCTACTCCAATGACTGAATACATTATCAAAAAGAACGATATAGTCAGAGTGTTTAACGAATACGGATTTGTTCTTGTAGATAATGTTGATTTCGCTACAATTATAGAACGAAGTAAAAAGTTTATTAATGGCGCATCTACAATGGAAGATAGACCGTCTACAAGAAACTTTTTCGAACTAAATAGAGGAGCCATTAAATGTGAAGGTTTAGATGTCGAAGACTTACTTAGTTACTATGTTGTTTATGTCTTTTCTAAGCGG
