# Supplementary material for: Evolutionary dissection of monkeypox virus: Positive Darwinian selection drives the adaptation of virus–host interaction proteins
Source: Front Cell Infect Microbiol. 2023 Jan 13;12:1083234. doi: 10.3389/fcimb.2022.1083234 (PMC9880225; doi:10.3389/fcimb.2022.1083234)
Supplement: Supplementary file 1 [file DataSheet_1.zip › Dataset_MPXV_coding_gene_allleles/MPXVgp100.fas]

>MN648051
ATGGACATTTTTATAGTTAAGGATAATAAGTATCCCAAAGTAGATAACGACGATAACGAAGTATTTATACTTTTAGGAAATCACAATGACTTTATCAGATCAAAATTAACAAAATTAAAGGAGCATGTATTTTTTTCTGAATATATTGTGACTCCAGATACATATGGATCTTTATGCGTCGAATTAAATGGGTCTAGTTTTCAGCACGGTGGTAGATATATAGAGGTGGAGGAATTTATAGATGCTGGAAGACAAGTTAGATGGTGTTCTACATCCAATCATATATCTGAAGATATACACACTGATAAATTTGTCATTTATGATATTTATACGTTTGATTCGTTCAAGAATAAACGATTGGTATTTGTACAGGTGCCTCCATCATTAGGAGATGATAGCTATTTAACTAATCCGTTATTGTCTCCGTATTATCGTAATTCAGTAGCCAGACAAATGGTCAATGATATGATTTTTAATCAAGATTCATTTTTAAAATATTTATTAGAACATCTGATTAGAAGCCACTATAGAGTTTCTAAACATATAACAATAGTTAGATACAAGGATACCGAAGAATTAAATCTAACAAGAATATGTTATAATAGAGATAAGTTTAAGGCGTTTGTATTCGCTTGGTTTAACGGCGTTTCGGAAAATGAAAAGGTACTAGATACGTATAAAAAGGTATCTGATTTGATA
>KP849471
ATGGACATTTTTATAGTTAAGGATAATAAGTATCCCAAAGTAGATAACGACGATAACGAAGTATTTATACTTTTAGGAAATCACAATGACTTTATCAGATCAAAATTAACAAAATTAAAGGAGCATGTATTTTTTTCTGAATATATTGTGACTCCAGATACATATGGATCTTTATGCGTCGAATTAAATGGGTCTAGTTTTCAGCACGGTGGTAGATATATAGAGGTGGAGGAATTTATAGATGCTGGAAGACAAGTTAGATGGTGTTCTACATCCAATCATATATCTGAAGATATACACACTGATAAATTTGTCATTTATGATATTTATACGTTTGATTCGTTCAAGAATAAACGATTGGTATTTGTACAGGTGCCTCCATCATTAGGAGATGATAGCTATTTAACTAATCCGTTATTGTCTCCGTATTATCGTAATTCAGTAGCCAGACAAATGGTCAATGATATGATTTTTAATCAAGATTCATTTTTAAAATATTTATTAGAACATCTGATTAGAAGCCACTATAGAGTTTCTAAACATATAACAATAGTTAGATACAAGGATACCGAAGAATTAAATCTAACAAGAATATGTTATAATAGAGATAAGTTTAAGGCATTTGTATTCGCTTGGTTTAACGGCGTTTCGGAAAATGAAAAGGTACTAGATACGTATAAAAAGGTATCTGATTTGATA
>KJ642615
ATGGACATTTTTATAGTTAAGGATAATAAGTATCCCAAAGTAGATAACGACGATAACGAAGTATTTATACTTTTAGGAAATCACAATGACTTTATCAGATCAAAATTAACAAAATTAAAGGAGCATGTATTTTTTTCTGAATATATTGTGACTCCAGATACATATGGATCTTTATGCGTCGAATTAAATGGGTCTAGTTTTCAGCACGGTGGTAGATATATAGAGGTGGAGGAATTTATAGATGCTGGAAGACAAGTTAGATGGTGTTCTACATCAAATCATATATCTGAAGATATACACACTGATAAATTTGTCATTTATGATATTTATACGTTTGATTCGTTCAAGAATAAACGATTGGTATTTGTACAGGTGCCTCCATCATTAGGAGATGATAGCTATTTAACTAATCCGTTATTGTCTCCGTATTATCGTAATTCAGTAGCCAGACAAATGGTCAATGATATGATTTTTAATCAAGATTCATTTTTAAAATATTTATTAGAACATCTGATTAGAAGCCACTATAGAGTTTCTAAACATATAACAATAGTTAGATACAAGGATACCGAAGAATTAAATCTAACAAGAATATGTTATAATAGAGATAAGTTTAAGGCGTTTGTATTCGCTTGGTTTAACGGCGTTTCGGAAAATGAAAAGGTACTAGATACGTATAAAAAGGTATCTGATTTGATA
>KJ642614
ATGGACATTTTTATAGTTAAGGATAATAAGTATCCCAAAGTAGATAACGACGATAACGAAGTATTTATACTTTTAGGAAATCACAATGACTTTATCAGATCAAAATTAACAAAATTAAAGGAGCATGTATTTTTTTCTGAATATATTGTGACTCCAGATACATATGGATCTTTATGCGTCGAATTAAATGGGTCTAGTTTTCAGCACGGTGGTAGATATATAGAGGTGGAGGAATTTATAGATGCTGGAAGACAAGTTAGATGGTGTTCTACATCCAATCATATATCTGAAGATATACACACTGATAAATTTGTCATTTATGATATTTATACGTTTGATTCGTTCAAGAATAAACGATTGGTATTTGTACAGGTGCCTCCATCATTAGGAGATGATAGCTATTTAACTAATCCGTTATTGTCTCCGTATTATCGTAATTCAGTAGCCAGACAAATGGTCAACGATATGATTTTTAATCAAGATTCATTTTTAAAATATTTATTAGAACATCTGATTAGAAGCCACTATAGAGTTTCTAAACATATAACAATAGTTAGATACAAGGATACCGAAGAATTAAATCTAACAAGAATATGTTATAATAGAGATAAGTTTAAGGCGTTTGTATTCGCTTGGTTTAACGGCGTTTCGGAAAATGAAAAGGTACTAGATACGTATAAAAAGGTATCTGATTTGATA
>OP451016
ATGGACATTTTTATAGTTAAGGATAATAAGTATCCCAAAGTAGATAACGACGATAACGAAGTATTTATACTTTTAGGAAATCACAATGACTTTATCAGATCAAAATTAACAAAATTAAAGGAGCATGTATTTTTTTCTGAATATATTGTGACTCCAGATACATATGGATCTTTATGCGTCGAATTAAATGGGTCTAGTTTTCAGCACGGTGGTAGATATATAGAGGTGGAGGAATTTATAGATGCTGGAAGACAAGTTAGATGGTGTTCTACATCCAATCATATATCTGAAGATATACACACTGATAAATTTGTCATTTATGATATTTATACGTTTGATTCGTTCAAGAATAAACGATTGGTATTTGTACAGGTACCTCCATCATTAGGAGATGATAGCTATTTAACTAATCCGTTATTGTCTCCGTATTATCGTAATTCAGTAGCCAGACAAATGGTCAATGATATGATTTTTAATCAAGATTCATTTTTAAAATATTTATTAGAACATCTGATTAGAAGCCACTATAGAGTTTCTAAACATATAACAATAGTTAGATACAAGGATACCGAAGAATTAAATCTAACAAGAATATGTTATAATAGAGATAAGTTTAAGGCGTTTGTATTCGCTTGGTTTAACGGCGTTTCGGAAAATGAAAAGGTACTAGATACGTATAAAAAGGTATCTGATTTGATA
>AY741551
ATGGACATTTTTATAGTTAAGGATAATAAGTATCCCAAAGTAGATAACGACGATAACGAAGTATTTATACTTTTAGGAAATCATAATGACTTTATCAGATCAAAATTAACAAAATTAAAGGAGCATGTATTTTTTTCTGAATATATTGTGACTCCAGATACATATGGATCTTTATGCGTCGAATTAAATGGGTCTAGTTTTCAGCACGGTGGTAGATATATAGAGGTGGAGGAATTTATAGATGCTGGAAGACAAGTTAGATGGTGTTCTACATCCAATCATATATCTGAAGATATACACACTGATAAATTTGTCATTTATGATATTTATACGTTTGATTCGTTCAAGAATAAACGATTGGTATTTGTACAGGTGCCTCCATCATTAGGAGATGATAGCTATTTAACTAATCCGTTATTGTCTCCGTATTATCGTAATTCAGTAGCCAGACAAATGGTCAATGATATGATTTTTAATCAAGATTCATTTTTAAAATATTTATTAGAACATCTGATTAGAAGCCACTATAGAGTTTCTAAACATATAACAATAGTTAGATACAAGGATACCGAAGAATTAAATCTAACAAGAATATGTTATAATAGAGATAAGTTTAAGGCGTTTGTATTCGCTTGGTTTAACGGCGTTTCGGAAAATGAAAAGGTACTAGATACGTATAAAAAGGTATCTGATTTGATA
>KJ642619
ATGGACATTTTTATAGTTAAGGATAATAAGTATCCCAAAGTAGATAACGACGATAACGAAGTATTTATACTTTTAGGAAATCACAATGACTTTATCAGATCAAAATTAACAAAATTAAAGGAGCATGTATTTTTTTCTGAATATATTGTGACTCCAGATACATATGGATCTTTATGCGTCGAATTAAATGGGTCTAGTTTTCAGCACGGTGGTAGATATATAGAGGTGGAAGAATTTATAGATGCTGGAAGACAAGTTAGATGGTGTTCTACATCCAATCATATATCTGAAGATATACACACTGATAAATTTGTCATTTATGATATTTATACGTTTGATTCGTTCAAGAATAAACGATTGGTATTTGTACAGGTGCCTCCATCATTAGGAGATGATAGCTATTTAACTAATCCGTTATTGTCTCCGTATTATCGTAATTCAGTAGCCAGACAAATGGTCAATGATATGATTTTTAATCAAGATTCATTTTTAAAATATTTATTAGAACATCTGATTAGAAGCCACTATAGAGTTTCTAAACATATAACAATAGTTAGATACAAGGATACCGAAGAATTAAATCTAACAAGAATATGTTATAATAGAGATAAGTTTAAGGCATTTGTATTCGCTTGGTTTAACGGCGTTTCGGAAAATGAAAAGGTACTAGATACGTATAAAAAGGTATCTGATTTGATA
>OP450985
ATGGACATTTTTATAGTTAAGGATAATAAGTATCCCAAAGTAGATAACGACGATAACGAAGTATTTATACTTTTAGGAAATCACAATGACTTTATCAGATCAAAATTAACAAAATTAAAGGAGCATGTATTTTTTTCTAAATATATTGTGACTCCAGATACATATGGATCTTTATGCGTCGAATTAAATGGGTCTAGTTTTCAGCACGGTGGTAGATATATAGAGGTGGAGGAATTTATAGATGCTGGAAGACAAGTTAGATGGTGTTCTACATCCAATCATATATCTGAAGATATACACACTGATAAATTTGTCATTTATGATATTTATACGTTTGATTCGTTCAAGAATAAACGATTGGTATTTGTACAGGTACCTCCATCATTAGGAGATGATAGCTATTTAACTAATCCGTTATTGTCTCCGTATTATCGTAATTCAGTAGCCAGACAAATGGTCAATGATATGATTTTTAATCAAGATTCATTTTTAAAATATTTATTAGAACATCTGATTAGAAGCCACTATAGAGTTTCTAAACATATAACAATAGTTAGATACAAGGATACCGAAGAATTAAATCTAACAAGAATATGTTATAATAGAGATAAGTTTAAGGCGTTTGTATTCGCTTGGTTTAACGGCGTTTCGGAAAATGAAAAGGTACTAGATACGTATAAAAAGGTATCTGATTTGATA
>OP215271
ATGGACATTTTTATAGTTAAGGATAATAAGTATCCCAAAGTAGATAACGACGATAACGAAGTATTTATACTTTTAGGAAATCACAATGACTTTATCAGATCAAAATTAACAAAATTAAAGGAGCATGTATTTTTTTCTGAATATATTGTGACTCCAGATACATATGGATCTTTATGCGTCGAATTAAATGGGTCTAGTTTTCAGCACGGTGGTAGATATATAGAGGTGGAGGAATTTATAGATGCTGGAAGACAAGTTAGATGGTGTTCTACATCCAATCATATATCTGAAGATATACACACTGATAAATTTGTCATTTATGATATTTATACGTTTGATTCGTTTAAGAATAAACGATTGGTATTTGTACAGGTACCTCCATCATTAGGAGATGATAGCTATTTAACTAATCCGTTATTGTCTCCGTATTATCGTAATTCAGTAGCCAGACAAATGGTCAATGATATGATTTTTAATCAAGATTCATTTTTAAAATATTTATTAGAACATCTGATTAGAAGCCACTATAGAGTTTCTAAACATATAACAATAGTTAGATACAAGGATACCGAAGAATTAAATCTAACAAGAATATGTTATAATAGAGATAAGTTTAAGGCGTTTGTATTCGCTTGGTTTAACGGCGTTTCGGAAAATGAAAAGGTACTAGATACGTATAAAAAGGTATCTGATTTGATA
>JX878420
ATGGACATTTTTATAGTTAAGGATAATAAGTATCCCAAAGTAGATAACGACGATAACGAAGTATTTATACTTTTAGGAAATCACAATGACTTTATCAGATCAAAATTAACAAAATTAAAGGAGCATGTATTTTTTTCTGAATATATTGTGACTCCAGATACATATGGATCTTTATGCGTCGAATTAAATGGGTCTAGTTTTCAGCACGGTGGTAGATATATAGAGGTGGAGGAATTTATAGATGCTGGAAGACAAGTTAGATGGTGTTCTACATCCAATCATATATCTGAAGATATACACACTGATAAATTTATCATTTATGATATTTATACGTTTGATTCGTTCAAGAATAAACGATTGGTATTTGTACAGGTGCCTCCATCATTAGGAGATGATAGCTATTTAACTAATCCGTTATTGTCTCCGTATTATCGTAATTCAGTAGCCAGACAAATGGTCAATGATATGATTTTTAATCAAGATTCATTTTTAAAATATTTATTAGAACATCTGATTAGAAGCCACTATAGAGTTTCTAAACATATAACAATAGTTAGATACAAGGATACCGAAGAATTAAATCTAACAAGAATATGTTATAATAGAGATAAGTTTAAGGCATTTGTATTCGCTTGGTTTAACGGCGTTTCGGAAAATGAAAAGGTACTAGATACGTATAAAAAGGTATCTGATTTGATA
>KC257460
ATGGACATTTTTATAGTTAAGGATAATAAGTATCCCAAAGTAGATAACGACGATAACGAAGTATTTATACTTTTAGGAAATCACAATGACTTTATCAGATCAAAATTAACAAAATTAAAGGAGTATGTATTTTTTTCTGAATATATTGTGACTCCAGATACATATGGATCTTTATGCGTCGAATTAAATGGGTCTAGTTTTCAGCACGGTGGTAGATATATAGAGGTGGAGGAATTTATAGATGCTGGAAGACAAGTTAGATGGTGTTCTACATCCAATCATATATCTGAAGATATACACACTGATAAATTTGTCATTTATGATATTTATACGTTTGATTCGTTCAAGAATAAACGATTGGTATTTGTACAGGTGCCTCCATCATTAGGAGATGATAGCTATTTAACTAATCCGTTATTGTCTCCGTATTATCGTAATTCAGTAGCCAGACAAATGGTCAATGATATGATTTTTAATCAAGATTCATTTTTAAAATATTTATTAGAACATCTGATTAGAAGCCACTATAGAGTTTCTAAACATATAACAATAGTTAGATACAAGGATACCGAAGAATTAAATCTAACAAGAATATGTTATAATAGAGATAAGTTTAAGGCATTTGTATTCGCTTGGTTTAACGGCGTTTCGGAAAATGAAAAGGTACTAGATACGTATAAAAAGGTATCTGATTTGATA
>OP215260
ATGGACATTTTTATAGTTAAGGATAATAAGTATCCCAAAGTAGATAACGACGATAACGAAGTATTTATACTTTTAGGAAATCACAATGACTTTATCAGATCAAAATTAACAAAATTAAAGGAGCATGTATTTTTTTCTAAATATATTGTGACTCCAGATACATATGGATCTTTATGCGTCGAATTAAATGGGTCTAGTTTTCAGCACGGTGGTAGATATATAGAGGTGGAGGAATTTATAGATGCTGGAAGACAAGTTAGATGGTGTTCTACATCCAATCATATATCTGAAGATATACACACTGATAAATTTGTCATTTATGATATTTATACGTTTGATTCGTTTAAGAATAAACGATTGGTATTTGTACAGGTACCTCCATCATTAGGAGATGATAGCTATTTAACTAATCCGTTATTGTCTCCGTATTATCGTAATTCAGTAGCCAGACAAATGGTCAATGATATGATTTTTAATCAAGATTCATTTTTAAAATATTTATTAGAACATCTGATTAGAAGCCACTATAGAGTTTCTAAACATATAACAATAGTTAGATACAAGGATACCGAAGAATTAAATCTAACAAGAATATGTTATAATAGAGATAAGTTTAAGGCGTTTGTATTCGCTTGGTTTAACGGCGTTTCGGAAAATGAAAAGGTACTAGATACGTATAAAAAGGTATCTGATTTGATA
