# Supplementary material for: Evolutionary dissection of monkeypox virus: Positive Darwinian selection drives the adaptation of virus–host interaction proteins
Source: Front Cell Infect Microbiol. 2023 Jan 13;12:1083234. doi: 10.3389/fcimb.2022.1083234 (PMC9880225; doi:10.3389/fcimb.2022.1083234)
Supplement: Supplementary file 1 [file DataSheet_1.zip › Dataset_MPXV_coding_gene_allleles/MPXVgp101.fas]

>KP849470
ATGAATTCAGTGACTATATCACACGCACCATATACTATTACTTATCACGATGATTGGGAACCAGTAATGAGTCAATTGGTAGAGTTTTATAACGAAGTAGCCAGTTGGTTGCTACGAGACGAGACGTCGCCTATTCCTGATAAGTTCTTTATACAATTGAAACAGCCGCTTAGAAATAAACGAGTATGTGTGTGTGGTATAGATCCGTATCCAAAAGATGGAACTGGTGTACCGTTCGAATCACCAAATTTTACAAAAAAATCAATTAAGGAGATAGCTTCATCTATATCTAGATTAACCGGAGTAATTGATTATAAAGGTTATAACCTTAATATAATAGACGGGGTTATACCCTGGAATTATTACTTAAGTTGTAAATTAGGAGAAACAAAAAGTCACGCGATTTACTGGGATAAGATTTCCAAGTTACTGCTGCAGCATATAACTAAACACGTTAGTGTTCTTTATTGTTTGGGTAAAACAGATTTCTCGAATATACGGGCAAAGTTAGAATCCCCGGTAACTACCATAGTGGGATATCATCCAGCGGCCAGAGACCACCAATTCGAGAAAGATCGATCATTTGAAATTATCAACGTTTTACTGGAATTAGACAACAAGACACCTATAAATTGGGCTCAAGGGTTTATTTAT
>KP849471
ATGAATTCAGTGACTATATCACACGCACCATATACTATTACTTATCACGATGATTGGGAACCAGTAATGAGTCAATTGGTAGAGTTTTATAACGAAGTAGCCAGTTGGCTGCTACGAGACGAGACGTCGCCTATTCCTGATAAGTTCTTTATACAATTGAAACAGCCGCTTAGAAATAAACGAGTATGTGTGTGTGGTATAGATCCGTATCCAAAAGATGGAACTGGTGTACCGTTCGAATCACCAAATTTTACAAAAAAATCAATTAAGGAGATAGCTTCATCTATATCTAGATTAACCGGAGTAATTGATTATAAAGGTTATAACCTTAATATAATAGACGGGGTTATACCCTGGAATTATTACTTAAGTTGTAAATTAGGAGAAACAAAAAGTCACGCGATTTACTGGGATAAGATTTCCAAGTTACTGCTGCAGCATATAACTAAACACGTTAGTGTTCTTTATTGTTTGGGTAAAACAGATTTCTCGAATATACGGGCAAAGTTAGAATCCCCGGTAACTACCATAGTGGGATATCATCCAGCGGCCAGAGACCACCAATTCGAGAAAGATCGATCATTTGAAATTATCAACGTTTTACTGGAATTAGACAACAAGACACCTATAAATTGGGCTCAAGGGTTTATTTAT
>KJ642616
ATGAATTCAGTGACTATATCACACGCACCATATACTATTACTTATCACGATGATTGGGAACCAGTAATGAGTCAATTGGTAGAGTTTTATAACGAAGTAGCCAGTTGGTTGCTACGAGACGAGACGTCGCCTATTCCTGATAAGTTCTTTATACAATTGAAACAGCCGCTTAGAAATAAACGAGTATGTGTGTGTGGTATAGATCCGTATCCAAAAGATGGAACTGGTGTACCGTTCGAATCACCAAATTTTACAAAAAAATCAATTAAGGAGATAGCTTCATCTATATCTAGATTAACCGGAGTAATTGATTATAAAGGTTATAACCTTAATATAATAGACGGGGTTATACCCTGGAATTATTACTTAAGTTGTAAGTTAGGAGAAACAAAAAGTCACGCGATTTACTGGGATAAGATTTCCAAGTTACTGCTGCAGCATATAACTAAACACGTTAGTGTTCTTTATTGTTTGGGTAAAACAGATTTCTCGAATATACGGGCAAAGTTAGAATCCCCGGTAACTACCATAGTGGGATATCATCCAGCGGCCAGAGACCACCAATTCGAGAAAGATCGATCATTTGAAATTATCAACGTTTTACTGGAATTAGACAACAAGACACCTATAAATTGGGCTCAAGGGTTTATTTAT
>AY741551
ATGAATTCAGTGACTATATCACACGCACCATATACTATTACTTATCACGATGATTGGGAACCAGTAATGAGTCAATTGGTAGAGTTTTATAACGAAGTAGCCAGTTGGTTGCTACGAGACGAGACGTCGCCTATTCCTGATAAGTTCTTTATACAATTGAAACAACCGCTTAGAAATAAACGAGTATGTGTGTGTGGTATAGATCCGTATCCAAAAGATGGAACTGGTGTACCGTTCGAATCACCAAATTTTACAAAAAAATCAATTAAGGAGATAGCTTCATCTATATCTAGATTAACCGGAGTAATTGATTATAAAGGTTATAACCTTAATATAATAGACGGGGTTATACCCTGGAATTATTACTTAAGTTGTAAATTAGGAGAAACAAAAAGTCACGCGATTTACTGGGATAAGATTTCCAAGTTACTGCTGCAGCATATAACTAAACACGTTAGTGTTCTTTATTGTTTGGGTAAAACAGATTTCTCGAATATACGGGCAAAGTTAGAATCCCCGGTAACTACCATAGTGGGATATCATCCAGCGGCCAGAGACCACCAATTCGAGAAAGATCGATCATTTGAAATTATCAACGTTTTACTGGAATTAGACAACAAGACACCTATAAATTGGGCTCAAGGGTTTATTTAT
>MT250197
ATGAATTCAGTGACTATATCACACGCACCATATACTATTACTTATCACGATGATTGGGAACCAGTAATGAGTCAATTGGTAGAGTTTTATAACGAAGTAGCCAGTTGGTTGCTACGCGACGAGACGTCGCCTATTCCTGATAAGTTCTTTATACAATTGAAACAGCCGCTTAGAAATAAACGAGTATGTGTGTGTGGTATAGATCCGTATCCAAAAGATGGAACTGGTGTACCGTTCGAATCACCAAATTTTACAAAAAAATCAATTAAGGAGATAGCTTCATCTATATCTAGATTAACCGGAGTAATTGATTATAAAGGTTATAACCTTAATATAATAGACGGGGTTATACCCTGGAATTATTACTTAAGTTGTAAATTAGGAGAAACAAAAAGTCACGCGATTTACTGGGATAAGATTTCCAAGTTACTGCTACAGCATATAACTAAACACGTTAGTGTTCTTTATTGTTTGGGTAAAACAGATTTCTCGAATATACGGGCAAAGTTAGAATCCCCGGTAACTACCATAGTGGGATATCATCCAGCGGCCAGAGACCACCAATTCGAGAAAGATCGATCATTTGAAATTATCAACGTTTTACTGGAATTAGACAACAAGACACCTATAAATTGGGCTCAAGGGTTTATTTAT
>JX878418
ATGAATTCAGTGACTATATCACACGCACCATATACTATTACTTATCACGATGATTGGGAACCAGTAATGAGTCAATTGGTAGAGTTTTATAACGAAGTAGCCAGTTGGCTGCTACGAGACGAGACGTCGCCTATTCCTGATAAGTTCTTTATACAATTGAAACAGCCGCTTAGAAATAAACGAGTATGTGTGTGTGGTATAGATCCGTATCCAAAAAATGGAACTGGTGTACCGTTCGAATCACCAAATTTTACAAAAAAATCAATTAAGGAGATAGCTTCATCTATATCTAGATTAACCGGAGTAATTGATTATAAAGGTTATAACCTTAATATAATAGACGGGGTTATACCCTGGAATTATTACTTAAGTTGTAAATTAGGAGAAACAAAAAGTCACGCGATTTACTGGGATAAGATTTCCAAGTTACTGCTGCAGCATATAACTAAACACGTTAGTGTTCTTTATTGTTTGGGTAAAACAGATTTCTCGAATATACGGGCAAAGTTAGAATCCCCGGTAACTACCATAGTGGGATATCATCCAGCGGCCAGAGACCACCAATTCGAGAAAGATCGATCATTTGAAATTATCAACGTTTTACTGGAATTAGACAACAAGACACCTATAAATTGGGCTCAAGGGTTTATTTAT
>OP205098
ATGAATTCAGTGACTATATCACACGCACCATATACTATTACTTATCACGATGATTGGGAACCAGTAATGAGTCAATTGGTAGAGTTTTATAACGAAGTAGCCAGTTGGTTGCTACGCGACGAGACGTCGCCTATTCCTGATAAGTTCTTTATACAATTGAAACAGCCGCTTAGAAATAAACGAGTATGTGTGTGTGGTATAGATCCGTATCCAAAAGATGGAACTGGTGTACCGTTCGAATCACCAAATTTTACAAAAAAATCAATTAAGGAGATAGCTTCATCTATATCTAGATTAACCGGAGTAATTGATTATAAAGGTTATAACCTTAATATAATAGACGGGGTTATACCCTGGAATTATTACTTAAGTTGTAAATTAGGAGAAACAAAAAGTCACGCGATTTACTGGGATAAGATTTCCAAGTTACTGCTACAGCATATAACTAAACACGTTAGTGTTCTTTATTGTTTGGGTAAAACAGATTTCTCGAATATACGGGCAAAGTTAAAATCCCCGGTAACTACCATAGTGGGATATCATCCAGCGGCCAGAGACCACCAATTCGAGAAAGATCGATCATTTGAAATTATCAACGTTTTACTGGAATTAGACAACAAGACACCTATAAATTGGGCTCAAGGGTTTATTTAT
>ON674051
ATGAATTCAGTGACTATATCACACGCACCATATACTATTACTTATCACGATGATTGGGAACCAGTAATGAGTCAATTGGTAGAGTTTTATAACGAAGTAGCCAGTTGGTTGCTACGCGACGAGACGTCGCCTATTCCTGATAAGTTCTTTATACAATTGAAACAGCCGCTTAGAAATAAACGAGTATGTGTGTGTGGTATAGATCCGTATCCAAAAGATGGAACTGGTGTACCGTTCGAATCACCAAATTTTACAAAAAAATCAATTAAGGAGATAGCTTCATCTATATCTAGATTAACCGGAGTAATTGATTATAAAGGTTATAACCTTAATATAATAGACGGGGTTATACCCTGGAATTATTACTTAAGTTGTAAATTAGGAGAAACAAAAAGTCACGCGATTTACTGGGATAAGATTTCCAAGTTACTGCTACAGCATATAACTAAACACGTTAGTGTTCTTTATTGTTTGGGTAAAACAGATTTCTCGAATATACGGGCAAAGTTAGAATCCCCGGTAACTACCATAGTGGGATATCATCCAGCGGCCAGAGACCACCAATTCGAGAAAGAACGATCATTTGAAATTATCAACGTTTTACTGGAATTAGACAACAAGACACCTATAAATTGGGCTCAAGGGTTTATTTAT
