# Supplementary material for: Evolutionary dissection of monkeypox virus: Positive Darwinian selection drives the adaptation of virus–host interaction proteins
Source: Front Cell Infect Microbiol. 2023 Jan 13;12:1083234. doi: 10.3389/fcimb.2022.1083234 (PMC9880225; doi:10.3389/fcimb.2022.1083234)
Supplement: Supplementary file 1 [file DataSheet_1.zip › Dataset_MPXV_coding_gene_allleles/MPXVgp103.fas]

>KP849470
ATGAATACCGGAATCATAGATTTATTTGATAATCATGTTGATAGTATACCAACTATATTACCTCATCAGTTAGCTACTTTAGATTATCTAGTTAGAACTATCATAGATGAGAACAGAAGCGTGTTATTGTTCCATATTATGGGATCGGGTAAAACAATAATCGCTTTGTTGTTCGCCTTGGTAGCTTCCAGATTTAAAAAGGTTTACATTTTAGTACCGAACATCAACATCTTAAAAATTTTCAATTATAATATGGGTGTAGCTATGAACTTGTTTAATGACGAATTCATAGCTGAGAATATCTTTATTCATTCCACAACAAGTTTTTATTCTCTTAATTATAACGATAACGTCATTAATTATAACGGATTAAGTCGCTACAATAACTCTATTTTTATCGTTGATGAGGCACATAATATTTTTGGGAATAATACTGGAGAACTTATGACCGTGATAAAAAATAAAAACAAGATTCCTTTTCTACTATTGTCTGGATCTCCCATTACTAACACACCTAATACGCTGGGTCATATTATAGATTTAATGTCCGAAGAGACGATAGATTTTGGTGAGATTATTAGTCGTGGTAAGAAAGTAATTCAGACACTTCTTAACGAACGCGGAGTGAATGTACTCAAGGATTTGCTTAAAGGAAGAATATCATATTACGAAATGCCGGACAAAGATCTACCAACAATAAGATATCACGGACGTAAATTTCTAGATACTCGAGTAGTATATTGTCACATGTCTAAACTTCAAGAGAGAGATTATATGATTACTAGACGGCAGCTATGTTATCATGAAATGTTTGATAAAAATATGTATAACGTGTCAATGGTAGTATTGGGACAACTTAATCTGATGAATAATTTAGATACGTTATTTCAGGAACAGGATAAGGAATTGTACCCAAATCTGAAAATAAATAATGGAGTGTTATACGGTGAAGAATTGGTAACGTTAAACATTAGTTCCAAATTTAAGTACTTTATCAATCGGATACAGACACTCAAGGGAAAACACTTTATATACTTCTCTAATTCTACATATGGTGGATTGGTAATTAAATATATCATGCTCAGTAATGGATATTCTGAATATAATGGTTCTCAGGGAACTAATCCACATATGATAAACGACAAACCAAAAACATTTGCTATCGTTACTAGTAAAATGAAATCGTCTTTAGAGGATCTATTAGATGTGTATAATTCTCCTGAAAACGATGATGGCAGTCAATTGATGTTTTTGTTTTCGTCAAACATTATGTCTGAATCCTATACTCTGAAAGAGGTAAGGCATATTTGGTTTATGACTATCCCGGATACTTTTTCTCAATACAACCAAATTCTTGGACGATCTATTAGAAAATTCTCTTACGCCGATATTTCTGAACCCGTTAATGTATATCTTTTAGCAGCCGTATATTCAGATTTCAATGACGAAGTGACGTCATTAAACGATTATACACAGGATGAATTGATTAATGTTTTACCCTTTGACATCAAAAAGCTGTTGTATCTAAAATTTAAGACTAAAGAAACGAATAGAATATACTCTATTCTTCAAGAGATGTCTGAAACGTATTCTCTTCCACCACATCCATCAATTGTAAAAGTTTTATTGGGAGAATTGGTCAGACAATTTTTTTATAATAATTCTCGTATTAAGTATAACGACTCCAAGTTACTTAAAATGGTTACATCAGTTATAAAAAATAAAGAAGACGCTAGGAATTACATAGATGATATTGTAAACGGTCACTTCTTTGTATCGAATAAAGTATTTGATAAATCTCTTTTATACAAATACGAAAACGATATTATTACAGTACCGTTTAGACTTTCCTACGAACCATTTGTTTGGGGAGTTAACTTTCGTAAAGAATATAATGTGGTATCTTCTCCA
>KJ642615
ATGAATACCGGAATCATAGATTTATTTGATAATCATGTTGATAGTATACCAACTATATTACCTCATCAGTTAGCTACTTTAGATTATCTAGTTAGAACTATCATAGATGAGAACAGAAGCGTGTTATTGTTCCATATTATGGGATCGGGTAAAACAATAATCGCTTTGTTGTTCGCCTTGGTAGCTTCCAGATTTAAAAAGGTTTACATTTTAGTACCGAACATCAACATCTTAAAAATTTTCAATTATAATATGGGTGTAGCTATGAACTTGTTTAATGACGAATTCATAGCTGAGAATATCTTTATTCATTCCACAACAAGTTTTTATTCTCTTAATTATAACGATAACGTCATTAATTATAACGGATTAAGTCGCTACAATAACTCTATTTTTATCGTTGATGAGGCACATAATATTTTTGGGAATAATACTGGAGAACTTATGACCGTGATAAAAAATAAAAACAAGATTCCTTTTCTACTATTGTCTGGATCTCCCATTACTAACACACCTAATACGCTGGGTCATATTATAGATTTAATGTCCGAAGAGACGATAGATTTTGGTGAGATTATTAGTCGTGGTAAGAAAGTAATTCAGACACTTCTTAACGAACGCGGAGTGAATGTACTCAAGGATTTGCTTAAAGGAAGAATATCATATTACGAAATGCCGGACAAAGATCTACCAACAATAAGATATCACGGACGTAAATTTCTAGATACTCGAGTAGTATATTGTCACATGTCTAAACTTCAAGAGAGAGATTATATGATTACTAGACGGCAGCTATGTTATCATGAAATGTTTGATAAAAATATGTATAACGTGTCAATGGCAGTATTGGGACAACTTAATCTGATGAATAATTTAGATACGTTATTTCAGGAACAGGATAAGGAATTGTACCCAAATCTGAAAATAAATAATGGAGTGTTATACGGTGAAGAATTGGTAACGTTAAACATTAGTTCCAAATTTAAGTACTTTATCAATCGGATACAGACACTCAAGGGAAAACACTTTATATACTTCTCTAATTCTACATATGGTGGATTGGTAATTAAATATATCATGCTCAGTAATGGATATTCTGAATATAATGGTTCTCAGGGAACTAATCCACATATGATAAACGGCAAACCAAAAACATTTGCTATCGTTACTAGTAAAATGAAATCGTCTTTAGAGGATCTATTAGATGTGTATAATTCTCCTGAAAACGATGATGGCAGTCAATTGATGTTTTTGTTTTCGTCAAACATTATGTCTGAATCCTATACTCTGAAAGAGGTAAGGCATATTTGGTTTATGACTATCCCGGATACTTTTTCTCAATACAACCAAATTCTTGGACGATCTATTAGAAAATTCTCTTACGTCGATATTTCTGAACCCGTTAATGTATATCTTTTAGCAGCCGTATATTCAGATTTCAATGACGAAGTGACGTCATTAAACGATTATACACAGGATGAATTGATTAATGTTTTACCCTTTGACATCAAAAAGCTGTTGTATCTAAAATTTAAGACTAAAGAAACGAATAGAATATACTCTATTCTTCAAGAGATGTCTGAAACGTATTCTCTTCCACCACATCCATCAATTGTAAAAGTTTTATTGGGAGAATTGGTCAGACAATTTTTTTATAATAATTCTCGTATTAAGTATAACGACTCCAAGTTACTTAAAATGGTTACATCAGTTATAAAAAATAAAGAAGACGCTAGGAATTACATAGATGATATTGTAAACGGTCACTTCTTTGTATCGAATAAAGTATTTGATAAATCTCTTTTATACAAATACGAAAACGATATTATTACAGTACCGTTTAGACTTTCCTACGAACCATTTGTTTGGGGAGTTAACTTTCGTAAAGAATATAATGTGGTATCTTCTCCA
>JX878426
ATGAATACCGGAATCATAGATTTATTTGATAATCATGTTGATAGTATACCAACTATATTACCTCATCAGTTAGCTACTTTAGATTATCTAGTTAGAACTATCATAGATGAGAACAGAAGCGTGTTATTGTTCCATATTATGGGATCGGGTAAAACAATAATCGCTTTGTTGTTCGCCTTGGTAGCTTCCAGATTTAAAAAGGTTTACATTTTAGTACCGAACATCAACATCTTAAAAATTTTCAATTATAATATGGGTGTAGCTATGAACTTGTTTAATGACGAATTCATAGCTGAGAATATCTTTATTCATTCCACAACAAGTTTTTATTCTCTTAATTATAACGATAACGTCATTAATTATAACGGATTAAGTCGCTACAATAACTCTATTTTTATCGTTGATGAGGCACATAATATTTTTGGGAATAATACTGGAGAACTTATGACCGTGATAAAAAATAAAAACAAGATTCCTTTTCTACTATTGTCTGGATCTCCCATTACTAACACACCTAATACGCTGGGTCATATTATAGATTTAATGTCCGAAGAGACGATAGATTTTGGTGAGATTATTAGTCGTGGTAAGAAAGTAATTCAGACACTTCTTAACGAACGCGGAGTGAATGTACTCAAGGATTTGCTTAAAGGAAGAATATCATATTACGAAATGCCGGACAAAGATCTACCAACAATAAGATATCACGGACGTAAATTTCTAGATACTCGAGTAGTATATTGTCACATGTCTAAACTTCAAGAGAGAGATTATATGATTACTAGACGACAGCTATGTTATCATGAAATGTTTGATAAAAATATGTATAACGTGTCAATGGCAGTATTGGGACAACTTAATCTGATGAATAATTTAGATACGTTATTTCAGGAACAGGATAAGGAATTGTACCCAAATCTGAAAATAAATAATGGAGTGTTATACGGTGAAGAATTGGTAACGTTAAACATTAGTTCCAAATTTAAGTACTTTATCAATCGGATACAGACACTCAAGGGAAAACACTTTATATACTTCTCTAATTCTACATATGGTGGATTGGTAATTAAATATATCATGCTCAGTAATGGATATTCTGAATATAATGGTTCTCAGGGAACTAATCCACATATGATAAACGGCAAACCAAAAACATTTGCTATCGTTACTAGTAAAATGAAATCGTCTTTAGAGGATCTATTAGATGTGTATAATTCTCCTGAAAACGATGATGGCAGTCAATTGATGTTTTTGTTTTCGTCAAACATTATGTCTGAATCCTATACTCTGAAAGAGGTAAGGCATATTTGGTTTATGACTATCCCGGATACTTTTTCTCAATACAACCAAATTCTTGGACGATCTATTAGAAAATTCTCTTACGCCGATATTTCTGAACCCGTTAATGTATATCTTTTAGCAGCCGTATATTCAGATTTCAATGACGAAGTGACGTCATTAAACGATTATACACAGGATGAATTGATTAATGTTTTACCCTTTGACATCAAAAAGCTGTTGTATCTAAAATTTAAGACTAAAGAAACGAATAGAATATACTCTATTCTTCAAGAGATGTCTGAAACGTATTCTCTTCCACCACATCCATCAATTGTAAAAGTTTTATTGGGAGAATTGGTCAGACAATTTTTTTATAATAATTCTCGTATTAAGTATAACGACTCCAAGTTACTTAAAATGGTTACATCAGTTATAAAAAATAAAGAAGACGCTAGGAATTACATAGATGATATTGTAAACGGTCACTTCTTTGTATCGAATAAAGTATTTGATAAATCTCTTTTATACAAATACGAAAACGATATTATTACAGTACCGTTTAGACTTTCCTACGAACCATTTGTTTGGGGAGTTAACTTTCGTAAAGAATATAACGTGGTATCTTCTCCA
>MN648051
ATGAATACCGGAATCATAGATTTATTTGATAATCATGTTGATAGTATACCAACTATATTACCTCATCAGTTAGCTACTTTAGATTATCTAGTTAGAACTATCATAGATGAGAACAGAAGCGTGTTATTGTTCCATATTATGGGATCGGGTAAAACAATAATCGCTTTGTTGTTCGCCTTGGTAGCTTCCAGATTTAAAAAGGTTTACATTTTAGTACCGAACATCAACATCTTAAAAATTTTCAATTATAATATGGGTGTAGCTATGAACTTGTTTAATGACGAATTCATAGCTGAGAATATCTTTATTCATTCCACAACAAGTTTTTATTCTCTTAATTATAACGATAACGTCATTAATTATAACGGATTAAGTCGCTACAATAACTCTATTTTTATCGTTGATGAGGCACATAATATTTTTGGGAATAATACTGGAGAACTTATGACCGTGATAAAAAATAAAAACAAGATTCCTTTTCTACTATTGTCTGGATCTCCCATTACTAACACACCTAATACGCTGGGTCATATTATAGATTTAATGTCCGAAGAGACGATAGATTTTGGTGAGATTATTAGTCGTGGTAAGAAAGTAATTCAGACACTTCTTAACGAACGCGGAGTGAATGTACTCAAGGATTTGCTTAAAGGAAGAATATCATATTACGAAATGCCGGACAAAGATCTACCAACAATAAGATATCACGGACGTAAATTTCTAGATACTCGAGTAGTATATTGTCACATGTCTAAACTTCAAGAGAAAGATTATATGATTACTAGACGGCAGCTATGTTATCATGAAATGTTTGATAAAAATATGTATAACGTGTCAATGGCAGTATTGGGACAACTTAATCTGATGAATAATTTAGATACGTTATTTCAGGAACAGGATAAGGAATTGTACCCAAATCTGAAAATAAATAATGGAGTGTTATACGGTGAAGAATTGGTAACGTTAAACATTAGTTCCAAATTTAAGTACTTTATCAATCGGATACAGACACTCAAGGGAAAACACTTTATATACTTCTCTAATTCTACATATGGTGGATTGGTAATTAAATATATCATGCTCAGTAATGGATATTCTGAATATAATGGTTCTCAGGGAACTAATCCACATATGATAAACGGCAAACCAAAAACATTTGCTATCGTTACTAGTAAAATGAAATCGTCTTTAGAGGATCTATTAGATGTGTATAATTCTCCTGAAAACGATGATGGCAATCAATTGATGTTTTTGTTTTCGTCAAACATTATGTCTGAATCCTATACTCTGAAAGAGGTAAGGCATATTTGGTTTATGACTATCCCGGATACTTTTTCTCAATACAACCAAATTCTTGGACGATCTATTAGAAAATTCTCTTACGTCGATATTTCTGAACCCGTTAATGTATATCTTTTAGCAGCCGTATATTCAGATTTCAATGACGAAGTGACGTCATTAAACGATTATACACAGGATGAATTGATTAATGTTTTACCCTTTGACATCAAAAAGCTGTTGTATCTAAAATTTAAGACTAAAGAAACGAATAGAATATACTCTATTCTTCAAGAGATGTCTGAAACGTATTCTCTTCCACCACATCCATCAATTGTAAAAGTTTTATTGGGAGAATTGGTCAGACAATTTTTTTATAATAATTCTCGTATTAAGTATAACGACTCCAAGTTACTTAAAATGGTTACATCAGTTATAAAAAATAAAGAAGACGCTAGGAATTACATAGATGATATTGTAAACGGTCACTTCTTTGTATCGAATAAAGTATTTGATAAATCTCTTTTATACAAATACGAAAACGATATTATTACAGTACCGTTTAGACTTTCCTACGAACCATTTGTTTGGGGAGTTAACTTTCGTAAAGAATATAATGTGGTATCTTCTCCA
>KP849471
ATGAATACCGGAATCATAGATTTATTTGATAATCATGTTGATAGTATACCAACTATATTACCTCATCAGTTAGCTACTTTAGATTATCTAGTTAGAACTATCATAGATGAGAACAGAAGCGTGTTATTGTTCCATATTATGGGATCGGGTAAAACAATAATCGCTTTGTTGTTCGCCTTGGTAGCTTCCAGATTTAAAAAGGTTTACATTTTAGTACCGAACATCAACATCTTAAAAATTTTCAATTATAATATGGGTGTAGCTATGAACTTGTTTAATGACGAATTCATAGCTGAGAATATCTTTATTCATTCCACAACAAGTTTTTATTCTCTTAATTATAACGATAACGTCATTAATTATAACGGATTAAGTCGCTACAATAACTCTATTTTTATCGTTGATGAGGCGCATAATATTTTTGGGAATAATACTGGAGAACTTATGACCGTGATAAAAAATAAAAACAAGATTCCTTTTCTACTATTGTCTGGATCTCCCATTACTAACACACCTAATACGCTGGGTCATATTATAGATTTAATGTCCGAAGAGACGATAGATTTTGGTGAGATTATTAGTCGTGGTAAGAAAGTAATTCAGACACTTCTTAACGAACGCGGAGTGAATGTACTCAAGGATTTGCTTAAAGGAAGAATATCATATTACGAAATGCCGGACAAAGATCTACCAACAATAAGATATCACGGACGTAAATTTCTAGATACTCGAGTAGTATATTGTCACATGTCTAAACTTCAAGAGAGAGATTATATGATTACTAGACGACAGCTATGTTATCATGAAATGTTTGATAAAAATATGTATAACGTGTCAATGGCAGTATTGGGACAACTTAATCTGATGAATAATTTAGATACGTTATTTCAGGAACAGGATAAGGAATTGTACCCAAATCTGAAAATAAATAATGGAGTGTTATACGGTGAAGAATTGGTAACGTTAAACATTAGTTCCAAATTTAAGTACTTTATCAATCGGATACAGACACTCAAGGGAAAACACTTTATATACTTCTCTAATTCTACATATGGTGGATTGGTAATTAAATATATCATGCTCAGTAATGGATATTCTGAATATAATGGTTCTCAGGGAACTAATCCACATATGATAAACGGCAAACCAAAAACATTTGCTATCGTTACTAGTAAAATGAAATCGTCTTTAGAGGATCTATTAGATGTGTATAATTCTCCTGAAAACGATGATGGCAGTCAATTGATGTTTTTGTTTTCGTCAAACATTATGTCTGAATCCTATACTCTGAAAGAGGTAAGGCATATTTGGTTTATGACTATCCCGGATACTTTTTCTCAATACAACCAAATTCTTGGACGATCTATTAGAAAATTCTCTTACGCCGATATTTCTGAACCCGTTAATGTATATCTTTTAGCAGCCGTATATTCAGATTTCAATGACGAAGTGACGTCATTAAACGATTATACACAGGATGAATTGATTAATGTTTTACCCTTTGACATCAAAAAGCTGTTGTATCTAAAATTTAAGACTAAAGAAACGAATAGAATATACTCTATTCTTCAAGAGATGTCTGAAACGTATTCTCTTCCACCACATCCATCAATTGTAAAAGTTTTATTGGGAGAATTGGTCAGACAATTTTTTTATAATAATTCTCGTATTAAGTATAACGACTCCAAGTTACTTAAAATGGTTACATCAGTTATAAAAAATAAAGAAGACGCTAGGAATTACATAGATGATATTGTAAACGGTCACTTCTTTGTATCGAATAAAGTATTTGATAAATCTCTTTTATACAAATACGAAAACGATATTATTACAGTACCGTTTAGACTTTCCTACGAACCATTTGTTTGGGGAGTTAACTTTCGTAAAGAATATAACGTGGTATCTTCTCCA
>MG693724
ATGAATACCGGAATCATAGATTTATTTGATAATCATGTTGATAGTATACCAACTATATTACCTCATCAGTTAGCTACTTTAGATTATCTAGTTAGAACTATCATAGATGAGAACAGAAGCGTGTTATTGTTCCATATTATGGGATCGGGTAAAACAATAATCGCTTTGTTGTTCGCCTTGGTAGCTTCCAGATTTAAAAAGGTTTACATTTTAGTACCGAACATCAACATCTTAAAAATTTTCAATTATAATATGGGTGTAGCTATGAACTTGTTTAATGACGAATTCATAGCTGAGAATATCTTTATTCATTCCACAACAAGTTTTTATTCTCTTAATTATAACGATAACGTCATTAATTATAACGGATTAAGTCGCTACAATAACTCTATTTTTATCGTTGATGAGGCACATAATATTTTTGGGAATAATACTGGAGAACTTATGACCGTGATAAAAAATAAAAACAAGATTCCTTTTCTACTATTGTCTGGATCTCCCATTACTAACACACCTAATACGCTGGGTCATATTATAGATTTAATGTCCGAAGAGACGATAGATTTTGGTGAGATTATTAGTCGTGGTAAGAAAGTAATTCAGACACTTCTTAACGAACGCGGAGTGAATGTACTCAAGGATTTGCTTAAAGGAAGAATATCATATTACGAAATGCCGGACAAAGATCTACCAACAATAAGATATCACGGACGTAAATTTCTAGATACTCGAGTAGTATATTGTCACATGTCTAAACTTCAAGAGAAAGATTATATGATTACTAGACGGCAGCTATGTTATCATGAAATGTTTGATAAAAATATGTATAACGTGTCAATGGCAGTATTGGGACAACTTAATCTGATGAATAATTTAGATACGTTATTTCAGGAACAGGATAAGGAATTGTACCCAAATCTGAAAATAAATAATGGAGTGTTATACGGTGAAGAATTGGTAACGTTAAACATTAGTTCCAAATTTAAGTACTTTATCAATCGGATACAGACACTCAAGGGAAAACACTTTATATACTTCTCTAATTCTACATATGGTGGATTGGTAATTAAATATATCATGCTCAGTAATGGATATTCTGAATATAATGGTTCTCAGGGAACTAATCCACATATGATAAACGGCAAACCAAAAACATTTGCTATCGTTACTAGTAAAATGAAATCGTCTTTAGAGGATCTATTAGATGTGTATAATTCTCCTGAAAACGATGATGGCAATCAATTGATGTTTTTGTTTTCGTCAAACATTATGTCTGAATCCTATACTCTGAAAGAGGTAAGGCATATTTGGTTTATGACTATCCCGGATACTTTTTCTCAATACAACCAAATTCTTGGACGATCTATTAGAAAATTCTCTTACGTCGATATTTCTGAACCCGTTAATGTATATCTTTTAGCAGCCGTATATTCAGATTTCAATGACGAAGTGACGTCATTAAACGATTATACACAGGATGAATTGATTAATGTTTTACCCTTTGACATCAAAAAGCTGTTGTATCTAAAATTTAAGACTAAAGAAACGAATAGAATATACTCTATTCTTCAAGAGATGTCTGAAACGTATTCTCTTCCACCACATCCATCAATTGTAAAAGTTTTATTGGGAGAATTGGTCAGACAATTTTTTTATAATAATTCTCGTATTAAGTATAACGACTCCAAGTTACTTAAAATGGTTACATCAGTTATAAAAAATAAAGAAGACGCTAGGAATTACATAGATGATATTGTAAACGGTCACTTCTTTGTATCGAATAAAGTATTTGATAAATCTCTTTTATACAAATACAAAAACGATATTATTACAGTACCGTTTAGACTTTCCTACGAACCATTTGTTTGGGGAGTTAACTTTCGTAAAGAATATAATGTGGTATCTTCTCCA
>OP310065
ATGAATACCGGAATCATAGATTTATTTGATAATCATGTTGATAGTATACCAACTATATTACCTCATCAGTTAGCTACTTTAGATTATCTAGTTAGAACTATCATAGATGAGAACAGAAGCGTGTTATTGTTCCATATTATGGGATCGGGTAAAACAATAATCGCTTTGTTGTTCGCCTTGGTAGCTTCCAGATTTAAAAAGGTTTACATTTTAGTACCGAACATCAACATCTTAAAAATTTTCAATTATAATATGGGTGTAGCTATGAACTTGTTTAATGACGAATTCATAGCTGAGAATATCTTTATTCATTCCACAACAAGTTTTTATTCTCTTAATTATAACGATAACGTCATTAATTATAACGGATTAAGTCGCTACAATAACTCTATTTTTATCGTTGATGAGGCACATAATATTTTTGGGAATAATACTGGAGAACTTATGACCGTGATAAAAAATAAAAACAAGATTCCTTTTCTACTATTGTCTGGATCTCCCATTACTAACACACCTAATACGCTGGGTCATATTATAGATTTAATGTCCGAAGAGACGATAGATTTTGGTGAGATTATTAGTCGTGGTAAGAAAGTAATTCAGACACTTCTTAACGAACGCGGAGTGAATGTACTCAAGGATTTGCTTAAAGGAAGAATATCATATTACGAAATGCCGGACAAAGATCTACCAACAATAAGATATCACGGACGTAAATTTCTAGATACTCGAGTAGTATATTGTCACATGTCTAAACTTCAAGAGAAAGATTATATGATTACTAGACGGCAGCTATGTTATCATGAAATGTTTGATAAAAATATGTATAACGTGTCAATGGCAGTATTGGGACAACTTAATCTGATGAATAATTTAGATACGTTATTTCAGGAACAGGATAAGGAATTGTACCCAAATCTGAAAATAAATAATGGAGTGTTATACGGTGAAGAATTGGTAACGTTAAACATTAGTTCCAAATTTAAGTACTTTATCAATCGGATACAGACACTCAAGGGAAAACACTTTATATACTTCTCTAATTCTACATATGGTGGATTGGTAATTAAATATATCATGCTCAGTAATGGATATTCTGAATATAATGGTTCTCAGGGAACTAATCCACATATGATAAACGGCAAACCAAAAACATTTGCTATCGTTACTAGTAAAATGAAATCGTCTTTAGAGGATCTATTAGATGTGTATAATTCTCCTGAAAACGATGATGGCAATCAATTGATGTTTTTGTTTTCGTCAAACATTATGTCTGAATCCTATACTCTGAAAGAGGTAAGGCATATTTGGTTTATGACTATCCCGGATACTTTTTCTCAATACAACCAAATTCTTGGACGATCTATTAGAAAATTCTCTTACGTCGATATTTCTGAACCCGTTAATGTATATCTTTTAGCAGCCGTATATTCAGATTTCAATGACGAAGTGACGTCATTAAACGATTATACACAGGATGAATTGATTAATGTTTTACCCTTTGACATCAAAAAGCTGTTGTATCTAAAATTTAAGACTAAAGAAACGAATAGAATATACTCTATTCTTCAAGAGATGTCTGAAACGTATTCTCTTCCACCACATCCATCAATTGTAAAAGTTTTATTGGGAGAATTGGTCAGACAATTTTTTTATAATAATTCTCGTATTAAGTATAACGACTCCAAGTTACTTAAAATGGTTACATCAGTTATAAAAAATAAAGAAGACGCTAGAAATTACATAGATGATATTGTAAACGGTCACTTCTTTGTATCGAATAAAGTATTTGATAAATCTCTTTTATACAAATACGAAAACGATATTATTACAGTACCGTTTAGACTTTCCTACGAACCATTTGTTTGGGGAGTTAACTTTCGTAAAGAATATAATGTGGTATCTTCTCCA
>OP310050
ATGAATACCGGAATCATAGATTTATTTGATAATCATGTTGATAGTATACCAACTATATTACCTCATCAGTTAGCTACTTTAGATTATCTAGTTAGAACTATCATAGATGAGAACAGAAGCGTGTTATTGTTCCATATTATGGGATCGGGTAAAACAATAATCGCTTTGTTGTTCGCCTTGGTAGCTTCCAGATTTAAAAAGGTTTACATTTTAGTACCGAACATCAACATCTTAAAAATTTTCAATTATAATATGGGTGTAGCTATGAACTTGTTTAATGACGAATTCATAGCTGAGAATATCTTTATTCATTCCACAACAAGTTTTTATTCTCTTAATTATAACGATAACGTCATTAATTATAACGGATTAAGTCGCTACAATAACTCTATTTTTATCGTTGATGAGGCACATAATATTTTTGGGAATAATACTGGAGAACTTATGACCGTGATAAAAAATAAAAACAAGATTCCTTTTCTACTATTGTCTGGATCTCCCATTACTAACACACCTAATACGCTGGGTCATATTATAGATTTAATGTCCGAAGAGACGATAGATTTTGGTGAGATTATTAGTCGTGGTAAGAAAGTAATTCAGACACTTCTTAACGAACGCGGAGTGAATGTACTCAAGGATTTGCTTAAAGGAAGAATATCATATTACGAAATGCCGGACAAAGATCTACCAACAATAAGATATCACGGACGTAAATTTCTAGATACTCGAGTAGTATATTGTCACATGTCTAAACTTCAAGAGAAAGATTATATGATTACTAGACGGCAGCTATGTTATCATGAAATGTTTGATAAAAATATGTATAACGTGTCAATGGCAGTATTGGGACAACTTAATCTGATGAATAATTTAGATACGTTATTTCAGGAACAGGATAAGGAATTGTACCCAAATCTGAAAATAAATAATGGAGTGTTATACGGTGAAGAATTGGTAACGTTAAACATTAGTTCCAAATTTAAGTACTTTATCAATCGGATACAGACACTCAAGGGAAAACACTTTATATACTTCTCTAATTCTACATATGGTGGATTGGTAATTAAATATATCATGCTCAGTAATGGATATTCTGAATATAATGGTTCTCAGGGAACTAATCCACATATGATAAACGGCAAACCAAAAACATTTGCTATCGTTACTAGTAAAATGAAATCGTCTTTAGAGGATCTATTAGATGTGTATAATTCTCCTGAAAACGATGATGGCAATCAATTGATGTTTTTGTTTTCGTCAAACATTATGTCTGAATCCTATACTCTGAAAGAGGTAAGGCATATTTGGTTTATGACTATCCCGGATACTTTTTCTCAATACAACCAAATTCTTGGACGATCTATTAGAAAATTCTCTTACGTCAATATTTCTGAACCCGTTAATGTATATCTTTTAGCAGCCGTATATTCAGATTTCAATGACGAAGTGACGTCATTAAACGATTATACACAGGATGAATTGATTAATGTTTTACCCTTTGACATCAAAAAGCTGTTGTATCTAAAATTTAAGACTAAAGAAACGAATAGAATATACTCTATTCTTCAAGAGATGTCTGAAACGTATTCTCTTCCACCACATCCATCAATTGTAAAAGTTTTATTGGGAGAATTGGTCAGACAATTTTTTTATAATAATTCTCGTATTAAGTATAACGACTCCAAGTTACTTAAAATGGTTACATCAGTTATAAAAAATAAAGAAGACGCTAGGAATTACATAGATGATATTGTAAACGGTCACTTCTTTGTATCGAATAAAGTATTTGATAAATCTCTTTTATACAAATACGAAAACGATATTATTACAGTACCGTTTAGACTTTCCTACGAACCATTTGTTTGGGGAGTTAACTTTCGTAAAGAATATAATGTGGTATCTTCTCCA
>OP225965
ATGAATACCGAAATCATAGATTTATTTGATAATCATGTTGATAGTATACCAACTATATTACCTCATCAGTTAGCTACTTTAGATTATCTAGTTAGAACTATCATAGATGAGAACAGAAGCGTGTTATTGTTCCATATTATGGGATCGGGTAAAACAATAATCGCTTTGTTGTTCGCCTTGGTAGCTTCCAGATTTAAAAAGGTTTACATTTTAGTACCGAACATCAACATCTTAAAAATTTTCAATTATAATATGGGTGTAGCTATGAACTTGTTTAATGACGAATTCATAGCTGAGAATATCTTTATTCATTCCACAACAAGTTTTTATTCTCTTAATTATAACGATAACGTCATTAATTATAACGGATTAAGTCGCTACAATAACTCTATTTTTATCGTTGATGAGGCACATAATATTTTTGGGAATAATACTGGAGAACTTATGACCGTGATAAAAAATAAAAACAAGATTCCTTTTCTACTATTGTCTGGATCTCCCATTACTAACACACCTAATACGCTGGGTCATATTATAGATTTAATGTCCGAAGAGACGATAGATTTTGGTGAGATTATTAGTCGTGGTAAGAAAGTAATTCAGACACTTCTTAACGAACGCGGAGTGAATGTACTCAAGGATTTGCTTAAAGGAAGAATATCATATTACGAAATGCCGGACAAAGATCTACCAACAATAAGATATCACGGACGTAAATTTCTAGATACTCGAGTAGTATATTGTCACATGTCTAAACTTCAAGAGAAAGATTATATGATTACTAGACGGCAGCTATGTTATCATGAAATGTTTGATAAAAATATGTATAACGTGTCAATGGCAGTATTGGGACAACTTAATCTGATGAATAATTTAGATACGTTATTTCAGGAACAGGATAAGGAATTGTACCCAAATCTGAAAATAAATAATGGAGTGTTATACGGTGAAGAATTGGTAACGTTAAACATTAGTTCCAAATTTAAGTACTTTATCAATCGGATACAGACACTCAAGGGAAAACACTTTATATACTTCTCTAATTCTACATATGGTGGATTGGTAATTAAATATATCATGCTCAGTAATGGATATTCTGAATATAATGGTTCTCAGGGAACTAATCCACATATGATAAACGGCAAACCAAAAACATTTGCTATCGTTACTAGTAAAATGAAATCGTCTTTAGAGGATCTATTAGATGTGTATAATTCTCCTGAAAACGATGATGGCAATCAATTGATGTTTTTGTTTTCGTCAAACATTATGTCTGAATCCTATACTCTGAAAGAGGTAAGGCATATTTGGTTTATGACTATCCCGGATACTTTTTCTCAATACAACCAAATTCTTGGACGATCTATTAGAAAATTCTCTTACGTCGATATTTCTGAACCCGTTAATGTATATCTTTTAGCAGCCGTATATTCAGATTTCAATGACGAAGTGACGTCATTAAACGATTATACACAGGATGAATTGATTAATGTTTTACCCTTTGACATCAAAAAGCTGTTGTATCTAAAATTTAAGACTAAAGAAACGAATAGAATATACTCTATTCTTCAAGAGATGTCTGAAACGTATTCTCTTCCACCACATCCATCAATTGTAAAAGTTTTATTGGGAGAATTGGTCAGACAATTTTTTTATAATAATTCTCGTATTAAGTATAACGACTCCAAGTTACTTAAAATGGTTACATCAGTTATAAAAAATAAAGAAGACGCTAGGAATTACATAGATGATATTGTAAACGGTCACTTCTTTGTATCGAATAAAGTATTTGATAAATCTCTTTTATACAAATACGAAAACGATATTATTACAGTACCGTTTAGACTTTCCTACGAACCATTTGTTTGGGGAGTTAACTTTCGTAAAGAATATAATGTGGTATCTTCTCCA
>OP205123
ATGAATACCGGAATCATAGATTTATTTGATAATCATGTTGATAGTATACCAACTATATTACCTCATCAGTTAGCTACTTTAGATTATCTAGTTAGAACTATCATAGATGAGAACAGAAGCGTGTTATTGTTCCATATTATGGGATCGGGTAAAACAATAATCGCTTTGTTGTTCGCCTTGGTAGCTTCCAGATTTAAAAAGGTTTACATTTTAGTACCGAACATCAACATCTTAAAAATTTTCAATTATAATATGGGTGTAGCTATGAACTTGTTTAATGACGAATTCATAGCTGAGAATATCTTTATTCATTCCACAACAAGTTTTTATTCTCTTAATTATAACGATAACGTCATTAATTATAACGGATTAAGTCGCTACAATAACTCTATTTTTATCGTTGATGAGGCACATAATATTTTTGGGAATAATACTGGAGAACTTATGACCGTGATAAAAAATAAAAACAAGATTCCTTTTCTACTATTGTCTGGATCTCCCATTACTAACACACCTAATACGCTGGGTCATATTATAGATTTAATGTCCGAAGAGACGATAGATTTTGGTGAGATTATTAGTCGTGGTAAGAAAGTAATTCAGACACTTCTTAACGAACGCGGAGTGAATGTACTCAAGGATTTGCTTAAAGGAAGAATATCATATTACGAAATGCCGGACAAAGATCTACCAACAATAAGATATCACGGACGTAAATTTCTAGATACTCGAGTAGTATATTGTCACATGTCTAAACTTCAAGAGAAAGATTATATGATTACTAGACGGCAGCTATGTTATCATGAAATGTTTGATAAAAATATGTATAACGTGTCAATGGCAGTATTGGGACAACTTAATCTGATGAATAATTTAGATACGTTATTTCAGGAACAGGATAAGGAATTGTACCCAAATCTGAAAATAAATAATGGAGTGTTATACGGTGAAGAATTGGTAACGTTAAACATTAGTTCCAAATTTAAGTACTTTATCAATCGGATACAGACACTCAAGGGAAAACACTTTATATACTTCTCTAATTCTACATATGGTGGATTGGTAATTAAATATATCATGCTCAGTAATGGATATTCTGAATATAATGGTTCTCAGGGAACTAATCCACATATGATAAACGGCAAACCAAAAACATTTGCTATCGTTACTAGTAAAATGAAATCGTCTTTAGAGGATCTATTAGATGTGTATAATTCTCCTGAAAACGATGATGGCAATCAATTGATGTTTTTGTTTTCGTCAAACATTATGTCTGAATCCTATACTCTGAAAGAGGTAAGGCATATTTGGTTTATGACTATCCCGGATACTTTTTCTCAATACAACCAAATTCTTGGACGATCTATTAGAAAATTCTCTTACGTCGATATTTCTGAACCCGTTAATGTATATCTTTTAGCAGCCGTATATTCAGATTTCAATGACGAAGTGACGTCATTAAACGATTATACACAGGATGAATTGATTAATGTTTTACCCTTTGACATTAAAAAGCTGTTGTATCTAAAATTTAAGACTAAAGAAACGAATAGAATATACTCTATTCTTCAAGAGATGTCTGAAACGTATTCTCTTCCACCACATCCATCAATTGTAAAAGTTTTATTGGGAGAATTGGTCAGACAATTTTTTTATAATAATTCTCGTATTAAGTATAACGACTCCAAGTTACTTAAAATGGTTACATCAGTTATAAAAAATAAAGAAGACGCTAGGAATTACATAGATGATATTGTAAACGGTCACTTCTTTGTATCGAATAAAGTATTTGATAAATCTCTTTTATACAAATACGAAAACGATATTATTACAGTACCGTTTAGACTTTCCTACGAACCATTTGTTTGGGGAGTTAACTTTCGTAAAGAATATAATGTGGTATCTTCTCCA
>OP012849
ATGAATACCGGAATCATAGATTTATTTGATAATCATGTTGATAGTATACCAACTATATTACCTCATCAGTTAGCTACTTTAGATTATCTAGTTAGAACTATCATAGATGAGAACAGAAGCGTGTTATTGTTCCATATTATGGGATCGGGTAAAACAATAATCGCTTTGTTGTTCGCCTTGGTAGCTTCCAGATTTAAAAAGGTTTACATTTTAGTACCGAACATCAACATCTTAAAAATTTTCAATTATAATATGGGTGTAGCTATGAACTTGTTTAATGACGAATTCATAGCTGAGAATATCTTTATTCATTCCACAACAAGTTTTTATTCTCTTAATTATAACGATAACGTCATTAATTATAACGGATTAAGTCGCTACAATAACTCTATTTTTATCGTTGATGAGGCACATAATATTTTTGGGAATAATACTGGAGAACTTATGACCGTGATAAAAAATAAAAACAAGATTCCTTTTCTACTATTGTCTGGATCTCCCATTACTAACACACCTAATACGCTGGGTCATATTATAGATTTAATGTCCGAAGAGACGATAGATTTTGGTGAGATTATTAGTCGTGGTAAGAAAGTAATTCAGACACTTCTTAACGAACGCGGAGTGAATGTACTCAAGGATTTGCTTAAAGGAAGAATATCATATTACGAAATGCCGGACAAAGATCTACCAACAATAAGATATCACGGACGTAAATTTCTAGATACTCGAGTAGTATATTGTCACATGTCTAAACTTCAAGAGAAAGATTATATGATTACTAGACGGCAGCTATGTTATCATGAAATGTTTGATAAAAATATGTATAACGTGTCAATGGCAGTATTGGGACAACTTAATCTGATGAATAATTTAGATACGTTATTTCAGGAACAGGATAAGGAATTGTACCCAAATCTGAAAATAAATAATGGAGTGTTATACGGTGAAGAATTGGTAACGTTAAACATTAGTTCCAAATTTAAGTACTTTATCAATCGGATACAGACACTCAAGGGAAAACACTTTATATACTTCTCTAATTCTACATATGGTGGATTGGTAATTAAATATATCATGCTCAGTAATGGATATTCTGAATATAATGGTTCTCAGGGAACTAATCCACATATGATAAACGGCAAACCAAAAACATTTGCTATCGTTACTAGTAAAATGAAATCGTCTTTAGAGGATCTATTAGATGTGTATAATTCTCCTGAAAACGATGATGGCAATCAATTGATGTTTTTGTTTTCGTCAAACATTATGTCTGAATCCTATACTCTGAAAGAGGTAAGGCATATTTGGTTTATGATTATCCCGGATACTTTTTCTCAATACAACCAAATTCTTGGACGATCTATTAGAAAATTCTCTTACGTCGATATTTCTGAACCCGTTAATGTATATCTTTTAGCAGCCGTATATTCAGATTTCAATGACGAAGTGACGTCATTAAACGATTATACACAGGATGAATTGATTAATGTTTTACCCTTTGACATCAAAAAGCTGTTGTATCTAAAATTTAAGACTAAAGAAACGAATAGAATATACTCTATTCTTCAAGAGATGTCTGAAACGTATTCTCTTCCACCACATCCATCAATTGTAAAAGTTTTATTGGGAGAATTGGTCAGACAATTTTTTTATAATAATTCTCGTATTAAGTATAACGACTCCAAGTTACTTAAAATGGTTACATCAGTTATAAAAAATAAAGAAGACGCTAGGAATTACATAGATGATATTGTAAACGGTCACTTCTTTGTATCGAATAAAGTATTTGATAAATCTCTTTTATACAAATACGAAAACGATATTATTACAGTACCGTTTAGACTTTCCTACGAACCATTTGTTTGGGGAGTTAACTTTCGTAAAGAATATAATGTGGTATCTTCTCCA
>JX878412
ATGAATACCGGAATCATAGATTTATTTGATAATCATGTTGATAGTATACCAACTATATTACCTCATCAGTTAGCTACTTTAGATTATCTAGTTAGAACTATCATAGATGAGAACAGAAGCGTGTTATTGTTCCATATTATGGGATCGGGTAAAACAATAATCGCTTTGTTGTTCGCCTTGGTAGCTTCCAGATTTAAAAAGGTTTACATTTTAGTACCGAACATCAACATCTTAAAAATTTTCAATTATAATATGGGTGTAGCTATGAACTTGTTTAATGACGAATTCATAGCTGAGAATATCTTTATTCATTCCACAACAAGTTTTTATTCTCTTAATTATAACGATAACGTCATTAATTATAACGGATTAAGTCGCTACAATAACTCTATTTTTATCGTTGATGAGGCGCATAATATTTTTGGGAATAATACTGGAGAACTTATGACCGTGATAAAAAATAAAAACAAGATTCCTTTTCTACTATTGTCTGGATCTCCCATTACTAACACACCTAATACGCTGGGTCATATTATAGATTTAATGTCCGAAGAGACGATAGATTTTGGTGAGATTATTAGTCGTGGTAAGAAAGTAATTCAGACACTTCTTAACGAACGCGGAGTGAATGTACTCAAGGATTTGCTTAAAGGAAGAATATCATATTACGAAATGCCGGACAAAGATCTACCAACAATAAGATATCACGGACGTAAATTTCTAGATACTCGAGTAGTATATTGTCACATGTCTAAACTTCAAGAGAGAGATTATATGATTACTAGACGACAGCTATGTTATCATGAAATGTTTGATAAAAATATGTATAACGTGTCAATGGCAGTATTGGGACAACTTAATCTGATGAATAATTTAGATACGTTATTTCAGGAACAGGATAAGGAATTGTACCCAAATCTGAAAATAAATAATGGAGTGTTATACGGTGAAGAATTGGTAACGTTAAACATTAGTTCCAAATTTAAGTACTTTATCAATCGGATACAGACACTCAAGGGAAAACACTTTATATACTTCTCTAATTCTACATATGGTGGATTGGTAATTAAATATATCATGCTCAGTAATGGATATTCTGAATATAATGGTTCTCAGGGAACTAATCCACATATGATAAACGGCAAACCAAAAACATTTGCTATCGTTACTAGTAAAATGAAATCGTCTTTAGAGGATCTATTAGATGTGTATAATTCTCCTGAAAACGATGATGGTAGTCAATTGATGTTTTTGTTTTCGTCAAACATTATGTCTGAATCCTATACTCTGAAAGAGGTAAGGCATATTTGGTTTATGACTATCCCGGATACTTTTTCTCAATACAACCAAATTCTTGGACGATCTATTAGAAAATTCTCTTACGCCGATATTTCTGAACCCGTTAATGTATATCTTTTAGCAGCCGTATATTCAGATTTCAATGACGAAGTGACGTCATTAAACGATTATACACAGGATGAATTGATTAATGTTTTACCCTTTGACATCAAAAAGCTGTTGTATCTAAAATTTAAGACTAAAGAAACGAATAGAATATACTCTATTCTTCAAGAGATGTCTGAAACGTATTCTCTTCCACCACATCCATCAATTGTAAAAGTTTTATTGGGAGAATTGGTCAGACAATTTTTTTATAATAATTCTCGTATTAAGTATAACGACTCCAAGTTACTTAAAATGGTTACATCAGTTATAAAAAATAAAGAAGACGCTAGGAATTACATAGATGATATTGTAAACGGTCACTTCTTTGTATCGAATAAAGTATTTGATAAATCTCTTTTATACAAATACGAAAACGATATTATTACAGTACCGTTTAGACTTTCCTACGAACCATTTGTTTGGGGAGTTAACTTTCGTAAAGAATATAACGTGGTATCTTCTCCA
>OP303792
ATGAATACCAAAATCATAGATTTATTTGATAATCATGTTGATAGTATACCAACTATATTACCTCATCAGTTAGCTACTTTAGATTATCTAGTTAGAACTATCATAGATGAGAACAGAAGCGTGTTATTGTTCCATATTATGGGATCGGGTAAAACAATAATCGCTTTGTTGTTCGCCTTGGTAGCTTCCAGATTTAAAAAGGTTTACATTTTAGTACCGAACATCAACATCTTAAAAATTTTCAATTATAATATGGGTGTAGCTATGAACTTGTTTAATGACGAATTCATAGCTGAGAATATCTTTATTCATTCCACAACAAGTTTTTATTCTCTTAATTATAACGATAACGTCATTAATTATAACGGATTAAGTCGCTACAATAACTCTATTTTTATCGTTGATGAGGCACATAATATTTTTGGGAATAATACTGGAGAACTTATGACCGTGATAAAAAATAAAAACAAGATTCCTTTTCTACTATTGTCTGGATCTCCCATTACTAACACACCTAATACGCTGGGTCATATTATAGATTTAATGTCCGAAGAGACGATAGATTTTGGTGAGATTATTAGTCGTGGTAAGAAAGTAATTCAGACACTTCTTAACGAACGCGGAGTGAATGTACTCAAGGATTTGCTTAAAGGAAGAATATCATATTACGAAATGCCGGACAAAGATCTACCAACAATAAGATATCACGGACGTAAATTTCTAGATACTCGAGTAGTATATTGTCACATGTCTAAACTTCAAGAGAAAGATTATATGATTACTAGACGGCAGCTATGTTATCATGAAATGTTTGATAAAAATATGTATAACGTGTCAATGGCAGTATTGGGACAACTTAATCTGATGAATAATTTAGATACGTTATTTCAGGAACAGGATAAGGAATTGTACCCAAATCTGAAAATAAATAATGGAGTGTTATACGGTGAAGAATTGGTAACGTTAAACATTAGTTCCAAATTTAAGTACTTTATCAATCGGATACAGACACTCAAGGGAAAACACTTTATATACTTCTCTAATTCTACATATGGTGGATTGGTAATTAAATATATCATGCTCAGTAATGGATATTCTGAATATAATGGTTCTCAGGGAACTAATCCACATATGATAAACGGCAAACCAAAAACATTTGCTATCGTTACTAGTAAAATGAAATCGTCTTTAGAGGATCTATTAGATGTGTATAATTCTCCTGAAAACGATGATGGCAATCAATTGATGTTTTTGTTTTCGTCAAACATTATGTCTGAATCCTATACTCTGAAAGAGGTAAGGCATATTTGGTTTATGACTATCCCGGATACTTTTTCTCAATACAACCAAATTCTTGGACGATCTATTAGAAAATTCTCTTACGTCGATATTTCTGAACCCGTTAATGTATATCTTTTAGCAGCCGTATATTCAGATTTCAATGACGAAGTGACGTCATTAAACGATTATACACAGGATGAATTGATTAATGTTTTACCCTTTGACATCAAAAAGCTGTTGTATCTAAAATTTAAGACTAAAGAAACGAATAGAATATACTCTATTCTTCAAGAGATGTCTGAAACGTATTCTCTTCCACCACATCCATCAATTGTAAAAGTTTTATTGGGAGAATTGGTCAGACAATTTTTTTATAATAATTCTCGTATTAAGTATAACGACTCCAAGTTACTTAAAATGGTTACATCAGTTATAAAAAATAAAGAAGACGCTAGGAATTACATAGATGATATTGTAAACGGTCACTTCTTTGTATCGAATAAAGTATTTGATAAATCTCTTTTATACAAATACGAAAACGATATTATTACAGTACCGTTTAGACTTTCCTACGAACCATTTGTTTGGGGAGTTAACTTTCGTAAAGAATATAATGTGGTATCTTCTCCA
>ON622721
ATGAATACCGGAATCATAGATTTATTTGATAATCATGTTGATAGTATACCAACTATATTACCTCATCAGTTAGCTACTTTAGATTATCTAGTTAGAACTATCATAGATGAGAACAGAAGCGTGTTATTGTTCCATATTATGGGATCGGGTAAAACAATAATCGCTTTGTTGTTCGCCTTGGTAGCTTCCAGATTTAAAAAGGTTTACATTTTAGTACCGAACATCAACATCTTAAAAATTTTCAATTATAATATGGGTGTAGCTATGAACTTGTTTAATGACGAATTCATAGCTGAGAATATCTTTATTCATTCCACAACAAGTTTTTATTCTCTTAATTATAACGATAACGTCATTAATTATAACGGATTAAGTCGCTACAATAACTCTATTTTTATCGTTGATGAGGCACATAATATTTTTGGGAATAATACTGGAGAACTTATGACCGTGATAAAAAATAAAAACAAGATTCCTTTTCTACTATTGTCTGGATCTCCCATTACTAACACACCTAATACGCTGGGTCATATTATAGATTTAATGTCCGAAGAGACGATAGATTTTGGTGAGATTATTAGTCGTGGTAAGAAAGTAATTCAGACACTTCTTAACGAACGCGGAGTGAATGTACTCAAGGATTTGCTTAAAGGAAGAATATCATATTACGAAATGCCGGACAAAGATCTACCAACAATAAGATATCACGGACGTAAATTTCTAGATACTCGATTAGTATATTGTCACATGTCTAAACTTCAAGAGAAAGATTATATGATTACTAGACGGCAGCTATGTTATCATGAAATGTTTGATAAAAATATGTATAACGTGTCAATGGCAGTATTGGGACAACTTAATCTGATGAATAATTTAGATACGTTATTTCAGGAACAGGATAAGGAATTGTACCCAAATCTGAAAATAAATAATGGAGTGTTATACGGTGAAGAATTGGTAACGTTAAACATTAGTTCCAAATTTAAGTACTTTATCAATCGGATACAGACACTCAAGGGAAAACACTTTATATACTTCTCTAATTCTACATATGGTGGATTGGTAATTAAATATATCATGCTCAGTAATGGATATTCTGAATATAATGGTTCTCAGGGAACTAATCCACATATGATAAACGGCAAACCAAAAACATTTGCTATCGTTACTAGTAAAATGAAATCGTCTTTAGAGGATCTATTAGATGTGTATAATTCTCCTGAAAACGATGATGGCAATCAATTGATGTTTTTGTTTTCGTCAAACATTATGTCTGAATCCTATACTCTGAAAGAGGTAAGGCATATTTGGTTTATGACTATCCCGGATACTTTTTCTCAATACAACCAAATTCTTGGACGATCTATTAGAAAATTCTCTTACGTCGATATTTCTGAACCCGTTAATGTATATCTTTTAGCAGCCGTATATTCAGATTTCAATGACGAAGTGACGTCATTAAACGATTATACACAGGATGAATTGATTAATGTTTTACCCTTTGACATCAAAAAGCTGTTGTATCTAAAATTTAAGACTAAAGAAACGAATAGAATATACTCTATTCTTCAAGAGATGTCTGAAACGTATTCTCTTCCACCACATCCATCAATTGTAAAAGTTTTATTGGGAGAATTGGTCAGACAATTTTTTTATAATAATTCTCGTATTAAGTATAACGACTCCAAGTTACTTAAAATGGTTACATCAGTTATAAAAAATAAAGAAGACGCTAGGAATTACATAGATGATATTGTAAACGGTCACTTCTTTGTATCGAATAAAGTATTTGATAAATCTCTTTTATACAAATACGAAAACGATATTATTACAGTACCGTTTAGACTTTCCTACGAACCATTTGTTTGGGGAGTTAACTTTCGTAAAGAATATAATGTGGTATCTTCTCCA
