# Supplementary material for: Evolutionary dissection of monkeypox virus: Positive Darwinian selection drives the adaptation of virus–host interaction proteins
Source: Front Cell Infect Microbiol. 2023 Jan 13;12:1083234. doi: 10.3389/fcimb.2022.1083234 (PMC9880225; doi:10.3389/fcimb.2022.1083234)
Supplement: Supplementary file 1 [file DataSheet_1.zip › Dataset_MPXV_coding_gene_allleles/MPXVgp105.fas]

>KP849470
ATGCCTCAACAACTATCTCCTATTAATATAGAAACTAAAAAAGCAATTTCTGACGCGCGATTGAAGACGTTAGACATACATTATAATGAGTCGAAACCAACCACTATCCAGAATACTGGAAAACTAGTAAGGATTAATTTTAAAGGAGGATATATAAGTGGAGGGTTTCTCCCCAATGAATATGTGTTATCAACAATACATATATATTGGGGAAAGGAAGACGATTATGGATCCAATCACTTGATAGATGTATACAAATACTCTGGAGAGATTAATCTGGTTCATTGGAATAAGAAAAAATATAGTTCTTATGAAGAGGCAAAAAAACACGATGATGGAATTATCATTATTGCTATATTCTTACAAGTATCAGATCATAAAAATGTATATTTTCAAAAGATAGTCAATCAATTGGATTCCATTAGATCCGCTAATATGTCTGCGCCATTTGATTCAGTATTTTATCTAGACAATTTGCTACCTAGTACGTTGGATTATTTTACATATCTAGGAACAACTATCAACCACTCTGCAGACGCAGCATGGATAATTTTTCCAACACCAATAAACATTCATTCTGATCAACTATCTAAATTCAGAACACTATTGTCGTCGTCTAATCATGAGGGTAAACCTCATTATATAACAGAGAATTATAGAAATCCGTATAAATTGAACGACGACACGCAAGTATATTATTCTGGGGAGATTATACGAGCTGCAACCACCTCACCAGTGCGAGAGAACTATTTTATGAAATGGTTGTCTGATTTGAGAGAGGTATGTTTTTCATATTATCAAAAATATATCGAAGGGAATAAAACATTCGCAATTATTGCCATAGTATTCGTATTTATACTCACCGCTATTCTCTTTCTTATGAGTCAACGATATTCGCGAGAAAAACAAAAC
>MT250197
ATGCCTCAACAACTATCTCCTATTAATATAGAAACTAAAAAAGCAATTTCTGACGCGCGATTGAAGACGTTAGACATACATTATAATGAGTCGAAACCAACCACTATCCAGAATACTGGAAAACTAGTAAGGATTAATTTTAAAGGAGGATATATAAGTGGAGGGTTTCTCCCCAATGAATATGTGTTATCAACAATACATATATATTGGGGAAAGGAAGACGATTATGGATCCAATCACTTGATAGATGTATACAAATACTCTGGAGAGATTAATCTGGTTCATTGGAATAAGAAAAAATATAGTTCTTATGAAGAGGCAAAAAAACACGATGATGGAATTATCATTATTGCTATATTCTTACAAGTATCAGATCATAAAAATGTATATTTTCAAAAGATAGTCAATCAATTGGATTCCATTAGATCCGCTAATATGTCTGCGCCATTTGATTCAGTATTTTATCTAGACAATTTGCTACCTAGTACGTTGGATTATTTTACATATCTAGGAACAACTATCAACCACTCTGCAGACGCAGCATGGATAATTTTTCCAACACCAATAAACATTCATTCTGATCAACTATCTAAATTCAGAACACTATTGTCGTCGTCTAATCATGAGGGTAAACCTCATTATATAACAGAGAATTATAGAAATCCGTATAAATTGAACGACGACACGCAAGTATATTATTCTGGGGAGATTATACGAGCTGCAACCACCTCACCAGTGCGAGAGAACTATTTTATGAAATGGTTGTCTGATTTGAGAGAGGCATGTTTTTCATATTATCAAAAATATATCGAAGGGAATAAAACATTCGCAATTATTGCCATAGTATTCGTATTTATACTCACCGCTATTCTCTTTCTTATGAGTCAACGATATTCGCGAGAAAAACAAAAC
>MG693723
ATGCCTCAACAACTATCTCCTATTAATATAGAAACTAAAAAAGCAATTTCTGACGCGCGATTGAAGACGTTAGACATACATTATAATGAGTCGAAACCAACCACTATCCAGAATACTGGAAAACTAGTAAGGATTAATTTTAAAGGAGGATATATAAGTGGAGGGTTTCTCCCCAATGAATATGTGTTATCAACAATACATATATATTGGGGAAAGGAAGACGATTATGGATCCAATCACTTGATAGATGTATACAAATACTCTGGAGAGATTAATCTGGTTCATTGGAATAAGAAAAAATATAGTTCTTATGAAGAGGCAAAAAAACACGATGATGGAATTATCATTATTGCTATATTCTTACAAGTATCAGATCATAAAAATGTATATTTTCAAAAGATAGTCAATCAATTGGATTCCATTAGATCCGCTAATATGTCTGCGCCATTTGATTCAGTATTTTATCTAGACAATTTGCTACCTAGTACGTTGGATTATTTTACATATCTAGGAACAACTATCAACCACTCTGCAGACGCAGCATGGATAATTTTTCCAACACCAATAAACATTCATTCTGATCAACTATCTAAATTCAGAACACTATTGTCGTCGTCTAATCATGAGGGTAAACCTCATTATATAACAGAGAATTATAGAAATCCGTATAAATTGAACGACGACACGCAAGTATATTATTCTGGGGAGATTATACGAGCTGCAACCACCTCACCAGTGCGAGAGAACTATTTTATGAAATGGTTGTCTGATTTGAGAAAGGCATGTTTTTCATATTATCAAAAATATATCGAAGGGAATAAAACATTCGCAATTATTGCCATAGTATTCGTATTTATACTCACCGCTATTCTCTTTCTTATGAGTCAACGATATTCGCGAGAAAAACAAAAC
>OP382493
ATGCCTCAACAACTATCTCCTATTAATATAGAAACTAAAAAAGCAATTTCTGACGCGCGATTGAAGACGTTAGACATACATTATAATGAGTCGAAACCAACCACTATCCAGAATACTGGAAAACTAGTAAGGATTAATTTTAAAGGAGGATATATAAGTGGAGGGTTTCTCCCCAATGAATATGTGTTATCAACAATACATATATATTGGGGAAAGGAAGACGATTATGGATCCAATCACTTGATAGATGTATACAAATACTCTGGAGAGATTAATCTGGTTCATTGGAATAAGAAAAAATATAGTTCTTATGAAGAGGCAAAAAAACACGATGATGGAATTATCATTATTGCTATATTCTTACAAGTATCAGATCATAAAAATGTATATTTTCAAAAGATAGTCAATCAATTGGATTCCATTAGATCCGCTAATATGTCTGCGCCATTTGATTCAGTATTTTATCTAGACAATTTGCTACCTAGTACGTTGGATTATTTTACATATCTAGGAACAACTATCAACCACTCTGCAGACGCAGCATGGATAATTTTTCCAACACCAATAAACATTCATTCTGATCAACTATCTAAATTCAGAACACTATTGTCGTCGTCTAATCATGAGGGTAAACCTCATTATATAACAGAGAATTATAGAAATCCGTATAAATTGAACGACGACACGCAAGTATATTATTCTGGGGAGATTATACGAGCTGCAACCACCTCACCAGTGCGAGAGAACTATTTTATGAAATGGTTGTCTGATTTGAGAGAGGCATGTTTTTCATATTATCAAAAATATATTGAAGGGAATAAAACATTCGCAATTATTGCCATAGTATTCGTATTTATACTCACCGCTATTCTCTTTCTTATGAGTCAACGATATTCGCGAGAAAAACAAAAC
>OP382491
ATGCCTCAACAACTATCTCCTATTAATATAGAAACTAAAAAAGCAATTTCTGACGCGCGATTGAAGACGTTAGACATACATTATAATGAGTCGAAACCAACCACTATCCAGAATACTGGAAAACTAGTAAGGATTAATTTTAAAGGAGGATATATAAGTGGAGGGTTTCTCCCCAATGAATATGTGTTATCAACAATACATATATATTGGGGAAAGGAAGACGATTATGGATCCAATCACTTGATAGATGTATACAAATACTCTGGAGAGATTAATCTGGTTCATTGGAATAAGAAAAAATATAGTTCTTATGAAGAGGCAAAAAAACACGATGATGGAATTATCATTATTGCTATATTCTTACAAGTATCAGATCATAAAAATGTATATTTTCAAAAGATAGTTAATCAATTGGATTCCATTAGATCCGCTAATATGTCTGCGCCATTTGATTCAGTATTTTATCTAGACAATTTGCTACCTAGTACGTTGGATTATTTTACATATCTAGGAACAACTATCAACCACTCTGCAGACGCAGCATGGATAATTTTTCCAACACCAATAAACATTCATTCTGATCAACTATCTAAATTCAGAACACTATTGTCGTCGTCTAATCATGAGGGTAAACCTCATTATATAACAGAGAATTATAGAAATCCGTATAAATTGAACGACGACACGCAAGTATATTATTCTGGGGAGATTATACGAGCTGCAACCACCTCACCAGTGCGAGAGAACTATTTTATGAAATGGTTGTCTGATTTGAGAGAGGCATGTTTTTCATATTATCAAAAATATATCGAAGGGAATAAAACATTCGCAATTATTGCCATAGTATTCGTATTTATACTCACCGCTATTCTCTTTCTTATGAGTCAACGATATTCGCGAGAAAAACAAAAC
>OP373390
ATGCCTCAACAACTATCTCCTATTAATATAGAAACTAAAAAAGCAATTTCTGACGCGCGATTGAAGACGTTAGACATACATTATAATGAGTCGAAACCAACCACTATCCAGAATACTGGAAAACTAGTAAGGATTAATTTTAAAGGAGGATATATAAGTGGAGGGTTTCTCCCCAATGAATATGTGTTATCAACAATACATATATATTGGGGAAAGGAAGACGATTATGGATCCAATCACTTGATAGATGTATACAAATACTCTGGAGAGATTAATCTGGTTCATTGGAATAAGAAAAAATATAGTTCTTATGAAGAGGCAAAAAAACACGATGATGGAATTATCATTATTGCTATATTCTTACAAGTATCAGATCATAAAAATGTATATTTTCAAAAGATAGTCAATCAATTGGATTCCATTAGATCCGCTAATATGTCTGCGCCATTTGATTCAGTATTTTATCTAGACAATTTGCTACCTAGTACGTTGGATTATTTTACATATCTAGGAACAACTATCAACCACTCTGCAGACGCAGCATGGATAATTTTTCCAACACCAATAAACATTCATTCTGATCAACTATCTAAATTCAGAACACTATTGTCGTCGTCTAATCATGAGGGTAAACCTCATTATATAACAGAGAATTATAGAAATCCGTATAAATTAAACGACGACACGCAAGTATATTATTCTGGGGAGATTATACGAGCTGCAACCACCTCACCAGTGCGAGAGAACTATTTTATGAAATGGTTGTCTGATTTGAGAGAGGCATGTTTTTCATATTATCAAAAATATATCGAAGGGAATAAAACATTCGCAATTATTGCCATAGTATTCGTATTTATACTCACCGCTATTCTCTTTCTTATGAGTCAACGATATTCGCGAGAAAAACAAAAC
>OP013012
ATGCCTCAACAACTATCTCCTATTAATATAGAAACTAAAAAAGCAATTTCTGACGCGCGATTGAAGACGTTAGACATACATTATAATGAGTCGAAACCAACCACTATCCAGAATACTGGAAAACTAGTAAGGATTAATTTTAAAGGAGGATATATAAGTGGAGGGTTTCTCCCCAATGAATATGTGTTATCAACAATACATATATATTGGGGAAAGGAAGACGATTATGGATCCAATCACTTGATAGATGTATACAAATACTCTGGAGAGATTAATCTGGTTCATTGGAATAAGAAAAAATATAGTTCTTATGAAGAGGCAAAAAAACACGATGATGGAATTATCATTATTGCTATATTCTTACAAGTATCAGATCATAAAAATGTATATTTTCAAAAGATAGTCAATCAATTGGATTCCATTAGATCCGCTAATATGTCTGCGCCATTTGATTCAGTATTTTATCTAGACAATTTGCTACCTAGTACGTTGGATTATTTTACATATCTAGGAACAACTATTAACCACTCTGCAGACGCAGCATGGATAATTTTTCCAACACCAATAAACATTCATTCTGATCAACTATCTAAATTCAGAACACTATTGTCGTCGTCTAATCATGAGGGTAAACCTCATTATATAACAGAGAATTATAGAAATCCGTATAAATTGAACGACGACACGCAAGTATATTATTCTGGGGAGATTATACGAGCTGCAACCACCTCACCAGTGCGAGAGAACTATTTTATGAAATGGTTGTCTGATTTGAGAGAGGCATGTTTTTCATATTATCAAAAATATATCGAAGGGAATAAAACATTCGCAATTATTGCCATAGTATTCGTATTTATACTCACCGCTATTCTCTTTCTTATGAGTCAACGATATTCGCGAGAAAAACAAAAC
>KP849471
ATGCCTCAACAACTATCTCCTATTAATATAGAAACTAAAAAAGCAATTTCTGACACGCGATTGAAGACGTTAGACATACATTATAATGAGTCGAAACCAACCACTATCCAGAATACTGGAAAACTAGTAAGGATTAATTTTAAAGGAGGATATATAAGTGGAGGGTTTCTCCCCAATGAATATGTGTTATCAACAATACATATATATTGGGGGAAGGAAGACGATTATGGATCCAATCACTTGATAGATGTATACAAATACTCTGGAGAGATTAATCTGGTTCATTGGAATAAGAAAAAATATAGTTCTTATGAAGAGGCAAAAAAACACGATGATGGAATTATCATTATTGCTATATTCTTACAAGTATCAGATCATAAAAATGTATATTTTCAAAAGATAGTCAATCAATTGGATTCCATTAGATCCGCTAATATGTCTGCGCCATTTGATTCAGTATTTTATCTAGACAATTTGCTACCTAGTACGTTGGATTATTTTACATATCTAGGAACAACTATCAACCACTCTGCAGACGCAGCATGGATAATTTTTCCAACACCAATAAACATTCATTCTGATCAACTATCTAAATTCAGAACACTATTGTCGTCGTCTAATCATGAGGGTAAACCTCATTATATAACAGAGAATTATAGAAATCCGTATAAATTGAACGACGACACGCAAGTATATTATTCTGGGGAGATTATACGAGCTGCAACCACCTCACCAGTGCGAGAGAACTATTTTATGAAATGGTTGTCTGATTTGAGAGAGGCATGTTTTTCATATTATCAAAAATATATCGAAGGGAATAAAACATTCGCAATTATTGCCATAGTATTCGTATTTATACTCACCGCTATTCTCTTTCTTATGAGTCAACGATATTCGCGAGAAAAACAAAAC
>KP849469
ATGCCTCAACAACTATCTCCTATTAATATAGAAACTAAAAAAGCAATTTCTGACACGCGATTGAAGACGTTAGACATACATTATAATGAGTCGAAACCAACCACTATCCAGAATACTGGAAAACTAGTAAGGATTAATTTTAAAGGAGGATATATAAGTGGAGGGTTTCTCCCCAATGAATATGTGTTATCAACAATACATATATATTGGGGGAAGGAAGACGATTATGGATCCAATCACTTGATAGATGTATACAAATACTCTGGAGAGATTAATCTGGTTCATTGGAATAAGAAAAAATATAGTTCTTATGAAGAGGCAAAAAAACACGATGATGGAATTATCATTATTGCTATATTCTTACAAGTATCAGATCATAAAAATGTATATTTTCAAAAGATAGTCAATCAATTGGATTCCATTAGATCCGCTAATATGTCTGCGCCATTTGATTCAGTATTTTATCTAGACAATTTGCTACCTAGTACGTTGGATTATTTTACATATCTAGGAACAACTATCAACCACTCTGCAGACGCAGCATGGATAATTTTTCCAACACCAATAAACATTCATTCTGATCAACTATCTAAATTCAGAACACTATTGTCGTCGTCTAATCATGAGGGTAAACCTCGTTATATAACAGAGAATTATAGAAATCCGTATAAATTGAACGACGACACGCAAGTATATTATTCTGGGGAGATTATACGAGCTGCAACCACCTCACCAGTGCGAGAGAACTATTTTATGAAATGGTTGTCTGATTTGAGAGAGGCATGTTTTTCATATTATCAAAAATATATCGAAGGGAATAAAACATTCGCAATTATTGCCATAGTATTCGTATTTATACTCACCGCTATTCTCTTTCTTATGAGTCAACGATATTCGCGAGAAAAACAAAAC
>MN702449
ATGCCTCAACAACTATCTCCTATTAATATAGAAACTAAAAAAGCAATTTCTGACACGCGATTGAAGACGTTAGACATACATTATAATGAGTCGAAACCAACCACTATCCAGAATACTGGAAAACTAGTAAGGATTAATTTTAAAGGAGGATATATAAGTGGAGGGTTTCTCCCCAATGAATATGTGTTATCAACAATACATATATATTGGGGGAAGGAAGACGATTATGGATCCAATCACTTGATAGATGTATACAAATACTCTGGAGAGATTAATCTGGTTCATTGGAATAAGAAAAAATATAGTTCTTATGAAGAGGCAAAAAAACACGATGATGGAATTATCATTATTGCTATATTCTTACAAGTATCAGATCATAAAAATGTATATTTTCAAAAGATAGTCAATCAATTGGATTCCATTAGATCCGCTAATATGTCTGCGCCATTTGATTCAGTATTTTATCTAGACAATTTGCTACCTAGTACGTTGGATTATTTTACATATCTAGGAACAACTATCAACCACTCTGCAGACGCAGCATGGATAATTTTTCCAACACCAATAAACATTCATTCTGATCAACTATCTAAATTCAGAACACTATTGTCGTCGTCTAATCATGAGGGTAAACCTCATTATATAACAGAGAATTATAGAAATCCGTATAAATTGAACGACGACACGCAAGTATATTATTCTGGGGAGATTATACGAGCTGCAACCACCTCACCAATGCGAGAGAACTATTTTATGAAATGGTTGTCTGATTTGAGAGAGGCATGTTTTTCATATTATCAAAAATATATCGAAGGGAATAAAACATTCGCAATTATTGCCATAGTATTCGTATTTATACTCACCGCTATTCTCTTTCTTATGAGTCAACGATATTCGCGAGAAAAACAAAAC
>HM172544
ATGCCTCAACAACTATCTCCTATTAATATAGAAACTAAAAAAGCAATTTCTGACACGCGATTGAAGACGTTAGACATACATTATAATGAGTCGAAACCAACCACTATCCAGAATACTGGAAAACTAGTAAGGATTAATTTTAAAGGAGGATATATAAGTGGAGGGTTTCTCCCCAATGAATATGTGTTATCAACAATACATATATATTGGGGGAAGGAAGACGATTATGGATCCAATCACTTGATAGATGTATACAAATACTCTGGAGAGATTAATCTGGTTCATTGGAATAAGAAAAAATATAGTTCTTATGAAGAGGCAAAAAAACACGATGATGGAATTATCATTATTGCTATATTCTTACAAGTATCAGATCATAAAAATGTATATTTTCAAAAGATAGTCAATCAATTGGATTCCATTAGATCCGCTAATATGTCTGCGCCATTTGATTCAGTATTTTATCTAGACAATTTGCTACCTAGTACGTTGGATTATTTTACATATCTAGGAACAACTATCAACCACTCTGCAGACGCAGCATGGATAATTTTTCCAACACCAATAAACATTCATTCTGATCAACTATCTAAATTCAGAACACTATTGTCGTCGTCTAATCATGAGGGTAAACCTCATTATATAACAGAGAATTATAGAAATCCGTATAAATTGAACGACGACACGCAAGTATATTATTCTGGGGAGATTATACGAGCTGCAACCACCTCACCAGTGCGAGAGAACTATTTTATGAAATGGTTGTCTGATTTGAGAGAGGCATGTTTTTCATATTATCAAAAATATATCGAAGGGAATAAAACATTCGCAATTATTGCCATAGTATTCGTATTTATACTCACCACTATTCTCTTTCTTATGAGTCAACGATATTCGCGAGAAAAACAAAAC
>X97855
ATGCCTCAACAACTATCTCCTATTAATATAGAAACTAAAAAAGCAATTTCTGACGCGCGATTGAAGACGTTAGACATACATTATAATGAGTCGAAACCAACCACTATCCAGAATACTGGAAAACTAGTAAGGATTAATTTTAAAGGAGGATATATAAGTGGAGGGTTTCTCCCCAATGAATATGTGTTATCAACAATACATATATATTGGGGAAAGGAAGACGATTATGGATCCAATCACTTGATAGATGTATACAAATACTCTGGAGAGATTAATCTGGTTCATTGGAATAAGAAAAAATATAGTTCTTATGAAGAGGCAAAAAAACACGATGATGGAATTATCATTATTGCTATATTCTTACAAGTATCAGATCATAAAAATGTATATTTTCAAAAGATAGTCAATCAATTGGATTCCATTAGATCCGCTAATATGTCTGCGCCATTTGATTCAGTATTTTATCTAGACAATTTGCTACCTAGTACGTTGGATTATTTTACATATCTAGGAACAACTATCAACCACTCTGCAGACGCAGTATGGATAATTTTTCCAACACCAATAAACATTCATTCTGATCAACTATCTAAATTCAGAACACTATTGTCGTCGTCTAATCATGAGGGTAAACCTCATTATATAACAGAGAACTATAGAAATCCGTATAAATTGAACGACGACACGCAAGTATATTATTCTGGGGAGATTATACGAGCTGCAACCACCTCACCAGTGCGAGAGAACTATTTTATGAAATGGTTGTCTGATTTGAGAGAGGTATGTTTTTCATATTATCAAAAATATATCGAAGGGAATAAAACATTCGCAATTATTGCCATAGTATTCGTATTTATACTCACCGCTATTCTCTTTCTTATGAGTCGACAATATTCGCGAGAAAAACAAAAC
>MN702450
ATGCCTCAACAACTATCTCCTATTAATATAGAAACTAAAAAAGCAATTTCTGACACGCGATTGAAGACGTTAGACATACATTATAATGAGTCGAAACCAACCACTATCCAGAATACTGGAAAACTAGTAAGGATTAATTTTAAAGGAGGATATATAAGTGGAGGGTTTCTCCCCAATGAATATGTGTTATCAACAATACATATATATTGGGGGAAGGAAGACGATTATGGATCCAATCACTTGATAGATGTATACAAATACTCTGGAGAGATTAATCTGGTTCATTGGAATAAGAAAAAATATAGTTCTTATGAAGAGGCAAAAAAACACGATGATGGAATTATCATTATTGCTATATTCTTACAAGTATCAGATCATAAAAATGTATATTTTCAAAAGATAGTCAATCAATTGGATTCCATTAGATCCGCTAATATGTCTGCGCCATTTGATTCAGTATTTTATCTAGACAATTTGCTACCTAGTACGTTGGATTATTTTACATATCTAGGAACAACTATCAACCACTCTGCAGACGCAGCATGGATAATTTTTCCAACACCAATAAACATTCATTCTGATCAACTATCTAAATTCAGAACACTATTGTCGTCGTCTAATCATGAGGGTAAACCTCGTTATATAACAGAGAATTATAGAAATCCGTATAAATTGAACGACGACACGCAAGTATATTATTCTGGGGAGATTATACGAGCTGCAACCACCTCACCAGTGCGAGAGAACTATTTTATGAAATGGTTGTCTGATTTGAGAGAGGCATGTTTTTCATATTATCAAAAATATATCGAAGGGAATAAAACATTCGCAATTATTGCCATAGTATTCGTATTTATACTCACAGCTATTCTCTTTCTTATGAGTCAACGATATTCGCGAGAAAAACAAAAC
