# Supplementary material for: Evolutionary dissection of monkeypox virus: Positive Darwinian selection drives the adaptation of virus–host interaction proteins
Source: Front Cell Infect Microbiol. 2023 Jan 13;12:1083234. doi: 10.3389/fcimb.2022.1083234 (PMC9880225; doi:10.3389/fcimb.2022.1083234)
Supplement: Supplementary file 1 [file DataSheet_1.zip › Dataset_MPXV_coding_gene_allleles/MPXVgp107.fas]

>MN648051
ATGAGCTTTTACAGATCTAGTATAATTAGTCAGATTATTAAGTATAATAGACGACTAGCTAAGTCTATTATTTGCGAGGATGACTCTCAAATTATTACACTCACGGCATTCGTTAACCAATGCCTATGGTGTCATAAACGAGTATCCGTGTCCGCTATTTTATTAACTACTGATAACAAAATATTAGTATGTAACAGACGAGATAGTTTTCTCTATTCTGAAATAATTAGAACTAGAAACATGTATAGAAAGAAACGATTATTTCTGAATTATTCCAATTATTTGAACAAACAGGAAAGAAGTATACTATCGTCATTTTTTTCTCTAGATCCAGCTACTGCTGATAATGATAGAATAAACGCTATTTATCCGGGTGGTATACCCAAAAGGGGTGAGAACGTTCCAGAGTGTTTATCCAGGGAAATCAAAGAAGAAGTTAATATAGACAATTCTTTTGTATTCATAGACACTCGTTTTTTTATTCATGGTATCATAGAAGATACCATTATTAACAAATTTTTTGAGGTAATTTTCTTTGTTGGACGAATATCTCTAACGAGTGATCAAATTATTGATACCTTTAAAAGTAATCATGAAATAAAGGATCTAATATTTTTAGATCCAAATTCAGGTAATGGACTCCAATACGAAATTGCAAAATATGCTCTAGATACTGCAAAACTTAAATGTTACGGTCATAGAGGATGTTATTATGAATCATTAAAAAAATTAACTGAGGATGAT
>KJ642616
ATGAGCTTTTACAGATCTAGTATAATTAGTCAGATTATTAAGTATAATAGACGACTAGCTAAGTCTATTATTTGCGAGGATGACTCTCAAATTATTACACTCACGGCATTCGTTAACCAATGCCTATGGTGTCATAAACGAGTATCCGTGTCCGCTATTTTATTAACTACTGATAACAAAATATTAGTATGTAACAGACGAGATAGTTTTCTCTATTCTGAAATAATTAGAACTAGAAACATGTATAGAAAGAAACGATTATTTCTGAATTATTCCAATTATTTGAACAAACAGGAAAGAAGTATACTATCGTCATTTTTTTCTCTAGATCCAGCTACTGCTGATAATGATAGAATAAATGCTATTTATCCGGGTGGTATACCCAAAAGGGGTGAGAACGTTCCAGAGTGTTTATCCAGGGAAATCAAAGAAGAAGTTAATATAGACAATTCTTTTGTATTCATAGACACTCGTTTTTTTATTCATGGTATCATAGAAGATACCATTATTAACAAATTTTTTGAGGTAATTTTCTTTGTTGGACGAATATCTCTAACGAGTGATCAAATTATTGATACCTTTAAAAGTAATCATGAAATAAAGGATCTAATATTTTTAGATCCAAATTCAGGTAATGGACTCCAATACGAAATTGCAAAATATGCTCTAGATACTGCAAAACTTAAATGTTACGGTCATAGAGGATGTTATTATGAATCATTAAAAAAATTAACTGAGGATGAT
>OP450997
ATGAGCTTTTACAGATCTAGTATAATTAGTCAGATTATTAAGTATAATAGACGACTAGCTAAGTCTATTATTTGCGAGGATGACTCTCAAATTATTACACTCACGGCATTCGTTAACCAATGCCTATGGTGTCATAAACGAGTATCCGTGTCCGCTATTTTATTAACTACTGATAACAAAATATTAGTATGTAACAGACGAGATAGTTTTCTCTATTCTGAAATAATTAGAACTAGAAACATGTATAGAAAGAAACGATTATTTCTGAATTATTCCAATTATTTGAACAAACAGGAAAGAAGTATACTATCGTCATTTTTTTCTCTAGATCCAGCTACTGCTGATAATGATAGAATAAACGCTATTTATCCGGGTGGTATACCCAAAAGGGGTGAGAACGTTCCAGAGTGTTTATCCAGGGAAATCAAAGAAGAAGTTAATATAGACAATTCTTTTGTATTCATAGACACTCGTTTTTTTATTCATGGTATCATAGAAGATACCATTATTAACAAATTTTTTGAGGTAATTTTCTTTGTTGGACGAATATCTCTAACGAGTGATCAAATTATTGATACCTTTAAAAGTAATTATGAAATAAAGGATCTAATATTTTTAGATCCAAATTCAGGTAATGGACTCCAATACGAAATTGCAAAATATGCTCTAGATACTGCAAAACTTAAATGTTACGGTCATAGAGGATGTTATTATGAATCATTAAAAAAATTAACTGAGGATGAT
>OP422342
ATGAGCTTTTACAGATCTAGTATAATTAGTCAGATTATTAAGTATAATAGACGACTAGCTAAGTCTATTATTTGCGAGGATGACTCTCAAATTATTACACTCACGGCATTCGTTAACCAATGCCTATGGTGTCATAAACGAGTATCCGTGTCCGCTATTTTATTAACTACTGATAACAAAATATTAGTATGTAACAGACGAGATAGTTTTCTCTATTCTGAAATAATTAGAACTAGAAACATGTATAGAAAGAAACGATTATTTCTAAATTATTCCAATTATTTGAACAAACAGGAAAGAAGTATACTATCGTCATTTTTTTCTCTAGATCCAGCTACTGCTGATAATGATAGAATAAACGCTATTTATCCGGGTGGTATACCCAAAAGGGGTGAGAACGTTCCAGAGTGTTTATCCAGGGAAATCAAAGAAGAAGTTAATATAGACAATTCTTTTGTATTCATAGACACTCGTTTTTTTATTCATGGTATCATAGAAGATACCATTATTAACAAATTTTTTGAGGTAATTTTCTTTGTTGGACGAATATCTCTAACGAGTGATCAAATTATTGATACCTTTAAAAGTAATCATGAAATAAAGGATCTAATATTTTTAGATCCAAATTCAGGTAATGGACTCCAATACGAAATTGCAAAATATGCTCTAGATACTGCAAAACTTAAATGTTACGGTCATAGAGGATGTTATTATGAATCATTAAAAAAATTAACTGAGGATGAT
>OP415234
ATGAGCTTTTACAGATCTAGTATAATTAGTCAGATTATTAAGTATAATAGACGACTAGCTAAGTCTATTATTTGCGAGGATGACTCTCAAATTATTACACTCACGGCATTCGTTAACCAATGCCTATGGTGTCATAAACGAGTATCCGTGTCCGCTATTTTATTAACTACTGATAACAAAATATTAGTATGTAACAGACGAGATAGTTTTCTCTATTCTGAAATAATTAGAACTAGAAACATGTATAGAAAGAAACGATTATTTCTGAATTATTCCAATTATTTGAACAAACAGGAAAGAAGTATACTATCGTCATTTTTTTCTCTAGATCCAGCTACTGCTGATAATGATAGAATAAACGCTATTTATCCGGGTGGTATACCCAAAAGGGGTGAGAACGTTCCAGAGTGTTTATCCAGGGAAATCAAAGAAGAAGTTAATATAGACAATTCTTTTGTATTCATAGACACTCGTTTTTTTATTCATGGTATCATAGAAGATACCATTATTAACAAATTTTTTGAGGTAATTTTTTTTGTTGGACGAATATCTCTAACGAGTGATCAAATTATTGATACCTTTAAAAGTAATCATGAAATAAAGGATCTAATATTTTTAGATCCAAATTCAGGTAATGGACTCCAATACGAAATTGCAAAATATGCTCTAGATACTGCAAAACTTAAATGTTACGGTCATAGAGGATGTTATTATGAATCATTAAAAAAATTAACTGAGGATGAT
>OP331335
ATGAGCTTTTACAGATCTAGTATAATTAGTCAGATTATTAAGTATAATAGACGACTAGCTAAGTCTATTATTTGCGAGGATGACTCTCAAATTATTACACTCACGGCATTCGTTAACCAATGCCTATGGTGTCATAAACGAGTATCCGTGTCCGCTATTTTATTAACTACTAATAACAAAATATTAGTATGTAACAGACGAGATAGTTTTCTCTATTCTGAAATAATTAGAACTAGAAACATGTATAGAAAGAAACGATTATTTCTGAATTATTCCAATTATTTGAACAAACAGGAAAGAAGTATACTATCGTCATTTTTTTCTCTAGATCCAGCTACTGCTGATAATGATAGAATAAACGCTATTTATCCGGGTGGTATACCCAAAAGGGGTGAGAACGTTCCAGAGTGTTTATCCAGGGAAATCAAAGAAGAAGTTAATATAGACAATTCTTTTGTATTCATAGACACTCGTTTTTTTATTCATGGTATCATAGAAGATACCATTATTAACAAATTTTTTGAGGTAATTTTCTTTGTTGGACGAATATCTCTAACGAGTGATCAAATTATTGATACCTTTAAAAGTAATCATGAAATAAAGGATCTAATATTTTTAGATCCAAATTCAGGTAATGGACTCCAATACGAAATTGCAAAATATGCTCTAGATACTGCAAAACTTAAATGTTACGGTCATAGAGGATGTTATTATGAATCATTAAAAAAATTAACTGAGGATGAT
>OP279033
ATGAGCTTTTACAGATCTAGTATAATTAGTCAGATTATTAAGTATAATAGACGACTAGCTAAGTCTATTATTTGCGAGGATGACTCTCAAATTATTACACTCACGGCATTCGTTAACCAATGCCTATGGTGTCATAAACGAGTATCCGTGTCCGCTATTTTATTAACTACTGATAACAAAATATTAGTATGTAACAGACGAGATAGTTTTCTCTATTCTGAAATAATTAGAACTAGAAACATGTATAGAAAGAAACGATTATTTCTGAATTATTCCAATTATTTGAACAAACAGGAAAGAAGTATACTATCGTCATTTTTTTCTCTAGATCCAGCTACTGCTGATAATGATAGAATAAACGCTATTTATCCGGGTGGTATACCCAAAAGGGGTGAGAACGTTCCAGAGTGTTTATCCAGGGAAATCAAAGAAGAAGTTAATATAGACAATTCTTTTGTATTCATAGACACTCGTTTTTTTATTCATGGTATCATAGAAGATACCATTATTAACAAATTTTTTGAGGTAATTTTCTTTGTTGGACGAATATCTCTAACGAGTGATCAAATTATTGATACCTTTAAAAGTAATCATGAAATAAAGGATCTAATATTTTTAGATCCAAATTCAGGTAATGGACTCCAATACGAAATTGCAAAATATGCTCTAGATACTGCAAAACTTAAATGTTACGGTCATAGAGGATGTTATTATAAATCATTAAAAAAATTAACTGAGGATGAT
>KP849471
ATGAGCTTTTACAGATCTAGTATAATTAGTCAGATTATTAAGTATAATAGACGACTAGCTAAGTCTATTATTTGCGAGGATGACTCTCAAATTATTACACTCACGGCATTCGTTAACCAATGCCTATGGTGTCATAAACGAGTATCCGTGTCCGCTATTTTATTAACTACTGATAACAAAATATTAGTATGTAACAGACGAGATAGTTTTCTCTATTCTGAAATAATTAGAACTAGAAACATGTATAGAAAGAAACGATTATTTCTGAATTATTCCAATTATTTGAACAAACAGGAAAGAAGTATACTATCGTCATTTTTTTCTCTAGATCCAGCTACTGCTGATAATGATAGAATAAACGCTATTTATCCGGGTGGTATACCCAAAAGGGGTGAGAACGTTCCAGAGTGTTTATCCAGGGAAATCAAAGAAGAAGTTAATATAGACAATTCTTTTGTATTCATAGACACTCGTTTTTTTATTCATGGTATCATAGAAGATACCATTATTAACAAATTTTTTGAGGTAATTTTCTTTGTTGGAAGAATATCTCTAACGAGTGATCAAATTATTGATACATTTAAAAGTAATCATGAAATAAAGGATCTAATATTTTTAGATCCGAATTCAGGTAATGGACTCCAATACGAAATTGCAAAATATGCTCTAGATACTGCAAAACTTAAATGTTACGGTCATAGAGGATGTTATTATGAATCATTAAAAAAATTAACTGAGGATGAT
>KJ642618
ATGAGCTTTTACAGATCTAGTATAATTAGTCAGATTATTAAGTATAATAGACGACTAGCTAAGTCTATTATTTGCGAGGATGACTCTCAAATTATTACACTCACGGCATTCGTTAACCAATGCCTATGGTGTCATAAACGAGTATCCGTGTCCGCTATTTTATTAACTACTGATAACAAAATATTAGTATGTAACAGACGAGATAGTTTTCTCTATTCTGAAATAATTAGAACTAGAAACATGTATAGAAAGAAACGATTATTTCTGAATTATTCCAATTATTTGAACAAACAGGAAAGAAGTATACTATCGTCATTTTTTTCTCTAGATCCAGCTACTGCTGATAATGATAGAATAAACGCTATTTATCCGGGTGGTATACCCAAAAGGGGTGAGAACGTTCCAGAGTGTTTATCCAGGGAAATCAAAGAAGAAGTTAATATAGACAATTCTTTTGTATTCATAGACACTCGTTTTTTTATTCATGGTATCATAGAAGATACCATTATTAACAAATTTTTTGAGGTAATTTTCTTTGTTGGAAGAATATCTCTAACTAGTGATCAAATTATTGATACATTTAAAAGTAATCATGAAATAAAGGATCTAATATTTTTAGATCCGAATTCAGGTAATGGACTCCAATACGAAATTGCAAAATATGCTCTAGATACTGCAAAACTTAAATGTTACGGTCATAGAGGATGTTATTATGAATCATTAAAAAAATTAACTGAGGATGAT
>HM172544
ATGAGCTTTTACAGATCTAGTATAATTAGTCAGATTATTAAGTATAATAGACGACTAGCTAAGTCTATTATTTGCGAGGATGACTCTCAAATTATTACACTCACGGCATTCGTTAACCAATGCATATGGTGTCATAAACGAGTATCCGTGTCCGCTATTTTATTAACTACTGATAACAAAATATTAGTATGTAACAGACGAGATAGTTTTCTCTATTCTGAAATAATTAGAACTAGAAACATGTATAGAAAGAAACGATTATTTCTGAATTATTCCAATTATTTGAACAAACAGGAAAGAAGTATACTATCGTCATTTTTTTCTCTAGATCCAGCTACTGCTGATAATGATAGAATAAACGCTATTTATCCGGGTGGTATACCCAAAAGGGGTGAGAACGTTCCAGAGTGTTTATCCAGGGAAATCAAAGAAGAAGTTAATATAGACAATTCTTTTGTATTCATAGACACTCGTTTTTTTATTCATGGTATCATAGAAGATACCATTATTAACAAATTTTTTGAGGTAATTTTCTTTGTTGGAAGAATATCTCTAACGAGTGATCAAATTATTGATACATTTAAAAGTAATCATGAAATAAAGGATCTAATATTTTTAGATCCGAATTCAGGTAATGGACTCCAATACGAAATTGCAAAATATGCTCTAGATACTGCAAAACTTAAATGTTACGGTCATAGAGGATGTTATTATGAATCATTAAAAAAATTAACTGAGGATGAT
