# Supplementary material for: Evolutionary dissection of monkeypox virus: Positive Darwinian selection drives the adaptation of virus–host interaction proteins
Source: Front Cell Infect Microbiol. 2023 Jan 13;12:1083234. doi: 10.3389/fcimb.2022.1083234 (PMC9880225; doi:10.3389/fcimb.2022.1083234)
Supplement: Supplementary file 1 [file DataSheet_1.zip › Dataset_MPXV_coding_gene_allleles/MPXVgp108.fas]

>KP849470
ATGAGTAAATCACACGCGGCCTATATCGATTATGCCTTACGCAGAACTACTAATATGCCCGTTGAAATGATGGGGTCAGACGTAGCACGCCTCAAGGATTATCAACATTTTGTAGCAAGAGTTTTCTTAGGATTAGACAGTATGCATTCTCTTTTATTGTTCCATGAAACAGGTGTCGGTAAAACAATGACTACTGTATATATTCTCAAACATCTTAAGGATATTTATACGAATTGGGCAATTATCTTATTGGTAAAAAAGGCTTTGATAGAAGATCCTTGGATAAACACTATACTCAGATACGCTCCAGAGATAACGAAGGATTGTATTTTTATTAATTACGATGATCAAAATTTTAGAAATAAATTTTTTACTAATATCAAAACTATTAATTCCAAGAGTAGAATATGCGTCATCATTGATGAATGTCATAACTTCATTTCTAAATCATTAATCAAAGAAGATGGTAAGATCCGTCCTACTCGGTCAGTATATAATTTTTTATCTAAGACCATTGCGTTAAAAAACCATAAGATGATTTGTTTATCGGCTACACCTATCGTTAATAGTGTGCAAGAATTCACCATGTTGGTTAACTTACTGCGACCAGGATCCTTACAACACCAATCGCTATTTGAGAATAAACGTCTAGTCGATGAAAAAGAATTAGTCTCCAAACTAGGAGGCCTATGTTCGTACATAGTTAATAACGAGTTTTCTATTTTTGATGATGTGGAAGGGTCTGCATCATTCGCTAAGAAAACAGTATTAATGCGATACGTTAATATGTCAAAAAAGCAAGAAGAGATTTATCAAAAGGCTAAACTCGCAGAAATAAAAACTGGTATATCATCATTTAGAATTCTGAGACGTATGGCTACTACGTTTACATTCGATAGCTTTCCTGAAAGACAAAATCGTGATCCGGGAGAATACGCACAAGAGATAGCAACCCTATATAATGATTTTAAAAATTCATTAAGAGATAGAGAATTTTCTAAATCCGCATTAGACACCTTTAAAAAGGGAGAACTATTGGGAGGGGATGCTATTGCGGCTGATATCTCTCTATTTACTGAATTAAAAGAGAAAAGCGTCAAATTTATAGATGTATGTTTGGGAATATTAGCATCCCATGGTAAATGTCTAGTCTTTGAACCATTTGTTAATCAGTCAGGAATAGAAATCTTATTACTATATTTCAAAGTCTTTGGTATCTCTAATATAGAGTTCTCATCTAGAACAAAAGATACTAGAATCAAGGCGGTGGCTGAGTTTAACCAAGAATCAAACACTAACGGAGAATGCATTAAAACATGCGTATTCTCTTCTAGCGGAGGCGAGGGTATTAGTTTCTTCTCAATCAATGATATCTTCATTTTAGATATGACATGGAACGAGGCGTCTCTTCGTCAGATAGTAGGAAGAGCCATTCGTCTCAATAGTCACGTTCTTACTCCTCCAGAACGTAGATATGTAAACGTGCACTTTATAATGGCTAGATTATCTAATGGTATGCCTACTGTAGACGAAGACCTATTTGAAATCATTCAAAACAAATCAAAAGAATTTGTACAATTGTTTAGAGTGTTTAAACATACATCATTAGAATGGATTCATGCTAATGAAAAAGACTTCTCACCGATAGACAATGAGTCCGGTTGGAAAACCTTGGTTTCAAGAGCCATCGATCTATCGTCTAAAAAAAATATTACCAATAAACTAATTGAGGGTACTAATATTTGGTATTCCAATTCTAATAGATTAATATCAATAAATAGAGGATTTAAAGGCGTAGATGGTAGAGTATACGATGTAGACGGTAACTATCTACATGATATGCCAGACAATCCCGTTATAAAAATACACGATGGTAAATTAATTTATATTTTC
>MT903346
ATGAGTAAATCACACGCGGCCTATATCGATTATGCCTTACGCAGAACTACTAATATGCCCGTTGAAATGATGGGGTCAGACGTAGCACGCCTCAAGGATTATCAACATTTTGTAGCAAGAGTTTTCTTAGGATTAGACAGTATGCATTCTCTTTTATTGTTCCATGAAACAGGTGTCGGTAAAACAATGACTACTGTATATATTCTCAAACATCTTAAGGATATTTATACGAATTGGGCAATTATCTTATTGGTAAAAAAGGCTTTGATAGAAGATCCTTGGATAAACACTATACTCAGATACGCTCCAGAGATAACGAAGGATTGTATTTTTATTAATTACGATGATCAAAATTTTAGAAATAAATTTTTTACTAATATCAAAACTATTAATTCCAAGAGTAGAATATGCGTCATCATTGATGAATGTCATAACTTCATTTCTAAATCATTAATCAAAGAAGATGGTAAGATCCGTCCTACTCGGTCAGTATATAATTTTTTATCTAAGACCATTGCGTTAAAAAACCATAAGATGATTTGTTTATCGGCTACACCTATCGTTAATAGTGTGCAAGAATTCACCATGTTGGTTAACTTACTGCGACCAGGATCCTTACAACACCAATCGCTATTTGAGAATAAACGTCTAGTCGATGAAAAAGAATTAGTCTCCAAACTAGGAGGCCTATGTTCGTACATAGTTAATAACGAGTTTTCTATTTTTGATGATGTGGAAGGGTCTGCATCATTCGCTAAGAAAACAGTATTAATGCGATACGTTAATATGTCAAAAAAGCAAGAAGAGATTTATCAAAAGGCTAAACTCGCAGAAATAAAAACTGGTATATCATCATTTAGAATTCTGAGACGTATGGCTACTACGTTTACATTCGATAGCTTTCCTGAAAGACAAAATCGTGATCCGGGAGAATACGCACAAGAGATAGCAACCCTATATAATGATTTTAAAAATTCATTAAGAGATAGAGAATTTTCTAAATCCGCATTAGACACCTTTAAAAAGGGAGAACTATTGGGAGGGGATGCTATTGCGGCTGATATCTCTCTATTTACTGAATTAAAAGAGAAAAGCGTCAAATTTATAGATGTATGTTTGGGAATATTAGCATCCCATGGTAAATGTCTAGTCTTTGAACCATTTGTTAATCAGTCAGGAATAGAAATCTTATTACTATATTTCAAAGTCTTTGGTATCTCTAATATAGAGTTCTCATCTAGAACAAAAGATACTAGAATCAAGGCGGTGGCTGAGTTTAACCAAGAATCAAACACTAACGGAGAATGCATTAAAACATGCGTATTCTCTTCTAGCGGAGGCGAGGGTATTAGTTTCTTCTCAATCAATGATATCTTCATTTTAGATATGACATGGAACGAGGCGTCTCTTCGTCAGATAGTAGGAAGAGCCATTCGTCTCAATAGTCACGTTCTTACTCCTCCAGAACGTAGATATGTAAACGTGCACTTTATAATGGCTAGATTATCTAATGGTATGCCTACTGTAGACGAAGACCTATTTGAAATCATTCAAAACAAATCAAAAGAATTTGTACAATTGTTTAGAGTGTTTAAACATACATCATTAGAATGGATTCATGCTAATGAAAAAGACTTCTCACCGATAGATAATGAGTCCGGTTGGAAAACCTTGGTTTCAAGAGCCATCGATCTATCGTCTAAAAAAAATATTACCAATAAACTAATTGAGGGTACTAATATTTGGTATTCCAATTCTAATAGATTAATATCAATAAATAGAGGATTTAAAGGCGTAGATGGTAGAGTATACGATGTAGACGGTAACTATCTACATGATATGCCAGACAATCCCGTTATAAAAATACACGATGGTAAATTAATTTATATTTTC
>MN648051
ATGAGTAAATCACACGCGGCCTATATCGATTATGCCTTACGCAGAACTACTAATATGCCCGTTGAAATGATGGGGTCAGACGTAGTACGCCTCAAGGATTATCAACATTTTGTAGCAAGAGTTTTCTTAGGATTAGACAGTATGCATTCTCTTTTATTGTTCCATGAAACAGGTGTCGGTAAAACAATGACTACTGTATATATTCTCAAACATCTTAAGGATATTTATACGAATTGGGCAATTATCTTATTGGTAAAAAAGGCTTTGATAGAAGATCCTTGGATAAACACTATACTCAGATACGCTCCAGAGATAACGAAGGATTGTATTTTTATTAATTACGATGATCAAAATTTTAGAAATAAATTTTTTACTAATATCAAAACTATTAATTCCAAGAGTAGAATATGCGTCATCATTGATGAATGTCATAACTTCATTTCTAAATCATTAATCAAAGAAGATGGTAAGATCCGTCCTACTCGGTCAGTATATAATTTTTTATCTAAGACCATTGCGTTAAAAAACCATAAGATGATTTGTTTATCGGCTACACCTATCGTTAATAGTGTGCAAGAATTCACCATGTTGGTTAACTTACTGCGACCAGGATCCTTACAACACCAATCGCTATTTGAGAATAAACGTCTAGTCGATGAAAAAGAATTAGTCTCCAAACTAGGAGGCCTATGTTCGTACATAGTTAATAACGAGTTTTCTATTTTTGATGATGTGGAAGGGTCTGCATCATTCGCTAAGAAAACAGTATTAATGCGATACGTTAATATGTCAAAAAAGCAAGAAGAGATTTATCAAAAGGCTAAACTCGCAGAAATAAAAACTGGTATATCATCATTTAGAATTCTGAGACGTATGGCTACTACGTTTACATTCGATAGCTTTCCTGAAAGACAAAATCGTGATCCGGGAGAATACGCACAAGAGATAGCAACCCTATATAATGATTTTAAAAATTCATTAAGAGATAGAGAATTTTCTAAATCCGCATTAGACACCTTTAAAAAGGGAGAACTATTGGGAGGGGATGCTATTGCGGCTGATATCTCTCTATTTACTGAATTAAAAGAGAAAAGCGTCAAATTTATAGATGTATGTTTGGGAATATTAGCATCCCATGGTAAATGTCTAGTCTTTGAACCATTTGTTAATCAGTCAGGAATAGAAATCTTATTACTATATTTCAAAGTCTTTGGTATCTCTAATATAGAGTTCTCATCTAGAACAAAAGATACTAGAATCAAGGCGGTGGCTGAGTTTAACCAAGAATCAAACACTAACGGAGAATGCATTAAAACATGCGTATTCTCTTCTAGCGGAGGCGAGGGTATTAGTTTCTTCTCAATCAATGATATCTTCATTTTAGATATGACATGGAACGAGGCGTCTCTTCGTCAGATAGTAGGAAGAGCCATTCGTCTCAATAGTCACGTTCTTACTCCTCCAGAACGTAGATATGTAAACGTGCACTTTATAATGGCTAGATTATCTAATGGTATGCCTACTGTAGACGAAGACCTATTTGAAATCATTCAAAACAAATCAAAAGAATTTGTACAATTGTTTAGAGTGTTTAAACATACATCATTAGAATGGATTCATGCTAATGAAAAAGACTTCTCACCGATAGACAATGAGTCCGGTTGGAAAACCTTGGTTTCAAGAGCCATCGATCTATCGTCTAAAAAAAATATTACCAATAAACTAATTGAGGGTACTAATATTTGGTATTCCAATTCTAATAGATTAATATCAATAAATAGAGGATTTAAAGGCGTAGATGGTAGAGTATACGATGTAGACGGTAACTATCTACATGATATGCCAGACAATCCCGTTATAAAAATACACGATGGTAAATTAATTTATATTTTC
>OP263630
ATGAGTAAATCACACGCGGCCTATATCGATTATGCCTTACGCAGAACTACTAATATGCCCGTTGAAATGATGGGGTCAGACGTAGTACGCCTCAAGGATTATCAACATTTTGTAGCAAGAGTTTTCTTAGGATTAGACAGTATGCATTCTCTTTTATTGTTCCATGAAACAGGTGTCGGTAAAACAATGACTACTGTATATATTCTCAAACATCTTAAGGATATTTATACGAATTGGGCAATTATCTTATTGGTAAAAAAGGCTTTGATAGAAGATCCTTGGATAAACACTATACTCAGATACGCTCCAGAGATAACGAAGGATTGTATTTTTATTAATTACGATGATCAAAATTTTAGAAATAAATTTTTTACTAATATCAAAACTATTAATTCCAAGAGTAGAATATGCGTCATCATTGATGAATGTCATAACTTCATTTCTAAATCATTAATCAAAGAAGATGGTAAGATCCGTCCTACTCGGTCAGTATATAATTTTTTATCTAAGACCATTGCGTTAAAAAACCATAAGATGATTTGTTTATCGGCTACACCTATCGTTAATAGTGTGCAAGAATTCACCATGTTGGTTAACTTACTGCGACCAGGATCCTTACAACACCAATCGCTATTTGAGAATAAACGTCTAGTCGATGAAAAAGAATTAGTCTCCAAACTAGGAGGCCTATGTTCGTACATAGTTAATAACGAGTTTTCTATTTTTGATGATGTGGAAGGGTCTGCATCATTCGCTAAGAAAACAGTATTAATGCGATACGTTAATATGTCAAAAAAGCAAGAAGAGATTTATCAAAAGGCTAAACTCGCAGAAATAAAAACTGGTATATCATCATTTAGAATTCTGAGACGTATGGCTACTACGTTTACATTCGATAGCTTTCCTGAAAGACAAAATCGTGATCCGGGAGAATACGCACAAGAGATAGCAACCCTATATAATGATTTTAAAAATTCATTAAGAGATAGAGAATTTTCTAAATCCGCATTAGACACCTTTAAAAAGGGAGAACTATTGGGAGGGGATGCTATTGCGGCTGATATCTCTCTATTTACTGAATTAAAAGAGAAAAGCGTCAAATTTATAGATGTATGTTTGGGAATATTAGCATCCCATGGTAAATGTCTAGTCTTTGAACCATTTGTTAATCAGTCAGGAATAGAAATCTTATTACTATATTTCAAAGTCTTTGGTATCTCTAATATAGAGTTCTCATCTAGAACAAAAGATACTAGAATCAAGGCGGTGGCTGAGTTTAACCAAAAATCAAACACTAACGGAGAATGCATTAAAACATGCGTATTCTCTTCTAGCGGAGGCGAGGGTATTAGTTTCTTCTCAATCAATGATATCTTCATTTTAGATATGACATGGAACGAGGCGTCTCTTCGTCAGATAGTAGGAAGAGCCATTCGTCTCAATAGTCACGTTCTTACTCCTCCAGAACGTAGATATGTAAACGTGCACTTTATAATGGCTAGATTATCTAATGGTATGCCTACTGTAGACGAAGACCTATTTGAAATCATTCAAAACAAATCAAAAGAATTTGTACAATTGTTTAGAGTGTTTAAACATACATCATTAGAATGGATTCATGCTAATGAAAAAGACTTCTCACCGATAGACAATGAGTCCGGTTGGAAAACCTTGGTTTCAAGAGCCATCGATCTATCGTCTAAAAAAAATATTACCAATAAACTAATTGAGGGTACTAATATTTGGTATTCCAATTCTAATAGATTAATATCAATAAATAGAGGATTTAAAGGCGTAGATGGTAGAGTATACGATGTAGACGGTAACTATCTACATGATATGCCAGACAATCCCGTTATAAAAATACACGATGGTAAATTAATTTATATTTTC
>OP263628
ATGAGTAAATCACACGCGGCCTATATCGATTATGCCTTACGCAGAACTACTAATATGCCCGTTGAAATGATGGGGTCAGACGTAGTACGCCTCAAGGATTATCAACATTTTGTAGCAAGAGTTTTCTTAGGATTAGACAGTATGCATTCTCTTTTATTGTTCCATGAAACAGGTGTCGGTAAAACAATGACTACTGTATATATTCTCAAACATCTTAAGGATATTTATACGAATTGGGCAATTATCTTATTGGTAAAAAAGGCTTTGATAGAAGATCCTTGGATAAACACTATACTCAGATACGCTCCAGAGATAACGAAGGATTGTATTTTTATTAATTACGATGATCAAAATTTTAGAAATAAATTTTTTACTAATATCAAAACTATTAATTCCAAGAGTAGAATATGCGTCATCATTGATGAATGTCATAACTTCATTTCTAAATCATTAATCAAAGAAGATGGTAAGATCCGTCCTACTCGGTCAGTATATAATTTTTTATCTAAGACCATTGCGTTAAAAAACCATAAGATGATTTGTTTATCGGCTACACCTATCGTTAATAGTGTGCAAGAATTCACCATGTTGGTTAACTTACTGCGACCAGGATCCTTACAACACCAATCGCTATTTGAGAATAAACGTCTAGTCGATGAAAAAGAATTAGTCTCCAAACTAGGAGGCCTATGTTCGTACATAGTTAATAACGAGTTTTCTATTTTTGATGATGTGGAAGGGTCTGCATCATTCGCTAAGAAAACAGTATTAATGCGATACGTTAATATGTCAAAAAAGCAAGAAGAGATTTATCAAAAGGCTAAACTCGCAGAAATAAAAACTGGTATATCATCATTTAGAATTCTGAGACGTATGGCTACTACGTTTACATTCGATAGCTTTCCTGAAAGACAAAATCGTGATCCGGGAGAATACACACAAGAGATAGCAACCCTATATAATGATTTTAAAAATTCATTAAGAGATAGAGAATTTTCTAAATCCGCATTAGACACCTTTAAAAAGGGAGAACTATTGGGAGGGGATGCTATTGCGGCTGATATCTCTCTATTTACTGAATTAAAAGAGAAAAGCGTCAAATTTATAGATGTATGTTTGGGAATATTAGCATCCCATGGTAAATGTCTAGTCTTTGAACCATTTGTTAATCAGTCAGGAATAGAAATCTTATTACTATATTTCAAAGTCTTTGGTATCTCTAATATAGAGTTCTCATCTAGAACAAAAGATACTAGAATCAAGGCGGTGGCTGAGTTTAACCAAGAATCAAACACTAACGGAGAATGCATTAAAACATGCGTATTCTCTTCTAGCGGAGGCGAGGGTATTAGTTTCTTCTCAATCAATGATATCTTCATTTTAGATATGACATGGAACGAGGCGTCTCTTCGTCAGATAGTAGGAAGAGCCATTCGTCTCAATAGTCACGTTCTTACTCCTCCAGAACGTAGATATGTAAACGTGCACTTTATAATGGCTAGATTATCTAATGGTATGCCTACTGTAGACGAAGACCTATTTGAAATCATTCAAAACAAATCAAAAGAATTTGTACAATTGTTTAGAGTGTTTAAACATACATCATTAGAATGGATTCATGCTAATGAAAAAGACTTCTCACCGATAGACAATGAGTCCGGTTGGAAAACCTTGGTTTCAAGAGCCATCGATCTATCGTCTAAAAAAAATATTACCAATAAACTAATTGAGGGTACTAATATTTGGTATTCCAATTCTAATAGATTAATATCAATAAATAGAGGATTTAAAGGCGTAGATGGTAGAGTATACGATGTAGACGGTAACTATCTACATGATATGCCAGACAATCCCGTTATAAAAATACACGATGGTAAATTAATTTATATTTTC
>OP245329
ATGAGTAAATCACACGCGGCCTATATCGATTATGCCTTACGCAGAACTACTAATATGCCCGTTGAAATGATGGGGTCAGACGTAGTACGCCTCAAGGATTATCAACATTTTGTAGCAAGAGTTTTCTTAGGATTAGACAGTATGCATTCTCTTTTATTGTTCCATGAAACAGGTGTCGGTAAAACAATGACTACTGTATATATTCTCAAACATCTTAAGGATATTTATACGAATTGGGCAATTATCTTATTGGTAAAAAAGGCTTTGATAGAAGATCCTTGGATAAACACTATACTCAGATACGCTCCAGAGATAACGAAGGATTGTATTTTTATTAATTACGATGATCAAAATTTTAGAAATAAATTTTTTACTAATATCAAAACTATTAATTCCAAGAGTAGAATATGCGTCATCATTGATGAATGTCATAACTTCATTTCTAAATCATTAATCAAAGAAGATGGTAAGATCCGTCCTACTCGGTCAGTATATAATTTTTTATCTAAGACCATTGCGTTAAAAAACCATAAGATGATTTGTTTATCGGCTACACCTATCGTTAATAGTGTGCAAGAATTCACCATGTTGGTTAACTTACTGCGACCAGGATCCTTACAACACCAATCGCTATTTGAGAATAAACGTCTAGTCGATGAAAAAGAATTAGTCTCCAAACTAGGAGGCCTATGTTCGTACATAGTTAATAACGAGTTTTCTATTTTTGATGATGTGGAAGGGTCTGCATCATTCGCTAAGAAAACAGTATTAATGCGATACGTTAATATGTCAAAAAAGCAAGAAGAGATTTATCAAAAGGCTAAACTCGCAGAAATAAAAACTGGTATATCATCATTTAGAATTCTGAGACGTATGGCTACTACGTTTACATTCGATAGCTTTCCTGAAAGACAAAATCGTGATCCGGGAGAATACGCACAAGAGATAGCAACCCTATATAATGATTTTAAAAATTCATTAAGAGATAGAGAATTTTCTAAATCCGCATTAGACACCTTTAAAAAGGGAGAACTATTGGGAGGGGATGCTATTGCGGCTGATATCTCTCTATTTACTGAATTAAAAGAGAAAAGCGTCAAATTTATAGATGTATGTTTGGGAATATTAGCATCCCATGGTAAATGTCTAGTCTTTGAACCATTTGTTAATCAGTCAGGAATAGAAATCTTATTACTATATTTCAAAGTCTTTGGTATCTCTAATATAGAGTTCTCATCTAGAACAAAAGATACTAGAATCAAGGCGGTGGCTGAGTTTAACCAAGAATCAAACACTAACGGAGAATGCATTAAAACATGCGTATTCTCTTCTAGCGGAGGCGAGGGTATTAGTTTCTTCTCAATCAATGATATCTTCATTTTAGATATGACATGGAACGAGGCGTCTCTTCGTCAGATAGTAGGAAGAGCCATTCGTCTCAATAGTCACGTTCTTACTCCTCCAGAACGTAGATATGTAAACGTGCACTTTATAATGGCTAGATTATCTAATGGTATGCCTACTGTAGACGAAGACCTATTTGAAATCATTCAAAACAAATCAAAAGAATTTGTACAATTGTTTAGAGTGTTTAAACATACATCATTAGAATGGATTCATGCTAATGAAAAAGACTTCTCACCGATAGACAATGAGTCCGGTTGGAAAACCTTGGTTTCAAGAGCCATCGATCTATCGTCTAAAAAAAATATTACCAATAAACTAATTGAGGGTACTAATATTTGGTATTCCAATTCTAATAGATTAATATCAATAAATAGAGGATTTAAAGGCGTAGATGGTAGAGTATACGATGTAGACGGTAACTATTTACATGATATGCCAGACAATCCCGTTATAAAAATACACGATGGTAAATTAATTTATATTTTC
>OP225965
ATGAGTAAATCACACGCGGCCTATATCGATTATGCCTTACGCAGAACTACTAATATGCCCGTTGAAATGATGGGGTCAGACGTAGTACGCCTCAAGGATTATCAACATTTTGTAGCAAGAGTTTTCTTAGGATTAGACAGTATGCATTCTCTTTTATTGTTCCATGAAACAGGTGTCGGTAAAACAATGACTACTGTATATATTCTCAAACATCTTAAGGATATTTATACGAATTGGGCAATTATCTTATTGGTAAAAAAGGCTTTGATAGAAGATCCTTGGATAAACACTATACTCAGATACGCTCCAGAGATAACGAAGGATTGTATTTTTATTAATTACGATGATCAAAATTTTAGAAATAAATTTTTTACTAATATCAAAACTATTAATTCCAAGAGTAGAATATGCGTCATCATTGATGAATGTCATAACTTCATTTCTAAATCATTAATCAAAGAAGATGGTAAGATCCGTCCTACTCGGTCAGTATATAATTTTTTATCTAAGACCATTGCGTTAAAAAACCATAAGATGATTTGTTTATCGGCTACACCTATCGTTAATAGTGTGCAAGAATTCACCATGTTGGTTAACTTACTGCGACCAGGATCCTTACAACACCAATCGCTATTTGAGAATAAACGTCTAGTCGATGAAAAAGAATTAGTCTCCAAACTAGGAGGCCTATGTTCGTACATAGTTAATAACGAGTTTTCTATTTTTGATGATGTGGAAGGGTCTGCATCATTCGCTAAGAAAACAGTATTAATGCGATACGTTAATATGTCAAAAAAGCAAGAAGAGATTTATCAAAAGGCTAAACTCGCAGAAATAAAAACTGGTATATCATCATTTAGAATTCTGAGACGTATGGCTACTACGTTTACATTCGATAGCTTTCCTGAAAGACAAAATCGTGATCCGGGAGAATACGCACAAGAGATAGCAACCCTATATAATGATTTTAAAAATTCATTAAGAGATAGAGAATTTTCTAAATCCGCATTAGACACCTTTAAAAAGGGAGAACTATTGGGAGGGGATGCTATTGCGGCTGATATCTCTCTATTTACTGAATTAAAAGAGAAAAGCGTCAAATTTATAGATGTATGTTTGGGAATATTAGCATCCCATGGTAAATGTCTAGTCTTTGAACCATTTGTTAATCAGTCAGGAATAGAAATCTTATTACTATATTTCAAAGTCTTTGGTATCTCTAATATAGAGTTCTCATCTAGAACAAAAGATACTAGAATCAAGGCGGTGGCTGAGTTTAACCAAGAATCAAACACTAACGGAGAATGCATTAAAACATGCGTATTCTCTTCTAGCGGAGGCGAGGGTATTAGTTTCTTCTCAATCAATGATATCTTCATTTTAGATATGACATGGAACGAGGCGTCTCTTCGTCAGATAGTAGGAAGAGCCATTCGTCTCAATAGTCACGTTCTTACTCCTCCAGAACGTAGATATGTAAACGTGCACTTTATAATGGCTAGATTATCTAATGGTATGCCTACTGTAGACGAAGACCTATTTGAAATCATTCAAAACAAATCAAAAGAATTTGTACAATTGTTTAGAGTGTTTAAACATACATCATTAGAATGGATTCATGCTAATGAAAAAGACTTCTCACCGATAGACAATGAGTCCGGTTGGAAAACCTTGGTTTCAAGAGCCATCGATCTATCGTCTAAAAAAAATATTACCAATAAACTAATTGAGGGTACTAATATTTGGTATTCCAATTCTAATAGATTAATATCAATAAATAGAGGATTTAAAGGCGTAGATGGTAGAGTATACAATGTAGACGGTAACTATCTACATGATATGCCAGACAATCCCGTTATAAAAATACACGATGGTAAATTAATTTATATTTTC
>OL504743
ATGAGTAAATCACACGCGGCCTATATCGATTATGCCTTACGCAGAACTACTAATATGCCCGTTGAAATGATGGGGTCAGACGTAGTACGCCTCAAGGATTATCAACATTTTGTAGCAAGAGTTTTCTTAGGATTAGACAGTATGCATTCTCTTTTATTGTTCCATGAAACAGGTGTCGGTAAAACAATGACTACTGTATATATTCTCAAACATCTTAAGGATATTTATACGAATTGGGCAATTATCTTATTGGTAAAAAAGGCTTTGATAGAAGATCCTTGGATAAACACTATACTCAGATACGCTCCAGAGATAACGAAGGATTGTATTTTTATTAATTACGATGATCAAAATTTTAGAAATAAATTTTTTACTAATATCAAAACTATTAATTCCAAGAGTAGAATATGCGTCATCATTGATGAATGTCATAACTTCATTTCTAAATCATTAATCAAAGAAGATGGTAAGATCCGTCCTACTCGGTCAGTATATAATTTTTTATCTAAGACCATTGCGTTAAAAAACCATAAGATGATTTGTTTATCGGCTACACCTATCGTTAATAGTGTGCAAGAATTCACCATGTTGGTTAACTTACTGCGACCAGGATCCTTACAACACCAATCGCTATTTGAGAATAAACGTCTAGTCGATGAAAAAGAATTAGTCTCCAAACTAGGAGGCCTATGTTCGTACATAGTTAATAACGAGTTTTCTATTTTTGATGATGTGGAAGGGTCTGCATCATTCGCTAAGAAAACAGTATTAATGCGATACGTTAATATGTCAAAAAAGCAAGAAGAGATTTATCAAAAGGCTAAACTCGCAGAAATAAAAACTGGTATATCATCATTTAGAATTCTGAGACGTATGGCTACTACGTTTACATTCGATAGCTTTCCTGAAAGACAAAATCGTGATCCGGGAGAATACGCACAAGAGATAGCAACCCTATATAATGATTTTAAAAATTCATTAAGAGATAGAGAATTTTCTAAATCCGCATTAGACACCTTTAAAAAGGGAGAACTATTGGGAGGGGATGCTATTGCGGCTGATATCTCTCTATTTACTGAATTAAAAGAGAAAAGCGTCAAATTTATAGATGTATGTTTGGGAATATTAGCATCCCATGGTAAATGTCTAGTCTTTGAACCATTTGTTAATCAGTCAGGAATAGAAATCTTATTACTATATTTCAAAGTCTTTGGTATCTCTAATATAGAGTTCTCATCTAGAACAAAAGATACTAGAATCAAGGCGGTGGCTGAGTTTAACCAAGAATCAAACACTAACGGAGAATGCATTAAAACATGCGTATTCTCTTCTAGCGGAGGCGAGGGTATTAGTTTCTTCTCAATCAATGATATCTTCATTTTAGATATGACATGGAACGAGGCGTCTCTTCGTCAGATAGTAGGAAGAGCCATTCGTCTCAATAGTCACGTTCTTACTCCTCCAGAACGTAGATATGTAAACGTGCACTTTATAATGGCTAGATTATCTAATGGTATGCCTACTGTAGACGAAGACCTATTTGAAATCATTCAAAACAAATCAAAAGAATTTGTACAATTGTTTAGAGTGTTTAAACATACATCATTAGAATGGATTCATGCTAATGAAAAAGACTTCTTACCGATAGACAATGAGTCCGGTTGGAAAACCTTGGTTTCAAGAGCCATCGATCTATCGTCTAAAAAAAATATTACCAATAAACTAATTGAGGGTACTAATATTTGGTATTCCAATTCTAATAGATTAATATCAATAAATAGAGGATTTAAAGGCGTAGATGGTAGAGTATACGATGTAGACGGTAACTATCTACATGATATGCCAGACAATCCCGTTATAAAAATACACGATGGTAAATTAATTTATATTTTC
>KP849471
ATGAGTAAATCACACGCGGCCTATATCGATTATGCCTTACGCAGAACTACTAATATGCCCGTTGAAATGATGGGGTCAGACGTAGTACGCCTCAAGGATTATCAACATTTTGTAGCAAGAGTTTTCTTAGGATTAGACAGTATGCATTCTCTTTTATTGTTCCATGAAACAGGTGTCGGTAAAACAATGACTACTGTATATATTCTCAAACATCTTAAGGATATTTATACAAATTGGGCAATTATCTTATTGGTAAAAAAGGCTTTGATAGAAGATCCTTGGATAAACACTATACTCAGATACGCTCCAGAGATAACGAAGGATTGTATTTTTATTAATTACGATGATCAAAATTTTAGAAATAAATTTTTTACTAATATCAAAACTATTAATTCCAAGAGTAGAATATGCGTCATCATTGATGAATGTCATAACTTCATTTCTAAATCATTAATCAAAGAAGATGGTAAGATCCGTCCTACTCGGTCAGTATATAATTTTTTATCTAAGACCACTGCGTTAAAAAACCATAAGATGATTTGTTTATCGGCTACACCTATCGTTAATAGTGTGCAAGAATTCACCATGTTGGTTAACTTACTGCGACCAGGATCCTTACAACACCAATCGCTATTTGAGAATAAACGTCTAGTCGATGAAAAAGAATTAGTCTCCAAACTAGGAGGCCTATGTTCGTACATAGTTAATAACGAGTTTTCTATTTTTGATGATGTGGAAGGGTCTGCATCATTCGCTAAGAAAACAGTATTAATGCGATACGTTAATATGTCAAAAAAGCAAGAAGAGATTTATCAAAAGGCTAAACTCGCAGAAATAAAAACTGGTATATCATCATTTAGAATTCTGAGACGTATGGCTACTACGTTTACATTCGATAGCTTTCCTGAAAGACAAAATCGTGATCCGGGAGAATACACACAAGAGATAGCAACCCTATATAATGATTTTAAAAATTCATTAAGAGATAGAGAATTTTCTAAATCCGCATTAGACACCTTTAAAAAGGGAGAACTATTGGGAGGGGATGCTATTGCGGCTGATATCTCTCTATTTACTGAATTAAAAGAGAAAAGCGTCAAATTTATAGATGTATGTTTGGGAATATTAGCATCCCATGGTAAATGTCTAGTCTTTGAACCATTTGTTAATCAGTCAGGAATAGAAATCTTATTACTATATTTCAAAGTCTTTGGTATCTCTAATATAGAGTTCTCATCTAGAACAAAAGATACTAGAATCAAGGCTGTGGCTGAGTTTAACCAAGAATCAAACACTAACGGAGAATACATTAAAACATGCGTATTCTCTTCTAGCGGAGGCGAGGGTATTAGTTTCTTCTCAATCAATGATATCTTCATTTTAGATATGACATGGAACGAGGCGTCTCTTCGTCAGATAGTAGGAAGAGCCATTCGTCTCAATAGTCACGTTCTTACTCCTCCAGAACGTAGATATGTAAACGTGCACTTTATAATGGCTAGATTATCTAATGGTATGCCTACTGTAGACGAAGACCTATTTGAAATCATTCAAAACAAATCAAAAGAATTTGTACAATTGTTTAGAGTGTTTAAACATACATCATTAGAATGGATTCATGCTAATGAAAAAGACTTCTCACCGATCGACAATGAGTCCGGTTGGAAAACCTTGGTTTCAAGAGCCATCGATCTATCGTCTAAAAAAAATATTACCAATAAACTAATTGAGGGTACTAATATTTGGTATTCCAATTCTAATAGATTAATATCAATAAATAGAGGATTTAAAGGCGTAGATGGTAGAGTATACGATGTAGACGGTAACTATCTACATGATATGCCAGACAATCCCGTTATAAAAATACACGATGGTAAATTAATTTATATTTTC
>JX878412
ATGAGTAAATCACACGCGGCCTATATCGATTATGCCTTACGCAGAACTACTAATATGCCCGTTGAAATGATGGGGTCAGACGTAGTACGCCTCAAGGATTATCAACATTTTGTAGCAAGAGTTTTCTTAGGATTAGACAGTATGCATTCTCTTTTATTGTTCCATGAAACAGGTGTCGGTAAAACAATGACTACTGTATATATTCTCAAACATCTTAAGGATATTTATACAAATTGGGCAATTATCTTATTGGTAAAAAAGGCTTTGATAGAAGATCCTTGGATAAACACTATACTCAGATACGCTCCAGAGATAACGAAGGATTGTATTTTTATTAATTACGATGATCAAAATTTTAGAAATAAATTTTTTACTAATATCAAAACTATTAATTCCAAGAGTAGAATATGCGTCATCATTGATGAATGTCATAACTTCATTTCTAAATCATTAATCAAAGAAGATGGTAAGATCCGTCCTACTCGGTCAGTATATAATTTTTTATCTAAGACCACTGCGTTAAAAAACCATAAGATGATTTGTTTATCGGCTACACCTATCGTTAATAGTGTGCAAGAATTCACCATGTTGGTTAACTTACTGCGACCAGGATCCTTACAACACCAATCGCTATTTGAGAATAAACGTCTAGTCGATGAAAAAGAATTAGTCTCCAAACTAGGAGGCCTATGTTCGTACATAGTTAATAACGAGTTTTCTATTTTTGATGATGTGGAAGGGTCTGCATCATTCGCTAAGAAAACAGTATTAATGCGATACGTTAATATGTCAAAAAAGCAAGAAGAGATTTATCAAAAGGCTAAACTCGCAGAAATAAAAACTGGTATATCATCATTTAGAATTCTGAGACGTATGGCTACTACGTTTACATTCGATAGCTTTCCTGAAAGACAAAATCGTGATCCGGGAGAATACACACAAGAGATAGCAACCCTATATAATGATTTTAAAAATTCATTAAGAGATAGAGAATTTTCTAAATCCGCATTAGACACATTTAAAAAGGGAGAACTATTGGGAGGGGATGCTATTGCGGCTGATATCTCTCTATTTACTGAATTAAAAGAGAAAAGCGTCAAATTTATAGATGTATGTTTGGGAATATTAGCATCCCATGGTAAATGTCTAGTCTTTGAACCATTTGTTAATCAGTCAGGAATAGAAATCTTATTACTATATTTCAAAGTCTTTGGTATCTCTAATATAGAGTTCTCATCTAGAACAAAAGATACTAGAATCAAGGCTGTGGCTGAGTTTAACCAAGAATCAAACACTAACGGAGAATACATTAAAACATGCGTATTCTCTTCTAGCGGAGGCGAGGGTATTAGTTTCTTCTCAATCAATGATATCTTCATTTTAGATATGACATGGAACGAGGCGTCTCTTCGTCAGATAGTAGGAAGAGCCATTCGTCTCAATAGTCACGTTCTTACTCCTCCAGAACGTAGATATGTAAACGTGCACTTTATAATGGCTAGATTATCTAATGGTATGCCTACTGTAGACGAAGACCTATTTGAAATCATTCAAAACAAATCAAAAGAATTTGTACAATTGTTTAGAGTGTTTAAACATACATCATTAGAATGGATTCATGCTAATGAAAAAGACTTCTCACCGATCGACAATGAGTCCGGTTGGAAAACCTTGGTTTCAAGAGCCATCGATCTATCGTCTAAAAAAAATATTACCAATAAACTAATTGAGGGTACTAATATTTGGTATTCCAATTCTAATAGATTAATATCAATAAATAGAGGATTTAAAGGCGTAGATGGTAGAGTATACGATGTAGACGGTAACTATCTACATGATATGCCAGACAATCCCGTTATAAAAATACACGATGGTAAATTAATTTATATTTTC
>OX044338
ATGAGTAAATCACACGCGGCCTATATCGATTATGCCTTACGCAGAACTACTAATATGCCCGTTGAAATGATGGGGTCAGACGTAGTACGCCTCAAGGATTATCAACATTTTGTAGCAAGAGTTTTCTTAGGATTAGACAGTATGCATTCTCTTTTATTGTTCCATGAAACAGGTGTCGGTAAAACAATGACTACTGTATATATTCTCAAACATCTTAAGGATATTTATACGAATTGGGCAATTATCTTATTGGTAAAAAAGGCTTTGATAGAAGATCCTTGGATAAACACTATACTCAGATACGCTCCAGAGATAACGAAGGATTGTATTTTTATTAATTACGATGATCAAAATTTTAGAAATAAATTTTTTACTAATATCAAAACTATTAATTCCAAGAGTAGAATATGCGTCATCATTGATGAATGTCATAACTTCATTTCTAAATCATTAATCAAAGAAGATGGTAAGATCCGTCCTACTCGGTCAGTATATAATTTTTTATCTAAGACCATTGCGTTAAAAAACCATAAGATGATTTGTTTATCGGCTACACCTATCGTTAATAGTGTGCAAGAATTCACCATGTTGGTTAACTTACTGCGACCAGGATCCTTACAACACCAATCGCTATTTGAGAATAAACGTCTAGTCGATGAAAAAGAATTAGTCTCCAAACTAGGAGGCCTATGTTCGTACATAGTTAATAACGAGTTTTCTATTTTTGATGATGTGGAAGGGTCTGCATCATTCGCTAAGAAAACAGTATTAATGCGATACGTTAATATGTCAAAAAAGCAAGAAGAGATTTATCAAAAGGCTAAACTCGCAGAAATAAAAACTGGTATATCATCATTTAGAATTCTGAGACGTATGGCTACTACGTTTACATTCGATAGCTTTCCTGAAAGACAAAATCGTGATCCGGGAGAATACGCACAAGAGATAGCAACCCTATATAATGATTTTAAAAATTCATTAAGAGATAGAGAATTTTCTAAATCCGCATTAGACACCTTTAAAAAGGGAGAACTATTGGGAGGGGATGCTATTGCGGCTGATATCTCTCTATTTACTGAATTAAAAGAGAAAAGCGTCAAATTTATAGATGTATGTTTGGGAATATTAGCATCCCATGGTAAATGTCTAGTCTTTGAACCATTTGTTAATCAGTCAGGAATAGAAATCTTATTACTATATTTCAAAGTCTTTGGTATCTCTAATATAGAGTTCTCATCAGAACCAAAAGATACTAGAATCAAGGCGGTGGCTGAGTTTAACCAAGAATCAAACACTAACGGAGAATGCATTAAAACATGCGTATTCTCTTCTAGCGGAGGCGAGGGTATTAGTTTCTTCTCAATCAATGATATCTTCATTTTAGATATGACATGGAACGAGGCGTCTCTTCGTCAGATAGTAGGAAGAGCCATTCGTCTCAATAGTCACGTTCTTACTCCTCCAGAACGTAGATATGTAAACGTGCACTTTATAATGGCTAGATTATCTAATGGTATGCCTACTGTAGACGAAGACCTATTTGAAATCATTCAAAACAAATCAAAAGAATTTGTACAATTGTTTAGAGTGTTTAAACATACATCATTAGAATGGATTCATGCTAATGAAAAAGACTTCTCACCGATAGACAATGAGTCCGGTTGGAAAACCTTGGTTTCAAGAGCCATCGATCTATCGTCTAAAAAAAATATTACCAATAAACTAATTGAGGGTACTAATATTTGGTATTCCAATTCTAATAGATTAATATCAATAAATAGAGGATTTAAAGGCGTAGATGGTAGAGTATACGATGTAGACGGTAACTATCTACATGATATGCCAGACAATCCCGTTATAAAAATACACGATGGTAAATTAATTTATATTTTC
