# Supplementary material for: Evolutionary dissection of monkeypox virus: Positive Darwinian selection drives the adaptation of virus–host interaction proteins
Source: Front Cell Infect Microbiol. 2023 Jan 13;12:1083234. doi: 10.3389/fcimb.2022.1083234 (PMC9880225; doi:10.3389/fcimb.2022.1083234)
Supplement: Supplementary file 1 [file DataSheet_1.zip › Dataset_MPXV_coding_gene_allleles/MPXVgp109.fas]

>KP849471
ATGGATGAAATTGTAAAAAATATCCGGGAGGGGACACATGTCCTTCTTCCATTTTATGAAACATTGCCAGAACTTAACTTGTCTTTAGGTAAAAGCCCATTACCTAGTCTGGAATATGGAGCTAATTACTTTCTTCAGATTTCTAGAGTTAATGATCTAAATAGAATGCCGACCGACATGTTAAAACTTTTTACACATGATATCATGTTACCAGAAAGCGATCTAGATAAAGTCTATGAAATTTTAAAGATTAATAGCGTAAAGTATTATGGGAGGAGTACTAGAGCGGATGCCGTAGTTGCCGACCTCAGCGCACGCAATAAACTGTTCAAACGTGAACGAGATGCTATTAAATCTAATAATCATCTCACTGAAAACAATCTATACATTAGCGATTATAAGATGTTAACCTTCGACGTGTTTCGACCATTATTTGATTTTGTAAACGAAAAATATTGTATTATTAAACTTCCCACTCTATTCGGTAGAGGTGTAATCGATACTATGAGAATATATTGTAGTCTCTTTAAAAATGTTAGACTGTTAAAATGCGTAAGCGATAGTTGGTTGAAAGATAGCGCCATTATGGTGGCTAGTGATGTTTATAAAAAAAATTTGGATTTATTTATGTCTCATGTTAAGTCCGTCACTAAGTCTTCGTCTTGGAAGGATGTGAACACTGTTCAATTTAGTATTTTAAACGATCCAGTGGATACGGAATTCATTAATAAGTTCTTAGAGTTTTCGAATAGAGTATACGAAGCTCTCTATTACGTTCACTCGCTGCTTTATTCTAGTATGACTTCTGATTCAAAAAGTATCGAAAACAAACATCAGAGAAGACTAGTTAAACTACTGCTG
>MN648051
ATGGATGAAATTGTAAAAAATATCCGGGAGGGGACACATGTCCTTCTTCCATTTTATGAAACATTGCCAGAACTTAACTTGTCTTTAGGTAAAAGCCCATTACCTAGTCTGGAATATGGAGCTAATTACTTTCTTCAGATTTCTAGAGTTAATGATCTAAATAGAATGCCGACCGACATGTTAAAACTTTTTACACATGATATCATGTTACCAGAAAGCGATCTAGATAAAGTCTATGAAATTTTAAAGATTAATAGCGTAAAGTATTATGGGAGGAGTACTAGAGCGGATGCCGTAGTTGCCGACCTCAGCGCACGCAATAAACTGTTCAAACGTGAACGAGATGCTATTAAATCTAATAATCATCTCACTGAAAACAATCTATACATTAGCGATTATAAGATGTTAACCTTCGACGTGTTTCGACCATTATTTGATTTTGTAAACGAAAAATATTGTATTATTAAACTTCCCACTCTATTCGGTAGAGGTGTAATCGATACTATGAGAATATATTGTAGTCTCTTTAAAAATGTTAGACTGTTAAAATGCGTAAGCGATAGTTGGTTGAAAGATAGCGCCATTATGGTGGCTAGTGATGTTTATAAAAAAAATTTGGATTTATTTATGTCTCATGTTAAGTCCGTCACTAAGTCTTCGTCTTGGAAGGATGTGAACACTGTTCAATTTAGTATTTTAAACGATCCAGTGGATACGGAATTCATTAATAAGTTCTTAGAGTTTTCGAATAGAGTATACGAAGCTCTCTATTACGTTCACTCGCTGCTTTATTCTAGTATGACTTCTGATTCAAAAAGTATCGAAAACAAACATCAGAGAAGGCTAGTTAAACTACTGCTG
>KP849470
ATGGATGAAATTGTAAAAAATATCCGGGAGGGGACACATGTCCTTCTTCCATTTTATGAAACATTGCCAGAACTTAACTTGTCTTTAGGTAAAAGCCCATTACCTAGTCTGGAATATGGAGCTAATTACTTTCTTCAGATTTCTAGAGTTAATGATCTAAATAGAATGCCGACCGACATGTTAAAACTTTTTACACATGATATCATGTTACCAGAAAGCGATCTAGATAAAGTCTATGAAATTTTAAAGATTAATAGCGTAAAGTATTATGGGAGGAGTACTAGAGCGGATGCCGTAGTTGCCGACCTCAGCGCACGCAATAAACTGTTCAAACGTGAACGAGATGCTATTAAATCTAATAATCATCTCACTGAAAACAATCTATACATTAGCGATTATAAGATGTTAACCTTCGACGTGTTTCGACCATTATTTGATTTTGTAAACGAAAAATATTGTATTATTAAACTTCCCACTCTATTCGGTAGAGGTGTAATCGATACTATGAGAATATATTGTAGTCTCTTTAAAAATGTTAGACTGTTAAAATGCGTAAGCGATAGTTGGTTGAAAGATAGCGCCATTATGGTGGCTAGTGATGTTTATAAAAAAAATTTGGATTTATTTATGTCTCATGTTAAGTCCGTCACTAAGTCTTCGTCTTGGAAGGATGTGAACACTGTTCAATTTAGTATTTTAAACGATCCAGTGGATACGGAATTCATTAATAAGTTCTTAGAGTTTTCGAATAGAGTATACGAAGCTCTCTATTATGTTCACTCGCTGCTTTATTCTAGTATGACTTCTGATTCAAAAAGTATCGAAAACAAACATCAGAGAAGACTAGTTAAACTACTGCTG
>KJ642619
ATGGATGAAATTGTAAAAAATATCCGGGAGGGGACACATGTCCTTCTTCCATTTTATGAAACATTGCCAGAACTTAACTTGTCTTTAGGTAAAAGCCCATTACCTAGTCTGGAATATGGAGCTAATTACTTTCTTCAGATTTCTAGAGTTAATGATCTAAATAGAATGCCGACCGACATGTTAAAACTTTTTACACATGATATCATGTTACCAGAAAGCGATCTAGATAAAGTCTATGAAATTTTAAAGATTAATAGCGTAAAGTATTATGGGAGGAGTACTAGAGCGGATGCCGTAGTTGCCGACCTCAGCGCACGCAATAAACTGTTCAAACGTGAACGAGATGCTATTAAATCTAATAATCATCTCACTGAAAACAATCTATACATTAGCGATTATAAGATGTTAACCTTCGACGTGTTTCGACCATTATTTGATTTTGTAAACGAAAAATATTGTATTATTAAACTTCCCACTCTATTCGGTAGAGGTGTAATCGATACTATGAGAATATATTGTAGTCTCTTTAAAAATGTTAGACTGTTAAAATGCGTAAGCGATAGTTGGTTGAAAGATAGCGCCATTATGGTGGCTAGTGATGTTTATAAAAAAAATTTGGATTTATTTATGTCTCATGTTAAGTCCGTAACTAAGTCTTCGTCTTGGAAGGATGTGAACACTGTTCAATTTAGTATTTTAAACGATCCAGTGGATACGGAATTCATTAATAAGTTCTTAGAGTTTTCGAATAGAGTATACGAAGCTCTCTATTACGTTCACTCGCTGCTTTATTCTAGTATGACTTCTGATTCAAAAAGTATCGAAAACAAACATCAGAGAAGACTAGTTAAACTACTGCTG
>KC257461
ATGGATGAAATTGTAAAAAATATCCGGGAGGGGACACATGTCCTTCTTCCATTTTATGAAACATTGCCAGAACTTAACTTGTCTTTAGGTAAAAGCCCATTACCTAGTCTGGAATATGGAGCTAATTACTTTCTTCAGATTTCTAGAGTTAATGATCTAAATAGAATACCGACCGACATGTTAAAACTTTTTACACATGATATCATGTTACCAGAAAGCGATCTAGATAAAGTCTATGAAATTTTAAAGATTAATAGCGTAAAGTATTATGGGAGGAGTACTAGAGCGGATGCCGTAGTTGCCGACCTCAGCGCACGCAATAAACTGTTCAAACGTGAACGAGATGCTATTAAATCTAATAATCATCTCACTGAAAACAATCTATACATTAGCGATTATAAGATGTTAACCTTCGACGTGTTTCGACCATTATTTGATTTTGTAAACGAAAAATATTGTATTATTAAACTTCCCACTCTATTCGGTAGAGGTGTAATCGATACTATGAGAATATATTGTAGTCTCTTTAAAAATGTTAGACTGTTAAAATGCGTAAGCGATAGTTGGTTGAAAGATAGCGCCATTATGGTGGCTAGTGATGTTTATAAAAAAAATTTGGATTTATTTATGTCTCATGTTAAGTCCGTCACTAAGTCTTCGTCTTGGAAGGATGTGAACACTGTTCAATTTAGTATTTTAAACGATCCAGTGGATACGGAATTCATTAATAAGTTCTTAGAGTTTTCGAATAGAGTATACGAAGCTCTCTATTACGTTCACTCGCTGCTTTATTCTAGTATGACTTCTGATTCAAAAAGTATCGAAAACAAACATCAGAGAAGACTAGTTAAACTACTGCTG
>OP451012
ATGGATGAAATTGTAAAAAATATCCGGGAGGGGACACATGTCCTTCTTCCATTTTATGAAACATTGCCAGAACTTAACTTGTCTTTAGGTAAAAGCCCATTACCTAGTCTGGAATATGGAGCTAATTACTTTCTTCAGATTTCTAGAGTTAATGATCTAAATAGAATGCCGACCGACATGTTAAAACTTTTTACACATGATATCATGTTACCAGAAAGCGATCTAGATAAAGTCTATGAAATTTTAAAGATTAATAGCGTAAAGTATTATGGGAGGAGTACTAGAGCGGATGCCGTAGTTGCCGACCTCAGCGCACGCAATAAACTGTTCAAACGTGAACGAGATGCTATTAAATCTAATAATCATCTCACTGAAAACAATCTATACATTAGCGATTATAAGATGTTAACCTTCGACGTGTTTCGACCATTATTTGATTTTGTAAACGAAAAATATTGTATTATTAAACTTCCCACTCTATTCGGTAGAGGTGTAATCGATACTATGAGAATATATTGTAGTCTCTTTAAAAATGTTAGACTGTTAAAATGCGTAAGCGATAGTTGGTTGAAAGATAGCGCCATTATGGTGGCTAGTGATGTTTATAAAAAAAATTTGGATTTATTTATGTCTCATGTTAAGTCCGTCACTAAGTCTTCGTCTTGGAAGGATGTGAACACTGTTCAATTTAGTATTTTAAACGATCCAGTGGATACGGAATTCATTAATAAGTTCTTAGAGTTTTCGAATAGAGTATACGAAGCTCTCTATTACGTTCACTCGCTGCTTTATTCTAGTATGACTTCTAATTCAAAAAGTATCGAAAACAAACATCAGAGAAGGCTAGTTAAACTACTGCTG
>OP415249
ATGGATGAAATTGTAAAAAATATCCGGGAGGGGACACATGTCCTTCTTCCATTTTATGAAACATTGCCAGAACTTAACTTGTCTTTAGGTAAAAGCCCATTACCTAGTTTGGAATATGGAGCTAATTACTTTCTTCAGATTTCTAGAGTTAATGATCTAAATAGAATGCCGACCGACATGTTAAAACTTTTTACACATGATATCATGTTACCAGAAAGCGATCTAGATAAAGTCTATGAAATTTTAAAGATTAATAGCGTAAAGTATTATGGGAGGAGTACTAGAGCGGATGCCGTAGTTGCCGACCTCAGCGCACGCAATAAACTGTTCAAACGTGAACGAGATGCTATTAAATCTAATAATCATCTCACTGAAAACAATCTATACATTAGCGATTATAAGATGTTAACCTTCGACGTGTTTCGACCATTATTTGATTTTGTAAACGAAAAATATTGTATTATTAAACTTCCCACTCTATTCGGTAGAGGTGTAATCGATACTATGAGAATATATTGTAGTCTCTTTAAAAATGTTAGACTGTTAAAATGCGTAAGCGATAGTTGGTTGAAAGATAGCGCCATTATGGTGGCTAGTGATGTTTATAAAAAAAATTTGGATTTATTTATGTCTCATGTTAAGTCCGTCACTAAGTCTTCGTCTTGGAAGGATGTGAACACTGTTCAATTTAGTATTTTAAACGATCCAGTGGATACGGAATTCATTAATAAGTTCTTAGAGTTTTCGAATAGAGTATACGAAGCTCTCTATTACGTTCACTCGCTGCTTTATTCTAGTATGACTTCTGATTCAAAAAGTATCGAAAACAAACATCAGAGAAGGCTAGTTAAACTACTGCTG
>OP414308
ATGGATGAAATTGTAAAAAATATCCGGGAGGGGACACATGTCCTTCTTCCATTTTATGAAACATTGCCAAAACTTAACTTGTCTTTAGGTAAAAGCCCATTACCTAGTCTGGAATATGGAGCTAATTACTTTCTTCAGATTTCTAGAGTTAATGATCTAAATAGAATGCCGACCGACATGTTAAAACTTTTTACACATGATATCATGTTACCAGAAAGCGATCTAGATAAAGTCTATGAAATTTTAAAGATTAATAGCGTAAAGTATTATGGGAGGAGTACTAGAGCGGATGCCGTAGTTGCCGACCTCAGCGCACGCAATAAACTGTTCAAACGTGAACGAGATGCTATTAAATCTAATAATCATCTCACTGAAAACAATCTATACATTAGCGATTATAAGATGTTAACCTTCGACGTGTTTCGACCATTATTTGATTTTGTAAACGAAAAATATTGTATTATTAAACTTCCCACTCTATTCGGTAGAGGTGTAATCGATACTATGAGAATATATTGTAGTCTCTTTAAAAATGTTAGACTGTTAAAATGCGTAAGCGATAGTTGGTTGAAAGATAGCGCCATTATGGTGGCTAGTGATGTTTATAAAAAAAATTTGGATTTATTTATGTCTCATGTTAAGTCCGTCACTAAGTCTTCGTCTTGGAAGGATGTGAACACTGTTCAATTTAGTATTTTAAACGATCCAGTGGATACGGAATTCATTAATAAGTTCTTAGAGTTTTCGAATAGAGTATACGAAGCTCTCTATTACGTTCACTCGCTGCTTTATTCTAGTATGACTTCTGATTCAAAAAGTATCGAAAACAAACATCAGAGAAGGCTAGTTAAACTACTGCTG
>OP331335
ATGGATGAAATTGTAAAAAATATCCGGGAGGGGACACATGTCCTTCTTCCATTTTATGAAACATTGCCAGAACTTAACTTGTCTTTAGGTAAAAGCCCATTACCTAGTCTGGAATATGGAGCTAATTACTTTCTTCAGATTTCTAGAGTTAATGATCTAAATAGAATGCCGACCGACATGTTAAAACTTTTTACACATGATATCATGTTACCAGAAAGCGATTTAGATAAAGTCTATGAAATTTTAAAGATTAATAGCGTAAAGTATTATGGGAGGAGTACTAGAGCGGATGCCGTAGTTGCCGACCTCAGCGCACGCAATAAACTGTTCAAACGTGAACGAGATGCTATTAAATCTAATAATCATCTCACTGAAAACAATCTATACATTAGCGATTATAAGATGTTAACCTTCGACGTGTTTCGACCATTATTTGATTTTGTAAACGAAAAATATTGTATTATTAAACTTCCCACTCTATTCGGTAGAGGTGTAATCGATACTATGAGAATATATTGTAGTCTCTTTAAAAATGTTAGACTGTTAAAATGCGTAAGCGATAGTTGGTTGAAAGATAGCGCCATTATGGTGGCTAGTGATGTTTATAAAAAAAATTTGGATTTATTTATGTCTCATGTTAAGTCCGTCACTAAGTCTTCGTCTTGGAAGGATGTGAACACTGTTCAATTTAGTATTTTAAACGATCCAGTGGATACGGAATTCATTAATAAGTTCTTAGAGTTTTCGAATAGAGTATACGAAGCTCTCTATTACGTTCACTCGCTGCTTTATTCTAGTATGACTTCTGATTCAAAAAGTATCGAAAACAAACATCAGAGAAGGCTAGTTAAACTACTGCTG
>OP310052
ATGGATGAAATTGTAAAAAATATCCGGGAGGGGACACATGTCCTTCTTCCATTTTATGAAACATTGCCAGAACTTAACTTGTCTTTAGGTAAAAGCCCATTACCTAGTCTGGAATATGGAGCTAATTACTTTCTTCAGATTTCTAGAGTTAATGATCTAAATAGAATGCCGACCGACATGTTAAAACTTTTTACACATGATATCATGTTACCAGAAAGCGATCTAGATAAAGTCTATGAAATTTTAAAGATTAATAGCGTAAAGTATTATGGGAGGAGTACTAGAGCGGATGCCGTAGTTGCCGACCTCAGCGCACGCAATAAACTGTTCAAACGTGAACGAGATGCTATTAAATCTAATAATCATCTTACTGAAAACAATCTATACATTAGCGATTATAAGATGTTAACCTTCGACGTGTTTCGACCATTATTTGATTTTGTAAACGAAAAATATTGTATTATTAAACTTCCCACTCTATTCGGTAGAGGTGTAATCGATACTATGAGAATATATTGTAGTCTCTTTAAAAATGTTAGACTGTTAAAATGCGTAAGCGATAGTTGGTTGAAAGATAGCGCCATTATGGTGGCTAGTGATGTTTATAAAAAAAATTTGGATTTATTTATGTCTCATGTTAAGTCCGTCACTAAGTCTTCGTCTTGGAAGGATGTGAACACTGTTCAATTTAGTATTTTAAACGATCCAGTGGATACGGAATTCATTAATAAGTTCTTAGAGTTTTCGAATAGAGTATACGAAGCTCTCTATTACGTTCACTCGCTGCTTTATTCTAGTATGACTTCTGATTCAAAAAGTATCGAAAACAAACATCAGAGAAGGCTAGTTAAACTACTGCTG
>OP215240
ATGGATGAAATTGTAAAAAATATCCGGGAGGGGACACATGTCCTTCTTCCATTTTATGAAACATTGCCAGAACTTAACTTGTCTTTAGGTAAAAGCCCATTACCTAGTCTGGAATATGGAGCTAATTACTTTCTTCAGATTTCTAGAGTTAATGATCTAAATAGAATGCCGACCGACATGTTAAAACTTTTTACACATGATATCATGTTACCAGAAAGCGATCTAGATAAAGTCTATGAAATTTTAAAGATTAATAGCGTAAAGTATTATGGGAGGAGTACTAGAGCGGATGCCGTAGTTGCCGACCTCAGCGCACGCAATAAACTGTTCAAACGTGAACGAGATGCTATTAAATCTAATAATCATCTCACTGAAAACAATCTATACATTAGCGATTATAAGATGTTAACCTTCGACGTGTTTCGACCATTATTTGATTTTGTAAACGAAAAATATTGTATTATTAAACTTCCCACTCTATTCGGTAGAGGTGTAATCGATACTATGAGAATATATTGTAGTCTCTTTAAAAATGTTAGACTGTTAAAATGCGTAAGCGATAGTTGGTTGAAAGATAGCGCCATTATGGTGGCTAGTGATGTTTATAAAAAAAATTTGGATTTATTTATGTCTCATGTTAAGTCCGTCACTAAGTCTTCGTCTTGGAAGGATGTGAACACTGTTCAATTTAGTATTTTAAACGATCCAGTGGATACGGAATTCATTAATAAGTTCTTAGAGTTTTCAAATAGAGTATACGAAGCTCTCTATTACGTTCACTCGCTGCTTTATTCTAGTATGACTTCTGATTCAAAAAGTATCGAAAACAAACATCAGAGAAGGCTAGTTAAACTACTGCTG
>OP205079
ATGGATGAAATTGTAAAAAATATCCGGGAGGGGACACATGTCCTTCTTCCATTTTATGAAACATTGCCAGAACTTAACTTGTCTTTAGGTAAAAGCCCATTACCTAGTCTGGAATATGGAGCTAATTACTTTCTTCAGATTTCTAGAGTTAATGATCTAAATAGAATGCCGACCAACATGTTAAAACTTTTTACACATGATATCATGTTACCAGAAAGCGATCTAGATAAAGTCTATGAAATTTTAAAGATTAATAGCGTAAAGTATTATGGGAGGAGTACTAGAGCGGATGCCGTAGTTGCCGACCTCAGCGCACGCAATAAACTGTTCAAACGTGAACGAGATGCTATTAAATCTAATAATCATCTCACTGAAAACAATCTATACATTAGCGATTATAAGATGTTAACCTTCGACGTGTTTCGACCATTATTTGATTTTGTAAACGAAAAATATTGTATTATTAAACTTCCCACTCTATTCGGTAGAGGTGTAATCGATACTATGAGAATATATTGTAGTCTCTTTAAAAATGTTAGACTGTTAAAATGCGTAAGCGATAGTTGGTTGAAAGATAGCGCCATTATGGTGGCTAGTGATGTTTATAAAAAAAATTTGGATTTATTTATGTCTCATGTTAAGTCCGTCACTAAGTCTTCGTCTTGGAAGGATGTGAACACTGTTCAATTTAGTATTTTAAACGATCCAGTGGATACGGAATTCATTAATAAGTTCTTAGAGTTTTCGAATAGAGTATACGAAGCTCTCTATTACGTTCACTCGCTGCTTTATTCTAGTATGACTTCTGATTCAAAAAGTATCGAAAACAAACATCAGAGAAGGCTAGTTAAACTACTGCTG
>HM172544
ATGGATGAAATTGTAAAAAATATCCGGGAGGGGACACATGTCCTTCTTCCATTTTATGAAACATTGCCAGAACTTAACTTGTCTTTAGGTAAAAGCCCATTACCTAGTCTGGAATATGGAGCTAATTACTTTCTTCAGATTTCTAGAGTTAATGATCTAAATAGAATGCCGACCGACATGTTAAAACTTTTTACACATGATATCATGTTACCAGAAAGCGATCTAGATAAAGTCTATGAAATTTTAAAGATTAATAGCGTAAAGTATTATGGGAGGAGTACTAGAGCGGATGCCGTAGTTGCCGACCTCAGCGCACGCAATAAACTGTTCAAACGTGAACGAGATGCTATTAAATCTAATAATTATCTCACTGAAAACAATCTATACATTAGCGATTATAAGATGTTAACCTTCGACGTGTTTCGACCATTATTTGATTTTGTAAACGAAAAATATTGTATTATTAAACTTCCCACTCTATTCGGTAGAGGTGTAATCGATACTATGAGAATATATTGTAGTCTCTTTAAAAATGTTAGACTGTTAAAATGCGTAAACGATAGTTGGTTGAAAGATAGCGCCATTATGGTGGCTAGTGATGTTTATAAAAAAAATTTGGATTTATTTATGTCTCATGTTAAGTCCGTCACTAAGTCTTCGTCTTGGAAGGATGTGAACACTGTTCAATTTAGTATTTTAAACGATCCAGTGGATACGGAATTCATTAATAAGTTCTTAGAGTTTTCGAATAGAGTATACGAAGCTCTCTATTACGTTCACTCGCTGCTTTATTCTAGTATGACTTCTGATTCAAAAAGTATCGAAAACAAACATCAGAGAAGACTAGTTAAACTACTGCTG
