# Supplementary material for: Evolutionary dissection of monkeypox virus: Positive Darwinian selection drives the adaptation of virus–host interaction proteins
Source: Front Cell Infect Microbiol. 2023 Jan 13;12:1083234. doi: 10.3389/fcimb.2022.1083234 (PMC9880225; doi:10.3389/fcimb.2022.1083234)
Supplement: Supplementary file 1 [file DataSheet_1.zip › Dataset_MPXV_coding_gene_allleles/MPXVgp111.fas]

>MT903346
ATGGCTAAGCGAGTAAGTCTTCCAGATGTGGTTATTTCAGCACCTAAAGCAGTCTTTAAGCCCGCTAAAGAAGAAGCACTCGCTTGTATACTACCAAAGTATTATAAATCTATGGCAGATATGTCTATTAAGACAAATAGTGTAATTGATAAGTGTTGGTTTTGTAATCAAGATTTGGTTTTTAGACCTATTAGTATTGAGACATTCAAAGGTGGTGAAGTTGGGTATTTCTGTTCTAAAATATGTAGGGATTCGTTGGCGTCTATGGTTAAGTCTCACGTAGCTCTTAGAGAAGAACCAAAAATTTCTTTATTGCCTTTAGTATTCTATGAAGATAAGGAAAAGGTCATAAATACAATAAACTTACTAAGAGATAAAGACGGTGTTTACGGAAGCTGTTACTTTAAGGAAAACTCACAAATTATAGATATTTCTCTACGGAGTTTATTG
>MT250197
ATGGCTAAGCGAGTAAGTCTTCCAGATGTGGTTATTTCAGCACCTAAAGCAGTCTTTAAGCCCGCTAAAGAAGAAGCACTCGCTTGTATACTACCAAAGTATTATAAATCTATGGCAGATATGTCTATTAAGACAAATAGTGTAATTGATAAGTGTTGGTTTTGTAATCAAGATTTGGTTTTTAGACCTATTAGTATTGAGACATTCAAGGGTGGTGAAGTTGGGTATTTCTGTTCTAAAATATGTAGGGATTCGTTGGCGTCTATGGTTAAGTCTCACGTAGCTCTTAGAGAAGAACCAAAAATTTCTTTATTGCCTTTAGTATTCTATGAAGATAAGGAAAAGGTCATAAATACAATAAACTTACTAAGAGATAAAGACGGTGTTTACGGAAGCTGTTACTTTAAGGAAAACTCACAAATTATAGATATTTCTCTACGGAGTTTATTG
>KP849471
ATGGCTAAGCGAGTAAGTCTTCCAGATGTGGTTATTTCAGCACCTAAAGCAGTCTTTAAGCCCGCTAAAGAAGAAGCACTCGCTTGTATACTACCAAAGTATTATAAATCTATGGCAGATATGTCTATTAAGACAAATAGTGTAATTGATAAGTGTTGGTTTTGTAATCAAGATTTGGTTTTTAGACCTATTAGTATTGAGACATTCAAGGGTGGTGAAGTTGGGTATTTCTGTTCTAAAATATGTAGGGATTCGTTGGCGTCTATGGTTAAGTCTCACGTAGCTCTTAGAGAAGAACCAAAAATTTCTTTATTGCCTTTAGTATTCTATGAAGATAAGGAAAAGGTCATAAATACAATAAACTTATTAAGAGATAAAGACGGTGTTTACGGAAGCTGTTACTTTAAGGAAAACTCACAAATTATAGATATTTCTCTACGGAGTTTATTG
>ON853668
ATGGCTAAGCGAGTAAGTCTTCCAGATGTGGTTATTTCAGCACCTAAAGCAGTCTTTAAGCCCGCTAAAGAAGAAGCACTTGCTTGTATACTACCAAAGTATTATAAATCTATGGCAGATATGTCTATTAAGACAAATAGTGTAATTGATAAGTGTTGGTTTTGTAATCAAGATTTGGTTTTTAGACCTATTAGTATTGAGACATTCAAGGGTGGTGAAGTTGGGTATTTCTGTTCTAAAATATGTAGGGATTCGTTGGCGTCTATGGTTAAGTCTCACGTAGCTCTTAGAGAAGAACCAAAAATTTCTTTATTGCCTTTAGTATTCTATGAAGATAAGGAAAAGGTCATAAATACAATAAACTTACTAAGAGATAAAGACGGTGTTTACGGAAGCTGTTACTTTAAGGAAAACTCACAAATTATAGATATTTCTCTACGGAGTTTATTG
>OP324470
ATGGCTAAGCGAGTAAGTCTTCCAGATGTGGTTATTTCAGCACCTAAAGCAGTCTTTAAGCCCGCTAAAGAAGAAGCACTCGCTTGTATACTACCAAAGTATTATAAATCTATGGCAGATATGTCTATTAAGACAAATAGTGTAATTGATAAGTGTTGGTTTTGTAATCAAGATTTGGTTTTTAGACCTATTAGTATTGAGACATTCAAGGGTGGTGAAGTTGGGTATTTCTGTTCTAAAATATGTAGGGATTCGTTGGCGTCTATGGTTAAGTCTCACGTAGCTCTTAGAGAAGAACCAAAAATTTCTTTATTGCCTTTAGTATTCTATGAAGATAAGGAAAAGGTCATAAATACAATAAACTTACTAAGAGATAAAGACGGTGTTAACGGAAGCTGTTACTTTAAGGAAAACTCACAAATTATAGATATTTCTCTACGGAGTTTATTG
