# Supplementary material for: Evolutionary dissection of monkeypox virus: Positive Darwinian selection drives the adaptation of virus–host interaction proteins
Source: Front Cell Infect Microbiol. 2023 Jan 13;12:1083234. doi: 10.3389/fcimb.2022.1083234 (PMC9880225; doi:10.3389/fcimb.2022.1083234)
Supplement: Supplementary file 1 [file DataSheet_1.zip › Dataset_MPXV_coding_gene_allleles/MPXVgp112.fas]

>MT903346
ATGAATCTACGATTATGTAGCTGTTGTAGACATAACGGTATAGTATCTGAACAAGGATATGAATATTGTATTTTTTGCGAGTCTGTATTTCAAAAATGTACAAAGGTACAAAAAAAGTCAAACTTCCACGTGTCTAATAAACTTATTCATTTGAGAAATGTATTGCGGAGATTATTGTCTCATCAATGTTCTGGAGAAATTATCTCGGAACTATTGGATATCATGGAAAAAAATCAAATATCCACGGATGATGTAGATGCAAATTTTGTATCTAGTTTTCTTAAGGCTAACGAGAGAATAAATAAAAAGGATTATAAGTTAGTCTTTGAAATAATCAATCAAGTAAAAGATGAGAAACTGAATCTGAGTACAGAAAAGATTAATGAAGTAGTAGAAATATTTAAGCACTTGGTATTCTTTTGCCAAGAAAACACTCCTTCTAAGACAATTAATTACTCATTCTTTTTGGATAAAATATTCGATATCACTTCTGTAACTAAAAATCTAAAACCTCAAACTGTTAAAAATTATACGAAAAATAATAGTAACCAATTAGTATGGGAAAACTTTTTAGCGCATATGAGATCTAAAAAACGTGTTACTATGGTAGAGGATTATGGACACGAGTATGTTTTTGTAGATGAGAGGTTTTCTACTTGTTCATTAGAAGTA
>MT250197
ATGAATCTACGATTATGTAGCTGTTGTAGACATAACGGTATAGTATCTGAACAAGGATATGAATATTGTATTTTTTGCGAGTCTGTATTTCAAAAATGTACAAAGGTACAAAAAAAGTCAAACTTCCACGTGTCTAATAAACTTATTCATTTGAGAAATGTATTGCGGAGATTATTGTCTCATCAATGTTCTGGAGAAATTATCTCGGAACTATTGGATATCATGGAAAAAAATCAAATATCCACGGATGATGTAGATGCAAATTTTGTATCTAGTTTTCTTAAGGCTAACGAGAGAATAAATAAAAAGGATTATAAGTTAGTCTTTGAAATAATCAATCAAGTAAAAGATGAGAAACTGAATCTGAGTACAGAAAAGATTAATGAAGTAGTAGAAATATTTAAGCACTTGGTATTCTTTTGCCAAGAAAACACTCCTTCTAAGACAATTAATTACTCATTCTTTTTGGATAAAATATTCGATATCACTTCTGTAACTAAAAATCTAAAACCTCAAACTGTTAAAAATTATACGAAAAATAATAGTAACCAATTAGTATGGGAAAACTTTTTAGCACATATGAGATCTAAAAAACGTGTTACTATGGTAGAGGATTATGGACACGAGTATGTTTTTGTAGATGAGAGGTTTTCTACTTGTTCATTAGAAGTA
>KP849471
ATGAATCTACGATTATGTAGCTGTTGTAGACACAACGGTATAGTATCTGAACAAGGATATGAATATTGTATTTTTTGCGAGTCTGTATTTCAAAAATGTACAAAGGTACAAAAAAAGTCAAACTTCCACGTGTCTAATAAACTTATTCATTTGAGAAATGTATTGCGGAGATTATTGTCTCATCAATGTTCTGGAGAAATTATCTCGGAACTATTGGATATCATGGAAAAAAATCAAATATCCACGGATGATGTAGATGCAAATTTTGTATCTAGTTTTCTTAAGGCTAACGAGAGAATAAATAAAAAGGATTATAAGTTAGTCTTTGAAATAATCAATCAAGTAAAAGATGAGAAACTGAATCTGAGTACAGAAAAGATTAATGAAGTAGTAGAAATATTTAAGCACTTGGTATTCTTTTGCCAAGAAAACACTCCTTCTAAGACAATTAATTACTCATTCTTTTTGGATAAAATATTCGATATCACTTCTGTAACTAAAAATCTAAAACCTCAAACTGTTAAAAATTATACGAAAAATAATAGTAACCAATTAGTATGGGAAAACTTTTTAGCACATATGAGATCTAAAAAACGTGTTACTATGGTAGAGGATTATGGACACGAGTATGTTTTTGTAGATGAGAGGTTTTCTACTTGTTCATTAGAAGTA
>KJ642614
ATGAATCTACGATTATGTAGCTGTTGTAGACATAACGGTATAGTATCTGAACAAGGATATGAATATTGTATTTTTTGCGAGTCTGTATTTCAAAAATGTACAAAGGTACAAAAAAAGTCAAACTTCCACGTGTCTAATAAACTTATTCATTTGAGAAATGTATTGCGGAGATTATTGTCTCATCAATGTTCTGGAGAAATTATCTCGGAACTATTGGATATCATGGAAAAAAATCAAATATCCACGGATGATGTAGATGCAAATTTTGTATCTAGTTTTCTTAAGGCTAACGAGAGAATAAATAAAAAGGATTATAAGTTAGTCTTTGAAATAATCAATCAAGTAAAAGATGAGAAACTGAATCTGAGTACAGAAAAGATTAATGAAGTAGTAGAAATATTTAAGCACTTGGTATTCTTTTGCCAAGAAAACACTCCTTCTAAGACAATTAATTACTCATTCTTTTTGGATAAAATATTCGATATCACTTCTGTAACTAAAAATCTAAAACCTCAAACTGTTAAAAATTATACGAAAAATAATAGTAACCAATTAGTATGGGAAAACTTTTTAACACATATGAGATCTAAAAAACGTGTTACTATGGTAGAGGATTATGGACACGAGTATGTTTTTGTAGATGAGAGGTTTTCTACTTGTTCATTAGAAGTA
>OP215233
ATGAATCTACGATTATGTAGCTGTTGTAGACATAACGGTATAGTATCTGAACAAGGATATGAATATTGTATTTTTTGCGAGTCTGTATTTCAAAAATGTACAAAGGTACAAAAAAAGTCAAACTTCCACGTGTCTAATAAACTTATTCATTTGAGAAATGTATTGCGGAGATTATTGTCTCATCAATGTTCTGGAGAAATTATCTCGGAACTATTGGATATCATGGAAAAAAATCAAATATCCACGGATGATGTAGATGCAAATTTTGTATCTAGTTTTCTTAAGGCTAACGAGAGAATAAATAAAAAGGATTATAAGTTAGTCTTTGAAATAATCAATCAAGTAAAAGATGAGAAACTGAATCTGAGTACAGAAAAGATTAATGAAGTAGTAGAAATATTTAAGCACTTGGTATTCTTTTGCCAAGAAAACACTCCTTCTAAGACAATTAATTACTCATTCTTTTTGGATAAAATATTCGATATCACTTCTGTAACTAAAAATCTAAAACCTCAAACTGTTAAAAATTATACGAAAAATAATAGTAACCAATTAGTATGGGAAAACTTTTTAGCACATATGAGATTTAAAAAACGTGTTACTATGGTAGAGGATTATGGACACGAGTATGTTTTTGTAGATGAGAGGTTTTCTACTTGTTCATTAGAAGTA
>JX878423
ATGAATCTACGATTATGTAGCTGTTGTAGACACAACGGTATAGTATCTGAACAAGGATATGAATATTGTATTTTTTGCGAGTCTGTATTTCAAAAATGTACAAAGGTACAAAAAAAGTCAAACTTCCACGTGTCTAATAAACTTATTCATTTGAGAAATGTATTGCGGAGATTATTGTCTCATCAATGTTCTGGAGAAATTATCTCGGAACTATTGGATATCATGGAAAAAAATCAAATATCCACGGATGATGTAGATGCAAATTTTGTATCTAGTTTTCTTAAGGCTAACGAGAGAATAAATAAAAAGGATTATAAGTTAGTCTTTGAAATAATCAATCAAGTAAAAGATGAGAAACTGAATCTGAGTACAGAAAAGATTAATGAAGTAGTAGAAATATTTAAGCACTTGGTATTCTTTTGCCAAGAAAACACTCCTTCTAAGACAATTAATTACTCATTCTTTTTGGATAAAATATTCGATATCACTTCTGTAACTAAAAATCTAAAACCTCAAACTGTTAAAAATTATACGAAAAATAATAGTAACCAATTAGTATGGGAAAACTTTTTAGCACATATAAGATCTAAAAAACGTGTTACTATGGTAGAGGATTATGGACACGAGTATGTTTTTGTAGATGAGAGGTTTTCTACTTGTTCATTAGAAGTA
>KC257460
ATGAATCTACGATTATGTAGCTGTTGTAGACACAACGGTATAGTATCTGAACAAGGATATGAATATTGTATTTTTTGCGAGTCTGTATTTCAAAAATGTACAAAGGTACAAAAAAAGTCAAACTTCCACGTGTCTAATAAACTTATTCATTTGAGAAATGTATTGCGGAGATTATTGTCTCATCAATGTTCTGGAGAAATTATCTCGGAACTATTGGATATCATGGAAAAAAATCAAATATCCACGGATGATGTAGATGCAAATTTTGTATCTAGTTTTCTTAAGGCTAACGAGAGAATAAATAAAAAGGATTATAAGTTAGTCTTTGAAATAATCAATCAAGTAAAAGATGAGAAACTGAATCTGAGTACAGAAAAGATTAATGAAGTAGTAGAAATATTTAAGCACTTGGTATTCTTTTGCCAAGAAAACACTCCTTCTAAGACAATTAATTACTCATTCTTTTTGGATAAAATATTCGATATCACTTCTGTAACTAAAAATCTAAAACCTCAAACTGTTAAAAATTATACGAAAAATAATAGTAACCAATTAGTATGGGAAAACTTTTTAGCATATATGAGATCTAAAAAACGTGTTACTATGGTAGAGGATTATGGACACGAGTATGTTTTTGTAGATGAGAGGTTTTCTACTTGTTCATTAGAAGTA
>NC003310
ATGAATCTACGATTATGTAGCTGTTGTAGACACAACGGTATAGTATCTGAACAAGGATATGAATATTGTATTTTTTGCGAGTCTGTATTTCAAAAATGTACAAAGGTACAAAAAAAGTCAAACTTCCACGTGTCTAATAAACTTATTCATTTGAGAAATGTATTGCGGAGATTATTGTCTCATCAATGTTCTGGAGAAATTATCTCGGAACTATTGGATATCATGGAAAAAAATCAAATATCCACGGATGATGTAGATGCAAATTTTGTATCTAGTTTTCTTAAGGCTAACGAGAGAATAAATAAAAAGGATTATAAGTTAGTCTTTGAAATAATCAATCAAGTAAAAGATGAGAAACTGAATCTGAGTACAGAAAAGATTAATGAAGTAGTAGAAATATTTAAGCACTTGGTATTCTTTTGCCAAGAAAACACTCCTTCTAAGACAATTAATTACTCATTCTTTTTGGATAAAATATTCGATATCACTTCTGTAACTAAAAATCTAAAACCTCAAACTGTTAGAAATTATACGAAAAATAATAGTAACCAATTAGTATGGGAAAACTTTTTAGCACATATGAGATCTAAAAAACGTGTTACTATGGTAGAGGATTATGGACACGAGTATGTTTTTGTAGATGAGAGGTTTTCTACTTGTTCATTAGAAGTA
