# Supplementary material for: Evolutionary dissection of monkeypox virus: Positive Darwinian selection drives the adaptation of virus–host interaction proteins
Source: Front Cell Infect Microbiol. 2023 Jan 13;12:1083234. doi: 10.3389/fcimb.2022.1083234 (PMC9880225; doi:10.3389/fcimb.2022.1083234)
Supplement: Supplementary file 1 [file DataSheet_1.zip › Dataset_MPXV_coding_gene_allleles/MPXVgP114.fas]

>KP849470
ATGGAAGCCGTGGTCAATAGCGATGTTTTTTTAACATCTAACGCGGGACTAAAATCTAGTTATACTAATCAAACTCTTTCTTTGGTAGATGAAGATCATATTCACACTTCTGATAAATCTTTGTCTTGTAGTGTATGTAATTCATTATCCCAAATTGTAGACGATGACTTTATATCAGCAGGGGCTAGAAATCAACGTACCAAACCTAAACGTACAGGAAATGATCAATCTCAACAGCCTATCAAAAAGGATTGTATGGTTTCCATCGACGAAGTAGCATCCACACATGATTGGAGTACGAGATTGAGAAATGATGGGAATGCAATTGCTAAATATCTAACTACTAACAAGTATGACACATCTAACTTTACTATTCAGGATATGCTTAATATTATGAATAAACTAAATATTGTCAGGACAAATAGAAACGAGCTATTTCAACTCCTTTCCCATGTAAAGAGTACGTTGAACAACGCCAGTGTTTCTGTGAAATGTACTCATCCCTTAGTACTTATTCATTCTCGAGCTAGTCCTAGAATCGGTGACCAACTCAAAGAGTTAGATAAAATATACTCTCCATCTAATCATCATATTCTTCTGTCGACTACACGATTCCAATCCATGCATTTTACCGATATGTCTAGTTCACAAGATTTGTCTTTTATTTATAGAAAACCAGAAACTAATTACTACATTCATCCTATTCTGATGGCACTATTCGGTATTAAACTTCCTGCGCTCGAGAACGCGTATGTACATGGAGACACATATAGTCTAATCCAGCAACTTTATGAATTTAGAAGAGTAAAGTCTTATAATTATATGTTGTTGGTTAATCGTCTTACGGAGGATAATCCGATAGTGATTACAGGTGTATCAGATCTAATTTCCACAGAGATTCAGAGAGCAAACATTCATACCATGATTAGAAAAGCAATTATGAACATTAGAATGGGAATTTTTTATTGTAACGATGATGATGCGGTAGATCCCCATCTAATGAAGATTATTCATACTGGATGCTCTCAAGTTATGACAGATGAGGAACAGATATTAGCTTCTATTTTGTCTATAGTTGGATTTAGACCTACGTTGGTTTCTGTGGCTAGACCTATGAACGGCATCAGTTACGATATGAAACTTCAGGCTGCACCATACATCGTTGTTAATCCTATGAAGATGATAACAACATCCGACAGTCCGATTTCTATCAATTCCAAGGATATTTATTCTATGGCATTCGATGGCAATAGTGGAAGAGTGGTGTTCGCTCCTCCTAACATAGGCTATGGAAGATGTTCTGGAGTTACACACATTGATCCATTGGGAACTAATGTGATGGGTAGTGCTGTTCATTCACCTGTTATCGTTAATGGAGCAATGATGTTTTATGTAGAACGACGTCAGAATAAGAATATGTTTGGTGGAGAATGTTACACCGGCTTTAGATCTCTAATAGATGATACTCCGATTGACGTATCACCAGAAATCATGCTAAACGGTATCATGTATAGGTTAAAGTCCGCAGTCTGTTACAAACTCGGAGACCAATTCTTTGATTGTGGATCGTCTGATATCTTCTTGAAGGGACATTATACGATTCTATTTACAGAAAATGGACCCTGGATGTACGATCCTCTTTCTGTTTTCAATCCGGGAGCTAGAAATGCTAGATTGATGCGAGCTCTCAAAAACCAGTACAAGAAATTATCAATGGATTCAGACGATGGTTTTTATGAATGGTTGAATGGTGATGGTTCAGTATTTGCTGCCTCAAAACAGCAAATGTTGATGAATCACGTTGCTAACTTTGACGATGATCTTCTAACTATGGAAGAAGCCATGTCGATGATTTCAAGACATTGTTGTATCTTAATTTATGCACAGGATTATGATCAATATATTAGCGCTAGACATATTACAGAACTATTT
>AY741551
ATGGAAGCCGTGGTCAATAGCGATGTTTTTTTAACATCTAACGCGGGACTAAAATCTAGTTATACTAATCAAACTCTTTCTTTGGTAGATGAAGATCATATTCACACTTCTGATAAATCTTTGTCTTGTAGTGTATGTAATTCATTATCCCAAATTGTAGACGATGACTTTATATCAGCAGGGGCTAGAAATCAACGTACCAAACCTAAACGTACAGGAAATGATCAATCTCAACAGCCTATCAAAAAGGATTGTATGGTTTCCATCGACGAAGTAGCATCCACACATGATTGGAGTACGAGATTGAGAAATGATGGGAATGCAATTGCTAAATATCTAACTACTAACAAGTATGACACATCTAACTTTACTATTCAGGATATGCTTAATATTATGAATAAACTAAATATTGTCAGGACAAATAGAAACGAGCTATTTCAACTCCTTTCCCATGTAAAGAGTACGTTGAACAACGCCAGTGTTTCTGTGAAATGTACTCATCCCTTAGTACTTATTCATTCTCGAGCTAGTCCTAGAATCGGTGACCAACTCAAAGAGTTAGATAAAATATACTCTCCATCTAATCATCATATTCTTCTGTCGACTACACGATTCCAATCCATGCATTTTACCGATATGTCTAGTTCACAAGATTTGTCTTTTATTTATAGAAAACCAGAAACTAATTACTACATTCATCCTATTCTGATGGCACTATTCGGTATTAAACTTCCTGCGCTCGAGAACGCATATGTACATGGAGACACATATAGTCTAATCCAGCAACTTTATGAATTTAGAAGAGTAAAGTCTTATAATTATATGTTGTTGGTTAATCGTCTTACGGAGGATAATCCGATAGTGATTACAGGTGTATCAGATCTAATTTCCACAGAGATTCAGAGAGCAAACATTCATACCATGATTAGAAAAGCAATTATGAACATTAGAATGGGAATTTTTTATTGTAACGATGATGATGCGGTAGATCCCCATCTAATGAAGATTATTCATACTGGATGCTCTCAAGTTATGACAGATGAGGAACAGATATTAGCTTCTATTTTGTCTATAGTTGGATTTAGACCTACGTTGGTTTCTGTGGCTAGACCTATGAACGGCATCAGTTACGATATGAAACTTCAGGCTGCACCATACATCGTTGTTAATCCTATGAAGATGATAACAACATCCGACAGTCCGATTTCTATCAATTCCAAGGATATTTATTCTATGGCATTCGATGGCAATAGTGGAAGAGTGGTGTTCGCTCCTCCTAACATAGGCTATGGAAGATGTTCTGGAGTTACACACATTGATCCATTGGGAACTAATGTGATGGGTAGTGCTGTTCATTCACCTGTTATCGTTAATGGAGCAATGATGTTTTATGTAGAACGACGTCAGAATAAGAATATGTTTGGTGGAGAATGTTACACCGGCTTTAGATCTCTAATAGATGATACTCCGATTGACGTATCACCAGAAATCATGCTAAACGGTATCATGTATAGGTTAAAGTCCGCAGTCTGTTACAAACTCGGAGACCAATTCTTTGATTGTGGATCGTCTGATATCTTCTTGAAGGGACATTATACGATTCTATTTACAGAAAATGGACCCTGGATGTACGATCCTCTTTCTGTTTTCAATCCGGGAGCTAGAAATGCTAGATTGATGCGAGCTCTCAAAAACCAGTACAAGAAATTATCAATGGATTCAGACGATGGTTTTTATGAATGGTTGAATGGTGATGGTTCAGTATTTGCTGCCTCAAAACAGCAAATGTTGATGAATCACGTTGCTAACTTTGACGATGATCTTCTAACTATGGAAGAAGCCATGTCGATGATTTCAAGACATTGTTGTATCTTAATTTATGCACAGGATTATGATCAATATATTAGCGCTAGACATATTACAGAACTATTT
>MT250197
ATGGAAGCCGTGGTCAATAGCGATGTTTTTTTAACATCTAACGCGGGACTAAAATCTAGTTATACTAATCAAACTCTTTCTTTGGTAGATGAAGATCATATTCACACTTCTGATAAATCTTTGTCTTGTAGTGTATGTAATTCATTATCCCAAATTGTAGACGATGACTTTATATCAGCAGGGGCTAGAAATCAACGTACCAAACCTAAACGTACAGGAAATGATCAATCTCAACAGCCTATCAAAAAGGATTGTATGGTTTCCATCGACGAAGTAGCATCCACACATGATTGGAGTACGAGATTGAGAAATGATGGGAATGCAATTGCTAAATATCTAACTACTAACAAGTATGACACATCTAACTTTACTATTCAGGATATGCTTAATATTATGAATAAACTAAATATTGTCAGGACAAATAGAAACGAGCTATTTCAACTCCTTTCCCATGTAAAGAGTACGTTGAACAACGCCAGTGTTTCTGTGAAATGTACTCATCCCTTAGTACTTATTCATTCTCGAGCTAGTCCTAGAATCGGTGACCAACTCAAAGAGTTAGATAAAATATACTCTCCATCTAATCATCATATTCTTCTGTCGACTACACGATTCCAATCCATGCATTTTACCGATATGTCTAGTTCACAAGATTTGTCTTTTATTTATAGAAAACCAGAAACTAATTACTACATTCATCCTATTCTGATGGCACTATTCGGTATTAAACTTCCTGCGCTCGAGAACGCGTATGTACATGGAGACACATATAGTCTAATCCAGCAACTTTATGAATTTAGAAGAGTAAAGTCTTATAATTATATGTTGTTGGTTAATCGTCTTACGGAGGATAATCCGATAGTGATTACAGGTGTATCAGATCTAATTTCCACAGAGATTCAGAGAGCAAACATTCATACCATGATTAGAAAAGCAATTATGAACATTAGAATGGGAATTTTTTATTGTAACGATGATGATGCGGTAGATCCCCATCTAATGAAGATTATTCATACTGGATGCTCTCAAGTTATGACAGATGAGGAACAGATATTAGCTTCTATTTTGTCTATAGTTGGATTTAGACCTACGTTGGTTTCTGTGGCTAGACCTATGAACGGCATCAGTTACGATATGAAACTTCAGGCTGCACCATACATCGTTGTTAATCCTATGAAGATGATAACAACATCCGACAGTCCGATTTCTATCAATTCCAAGGATATTTATTCTATGGCATTCGATGGCAATAGTGGAAGAGTGGTGTTCGCTCCTCCTAACATAGGCTATGGAAGATGTTCTGGAGTTACACACATTGATCCATTGGGAACTAATGTGATGGGTAGTGCTGTTCATTCACCTGTTATCGTTAATGGAGCAATGATGTTTTATGTAGAACGACGTCAGAATAAGAATATGTTTGGCGGAGAATGTTACACCGGCTTTAGATCTCTAATAGATGATACTCCGATTGACGTATCACCAGAAATCATGCTAAACGGTATCATGTATAGGTTAAAGTCCGCAGTCTGTTACAAACTCGGAGACCAATTCTTTGATTGTGGATCGTCTGATATCTTCTTGAAGGGACATTATACGATTCTATTTACAGAAAATGGACCTTGGATGTACGATCCTCTTTCTGTTTTCAATCCGGGAGCTAGAAATGCTAGATTGATGCGAGCTCTCAAAAACCAGTACAAGAAATTATCAATGGATTCAGACGATGGTTTTTATGAATGGTTGAATGGTGATGGTTCAGTATTTGCTGCCTCAAAACAGCAAATGTTGATGAATCACGTTGCTAACTTTGACGATGATCTTCTAACTATGGAAGAAGCCATGTCGATGATTTCAAGACATTGTTGTATCTTAATTTATGCACAGGATTATGATCAATATATTAGCGCTAGACATATTACAGAACTATTT
>KP849471
ATGGAAGCCGTGGTCAATAGCGATGTTTTTTTAACATCTAACGCGGGACTAAAATCTAGTTATACTAATCAAACTCTTTCTTTGGTAGATGAAGATCATATTCACACTTCTGATAAATCTTTGTCTTGTAGTGTATGTAATTCATTATCCCAAATTGTAGACGATGACTTTATATCCGCAGGGGCTAGAAATCAACGTACCAAACCTAAACGTACAGGAAATGATCAATCTCAACAGCCTATCAAAAAGGATTGTATGGTTTCCATCGACGAAGTAGCATCCACACATGATTGGAGTACGAGATTGAGAAATGATGGGAATGCAATTGCTAAATATCTAACTACTAACAAGTATGACACATCTAACTTTACTATTCAGGATATGCTTAATATTATGAATAAACTAAATATTGTCAGGACAAATAGAAACGAGCTATTTCAACTCCTTTCCCATGTAAAGAGTACGTTGAACAACGCCAGTGTTTCTGTGAAATGTACTCATCCCTTAGTACTTATTCATTCTCGAGCTAGTCCTAGAATCGGTGACCAACTCAAAGAGTTAGATAAAATATACTCTCCATCTAATCATCATATTCTTCTGTCGACTACACGATTCCAATCCATGCATTTTACCGATATGTCTAGTTCACAAGATTTGTCTTTTATTTATAGAAAACCAGAAACTAATTACTACATTCATCCTATTCTGATGGCACTATTCGGTATTAAACTTCCTGCGCTCGAGAACGCGTATGTACATGGAGACACATATAGTCTAATCCAGCAACTTTATGAATTTAGAAGAGTAAAGTCTTATAATTATATGTTGTTGGTTAATCGTCTTACGGAGGATAATCCGATAGTGATTACAGGTGTATCAGATCTAATTTCCACAGAGATTCAGAGAGCAAACATTCATACCATGATTAGAAAAGCAATTATGAACATTAGAATGGGAATTTTTTATTGTAACGATGATGATGCGGTAGATCCCCATCTAATGAAGATTATTCATACTGGATGCTCTCAAGTTATGACAGATGAGGAACAGATATTAGCTTCTATTTTGTCTATAGTTGGATTTAGACCTACGTTGGTTTCTGTGGCTAGACCTATGAACGGCATCAGTTATGATATGAAACTTCAGGCTGCACCATACATCGTTGTTAATCCTATGAAGATGATAACAACATCCGACAGTCCGATTTCTATCAATTCCAAGGATATTTATTCTATGGCATTCGATGGCAATAGTGGAAGAGTGGTGTTCGCTCCTCCTAACATAGGCTATGGAAGATGTTCTGGAGTTACACACATTGATCCATTGGGAACTAATGTGATGGGTAGTGCTGTTCATTCACCTGTTATCGTTAATGGAGCAATGATGTTTTATGTAGAACGACGTCAGAATAAGAATATGTTTGGTGGAGAATGTTACACCGGCTTTAGATCTCTAATAGATGATACTCCGATTGACGTATCACCAGAAATCATGCTAAACGGTATCATGTATAGGTTAAAGTCCGCAGTCTGTTACAAACTCGGAGACCAATTCTTTGATTGTGGATCGTCTGATATCTTCTTGAAGGGACATTATACGATTCTATTTACAGAAAATGGACCCTGGATGTACGATCCTCTTTCTGTTTTCAATCCGGGAGCTAGAAATGCTAGATTGATGCGAGCTCTCAAAAACCAGTACAAGAAATTATCAATGGATTCAGACGATGGTTTTTATGAATGGTTGAATGGTGATGGTTCAGTATTTGCTGCCTCAAAACAGCAAATGTTGATGAATCACGTTGCTAACTTTGACGATGATCTTCTAACTATGGAAGAAGCCATGTCGATGATTTCAAGACATTGTTGTATCTTAATTTATGCACAGGATTATGATCAATATATTAGCGCTAGACATATTACAGAACTATTT
>OP279040
ATGGAAGCCGTGGTCAATAGCGATGTTTTTTTAACATCTAACGCGGGACTAAAATCTAGTTATACTAATCAAACTCTTTCTTTGGTAGATGAAGATCATATTCACACTTCTGATAAATCTTTGTCTTGTAGTGTATGTAATTCATTATCCCAAATTGTAGACGATGACTTTATATCAGCAGGGGCTAGAAATCAACGTACCAAACCTAAACGTACAGGAAATGATCAATCTCAACAGCCTATCAAAAAGGATTGTATGGTTTCCATCGACGAAGTAGCATCCACACATGATTGGAGTACGAGATTGAGAAATGATGGGAATGCAATTGCTAAATATCTAACTACTAACAAGTATGACACATCTAACTTTACTATTCAGGATATGCTTAATATTATGAATAAACTAAATATTGTCAGGACAAATAGAAACGAGCTATTTCAACTCCTTTCCCATGTAAAGAGTACGTTGAACAACGCCAGTGTTTCTGTGAAATGTACTCATCCCTTAGTACTTATTCATTCTCGAGCTAGTCCTAGAATCGGTGACCAACTCAAAGAGTTAGATAAAATATACTCTCCATCTAATCATCATATTCTTCTGTCGACTACACGATTCCAATCCATGCATTTTACCGATATGTCTAGTTCACAAGATTTGTCTTTTATTTATAGAAAACCAGAAACTAATTACTACATTCATCCTATTCTGATGGCACTATTCGGTATTAAACTTCCTGCGCTCGAGAACGCGTATGTACATGGAGACACATATAGTCTAATCCAGCAACTTTATGAATTTAGAAGAGTAAAGTCTTATAATTATATGTTGTTGGTTAATCGTCTTACGGAGGATAATCCGATAGTGATTACAGGTGTATCAGATCTAATTTCCACAGAGATTCAGAGAGCAAACATTCATACCATGATTAGAAAAGCAATTATGAACATTAGAATGGGAATTTTTTATTGTAACGATGATGATGCGGTAGATCCCCATCTAATGAAGATTATTCATACTGGATGCTCTCAAGTTATGACAGATGAGGAACAGATATTAGCTTCTATTTTGTCTATAGTTGGATTTAGACCTACGTTGGTTTCTGTGGCTAGACCTATGAACGGCATCAGTTACGATATGAAACTTCAGGCTGCACCATACATCGTTGTTAATCCTATGAAGATGATAACAACATCCGACAGTCCGATTTCTATCAATTCCAAGGATATTTATTCTATGGCATTCGATGGCAATAGTGGAAGAGTGGTGTTCGCTCCTCCTAACATAGGCTATGGAAGATGTTCTGGAGTTACACACATTGATCCATTGGGAACTAATGTGATGGGTAGTGCTGTTCATTCACCTGTTATCGTTAATGGAGCAATGATGTTTTATGTAGAACGACGTCAGAATAAGAATATGTTTGGCGGAGAATGTTACACCGGCTTTAGATCTCTAATAGATGATACTCCGATTGACGTATCACCAGAAATCATGCTAAACGGTATCATGTATAGGTTAAAGTCCGCAGTCTGTTACAANCTCGGAGACCAATTCTTTGATTGTGGATCGTCTGATATCTTCTTGAAGGGACATTATACGATTCTATTTACAGAAAATGGACCTTGGATGTACGATCCTCTTTCTGTTTTCAATCCGGGAGCTAGAAATGCTAGATTGATGCGAGCTCTCAAAAACCAGTACAAGAAATTATCAATGGATTCAGACGATGGTTTTTATGAATGGTTGAATGGTGATGGTTCAGTATTTGCTGCCTCAAAACAGCAAATGTTGATGAATCACGTTGCTAACTTTGACGATGATCTTCTAACTATGGAAGAAGCCATGTCGATGATTTCAAGACATTGTTGTATCTTAATTTATGCACAGGATTATGATCAATATATTAGCGCTAGACATATTACAGAACTATTT
>KJ642612
ATGGAAGCCGTGGTCAATAGCGATGTTTTTTTAACATCTAACGCGGGACTAAAATCTAGTTATACTAATCAAACTCTTTCTTTGGTAGATGAAGATCATATTCACACTTCTGATAAATCTTTGTCTTGTAGTGTATGTAATTCATTATCCCAAATTGTAGACGATGACTTTATATCCGCAGGGGCTAGAAATCAACGTACCAAACCTAAACGTACAGGAAATGATCAATCTCAACAGCCTATCAAAAAGGATTGTATGGTTTCCATCGACGAAGTAGCATCCACACATGATTGGAGTACGAGATTGAGAAATGATGGGAATGCAATTGCTAAATATCTAACTACTAACAAGTATGACACATCTAACTTTACTATTCAGGATATGCTTAATATTATGAATAAACTAAATATTGTCAGGACAAATAGAAACGAGCTATTTCAACTCCTTTCCCATGTAAAGAGTACGTTGAACAACGCCAGTGTTTCTGTGAAATGTACTCATCCCTTAGTACTTATTCATTCTCGAGCTAGTCCTAGAATCGGTGACCAACTCAAAGAGTTAGATAAAATATACTCTCCATCTAATCATCATATTCTTCTGTCGACTACACGATTCCAATCCATGCATTTTACCGATATGTCTAGTTCACAAGATTTGTCTTTTATTTATAGAAAACCAGAAACTAATTACTACATTCATCCTATTCTGATGGCACTATTCGGTATTAAACTTCCTGCGCTCGAGAACGCGTATGTACATGGAGACACATATAGTCTAATCCAGCAACTTTATGAATTTAGAAGAGTAAAGTCTTATAATTATATGTTGTTGGTTAATCGTCTTACGGAGGATAATCCGATAGTGATTACAGGTGTATCAGATCTAATTTCCACAGAGATTCAGAGAGCAAACATTCATACCATGATTAGAAAAGCAATTATGAACATTAGAATGGGAATTTTTTATTGTAACGATGATGATGCGGTAGATCCCCATCTAATGAAGATTATTCATACTGGATGCTCTCAAGTTATGACAGATGAGGAACAGATATTAGCTTCTATTTTGTCTATAGTTGGATTTAGACCTACGTTGGTTTCTGTGGCTAGACCTATGAACGGCATCAGTTATGATATGAAACTTCAGGCTGCACCATACATCGTTGTTAATCCTATGAAGATGATAACAACATCCGACAGTCCGATTTCTATCAATTCCAAGGATATTTATTCTATGGCATTCGATGGCAATAGTGGAAGAGTGGTGTTCGCTCCTCCTAACATAGGCTATGGAAGATGTTCTGGAGTTACACACATTGATCCATTGGGAACTAATGTGATGGGTAGTGCTGTTCATTCACCTGTTATCGTTAATGGAGCAATGATGTTTTATGTAGAACGACGTCAGAATAAGAATATGTTTGGTGGAGAATGTTACACCGGCTTTAGATCTCTAATAGATGATACTCCTATTGACGTATCACCAGAAATCATGCTAAACGGTATCATGTATAGGTTAAAGTCCGCAGTCTGTTACAAACTCGGAGACCAATTCTTTGATTGTGGATCGTCTGATATCTTCTTGAAGGGACATTATACGATTCTATTTACAGAAAATGGACCCTGGATGTACGATCCTCTTTCTGTTTTCAATCCGGGAGCTAGAAATGCTAGATTGATGCGAGCTCTCAAAAACCAGTACAAGAAATTATCAATGGATTCAGACGATGGTTTTTATGAATGGTTGAATGGTGATGGTTCAGTATTTGCTGCCTCAAAACAGCAAATGTTGATGAATCACGTTGCTAACTTTGACGATGATCTTCTAACTATGGAAGAAGCCATGTCGATGATTTCAAGACATTGTTGTATCTTAATTTATGCACAGGATTATGATCAATATATTAGCGCTAGACATATTACAGAACTATTT
>OP341487
ATGGAAGCCGTGGTCAATAGCGATGTTTTTTTAACATCTAACGCGGGACTAAAATCTAGTTATACTAATCAAACTCTTTCTTTGGTAGATGAAGATCATATTCACACTTCTGATAAATCTTTGTCTTGTAGTGTATGTAATTCATTATCCCAAATTGTAGACGATGACTTTATATCAGCAGGGGCTAGAAATCAACGTACCAAACCTAAACGTACAGGAAATGATCAATCTCAACAGCCTATCAAAAAGGATTGTATGGTTTCCATCGACGAAGTAGCATCCACACATGATTGGAGTACGAGATTGAGAAATGATGGGAATGCAATTGCTAAATATCTAACTACTAACAAGTATGACACATCTAACTTTACTATTCAGGATATGCTTAATATTATGAATAAACTAAATATTGTCAGGACAAATAGAAACGAGCTATTTCAACTCCTTTCCCATGTAAAGAGTACGTTGAACAACGCCAGTGTTTCTGTGAAATGTACTCATCCCTTAGTACTTATTCATTCTCGAGCTAGTCCTAGAATCGGTGACCAACTCAAAGAGTTAGATAAAATATACTCTCCATCTAATCATCATATTCTTCTGTCGACTACACGATTCCAATCCATGCATTTTACCGATATGTCTAGTTCACAAGATTTGTCTTTTATTTATAGAAAACCAGAAACTAATTACTACATTCATCCTATTCTGATGGCACTATTCGGTATTAAACTTCCTGCGCTCGAGAACGCGTATGTACATGGAGACACATATAGTCTAATCCAGCAACTTTATGAATTTAGAAGAGTAAAGTCTTATAATTATATGTTGTTGGTTAATCGTCTTACGGAGGATAATCCGATAGTGATTACAGGTGTATCAGATCTAATTTCCACAGAGATTCAGAGAGCAAACATTCATACCATGATTAGAAAAGCAATTATGAACATTAGAATGGGAATTTTTTATTGTAACGATGATGATGCGGTAGATCCCCATCTAATGAAGATTATTCATACTGGATGCTCTCAAGTTATGACAGATGAGGAACAGATATTAGCTTCTATTTTGTCTATAGTTGGATTTAGACCTACGTTGGTTTCTGTGGCTAGACCTATGAACGGCATCAGTTACGATATGAAACTTCAGGCTGCACCATACATCGTTGTTAATCCTATGAAGATGATAACAACATCCGACAGTCCGATTTCTATCAATTCCAAGGATATTTATTCTATGGCATTCGATGGCAATAGTGGAAGAGTGGTGTTCGCTCCTCCTAACATAGGCTATGGAAGATGTTCTGGAGTTACACACATTGATCCATTGGGAACTAATGTGATGGGTAGTGCTGTTCATTCACCTGTTATCGTTAATGGAGCAATGATGTTTTATGTAGAACGACGTCAGAATAAGAATATGTTTGGCGGAGAATGTTACACCGGCTTTAGATCTCTAATAGATGATACTCCGATTGACGTATCACCAGAAATCATGCTAAACGGTATCATGTATAGGTTAAAGTCCGCAGTCTGTTACAAACTCGGAGACCAATTCTTTGATTGTGGATCGTCTAATATCTTCTTGAAGGGACATTATACGATTCTATTTACAGAAAATGGACCTTGGATGTACGATCCTCTTTCTGTTTTCAATCCGGGAGCTAGAAATGCTAGATTGATGCGAGCTCTCAAAAACCAGTACAAGAAATTATCAATGGATTCAGACGATGGTTTTTATGAATGGTTGAATGGTGATGGTTCAGTATTTGCTGCCTCAAAACAGCAAATGTTGATGAATCACGTTGCTAACTTTGACGATGATCTTCTAACTATGGAAGAAGCCATGTCGATGATTTCAAGACATTGTTGTATCTTAATTTATGCACAGGATTATGATCAATATATTAGCGCTAGACATATTACAGAACTATTT
>OP215241
ATGGAAGCCGTGGTCAATAGCGATGTTTTTTTAACATCTAACGCGGGACTAAAATCTAGTTATACTAATCAAACTCTTTCTTTGGTAGATGAAGATCATATTCACACTTCTGATAAATCTTTGTCTTGTAGTGTATGTAATTCATTATCCCAAATTGTAGACGATGACTTTATATCAGCAGGGGCTAGAAATCAACGTACCAAACCTAAACGTACAGGAAATGATCAATCTCAACAGCCTATCAAAAAGGATTGTATGGTTTCCATCGACGAAGTAGCATCCACACATGATTGGAGTACGAGATTGAGAAATGATGGGAATGCAATTGCTAAATATCTAACTACTAACAAGTATGACACATCTAACTTTACTATTCAGGATATGCTTAATATTATGAATAAACTAAATATTGTCAGGACAAATAGAAACGAGCTATTTCAACTCCTTTCCCATGTAAAGAGTACGTTGAACAACGCCAGTGTTTCTGTGAAATGTACTCATCCCTTAGTACTTATTCATTCTCGAGCTAGTCCTAGAATCGGTGACCAACTCAAAGAGTTAGATAAAATATACTCTCCATCTAATCATCATATTCTTCTGTCGACTACACGATTCCAATCCATGCATTTTACCGATATGTCTAGTTCACAAGATTTGTCTTTTATTTATAGAAAACCAGAAACTAATTACTACATTCATCCTATTCTGATGGCACTATTCGGTATTAAACTTCCTGCGCTCGAGAACGCGTATGTACATGGAGACACATATAGTCTAATCCAGCAACTTTATGAATTTAGAAGAGTAAAGTCTTATAATTATATGTTGTTGGTTAATCGTCTTACGGAGGATAATCCGATAGTGATTACAGGTGTATCAGATCTAATTTCCACAGAGATTCAGAGAGCAAACATTCATACCATGATTAGAAAAGCAATTATGAACATTAGAATGGGAATTTTTTATTGTAACGATGATGATGCGGTAGATCCCCATCTAATGAAGATTATTCATACTGGATGCTCTCAAGTTATGACAGATGAGGAACAGATATTAGCTTCTATTTTGTCTATAGTTGGATTTAGACCTACGTTGGTTTCTGTGGCTAGACCTATGAACGGCATCAGTTACGATATGAAACTTCAGGCTGCACCATACATTGTTGTTAATCCTATGAAGATGATAACAACATCCGACAGTCCGATTTCTATCAATTCCAAGGATATTTATTCTATGGCATTCGATGGCAATAGTGGAAGAGTGGTGTTCGCTCCTCCTAACATAGGCTATGGAAGATGTTCTGGAGTTACACACATTGATCCATTGGGAACTAATGTGATGGGTAGTGCTGTTCATTCACCTGTTATCGTTAATGGAGCAATGATGTTTTATGTAGAACGACGTCAGAATAAGAATATGTTTGGCGGAGAATGTTACACCGGCTTTAGATCTCTAATAGATGATACTCCGATTGACGTATCACCAGAAATCATGCTAAACGGTATCATGTATAGGTTAAAGTCCGCAGTCTGTTACAAACTCGGAGACCAATTCTTTGATTGTGGATCGTCTGATATCTTCTTGAAGGGACATTATACGATTCTATTTACAGAAAATGGACCTTGGATGTACGATCCTCTTTCTGTTTTCAATCCGGGAGCTAGAAATGCTAGATTGATGCGAGCTCTCAAAAACCAGTACAAGAAATTATCAATGGATTCAGACGATGGTTTTTATGAATGGTTGAATGGTGATGGTTCAGTATTTGCTGCCTCAAAACAGCAAATGTTGATGAATCACGTTGCTAACTTTGACGATGATCTTCTAACTATGGAAGAAGCCATGTCGATGATTTCAAGACATTGTTGTATCTTAATTTATGCACAGGATTATGATCAATATATTAGCGCTAGACATATTACAGAACTATTT
>OP215222
ATGGAAGCCGTGGTCAATAGCGATGTTTTTTTAACATCTAACGCGGGACTAAAATCTAGTTATACTAATCAAACTCTTTCTTTGGTAGATGAAGATCATATTCACACTTCTGATAAATCTTTGTCTTGTAGTGTATGTAATTCATTATCCCAAATTGTAGACGATGACTTTATATCAGCAGGGGCTAGAAATCAACGTACCAAACCTAAACGTACAGGAAATGATCAATCTCAACAGCCTATCAAAAAGGATTGTATGGTTTCCATCGACGAAGTAGCATCCACACATGATTGGAGTACGAGATTGAGAAATGATGGGAATGCAATTGCTAAATATCTAACTACTAACAAGTATGACACATCTAACTTTACTATTCAGGATATGCTTAATATTATGAATAAACTAAATATTGTCAGGACAAATAGAAACGAGCTATTTCAACTCCTTTCCCATGTAAAGAGTACGTTGAACAACGCCAGTGTTTCTGTGAAATGTACTCATCCCTTAGTACTTATTCATTCTCGAGCTAGTCCTAGAATCAGTGACCAACTCAAAGAGTTAGATAAAATATACTCTCCATCTAATCATCATATTCTTCTGTCGACTACACGATTCCAATCCATGCATTTTACCGATATGTCTAGTTCACAAGATTTGTCTTTTATTTATAGAAAACCAGAAACTAATTACTACATTCATCCTATTCTGATGGCACTATTCGGTATTAAACTTCCTGCGCTCGAGAACGCGTATGTACATGGAGACACATATAGTCTAATCCAGCAACTTTATGAATTTAGAAGAGTAAAGTCTTATAATTATATGTTGTTGGTTAATCGTCTTACGGAGGATAATCCGATAGTGATTACAGGTGTATCAGATCTAATTTCCACAGAGATTCAGAGAGCAAACATTCATACCATGATTAGAAAAGCAATTATGAACATTAGAATGGGAATTTTTTATTGTAACGATGATGATGCGGTAGATCCCCATCTAATGAAGATTATTCATACTGGATGCTCTCAAGTTATGACAGATGAGGAACAGATATTAGCTTCTATTTTGTCTATAGTTGGATTTAGACCTACGTTGGTTTCTGTGGCTAGACCTATGAACGGCATCAGTTACGATATGAAACTTCAGGCTGCACCATACATCGTTGTTAATCCTATGAAGATGATAACAACATCCGACAGTCCGATTTCTATCAATTCCAAGGATATTTATTCTATGGCATTCGATGGCAATAGTGGAAGAGTGGTGTTCGCTCCTCCTAACATAGGCTATGGAAGATGTTCTGGAGTTACACACATTGATCCATTGGGAACTAATGTGATGGGTAGTGCTGTTCATTCACCTGTTATCGTTAATGGAGCAATGATGTTTTATGTAGAACGACGTCAGAATAAGAATATGTTTGGCGGAGAATGTTACACCGGCTTTAGATCTCTAATAGATGATACTCCGATTGACGTATCACCAGAAATCATGCTAAACGGTATCATGTATAGGTTAAAGTCCGCAGTCTGTTACAAACTCGGAGACCAATTCTTTGATTGTGGATCGTCTGATATCTTCTTGAAGGGACATTATACGATTCTATTTACAGAAAATGGACCTTGGATGTACGATCCTCTTTCTGTTTTCAATCCGGGAGCTAGAAATGCTAGATTGATGCGAGCTCTCAAAAACCAGTACAAGAAATTATCAATGGATTCAGACGATGGTTTTTATGAATGGTTGAATGGTGATGGTTCAGTATTTGCTGCCTCAAAACAGCAAATGTTGATGAATCACGTTGCTAACTTTGACGATGATCTTCTAACTATGGAAGAAGCCATGTCGATGATTTCAAGACATTGTTGTATCTTAATTTATGCACAGGATTATGATCAATATATTAGCGCTAGACATATTACAGAACTATTT
>OP133007
ATGGAAGCCGTGGTCAATAGCGATGTTTTTTTAACATCTAACGCGGGACTAAAATCTAGTTATACTAATCAAACTCTTTCTTTGGTAGATGAAGATCATATTCACACTTCTGATAAATCTTTGTCTTGTAGTGTATGTAATTCATTATCCCAAATTGTAGACGATGACTTTATATCAGCAGGGGCTAGAAATCAACGTACCAAACCTAAACGTACAGGAAATGATCAATCTCAACAGCCTATCAAAAAGGATTGTATGGTTTCCATCGACGAAGTAGCATCCACACATGATTGGAGTACGAGATTGAGAAATGATGGGAATGCAATTGCTAAATATCTAACTACTAACAAGTATGACACATCTAACTTTACTATTCAGGATATGCTTAATATTATGAATAAACTAAATATTGTCAGGACAAATAGAAACGAGCTATTTCAACTCCTTTCCCATGTAAAGAGTACGTTGAACAACGCCAGTGTTTCTGTGAAATGTACTCATCCCTTAGTACTTATTCATTCTCGAGCTAGTCCTAGAATCGGTGACCAACTCAAAGAGTTAGATAAAATATACTCTCCATCTAATCATCATATTCTTTTGTCGACTACACGATTCCAATCCATGCATTTTACCGATATGTCTAGTTCACAAGATTTGTCTTTTATTTATAGAAAACCAGAAACTAATTACTACATTCATCCTATTCTGATGGCACTATTCGGTATTAAACTTCCTGCGCTCGAGAACGCGTATGTACATGGAGACACATATAGTCTAATCCAGCAACTTTATGAATTTAGAAGAGTAAAGTCTTATAATTATATGTTGTTGGTTAATCGTCTTACGGAGGATAATCCGATAGTGATTACAGGTGTATCAGATCTAATTTCCACAGAGATTCAGAGAGCAAACATTCATACCATGATTAGAAAAGCAATTATGAACATTAGAATGGGAATTTTTTATTGTAACGATGATGATGCGGTAGATCCCCATCTAATGAAGATTATTCATACTGGATGCTCTCAAGTTATGACAGATGAGGAACAGATATTAGCTTCTATTTTGTCTATAGTTGGATTTAGACCTACGTTGGTTTCTGTGGCTAGACCTATGAACGGCATCAGTTACGATATGAAACTTCAGGCTGCACCATACATCGTTGTTAATCCTATGAAGATGATAACAACATCCGACAGTCCGATTTCTATCAATTCCAAGGATATTTATTCTATGGCATTCGATGGCAATAGTGGAAGAGTGGTGTTCGCTCCTCCTAACATAGGCTATGGAAGATGTTCTGGAGTTACACACATTGATCCATTGGGAACTAATGTGATGGGTAGTGCTGTTCATTCACCTGTTATCGTTAATGGAGCAATGATGTTTTATGTAGAACGACGTCAGAATAAGAATATGTTTGGCGGAGAATGTTACACCGGCTTTAGATCTCTAATAGATGATACTCCGATTGACGTATCACCAGAAATCATGCTAAACGGTATCATGTATAGGTTAAAGTCCGCAGTCTGTTACAAACTCGGAGACCAATTCTTTGATTGTGGATCGTCTGATATCTTCTTGAAGGGACATTATACGATTCTATTTACAGAAAATGGACCTTGGATGTACGATCCTCTTTCTGTTTTCAATCCGGGAGCTAGAAATGCTAGATTGATGCGAGCTCTCAAAAACCAGTACAAGAAATTATCAATGGATTCAGACGATGGTTTTTATGAATGGTTGAATGGTGATGGTTCAGTATTTGCTGCCTCAAAACAGCAAATGTTGATGAATCACGTTGCTAACTTTGACGATGATCTTCTAACTATGGAAGAAGCCATGTCGATGATTTCAAGACATTGTTGTATCTTAATTTATGCACAGGATTATGATCAATATATTAGCGCTAGACATATTACAGAACTATTT
>ON622722
ATGGAAGCCGTGGTCAATAGCGATGTTTTTTTAACATCTAACGCGGGACTAAAATCTAGTTATACTAATCAAACTCTTTCTTTGGTAGATGAAGATCATATTCACACTTCTGATAAATCTTTGTCTTGTAGTGTATGTAATTCATTATCCCAAATTGTAGACGATGACTTTATATCAGCAGGGGCTAGAAATCAACGTACCAAACCTAAACGTACAGGAAATGATCAATCTCAACAGCCTATCAAAAAGGATTGTATGGTTTCCATCGACGAAGTAGCATCCACACATGATTGGAGTACGAGATTGAGAAATGATGGGAATGCAATTGCTAAATATCTAACTACTAACAAGTATGACACATCTAACTTTACTATTCAGGATATGCTTAATATTATGAATAAACTAAATATTGTCAGGACAAATAGAAACGAGCTATTTCAACTCCTTTCCCATGTAAAGAGTACGTTGAACAACGCCAGTGTTTCTGTGAAATGTACTCATCCCTTAGTACTTATTCATTCTCGAGCTAGTCCTAGAATCGGTGACCAACTCAAAGAGTTAGATAAAATATACTCTCCATCTAATCATCATATTCTTCTGTCGACTACACGATTCCAATCCATGCATTTTACCGATATGTCTAGTTCACAAGATTTGTCTTTTATTTATAGAAAACCAGAAACTAATTACTACATTCATCCTATTCTGATGGCACTATTCGGTATTAAACTTCCTGCGCTCGAGAACGCGTATGTACATGGAGACACATATAGTCTAATCCAGCAACTTTATGAATTTAGAAGAGTAAAGTCTTATAATTATATGTTGTTGGTTAATCGTCTTACGGAGGATAATCCGATAGTGATTACAGGTGTATCAGATCTAATTTCCACAGAGATTCAGAGAGCAAACATTCATACCATGATTAGAAAAGCAATTATGAACATTAGAATGGGAATTTTTTATTGTAACGATGATGATGCGGTAGATCCCCATCTAATGAAGATTATTCATACTGGATGCTCTCAAGTTATGACAGATGAGGAACAGATATTAGCTTCTATTTTGTCTATAGTTGGATTTAGACCTACGTTGGTTTCTGTGGCTAGACCTATGAACGGCATCAGTTACGATATGAAACTTCAGGCTGCACCATACATCGTTGTTAATCCTATGAAGATGATAACAACATCCGACAGTCCGATTTCTATCAATTCCAAGGATATTTATTCTATGGCATTCGATGGCAATAGTGGAAGAGTGGTGTTCGCTCCTCCTAACATAGGCTATGGAAGATGTTCTGGAGTTACACACATTGATCCATTGGGAACTAATGTGATGGGTAGTGCTGTTCATTCACCTGTTATCGTTAATGGATCAATGATGTTTTATGTAGAACGACGTCAGAATAAGAATATGTTTGGCGGAGAATGTTACACCGGCTTTAGATCTCTAATAGATGATACTCCGATTGACGTATCACCAGAAATCATGCTAAACGGTATCATGTATAGGTTAAAGTCCGCAGTCTGTTACAAACTCGGAGACCAATTCTTTGATTGTGGATCGTCTGATATCTTCTTGAAGGGACATTATACGATTCTATTTACAGAAAATGGACCTTGGATGTACGATCCTCTTTCTGTTTTCAATCCGGGAGCTAGAAATGCTAGATTGATGCGAGCTCTCAAAAACCAGTACAAGAAATTATCAATGGATTCAGACGATGGTTTTTATGAATGGTTGAATGGTGATGGTTCAGTATTTGCTGCCTCAAAACAGCAAATGTTGATGAATCACGTTGCTAACTTTGACGATGATCTTCTAACTATGGAAGAAGCCATGTCGATGATTTCAAGACATTGTTGTATCTTAATTTATGCACAGGATTATGATCAATATATTAGCGCTAGACATATTACAGAACTATTT
>JX878417
ATGGAAGCCGTGGTCAATAGCGATGTTTTTTTAACATCTAACGCGGGACTAAAATCTAGTTATACTAATCAAACTCTTTCTTTGGTAGATGAAGATCATATTCACACTTCTGATAAATCTTTGTCTTGTAGTGTATGTAATTCATTATCCCAAATTGTAGACGATGACTTTATATCCGCAGGGGCTAGAAATCAACGTACCAAACCTAAACGTACAGGAAATGATCAATCTCAACAGCCTATCAAAAAGGATTGTATGGTTTCCATCGACGAAGTAGCATCCACACATGATTGGAGTACGAGATTGAGAAATGATGGGAATGCAATTGCTAAATATCTAACTACTAACAAGTATGACACATCTAACTTTACTATTCAGGATATGCTTAATATTATGAATAAACTAAATATTGTCAGGACAAATAGAAACGAGCTATTTCAACTCCTTTCCCATGTAAAGAGTACGTTGAACAACGCCAGTGTTTCTGTGAAATGTACTCATCCCTTAGTACTTATTCATTCTCGAGCTAGTCCTAGAATCGGTGACCAACTCAAAGAGTTAGATAAAATATACTCTCCATCTAATCATCATATTCTTCTGTCGACTACACGATTCCAATCCATGCATTTTACCGATATGTCTAGTTCACAAGATTTGTCTTTTATTTATAGAAAACCAGAAACTAATTACTACATTCATCCTATTCTGATGGCACTATTCGGTATTAAACTTCCTGCGCTCGAGAACGCGTATGTACATGGAGACACATATAGTCTAATCCAGCAACTTTATGAATTTAGAAGAGTAAAGTCTTATAATTATATGTTGTTGGTTAATCGTCTTACTGAGGATAATCCGATAGTGATTACAGGTGTATCAGATCTAATTTCCACAGAGATTCAGAGAGCAAACATTCATACCATGATTAGAAAAGCAATTATGAACATTAGAATGGGAATTTTTTATTGTAACGATGATGATGCGGTAGATCCCCATCTAATGAAGATTATTCATACTGGATGCTCTCAAGTTATGACAGATGAGGAACAGATATTAGCTTCTATTTTGTCTATAGTTGGATTTAGACCTACGTTGGTTTCTGTGGCTAGACCTATGAACGGCATCAGTTATGATATGAAACTTCAGGCTGCACCATACATCGTTGTTAATCCTATGAAGATGATAACAACATCCGACAGTCCGATTTCTATCAATTCCAAGGATATTTATTCTATGGCATTCGATGGCAATAGTGGAAGAGTGGTGTTCGCTCCTCCTAACATAGGCTATGGAAGATGTTCTGGAGTTACACACATTGATCCATTGGGAACTAATGTGATGGGTAGTGCTGTTCATTCACCTGTTATCGTTAATGGAGCAATGATGTTTTATGTAGAACGACGTCAGAATAAGAATATGTTTGGTGGAGAATGTTACACCGGCTTTAGATCTCTAATAGATGATACTCCGATTGACGTATCACCAGAAATCATGCTAAACGGTATCATGTATAGGTTAAAGTCCGCAGTCTGTTACAAACTCGGAGACCAATTCTTTGATTGTGGATCGTCTGATATCTTCTTGAAGGGACATTATACGATTCTATTTACAGAAAATGGACCCTGGATGTACGATCCTCTTTCTGTTTTCAATCCGGGAGCTAGAAATGCTAGATTGATGCGAGCTCTCAAAAACCAGTACAAGAAATTATCAATGGATTCAGACGATGGTTTTTATGAATGGTTGAATGGTGATGGTTCAGTATTTGCTGCCTCAAAACAGCAAATGTTGATGAATCACGTTGCTAACTTTGACGATGATCTTCTAACTATGGAAGAAGCCATGTCGATGATTTCAAGACATTGTTGTATCTTAATTTATGCACAGGATTATGATCAATATATTAGCGCTAGACATATTACAGAACTATTT
>MN702449
ATGGAAGCCGTGGTCAATAGCGATGTTTTTTTAACATCTAACGCGGGACTAAAATCTAGTTATACTAATCAAACTCTTTCTTTGGTAGATGAAGATCATATTCACACTTCTGATAAATCTTTGTCTTGTAGTGTATGTAATTCATTATCCCAAATTGTAGACGATGACTTTATATCCGCAGGGGCTAGAAATCAACGTACCAAACCTAAACGTACAGGAAATGATCAATCTCAACAGCCTATCAAAAAGGATTGTATGGTTTCCATCGACGAAGTAGCATCCACACATGATTGGAGTACGAGATTGAGAAATGATGGGAATGCAATTGCTAAATATCTAACTACTAACAAGTATGACACATCTAACTTTACTATTCAGGATATGCTTAATATTATGAATAAACTAAATATTGTCAGGACAAATAGAAACGAGCTATTTCAACTCCTTTCCCATGTAAAGAGTACGTTGAACAACGCCAGTGTTTCTGTGAAATGTACTCATCCCTTAGTACTTATTCATTCTCGAGCTAGTCCTAGAATCGGTGACCAACTCAAAGAGTTAGATAAAATATACTCTCCATCTAATCATCATATTCTTCTGTCGACTACACGATTCCAATCCATGCATTTTACCGATATGTCTAGTTCACAAGATTTGTCTTTTATTTATAGAAAACCAGAAACTAATTACTACATTCATCCTATTCTGATGGCACTATTCGGTATTAAACTTCCTGCGCTCGAGAACGCGTATGTACATGGAGACACATATAGTCTAATCCAGCAACTTTATGAATTTAGAAGAGTAAAGTCTTATAATTATATGTTGTTGGTTAATCGTCTTACGGAGGATAATCCGATAGTGATTACAGGTGTATCAGATCTAATTTCCACAGAGATTCAGAGAGCAAACATTCATACCATGATTAGAAAAGCAATTATGAACATTAGAATGGGAATTTTTTATTGTAACGATGATGATGCGGTAGATCCCCATCTAATGAAGATTATTCATACTGGATGCTCTCAAGTTATGACAGATGAGGAACAGATATTAGCTTCTATTTTGTCTATAGTTGGATTTAGACCTACGTTGGTTTCTGTGGCTAGACCTATGAACGGTATCAGTTATGATATGAAACTTCAGGCTGCACCATACATCGTTGTTAATCCTATGAAGATGATAACAACATCCGACAGTCCGATTTCTATCAATTCCAAGGATATTTATTCTATGGCATTCGATGGCAATAGTGGAAGAGTGGTGTTCGCTCCTCCTAACATAGGCTATGGAAGATGTTCTGGAGTTACACACATTGATCCATTGGGAACTAATGTGATGGGTAGTGCTGTTCATTCACCTGTTATCGTTAATGGAGCAATGATGTTTTATGTAGAACGACGTCAGAATAAGAATATGTTTGGTGGAGAATGTTACACCGGCTTTAGATCTCTAATAGATGATACTCCGATTGACGTATCACCAGAAATCATGCTAAACGGTATCATGTATAGGTTAAAGTCCGCAGTCTGTTACAAACTCGGAGACCAATTCTTTGATTGTGGATCGTCTGATATCTTCTTGAAGGGACATTATACGATTCTATTTACAGAAAATGGACCCTGGATGTACGATCCTCTTTCTGTTTTCAATCCGGGAGCTAGAAATGCTAGATTGATGCGAGCTCTCAAAAACCAGTACAAGAAATTATCAATGGATTCAGACGATGGTTTTTATGAATGGTTGAATGGTGATGGTTCAGTATTTGCTGCCTCAAAACAGCAAATGTTGATGAATCACGTTGCTAACTTTGACGATGATCTTCTAACTATGGAAGAAGCCATGTCGATGATTTCAAGACATTGTTGTATCTTAATTTATGCACAGGATTATGATCAATATATTAGCGCTAGACATATTACAGAACTATTT
