# Supplementary material for: Evolutionary dissection of monkeypox virus: Positive Darwinian selection drives the adaptation of virus–host interaction proteins
Source: Front Cell Infect Microbiol. 2023 Jan 13;12:1083234. doi: 10.3389/fcimb.2022.1083234 (PMC9880225; doi:10.3389/fcimb.2022.1083234)
Supplement: Supplementary file 1 [file DataSheet_1.zip › Dataset_MPXV_coding_gene_allleles/MPXVgp115.fas]

>KJ642616
ATGGACTTCTTTAACAAGTTCTCACAGGGGCTGGCAGAATCCTCTACACCAAAGTCGTCAATCTATTATTCTGAAGAAAAGGATCCGGATACGAAAAAGGATGAAGCGATTGAAATAGGACTAAAGTCTCAAGAGTCGTATTATCAAAGACAGTTGCGAGAACAACTAGCTAGAGATAATATGATGGCCGCCAGCAGACAGCCTACCCAACCGCTACAACCAACTATTCATATAACTCCACAGCCGGTTCCGACACCTACACCGGCTCCTATTCTTCTACCTAGTAGTACTGCTCCTGTACTAAAACCACGTCAACAAACTAATACATCATCTGATATGTCTAATCTTTTTGATTGGTTGTCTACAGATACTGATGCGCCGGCGAGTACACTCCTTCCAGCGTTGACGCCGAGCAATACTGTTCAGGATATTATCTCTAAATTTAATAAAGATCAAAAGATGACGACACCGCCATCTACCCAACCTTCTCAGACGTTACCAACAACCACATGTACACAACAATCGGATGGAAGTATTTCTTGTACTACTCCAACGGTTACACCTCTTCAACCTCCTATTGTGGCCACTGTATGTACTCCTACACCTACTGGTGGTACAGTATGTACAACAGCACAACAAAATCCAAATCCAGGAGCAGCATCTCAACAAAATCTAGACGATATGACCCTTAAGGATCTCATGTCGAGTGTTGAAAAAGATATGCGTCAACTTCAGGCCGAAACAAACGATCTGGTGACGAACGTATATGATGCAAGGGAGTATACGCGTAGGGCAATAGATCAAATTCTACAACTAGTCAAAGGTTTTGAACGATTCCAAAAG
>MT250197
ATGGACTTCTTTAACAAGTTCTCACAGGGGCTGGCAGAATCCTCTACACCAAAGTCGTCAATCTATTATTCTGAAGAAAAGGATCCGGATACGAAAAAGGATGAAGCGATTGAAATAGGACTAAAGTCTCAAGAGTCGTATTATCAAAGACAGTTGCGAGAACAACTAGCTAGAGATAATATGATGACCGCCAGCAGACAGCCTACCCAACCGCTACAACCAACTATTCATATAACTCCACAGCCGGTTCCGACACCTACACCGGCTCCTATTCTTCTACCTAGTAGTACTGCTCCTGTACTAAAACCACGTCAACAAACTAATACATCATCTGATATGTCTAATCTTTTTGATTGGTTGTCTACAGATACTGATGCGCCGGCGAGTACACTCCTTCCAGCGTTGACGCCGAGCAATACTGTTCAGGATATTATCTCTAAATTTAATAAAGATCAAAAGATGACGACACCGCCATCTACCCAACCTTCTCAGACGTTACCAACAACCACATGTACACAACAATCGGATGGAAGTATTTCTTGTACTACTCCAACGGTTACACCTCTTCAACCTCCTATTGTGGCCACTGTATGTACTCCTACACCTACTGGTGGTACAGTATGTACAACAGCACAACAAAATCCAAATCCAGGAGCAGCATCTCAACAAAATCTAGACGATATGACCCTTAAGGATCTCATGTCGAGTGTTGAAAAAGATATGCGTCAACTTCAGGCCGAAACAAACGATCTGGTGACGAACGTATATGATGCAAGGGAGTATACGCGTAGGGCAATAGATCAAATTCTACAACTAGTCAAAGGTTTTGAACGATTCCAAAAG
>KP849470
ATGGACTTCTTTAACAAGTTCTCACAGGGGCTGGCAGAATCCTCTACACCAAAGTCGTCAATCTATTATTCTGAAGAAAAGGATCCGGATACGAAAAAGGATGAAGCGATTGAAATAGGACTAAAGTCTCAAGAGTCGTATTATCAAAGACAGTTGCGAGAACAACTAGCTAGAGATAATATGATGGCCGCCAGCAGACAGCCTACCCAACCGCTACAACCAACTATTCATATAACTCCACAGCCGGTTCCGACACCTACACCGGCTCCTATTCTTCTACCTAGTAGTACTGCTCCTGTACTAAAACCACGTCAACAAACTAATACATCATCTGATATGTCCAATCTTTTTGATTGGTTGTCTACAGATACTGATGCGCCGGCGAGTACACTCCTTCCAGCGTTGACGCCGAGCAATACTGTTCAGGATATTATCTCTAAATTTAATAAAGATCAAAAGATGACGACACCGCCATCTACCCAACCTTCTCAGACGTTACCAACAACCACATGTACACAACAATCGGATGGAAGTATTTCTTGTACTACTCCAACGGTTACACCTCTTCAACCTCCTATTGTGGCCACTGTATGTACTCCTACACCTACTGGTGGTACAGTATGTACAACAGCACAACAAAATCCAAATCCAGGAGCAGCATCTCAACAAAATCTAGACGATATGACCCTTAAGGATCTCATGTCGAGTGTTGAAAAAGATATGCGTCAACTTCAGGCCGAAACAAACGATCTGGTGACGAACGTATATGATGCAAGGGAGTATACGCGTAGGGCAATAGATCAAATTCTACAACTAGTCAAAGGTTTTGAACGATTCCAAAAG
>KJ642615
ATGGACTTCTTTAACAAGTTCTCACAGGGGCTGGCAGAATCCTCTACACCAAAGTCGTCAATCTATTATTCTGAAGAAAAGGATCCGGATACGAAAAAGGATGAAGCGATTGAAATAGGACTAAAGTCTCAAGAGTCGTATTATCAAAGACAGTTGCGAGAACAACTAGCTAGAGATAATATGATGACCGCCAGCAGACAGCCTACCCAACCGCTACAACCAACTATTCATATAACTCCACAGCCGGTTCCGACACCTACACCGGCTCCTATTCTTCTACCTAGTAGTACTGCTCCTGTACTAAAACCACGTCAACAAACTAATACATCATCTGATATGTCTAATCTTTTTGATTGGTTGTCTACAGATACTGATGCGCCGGCGAGTACACTCCTTCCAGCGTTGACGCCGAGCAATACTGTTCAGGATATTATCTCTAAATTTAATAAAGATCAAAAGATGACGACACCACCATCTACCCAACCTTCTCAGACGTTACCAACAACCACATGTACACAACAATCGGATGGAAGTATTTCTTGTACTACTCCAACGGTTACACCTCTTCAACCTCCTATTGTGGCCACTGTATGTACTCCTACACCTACTGGTGGTACAGTATGTACAACAGCACAACAAAATCCAAATCCAGGAGCAGCATCTCAACAAAATCTAGACGATATGACCCTTAAGGATCTCATGTCGAGTGTTGAAAAAGATATGCGTCAACTTCAGGCCGAAACAAACGATCTGGTGACGAACGTATATGATGCAAGGGAGTATACGCGTAGGGCAATAGATCAAATTCTACAACTAGTCAAAGGTTTTGAACGATTCCAAAAG
>OP451001
ATGGACTTCTTTAACAAGTTCTCACAGGGGCTGGCAGAATCCTCTACACCAAAGTCGTCAATCTATTATTCTGAAGAAAAGGATCCGGATACGAAAAAGGATGAAGCGATTGAAATAGGACTAAAGTCTCAAGAGTCGTATTATCAAAGACAGTTGCGAGAACAACTAGCTAGAGATAATATGATGACCGCCAGCAGACAGCCTACCCAACCGCTACAACCAACTATTCATATAACTCCACAGCCGGTTCCGACACCTACACCGGCTCCTATTCTTCTACCTAGTAGTACTGCTCCTGTACTAAAACCACGTCAACAAACTAATACATCATCTGATATGTCTAATCTTTTTGATTGGTTGTCTACAGATACTGATGCGCCGGCGAGTACACTCCTTCCAGCGTTGACGCCGAGCAATACTGTTCAGGATATTATCTCTAAATTTAATAAAGATCAAAAGATGACGACACCGCCATCTACCCAACCTTCTCAGACGTTACCAACAACCACATGTACACAACAATCGGATGGAAGTATTTCTTGTACTACTCCAACGGTTACACCTCTTCAACCTCCTATTGTGGCCACTGTATGTACTCCTACACCTACTGGTGGTACAGTATGTACAACAGCACAACAAAATCCAAATCCAGGAGCAGCATCTCAACAAAATCTAGACGATATGACCCTTAAGGATCTCATGTCGAGTGTTGAAAAAGATATGCGTCAACTTCAGGCCGAAACAAACGATCTGGTGACGAACGTATATGATGCAAGGGAGTATACGCGTAGGGCAATAGATCAAATTCTACAACTAGTTAAAGGTTTTGAACGATTCCAAAAG
>OP415266
ATGGACTTCTTTAACAAGTTCTCACAGGGGCTGGCAGAATCCTCTACACCAAAGTCGTCAATCTATTATTCTGAAGAAAAGGATCCGGATACGAAAAAGGATGAAGCGATTGAAATAGGACTAAAGTCTCAAGAGTCGTATTATCAAAGACAGTTGCGAGAACAACTAGCTAGAGATAATATGATGACCGCCAGCAGACAGCCTACCCAACCGCTACAACCAACTATTCATATAACTCCACAGCCGGTTCCGACACCTACACCGGCTCCTATTCTTCTACCTAGTAGTACTGCTCCTGTACTAAAACCACGTCAACAAACTAATACATCATCTGATATGTCTAATCTTTTTGATTGGTTGTCTACAGATACTGATGCGCCGGCGAGTACACTCCTTCCAGCGTTGACGCCAAGCAATACTGTTCAGGATATTATCTCTAAATTTAATAAAGATCAAAAGATGACGACACCGCCATCTACCCAACCTTCTCAGACGTTACCAACAACCACATGTACACAACAATCGGATGGAAGTATTTCTTGTACTACTCCAACGGTTACACCTCTTCAACCTCCTATTGTGGCCACTGTATGTACTCCTACACCTACTGGTGGTACAGTATGTACAACAGCACAACAAAATCCAAATCCAGGAGCAGCATCTCAACAAAATCTAGACGATATGACCCTTAAGGATCTCATGTCGAGTGTTGAAAAAGATATGCGTCAACTTCAGGCCGAAACAAACGATCTGGTGACGAACGTATATGATGCAAGGGAGTATACGCGTAGGGCAATAGATCAAATTCTACAACTAGTCAAAGGTTTTGAACGATTCCAAAAG
>OP415245
ATGGACTTCTTTAACAAGTTCTCACAGGGGCTGGCAGAATCCTCTACACCAAAGTCGTCAATCTATTATTCTGAAGAAAAGGATCCGGATACGAAAAAGGATGAAGCGATTGAAATAGGACTAAAGTCTCAAGAGTCGTATTATCAAAGACAGTTGCGAGAACAACTAGCTAGAGATAATATGATGACCGCCAGCAGACAGCCTACCCAACCGCTACAACCAACTATTCATATAACTCCACAGCCGGTTCCGACACCTACACCGGCTCCTATTCTTCTACCTAGTAGTACTGCTCCTGTACTAAAACCACGTCAACAAACTAATACATCATCTGATATGTCTAATCTTTTTGATTGGTTGTTTACAGATACTGATGCGCCGGCGAGTACACTCCTTCCAGCGTTGACGCCGAGCAATACTGTTCAGGATATTATCTCTAAATTTAATAAAGATCAAAAGATGACGACACCGCCATCTACCCAACCTTCTCAGACGTTACCAACAACCACATGTACACAACAATCGGATGGAAGTATTTCTTGTACTACTCCAACGGTTACACCTCTTCAACCTCCTATTGTGGCCACTGTATGTACTCCTACACCTACTGGTGGTACAGTATGTACAACAGCACAACAAAATCCAAATCCAGGAGCAGCATCTCAACAAAATCTAGACGATATGACCCTTAAGGATCTCATGTCGAGTGTTGAAAAAGATATGCGTCAACTTCAGGCCGAAACAAACGATCTGGTGACGAACGTATATGATGCAAGGGAGTATACGCGTAGGGCAATAGATCAAATTCTACAACTAGTCAAAGGTTTTGAACGATTCCAAAAG
>OP351284
ATGGACTTCTTTAACAAGTTCTCACAGGGGCTGGCAGAATCCTCTACACCAAAGTCGTCAATCTATTATTCTGAAGAAAAGGATCCGGATACGAAAAAGGATGAAGCGATTGAAATAGGACTAAAGTCTCAAGAGTCGTATTATCAAAGACAGTTGCGAGAACAACTAGCTAGAGATAATATGATGACCGCCAGCAGACAGCCTACCCAACCGCTACAACCAACTATTCATATAACTCCACAGCCGGTTCCGACACCTACACCGGCTCCTATTCTTCTACCTAGTAGTACTGCTCCTGTACTAAAACCACGTCAACAAACTAATACATCATCTGATATGTCTAATCTTTTTGATTGGTTGTCTACAGATACTGATGCGCCGGCGAGTACACTCCTTCCAGCGTTGACGCCGAGCAATACTGTTCAGGATATTATCTCTAAATTTAATAAAGATCAAAAGATGACGACACCGCCATCTACCCAACCTTCTCAGACGTTACCAACAACCACATGTACACAACAATTGGATGGAAGTATTTCTTGTACTACTCCAACGGTTACACCTCTTCAACCTCCTATTGTGGCCACTGTATGTACTCCTACACCTACTGGTGGTACAGTATGTACAACAGCACAACAAAATCCAAATCCAGGAGCAGCATCTCAACAAAATCTAGACGATATGACCCTTAAGGATCTCATGTCGAGTGTTGAAAAAGATATGCGTCAACTTCAGGCCGAAACAAACGATCTGGTGACGAACGTATATGATGCAAGGGAGTATACGCGTAGGGCAATAGATCAAATTCTACAACTAGTCAAAGGTTTTGAACGATTCCAAAAG
>OP018595
ATGGACTTCTTTAACAAGTTCTCACAGGGGCTGGCAGAATCCTCTACACCAAAGTCGTCAATCTATTATTCTGAAGAAAAGGATCCGGATACGAAAAAGGATGAAGCGATTGAAATAGGACTAAAGTCTCAAGAGTCGTATTATCAAAGACAGTTGCGAGAACAACTAGCTAGAGATAATATGATGACCGCCAGCAGACAGCCTACCCAACCGCTACAACCAACTATTCATATAACTCCACAGCCGGTTCCGACACCTACACCGGCTCCTATTCTTCTACCTAGTAGTACTGCTCCTGTACTAAAACCACGTCAACAAACTAATACATTATCTGATATGTCTAATCTTTTTGATTGGTTGTCTACAGATACTGATGCGCCGGCGAGTACACTCCTTCCAGCGTTGACGCCGAGCAATACTGTTCAGGATATTATCTCTAAATTTAATAAAGATCAAAAGATGACGACACCGCCATCTACCCAACCTTCTCAGACGTTACCAACAACCACATGTACACAACAATCGGATGGAAGTATTTCTTGTACTACTCCAACGGTTACACCTCTTCAACCTCCTATTGTGGCCACTGTATGTACTCCTACACCTACTGGTGGTACAGTATGTACAACAGCACAACAAAATCCAAATCCAGGAGCAGCATCTCAACAAAATCTAGACGATATGACCCTTAAGGATCTCATGTCGAGTGTTGAAAAAGATATGCGTCAACTTCAGGCCGAAACAAACGATCTGGTGACGAACGTATATGATGCAAGGGAGTATACGCGTAGGGCAATAGATCAAATTCTACAACTAGTCAAAGGTTTTGAACGATTCCAAAAG
>KP849471
ATGGACTTCTTTAACAAGTTCTCACAGGGGCTGGCAGAATCCTCTACACCAAAGTCGTCAATCTATTATTCTGAAGAAAAGGATCCGGATACGAAAAAGGATGAAGCGATTGAAATAGGACTAAAGTCTCAAGAGTCGTATTATCAAAGACAGTTGCGAGAACAACTAGCTAGAGATAATATGATGGTCGCCAGCAGACAGCCTACCCAACCGCTACAACCAACTATTCATATAACTCCACAGCCGGTTCCGACACCTACACCGGCTCCTATTCTTCTACCTAGTAGTACTGCTCCTGTACTAAAACCACGACAACAAACTAATACATCATCTGATATGTCTAATCTTTTTGATTGGCTGTCTGCAGATACTGATGCGCCGGCGAGTACACTCCTTCCAGCGTTGACGCCGAGCAATACTGTTCAGGATATTATCTCTAAATTTAATAAAGATCAAAAGATGACGACACCGCCATCTACCCAACCTTCTCAGACGTTACCAACAACCACATGTACACAACAATCGGATGGAAGTATTTCTTGTACTACTCCAACGGTTACACCTCTTCAACCTCCTATTGTGGCCACTGTATGTACTCCCACACCTACTGGTGGTACAGTATGTACAACAGCACAACAAAATCCAAATCCAGGAGCAGCATCTCAACAAAATCTAGACGATATGACCCTTAAGGATCTCATGTCGAGTGTTGAAAAAGATATGCGTCAACTTCAGGCCGAAACAAACGATCTGGTGACGAACGTATATGATGCAAGGGAGTATACGCGTAGGGCAATAGATCAAATTATACAACTAGTCAAAGGTTTTGAACGATTCCAAAAG
>KJ642613
ATGGACTTCTTTAACAAGTTCTCACAGGGGCTGGCAGAATCCTCTACACCAAAGTCGTCAATCTATTATTCTGAAGAAAAGGATCCGGATACGAAAAAGGATGAAGCGATTGAAATAGGACTAAAGTCTCAAGAGTCGTATTATCAAAGACAGTTGCGAGAACAACTAGCTAGAGATAATATGATGGTCGCCAGCAGACAGCCTACCCAACCGCTACAACCAACTATTCATATAACTCCACAGCCGGTTCCGACACCTACACCGGCTCCTATTCTTCTACCTAGTAGTACTGCTCCTGTACTAAAACCACGACAACAAACTAATACATCATCTGATATGTCTAATCTTTTTGATTGGCTGTCTGCAGATACTGATGCGCCGGCAAGTACACTCCTTCCAGCGTTGACGCCGAGCAATACTGTTCAGGATATTATCTCTAAATTTAATAAAGATCAAAAGATGACGACACCGCCATCTACCCAACCTTCTCAGACGTTACCAACAACCACATGTACACAACAATCGGATGGAAGTATTTCTTGTACTACTCCAACGGTTACACCTCTTCAACCTCCTATTGTGGCCACTGTATGTACTCCCACACCTACTGGTGGTACAGTATGTACAACAGCACAACAAAATCCAAATCCAGGAGCAGCATCTCAACAAAATCTAGACGATATGACCCTTAAGGATCTCATGTCGAGTGTTGAAAAAGATATGCGTCAACTTCAGGCCGAAACAAACGATCTGGTGACGAACGTATATGATGCAAGGGAGTATACGCGTAGGGCAATAGATCAAATTATACAACTAGTCAAAGGTTTTGAACGATTCCAAAAG
>JX878426
ATGGACTTCTTTAACAAGTTCTCACAGGGGCTGGCAGAATCCTCTACACCAAAGTCGTCAATCTATTATTCTGAAGAAAAGGATCCGGATACGAAAAAGGATGAAGCGATTGAAATAGGACTAAAGTCTCAAGAGTCGTATTATCAAAGACAGTTGCGAGAACAACTAGCTAGAGATAATATGATGGTCGCCAGCAGACAGCCTACCCAACCGCTACAACCAACTATTCATATAACTCCACAGCCGGTTCCGACACCTACACCGGCTCCTATTCTTCTACCTAGTAGTACTGCTCCTGTACTAAAACCACGACAACAAATTAATACATCATCTGATATGTCTAATCTTTTTGATTGGCTGTCTGCAGATACTGATGCGCCGGCGAGTACACTCCTTCCAGCGTTGACGCCGAGCAATACTGTTCAGGATATTATCTCTAAATTTAATAAAGATCAAAAGATGACGACACCGCCATCTACCCAACCTTCTCAGACGTTACCAACAACCACATGTACACAACAATCGGATGGAAGTATTTCTTGTACTACTCCAACGGTTACACCTCTTCAACCTCCTATTGTGGCCACTGTATGTACTCCCACACCTACTGGTGGTACAGTATGTACAACAGCACAACAAAATCCAAATCCAGGAGCAGCATCTCAACAAAATCTAGACGATATGACCCTTAAGGATCTCATGTCGAGTGTTGAAAAAGATATGCGTCAACTTCAGGCCGAAACAAACGATCTGGTGACGAACGTATATGATGCAAGGGAGTATACGCGTAGGGCAATAGATCAAATTATACAACTAGTCAAAGGTTTTGAACGATTCCAAAAG
