# Supplementary material for: Evolutionary dissection of monkeypox virus: Positive Darwinian selection drives the adaptation of virus–host interaction proteins
Source: Front Cell Infect Microbiol. 2023 Jan 13;12:1083234. doi: 10.3389/fcimb.2022.1083234 (PMC9880225; doi:10.3389/fcimb.2022.1083234)
Supplement: Supplementary file 1 [file DataSheet_1.zip › Dataset_MPXV_coding_gene_allleles/MPXVgp117.fas]

>MT250197
ATGGACAAACTTAGAGTTCTATACGATGAGTTCGTCACCATTAGTAAAGATAATCTTGAACGCGAGACTGGTCTTAGCGCATCAGATGTTGATATGGATTTTGATTTAAACATTTTTATGACGTTGGTTCCAGTCTTGGAGAAAAAGGTATGTGTTATCACACCAACTATAGAAGATGATAAAATCGTAACTATGATGAAATATTGTAGTTATCAGAGTTTTTCATTCTGGTTCCTTAAATCTGGTGCCGTTGTGAAATCGGTATATAATAAACTAGATGATGTGGAAAAAGAAAAGTTTGTAGCCACATTTAGAGACATGTTGCTTAATGTACAAACTCTAATTTCTCTTAACTCTATGTATACTAGACTGCGTCAAGATACCGAAGATATAGTATCCGATTCCAAAAAAATAATAGAGATTGTTTCCCATTTGAGAGCGTCGACTACAGAGAATGCGGCGTATCAAGTTCTCCAACAAAACAATAGTTTTATCATATCTACACTAAATAAAATCTTATCTGATGAAAACTATCTCTTGAAAATTATTGCAGTATTCGACTCTAAACTAATTTCTGAAAAGGAGACATTGAATGAATACAAACAATTGTACACCATTTCTTCTGAAAGTTTGGTATATGGAATCAGATGCGTTAGTAATCTGGATATATCATCTGTTCAACTGAGTAACAATAAATACGTTCTCTTTGTTAAGAAAATGCTACCTAAAATCATACTGTTTCAGAATAACGACATCAACGCACAACAATTTGCTAATGTTATTTCTAAAATTTATACTCTGATTTATAGACAATTGACGTCGAATGTCGATGTTGGATGCCTATTAACAGACACCATAGAATCTACCAAAACTAAAATATCTATAGAAAAAATTAAACAGACGGGTATTAATAATGTTCAAAGTCTTATCAAATTCATATCGGATAACAAGAAAGAATATAAGACAATAATCTCTGAAGAATATCTATCGAAGGAAGATAGAATCATTACTATTTTGCAAAATATCGTTAATGAACACGATATAAAGTACGACAATAAACTGCTGAATATGAGAGACTTGATTGTGACATTTAGAGAACGATATTCGTATAAATTC
>KP849471
ATGGACAAACTTAGAGTTCTATACGATGAGTTCGTCACCATTAGTAAAGATAATCTTGAACGCGAGACTGGTCTTAGCGCATCAGATGTTGATATGGATTTTGATTTAAACATTTTTATGACGTTGGTTCCAGTCTTGGAGAAAAAGGTATGTGTTATCACACCAACTATAGAAGATGATAAAATCGTAACTATGATGAAATATTGTAGTTATCAGAGTTTTTCATTCTGGTTCCTTAAATCTGGTGCCGTTGTGAAATCGGTATATAATAAACTAGATGATGTGGAAAAAGAAAAGTTTGTAGCCACATTTAGAGACATGTTGCTTAATGTACAAACTCTAATTTCTCTTAACTCTATGTATACTAGACTGCGTCAAGATACCGAAGATATAGTATCCGATTCCAAAAAAATAATAGAGATTGTTTCCCATTTGAGAGCGTCGACTACAGAGAATGCGGCGTATCAAGTTCTCCAACAAAACAATAGTTTTATCATATCTACACTAAATAAAATCTTATCTGATGAAAACTATCTCTTGAAAATTATTGCAGTATTCGACTCTAAACTAATTTCTGAAAAGGAGACATTGAATGAATACAAACAATTGTACACCATTTCTTCTGAAAGTTTGGTATATGGAATCAGATGCGTTAGTAATCTGGATATATCATCTGTTCAACTGAGTAACAATAAATACGTTCTCTTTGTTAAGAAAATGCTACCTAAAATCATACTGTTTCAGAATAACGACATCAACGCACAACAATTTGCTAATGTTATTTCTAAAATTTATACTCTGATTTATAGACAATTGACGTCGAATGTCGATGTTGGATGCCTATTAACAGACACCATAGAATCTACCAAAACTAAAATATCTATAGAAAAAATTAAACAGACGGGTATTAATAATGTTCAAAGTCTTATCAAATTCATATCGGATAACAAGAAAGAATATAAGACAATAATCTCTGAAGAATATCTATCGAAGGAAGATAGAATCATTACTATTTTGCAAAATATCGTTAATGAACACGATATAAAGTACGACAATAAACTGCTGAATATGAGAGACTTGATTGTAACATTTAGAGAACGATATTCGTATAAATTC
>KJ642616
ATGGACAAACTTAGAGTTCTATACGATGAGTTCGTCACCATTAGTAAAGATAATCTTGAACGCGAGACTGGTCTTAGCGCATCAGATGTTGATATGGATTTTGATTTAAACATTTTTATGACGTTGGTTCCAGTCTTGGAGAAAAAGGTATGTGTTATCACACCAACTATAGAAGATGATAAAATCGTAACTATGATGAAATATTGTAGTTATCAGAGTTTTTCATTCTGGTTCCTTAAATCTGGTGCCGTTGTGAAATCGGTATATAATAAACTAGATGATGTGGAAAAAGAAAAGTTTGTAGCCACATTTAGAGACATGTTGCTTAATGTACAAACTCTAATTTCTCTTAACTCTATGTATACTAGACTGCGTCAAGATACCGAAGATATAGTATCCGATTCCAAAAAAATAATAGAGATTGTTTCCCATTTGAGAGCGTCGACTACAGAGAATGCGGCGTATCAAGTTCTCCAACAAAACAATAGTTTTATCATATCTACACTAAATAAAATCTTATCTGATGAAAACTATCTCTTGAAAATTATTGCAGTATTCGACTCTAAACTAATTTCTGAAAAGGAGACATTGAATGAATACAAACAATTGTACACCATTTCTTCTGAAAGTTTGGTATATGGAATCAGATGCGTTAGTAATCTGGATATATCATCTGTTCAACTGAGTAACAATAAATACGTTCTCTTTGTTAAGAAAATGCTACCTAAAATCATACTGTTTCAGAATAACGACATCAACGCACAACAATTTGCTAATGTTATTTCTAAAATTTATACTCTGATTTATAGACAATTGACGTCGAATGTCGATGTTGGATGCCTATTAACAGACACCATAGAATCTACCAAAACTAAAATATCTATAGAAAAAATTAAACAGACGGGTATTAATAATGTTCAAAGTCTTATCAAATTCATATCTGATAACAAGAAAGAATATAAGACAATAATCTCTGAAGAATATCTATCGAAGGAAGATAGAATCATTACTATTTTGCAAAATATCGTTAATGAACACGATATAAAGTACGACAATAAACTGCTGAATATGAGAGACTTGATTGTGACATTTAGAGAACGATATTCGTATAAATTC
>KJ642614
ATGGACAAACTTAGAGTTCTATACGATGAGTTCGTCACCATTAGTAAAGATAATCTTGAACGCGAGACTGGTCTTAGCGCATCAGATGTTGATATGGATTTTGATTTAAACATTTTTATGACGTTGGTTCCAGTCTTGGAGAAAAAGGTATGTGTTATCACACCAACTATAGAAGATGATAAAATCGTAACTATGATGAAATATTGTAGTTATCAGAGTTTTTCATTCTGGTTCCTTAAATCTGGTGCCGTTGTGAAATCGGTATATAATAAACTAGATGATGTGGAAAAAGAAAAGTTTGTAGCCACATTTAGAGACATGTTGCTTAATGTACAAACTCTAATTTCTCTTAACTCTATGTATACTAGACTGCGTCAAGATACCGAAGATATAGTATCCGATTCCAAAAAAATAATAGAGATTGTTTCCCATTTGAGAGCGTCGACTACAGAGAATGCGGCGTATCAAGTTCTCCAACAAAACAATAGTTTTATCATATCTACACTAAATAAAATCTTATCTGATGAAAACTATCTCTTGAAAATTATTGCAGTATTCGACTCTAAACTAATTTCTGAAAAGGAGACATTGAATGAATACAAACAATTGTACACCATTTCTTCTGAAAGTTTGGTATATGGAATTAGATGCGTTAGTAATCTGGATATATCATCTGTTCAACTGAGTAACAATAAATACGTTCTCTTTGTTAAGAAAATGCTACCTAAAATCATACTGTTTCAGAATAACGACATCAACGCACAACAATTTGCTAATGTTATTTCTAAAATTTATACTCTGATTTATAGACAATTGACGTCGAATGTCGATGTTGGATGCCTATTAACAGACACCATAGAATCTACCAAAACTAAAATATCTATAGAAAAAATTAAACAGACGGGTATTAATAATGTTCAAAGTCTTATCAAATTCATATCGGATAACAAGAAAGAATATAAGACAATAATCTCTGAAGAATATCTATCGAAGGAAGATAGAATCATTACTATTTTGCAAAATATCGTTAATGAACACGATATAAAGTACGACAATAAACTGCTGAATATGAGAGACTTGATTGTGACATTTAGAGAACGATATTCGTATAAATTC
>OP351286
ATGGACAAACTTAGAGTTCTATACGATGAGTTCGTCACCATTAGTAAAGATAATCTTGAACGCGAGACTGGTCTTAGCGCATCAGATGTTGATATGGATTTTGATTTAAACATTTTTATGACGTTGGTTCCAGTCTTGGAGAAAAAGGTATGTGTTATCACACCAACTATAGAAGATGATAAAATCGTAACTATGATGAAATATTGTAGTTATCAGAGTTTTTCATTCTGGTTCCTTAAATCTGGTGCCGTTGTGAAATCGGTATATAATAAACTAGATGATGTGGAAAAAGAAAAGTTTGTAGCCACATTTAGAGACATGTTGCTTAATGTACAAACTCTAATTTCTCTTAACTCTATGTATACTAGACTGCGTCAAGATACCGAAGATATAGTATCCGATTCCAAAAAAATAATAGAGATTGTTTCCCATTTGAGAGCGTCGACTACAGAGAATGCGGCGTATCAAGTTCTCCAACAAAACAATAGTTTTATCATATCTACACTAAATAAAATCTTATCTGATGAAAACTATCTCTTGAAAATTATTGCAGTATTCGACTCTAAACTAATTTCTGAAAAGGAGACATTGAATGAATACAAACAATTGTACACCATTTCTTCTGAAAGTTTGGTATATGGAATCAGATGCGTTAGTAATCTGGATATATCATCTGTTCAACTGAGTAACAATAAATACGTTCTCTTTGTTAAGAAAATGCTACCTAAAATCATACTGTTTCAGAATAACGACATCAACGCACAACAATTTGCTAATGTTATTTCTAAAATTTATACTCTGATTTATAGACAATTGACGTCGAATGTCGATGTTGGATGCCTATTAACAGACACCATAGAATCTACCAAAACTAAAATATCTATAGAAAAAATTAAACAGACGGGTATTAATAATGTTCAAAGTCTTATCAAATTCATATCGGATAACAAGAAAGAATATAAGACAATAATCTCTGAAGAATATCTATCGAAGGAAGATAGAATCATTACTATTTTGCAAAATATCGTTAATGAACACGATATAAAGTACGACAATAAATTGCTGAATATGAGAGACTTGATTGTGACATTTAGAGAACGATATTCGTATAAATTC
>OP331336
ATGGACAAACTTAGAGTTCTATACGATGAGTTCGTCACCATTAGTAAAGATAATCTTGAACGCGAGACTGGTCTTAGCGCATCAGATGTTGATATGGATTTTGATTTAAACATTTTTATGACGTTGGTTCCAGTCTTGGAGAAAAAGGTATGTGTTATCACACCAACTATAGAAGATGATAAAATCGTAACTATGATGAAATATTGTAGTTATCAGAGTTTTTCATTCTGGTTCCTTAAATCTGGTGCCGTTGTGAAATCGGTATATAATAAACTAGATGATGTGGAAAAAGAAAAGTTTGTAGCCACATTTAGAGACATGTTGCTTAATGTACAAACTCTAATTTCTCTTAACTCTATGTATACTAGACTGCGTCAAGATACCGAAGATATAGTATCCGATTCCAAAAAAATAATAGAGATTGTTTCCCATTTGAGAGCGTCGACTACAGAGAATGCGGCGTATCAAGTTCTCCAACAAAACAATAGTTTTATCATATCTACACTAAATAAAATCTTATCTGATGAAAACTATCTCTTGAAAATTATTGCAGTATTCGACTCTAAACTAATTTCTGAAAAGGAGACATTGAATGAATACAAACAATTGTACACCATTTCTTCTGAAAGTTTGGTATATGGAATCAGATGCGTTAGTAATCTGGATATATCATCTGTTCAACTGAGTAACAATAAATACGTTCTCTTTGTTAAGAAAATGCTACCTAAAATCATACTGTTTCAGAATAACGACATCAACGCACAACAATTTGCTAATGTTATTTCTAAAATTTATACTCTGATTTATAGACAATTGACGTCGAATGTCGATGTTGGATGCCTATTAACAGACACCATAGAATCTACCAAAACTAAAATATCTATAGAAAAAATTAAACAGACGGGTATTAATAATGTTCAAAGTCTTATCAAATTCATATCGGATAACAAGAAAGAATATAAGACAATAATCTCTGAAGAATATCTATCGAAGGAAGATAGAATCATTACTATTTTGCAAAATATCGTTAATGAACACGATATAAAGTACGACAATAAACTGCTGAATATAAGAGACTTGATTGTGACATTTAGAGAACGATATTCGTATAAATTC
>OP263628
ATGGACAAACTTAGAGTTCTATACGATGAGTTCGTCACCATTAGTAAAGATAATCTTGAACGCGAGACTGGTCTTAGCGCATCAGATGTTGATATGGATTTTGATTTAAACATTTTTATGACGTTGGTTCCAGTCTTGGAGAAAAAGGTATGTGTTATCACACCAACTATAGAAGATGATAAAATCGTAACTATGATGAAATATTGTAGTTATCAGAGTTTTTCATTCTGGTTCCTTAAATCTGGTGCCGTTGTGAAATCGGTATATAATAAACTAGATGATGTGGAAAAAGAAAAGTTTGTAGCCACATTTAGAGACATGTTGCTTAATGTACAAACTCTAATTTCTCTTAACTCTATGTATACTAGACTGCGTCAAGATACCGAAGATATAGTATCCGATTCCAAAAAAATAATAGAGATTGTTTCCCATTTGAGAGCGTCGACTACAGAGAATGCGGCGTATCAAGTTCTCCAACAAAACAATAGTTTTATCATATCTACACTAAATAAAATCTTATCTGATGAAAACTATCTCTTGAAAATTATTGCAGTATTCGACTCTAAACTAATTTCTGAAAAGGAGACATTGAATGAATACAAACAATTGTACACCATTTCTTCTGAAAGTTTGGTATATGGAATCAGATGCGTTAGTAATCTGGATATATCATCTGTTCAACTGAGTAACAATAAATACGTTCTCTTTGTTAAGAAAATGCTACCTAAAATCATACTGTTTCAGAATAACGACATCAACGCACAACAATTTGCTAATGTTATTTCTAAAATTTATACTCTGATTTATAGACAATTGACGTCGAATGTCGATGTTGGATGCCTATTAACAGACACCATAGAATCTACCAAAACTAAAATATCTATAGAAAAAATTAAACAGACAGGTATTAATAATGTTCAAAGTCTTATCAAATTCATATCGGATAACAAGAAAGAATATAAGACAATAATCTCTGAAGAATATCTATCGAAGGAAGATAGAATCATTACTATTTTGCAAAATATCGTTAATGAACACGATATAAAGTACGACAATAAACTGCTGAATATGAGAGACTTGATTGTGACATTTAGAGAACGATATTCGTATAAATTC
>OP215260
ATGGACAAACTTAGAGTTCTATACGATGAGTTCGTCACCATTAGTAAAGATAATCTTGAACGCGAGACTGGTCTTAGCGCATCAGATGTTGATATGGATTTTGATTTAAACATTTTTATGACGTTGGTTCCAGTCTTGGAGAAAAAGGTATGTGTTATCACACCAACTATAGAAGATGATAAAATCGTAACTATGATGAAATATTGTAGTTATCAGAGTTTTTCATTCTGGTTCCTTAAATCTGGTGCCGTTGTGAAATCGGTATATAATAAACTAGATGATGTGGAAAAAGAAAAGTTTGTAGCCACATTTAGAGACATGTTGCTTAATGTACAAACTCTAATTTCTCTTAACTCTATGTATACTAGACTGCGTCAAGATACCGAAGATATAGTATCCGATTCCAAAAAAATAATAGAGATTGTTTCCCATTTGAGAGCGTCGACTACAGAGAATGCGGCGTATCAAGTTCTCCAACAAAACAATAGTTTTATCATATCTACACTAAATAAAATCTTATCTGATGAAAACTATCTCTTGAAAATTATTGCAGTATTCGACTCTAAACTAATTTCTGAAAAGGAGACATTGAATGAATACAAACAATTGTACACCATTTCTTCTGAAAGTTTGGTATATGGAATCAGATGCGTTAGTAATCTGGATATATCATCTGTTCAACTGAGTAACAATAAATACGTTCTCTTTGTTAAGAAAATGCTACCTAAAATCATACTGTTTCAGAATAACGACATCAACGCACAACAATTTGCTAATGTTATTTCTAAAATTTATACTCTGATTTATAGACAATTGACGTCGAATGTCGATGTTGGATGCCTATTAACAGACACCATAGAATCTACCAAAACTAAAATATCTATAGAAAAAATTAAACAGACGGGTATTAATAATGTTCAAAGTCTTATCAAATTTATATCGGATAACAAGAAAGAATATAAGACAATAATCTCTGAAGAATATCTATCGAAGGAAGATAGAATCATTACTATTTTGCAAAATATCGTTAATGAACACGATATAAAGTACGACAATAAACTGCTGAATATGAGAGACTTGATTGTGACATTTAGAGAACGATATTCGTATAAATTC
>ON674051
ATGGACAAACTTAGAGTTCTATACGATGAGTTCGTCACCATTAGTAAAGATAATCTTGAACGCGAGACTGGTCTTAGCGCATCAGATGTTGATATGGATTTTGATTTAAACATTTTTATGACGTTGGTTCCAGTCTTGGAGAAAAAGGTATGTGTTATCACACCAACTATAGAAGATGATAAAATCGTAACTATGATGAAATATTGTAGTTATCAGAGTTTTTCATTCTGGTTCCTTAAATCTGGTGCCGTTGTGAAATCGGTATATAATAAACTAGATGATGTGGAAAAAGAAAAGTTTGTAGCCACATTTAGAGACATGTTGCTTAATGTACAAACTCTAATTTCTCTTAACTCTATGTATACTAGACTGCGTCAAGATACCGAAGATATAGTATCCGATTCCAAAAAAATAATAGAGATTGTTTCCCATTTGAGAGCGTCGACTACAGAGAATGCGGCGTATCAAGTTCTCCAACAAAACAATAGTTTTATCATATCTACACTAAATAAAATCTTATCTGATGAAAACTATCTCTTGAAAATTATTGCAGTATTCGACTCTAAACTAATTTCTGAAAAGGAGACATTGAATGAATACAAACAATTGTACACCATTTCTTCTGAAAGTTTGGTATATGGAATCAGATGCGTTAGTAATCTGGATATATCATCTGTTCAACTGAGTAACAATAAATACGTTCTCTTTGTTAAGAAAATGCTACCTAAAATCATACTGTTTCAGAATAACGACATCAACGCACAACAATTTGCTAATGTTATTTCTAAAATTTATACTCTGATTTATAGACAATTGACGTCGAATGTCGATGTTGGATGCCTATTAACAGACACCATAGAATCTACCAAAACTAAAATATCTATAGAAAAAATTAAACAGACGGGTATTAATAATGTTCAAAGTCTTATCAAATTCATATCGGATAACAAGAAAGAATATAAGACAATAATCTCTGAAGAATATCTATCGAAGGAAAATAGAATCATTACTATTTTGCAAAATATCGTTAATGAACACGATATAAAGTACGACAATAAACTGCTGAATATGAGAGACTTGATTGTGACATTTAGAGAACGATATTCGTATAAATTC
>OP303795
ATGGACAAACTTAGAGTTCTATACGATGAGTTCGTCACCATTAGTAAAGATAATCTTGAACGCGAGACTGGTCTTAGCGCATCAGATGTTGATATGGATTTTGATTTAAACATTTTTATGACGTTGGTTCCAGTCTTGGAGAAAAAGGTATGTGTTATCACACCAACTATAGAAGATGATAAAATCGTAACTATGATGAAATATTGTAGTTATCAGAGTTTTTCATTCTGGTTCCTTAAATCTGGTGCCGTTGTAAAATCGGTATATAATAAACTAGATGATGTGGAAAAAGAAAAGTTTGTAGCCACATTTAGAGACATGTTGCTTAATGTACAAACTCTAATTTCTCTTAACTCTATGTATACTAGACTGCGTCAAGATACCGAAGATATAGTATCCGATTCCAAAAAAATAATAGAGATTGTTTCCCATTTGAGAGCGTCGACTACAGAGAATGCGGCGTATCAAGTTCTCCAACAAAACAATAGTTTTATCATATCTACACTAAATAAAATCTTATCTGATGAAAACTATCTCTTGAAAATTATTGCAGTATTCGACTCTAAACTAATTTCTGAAAAGGAGACATTGAATGAATACAAACAATTGTACACCATTTCTTCTGAAAGTTTGGTATATGGAATCAGATGCGTTAGTAATCTGGATATATCATCTGTTCAACTGAGTAACAATAAATACGTTCTCTTTGTTAAGAAAATGCTACCTAAAATCATACTGTTTCAGAATAACGACATCAACGCACAACAATTTGCTAATGTTATTTCTAAAATTTATACTCTGATTTATAGACAATTGACGTCGAATGTCGATGTTGGATGCCTATTAACAGACACCATAGAATCTACCAAAACTAAAATATCTATAGAAAAAATTAAACAGACGGGTATTAATAATGTTCAAAGTCTTATCAAATTCATATCGGATAACAAGAAAGAATATAAGACAATAATCTCTGAAGAATATCTATCGAAGGAAGATAGAATCATTACTATTTTGCAAAATATCGTTAATGAACACGATATAAAGTACGACAATAAATTGCTGAATATGAGAGACTTGATTGTGACATTTAGAGAACGATATTCGTATAAATTC
