# Supplementary material for: Evolutionary dissection of monkeypox virus: Positive Darwinian selection drives the adaptation of virus–host interaction proteins
Source: Front Cell Infect Microbiol. 2023 Jan 13;12:1083234. doi: 10.3389/fcimb.2022.1083234 (PMC9880225; doi:10.3389/fcimb.2022.1083234)
Supplement: Supplementary file 1 [file DataSheet_1.zip › Dataset_MPXV_coding_gene_allleles/MPXVgp118.fas]

>MT903346
ATGCGATATATAGTGAGTCCGCAATTGGTATTACAGGTGGGTAAGGGGCAGGAGGTAGAACGAGCCCTATATCTCACTCCATATGATTACATAGATGAGAAGTCGCCTATATATTATTTCTTACGAAGTCATTTAAATATACAACGGCCGGAAATAGTTAAGAGACATATTTTATTAACGCTTCGAATGACTCAATTAAAGGGATATTTAGGAAATTTGTTAGATATTAAGGACGATATTATTATCTATTCTCATAAGAATAATTTGGAATATAGTTACGTTGATAATACTATTTTTAATCCTTTCGTATATACTCAGAAAAAAACACTACTAAAAAACGATAGCTTTTTATACAATGTATATTCTGGAGCGTGTGACTTTTTGGTTATCTGGGTGGCCAGAGCGTGCGATACATCTATTCCGGAATTTGGATCGTACGAAGATGTAGATAATAATATTATCAAGTTTGAAACAATGTTGATGGAAGTATTTCCACAACTAGATTTGGACATTACTGTAGAATCAAAGTTTAACAATATATTTCGTACCAATCTAAAACTAACTGGGTTAAAAAAGATCATTCAGCGAGTTCAAGACTTGGACATTAATTATAAGTCGTTGTTATCTAGATACGATGAACACTTTATTAATATGACAGGTAATCATTTTATTCTAAACGATGAACAGTTAAATCTCTCCATTTGGGACTTGGATAGTACATTAGCATTATCTAGCGATGGCGATACCGTGATGATTAATAACGTAAAACTATTTACAGATCTTGTGTCCGATATAGATACACAAATGGAACGCATCAAGGGAGATATAACGTATAAGGTACATTTGGCGACTCCTATCAATTCTAGAATAAAATTGGATATCGAGACTAGCTTCATTTTTATAGAGACGGCGACTAATAATATTTTACTATCATCGGATAAAAAAATATCTATCATTTTGGCAAAAAACCATATATCTATTAAAGTGAAAAACCATATTCCTAACATAGAAAAATATTTTACATTTTTAGTTATTGCCATTAATGCCATGTTTAATAGCGTTCAAAAGTCTTCTGATTTTACCAAAGTGGAAACTGTTTACTGGTCTAGGATATGTCAAAATACAAAGAATAAGAATAGAAAACCCATTATTATTAATTATCTAGATCCTGGAATGAAAAAAATCAGTAACAACTTTTACAGATCCGATGAGAAAGAAGTCTTTATTAATGATAACGGTATAATGTTTACATGCATTGATCCTTTGGGGAAATATAATAAAGTGGGATTTCTTAATATATTTCATGATATGCGGAAATATTGTATCCCTTGTTGTTTTCTACATGATCAATCTCATCGAAGTACATTTTCATCGTGTGTTCATCAAATCGACGTTGAGAAAAAGATAGTAAGTCCGTATATCCTTAATTTTGGTAAAGTCGTAACAGAATCCAAAATGTCATTTCTCCCTATTATCTTTGACGCCTTCTTAAATGATGGAATGACTGCTAATATGGAACAAGATAATAAACGGCTAAAGGAAACTAGTGGATATCATATAGTTAGATGTTGTGCTGGTGATGATATAGTTCGTTTACGAACTATATCTGATATTATTCAGTTTGTAAACGAGGATAAAAATATTCTTATAGTTAACGACATGATATATTTTCCAATGAACGCGACCGATATAGGAAAGAAAATACATATACTCATTCAAGAAATAGTTCATGAGGTAATGATAGTAAAAAAGAAAGAGTCTAGTGATAAAATCGATTTTTTCCCACCCAACTATAAGTTATTGAAGGATCTATTTCCAAAACAAACTATTCAAACTCCTATTCACTCTGACGCAGGAATGGTGTTAACAACCGATGGATTCTACATAGATGGAAAACTTTTTAACGAAGATCTGTCGTCTAAATACGTTACATTTACAAAAAATGTTATCGCGTCTGATGCCGTAACTAAATATTTTTCTCCTTTGTTTAAATACGTTATTTCAGAAGCTAAAGATAGATTTATCAAAACGTGGATGATTAATATTATGATACATATGAACGTAGATCCTAATAATATAATACCGACGTTAGAAAAATACTATCCCAACTCTGGAAGAGCACAAATAAAT
>MN648051
ATGCGATATATAGTGAGTCCGCAATTGGTATTACAGGTGGGTAAGGGGCAGGAGGTAGAACGAGCCCTATATCTCACTCCATATGATTACATAGATGAGAAGTCGCCTATATATTATTTCTTACGAAGTCATTTAAATATACAACGGCCGGAAATAGTTAAGAGACATATTTTATTAACGCTTCGAATGACTCAATTAAAGGGATATTTAGGAAATTTGTTAGATATTAAGGACGATATTATTATCTATTCTCATAAGAATAATTTGGAATATAGTTACGTTGATAATACTATTTTTAATCCTTTCGTATATACTCAGAAAAAAACACTACTAAAAAACGATAGCTTTTTATACAATGTATATTCTGGAGCGTGTGACTTTTTGGTTATCTGGGTGGCCAGAGCGTGCGATACATCTATTCCGGAATTTGGATCGTACGAAGATGTAGATAATAATATTATCAAGTTTGAAACAATGTTGATGGAAGTATTTCCACAACTAGATTTGGACATTACTGTAGAATCAAAGTTTAACAATATATTTCGTACCAATCTAAAACTAACTGGGTTAAAAAAGATCATTCAGCGAGTTCAAGACTTGGACATTAATTATAAGTCGTTGTTATCTAGATACGATGAACACTTTATTAATATGACAGGTAATCATTTTATTCTAAACGATGAACAGTTAAATCTCTCCATTTGGGACTTGGATAGTACATTAGCATTATCTAGCGATGGCGATACCGTGATGATTAATAACGTAAAACTATTTACAGATCTTGTGTCCGATATAGATACACAAATGGAACGCATCAAGGGAGATATAACGTATAAGGTACATTTGGCGACTCCTATCAATTCTAGAATAAAATTGGATATCGAGACTAGCTTCATTTTTATAGAGACGGCGACTAATAATATTTTACTATCATCGGATAAAAAAATATCTATCATTTTGGCAAAAAACCATATATCTATTAAAGTGAAAAACCATATTCCTAACATAGAAAAATATTTTACATTTTTAGTTATTGCCATTAATGCCATGTTTAATAGCGTTCAAAAGTCTTCTGATTTTACCAAAGTGGAAACTGTTTACTGGTCTAGGATATGTCAAAATACAAAGAATAAGAATAGAAAACCCATTATTATTAATTATCTAGATCCTGGAATGAAAAAAATCAGTAACAACTTTTACAGATCCGATGAGAAAGAAGTCTTTATTAATGATAACGGTATAATGTTTACATGCATTGATCCTTTGGGGAAATATAATAAAGTGGGATTTCTTAATATATTTCATGATATGCGGAAATATTGTATCCCTTGTTGTTTTCTACATGATCAATCTCATCGAAGTACATTTTCATCGTGTGTTCATCAAATCGACGTTGAGAAAAAGATAGTAAGTCCGTATATCCTTAATTTTGGTAAAGTCGTAACAGAATCCAAAATGTCATTTCTCCCTATTATCTTTGACGCCTTCTTAAATGATGGAATGACTGCTAATATGGAACAAGATAATAAACGGCTAAAGGAAACTAGTGGATATCATATAGTTAGATGTTGTGCTGGTGATGATATAGTTCGTTTACGAACTATATCTGATATTATTCAGTTTGTAAACGAGGATAAAAATATTCTTATAGTTAACGACATGATATATTTTCCAATGAACGCGACCGATATAGGAAAGAAAATACATATACTCATTCAAGAAATAGTTCATGAGGTAATGATAGTAAAAAAGAAAGAGTCTAGTGATAAAATCGATTTTTTCCCACCCAACTATAAGTTATTGAAGGATCTATTTCCAAAACAAACTATTCAAACTCCTATTCACTCTGACGCGGGAATGGTGTTAACAACCGATGGATTCTACATAGATGGAAAACTTTTTAACGAAGATCTGTCGTCTAAATACGTTACATTTACAAAAAATGTTATCGCGTCTGATGCCGTAACTAAATATTTTTCTCCTTTGTTTAAATACGTTATTTCAGAAGCTAAAGATAGATTTATCAAAACGTGGATGATTAATATTATGATACATATGAACGTAGATCCTAATAATATAATACCGACGTTAGAAAAATACTATCCCAACTCTGGAAGAGCACAAATAAAT
>KJ642615
ATGCGATATATAGTGAGTCCGCAATTGGTATTACAGGTGGGTAAGGGGCAGGAGGTAGAACGAGCCCTATATCTCACTCCATATGATTACATAGATGAGAAGTCGCCTATATATTATTTCTTACGAAGTCATTTAAATATACAACGGCCGGAAATAGTTAAGAGACATATTTTATTAACGCTTCGAATGACTCAATTAAAGGGATATTTAGGAAATTTGTTAGATATTAAGGACGATATTATTATCTATTCTCATAAGAATAATTTGGAATATAGTTACGTTGATAATACTATTTTTAATCCTTTCGTATATACTCAGAAAAAAACACTACTAAAAAACGATAGCTTTTTATACAATGTATATTCTGGAGCGTGTGACTTTTTGGTTATCTGGGTGGCCAGAGCGTGCGATACATCTATTCCGGAATTTGGATCGTATGAAGATGTAGATAATAATATTATCAAGTTTGAAACAATGTTGATGGAAGTATTTCCACAACTAGATTTGGACATTACTGTAGAATCAAAGTTTAACAATATATTTCGTACCAATCTAAAACTAACTGGGTTAAAAAAGATCATTCAGCGAGTTCAAGACTTGGACATTAATTATAAGTCGTTGTTATCTAGATACGATGAACACTTTATTAATATGACAGGTAATCATTTTATTCTAAACGATGAACAGTTAAATCTCTCCATTTGGGACTTGGATAGTACATTAGCATTATCTAGCGATGGCGATACCGTGATGATTAATAACGTAAAACTATTTACAGATCTTGTGTCCGATATAGATACACAAATGGAACGCATCAAGGGAGATATAACGTATAAGGTACATTTGGCGACTCCTATCAATTCTAGAATAAAATTGGATATCGAGACTAGCTTCATTTTTATAGAGACGGCGACTAATAATATTTTACTATCATCGGATAAAAAAATATCTATCATTTTGGCAAAAAACCATATATCTATTAAAGTGAAAAACCATATTCCTAACATAGAAAAATATTTTACATTTTTAGTTATTGCCATTAATGCCATGTTTAATAGCGTTCAAAAGTCTTCTGATTTTACCAAAGTGGAAACTGTTTACTGGTCTAGGATATGTCAAAATACAAAGAATAAGAATAGAAAACCCATTATTATTAATTATCTAGATCCTGGAATGAAAAAAATCAGTAACAACTTTTACAGATCCGATGAGAAAGAAGTCTTTATTAATGATAACGGTATAATGTTTACATGCATTGATCCTTTGGGGAAATATAATAAAGTGGGATTTCTTAATATATTTCATGATATGCGGAAATATTGTATCCCTTGTTGTTTTCTACATGATCAATCTCATCGAAGTACATTTTCATCGTGTGTTCATCAAATCGACGTTGAGAAAAAGATAGTAAGTCCGTATATCCTTAATTTTGGTAAAGTCGTAACAGAATCCAAAATGTCATTTCTCCCTATTATCTTTGACGCCTTCTTAAATGATGGAATGACTGCTAATATGGAACAAGATAATAAACGGCTAAAGGAAACTAGTGGATATCATATAGTTAGATGTTGTGCTGGTGATGATATAGTTCGTTTACGAACTATATCTGATATTATTCAGTTTGTAAACGAGGATAAAAATATTCTTATAGTTAACGACATGATATATTTTCCAATGAACGCGACCGATATAGGAAAGAAAATACATATACTCATTCAAGAAATAGTTCATGAGGTAATGATAGTAAAAAAGAAAGAGTCTAGTGATAAAATCGATTTTTTCCCACCCAACTATAAGTTATTGAAGGATCTATTTCCAAAACAAACTATTCAAACTCCTATTCACTCTGACGCGGGAATGGTGTTAACAACCGATGGATTCTACATAGATGGAAAACTTTTTAACGAAGATCTGTCGTCTAAATACGTTACATTTACAAAAAATGTTATCGCGTCTGATGCCGTAACTAAATATTTTTCTCCTTTGTTTAAATACGTTATTTCAGAAGCTAAAGATAGATTTATCAAAACGTGGATGATTAATATTATGATACATATGAACGTAGATCCTAATAATATAATACCGACGTTAGAAAAATACTATCCCAACTCTGGAAGAGCACAAATAAAT
>OP245358
ATGCGATATATAGTGAGTCCGCAATTGGTATTACAGGTGGGTAAGGGGCAGGAGGTAGAACGAGCCCTATATCTCACTCCATATGATTACATAGATGAGAAGTCGCCTATATATTATTTCTTACAAAGTCATTTAAATATACAACGGCCGGAAATAGTTAAGAGACATATTTTATTAACGCTTCGAATGACTCAATTAAAGGGATATTTAGGAAATTTGTTAGATATTAAGGACGATATTATTATCTATTCTCATAAGAATAATTTGGAATATAGTTACGTTGATAATACTATTTTTAATCCTTTCGTATATACTCAGAAAAAAACACTACTAAAAAACGATAGCTTTTTATACAATGTATATTCTGGAGCGTGTGACTTTTTGGTTATCTGGGTGGCCAGAGCGTGCGATACATCTATTCCGGAATTTGGATCGTACGAAGATGTAGATAATAATATTATCAAGTTTGAAACAATGTTGATGGAAGTATTTCCACAACTAGATTTGGACATTACTGTAGAATCAAAGTTTAACAATATATTTCGTACCAATCTAAAACTAACTGGGTTAAAAAAGATCATTCAGCGAGTTCAAGACTTGGACATTAATTATAAGTCGTTGTTATCTAGATACGATGAACACTTTATTAATATGACAGGTAATCATTTTATTCTAAACGATGAACAGTTAAATCTCTCCATTTGGGACTTGGATAGTACATTAGCATTATCTAGCGATGGCGATACCGTGATGATTAATAACGTAAAACTATTTACAGATCTTGTGTCCGATATAGATACACAAATGGAACGCATCAAGGGAGATATAACGTATAAGGTACATTTGGCGACTCCTATCAATTCTAGAATAAAATTGGATATCGAGACTAGCTTCATTTTTATAGAGACGGCGACTAATAATATTTTACTATCATCGGATAAAAAAATATCTATCATTTTGGCAAAAAACCATATATCTATTAAAGTGAAAAACCATATTCCTAACATAGAAAAATATTTTACATTTTTAGTTATTGCCATTAATGCCATGTTTAATAGCGTTCAAAAGTCTTCTGATTTTACCAAAGTGGAAACTGTTTACTGGTCTAGGATATGTCAAAATACAAAGAATAAGAATAGAAAACCCATTATTATTAATTATCTAGATCCTGGAATGAAAAAAATCAGTAACAACTTTTACAGATCCGATGAGAAAGAAGTCTTTATTAATGATAACGGTATAATGTTTACATGCATTGATCCTTTGGGGAAATATAATAAAGTGGGATTTCTTAATATATTTCATGATATGCGGAAATATTGTATCCCTTGTTGTTTTCTACATGATCAATCTCATCGAAGTACATTTTCATCGTGTGTTCATCAAATCGACGTTGAGAAAAAGATAGTAAGTCCGTATATCCTTAATTTTGGTAAAGTCGTAACAGAATCCAAAATGTCATTTCTCCCTATTATCTTTGACGCCTTCTTAAATGATGGAATGACTGCTAATATGGAACAAGATAATAAACGGCTAAAGGAAACTAGTGGATATCATATAGTTAGATGTTGTGCTGGTGATGATATAGTTCGTTTACGAACTATATCTGATATTATTCAGTTTGTAAACGAGGATAAAAATATTCTTATAGTTAACGACATGATATATTTTCCAATGAACGCGACCGATATAGGAAAGAAAATACATATACTCATTCAAGAAATAGTTCATGAGGTAATGATAGTAAAAAAGAAAGAGTCTAGTGATAAAATCGATTTTTTCCCACCCAACTATAAGTTATTGAAGGATCTATTTCCAAAACAAACTATTCAAACTCCTATTCACTCTGACGCGGGAATGGTGTTAACAACCGATGGATTCTACATAGATGGAAAACTTTTTAACGAAGATCTGTCGTCTAAATACGTTACATTTACAAAAAATGTTATCGCGTCTGATGCCGTAACTAAATATTTTTCTCCTTTGTTTAAATACGTTATTTCAGAAGCTAAAGATAGATTTATCAAAACGTGGATGATTAATATTATGATACATATGAACGTAGATCCTAATAATATAATACCGACGTTAGAAAAATACTATCCCAACTCTGGAAGAGCACAAATAAAT
>OP215234
ATGCGATATATAGTGAGTCCGCAATTGGTATTACAGGTGGGTAAGGGGCAGGAGGTAGAACGAGCCCTATATCTCACTCCATATGATTACATAGATGAGAAGTCGCCTATATATTATTTCTTACGAAGTCATTTAAATATACAACGGCCGGAAATAGTTAAGAGACATATTTTATTAACGCTTCGAATGACTCAATTAAAGGGATATTTAGGAAATTTGTTAGATATTAAGGACGATATTATTATCTATTCTCATAAGAATAATTTGGAATATAGTTACGTTGATAATACTATTTTTAATCCTTTCGTATATACTCAGAAAAAAACACTACTAAAAAACGATAGCTTTTTATACAATGTATATTCTGGAGCGTGTGACTTTTTGGTTATCTGGGTGGCCAGAGCGTGCGATACATCTATTCCGGAATTTGGATCGTACGAAGATGTAGATAATAATATTATCAAGTTTGAAACAATGTTGATGGAAGTATTTCCACAACTAGATTTGGACATTACTGTAGAATCAAAGTTTAACAATATATTTCGTACCAATCTAAAACTAACTGGGTTAAAAAAGATCATTCAGCGAGTTCAAGACTTGGACATTAATTATAAGTCGTTGTTATCTAGATACGATGAACACTTTATTAATATGACAGGTAATCATTTTATTCTAAACGATGAACAGTTAAATCTCTCCATTTGGGACTTGGATAGTACATTAGCATTATCTAGCGATGGCGATACCGTGATGATTAATAACGTAAAACTATTTACAGATCTTGTGTCCGATATAGATACACAAATGGAACGCATCAAGGGAGATATAACGTATAAGGTACATTTGGCGACTCCTATCAATTCTAGAATAAAATTGGATATCGAGACTAGCTTCATTTTTATAGAGACGGCGACTAATAATATTTTACTATCATCGGATAAAAAAATATCTATCATTTTGGCAAAAAACCATATATCTATTAAAGTGAAAAACCATATTCCTAACATAGAAAAATATTTTACATTTTTAGTTATTGCCATTAATGCCATGTTTAATAGCGTTCAAAAGTCTTCTGATTTTACCAAAGTGGAAACTGTTTACTGGTCTAGGATATGTCAAAATACAAAGAATAAGAATAGAAAACCCATTATTATTAATTATCTAGATCCTGGAATGAAAAAAATCAGTAACAACTTTTACAGATCCGATGAGAAAGAAGTCTTTATTAATGATAACGGTATAATGTTTACATGCATTGATCCTTTGGGGAAATATAATAAAGTGGGATTTCTTAATATATTTCATGATATGCGGAAATATTGTATCCCTTGTTGTTTTCTACATGATCAATCTCATCGAAGTACATTTTCATCGTGTGTTCATCAAATCGACGTTGAGAAAAAGATAGTAAGTCCGTATATCCTTAATTTTGGTAAAGTCGTAACAGAATCCAAAATGTCATTTCTCCCTATTATCTTTGACGCCTTCTTAAATGATGGAATGACTGCTAATATGGAACAAGATAATAAACGGCTAAAGGAAACTAGTGGATATCATATAGTTAGATGTTGTGCTGGTGATGATATAGTTCGTTTACGAACTATATCTGATATTATTCAGTTTGTAAACGAGGATAAAAATATTCTTATAGTTAACGACATGATATATTTTCCAATGAACGCGACCGATATAGGAAAGAAAATACATATACTCATTCAAGAAATAGTTCATGAGGTAATGATAGTAAAAAAGAAAGAGTCTAGTGATAAAATCGATTTTTTCCCACCCAACTATAAGTTATTGAAGGATCTATTTCCAAAACAAACTATTCAAACTCCTATTCACTCTGACGCGGGAATGGTGTTAACAACCGATGGATTCTACATAGATGGAAAACTTTTTAACGAAGATCTGTCGTCTAAATACGTTACATTTACAAAAAATGTTATCGCGTCTAATGCCGTAACTAAATATTTTTCTCCTTTGTTTAAATACGTTATTTCAGAAGCTAAAGATAGATTTATCAAAACGTGGATGATTAATATTATGATACATATGAACGTAGATCCTAATAATATAATACCGACGTTAGAAAAATACTATCCCAACTCTGGAAGAGCACAAATAAAT
>OP225960
ATGCGATATATAGTGAGTCCGCAATTGGTATTACAGGTGGGTAAGGGGCAGGAGGTAGAACGAGCCCTATATCTCACTCCATATGATTACATAGATGAGAAGTCGCCTATATATTATTTCTTACGAAGTCATTTAAATATACAACGGCCGGAAATAGTTAAGAGACATATTTTATTAACGCTTCGAATGACTCAATTAAAGGGATATTTAGGAAATTTGTTAGATATTAAGGACGATATTATTATCTATTCTCATAAGAATAATTTGGAATATAGTTACGTTGATAATACTATTTTTAATCCTTTCGTATATACTCAGAAAAAAACACTACTAAAAAACGATAGCTTTTTATACAATGTATATTCTGGAGCGTGTGACTTTTTGGTTATCTGGGTGGCCAGAGCGTGCGATACATCTATTCCGGAATTTGGATCGTACGAAGATGTAGATAATAATATTATCAAGTTTGAAACAATGTTGATGGAAGTATTTCCACAACTAGATTTGGACATTACTGTAGAATCAAAGTTTAACAATATATTTCGTACCAATCTAAAACTAACTGGGTTAAAAAAGATCATTCAGCGAGTTCAAGACTTGGACATTAATTATAAGTCGTTGTTATCTAGATACGATGAACACTTTATTAATATGACAGGTAATCATTTTATTCTAAACGATGAACAGTTAAATCTCTCCATTTGGGACTTGGATAGTACATTAGCATTATCTAGCGATGGCGATACCGTGATGATTAATAACGTAAAACTATTTACAGATCTTGTGTCCGATATAGATACACAAATGGAACGCATCAAGGGAGATATAACGTATAAGGTACATTTGGCGACTCCTATCAATTCTAGAATAAAATTGGATATCGAGACTAGCTTCATTTTTATAGAGACGGCGACTAATAATATTTTACTATCATCGGATAAAAAAATATCTATCATTTTGGCAAAAAACCATATATCTATTAAAGTGAAAAACCATATTCCTAACATAGAAAAATATTTTACATTTTTAGTTATTGCCATTAATGCCATGTTTAATAGCGTTCAAAAGTCTTCTGATTTTACCAAAGTGGAAACTGTTTACTGGTCTAGGATATGTCAAAATACAAAGAATAAGAATAGAAAACCCATTATTATTAATTATCTAGATCCTGGAATGAAAAAAATCAGTAACAACTTTTACAGATCCGATGAGAAAGAAGTCTTTATTAATGATAACGGTATAATGTTTACATGCATTGATCCTTTGGGGAAATATAATAAAGTGGGATTTCTTAATATATTTCATGATATGCGGAAATATTGTATCCCTTGTTGTTTTCTACATGATCAATCTCATCGAAGTACATTTTCATCGTGTGTTCATCAAATCGACGTTGAGAAAAAGATAGTAAGTCCGTATATCCTTAATTTTGGTAAAGTCGTAACAGAATCCAAAATGTCATTTCTCCCTATTATCTTTGACGCCTTCTTAAATGATGGAATGACTGCTAATATGGAACAAGATAATAAACGGCTAAAGGAAACTAGTGGATATCATATAGTTAGATGTTGTGCTGGTGATGATATAGTTCGTTTACGAACTATATCTGATATTATTCAGTTTGTAAACGAGGATAAAAATATTCTTATAGTTAACGACATGATATATTTTCCAATGAACGCGACCGATATAGGAAAGAAAATACATATACTCATTCAAGAAATAGTTCATGAGGTAATGATAGTAAAAAAGAAAGAGTCTAGTGATAAAATCGATTTTTTCCCACCCAACTATAAGTTATTGAAGGATCTATTTCCAAAACAAACTATTCAAACTCCTATTCACTCTGACGCGGGAATGGTGTTAACAACCGATGGATTCTACATAGATGGAAAACTTTTTAACGAAGATCTGTCGTCTAAATACGTTACATTTACAAAAAATGTTATCGCGTCTGATGCCGTAACTAAATATTTTTCTCCTTTGTTTAAATACGTTATTTCAGAAGCTAAAGATAGATTTATCAAAACGTGGATAATTAATATTATGATACATATGAACGTAGATCCTAATAATATAATACCGACGTTAGAAAAATACTATCCCAACTCTGGAAGAGCACAAATAAAT
>OP205119
ATGCGATATATAGTGAGTCCGCAATTGGTATTACAGGTGGGTAAGGGGCAGGAGGTAGAACGAGCCCTATATCTCACTCCATATGATTACATAGATGAGAAGTCGCCTATATATTATTTCTTACGAAGTCATTTAAATATACAACGGCCGGAAATAGTTAAGAGACATATTTTATTAACGCTTCGAATGACTCAATTAAAGGGATATTTAGGAAATTTGTTAGATATTAAGGACGATATTATTATCTATTCTCATAAGAATAATTTGGAATATAGTTACGTTGATAATACTATTTTTAATCCTTTCGTATATACTCAGAAAAAAACACTACTAAAAAACGATAGCTTTTTATACAATGTATATTCTGGAGCGTGTGACTTTTTGGTTATCTGGGTGGCCAGAGCGTGCGATACATCTATTCCGGAATTTGGATCGTACGAAGATGTAGATAATAATATTATCAAGTTTGAAACAATGTTGATGGAAGTATTTCCACAACTAGATTTGGACATTACTGTAGAATCAAAGTTTAACAATATATTTCGTACCAATCTAAAACTAACTGGGTTAAAAAAGATCATTCAGCGAGTTCAAGACTTGGACATTAATTATAAGTCGTTGTTATCTAGATACGATGAACACTTTATTAATATGACAGGTAATCATTTTATTCTAAACGATGAACAGTTAAATCTCTCCATTTGGGACTTGGATAGTACATTAGCATTATCTAGCGATGGCAATACCGTGATGATTAATAACGTAAAACTATTTACAGATCTTGTGTCCGATATAGATACACAAATGGAACGCATCAAGGGAGATATAACGTATAAGGTACATTTGGCGACTCCTATCAATTCTAGAATAAAATTGGATATCGAGACTAGCTTCATTTTTATAGAGACGGCGACTAATAATATTTTACTATCATCGGATAAAAAAATATCTATCATTTTGGCAAAAAACCATATATCTATTAAAGTGAAAAACCATATTCCTAACATAGAAAAATATTTTACATTTTTAGTTATTGCCATTAATGCCATGTTTAATAGCGTTCAAAAGTCTTCTGATTTTACCAAAGTGGAAACTGTTTACTGGTCTAGGATATGTCAAAATACAAAGAATAAGAATAGAAAACCCATTATTATTAATTATCTAGATCCTGGAATGAAAAAAATCAGTAACAACTTTTACAGATCCGATGAGAAAGAAGTCTTTATTAATGATAACGGTATAATGTTTACATGCATTGATCCTTTGGGGAAATATAATAAAGTGGGATTTCTTAATATATTTCATGATATGCGGAAATATTGTATCCCTTGTTGTTTTCTACATGATCAATCTCATCGAAGTACATTTTCATCGTGTGTTCATCAAATCGACGTTGAGAAAAAGATAGTAAGTCCGTATATCCTTAATTTTGGTAAAGTCGTAACAGAATCCAAAATGTCATTTCTCCCTATTATCTTTGACGCCTTCTTAAATGATGGAATGACTGCTAATATGGAACAAGATAATAAACGGCTAAAGGAAACTAGTGGATATCATATAGTTAGATGTTGTGCTGGTGATGATATAGTTCGTTTACGAACTATATCTGATATTATTCAGTTTGTAAACGAGGATAAAAATATTCTTATAGTTAACGACATGATATATTTTCCAATGAACGCGACCGATATAGGAAAGAAAATACATATACTCATTCAAGAAATAGTTCATGAGGTAATGATAGTAAAAAAGAAAGAGTCTAGTGATAAAATCGATTTTTTCCCACCCAACTATAAGTTATTGAAGGATCTATTTCCAAAACAAACTATTCAAACTCCTATTCACTCTGACGCGGGAATGGTGTTAACAACCGATGGATTCTACATAGATGGAAAACTTTTTAACGAAGATCTGTCGTCTAAATACGTTACATTTACAAAAAATGTTATCGCGTCTGATGCCGTAACTAAATATTTTTCTCCTTTGTTTAAATACGTTATTTCAGAAGCTAAAGATAGATTTATCAAAACGTGGATGATTAATATTATGATACATATGAACGTAGATCCTAATAATATAATACCGACGTTAGAAAAATACTATCCCAACTCTGGAAGAGCACAAATAAAT
>ON676707
ATGCGATATATAGTGAGTCCGCAATTGGTATTACAGGTGGGTAAGGGGCAGGAGGTAGAACGAGCCCTATATCTCACTCCATATGATTACATAGATGAGAAGTCGCCTATATATTATTTCTTACGAAGTCATTTAAATATACAACGGCCGGAAATAGTTAAGAGACATATTTTATTAACGCTTCGAATGACTCAATTAAAGGGATATTTAGGAAATTTGTTAGATATTAAGGACGATATTATTATCTATTCTCATAAGAATAATTTGGAATATAGTTACGTTGATAATACTATTTTTAATCCTTTCGTATATACTCAGAAAAAAACACTACTAAAAAACGATAGCTTTTTATACAATGTATATTCTGGAGCGTGTGACTTTTTGGTTATCTGGGTGGCCAGAGCGTGCGATACATCTATTCCGGAATTTGGATCGTACGAAGATGTAGATAATAATATTATCAAGTTTGAAACAATGTTGATGGAAGTATTTCCACAACTAGATTTGGACATTACTGTAGAATCAAAGTTTAACAATATATTTCGTACCAATCTAAAACTAACTGGGTTAAAAAAGATCATTCAGCGAGTTCAAGACTTGGACATTAATTATAAGTCGTTGTTATCTAGATACGATGAACACTTTATTAATATGACAGGTAATCATTTTATTCTAAACGATGAACAGTTAAATCTCTCCATTTGGGACTTGGATAGTACATTAGCATTATCTAGCGATGGCGATACCGTGATGATTAATAACGTAAAACTATTTACAGATCTTGTGTCCGATATAGATACACAAATGGAACGCATCAAGGGAGATATAACGTATAAGGTACATTTGGCGACTCCTATCAATTCTAGAATAAAATTGGATATCGAGACTAGCTTCATTTTTATAGAGACGGCGACTAATAATATTTTACTATCATCGGATAAAAAAATATCTATCATTTTGGCAAAAAACCATATATCTATTAAAGTGAAAAACCATATTCCTAACATAGAAAAATATTTTACATTTTTAGTTATTGCTATTAATGCCATGTTTAATAGCGTTCAAAAGTCTTCTGATTTTACCAAAGTGGAAACTGTTTACTGGTCTAGGATATGTCAAAATACAAAGAATAAGAATAGAAAACCCATTATTATTAATTATCTAGATCCTGGAATGAAAAAAATCAGTAACAACTTTTACAGATCCGATGAGAAAGAAGTCTTTATTAATGATAACGGTATAATGTTTACATGCATTGATCCTTTGGGGAAATATAATAAAGTGGGATTTCTTAATATATTTCATGATATGCGGAAATATTGTATCCCTTGTTGTTTTCTACATGATCAATCTCATCGAAGTACATTTTCATCGTGTGTTCATCAAATCGACGTTGAGAAAAAGATAGTAAGTCCGTATATCCTTAATTTTGGTAAAGTCGTAACAGAATCCAAAATGTCATTTCTCCCTATTATCTTTGACGCCTTCTTAAATGATGGAATGACTGCTAATATGGAACAAGATAATAAACGGCTAAAGGAAACTAGTGGATATCATATAGTTAGATGTTGTGCTGGTGATGATATAGTTCGTTTACGAACTATATCTGATATTATTCAGTTTGTAAACGAGGATAAAAATATTCTTATAGTTAACGACATGATATATTTTCCAATGAACGCGACCGATATAGGAAAGAAAATACATATACTCATTCAAGAAATAGTTCATGAGGTAATGATAGTAAAAAAGAAAGAGTCTAGTGATAAAATCGATTTTTTCCCACCCAACTATAAGTTATTGAAGGATCTATTTCCAAAACAAACTATTCAAACTCCTATTCACTCTGACGCGGGAATGGTGTTAACAACCGATGGATTCTACATAGATGGAAAACTTTTTAACGAAGATCTGTCGTCTAAATACGTTACATTTACAAAAAATGTTATCGCGTCTGATGCCGTAACTAAATATTTTTCTCCTTTGTTTAAATACGTTATTTCAGAAGCTAAAGATAGATTTATCAAAACGTGGATGATTAATATTATGATACATATGAACGTAGATCCTAATAATATAATACCGACGTTAGAAAAATACTATCCCAACTCTGGAAGAGCACAAATAAAT
>MG693724
ATGCGATATATAGTGAGTCCGCAATTGGTATTACAGGTGGGTAAGGGGCAGGAGGTAGAACGAGCCCTATATCTCACTCCATATGATTACATAGATGAGAAGTCGCCTATATATTATTTCTTACGAAGTCATTTAAATATACAACGGCCGGAAATAGTTAAGAGACATATTTTATTAACGCTTCGAATGACTCAATTAAAGGGATATTTAGGAAATTTGTTAGATATTAAGGACGATATTATTATCTATTCTCATAAGAATAATTTGGAATATAGTTACGTTGATAATACTATTTTTAATCCTTTCGTATATACTCAGAAAAAAACACTACTAAAAAACGATAGCTTTTTATACAATGTATATTCTGGAGCGTGTGACTTTTTGGTTATCTGGGTGGCCAGAGCGTGCGATACATCTATTCCGGAATTTGGATCGTACGAAGATGTAGATAATAATATTATCAAGTTTGAAACAATGTTGATGGAAGTATTTCCACAACTAGATTTGGACATTACTGTAGAATCAAAGTTTAACAATATATTTCGTACCAATCTAAAACTAACTGGGTTAAAAAAGATCATTCAGCGAGTTCAAGACTTGGACATTAATTATAAGTCGTTGTTATCTAGATACGATGAACACTTTATTAATATGACAGGTAATCATTTTATTCTAAACGATGAACAGTTAAATCTCTCCATTTGGGACTTGGATAGTACATTAGCATTATCTAGCGATGGCGATACCGTGATGATTAATAACGTAAAACTATTTACAGATCTTGTGTCCGATATAGATACACAAATGGAACGCATCAAGGGAGATATAACGTATAAGGTACATTTGGCGACTCCTATCAATTCTAGAATAAAATTGGATATCGAGACTAGCTTCATTTTTATAGAGACGGCGACTAATAATATTTTACTATCATCGGATAAAAAAATATCTATCATTTTGGCAAAAAACCATATATCTATTAAAGTGAAAAACCATATTCCTAACATAGAAAAATATTTTACATTTTTAGTTATTGCCATTAATGCCATGTTTAATAGCGTTCAAAAGTCTTCTGATTTTACCAAAGTGGAAACTGTTTACTGGTCTAGGATATGTCAAAATACAAAGAATAAGAATAGAAAACCCATTATTATTAATTTTCTAGATCCTGGAATGAAAAAAATCAGTAACAACTTTTACAGATCCGATGAGAAAGAAGTCTTTATTAATGATAACGGTATAATGTTTACATGCATTGATCCTTTGGGGAAATATAATAAAGTGGGATTTCTTAATATATTTCATGATATGCGGAAATATTGTATCCCTTGTTGTTTTCTACATGATCAATCTCATCGAAGTACATTTTCATCGTGTGTTCATCAAATCGACGTTGAGAAAAAGATAGTAAGTCCGTATATCCTTAATTTTGGTAAAGTCGTAACAGAATCCAAAATGTCATTTCTCCCTATTATTTTTGACGCCTTCTTAAATGATGGAATGACTGCTAATATGGAACAAGATAATAAACGGCTAAAGGAAACTAGTGGATATCATATAGTTAGATGTTGTGCTGGTGATGATATAGTTCGTTTACGAACTATATCTGATATTATTCAGTTTGTAAACGAGGATAAAAATATTCTTATAGTTAACGACATGATATATTTTCCAATGAACGCGACCGATATAGGAAAGAAAATACATATACTCATTCAAGAAATAGTTCATGAGGTAATGATAGTAAAAAAGAAAGAGTCTAGTGATAAAATCGATTTTTTCCCACCCAACTATAAGTTATTGAAGGATCTATTTCCAAAACAAACTATTCAAACTCCTATTCACTCTGACGCGGGAATGGTGTTAACAACCGATGGATTCTACATAGATGGAAAACTTTTTAACGAAGATCTGTCGTCTAAATACGTTACATTTACAAAAAATGTTATCGCGTCTGATGCCGTAACTAAATATTTTTCTCCTTTGTTTAAATACGTTATTTCAGAAGCTAAAGATAGATTTATCAAAACGTGGATGATTAATATTATGATACATATGAACGTAGATCCTAATAATATAATACCGACGTTAGAAAAATACTATCCCAACTCTGGAAGAGCACAAATAAAT
>OP012849
ATGCGATATATAGTGAGTCCGCAATTGGTATTACAGGTGGGTAAGGGGCAGGAGGTAGAACGAGCCCTATATCTCACTCCATATGATTATATAGATGAGAAGTCGCCTATATATTATTTCTTACGAAGTCATTTAAATATACAACGGCCGGAAATAGTTAAGAGACATATTTTATTAACGCTTCGAATGACTCAATTAAAGGGATATTTAGGAAATTTGTTAGATATTAAGGACGATATTATTATCTATTCTCATAAGAATAATTTGGAATATAGTTACGTTGATAATACTATTTTTAATCCTTTCGTATATACTCAGAAAAAAACACTACTAAAAAACGATAGCTTTTTATACAATGTATATTCTGGAGCGTGTGACTTTTTGGTTATCTGGGTGGCCAGAGCGTGCGATACATCTATTCCGGAATTTGGATCGTACGAAGATGTAGATAATAATATTATCAAGTTTGAAACAATGTTGATGGAAGTATTTCCACAACTAGATTTGGACATTACTGTAGAATCAAAGTTTAACAATATATTTCGTACCAATCTAAAACTAACTGGGTTAAAAAAGATCATTCAGCGAGTTCAAGACTTGGACATTAATTATAAGTCGTTGTTATCTAGATACGATGAACACTTTATTAATATGACAGGTAATCATTTTATTCTAAACGATGAACAGTTAAATCTCTCCATTTGGGACTTGGATAGTACATTAGCATTATCTAGCGATGGCGATACCGTGATGATTAATAACGTAAAACTATTTACAGATCTTGTGTCCGATATAGATACACAAATGGAACGCATCAAGGGAGATATAACGTATAAGGTACATTTGGCGACTCCTATCAATTCTAGAATAAAATTGGATATCGAGACTAGCTTCATTTTTATAGAGACGGCGACTAATAATATTTTACTATCATCGGATAAAAAAATATCTATCATTTTGGCAAAAAACCATATATCTATTAAAGTGAAAAACCATATTCCTAACATAGAAAAATATTTTACATTTTTAGTTATTGCCATTAATGCCATGTTTAATAGCGTTCAAAAGTCTTCTGATTTTACCAAAGTGGAAACTGTTTACTGGTCTAGGATATGTCAAAATACAAAGAATAAGAATAGAAAACCCATTATTATTAATTATCTAGATCCTGGAATGAAAAAAATCAGTAACAACTTTTACAGATCCGATGAGAAAGAAGTCTTTATTAATGATAACGGTATAATGTTTACATGCATTGATCCTTTGGGGAAATATAATAAAGTGGGATTTCTTAATATATTTCATGATATGCGGAAATATTGTATCCCTTGTTGTTTTCTACATGATCAATCTCATCGAAGTACATTTTCATCGTGTGTTCATCAAATCGACGTTGAGAAAAAGATAGTAAGTCCGTATATCCTTAATTTTGGTAAAGTCGTAACAGAATCCAAAATGTCATTTCTCCCTATTATCTTTGACGCCTTCTTAAATGATGGAATGACTGCTAATATGGAACAAGATAATAAACGGCTAAAGGAAACTAGTGGATATCTTATAGTTAGATGTTGTGCTGGTGATGATATAGTTCGTTTACGAACTATATCTGATATTATTCAGTTTGTAAACGAGGATAAAAATATTCTTATAGTTAACGACATGATATATTTTCCAATGAACGCGACCGATATAGGAAAGAAAATACATATACTCATTCAAGAAATAGTTCATGAGGTAATGATAGTAAAAAAGAAAGAGTCTAGTGATAAAATCGATTTTTTCCCACCCAACTATAAGTTATTGAAGGATCTATTTCCAAAACAAACTATTCAAACTCCTATTCACTCTGACGCGGGAATGGTGTTAACAACCGATGGATTCTACATAGATGGAAAACTTTTTAACGAAGATCTGTCGTCTAAATACGTTACATTTACAAAAAATGTTATCGCGTCTGATGCCGTAACTAAATATTTTTCTCCTTTGTTTAAATACGTTATTTCAGAAGCTAAAGATAGATTTATCAAAACGTGGATGATTAATATTATGATACATATGAACGTAGATCCTAATAATATAATACCGACGTTAGAAAAATACTATCCCAACTCTGGAAGAGCACAAATAAAT
>KP849471
ATGCGATATATAGTGAGTCCACAATTGGTATTACAGGTGGGTAAGGGGCAGGAGGTAGAACGAGCCCTATATCTCACTCCATATGATTACATAGATGAGAAGTCGCCTATATATTATTTCTTACGAAGTCATTTAAATATACAACGGCCGGAAATAGTTAAGAGACATATTTTATTAACGCTTCGAATGACTCAATTAAAGGGATATTTAGGAAATTTGTTAGATATTAAGGACGATATTATTATCTATTCTCATAAGAATAATTTGGAATATAGTTACGTTGATAATACTATTTTTAATCCTTTCGTATATACTCAGAAAAAAACACTACTAAAAAACGATAGCTTTTTATACAATGTATATTCTGGAGCGTGTGACTTTTTGGTTATCTGGGTGGCCAGAGCGTGCGATACATCTATTCCGGAATTTGGATCGTACGAAGATGTAGATAATAATATTATCAAGTTTGAAACAATGTTGATGGAAGTATTTCCACAACTAGATTTGGACATTACTGTAGAATCAAAGTTTAACAATATATTTCGTACCAATCTAAAACTAACTGGGTTAAAAAAGATCATTCAGCGAGTTCAAGACTTGGACATTAATTATAAGTCGTTGTTATCTAGATACGATGAACACTTTATTAATATGACAGGTAATCATTTTATTCTAAACGATGAACAGTTAAATCTCTCCATTTGGGACTTGGATAGTACATTAGCATTATCTAGCGATGGCGATACCGTGATGATTAATAACGTAAAACTATTTACAGATCTTGTGTCCGATATAGATACACAAATGGAACGCATCAAGGGAGATATAACGTATAAGGTACATTTGGCGACTCCTATCAATTCTAGAATAAAATTGGATATCGAGACTAGCTTCATTTTTATAGAGACGGCGACTAATAATATTTTGCTATCATCGGATAAAAAAATATCTATCATTTTGGCAAAAAACCATATATCTATTAAAGTGAAAAACCATATTCCTAACATAGAAAAATATTTTACATTTTTAGTTATTGCCATTAATGCCATGTTTAATAGCGTTCAAAAGTCTTCTGATTTTACCAAAGTGGAAACTGTTTACTGGTCTAGGATATGTCAAAATACAAAGAATAAGAATAGAAAACCCATTATTATTAATTATCTAGATCCTGGAATGAAAAAAATCAGTAACAACTTTTACAGATCCGATGAGAAAGAAGTCTTTATTAATGATAACGGCATAATGTTTACATGCATTGATCCTTTGGGGAAATATAATAAAGTGGGATTTCTTAATATATTTCATGATATGCGGAAATATTGTATCCCTTGTTGTTTTCTACATGATCAATCTCATCGAAGTACATTTTCATCGTGTGTTCATCAAATCGACGTTGAGAAAAAGATAGTAAGTCCGTATATCCTTAATTTTGGTAAAGTCGTAACAGAATCCAAAATGTCATTTCTCCCTATTATCTTTGACGCCTTCTTAAATGATGGAATGACTGCTAATATGGAACAAGATAATAAACGGCTAAAGGAAACTAGTGGATATCATATAGTTAGATGTTGTGCTGGTGATGATATAGTTCGTTTACGAACTATATCTGATATTATTCAGTTTGTAAACGAGGATAAAAATATTCTTATAGTTAACGACATGATATATTTTCCAATGAACGCGACCGATATAGGAAAGAAAATACATATACTCATTCAAGAAATAGTTCATGAGGTAATGATAGTAAAAAAGAAAGAGTCTAGTGATAAAATTGATTTTTCCCCACCCAACTATAAGTTATTGAAGGATCTATTTCCAAAACAAACTATTCAAACTCCTATTCACTCTGACGCGGGAATGGTGTTAACAACCGATGGATTCTACATAGATGGAAAACTTTTTAACGAAGATCTGTCGTCTAAATACGTTACATTTACAAAAAATGTTATTGCGTCTGATGCCGTAACTAAATATTTTTCTCCTTTGTTTAAATACGTTATTTCAGAAGCTAAAGATAGATTTATCAAAACGTGGATGATTAATATTATGATACATATGAACGTAGATCCTAATAATATAATACCGACGTTAGAAAAATACTATCCCAACTCTGGAAGAGCACAAATAAAT
>KJ642619
ATGCGATATATAGTGAGTCCACAATTGGTATTACAGGTGGGTAAGGGGCAGGAGGTAGAACGAGCCCTATATCTCACTCCATATGATTACATAGATGAGAAGTCGCCTATATATTATTTCTTACGAAGTCATTTAAATATACAACGGCCGGAAATAGTTAAGAGACATATTTTATTAACGCTTCGAATGACTCAATTAAAGGGATATTTAGGAAATTTGTTAGATATTAAGGACGATATTATTATCTATTCTCATAAGAATAATTTGGAATATAGTTACGTTGATAATACTATTTTTAATCCTTTCGTATATACTCAGAAAAAAACACTACTAAAAAACGATAGCTTTTTATACAATGTATATTCTGGAGCGTGTGACTTTTTGGTTATCTGGGTGGCCAGAGCGTGCGATACATCTATTCCGGAATTTGGATCGTACGAAGATGTAGATAATAATATTATCAAGTTTGAAACAATGTTGATGGAAGTATTTCCACAACTAGATTTGGACATTACTGTAGAATCAAAGTTTAACAATATATTTCGTACCAATCTAAAACTAACTGGGTTAAAAAAGATCATTCAGCGAGTTCAAGACTTGGACATTAATTATAAGTCGTTGTTATCTAGATACGATGAACACTTTATTAATATGACAGGTAATCATTTTATTCTAAACGATGAACAGTTAAATCTCTCCATTTGGGACTTGGATAGTACATTAGCATTATCTAGCGATGGCGATACCGTGATGATTAATAACGTAAAACTATTTACAGATCTTGTGTCCGATATAGATACACAAATGGAACGCATCAAGGGAGATATAACGTATAAGGTACATTTGGCGACTCCTATCAATTCTAGAATAAAATTGGATATCGAGACTAGCTTCATTTTTATAGAGACGGCGACTAATAATATTTTGCTATCATCGGATAAAAAAATATCTATCATTTTGGCAAAAAACCATATATCTATTAAAGTGAAAAACCATATTACTAACATAGAAAAATATTTTACATTTTTAGTTATTGCCATTAATGCCATGTTTAATAGCGTTCAAAAGTCTTCTGATTTTACCAAAGTGGAAACTGTTTACTGGTCTAGGATATGTCAAAATACAAAGAATAAGAATAGAAAACCCATTATTATTAATTATCTAGATCCTGGAATGAAAAAAATCAGTAACAACTTTTACAGATCCGATGAGAAAGAAGTCTTTATTAATGATAACGGCATAATGTTTACATGCATTGATCCTTTGGGGAAATATAATAAAGTGGGATTTCTTAATATATTTCATGATATGCGGAAATATTGTATCCCTTGTTGTTTTCTACATGATCAATCTCATCGAAGTACATTTTCATCGTGTGTTCATCAAATCGACGTTGAGAAAAAGATAGTAAGTCCGTATATCCTTAATTTTGGTAAAGTCGTAACAGAATCCAAAATGTCATTTCTCCCTATTATCTTTGACGCCTTCTTAAATGATGGAATGACTGCTAATATGGAACAAGATAATAAACGGCTAAAGGAAACTAGTGGATATCATATAGTTAGATGTTGTGCTGGTGATGATATAGTTCGTTTACGAACTATATCTGATATTATTCAGTTTGTAAACGAGGATAAAAATATTCTTATAGTTAACGACATGATATATTTTCCAATGAACGCGACCGATATAGGAAAGAAAATACATATACTCATTCAAGAAATAGTTCATGAGGTAATGATAGTAAAAAAGAAAGAGTCTAGTGATAAAATTGATTTTTCCCCACCCAACTATAAGTTATTGAAGGATCTATTTCCAAAACAAACTATTCAAACTCCTATTCACTCTGACGCGGGAATGGTGTTAACAACCGATGGATTCTACATAGATGGAAAACTTTTTAACGAAGATCTGTCGTCTAAATACGTTACATTTACAAAAAATGTTATTGCGTCTGATGCCGTAACTAAATATTTTTCTCCTTTGTTTAAATACGTTATTTCAGAAGCTAAAGATAGATTTATCAAAACGTGGATGATTAATATTATGATACATATGAACGTAGATCCTAATAATATAATACCGACGTTAGAAAAATACTATCCCAACTCTGGAAGAGCACAAATAAAT
>KJ642618
ATGCGATATATAGTGAGTCCACAATTGGTATTACAGGTGGGTAAGGGGCAGGAGGTAGAACGAGCCCTATATCTCACTCCATATGATTACATAGATGAGAAGTCGCCTATATATTATTTCTTACGAAGTCATTTAAATATACAACGGCCGGAAATAGTTAAGAGACATATTTTATTAACGCTTCGAATGACTCAATTAAAGGGATATTTAGGAAATTTGTTAGATATTAAGGACGATATTATTATCTATTCTCATAAGAATAATTTGGAATATAGTTACGTTGATAATACTATTTTTAATCCTTTCGTATATACTCAGAAAAAAACACTACTAAAAAACGATAGCTTTTTATACAATGTATATTCTGGAGCGTGTGACTTTTTGGTTATCTGGGTGGCCAGAGCATGCGATACATCTATTCCGGAATTTGGATCGTACGAAGATGTAGATAATAATATTATCAAGTTTGAAACAATGTTGATGGAAGTATTTCCACAACTAGATTTGGACATTACTGTAGAATCAAAGTTTAACAATATATTTCGTACCAATCTAAAACTAACTGGGTTAAAAAAGATCATTCAGCGAGTTCAAGACTTGGACATTAATTATAAGTCGTTGTTATCTAGATACGATGAACACTTTATTAATATGACAGGTAATCATTTTATTCTAAACGATGAACAGTTAAATCTCTCCATTTGGGACTTGGATAGTACATTAGCATTATCTAGCGATGGCGATACCGTGATGATTAATAACGTAAAACTATTTACAGATCTTGTGTCCGATATAGATACACAAATGGAACGCATCAAGGGAGATATAACGTATAAGGTACATTTGGCGACTCCTATCAATTCTAGAATAAAATTGGATATCGAGACTAGCTTCATTTTTATAGAGACGGCGACTAATAATATTTTGCTATCATCGGATAAAAAAATATCTATCATTTTGGCAAAAAACCATATATCTATTAAAGTGAAAAACCATATTCCTAACATAGAAAAATATTTTACATTTTTAGTTATTGCCATTAATGCCATGTTTAATAGCGTTCAAAAGTCTTCTGATTTTACCAAAGTGGAAACTGTTTACTGGTCTAGGATATGTCAAAATACAAAGAATAAGAATAGAAAACCCATTATTATTAATTATCTAGATCCTGGAATGAAAAAAATCAGTAACAACTTTTACAGATCCGATGAGAAAGAAGTCTTTATTAATGATAACGGCATAATGTTTACATGCATTGATCCTTTGGGGAAATATAATAAAGTGGGATTTCTTAATATATTTCATGATATGCGGAAATATTGTATCCCTTGTTGTTTTCTACATGATCAATCTCATCGAAGTACATTTTCATCGTGTGTTCATCAAATCGACGTTGAGAAAAAGATAGTAAGTCCGTATATCCTTAATTTTGGTAAAGTCGTAACAGAATCCAAAATGTCATTTCTCCCTATTATCTTTGACGCCTTCTTAAATGATGGAATGACTGCTAATATGGAACAAGATAATAAACGGCTAAAGGAAACTAGTGGATATCATATAGTTAGATGTTGTGCTGGTGATGATATAGTTCGTTTACGAACTATATCTGATATTATTCAGTTTGTAAACGAGGATAAAAATATTCTTATAGTTAACGACATGATATATTTTCCAATGAACGCGACCGATATAGGAAAGAAAATACATATACTCATTCAAGAAATAGTTCATGAGGTAATGATAGTAAAAAAGAAAGAGTCTAGTGATAAAATTGATTTTTCCCCACCCAACTATAAGTTATTGAAGGATCTATTTCCAAAACAAACTATTCAAACTCCTATTCACTCTGACGCGGGAATGGTGTTAACAACCGATGGATTCTACATAGATGGAAAACTTTTTAACGAAGATCTGTCGTCTAAATACGTTACATTTACAAAAAATGTTATTGCGTCTGATGCCGTAACTAAATATTTTTCTCCTTTGTTTAAATACGTTATTTCAGAAGCTAAAGATAGATTTATCAAAACGTGGATGATTAATATTATGATACATATGAACGTAGATCCTAATAATATAATACCGACGTTAGAAAAATACTATCCCAACTCTGGAAGAGCACAAATAAAT
>JX878411
ATGCGATATATAGTGAGTCCACAATTGGTATTACAGGTGGGTAAGGGGCAGGAGGTAGAACGAGCCCTATATCTCACTCCATATGATTACATAGATGAGAAGTCGCCTATATATTATTTCTTACGAAGTCATTTAAATATACAACGGCTGGAAATAGTTAAGAGACATATTTTATTAACGCTTCGAATGACTCAATTAAAGGGATATTTAGGAAATTTGTTAGATATTAAGGACGATATTATTATCTATTCTCATAAGAATAATTTGGAATATAGTTACGTTGATAATACTATTTTTAATCCTTTCGTATATACTCAGAAAAAAACACTACTAAAAAACGATAGCTTTTTATACAATGTATATTCTGGAGCGTGTGACTTTTTGGTTATCTGGGTGGCCAGAGCGTGCGATACATCTATTCCGGAATTTGGATCGTACGAAGATGTAGATAATAATATTATCAAGTTTGAAACAATGTTGATGGAAGTATTTCCACAACTAGATTTGGACATTACTGTAGAATCAAAGTTTAACAATATATTTCGTACCAATCTAAAACTAACTGGGTTAAAAAAGATCATTCAGCGAGTTCAAGACTTGGACATTAATTATAAGTCGTTGTTATCTAGATACGATGAACACTTTATTAATATGACAGGTAATCATTTTATTCTAAACGATGAACAGTTAAATCTCTCCATTTGGGACTTGGATAGTACATTAGCATTATCTAGCGATGGCGATACCGTGATGATTAATAACGTAAAACTATTTACAGATCTTGTGTCCGATATAGATACACAAATGGAACGCATCAAGGGAGATATAACGTATAAGGTACATTTGGCGACTCCTATCAATTCTAGAATAAAATTGGATATCGAGACTAGCTTCATTTTTATAGAGACGGCGACTAATAATATTTTGCTATCATCGGATAAAAAAATATCTATCATTTTGGCAAAAAACCATATATCTATTAAAGTGAAAAACCATATTCCTAACATAGAAAAATATTTTACATTTTTAGTTATTGCCATTAATGCCATGTTTAATAGCGTTCAAAAGTCTTCTGATTTTACCAAAGTGGAAACTGTTTACTGGTCTAGGATATGTCAAAATACAAAGAATAAGAATAGAAAACCCATTATTATTAATTATCTAGATCCTGGAATGAAAAAAATCAGTAACAACTTTTACAGATCCGATGAGAAAGAAGTCTTTATTAATGATAACGGCATAATGTTTACATGCATTGATCCTTTGGGGAAATATAATAAAGTGGGATTTCTTAATATATTTCATGATATGCGGAAATATTGTATCCCTTGTTGTTTTCTACATGATCAATCTCATCGAAGTACATTTTCATCGTGTGTTCATCAAATCGACGTTGAGAAAAAGATAGTAAGTCCGTATATCCTTAATTTTGGTAAAGTCGTAACAGAATCCAAAATGTCATTTCTCCCTATTATCTTTGACGCCTTCTTAAATGATGGAATGACTGCTAATATGGAACAAGATAATAAACGGCTAAAGGAAACTAGTGGATATCATATAGTTAGATGTTGTGCTGGTGATGATATAGTTCGTTTACGAACTATATCTGATATTATTCAGTTTGTAAACGAGGATAAAAATATTCTTATAGTTAACGACATGATATATTTTCCAATGAACGCGACCGATATAGGAAAGAAAATACATATACTCATTCAAGAAATAGTTCATGAGGTAATGATAGTAAAAAAGAAAGAGTCTAGTGATAAAATTGATTTTTCCCCACCCAACTATAAGTTATTGAAGGATCTATTTCCAAAACAAACTATTCAAACTCCTATTCACTCTGACGCGGGAATGGTGTTAACAACCGATGGATTCTACATAGATGGAAAACTTTTTAACGAAGATCTGTCGTCTAAATACGTTACATTTACAAAAAATGTTATTGCGTCTGATGCCGTAACTAAATATTTTTCTCCTTTGTTTAAATACGTTATTTCAGAAGCTAAAGATAGATTTATCAAAACGTGGATGATTAATATTATGATACATATGAACGTAGATCCTAATAATATAATACCGACGTTAGAAAAATACTATCCCAACTCTGGAAGAGCACAAATAAAT
