# Supplementary material for: Evolutionary dissection of monkeypox virus: Positive Darwinian selection drives the adaptation of virus–host interaction proteins
Source: Front Cell Infect Microbiol. 2023 Jan 13;12:1083234. doi: 10.3389/fcimb.2022.1083234 (PMC9880225; doi:10.3389/fcimb.2022.1083234)
Supplement: Supplementary file 1 [file DataSheet_1.zip › Dataset_MPXV_coding_gene_allleles/MPXVgp121.fas]

>MG693724
ATGATGCCTATTAAGTCAATAGTTACTCTTGATCAATTAGAGGACTCTGAATATCTATTTCGTATAGTTTCTACCGTTCTTCCACATCTATGTCTAGATTACAAAGTATGTGACCAACTTAAAACAACCTTCGTTCATCCGTTCGATGTATTTCTTAATAACTCATTAGGATCCGTAACTAAACAAGATGAGCTTCAGGCTACTATATCCAAATTGGGCATTAATTATTTAATTGATACCACGTCACGTGAATTAAAACTGTTTAATGTTACACTTAACGCTGGAAATATAGATATTATTAATCATCCAATTAACATTAGTTCGGAAACTAACCCTATTATTAATACTCACAGCTTTTACGATCTTCCACCTTTCACTCAACACCTTCTTAATATTAGATTGACGGATACAGAATACAGAGCTAGATTTATCGGTGGTTATATTAAACCAGATGGCTCCGACTCAATGGATGTTCTAGCAGAAAAGAAATACCCAGATCTTAACTTTGATAATACTTATTTGTTTAACATCCTCTATAAGGATGTTATTAATGCACCAATAAAAGAATTCAAGGCAAAAATTGTTAACGGTGTATTAAGCAGACAAGATTTTGATAATCTTATAGGTGTTAGACAATATATAACAGCACAAGATCAACCCCGCTTTGACATCACTTATAACATCGCAGATGCTGCTAGACATTATGGAGTTAATCTTAATACATTGCCATTACCAAACGTCGATCTCACTACTATGCCAACATATAAACATCTCATCATGTATGAACAGTACTTTGTCGATGATTATGATAGAGTACCAATTTATTACAATGGTAACAGAGTAATCTTCAATGATGAGATTATAAACTTTACTATTTCTATGCGATATCAATCTCTTATTCCTAGACTGGTAGATTTCTTTCCAGATATACCAGTAAACAATAACATCGTACTTCATACTCGCGATCCTCAAAATGCTGCAGTGAATGTAACCGTGGCGCTTCCAAACGTGCAATTTGTGGACATAAATAGAAACAACAAATTCTTTATTAATTTCTTTAACCTGTTAGCGAAGGAACAAAGATCTACGGCTATCAAAGTTACCAAATCCATGTTTTGGGACGGTATAGATTACGAGGAATACAAGTCTAAAACCCTTCAGGACATGATGTTTATAAATTCTACCTGTTATGTATTCGGTCTTTATAATCACAATAATACTACTTATTGCTCTATCCTTTCTGATATTATCTCCGCAGAGAAAACACCTATTAGAGTATGTTTGTTACCCAGAGTAGTCGGAGGTAAGACTGTTACTAATCTTATTTCAGAAACTTTGAAGAGTATTTCATCTATAACTATACGAGAGTTTCCCAGGAAAGATAAATCTATCATGCATATAGGACTTTCTGAGACGGGATTCATGCGATTCTTTCAACTACTCAGGCTCATGGCTGATAAACCTCATGAAACGGCTATTAAAGAGGTTGTTATGGCTTATGTGGGTATAAAGTTGGGTGACAAAGGTAGTCCGTACTATATTAGAAAGGAGTCATACCAAGACTTTATCTATCTGCTATTCGCATCAATGGGCTTTAAGGTGACTACTAGAAGATCCATTATGGGAAGCAATAATATCTCTATCATCAGTATTAGACCAAGAGTAACTAAACAATACATCGTCACTACATTGATGAAAACTAGTTGTAGTAAAAACGAGGCAGAAAAATTGATTACTTCAGCGTTTGATCTTCTCAATTTCATGGTATCAGTTAGTGACTTTAGAGATTATCAGAGTTACAGACAGTATAGAAACTATTGTCCTAGATATTTCTATGCAGGATCTCCCGAAGGAGAGGAAACAATTATCTGTGACTCGGAACCGATAAGTATCTTGGATAGAATTGATACTCGTGGTATCTTTTCTGCGTATACTATTAATGAAATGATGGACACTGATATCTTTTCTCCAGAGAATAAGGCATTTAAGAATAATCTGAGTAGATTTATCGAGAGTGGAGATATTACAGGAGAAGATATTTTCTGCGCAATGCCATACAACATCTTAGATAGGATTATTACAAATGCTGGTACGTGTACCGTATCCATAGGTGATATGTTGGATAACATTACAACCCAGTCAGACTGTAATATGACTAACGAAATCACAGATATGATAAACGCCTCATTGAAGAATACAATTTCTAAAGATAATAATATGCTAGTTAGCCAAGCATTGGACTCTGTAGCTAATCGTTCTAAACAAACGATTGGAGACTTGAGACAATCATCATGTAAGATGGCATTGTTGTTTAAAAATCTTGCTACATCCATCTACACAATAGAACGTATTTTCAATGCTAAAGTATGTGATGATGTTAAGGCATCGATGTTGGAGAAGTATAAAGCATTCACAGATATTTCCATGTCATTATATAAAGACTTGATAGCTATGGAGAATCTCAAAGCGATGCTATACATTATTCGACGAAGCGGATGCAGAATAGATGATGCACAAATTACTACTGACGATCTAGTCAAGTCTTACTCATTGATCCGTCCTAAAATTCTAAGCATGATAAACTATTATAATGAAATGAGTAGAGGATACTTTGAACACATGAAAAAAAATCTAAATATGACAGATGGTGACTCTGTCTCTTTTGATGATGAA
>MN648051
ATGATGCCTATTAAGTCAATAGTTACTCTTGATCAATTAGAGGACTCTGAATATCTATTTCGTATAGTTTCTACCGTTCTTCCACATCTATGTCTAGATTACAAAGTATGTGACCAACTTAAAACAACCTTCGTTCATCCGTTCGATGTATTTCTTAATAACTCATTAGGATCCGTAACTAAACAAGATGAGCTTCAGGCTACTATATCCAAATTGGGCATTAATTATTTAATTGATACCACGTCACGTGAATTAAAACTGTTTAATGTTACACTTAACGCTGGAAATATAAATATTATTAATCATCCAATTAACATTAGTTCGGAAACTAACCCTATTATTAATACTCACAGCTTTTACGATCTTCCACCTTTCACTCAACACCTTCTTAATATTAGATTGACGGATACAGAATACAGAGCTAGATTTATCGGTGGTTATATTAAACCAGATGGCTCCGACTCAATGGATGTTCTAGCAGAAAAGAAATACCCAGATCTTAACTTTGATAATACTTATTTGTTTAACATCCTCTATAAGGATGTTATTAATGCACCAATAAAAGAATTCAAGGCAAAAATTGTTAACGGTGTATTAAGCAGACAAGATTTTGATAATCTTATAGGTGTTAGACAATATATAACAGCACAAGATCAACCCCGCTTTGACATCACTTATAACATCGCAGATGCTGCTAGACATTATGGAGTTAATCTTAATACATTGCCATTACCAAACGTCGATCTCACTACTATGCCAACATATAAACATCTCATCATGTATGAACAGTACTTTGTCGATGATTATGATAGAGTACCAATTTATTACAATGGTAACAGAGTAATCTTCAATGATGAGATTATAAACTTTACTATTTCTATGCGATATCAATCTCTTATTCCTAGACTGGTAGATTTCTTTCCAGATATACCAGTAAACAATAACATCGTACTTCATACTCGCGATCCTCAAAATGCTGCAGTGAATGTAACCGTGGCGCTTCCAAACGTGCAATTTGTGGACATAAATAGAAACAACAAATTCTTTATTAATTTCTTTAACCTGTTAGCGAAGGAACAAAGATCTACGGCTATCAAAGTTACCAAATCCATGTTTTGGGACGGTATAGATTACGAGGAATACAAGTCTAAAACCCTTCAGGACATGATGTTTATAAATTCTACCTGTTATGTATTCGGTCTTTATAATCACAATAATACTACTTATTGCTCTATCCTTTCTGATATTATCTCCGCAGAGAAAACACCTATTAGAGTATGTTTGTTACCCAGAGTAGTCGGAGGTAAGACTGTTACTAATCTTATTTCAGAAACTTTGAAGAGTATTTCATCTATAACTATACGAGAGTTTCCCAGGAAAGATAAATCTATCATGCATATAGGACTTTCTGAGACGGGATTCATGCGATTCTTTCAACTACTCAGGCTCATGGCTGATAAACCTCATGAAACGGCTATTAAAGAGGTTGTTATGGCTTATGTGGGTATAAAGTTGGGTGACAAAGGTAGTCCGTACTATATTAGAAAGGAGTCATACCAAGACTTTATCTATCTGCTATTCGCATCAATGGGCTTTAAGGTGACTACTAGAAGATCCATTATGGGAAGCAATAATATCTCTATCATCAGTATTAGACCAAGAGTAACTAAACAATACATCGTCACTACATTGATGAAAACTAGTTGTAGTAAAAACGAGGCAGAAAAATTGATTACTTCAGCGTTTGATCTTCTCAATTTCATGGTATCAGTTAGTGACTTTAGAGATTATCAGAGTTACAGACAGTATAGAAACTATTGTCCTAGATATTTCTATGCAGGATCTCCCGAAGGAGAGGAAACAATTATCTGTGACTCGGAACCGATAAGTATCTTGGATAGAATTGATACTCGTGGTATCTTTTCTGCGTATACTATTAATGAAATGATGGACACTGATATCTTTTCTCCAGAGAATAAGGCATTTAAGAATAATCTGAGTAGATTTATCGAGAGTGGAGATATTACAGGAGAAGATATTTTCTGCGCAATGCCATACAACATCTTAGATAGGATTATTACAAATGCTGGTACGTGTACCGTATCCATAGGTGATATGTTGGATAACATTACAACCCAGTCAGACTGTAATATGACTAACGAAATCACAGATATGATAAACGCCTCATTGAAGAATACAATTTCTAAAGATAATAATATGCTAGTTAGCCAAGCATTGGACTCTGTAGCTAATCGTTCTAAACAAACGATTGGAGACTTGAGACAATCATCATGTAAGATGGCATTGTTGTTTAAAAATCTTGCTACATCCATCTACACAATAGAACGTATTTTCAATGCTAAAGTATGTGATGATGTTAAGGCATCGATGTTGGAGAAGTATAAAGCATTCACAGATATTTCCATGTCATTATATAAAGACTTGATAGCTATGGAGAATCTCAAAGCGATGCTATACATTATTCGACGAAGCGGATGCAGAATAGATGATGCACAAATTACTACTGACGATCTAGTCAAGTCTTACTCATTGATCCGTCCTAAAATTCTAAGCATGATAAACTATTATAATGAAATGAGTAGAGGATACTTTGAACACATGAAAAAAAATCTAAATATGACAGATGGTGACTCTGTCTCTTTTGATGATGAA
>ON676707
ATGATGCCTATTAAGTCAATAGTTACTCTTGATCAATTAGAGGACTCTGAATATCTATTTCGTATAGTTTCTACCGTTCTTCCACATCTATGTCTAGATTACAAAGTATGTGACCAACTTAAAACAACCTTCGTTCATCCGTTCGATGTATTTCTTAATAACTCATTAGGATCCGTAACTAAACAAGATGAGCTTCAGGCTACTATATCCAAATTGGGCATTAATTATTTAATTGATACCACGTCACGTGAATTAAAACTGTTTAATGTTACACTTAACGCTGGAAATATAGATATTATTAATCATCCAATTAACATTAGTTCGGAAACTAACCCTATTATTAATACTCACAGCTTTTACGATCTTCCACCTTTCACTCAACACCTTCTTAATATTAGATTGACGGATACAGAATACAGAGCTAGATTTATCGGTGGTTATATTAAACCAGATGGCTCCGACTCAATGGATGTTCTAGCAGAAAAGAAATACCCAGATCTTAACTTTGATAATACTTATTTGTTTAACATCCTCTATAAGGATGTTATTAATGCACCAATAAAAGAATTCAAGGCAAAAATTGTTAACGGTGTATTAAGCAGACAAGATTTTGATAATCTTATAGGTGTTAGACAATATATAACAGCACAAGATCAACCCCGCTTTGACATCACTTATAACATCGCAGATGCTGCTAGACATTATGGAGTTAATCTTAATACATTGCCATTACCAAACGTCGATCTCACTACTATGCCAACATATAAACATCTCATCATGTATGAACAGTACTTTGTCGATGATTATGATAGAGTACCAATTTATTACAATGGTAACAGAGTAATCTTTAATGATGAGATTATAAACTTTACTATTTCTATGCGATATCAATCTCTTATTCCTAGACTGGTAGATTTCTTTCCAGATATACCAGTAAACAATAACATCGTACTTCATACTCGCGATCCTCAAAATGCTGCAGTGAATGTAACCGTGGCGCTTCCAAACGTGCAATTTGTGGACATAAATAGAAACAACAAATTCTTTATTAATTTCTTTAACCTGTTAGCGAAGGAACAAAGATCTACGGCTATCAAAGTTACCAAATCCATGTTTTGGGACGGTATAGATTACGAGGAATACAAGTCTAAAACCCTTCAGGACATGATGTTTATAAATTCTACCTGTTATGTATTCGGTCTTTATAATCACAATAATACTACTTATTGCTCTATCCTTTCTGATATTATCTCCGCAGAGAAAACACCTATTAGAGTATGTTTGTTACCCAGAGTAGTCGGAGGTAAGACTGTTACTAATCTTATTTCAGAAACTTTGAAGAGTATTTCATCTATAACTATACGAGAGTTTCCCAGGAAAGATAAATCTATCATGCATATAGGACTTTCTGAGACGGGATTCATGCGATTCTTTCAACTACTCAGGCTCATGGCTGATAAACCTCATGAAACGGCTATTAAAGAGGTTGTTATGGCTTATGTGGGTATAAAGTTGGGTGACAAAGGTAGTCCGTACTATATTAGAAAGGAGTCATACCAAGACTTTATCTATCTGCTATTCGCATCAATGGGCTTTAAGGTGACTACTAGAAGATCCATTATGGGAAGCAATAATATCTCTATCATCAGTATTAGACCAAGAGTAACTAAACAATACATCGTCACTACATTGATGAAAACTAGTTGTAGTAAAAACGAGGCAGAAAAATTGATTACTTCAGCGTTTGATCTTCTCAATTTCATGGTATCAGTTAGTGACTTTAGAGATTATCAGAGTTACAGACAGTATAGAAACTATTGTCCTAGATATTTCTATGCAGGATCTCCCGAAGGAGAGGAAACAATTATCTGTGACTCGGAACCGATAAGTATCTTGGATAGAATTGATACTCGTGGTATCTTTTCTGCGTATACTATTAATGAAATGATGGACACTGATATCTTTTCTCCAGAGAATAAGGCATTTAAGAATAATCTGAGTAGATTTATCGAGAGTGGAGATATTACAGGAGAAGATATTTTCTGCGCAATGCCATACAACATCTTAGATAGGATTATTACAAATGCTGGTACGTGTACCGTATCCATAGGTGATATGTTGGATAACATTACAACCCAGTCAGACTGTAATATGACTAACGAAATCACAGATATGATAAACGCCTCATTGAAGAATACAATTTCTAAAGATAATAATATGCTAGTTAGCCAAGCATTGGACTCTGTAGCTAATCGTTCTAAACAAACGATTGGAGACTTGAGACAATCATCATGTAAGATGGCATTGTTGTTTAAAAATCTTGCTACATCCATCTACACAATAGAACGTATTTTCAATGCTAAAGTATGTGATGATGTTAAGGCATCGATGTTGGAGAAGTATAAAGCATTCACAGATATTTCCATGTCATTATATAAAGACTTGATAGCTATGGAGAATCTCAAAGCGATGCTATACATTATTCGACGAAGCGGATGCAGAATAGATGATGCACAAATTACTACTGACGATCTAGTCAAGTCTTACTCATTGATCCGTCCTAAAATTCTAAGCATGATAAACTATTATAATGAAATGAGTAGAGGATACTTTGAACACATGAAAAAAAATCTAAATATGACAGATGGTGACTCTGTCTCTTTTGATGATGAA
>ON675438
ATGATGCCTATTAAGTCAATAGTTACTCTTGATCAATTAGAGGACTCTGAATATCTATTTCGTATAGTTTCTACCGTTCTTCCACATCTATGTCTAGATTACAAAGTATGTGACCAACTTAAAACAACCTTCGTTCATCCGTTCGATGTATTTCTTAATAACTCATTAGGATCCGTAACTAAACAAGATGAGCTTCAGGCTACTATATCCAAATTGGGCATTAATTATTTAATTGATACCACGTCACGTGAATTAAAACTGTTTAATGTTACACTTAACGCTGGAAATATAGATATTATTAATCATCCAATTAACATTAGTTCGGAAACTAACCCTATTATTAATACTCACAGCTTTTACGATCTTCCACCTTTCACTCAACACCTTCTTAATATTAGATTGACGGATACAGAATACAGAGCTAGATTTATCGGTGGTTATATTAAACCAGATGGCTCCGACTCAATGGATGTTCTAGCAGAAAAGAAATACCCAGATCTTAACTTTGATAATACTTATTTGTTTAACATCCTCTATAAGGATGTTATTAATGCACCAATAAAAGAATTCAAGGCAAAAATTGTTAACGGTGTATTAAGCAGACAAGATTTTGATAATCTTATAGGTGTTAGACAATATATAACAGCACAAGATCAACCCCGCTTTGACATCACTTATAACATCGCAGATGCTGCTAGACATTATGGAGTTAATCTTAATACATTGCCATTACCAAACGTCGATCTCACTACTATGCCAACATATAAACATCTCATCATGTATGAACAGTACTTTGTCGATGATTATGATAGAGTACCAATTTATTACAATGGTAACAGAGTAATCTTCAATGATGAGATTATAAACTTTACTATTTCTATGCGATATCAATCTCTTATTCCTAGACTGGTAGATTTCTTTCCAGATATACCAGTAAACAATAACATCGTACTTCATACTCGCGATCCTCAAAATGCTGCAGTGAATGTAACCGTGGCGCTTCCAAACGTGCAATTTGTGGACATAAATAGAAACAACAAATTCTTTATTAATTTCTTTAACCTGTTAGCGAAGGAACAAAGATCTACGGCTATCAAAGTTACCAAATCCATGTTTTGGGACGGTATAGATTACGAGGAATACAAGTCTAAAACCCTTCAGGACATGATGTTTATAAATTCTACCTGTTATGTATTCGGTCTTTATAATCACAATAATACTACTTATTGCTCTATCCTTTCTGATATTATCTCCGCAGAGAAAACACCTATTAGAGTATGTTTGTTACCCAGAGTAGTCGGAGGTAAGACTGTTACTAATCTTATTTCAGAAACTTTGAAGAGTATTTCATCTATAACTATACGAGAGTTTCCCAGGAAAGATAAATCTATCATGCATATAGGACTTTCTGAGACGGGATTCATGCGATTCTTTCAACTACTCAGGCTCATGGCTGATAAACCTCATGAAACGGCTATTAAAGAGGTTGTTATGGCTTATGTGGGTATAAAGTTGGGTGACAAAGGTAGTCCGTACTATATTAGAAAGGAGTCATACCAAGACTTTATCTATCTGCTATTCGCATCAATGGGCTTTAAGGTGACTACTAGAAGATCCATTATGGGAAGCAATAATATCTCTATCATCAGTATTAGACCAAGAGTAACTAAACAATACATCGTCACTACATTGATGAAAACTAGTTGTAGTAAAAACGAGGCAGAAAAATTGATTACTTCAGCGTTTGATCTTCTCAATTTCATGGTATCAGTTAGTGACTTTAGAGATTATCAGAGTTACAGACAGTATAGAAACTATTGTCCTAGATATTTCTATGCAGGATCTCCCGAAGGAGAGGAAACAATTATCTGTGACTCGGAACCGATAAGTATCTTGGATAGAATTGATACTCGTGGTATCTTTTCTGCGTATACTATTAATGAAATGATGGACACTGATATCTTTTCTCCAGAGAATAAGGCATTTAAGAATAATCTGAGTAGATTTATCGAGAGTGGAGATATTACAGGAGAAGATATTTTCTGCGCAATGCCATACAACATCTTAGATAGGATTATTACAAATGCTGGTACGTGTACCGTATCCATAGGTGATATGTTGGATAACATTACAACCCAGTCAGACTGTAATATGACTAACGAAATCACAGATATGATAAACGCCTCATTGAAGAATACAATTTCTAAAGATAATAATATGCTAGTTAGCCAAGCATTGGACTCTGTAGCTAATCGTTCTAAACAAACGATTGGAGACTTGAGACAATCATCATGTAAGATGGCATTGTTGTTTAAAAATCTTGCTACATCCATCTACACAATAGAACGTATTTTCAATGCTAAAGTATGTGATGATGTTAAGGCATCGATGTTGGAGAAGTATAAAGCATTCACAGATATTTCCATGTCATTATATAAAGACTTGATAGCTATGGAGAATCTCAAAGCAATGCTATACATTATTCGACGAAGCGGATGCAGAATAGATGATGCACAAATTACTACTGACGATCTAGTCAAGTCTTACTCATTGATCCGTCCTAAAATTCTAAGCATGATAAACTATTATAATGAAATGAGTAGAGGATACTTTGAACACATGAAAAAAAATCTAAATATGACAGATGGTGACTCTGTCTCTTTTGATGATGAA
>AY741551
ATGATGCCTATTAAGTCAATAGTTACTCTTGATCAATTAGAGGACTCTGAATATCTATTTCGTATAGTTTCTACCGTTCTTCCACATCTATGTCTAGATTACAAAGTATGTGACCAACTTAAAACAACCTTCGTTCATCCGTTCGATGTATTTCTTAATAACTCATTAGGATCCGTAACTAAACAAGATGAGCTTCAGGCTACTATATCCAAATTGGGCATTAATTATTTAATTGATACCACGTCACGTGAATTAAAACTGTTTAATGTTACACTTAACGCTGGAAATATAGATATTATTAATCATCCAATTAACATTAGTTCGGAAACTAACCCTATTATTAATACTCACAGCTTTTACGATCTTCCACCTTTCACTCAACACCTTCTTAATATTAGATTGACGGATACAGAATACAGAGCTAGATTTATCGGTGGTTATATTAAACCAGATGGCTCCGACTCAATGGATGTTCTAGCAGAAAAGAAATACCCAGATCTTAACTTTGATAATACTTATTTGTTTAACATCCTCTATAAGGATGTTATTAATGCACCAATAAAAGAATTCAAGGCAAAAATTGTTAACGGTGTATTAAGCAGACAAGATTTTGATAATCTTATAGGTGTTAGACAATATATAACAGCACAAGATCAACCCCGCTTTGACATCACTTATAACATCGCAGATGCTGCTAGACATTATGGAGTTAATCTTAATACATTGCCATTACCAAACGTCGATCTCACTACTATGCCAACATATAAACATCTCATCATGTATGAACAGTACTTTGTCGATGATTATGATAGAGTACCAATTTATTACAATGGTAACAGAGTAATCTTCAATGATGAGATTATAAACTTTACTATTTCTATGCGATATCAATCTCTTATTCCTAGACTGGTAGATTTCTTTCCAGATATACCAGTAAACAATAACATCGTACTTCATACTCGCGATCCTCAAAATGCTGCAGTGAATGTAACCGTGGCGCTTCCAAACGTGCAATTTGTGGACATAAATAGAAACAACAAATTCTTTATTAATTTCTTTAACCTGTTAGCGAAGGAACAAAGATCTACGGCTATCAAAGTTACCAAATCCATGTTTTGGGACGGTATAGATTACGAGGAATACAAGTCTAAAACCCTTCAGGACATGATGTTTATAAATTCTACCTGTTATGTATTCGGTCTTTATAATCACAATAATACTACTTATTGCTCTATCCTTTCTGATATTATCTCCGCAGAGAAAACACCTATTAGAGTATGTTTGTTACCAAGAGTAGTCGGAGGTAAGACTGTTACTAATCTTATTTCAGAAACTTTGAAGAGTATTTCATCTATAACTATACGAGAGTTTCCCAGGAAAGATAAATCTATCATGCATATAGGACTTTCTGAGACGGGATTCATGCGATTCTTTCAACTACTCAGGCTCATGGCTGATAAACCTCATGAAACGGCTATTAAAGAGGTTGTTATGGCTTATGTGGGTATAAAGTTGGGTGACAAAGGTAGTCCGTACTATATTAGAAAGGAGTCATACCAAGACTTTATCTATCTGCTATTCGCATCAATGGGCTTTAAGGTGACTACTAGAAGATCCATTATGGGAAGCAATAATATCTCTATCATCAGTATTAGACCAAGAGTAACTAAACAATACATCGTCACTACATTGATGAAAACTAGTTGTAGTAAAAACGAGGCAGAAAAATTGATTACTTCAGCGTTTGATCTTCTCAATTTCATGGTATCAGTTAGTGACTTTAGAGATTATCAGAGTTACAGACAGTATAGAAACTATTGTCCTAGATATTTCTATGCAGGATCTCCCGAAGGAGAGGAAACAATTATCTGTGACTCGGAACCGATAAGTATCTTGGATAGAATTGATACTCGTGGTATCTTTTCTGCGTATACTATTAATGAAATGATGGACACTGATATCTTTTCTCCAGAGAATAAGGCATTTAAGAATAATCTGAGTAGATTTATCGAGAGTGGAGATATTACAGGAGAAGATATTTTCTGCGCAATGCCATACAACATCTTAGATAGGATTATTACAAATGCTGGTACGTGTACCGTATCCATAGGTGATATGTTGGATAACATTACAACCCAGTCAGACTGTAATATGACTAACGAAATCACAGATATGATAAACGCCTCATTGAAGAATACAATTTCTAAAGATAATAATATGCTAGTTAGCCAAGCATTGGACTCTGTAGCTAATCGTTCTAAACAAACGATTGGAGACTTGAGACAATCATCATGTAAGATGGCATTGTTGTTTAAAAATCTTGCTACATCCATCTACACAATAGAACGTATTTTCAATGCTAAAGTATGTGATGATGTTAAGGCATCGATGTTGGAGAAGTATAAAGCATTCACAGATATTTCCATGTCATTATATAAAGACTTGATAGCTATGGAGAATCTCAAAGCGATGCTATACATTATTCGACGAAGCGGATGCAGAATAGATGATGCACAAATTACTACTGACGATCTAGTCAAGTCTTACTCATTGATCCGTCCTAAAATTCTAAGCATGATAAACTATTATAATGAAATGAGTAGAGGATACTTTGAACACATGAAAAAAAATCTAAATATGACAGATGGTGACTCTGTCTCTTTTGATGATGAA
>OP245356
ATGATGCCTATTAAGTCAATAGTTACTCTTGATCAATTAGAGGACTCTGAATATCTATTTCGTATAGTTTCTACCGTTCTTCCACATCTATGTCTAGATTACAAAGTATGTGACCAACTTAAAACAACCTTCGTTCATCCGTTCGATGTATTTCTTAATAACTCATTAGGATCCGTAACTAAACAAGATGAGCTTCAGGCTACTATATCCAAATTGGGCATTAATTATTTAATTGATACCACGTCACGTGAATTAAAACTGTTTAATGTTACACTTAACGCTGGAAATATAAATATTATTAATCATCCAATTAACATTAGTTCGGAAACTAACCCTATTATTAATACTCACAGCTTTTACGATCTTCCACCTTTCACTCAACACCTTCTTAATATTAGATTGACGGATACAGAATACAGAGCTAGATTTATCGGTGGTTATATTAAACCAGATGGCTCCGACTCAATGGATGTTCTAGCAGAAAAGAAATACCCAGATCTTAACTTTGATAATACTTATTTGTTTAACATCCTCTATAAGGATGTTATTAATGCACCAATAAAAGAATTCAAGGCAAAAATTGTTAACGGTGTATTAAGCAGACAAGATTTTGATAATCTTATAGGTGTTAGACAATATATAACAGCACAAGATCAACCCCGCTTTGACATCACTTATAACATCGCAGATGCTGCTAGACATTATGGAGTTAATCTTAATACATTGCCATTACCAAACGTCGATCTCACTACTATGCCAACATATAAACATCTCATCATGTATGAACAGTACTTTGTCGATGATTATGATAGAGTACCAATTTATTACAATGGTAACAGAGTAATCTTCAATGATGAGATTATAAACTTTACTATTTCTATGCGATATCAATCTCTTATTCCTAGACTGGTAGATTTCTTTCCAGATATACCAGTAAACAATAACATCGTACTTCATACTCGCGATCCTCAAAATGCTGCAGTGAATGTAACCGTGGCGCTTCCAAACGTGCAATTTGTGGACATAAATAGAAACAACAAATTCTTTATTAATTTCTTTAACCTGTTAGCGAAGGAACAAAGATCTACGGCTATCAAAGTTACCAAATCCATGTTTTGGGACGGTATAGATTACGAGGAATACAAGTCTAAAACCCTTCAGGACATGATGTTTATAAATTCTACCTGTTATGTATTCGGTCTTTATAATCACAATAATACTACTTATTGCTCTATCCTTTCTGATATTATCTCCGCAAAGAAAACACCTATTAGAGTATGTTTGTTACCCAGAGTAGTCGGAGGTAAGACTGTTACTAATCTTATTTCAGAAACTTTGAAGAGTATTTCATCTATAACTATACGAGAGTTTCCCAGGAAAGATAAATCTATCATGCATATAGGACTTTCTGAGACGGGATTCATGCGATTCTTTCAACTACTCAGGCTCATGGCTGATAAACCTCATGAAACGGCTATTAAAGAGGTTGTTATGGCTTATGTGGGTATAAAGTTGGGTGACAAAGGTAGTCCGTACTATATTAGAAAGGAGTCATACCAAGACTTTATCTATCTGCTATTCGCATCAATGGGCTTTAAGGTGACTACTAGAAGATCCATTATGGGAAGCAATAATATCTCTATCATCAGTATTAGACCAAGAGTAACTAAACAATACATCGTCACTACATTGATGAAAACTAGTTGTAGTAAAAACGAGGCAGAAAAATTGATTACTTCAGCGTTTGATCTTCTCAATTTCATGGTATCAGTTAGTGACTTTAGAGATTATCAGAGTTACAGACAGTATAGAAACTATTGTCCTAGATATTTCTATGCAGGATCTCCCGAAGGAGAGGAAACAATTATCTGTGACTCGGAACCGATAAGTATCTTGGATAGAATTGATACTCGTGGTATCTTTTCTGCGTATACTATTAATGAAATGATGGACACTGATATCTTTTCTCCAGAGAATAAGGCATTTAAGAATAATCTGAGTAGATTTATCGAGAGTGGAGATATTACAGGAGAAGATATTTTCTGCGCAATGCCATACAACATCTTAGATAGGATTATTACAAATGCTGGTACGTGTACCGTATCCATAGGTGATATGTTGGATAACATTACAACCCAGTCAGACTGTAATATGACTAACGAAATCACAGATATGATAAACGCCTCATTGAAGAATACAATTTCTAAAGATAATAATATGCTAGTTAGCCAAGCATTGGACTCTGTAGCTAATCGTTCTAAACAAACGATTGGAGACTTGAGACAATCATCATGTAAGATGGCATTGTTGTTTAAAAATCTTGCTACATCCATCTACACAATAGAACGTATTTTCAATGCTAAAGTATGTGATGATGTTAAGGCATCGATGTTGGAGAAGTATAAAGCATTCACAGATATTTCCATGTCATTATATAAAGACTTGATAGCTATGGAGAATCTCAAAGCGATGCTATACATTATTCGACGAAGCGGATGCAGAATAGATGATGCACAAATTACTACTGACGATCTAGTCAAGTCTTACTCATTGATCCGTCCTAAAATTCTAAGCATGATAAACTATTATAATGAAATGAGTAGAGGATACTTTGAACACATGAAAAAAAATCTAAATATGACAGATGGTGACTCTGTCTCTTTTGATGATGAA
>OP215257
ATGATGCCTATTAAGTCAATAGTTACTCTTGATCAATTAGAGGACTCTGAATATCTATTTCGTATAGTTTCTACCGTTCTTCCACATCTATGTCTAGATTACAAAGTATGTGACCAACTTAAAACAACCTTCGTTCATCCGTTCGATGTATTTCTTAATAACTCATTAGGATCCGTAACTAAACAAGATGAGCTTCAGGCTACTATATCCAAATTGGGCATTAATTATTTAATTGATACCACGTCACGTGAATTAAAACTGTTTAATGTTACACTTAACGCTGGAAATATAAATATTATTAATCATCCAATTAACATTAGTTCGGAAACTAACCCTATTATTAATACTCACAGCTTTTACGATCTTCCACCTTTCACTCAACACCTTCTTAATATTAGATTGACGGATACAGAATACAGAGCTAGATTTATCGGTGGTTATATTAAACCAGATGGCTCCGACTCAATGGATGTTCTAGCAGAAAAGAAATACCCAGATCTTAACTTTGATAATACTTATTTGTTTAACATCCTCTATAAGGATGTTATTAATGCACCAATAAAAGAATTCAAGGCAAAAATTGTTAACGGTGTATTAAGCAGACAAGATTTTGATAATCTTATAGGTGTTAGACAATATATAACAGCACAAGATCAACCCCGCTTTGACATCACTTATAACATCGCAGATGCTGCTAGACATTATGGAGTTAATCTTAATACATTGCCATTACCAAACGTCGATCTCACTACTATGCCAACATATAAACATCTCATCATGTATGAACAGTACTTTGTCGATGATTATGATAGAGTACCAATTTATTACAATGGTAACAGAGTAATCTTCAATGATGAGATTATAAACTTTACTATTTCTATGCGATATCAATCTCTTATTCCTAGACTGGTAGATTTCTTTCCAGATATACCAGTAAACAATAACATCGTACTTCATACTCGCGATCCTCAAAATGCTGCAGTGAATGTAACCGTGGCGCTTCCAAACGTGCAATTTGTGGACATAAATAGAAACAACAAATTCTTTATTAATTTCTTTAACCTGTTAGCGAAGGAACAAAGATCTACGGCTATCAAAGTTACCAAATCCATGTTTTGGGACGGTATAGATTACGAGGAATACAAGTCTAAAACCCTTCAGGACATGATGTTTATAAATTCTACCTGTTATGTATTTGGTCTTTATAATCACAATAATACTACTTATTGCTCTATCCTTTCTGATATTATCTCCGCAGAGAAAACACCTATTAGAGTATGTTTGTTACCCAGAGTAGTCGGAGGTAAGACTGTTACTAATCTTATTTCAGAAACTTTGAAGAGTATTTCATCTATAACTATACGAGAGTTTCCCAGGAAAGATAAATCTATCATGCATATAGGACTTTCTGAGACGGGATTCATGCGATTCTTTCAACTACTCAGGCTCATGGCTGATAAACCTCATGAAACGGCTATTAAAGAGGTTGTTATGGCTTATGTGGGTATAAAGTTGGGTGACAAAGGTAGTCCGTACTATATTAGAAAGGAGTCATACCAAGACTTTATCTATCTGCTATTCGCATCAATGGGCTTTAAGGTGACTACTAGAAGATCCATTATGGGAAGCAATAATATCTCTATCATCAGTATTAGACCAAGAGTAACTAAACAATACATCGTCACTACATTGATGAAAACTAGTTGTAGTAAAAACGAGGCAGAAAAATTGATTACTTCAGCGTTTGATCTTCTCAATTTCATGGTATCAGTTAGTGACTTTAGAGATTATCAGAGTTACAGACAGTATAGAAACTATTGTCCTAGATATTTCTATGCAGGATCTCCCGAAGGAGAGGAAACAATTATCTGTGACTCGGAACCGATAAGTATCTTGGATAGAATTGATACTCGTGGTATCTTTTCTGCGTATACTATTAATGAAATGATGGACACTGATATCTTTTCTCCAGAGAATAAGGCATTTAAGAATAATCTGAGTAGATTTATCGAGAGTGGAGATATTACAGGAGAAGATATTTTCTGCGCAATGCCATACAACATCTTAGATAGGATTATTACAAATGCTGGTACGTGTACCGTATCCATAGGTGATATGTTGGATAACATTACAACCCAGTCAGACTGTAATATGACTAACGAAATCACAGATATGATAAACGCCTCATTGAAGAATACAATTTCTAAAGATAATAATATGCTAGTTAGCCAAGCATTGGACTCTGTAGCTAATCGTTCTAAACAAACGATTGGAGACTTGAGACAATCATCATGTAAGATGGCATTGTTGTTTAAAAATCTTGCTACATCCATCTACACAATAGAACGTATTTTCAATGCTAAAGTATGTGATGATGTTAAGGCATCGATGTTGGAGAAGTATAAAGCATTCACAGATATTTCCATGTCATTATATAAAGACTTGATAGCTATGGAGAATCTCAAAGCGATGCTATACATTATTCGACGAAGCGGATGCAGAATAGATGATGCACAAATTACTACTGACGATCTAGTCAAGTCTTACTCATTGATCCGTCCTAAAATTCTAAGCATGATAAACTATTATAATGAAATGAGTAGAGGATACTTTGAACACATGAAAAAAAATCTAAATATGACAGATGGTGACTCTGTCTCTTTTGATGATGAA
>OP215242
ATGATGCCTATTAAGTCAATAGTTACTCTTGATCAATTAGAGGACTCTGAATATCTATTTCGTATAGTTTCTACCGTTCTTCCACATCTATGTCTAGATTACAAAGTATGTGACCAACTTAAAACAACCTTCGTTCATCCGTTCGATGTATTTCTTAATAACTCATTAGGATCCGTAACTAAACAAGATGAGCTTCAGGCTACTATATCCAAATTGGGCATTAATTATTTAATTGATACCACGTCACGTGAATTAAAACTGTTTAATGTTACACTTAACGCTGGAAATATAAATATTATTAATCATCCAATTAACATTAGTTCGGAAACTAACCCTATTATTAATACTCACAGCTTTTACGATCTTCCACCTTTCACTCAACACCTTCTTAATATTAGATTGACGGATACAGAATACAGAGCTAGATTTATCGGTGGTTATATTAAACCAGATGGCTCCGACTCAATGGATGTTCTAGCAGAAAAGAAATACCCAGATCTTAACTTTGATAATACTTATTTGTTTAACATCCTCTATAAGGATGTTATTAATGCACCAATAAAAGAATTCAAGGCAAAAATTGTTAACGGTGTATTAAGCAGACAAGATTTTGATAATCTTATAGGTGTTAGACAATATATAACAGCACAAGATCAACCCCGCTTTGACATCACTTATAACATCGCAGATGCTGCTAGACATTATGGAGTTAATCTTAATACATTGCCATTACCAAACGTCGATCTCACTACTATGCCAACATATAAACATCTCATCATGTATGAACAGTACTTTGTCGATGATTATGATAGAGTACCAATTTATTACAATGGTAACAGAGTAATCTTCAATGATGAGATTATAAACTTTACTATTTCTATGCGATATCAATCTCTTATTCCTAGACTGGTAGATTTCTTTCCAGATATACCAGTAAACAATAACATCGTACTTCATACTCGCGATCCTCAAAATGCTGCAGTGAATGTAACCGTGGCGCTTCCAAACGTGCAATTTGTGGACATAAATAGAAACAACAAATTCTTTATTAATTTCTTTAACCTGTTAGCGAAGGAACAAAGATCTACGGCTATCAAAGTTACCAAATCCATGTTTTGGGACGGTATAGATTACGAGGAATACAAGTCTAAAACCCTTCAGGACATGATGTTTATAAATTCTACCTGTTATGTATTCGGTCTTTATAATCACAATAATACTACTTATTGCTCTATCCTTTCTGATATTATCTCCGCAGAGAAAACACCTATTAGAGTATGTTTGTTACCCAGAGTAGTCGGAGGTAAGACTGTTACTAATCTTATTTCAGAAACTTTGAAGAGTATTTCATCTATAACTATACGAGAGTTTCCCAGGAAAGATAAATCTATCATGCATATAGGACTTTCTGAGACGGGATTCATGCGATTCTTTCAACTACTCAGGCTCATGGCTGATAAACCTCATGAAACGGCTATTAAAGAGGTTGTTATGGCTTATGTGGGTATAAAGTTGGGTGACAAAGGTAGTCCGTACTATATTAGAAAGGAGTCATACCAAGACTTTATCTATCTGCTATTCGCATCAATGGGCTTTAAGGTGACTACTAGAAGATCCATTATGGGAAGCAATAATATCTCTATCATCAGTATTAGACCAAGAGTAACTAAACAATACATCGTCACTACATTGATGAAAACTAGTTGTAGTAAAAACGAGGCAGAAAAATTGATTACTTCAGCGTTTGATCTTCTCAATTTCATGGTATCAGTTAGTGACTTTAGAGATTATCAGAGTTACAGACAGTATAGAAACTATTGTCCTAGATATTTCTATGCAGGATCTCCCGAAGGAGAGGAAACAATTATCTGTGACTCGGAACCGATAAGTATCTTGGATAGAATTGATACTCGTGGTATCTTTTCTGCGTATACTATTAATGAAATGATGGACACTGATATCTTTTCTCCAGAGAATAAGGCATTTAAGAATAATCTGAGTAGATTTATCGAGAGTGGAGATATTACAGGAGAAGATATTTTCTGCGCAATGCCATACAACATCTTAGATAGGATTATTACAAATGCTGGTACGTGTACCGTATCCATAGGTGATATGTTGGATAACATTACAACCCAGTCAGACTGTAATATGACTAACGAAATCACAGATATGATAAACGCCTCATTGAAGAATACAATTTCTAAAGATAATAATATGCTAGTTAGCCAAGCATTGGACTTTGTAGCTAATCGTTCTAAACAAACGATTGGAGACTTGAGACAATCATCATGTAAGATGGCATTGTTGTTTAAAAATCTTGCTACATCCATCTACACAATAGAACGTATTTTCAATGCTAAAGTATGTGATGATGTTAAGGCATCGATGTTGGAGAAGTATAAAGCATTCACAGATATTTCCATGTCATTATATAAAGACTTGATAGCTATGGAGAATCTCAAAGCGATGCTATACATTATTCGACGAAGCGGATGCAGAATAGATGATGCACAAATTACTACTGACGATCTAGTCAAGTCTTACTCATTGATCCGTCCTAAAATTCTAAGCATGATAAACTATTATAATGAAATGAGTAGAGGATACTTTGAACACATGAAAAAAAATCTAAATATGACAGATGGTGACTCTGTCTCTTTTGATGATGAA
>OP205136
ATGATGCCTATTAAGTCAATAGTTACTCTTGATCAATTAGAGGACTCTGAATATCTATTTCGTATAGTTTCTACCGTTCTTCCACATCTATGTCTAGATTACAAAGTATGTGACCAACTTAAAACAACCTTCGTTCATCCGTTCGATGTATTTCTTAATAACTCATTAGGATCCGTAACTAAACAAGATGAGCTTCAGGCTACTATATCCAAATTGGGCATTAATTATTTAATTGATACCACGTCACGTGAATTAAAACTGTTTAATGTTACACTTAACGCTGGAAATATAAATATTATTAATCATCCAATTAACATTAGTTCGGAAACTAACCCTATTATTAATACTCACAGCTTTTACGATCTTCCACCTTTCACTCAACACCTTCTTAATATTAGATTGACGGATACAGAATACAGAGCTAGATTTATCGGTGGTTATATTAAACCAGATGGCTCCGACTCAATGGATGTTCTAGCAGAAAAGAAATACCCAGATCTTAACTTTGATAATACTTATTTGTTTAACATCCTCTATAAGGATGTTATTAATGCACCAATAAAAGAATTCAAGGCAAAAATTGTTAACGGTGTATTAAGCAGACAAGATTTTGATAATCTTATAGGTGTTAGACAATATATAACAGCACAAGATCAACCCCGCTTTGACATCACTTATAACATCGCAGATGCTGCTAGACATTATGGAGTTAATCTTAATACATTGCCATTACCAAACGTCGATCTCACTACTATGCCAACATATAAACATCTCATCATGTATGAACAGTACTTTGTCGATGATTATGATAGAGTACCAATTTATTACAATGGTAACAGAGTAATCTTCAATGATGAGATTATAAACTTTACTATTTCTATGCGATATCAATCTCTTATTCCTAGACTGGTAGATTTCTTTCCAGATATACCAGTAAACAATAACATCGTACTTCATACTCGCGATCCTCAAAATGCTGCAGTGAATGTAACCGTGGCGCTTCCAAACGTGCAATTTGTGGACATAAATAGAAACAACAAATTCTTTATTAATTTCTTTAACCTGTTAGCGAAGGAACAAAGATCTACGGCTATCAAAGTTACCAAATCCATGTTTTGGGACGGTATAGATTACGAGGAATACAAGTCTAAAACCCTTCAGGACATGATGTTTATAAATTCTACCTGTTATGTATTCGGTCTTTATAATCACAATAATACTACTTATTGCTCTATCCTTTCTGATATTATCTCCGCAGAGAAAACACCTATTAGAGTATGTTTGTTACCCAGAGTAGTCGGAGGTAAGACTGTTACTAATCTTATTTCAGAAACTTTGAAGAGTATTTCATCTATAACTATACGAGAGTTTCCCAGGAAAGATAAATCTATCATGCATATAGGACTTTCTGAGACGGGATTCATGCGATTCTTTCAACTACTCAGGCTCATGGCTGATAAACCTCATGAAACGGCTATTAAAGAGGTTGTTATGGCTTATGTGGGTATAAAGTTGGGTGACAAAGGTAGTCCGTACTATATTAGAAAGGAGTCATACCAAGACTTTATCTATCTGCTATTCGCATCAATGGGCTTTAAGGTGACTACTAGAAGATCCATTATGGGAAGCAATAATATCTCTATCATCAGTATTAGACCAAGAGTAACTAAACAATACATCGTCACTACATTGATGAAAACTAGTTGTAGTAAAAACGAGGCAGAAAAATTGATTACTTCAGCGTTTGATCTTCTCAATTTCATGGTATCAGTTAGTGACTTTAGAGATTATCAGAGTTACAGACAGTATAGAAACTATTGTCCTAGATATTTCTATGCAGGATCTCCCGAAGGAGAGGAAACAATTATCTGTGACTCGGAACCGATAAGTATCTTGGATAGAATTGATACTCGTGGTATCTTTTCTGCGTATACTATTAATGAAATGATGGACACTGATATCTTTTCTCCAGAGAATAAGGCATTTAAGAATAATCTGAGTAGATTTATCGAGAGTGGAGATATTACAGGAGAAGATATTTTCTGCGCAATGCCATACAACATCTTAGATAGGATTATTACAAATGCTGGTACGTGTACCGTATCCATAGGTGATATGTTGGATAACATTACAACCCAGTCAGACTGTAATATGACTAACGAAATCACAGATATGATAAACGCCTCATTGAAGAATACAATTTCTAAAGATAATAATATGCTAGTTAGCCAAGCATTGGACTCTGTAGCTAATCGTTCTAAACAAACGATTGGAGACTTGAGACAATCATCATGTAAGATGGCATTGTTGTTTAAAAATCTTGCTACATCCATCTACACAATAGAACGTATTTTCAATGCTAAAGTATGTGATGATGTTAAGGCATCGATGTTGGAGAAGTATAAAGCATTCACAGATATTTCCATGTCATTATATAAAGACTTGATAGCTATGGAGAATCTCAAAGCGATGCTATACATTATTCGACGAAGCGGATGCAGAATAGATGATGCACAAATTACTACTGACGATCTAGTCAAGTCATACTCATTGATCCGTCCTAAAATTCTAAGCATGATAAACTATTATAATGAAATGAGTAGAGGATACTTTGAACACATGAAAAAAAATCTAAATATGACAGATGGTGACTCTGTCTCTTTTGATGATGAA
>OP205125
ATGATGCCTATTAAGTCAATAGTTACTCTTGATCAATTAGAGGACTCTGAATATCTATTTCGTATAGTTTCTACCGTTCTTCCACATCTATGTCTAGATTACAAAGTATGTGACCAACTTAAAACAACCTTCGTTCATCCGTTCGATGTATTTCTTAATAACTCATTAGGATCCGTAACTAAACAAGATGAGCTTCAGGCTACTATATCCAAATTGGGCATTAATTATTTAATTGATACCACGTCACGTGAATTAAAACTGTTTAATGTTACACTTAACGCTGGAAATATAAATATTATTAATCATCCAATTAACATTAGTTCGGAAACTAACCCTATTATTAATACTCACAGCTTTTACGATCTTCCACCTTTCACTCAACACCTTCTTAATATTAGATTGACGGATACAGAATACAGAGCTAGATTTATCGGTGGTTATATTAAACCAGATGGCTCCGACTCAATGGATGTTCTAGCAGAAAAGAAATACCCAGATCTTAACTTTGATAATACTTATTTGTTTAACATCCTCTATAAGGATGTTATTAATGCACCAATAAAAGAATTCAAGGCAAAAATTGTTAACGGTGTATTAAGCAGACAAGATTTTGATAATCTTATAGGTGTTAGACAATATATAACAGCACAAGATCAACCCCGCTTTGACATCACTTATAACATCGCAGATGCTGCTAGACATTATGGAGTTAATCTTAATACATTGCCATTACCAAACGTCGATCTCACTACTATGCCAACATATAAACATCTCATCATGTATGAACAGTACTTTGTTGATGATTATGATAGAGTACCAATTTATTACAATGGTAACAGAGTAATCTTCAATGATGAGATTATAAACTTTACTATTTCTATGCGATATCAATCTCTTATTCCTAGACTGGTAGATTTCTTTCCAGATATACCAGTAAACAATAACATCGTACTTCATACTCGCGATCCTCAAAATGCTGCAGTGAATGTAACCGTGGCGCTTCCAAACGTGCAATTTGTGGACATAAATAGAAACAACAAATTCTTTATTAATTTCTTTAACCTGTTAGCGAAGGAACAAAGATCTACGGCTATCAAAGTTACCAAATCCATGTTTTGGGACGGTATAGATTACGAGGAATACAAGTCTAAAACCCTTCAGGACATGATGTTTATAAATTCTACCTGTTATGTATTCGGTCTTTATAATCACAATAATACTACTTATTGCTCTATCCTTTCTGATATTATCTCCGCAGAGAAAACACCTATTAGAGTATGTTTGTTACCCAGAGTAGTCGGAGGTAAGACTGTTACTAATCTTATTTCAGAAACTTTGAAGAGTATTTCATCTATAACTATACGAGAGTTTCCCAGGAAAGATAAATCTATCATGCATATAGGACTTTCTGAGACGGGATTCATGCGATTCTTTCAACTACTCAGGCTCATGGCTGATAAACCTCATGAAACGGCTATTAAAGAGGTTGTTATGGCTTATGTGGGTATAAAGTTGGGTGACAAAGGTAGTCCGTACTATATTAGAAAGGAGTCATACCAAGACTTTATCTATCTGCTATTCGCATCAATGGGCTTTAAGGTGACTACTAGAAGATCCATTATGGGAAGCAATAATATCTCTATCATCAGTATTAGACCAAGAGTAACTAAACAATACATCGTCACTACATTGATGAAAACTAGTTGTAGTAAAAACGAGGCAGAAAAATTGATTACTTCAGCGTTTGATCTTCTCAATTTCATGGTATCAGTTAGTGACTTTAGAGATTATCAGAGTTACAGACAGTATAGAAACTATTGTCCTAGATATTTCTATGCAGGATCTCCCGAAGGAGAGGAAACAATTATCTGTGACTCGGAACCGATAAGTATCTTGGATAGAATTGATACTCGTGGTATCTTTTCTGCGTATACTATTAATGAAATGATGGACACTGATATCTTTTCTCCAGAGAATAAGGCATTTAAGAATAATCTGAGTAGATTTATCGAGAGTGGAGATATTACAGGAGAAGATATTTTCTGCGCAATGCCATACAACATCTTAGATAGGATTATTACAAATGCTGGTACGTGTACCGTATCCATAGGTGATATGTTGGATAACATTACAACCCAGTCAGACTGTAATATGACTAACGAAATCACAGATATGATAAACGCCTCATTGAAGAATACAATTTCTAAAGATAATAATATGCTAGTTAGCCAAGCATTGGACTCTGTAGCTAATCGTTCTAAACAAACGATTGGAGACTTGAGACAATCATCATGTAAGATGGCATTGTTGTTTAAAAATCTTGCTACATCCATCTACACAATAGAACGTATTTTCAATGCTAAAGTATGTGATGATGTTAAGGCATCGATGTTGGAGAAGTATAAAGCATTCACAGATATTTCCATGTCATTATATAAAGACTTGATAGCTATGGAGAATCTCAAAGCGATGCTATACATTATTCGACGAAGCGGATGCAGAATAGATGATGCACAAATTACTACTGACGATCTAGTCAAGTCTTACTCATTGATCCGTCCTAAAATTCTAAGCATGATAAACTATTATAATGAAATGAGTAGAGGATACTTTGAACACATGAAAAAAAATCTAAATATGACAGATGGTGACTCTGTCTCTTTTGATGATGAA
>OP205109
ATGATGCCTATTAAGTCAATAGTTACTCTTGATCAATTAGAGGACTCTGAATATCTATTTCGTATAGTTTCTACCGTTCTTCCACATCTATGTCTAGATTACAAAGTATGTGACCAACTTAAAACAACCTTCGTTCATCCGTTCGATGTATTTCTTAATAACTCATTAGGATCCGTAACTAAACAAGATGAGCTTCAGGCTACTATATCCAAATTGGGCATTAATTATTTAATTGATACCACGTCACGTGAATTAAAACTGTTTAATGTTACACTTAACGCTGGAAATATAAATATTATTAATCATCCAATTAACATTAGTTCGGAAACTAACCCTATTATTAATACTCACAGCTTTTACGATCTTCCACCTTTCACTCAACACCTTCTTAATATTAGATTGACGGATACAGAATACAGAGCTAGATTTATCGGTGGTTATATTAAACCAGATGGCTCCGACTCAATGGATGTTCTAGCAGAAAAGAAATACCCAGATCTTAACTTTGATAATACTTATTTGTTTAACATCCTCTATAAGGATGTTATTAATGCACCAATAAAAGAATTCAAGGCAAAAATTGTTAACGGTGTATTAAGCAGACAAGATTTTGATAATCTTATAGGTGTTAGACAATATATAACAGCACAAGATCAACCCCGCTTTGACATCACTTATAACATCGCAGATGCTGCTAGACATTATGGAGTTAATCTTAATACATTGCCATTACCAAACGTCGATCTCACTACTATGCCAACATATAAACATCTCATCATGTATGAACAGTACTTTGTCGATGATTATGATAGAGTACCAATTTATTACAATGGTAACAGAGTAATCTTCAATGATGAGATTATAAACTTTACTATTTCTATGCGATATCAATCTCTTATTCCTAAACTGGTAGATTTCTTTCCAGATATACCAGTAAACAATAACATCGTACTTCATACTCGCGATCCTCAAAATGCTGCAGTGAATGTAACCGTGGCGCTTCCAAACGTGCAATTTGTGGACATAAATAGAAACAACAAATTCTTTATTAATTTCTTTAACCTGTTAGCGAAGGAACAAAGATCTACGGCTATCAAAGTTACCAAATCCATGTTTTGGGACGGTATAGATTACGAGGAATACAAGTCTAAAACCCTTCAGGACATGATGTTTATAAATTCTACCTGTTATGTATTCGGTCTTTATAATCACAATAATACTACTTATTGCTCTATCCTTTCTGATATTATCTCCGCAGAGAAAACACCTATTAGAGTATGTTTGTTACCCAGAGTAGTCGGAGGTAAGACTGTTACTAATCTTATTTCAGAAACTTTGAAGAGTATTTCATCTATAACTATACGAGAGTTTCCCAGGAAAGATAAATCTATCATGCATATAGGACTTTCTGAGACGGGATTCATGCGATTCTTTCAACTACTCAGGCTCATGGCTGATAAACCTCATGAAACGGCTATTAAAGAGGTTGTTATGGCTTATGTGGGTATAAAGTTGGGTGACAAAGGTAGTCCGTACTATATTAGAAAGGAGTCATACCAAGACTTTATCTATCTGCTATTCGCATCAATGGGCTTTAAGGTGACTACTAGAAGATCCATTATGGGAAGCAATAATATCTCTATCATCAGTATTAGACCAAGAGTAACTAAACAATACATCGTCACTACATTGATGAAAACTAGTTGTAGTAAAAACGAGGCAGAAAAATTGATTACTTCAGCGTTTGATCTTCTCAATTTCATGGTATCAGTTAGTGACTTTAGAGATTATCAGAGTTACAGACAGTATAGAAACTATTGTCCTAGATATTTCTATGCAGGATCTCCCGAAGGAGAGGAAACAATTATCTGTGACTCGGAACCGATAAGTATCTTGGATAGAATTGATACTCGTGGTATCTTTTCTGCGTATACTATTAATGAAATGATGGACACTGATATCTTTTCTCCAGAGAATAAGGCATTTAAGAATAATCTGAGTAGATTTATCGAGAGTGGAGATATTACAGGAGAAGATATTTTCTGCGCAATGCCATACAACATCTTAGATAGGATTATTACAAATGCTGGTACGTGTACCGTATCCATAGGTGATATGTTGGATAACATTACAACCCAGTCAGACTGTAATATGACTAACGAAATCACAGATATGATAAACGCCTCATTGAAGAATACAATTTCTAAAGATAATAATATGCTAGTTAGCCAAGCATTGGACTCTGTAGCTAATCGTTCTAAACAAACGATTGGAGACTTGAGACAATCATCATGTAAGATGGCATTGTTGTTTAAAAATCTTGCTACATCCATCTACACAATAGAACGTATTTTCAATGCTAAAGTATGTGATGATGTTAAGGCATCGATGTTGGAGAAGTATAAAGCATTCACAGATATTTCCATGTCATTATATAAAGACTTGATAGCTATGGAGAATCTCAAAGCGATGCTATACATTATTCGACGAAGCGGATGCAGAATAGATGATGCACAAATTACTACTGACGATCTAGTCAAGTCTTACTCATTGATCCGTCCTAAAATTCTAAGCATGATAAACTATTATAATGAAATGAGTAGAGGATACTTTGAACACATGAAAAAAAATCTAAATATGACAGATGGTGACTCTGTCTCTTTTGATGATGAA
>OP169338
ATGATGCCTATTAAGTCAATAGTTACTCTTGATCAATTAGAGGACTCTGAATATCTATTTCGTATAGTTTCTACCGTTCTTCCACATCTATGTCTAGATTACAAAGTATGTGACCAACTTAAAACAACCTTCGTTCATCCGTTCGATGTATTTCTTAATAACTCATTAGGATCCGTAACTAAACAAGATGAGCTTCAGGCTACTATATCCAAATTGGGCATTAATTATTTAATTGATACCACGTCACGTGAATTAAAACTGTTTAATGTTACACTTAACGCTGGAAATATAAATATTATTAATCATCCAATTAACATTAGTTCGGAAACTAACCCTATTATTAATACTCACAGCTTTTACGATCTTCCACCTTTCACTCAACACCTTCTTAATATTAGATTGACGGATACAGAATACAGAGCTAGATTTATCGGTGGTTATATTAAACCAGATGGCTCCGACTCAATGGATGTTCTAGCAGAAAAGAAATACCCAGATCTTAACTTTGATAATACTTATTTGTTTAACATCCTCTATAAGGATGTTATTAATGCACCAATAAAAGAATTCAAGGCAAAAATTGTTAACGGTGTATTAAGCAGACAAGATTTTGATAATCTTATAGGTGTTAGACAATATATAACAGCACAAGATCAACCCCGCTTTGACATCACTTATAACATCGCAGATGCTGCTAGACATTATGGAGTTAATCTTAATACATTGCCATTACCAAACGTCGATCTCACTACTATGCCAACATATAAACATCTCATCATGTATGAACAGTACTTTGTCGATGATTATGATAGAGTACCAATTTATTACAATGGTAACAGAGTAATCTTCAATGATGAGATTATAAACTTTACTATTTTTATGCGATATCAATCTCTTATTCCTAGACTGGTAGATTTCTTTCCAGATATACCAGTAAACAATAACATCGTACTTCATACTCGCGATCCTCAAAATGCTGCAGTGAATGTAACCGTGGCGCTTCCAAACGTGCAATTTGTGGACATAAATAGAAACAACAAATTCTTTATTAATTTCTTTAACCTGTTAGCGAAGGAACAAAGATCTACGGCTATCAAAGTTACCAAATCCATGTTTTGGGACGGTATAGATTACGAGGAATACAAGTCTAAAACCCTTCAGGACATGATGTTTATAAATTCTACCTGTTATGTATTCGGTCTTTATAATCACAATAATACTACTTATTGCTCTATCCTTTCTGATATTATCTCCGCAGAGAAAACACCTATTAGAGTATGTTTGTTACCCAGAGTAGTCGGAGGTAAGACTGTTACTAATCTTATTTCAGAAACTTTGAAGAGTATTTCATCTATAACTATACGAGAGTTTCCCAGGAAAGATAAATCTATCATGCATATAGGACTTTCTGAGACGGGATTCATGCGATTCTTTCAACTACTCAGGCTCATGGCTGATAAACCTCATGAAACGGCTATTAAAGAGGTTGTTATGGCTTATGTGGGTATAAAGTTGGGTGACAAAGGTAGTCCGTACTATATTAGAAAGGAGTCATACCAAGACTTTATCTATCTGCTATTCGCATCAATGGGCTTTAAGGTGACTACTAGAAGATCCATTATGGGAAGCAATAATATCTCTATCATCAGTATTAGACCAAGAGTAACTAAACAATACATCGTCACTACATTGATGAAAACTAGTTGTAGTAAAAACGAGGCAGAAAAATTGATTACTTCAGCGTTTGATCTTCTCAATTTCATGGTATCAGTTAGTGACTTTAGAGATTATCAGAGTTACAGACAGTATAGAAACTATTGTCCTAGATATTTCTATGCAGGATCTCCCGAAGGAGAGGAAACAATTATCTGTGACTCGGAACCGATAAGTATCTTGGATAGAATTGATACTCGTGGTATCTTTTCTGCGTATACTATTAATGAAATGATGGACACTGATATCTTTTCTCCAGAGAATAAGGCATTTAAGAATAATCTGAGTAGATTTATCGAGAGTGGAGATATTACAGGAGAAGATATTTTCTGCGCAATGCCATACAACATCTTAGATAGGATTATTACAAATGCTGGTACGTGTACCGTATCCATAGGTGATATGTTGGATAACATTACAACCCAGTCAGACTGTAATATGACTAACGAAATCACAGATATGATAAACGCCTCATTGAAGAATACAATTTCTAAAGATAATAATATGCTAGTTAGCCAAGCATTGGACTCTGTAGCTAATCGTTCTAAACAAACGATTGGAGACTTGAGACAATCATCATGTAAGATGGCATTGTTGTTTAAAAATCTTGCTACATCCATCTACACAATAGAACGTATTTTCAATGCTAAAGTATGTGATGATGTTAAGGCATCGATGTTGGAGAAGTATAAAGCATTCACAGATATTTCCATGTCATTATATAAAGACTTGATAGCTATGGAGAATCTCAAAGCGATGCTATACATTATTCGACGAAGCGGATGCAGAATAGATGATGCACAAATTACTACTGACGATCTAGTCAAGTCTTACTCATTGATCCGTCCTAAAATTCTAAGCATGATAAACTATTATAATGAAATGAGTAGAGGATACTTTGAACACATGAAAAAAAATCTAAATATGACAGATGGTGACTCTGTCTCTTTTGATGATGAA
>ON649717
ATGATGCCTATTAAGTCAATAGTTACTCTTGATCAATTAGAGGACTCTGAATATCTATTTCGTATAGTTTCTACCGTTCTTCCACATCTATGTCTAGATTACAAAGTATGTGACCAACTTAAAACAACCTTCGTTCATCCGTTCGATGTATTTCTTAATAACTCATTAGGATCCGTAACTAAACAAGATGAGCTTCAGGCTACTATATCCAAATTGGGCATTAATTATTTAATTGATACCACGTCACGTGAATTAAAACTGTTTAATGTTACACTTAACGCTGGAAATATAAATATTATTAATCATCCAATTAACATTAGTTCGGAAACTAACCCTATTATTAATACTCACAGCTTTTACGATCTTCCACCTTTCACTCAACACCTTCTTAATATTAGATTGACGGATACAGAATACAGAGCTAGATTTATCGGTGGTTATATTAAACCAGATGGCTCCGACTCAATGGATGTTCTAGCAGAAAAGAAATACCCAGATCTTAACTTTGATAATACTTATTTGTTTAACATCCTCTATAAGGATGTTATTAATGCACCAATAAAAGAATTCAAGGCAAAAATTGTTAACGGTGTATTAAGCAGACAAGATTTTGATAATCTTATAGGTGTTAGACAATATATAACAGCACAAGATCAACCCCGCTTTGACATCACTTATAACATCGCAGATGCTGCTAGACATTATGGAGTTAATCTTAATACATTGCCATTACCAAACGTCGATCTCACTACTATGCCAACATATAAACATCTCATCATGTATGAACAGTACTTTGTCGATGATTATGATAGAGTACCAATTTATTACAATGGTAACAGAGTAATCTTCAATGATGAGATTATAAACTTTACTATTTCTATGCGATATCAATCTCTTATTCCTAGACTGGTAGATTTCTTTCCAGATATACCAGTAAACAATAACATCGTACTTCATACTCGCGATCCTCAAAATGCTGCAGTGAATGTAACCGTGGCGCTTCCAAACGTGCAATTTGTGGACATAAATAGAAACAACAAATTCTTTATTAATTTCTTTAACCTGTTAGCGAAGGAACAAAGATCTACGGCTATCAAAGTTACCAAATCCATGTTTTGGGACGGTATAGATTACGAGGAATACAAGTCTAAAACCCTTCAGGACATGATGTTTATAAATTCTACCTGTTATGTATTCGGTCTTTATAATCACAATAATACTACTTATTGCTCTATCCTTTCTGATATTATCTCCGCAGAGAAAACACCTATTAGAGTATGTTTGTTACCCAAAGTAGTCGGAGGTAAGACTGTTACTAATCTTATTTCAGAAACTTTGAAGAGTATTTCATCTATAACTATACGAGAGTTTCCCAGGAAAGATAAATCTATCATGCATATAGGACTTTCTGAGACGGGATTCATGCGATTCTTTCAACTACTCAGGCTCATGGCTGATAAACCTCATGAAACGGCTATTAAAGAGGTTGTTATGGCTTATGTGGGTATAAAGTTGGGTGACAAAGGTAGTCCGTACTATATTAGAAAGGAGTCATACCAAGACTTTATCTATCTGCTATTCGCATCAATGGGCTTTAAGGTGACTACTAGAAGATCCATTATGGGAAGCAATAATATCTCTATCATCAGTATTAGACCAAGAGTAACTAAACAATACATCGTCACTACATTGATGAAAACTAGTTGTAGTAAAAACGAGGCAGAAAAATTGATTACTTCAGCGTTTGATCTTCTCAATTTCATGGTATCAGTTAGTGACTTTAGAGATTATCAGAGTTACAGACAGTATAGAAACTATTGTCCTAGATATTTCTATGCAGGATCTCCCGAAGGAGAGGAAACAATTATCTGTGACTCGGAACCGATAAGTATCTTGGATAGAATTGATACTCGTGGTATCTTTTCTGCGTATACTATTAATGAAATGATGGACACTGATATCTTTTCTCCAGAGAATAAGGCATTTAAGAATAATCTGAGTAGATTTATCGAGAGTGGAGATATTACAGGAGAAGATATTTTCTGCGCAATGCCATACAACATCTTAGATAGGATTATTACAAATGCTGGTACGTGTACCGTATCCATAGGTGATATGTTGGATAACATTACAACCCAGTCAGACTGTAATATGACTAACGAAATCACAGATATGATAAACGCCTCATTGAAGAATACAATTTCTAAAGATAATAATATGCTAGTTAGCCAAGCATTGGACTCTGTAGCTAATCGTTCTAAACAAACGATTGGAGACTTGAGACAATCATCATGTAAGATGGCATTGTTGTTTAAAAATCTTGCTACATCCATCTACACAATAGAACGTATTTTCAATGCTAAAGTATGTGATGATGTTAAGGCATCGATGTTGGAGAAGTATAAAGCATTCACAGATATTTCCATGTCATTATATAAAGACTTGATAGCTATGGAGAATCTCAAAGCGATGCTATACATTATTCGACGAAGCGGATGCAGAATAGATGATGCACAAATTACTACTGACGATCTAGTCAAGTCTTACTCATTGATCCGTCCTAAAATTCTAAGCATGATAAACTATTATAATGAAATGAGTAGAGGATACTTTGAACACATGAAAAAAAATCTAAATATGACAGATGGTGACTCTGTCTCTTTTGATGATGAA
>KP739439
ATGATGCCTATTAAGTCAATAGTTACTCTTGATCAATTAGAGGACTCTGAATATCTATTTCGTATAGTTTCTACCGTTCTTCCACATCTATGTCTAGATTACAAAGTATGTGATCAACTTAAAACAACCTTCGTTCATCCGTTCGATGTATTTCTTAATAACTCATTAGGATCCGTAACTAAACAAGATGAGCTTCAGGCTACTATATCCAAATTGGGCATTAATTATTTAATTGATACCACGTCACGTGAATTAAAACTGTTTAATGTTACACTTAACGCTGGAAATATAGATATTATTAATCATCCAATTAACATTAGTTCGGAAACTAACCCTATTATTAATACTCACAGCTTTTACGATCTTCCACCTTTCACTCAACACCTTCTTAATATTAGATTGACGGATACAGAATACAGAGCTAGATTTATCGGTGGTTATATTAAACCAGATGGCTCCGACTCAATGGATGTTCTAGCAGAAAAGAAATACCCAGATCTTAACTTTGATAATACTTATTTGTTTAACATCCTCTATAAGGATGTTATTAATGCACCAATAAAAGAATTCAAGGCAAAAATTGTTAACGGTGTATTAAGCAGACAAGATTTTGATAATCTTATAGGTGTTAGACAATATATAACAGCACAAGATCAACCCCGCTTTGACATCACTTATAACATCACAGATGCTGCTAGACATTATGGAGTTAATCTTAATACATTGCCATTACCAAACGTCGATCTCACTACTATGCCAACATATAAACATCTCATCATGTATGAACAGTACTTTGTCAATGATTATGATAGAGTACCAATTTATTACAATGGTAACAGAGTAATCTACAATGATGAGATTATAAACTTTACTATTTCTATGCGATATCAATCTCTTATTCCTAGACTGGTAGATTTCTTTCCAGATATACCAGTAAACAATAACATTGTACTTCATACTCGCGATCCTCAAAATGCTGCAGTGAATGTAACCGTGGCGCTTCCAAACGTGCAATTTGTGGACATAAATAGAAACAACAAATTCTTTATTAATTTCTTTAACCTGTTGGCGAAGGAACAAAGATCTACGGCTATCAAAGTTACCAAATCCATGTTTTGGGACGGTATAGATTACGAGGAATACAAGTCTAAAACCCTTCAGGACATGATGTTTATAAATTCTACCTGTTATGTATTCGGTCTTTATAATCACAATAATACTACTTATTGCTCTATCCTTTCTGATATTATCTCCGCAGAGAAAACACCTATTAGAGTATGTTTGTTACCCAGAGTAGTCGGAGGTAAGACTGTTACTAATCTTATTTCAGAAACTTTGAAGAGTATTTCATCTATAACTATACGAGAGTTTCCCAGGAAAGATAAATCTATCATGCATATAGGACTTTCTGAGACGGGATTCATGCGATTCTTTCAACTACTCAGGCTCATGGCTGATAAACCTCATGAAACGGCTATTAAAGAGGTTGTTATGGCTTATGTGGGTATAAAGTTGGGTGACAAAGGTAGTCCGTACTATATTAGAAAGGAGTCATACCAAGACTTTATCTATCTGCTATTCGCATCAATGGGCTTTAAGGTGACTACTAGAAGATCCATTATGGGAAGCAATAATATCTCTATCATCAGTATTAGACCAAGAGTAACTAAACAATACATCGTCACTACATTGATGAAAACTAGTTGTAGTAAAAACGAGGCAGAAAAATTGATTACTTCAGCGTTTGATCTTCTCAATTTCATGGTATCAGTTAGTGACTTTAGAGATTATCAGAGTTACAGACAGTATAGAAACTATTGTCCTAGATATTTCTATGCAGGATCTCCCGAAGGAGAGGAAACCATTATCTGTGACTCGGAACCGATAAGTATCTTGGATAGAATTGATACTCGTGGTATCTTTTCTGCGTATACTATTAATGAAATGATGGACACTGATATCTTTTCTCCAGAGAATAAGGCATTTAAGAATAATCTGAGTAGATTTATCGAGAGTGGAGATATTACAGGAGAAGATATTTTCTGCGCAATGCCATACAACATCTTAGATAGGATTATTACAAATGCTGGTACGTGTACCGTATCCATAGGTGATATGTTGGATAACATTACAACCCAGTCAGACTGTAATATGACTAACGAAATCACAGATATGATAAACGCCTCATTGAAGAATACAATTTCTAAAGATAATAATATGCTAGTTAGCCAAGCATTGGACTCTGTAGCTAATCGTTCTAAACAAACGATTGGAGACTTGAGACAATCATCATGTAAGATGGCATTGTTGTTTAAAAATCTTGCTACATCCATCTACACAATAGAACGTATTTTCAATGCTAAAGTATGTGATGATGTTAAGGCATCGATGTTGGAGAAGTATAAAGCATTCACAGATATTTCCATGTCATTATATAAAGACTTGATAGCTATGGAGAATCTCAAAGCGATGCTATACATTATTCGACGAAGCGGATGCAGAATAGATGATGCACAAATTACTACTGACGATCTAGTCAAATCTTACTCATTGATCCGTCCTAAAATTCTAAGTATGATAAACTATTATAATGAAATGAGTAGAGGATACTTTGAACACATGAAAAAAAATCTAAATATGACAGATGGTGACTCTGTCTCTTTTGATGATGAA
>KJ642619
ATGATGCCTATTAAGTCAATAGTTACTCTTGATCAATTAGAGGACTCTGAATATCTATTTCGTATAGTTTCTACCGTTCTTCCACATCTATGTCTAGATTACAAAGTATGTGATCAACTTAAAACAACCTTCGTTCATCCGTTCGATGTATTTCTTAATAACTCATTAGGATCCGTAACTAAACAAGATGAGCTTCAGGCTACTATATCCAAATTGGGCATTAATTATTTAATTGATACCACGTCACGTGAATTAAAACTGTTTAATGTTACACTTAACGCTGGAAATATAGATATTATTAATCATCCAATTAACATTAGTTCGGAAACTAACCCTATTATTAATACTCACAGCTTTTACGATCTTCCACCTTTCACTCAACACCTTCTTAATATTAGATTGACGGATACAGAATACAGAGCTAGATTTATCGGTGGTTATATTAAACCAGATGGCTCCGACTCAATGGATGTTCTAGCAGAAAAGAAATACCCAGATCTTAACTTTGATAATACTTATTTGTTTAACATCCTCTATAAGGATGTTATTAATGCACCAATAAAAGAATTCAAGGCAAAAATTGTTAACGGTGTATTAAGCAGACAAGATTTTGATAATCTTATAGGTGTTAGACAATATATAACAGCACAAGATCAACCCCGCTTTGACATCACTTATAACATCACAGATGCTGCTAGACATTATGGAGTTAATCTTAATACATTGCCATTACCAAACGTCGATCTCACTACTATGCCAACATATAAACATCTCATCATGTATGAACAGTACTTTGTCAATGATTATGATAGAGTACCAATTTATTACAATGGTAACAGAGTAATCTACAATGATGAGATTATAAACTTTACTATTTCTATGCGATATCAATCTCTTATTCCTAGACTGGTAGATTTCTTTCCAGATATACCAGTAAACAATAACATTGTACTTCATACTCGCGATCCTCAAAATACTGCAGTGAATGTAACCGTGGCGCTTCCAAACGTGCAATTTGTGGACATAAATAGAAACAACAAATTCTTTATTAATTTCTTTAACCTGTTGGCGAAGGAACAAAGATCTACGGCTATCAAAGTTACCAAATCCATGTTTTGGGACGGTATAGATTACGAGGAATACAAGTCTAAAACCCTTCAGGACATGATGTTTATAAATTCTACCTGTTATGTATTCGGTCTTTATAATCACAATAATACTACTTATTGCTCTATCCTTTCTGATATTATCTCCGCAGAGAAAACACCTATTAGAGTATGTTTGTTACCCAGAGTAGTCGGAGGTAAGACTGTTACTAATCTTATTTCAGAAACTTTGAAGAGTATTTCATCTATAACTATACGAGAGTTTCCCAGGAAAGATAAATCTATCATGCATATAGGACTTTCTGAGACGGGATTCATGCGATTCTTTCAACTACTCAGGCTCATGGCTGATAAACCTCATGAAACGGCTATTAAAGAGGTTGTTATGGCTTATGTGGGTATAAAGTTGGGTGACAAAGGTAGTCCGTACTATATTAGAAAGGAGTCATACCAAGACTTTATCTATCTGCTATTCGCATCAATGGGCTTTAAGGTGACTACTAGAAGATCCATTATGGGAAGCAATAATATCTCTATCATCAGTATTAGACCAAGAGTAACTAAACAATACATCGTCACTACATTGATGAAAACTAGTTGTAGTAAAAACGAGGCAGAAAAATTGATTACTTCAGCGTTTGATCTTCTCAATTTCATGGTATCAGTTAGTGACTTTAGAGATTATCAGAGTTACAGACAGTATAGAAACTATTGTCCTAGATATTTCTATGCAGGATCTCCCGAAGGAGAGGAAACCATTATCTGTGACTCGGAACCGATAAGTATCTTGGATAGAATTGATACTCGTGGTATCTTTTCTGCGTATACTATTAATGAAATGATGGACACTGATATCTTTTCTCCAGAGAATAAGGCATTTAAGAATAATCTGAGTAGATTTATCGAGAGTGGAGATATTACAGGAGAAGATATTTTCTGCGCAATGCCATACAACATCTTAGATAGGATTATTACAAATGCTGGTACGTGTACCGTATCCATAGGTGATATGTTGGATAACATTACAACCCAGTCAGACTGTAATATGACTAACGAAATCACAGATATGATAAACGCCTCATTGAAGAATACAATTTCTAAAGATAATAATATGCTAGTTAGCCAAGCATTGGACTCTGTAGCTAATCGTTCTAAACAAACGATTGGAGACTTGAGACAATCATCATGTAAGATGGCATTGTTGTTTAAAAATCTTGCTACATCCATCTACACAATAGAACGTATTTTCAATGCTAAAGTATGTGATGATGTTAAGGCATCGATGTTGGAGAAGTATAAAGCATTCACAGATATTTCCATGTCATTATATAAAGACTTGATAGCTATGGAGAATCTCAAAGCGATGCTATACATTATTCGACGAAGCGGATGCAGAATAGATGATGCACAAATTACTACTGACGATCTAGTCAAATCTTACTCATTGATCCGTCCTAAAATTCTAAGTATGATAAACTATTATAATGAAATGAGTAGAGGATACTTTGAACACATGAAAAAAAATCTAAATATGACAGATGGTGACTCTGTCTCTTTTGATGATGAA
>KJ642612
ATGATGCCTATTAAGTCAATAGTTACTCTTGATCAATTAGAGGACTCTGAATATCTATTTCGTATAGTTTCTACCGTTCTTCCACATCTATGTCTAGATTACAAAGTATGTGATCAACTTAAAACAACCTTCGTTCATCCGTTCGATGTATTTCTTAATAACTCATTAGGATCCGTAACTAAACAAGATGAGCTTCAGGCTACTATATCCAAATTGGGCATTAATTATTTAATTGATACCACGTCACGTGAATTAAAACTGTTTAATGTTACACTTAACGCTGGAAATATAGATATTATTAATCATCCAATTAACATTAGTTCGGAAACTAACCCTATTATTAATACTCACAGCTTTTACGATCTTCCACCTTTCACTCAACACCTTCTTAATATTAGATTGACGGATACAGAATACAGAGCTAGATTTATCGGTGGTTATATTAAACCAGATGGCTCCGACTCAATGGATGTTCTAGCAGAAAAGAAATACCCAGATCTTAACTTTGATAATACTTATTTGTTTAACATCCTCTATAAGGATGTTATTAATGCACCAATAAAAGAATTCAAGGCAAAAATTGTTAACGGTGTATTAAGCAGACAAGATTTTGATAATCTTATAGGTGTTAGACAATATATAACAGCACAAGATCAACCCCGCTTTGACATCACTTATAACATCACAGATGCTGCTAGACATTATGGAGTTAATCTTAATACATTGCCATTACCAAACGTCGATCTCACTACTATGCCAACATATAAACATCTCATCATGTATGAACAGTACTTTGTCAATGATTATGATAGAGTACCAATTTATTACAATGGTAACAGAGTAATCTACAATGATGAGATTATAAACTTTACTATTTCTATGCGATATCAATCTCTTATTCCTAGACTGGTAGATTTCTTTCCAGATATACCAGTAAACAATAACATTGTACTTCATACTCGCGATCCTCAAAATGCTGCAGTGAATGTAACCGTGGCGCTTCCAAACGTGCAATTTGTGGACATAAATAGAAACAACAAATTCTTTATTAATTTCTTTAACCTGTTGGCGAAGGAACAAAGATCTACGGCTATCAAAGTTACCAAATCCATGTTTTGGGACGGTATAGATTACGAGGAATACAAGTCTAAAACCCTTCAGGACATGATGTTTATAAATTCTACCTGTTATGTATTCGGTCTTTATAATCACAATAATACTACTTATTGCTCTATCCTTTCTGATATTATCTCCGCAGAGAAAACACCTATTAGAGTATGTTTGTTACCCAGAGTAGTCGGAGGTAAGACTGTTACTAATCTTATTTCAGAAACTTTGAAGAGTATTTCATCTATAACTATACGAGAGTTTCCCAGGAAAGATAAATCTATCATGCATATAGGACTTTCTGAGACGGGATTCATGCGATTCTTTCAACTACTCAGGCTCATGGCTGATAAACCTCATGAAACGGCTATTAAAGAGGTTGTTATGGCTTATGTGGGTATAAAGTTGGGTGACAAAGGTAGTCCGTACTATATTAGAAAGGAGTCATACCAAGACTTTATCTATCTGCTATTCGCATCAATGGGCTTTAAGGTGACTACTAGAAGATCCATTATGGGAAGCAATAATATCTCTATCATCAGTATTAGACCAAGAGTAACTAAACAATACATCGTCACTACATTAATGAAAACTAGTTGTAGTAAAAACGAGGCAGAAAAATTGATTACTTCAGCGTTTGATCTTCTCAATTTCATGGTATCAGTTAGTGACTTTAGAGATTATCAGAGTTACAGACAGTATAGAAACTATTGTCCTAGATATTTCTATGCAGGATCTCCCGAAGGAGAGGAAACCATTATCTGTGACTCGGAACCGATAAGTATCTTGGATAGAATTGATACTCGTGGTATCTTTTCTGCGTATACTATTAATGAAATGATGGACACTGATATCTTTTCTCCAGAGAATAAGGCATTTAAGAATAATCTGAGTAGATTTATCGAGAGTGGAGATATTACAGGAGAAGATATTTTCTGCGCAATGCCATACAACATCTTAGATAGGATTATTACAAATGCTGGTACGTGTACCGTATCCATAGGTGATATGTTGGATAACATTACAACCCAGTCAGACTGTAATATGACTAACGAAATCACAGATATGATAAACGCCTCATTGAAGAATACAATTTCTAAAGATAATAATATGCTAGTTAGCCAAGCATTGGACTCTGTAGCTAATCGTTCTAAACAAACGATTGGAGACTTGAGACAATCATCATGTAAGATGGCATTGTTGTTTAAAAATCTTGCTACATCCATCTACACAATAGAACGTATTTTCAATGCTAAAGTATGTGATGATGTTAAGGCATCGATGTTGGAGAAGTATAAAGCATTCACAGATATTTCCATGTCATTATATAAAGACTTGATAGCTATGGAGAATCTCAAAGCGATGCTATACATTATTCGACGAAGCGGATGCAGAATAGATGATGCACAAATTACTACTGACGATCTAGTCAAATCTTACTCATTGATCCGTCCTAAAATTCTAAGTATGATAAACTATTATAATGAAATGAGTAGAGGATACTTTGAACACATGAAAAAAAATCTAAATATGACAGATGGTGACTCTGTCTCTTTTGATGATGAA
>JX878417
ATGATGCCTATTAAGTCAATAGTTACTCTTGATCAATTAGAGGACTCTGAATATCTATTTCGTATAGTTTCTACCGTTCTTCCACATCTATGTCTAGATTACAAAGTATGTGATCAACTTAAAACAACCTTCGTTCATCCGTTCGATGTATTTCTTAATAACTCATTAGGATCCGTAACTAAACAAGATGAGCTTCAGGCTACTATATCCAAATTGGGCATTAATTATTTAATTGATACCACGTCACGTGAATTAAAACTGTTTAATGTTACACTTAACGCTGGAAATATAGATATTATTAATCATCCAATTAACATTAGTTCGGAAACTAACCCTATTATTAATACTCACAGCTTTTACGATCTTCCACCTTTCACTCAACACCTTCTTAATATTAGATTGACGGATACAGAATACAGAGCTAGATTTATCGGTGGTTATATTAAACCAGATGGCTCCGACTCAATGGATGTTCTAGCAGAAAAGAAATACCCAGATCTTAACTTTGATAATACTTATTTGTTTAACATCCTCTATAAGGATGTTATTAATGCACCAATAAAAGAATTCAAGGCAAAAATTGTTAACGGTGTATTAAGCAGACAAGATTTTGATAATCTTATAGGTGTTAGACAATATATAACAGCACAAGATCAACCCCGCTTTGACATCACTTATAACATCACAGATGCTGCTAGACATTATGGAGTTAATCTTAATACATTGCCATTACCAAACGTCGATCTCACTACTATGCCAACATATAAACATCTCATCATGTATGAACAGTACTTTGTCAATGATTATGATAGAGTACCAATTTATTACAATGGTAACAGAGTAATCTACAATGATGAGATTATAAACTTTACTATTTCTATGCGATATCAATCTCTTATTCCTAGACTGGTAGATTTCTTTCCAGATATACCAGTAAACAATAACATTGTACTTCATACTCGCGATCCTCAAAATGCTGCAGTGAATGTAACCGTGGCGCTTCCAAACGTGCAATTTGTGGACATAAATAGAAACAACAAATTCTTTATTAATTTCTTTAACCTGTTGGCGAAGGAACAAAGATCTACGGCTATCAAAGTTACCAAATCCATGTTTTGGGACGGTATAGATTACGAGGAATACAAGTCTAAAACCCTTCAGGACATGATGTTTATAAATTCTACCTGTTATGTATTCGGTCTTTATAATCACAATAATACTACTTATTGCTCTATCCTTTCTGATATTATCTCCGCAGAGAAAACACCTATTAGAGTATGTTTGTTACCCAGAGTAGTCGGAGGTAAGACTGTTACTAATCTTATTTCAGAAACTTTGAAGAGTATTTCATCTATAACTATACGAGAGTTTCCCAGGAAAGATAAATCTATCATGCATATAGGACTTTCTGAGACGGGATTCATGCGATTCTTTCAACTACTCAGGCTCATGGCTGATAAACCTCATGAAACGGCTATTAAAGAGGTTGTTATGGCTTATGTGGGTATAAAGTTGGGTGACAAAGGTAGTCCGTACTATATTAGAAAGGAGTCATACCAAGACTTTATCTATCTGCTATTCGCATCAATGGGCTTTAAGGTGACTACTAGAAGATCCATTATGGGAAGCAATAATATCTCTATCATCAGTATTAGACCAAGAGTAACTAAACAATACATCGTCACTACATTGATGAAAACTAGTTGTAGTAAAAACGAGGCAGAAAAATTGATTACTTCAGCGTTTGATCTTCTCAATTTCATGGTATCAGTTAGTGACTTTAGAGATTATCAGAGTTACAGACAGTATAGAAACTATTGTCCTAGATATTTCTATGCAGGATCTCCCGAAGGAGAGGAAACCATTATCTGTGACTCGGAACCGATAAGTATCTTGGATAGAATTGATACTCGTGGTATCTTTTCTGCGTATACTATTAATGAAATGATGGACACTGATATCTTTTCTCCAGAGAATAAGGCATTTAAGAATAATCTGAGTAGATTTATCGAGAGTGGAGATATTACAGGAGAAGATATTTTCTGCGCAATGCCATACAACATCTTAGATAGGATTATTACAAATGCTGGTACGTGTACCGTATCCATAGGTGATATGTTGGATAACATTACAACCCAGTCAGACTGTAATATGACTAACGAAATCACAGATATGATAAACGCCTCATTGAAGAATACAATTTCTAAAGATAATAATATGCTAGTTAGCCAAGCATTGGACTCTGTAGCTAATCGTTCTAAACAAACGATTGGAGACTTGAGACAATCATCATGTAAGATGGCATTGTTGTTTAAAAATCTTGCTACATCCATCTACACAATAGAACGTATTTTCAATGCTAAAGTATGTGATGATGTTAAGGCATCGATGTTGGAGAAGTATAAAGCATTCACAGATATTTCCATGTCATTATATAAAGATTTGATAGCTATGGAGAATCTCAAAGCGATGCTATACATTATTCGACGAAGCGGATGCAGAATAGATGATGCACAAATTACTACTGACGATCTAGTCAAATCTTACTCATTGATCCGTCCTAAAATTCTAAGTATGATAAACTATTATAATGAAATGAGTAGAGGATACTTTGAACACATGAAAAAAAATCTAAATATGACAGATGGTGACTCTGTCTCTTTTGATGATGAA
>MN702448
ATGATGCCTATTAAGTCAATAGTTACTCTTGATCAATTAGAGGACTCTGAATATCTATTTCGTATAGTTTCTACCGTTCTTCCACATCTATGTCTAGATTACAAAGTATGTGATCAACTTAAAACAACCTTCGTTCATCCGTTCGATGTATTTCTTAATAACTCATTAGGATCCGTAACTAAACAAGATGAGCTTCAGGCTACTATATCCAAATTGGGCATTAATTATTTAATTGATACCACGTCACGTGAATTAAAACTGTTTAATGTTACACTTAACGCTGGAAATATAGATATTATTAATCATCCAATTAACATTAGTTCGGAAACTAACCCTATTATTAATACTCACAGCTTTTACGATCTTCCACCTTTCACTCAACACCTTCTTAATATTAGATTGACGGATACAGAATACAGAGCTAGATTTATCGGTGGTTATATTAAACCAGATGGCTCCGACTCAATGGATGTTCTAGCAGAAAAGAAATACCCAGATCTTAACTTTGATAATACTTATTTGTTTAACATCCTCTATAAGGATGTTATTAATGCACCAATAAAAGAATTCAAGGCAAAAATTGTTAACGGTGTATTAAGCAGACAAGATTTTGATAATCTTATAGGTGTTAGACAATATATAACAGCACAAGATCAACCCCGCTTTGACATCACTTATAACATCACAGATGCTGCTAGACATTATGGAGTTAATCTTAATACATTGCCATTACCAAACGTCGATCTCACTACTATGCCAACATATAAACATCTCATCATGTATGAACAGTACTTTGTCAATGATTATGATAGAGTACCAATTTATTACAATGGTAACAGAGTAATCTACAATGATGAGATTATAAACTTTACTATTTCTATGCGATATCAATCTCTTATTCCTAGACTGGTAGATTTCTTTCCAGATATACCAGTAAACAATAACATTGTACTTCATACTCGCGATCCTCAAAATGCTGCAGTGAATGTAACCGTGGCGCTTCCAAACGTGCAATTTGTGGACATAAATAGAAACAACAAATTCTTTATTAATTTCTTTAACCTGTTGGCGAAGGAACAAAGATCTACGGCTATCAAAGTTACCAAATCCATGTTTTGGGACGGTATAGATTACGAGGAATACAAGTCTAAAACCCTTCAGGACATGATGTTTATAAATTCTACCTGTTATGTATTCGGTCTTTATAATCACAATAATACTACTTATTGCTCTATCCTTTCTGATATTATCTCCGCAGAGAAAACACCTATTAGAGTATGTTTGTTACCCAGAGTAGTCGGAGGTAAGACTGTTACTAATCTTATTTCAGAAACTTTGAAGAGTATTTCATCTATAACTATACGAGAGTTTCCCAGGAAAGATAAATCTATCATGCATATAGGACTTTCTGAGACGGGATTCATGCGATTCTTTCAACTACTCAGGCTCATGGCTGATAAACCTCATGAAACGGCTATTAAAGAGGTTGTTATGGCTTATGTGGGTATAAAGTTGGGTGACAAAGGTAGTCCGTACTATATTAGAAAGGAGTCATACCAAGACTTTATCTATCTGCTATTCGCATCAATGGGCTTTAAGGTGACTACTAGAAGATCCATTATGGGAAGCAATAATATCTCTATCATCAGTATTAGACCAAGAGTAACTAAACAATACATCGTCACTACATTGATGAAAACTAGTTGTAGTAAAAACGAGGCAGAAAAATTGATTACTTCAGCGTTTGATCTTCTCAATTTCATGGTATCAGTTAGTGACTTTAGAGATTATCAGAGTTACAGACAGTATAGAAACTATTGTCCTAGATATTTCTATGCAGGATCTCCCGAAGGAGAGGAAACCATTATCTGTGACTCGGAACCGATAAGTATCTTGGATAGAATTGATACTCGTGGTATCTTTTCTGCGTATACTATTAATGAAATGATGGACACTGATATCTTTTCTCCAGAGAATAAGGCATTTAAGAATAATCTGAGTAGATTTATCGAGAGTGGAGATATTACAGGAGAAGATATTTTCTGCGCAATGCCATACAACATCTTAGATAGGATTATTACAAATGCTGGTACGTGTACCGTATCCATAGGTGATATGTTGGATAACATTACAACCCAGTCAGACTGTAATATGACTAACGAAATCACAGATATGATAAACGCCTCATTGAAGAATACAATTTCTAAAGATAATAATATGCTAGTTAGCCAAGCATTGGACTCTGTAGCTAATCGTTCTAAACAAACGATCGGAGACTTGAGACAATCATCATGTAAGATGGCATTGTTGTTTAAAAATCTTGCTACATCCATCTACACAATAGAACGTATTTTCAATGCTAAAGTATGTGATGATGTTAAGGCATCGATGTTGGAGAAGTATAAAGCATTCACAGATATTTCCATGTCATTATATAAAGACTTGATAGCTATGGAGAATCTCAAAGCGATGCTATACATTATTCGACGAAGCGGATGCAGAATAGATGATGCACAAATTACTACTGACGATCTAGTCAAATCTTACTCATTGATCCGTCCTAAAATTCTAAGTATGATAAACTATTATAATGAAATGAGTAGAGGATACTTTGAACACATGAAAAAAAATCTAAATATGACAGATGGTGACTCTGTCTCTTTTGATGATGAA
>MN702449
ATGATGCCTATTAAGTCAATAGTTACTCTTGATCAATTAGAGGACTCTGAATATCTATTTCGTATAGTTTCTACCGTTCTTCCACATCTATGTCTAGATTACAAAGTATGTGATCAACTTAAAACAACCTTCGTTCATCCGTTCGATGTATTTCTTAATAACTCATTAGGATCCGTAACTAAACAAGATGAGCTTCAGGCTACTATATCCAAATTGGGCATTAATTATTTAATTGATACCACGTCACGTGAATTAAAACTGTTTAATGTTACACTTAACGCTGGAAATATAGATATTATTAATCATCCAATTAACATTAGTTCGGAAACTAACCCTATTATTAATACTCACAGCTTTTACGATCTTCCACCTTTCACTCAACACCTTCTTAATATTAGATTGACGGATACAGAATACAGAGCTAGATTTATCGGTGGTTATATTAAACCAGATGGCTCCGACTCAATGGATGTTCTAGCAGAAAAGAAATACCCAGATCTTAACTTTGATAATACTTATTTGTTTAACATCCTCTATAAGGATGTTATTAATGCACCAATAAAAGAATTCAAGGCAAAAATTGTTAACGGTGTATTAAGCAGACAAGATTTTGATAATCTTATAGGTGTTAGACAATATATAACAGCACAAGATCAACCCCGCTTTGACATCACTTATAACATCACAGATGCTGCTAGACATTATGGAGTTAATCTTAATACATTGCCATTACCAAACGTCGATCTCACTACTATGCCAACATATAAACATCTCATCATGTATGAACAGTACTTTGTCAATGATTACGATAGAGTACCAATTTATTACAATGGTAACAGAGTAATCTACAATGATGAGATTATAAACTTTACTATTTCTATGCGATATCAATCTCTTATTCCTAGACTGGTAGATTTCTTTCCAGATATACCAGTAAACAATAACATTGTACTTCATACTCGCGATCCTCAAAATGCTGCAGTGAATGTAACCGTGGCGCTTCCAAACGTGCAATTTGTGGACATAAATAGAAACAACAAATTCTTTATTAATTTCTTTAACCTGTTGGCGAAGGAACAAAGATCTACGGCTATCAAAGTTACCAAATCCATGTTTTGGGACGGTATAGATTACGAGGAATACAAGTCTAAAACCCTTCAGGACATGATGTTTATAAATTCTACCTGTTATGTATTCGGTCTTTATAATCACAATAATACTACTTATTGCTCTATCCTTTCTGATATTATCTCCGCAGAGAAAACACCTATTAGAGTATGTTTGTTACCCAGAGTAGTCGGAGGTAAGACTGTTACTAATCTTATTTCAGAAACTTTGAAGAGTATTTCATCTATAACTATACGAGAGTTTCCCAGGAAAGATAAATCTATCATGCATATAGGACTTTCTGAGACGGGATTCATGCGATTCTTTCAACTACTCAGGCTCATGGCTGATAAACCTCATGAAACGGCTATTAAAGAGGTTGTTATGGCTTATGTGGGTATAAAGTTGGGTGACAAAGGTAGTCCGTACTATATTAGAAAGGAGTCATACCAAGACTTTATCTATCTGCTATTCGCATCAATGGGTTTTAAGGTGACTACTAGAAGATCCATTATGGGAAGCAATAATATCTCTATCATCAGTATTAGACCAAGAGTAACTAAACAATACATCGTCACTACATTGATGAAAACTAGTTGTAGTAAAAACGAGGCAGAAAAATTGATTACTTCAGCGTTTGATCTTCTCAATTTCATGGTATCAGTTAGTGACTTTAGAGATTATCAGAGTTACAGACAGTATAGAAACTATTGTCCTAGATATTTCTATGCAGGATCTCCCGAAGGAGAGGAAACCATTATCTGTGACTCGGAACCGATAAGTATCTTGGATAGAATTGATACTCGTGGTATCTTTTCTGCGTATACTATTAATGAAATGATGGACACTGATATCTTTTCTCCAGAGAATAAGGCATTTAAGAATAATCTGAGTAGATTTATCGAGAGTGGAGATATTACAGGAGAAGATATTTTCTGCGCAATGCCATACAACATCTTAGATAGGATTATTACAAATGCTGGTACGTGTACCGTATCCATAGGTGATATGTTGGATAACATTACAACCCAGTCAGACTGTAATATGACTAACGAAATCACAGATATGATAAACGCCTCATTGAAGAATACAATTTCTAAAGATAATAATATGCTAGTTAGCCAAGCATTGGACTCTGTAGCTAATCGTTCTAAACAAACGATTGGAGACTTGAGACAATCATCATGTAAGATGGCATTGTTGTTTAAAAATCTTGCTACATCCATCTACACAATAGAACGTATTTTCAATGCTAAAGTATGTGATGATGTTAAGGCATCGATGTTGGAGAAGTATAAAGCATTCACAGATATTTCCATGTCATTATATAAAGACTTGATAGCTATGGAGAATCTCAAAGCGATGCTATACATTATTCGACGAAGCGGATGCAGAATAGATGATGCACAAATTACTACTGACGATCTAGTCAAATCTTACTCATTGATCCGTCCTAAAATTCTAAGTATGATAAACTATTATAATGAAATGAGTAGAGGATACTTTGAACACATGAAAAAAAATCTAAATATGACAGATGGTGACTCTGTCTCTTTTGATGATGAA
>KP739434
ATGATGCCTATTAAGTCAATAGTTACTCTTGATCAATTAGAGGACTCTGAATATCTATTTCGTATAGTTTCTACCGTTCTTCCACATCTATGTCTAGATTACAAAGTATGTGATCAACTTAAAACAACCTTCGTTCATCCGTTCGATGTATTTCTTAATAACTCATTAGGATCCGTAACTAAACAAGATGAGCTTCAGGCTACTATATCCAAATTGGGCATTAATTATTTAATTGATACCACGTCACGTGAATTAAAACTGTTTAATGTTACACTTAACGCTGGAAATATAGATATTATTAATCATCCAATTAACATTAGTTCGGAAACTAACCCTATTATTAATACTCACAGCTTTTACGATCTTCCACCTTTCACTCAACACCTTCTTAATATTAGATTGACGGATACAGAATACAGAGCTAGATTTATCGGTGGTTATATTAAACCAGATGGCTCCGACTCAATGGATGTTCTAGCAGAAAAGAAATACCCAGATCTTAACTTTGATAATACTTATTTGTTTAACATCCTCTATAAGGATGTTATTAATGCACCAATAAAAGAATTCAAGGCAAAAATTGTTAACGGTGTATTAAGCAGACAAGATTTTGATAATCTTATAGGTGTTAGACAATATATAACAGCACAAGATCAACCCCGCTTTGACATCACTTATAACATCACAGATGCTGCTAGACATTATGGAGTTAATCTTAATACATTGCCATTACCAAACGTCGATCTCACTACTATGCCAACATATAAACATCTCATCATGTATGAACAGTACTTTGTCAATGATTATGATAGAGTACCAATTTATTACAATGGTAACAGAGTAATCTACAATGATGAGATTATAAACTTTACTATTTCTATGCGATATCAATCTCTTATTCCTAGACTAGTAGATTTCTTTCCAGATATACCAGTAAATAATAACATTGTACTTCATACTCGCGATCCTCAAAATGCTGCAGTGAATGTAACCGTGGCGCTTCCAAACGTGCAATTTGTGGACATAAATAGAAACAACAAATTCTTTATTAATTTCTTTAACCTGTTGGCGAAGGAACAAAGATCTACGGCTATCAAAGTTACCAAATCCATGTTTTGGGACGGTATAGATTACGAGGAATACAAGTCTAAAACCCTTCAGGACATGATGTTTATAAATTCTACCTGTTATGTATTCGGTCTTTATAATCACAATAATACTACTTATTGCTCTATCCTTTCTGATATTATCTCCGCAGAGAAAACACCTATTAGAGTATGTTTGTTACCCAGAGTAGTCGGAGGTAAGACTGTTACTAATCTTATTTCAGAAACTTTGAAGAGTATTTCATCTATAACTATACGAGAGTTTCCCAGGAAAGATAAATCTATCATGCATATAGGACTTTCTGAGACGGGATTCATGCGATTCTTTCAACTACTCAGGCTCATGGCTGATAAACCTCATGAAACGGCTATTAAAGAGGTTGTTATGGCTTATGTGGGTATAAAGTTGGGTGACAAAGGTAGTCCGTACTATATTAGAAAGGAGTCATACCAAGACTTTATCTATCTGCTATTCGCATCAATGGGCTTTAAGGTGACTACTAGAAGATCCATTATGGGAAGCAATAATATCTCTATCATCAGTATTAGACCAAGAGTAACTAAACAATACATCGTCACTACATTGATGAAAACTAGTTGTAGTAAAAACGAGGCAGAAAAATTGATTACTTCAGCGTTTGATCTTCTCAATTTCATGGTATCAGTTAGTGACTTTAGAGATTATCAGAGTTACAGACAGTATAGAAACTATTGTCCTAGATATTTCTATGCAGGATCTCCCGAAGGAGAGGAAACCATTATCTGTGACTCGGAACCGATAAGTATCTTGGATAGAATTGATACTCGTGGTATCTTTTCTGCGTATACTATTAATGAAATGATGGACACTGATATCTTTTCTCCAGAGAATAAGGCATTTAAGAATAATCTGAGTAGATTTATCGAGAGTGGAGATATTACAGGAGAAGATATTTTCTGCGCAATGCCATACAACATCTTAGATAGGATTATTACAAATGCTGGTACGTGTACCGTATCCATAGGTGATATGTTGGATAACATTACAACCCAGTCAGACTGTAATATGACTAACGAAATCACAGATATGATAAACGCCTCATTGAAGAATACAATTTCTAAAGATAATAATATACTAGTTAGCCAAGCATTGGACTCTGTAGCTAATCGTTCTAAACAAACGATTGGAGACTTGAGACAATCATCATGTAAGATGGCATTGTTGTTTAAAAATCTTGCTACATCCATCTACACAATAGAACGTATTTTCAATGCTAAAGTATGTGATGATGTTAAGGCATCGATGTTGGAGAAGTATAAAGCATTCACAGATATTTCCATGTCATTATATAAAGACTTGATAGCTATGGAGAATCTCAAAGCGATGCTATACATTATTCGACGAAGCGGATGCAGAATAGATGATGCACAAATTACTACTGACGATCTAGTCAAATCTTACTCATTGATCCGTCCTAAAATTCTAAGTATGATAAACTATTATAATGAAATGAGTAGAGGATACTTTGAACACATGAAAAAAAATCTAAATATGACAGATGGTGACTCTGTCTCTTTTGATGATGAA
