# Supplementary material for: Evolutionary dissection of monkeypox virus: Positive Darwinian selection drives the adaptation of virus–host interaction proteins
Source: Front Cell Infect Microbiol. 2023 Jan 13;12:1083234. doi: 10.3389/fcimb.2022.1083234 (PMC9880225; doi:10.3389/fcimb.2022.1083234)
Supplement: Supplementary file 1 [file DataSheet_1.zip › Dataset_MPXV_coding_gene_allleles/MPXVgp123.fas]

>KP849470
ATGGCGGATAAAAAAAATTTAGCCGTTAGAAGTAGTTACGATGATTATATTGAAACAGTTAATAAGATTACACCACAGCTTAAAAATCTACTAGCGCAGATCGGTGGAGATGCAGCCGTCAAAGGAGGCAACAATAATCTTAATTCTCAAACAGATGTGACTGCCGGCGCATGTGATACAAAATCAAAGAGTTCAAAATGTATTACATGTAAACCAAAATCAAAATCCTCGTCTTCTACATCAACATCCAAGAGCTCTAAAAATACCTCTGGTGCTCCTAGACGTAGAACAACAGCAACTACATCATTCAACGCAATGGATGGTCAGATTGTCCAAGCTGTTACTAATGCTGGTAAAATAGTTTATGGTACCGTTAGAGACGGCCAATTAGAAGTTCGTGGAATGGTCGGAGAAATCAATCACGATCTTCTAGGTATCGAATCAGTTAATGCTGGGAAAAAGAAACCATCTAAAAAGATGCCCACTAATAAAAAGATTAATATGTCGTCCGGTATGAGACGACAGGAACAGATTAATCCAGACGATTGTTGTCTGGATATGGGAATGTAT
>MT250197
ATGGCGGATAAAAAAAATTTAGCCGTTAGAAGTAGTTACGATGATTATATTGAAACAGTTAATAAGATTACACCACAGCTTAAAAATCTACTAGCGCAGATCGGTGGAGATGCAGCCGTCAAAGGAGGCAACAATAATCTTAATTCTCAAACAGATGTGACTGCCGGTGCATGTGATACAAAATCAAAGAGTTCAAAATGTATTACATGTAAACCAAAATCAAAATCCTCGTCTTCTACATCAACATCCAAGAGCTCTAAAAATACCTCTGGTGCTCCTAGACGTAGAACAACAGCAACTACATCATTCAACGCAATGGATGGTCAGATTGTCCAAGCTGTTACTAATGCTGGTAAAATAGTTTATGGTACCGTTAGAGACGGCCAATTAGAAGTTCGTGGAATGGTCGGAGAAATCAATCACGATCTTCTAGGTATCGAATCAGTTAATGCTGGGAAAAAGAAACCATCTAAAAAGATGCCCACTAATAAAAAGATTAATATGTCGTCCGGTATGAGACGACAGGAACAGATTAATCCAGACGATTGTTGTCTGGATATGGGAATGTAT
>KP849471
ATGGCGGATAAAAAAAATTTAGCCGTTAGAAGTAGTTACGATGATTATATCGAAACAGTTAATAAGATTACACCACAGCTTAAAAATCTACTAGCGCAGATCGGTGGAGATGCAGCCGTCAAAGGAGGCAACAATAATCTTAATTCTCAAACAGATGTGACTGCCGGCGCATGTGATACAAAATCAAAGAGTTCAAAATGTATTACATGTAAACCAAAATCAAAATCCTCGTCTTCTACATCAACATCCAAGAGCTCTAAAAATACCTCTGGTGCTCCTAGACGTAGAACAACAGCAACTACATCATTCAACGCAATGGATGGTCAGATTGTCCAAGCTGTTACTAATGCTGGTAAAATAGTTTATGGTACCGTTAGAGACGGCCAATTAGAAGTTCGTGGAATGGTCGGAGAAATCAATCACGATCTTCTAGGTATCGAATCAGTTAATGCTGGGAAAAAGAAACCATCTAAAAAGATGCCCACTAATAAAAAGATTAATATGTCGTCCGGTATGAGACGACAGGAACAGATTAATCCAGACGATTGTTGTCTGGATATGGGAATGTAT
>MG693725
ATGGCGGATAAAAAAAATTTAGCCGTTAGAAGTAGTTACGATGATTATATTGAAACAGTTAATAAGATTACACCACAGCTTAAAAATCTACTAGAGCAGATCGGTGGAGATGCAGCCGTCAAAGGAGGCAACAATAATCTTAATTCTCAAACAGATGTGACTGCCGGTGCATGTGATACAAAATCAAAGAGTTCAAAATGTATTACATGTAAACCAAAATCAAAATCCTCGTCTTCTACATCAACATCCAAGAGCTCTAAAAATACCTCTGGTGCTCCTAGACGTAGAACAACAGCAACTACATCATTCAACGCAATGGATGGTCAGATTGTCCAAGCTGTTACTAATGCTGGTAAAATAGTTTATGGTACCGTTAGAGACGGCCAATTAGAAGTTCGTGGAATGGTCGGAGAAATCAATCACGATCTTCTAGGTATCGAATCAGTTAATGCTGGGAAAAAGAAACCATCTAAAAAGATGCCCACTAATAAAAAGATTAATATGTCGTCCGGTATGAGACGACAGGAACAGATTAATCCAGACGATTGTTGTCTGGATATGGGAATGTAT
>OP351284
ATGGCGGATAAAAAAAATTTAGCCGTTAGAAGTAGTTACGATGATTATATTGAAACAGTTAATAAGATTACACCACAGCTTAAAAATCTACTAGCGCAGATCGGTGGAGATGCAGCCGTCAAAGGAGGCAACAATAATCTTAATTCTCAAACAGATGTGACTGCCGGTGCATGTGATACAAAATCAAAGAGTTCAAAATGTATTACATGTAAACCAAAATCAAAATCCTCGTCTTCTACATCAACATCCAAGAGCTCTAAAAATACCTCTGGTGCTCCTAGACGTAGAACAACAGCAACTACATCATTCAACGCAATGGATGGTCAGATTGTCCAAGCTGTTACTAATGCTGGTAAAATAGTTTATGGTACCGTTAGAGACGGCCAATTAGAAGTTCGTGGAATGGTCGGAGAAATCAATCACGATCTTCTAGGTATCGAATCAGTTAATGCTGGGAAAAAAAAACCATCTAAAAAGATGCCCACTAATAAAAAGATTAATATGTCGTCCGGTATGAGACGACAGGAACAGATTAATCCAGACGATTGTTGTCTGGATATGGGAATGTAT
>ON843163
ATGGCGGATAAAAAAAATTTAGCCGTTAGAAGTAGTTACGATGATTATATTGAAACAGTTAATAAGATTACACCACAGCTTAAAAATCTACTAGCGCAGATCGGTGGAGATGCAGCCGTCAAAGGAGGCAACAATAATCTTAATTCTCAAACAGATGTGACTGCCGGTGCATGTGATACAAAATCAAAGAGTTCAAAATGTATTACATGTAAACCAAAATCAAAATCCTCGTCTTCTACATCAACATCCAAGAGCTCTAAAAATACCTCTGGTGCTCCTAGACGTAGAACAACAGCAACTACATCATTCAACGCAATGGATGGTCAGATTGTCCAAGCTGTTACTAATGCTGGTAAAATAGTTTATGGTACCGTTAGAGACGGCCAATTAGAAGTTCGTGGAATGGTCGGAGAAATCAATCACGATCTTCTAGGTATCGAATCAGTTAATGCTGGGAAAAAGAAACCATCTAAAAAGATGCCCACTAATAAAAAAATTAATATGTCGTCCGGTATGAGACGACAGGAACAGATTAATCCAGACGATTGTTGTCTGGATATGGGAATGTAT
