# Supplementary material for: Evolutionary dissection of monkeypox virus: Positive Darwinian selection drives the adaptation of virus–host interaction proteins
Source: Front Cell Infect Microbiol. 2023 Jan 13;12:1083234. doi: 10.3389/fcimb.2022.1083234 (PMC9880225; doi:10.3389/fcimb.2022.1083234)
Supplement: Supplementary file 1 [file DataSheet_1.zip › Dataset_MPXV_coding_gene_allleles/MPXVgp127.fas]

>MT250197
ATGGGGGCAGCTGTTACTCTTAATAGAATCAAAATAGAGACAGGAATAGCAGATATACGAGACAAATATATGGTATTAGATTTTAATTATCCTGAATATAATAGAGCTGTTAGGTTTGCCGAAGAAAGTTATATGTATTATTATGAAACGTCTCCAGGAGAAATTAAACCCAAATTTTGTTTGATAGATGGTATGTCGATAGATCATTGTAGTAGTTTTATAGTTCCTGAATTTGCTAAACAATATGTATTAATTCATGGAGAACCATGTAGTTCTTTCAAATTTCGTCCTGGATCATTAATCTATTATCAGAACGAGGTAACTCCTGAATATATTAAGGATTTAAAATATGCTACTGATTATATAGCATCCGGGCAACGATGTCATTTTATAAAAAAGGATTATCTCCTGGGTGATAGTGATAGCGTGGCAAAATGTTGTTCTAAGACAAATACCAAACACTGTCCAAAAATATTTAATAATAATTACAAGACAGAACATTGTGACGATTTCATGACTGGTTTTTGTAGAAACGATCCTGGAAACCCCAATTGTTTAGAATGGTTACGTGTAAAACGGAAACCGGCTATGTCTACTTATTCCGATATTTGCTCCAAACATATGGATGCGAGATATTGTTCTGAGTTTATTAGAATTATTCGTCCTGATTATTTTACTTTTGGGGATACGGCATTATACGTCTTTTGTAACGACCATAAAGGAAATAGAAATTGTTGGTGCGCGAATTATCCAAAATCTAATTCCGGAGATAAATATTTAGGACCTAGGGTATGTTGGTTACATGAGTGCACTGACGAATCTAGAGATAGAAAATGGTTATATTATAATCAAGATGTTCAAAGAACTAGATGTAAATACGTTGGGTGTACGATCAACGTTAACTCTTTAGCGTTAAAAAATTCCCAAGCGGAACTTACGTCTAATTGTACTAGAACTACGTCTGCAGTTGGTGACGTACATCCAGGAGAACCTGTAGTAAACGATAAAATAAAACTGCCTACATGGTTGGGTGCGTCCATAACACTGGTTGTAATATCTGTTATTTTCTATTTTATATCTATTTATTCACGTCCTAAAATTAAAACAAATGATATAAATGTTCGTAGACGA
>KP849471
ATGGGGGCAGCTGTTACTCTTAATAGAATCAAAATAGAGACAGGAATAGCAGATATACGAGACAAATATATGGTATTAGATTTTAATTATCCTGAATATAATAGAGCTGTTAGGTTTGCCGAAGAAAGTTATATGTATTATTATGAAACGTCTCCAGGAGAAATTAAACCCAAATTTTGTTTGATAGATGGTATGTCGATAGATCATTGTAGTAGTTTTATAGTTCCTGAATTTGCTAAACAATATGTATTAATTCATGGAGAACCATGTAGTTCTTTCAAATTTCGTCCTGGATCATTAATCTATTATCAGAACGAGGTAACTCCTGAATATATTAAGGATTTAAAATATGCTACTGATTATATAGCATCCGGGCAACGATGTCATTTTATAAAAAAGGATTATCTCCTGGGTGATAGTGATAGCGTGGCAAAATGTTGTTCTAAGACAAATACCAAACACTGTCCAAAAATATTTAATAATAATTACAAGACAGAACATTGTGACGATTTCATGACTGGTTTTTGTAGAAACGATCCTGGAAACCCCAATTGTTTAGAATGGTTACGTGTAAAACGGAAACCGGCTATGTCTACTTATTCCGATATTTGCTCCAAACATATGGATGCGAGATATTGTTCTGAGTTTATTAGAATTATTCGTCCTGATTATTTTACTTTTGGGGATACGGCATTATACGTCTTTTGTAACGACCATAAAGGAAATAGAAATTGTTGGTGCGCGAATTATCCAAAATCTAATTCCGGAGATAAATATTTAGGACCTAGGGTATGTTGGTTACATGAGTGCACTGACGAATCTAGAGATAGAAAATGGTTATATTATAATCAAGATGTTCAAAGAACTAGATGTAAATACGTTGGGTGTACGATTAACGTTAACTCTTTAGCGTTAAAAAATTCCCAAGCGGAACTTACGTCTAATTGTACTAGAACTACGTCTGCAGTTGGTGACGTACATCCAGGAGAACCTGTAGTAAACGATAAAATAAAACTGCCTACATGGTTGGGTGCGTCCATAACACTGGTTGTAATATCTGTTATTTTCTATTTTATATCTATTTATTCACGTCCTAAAATTAAAACAAATGATATAAATGTTCGTAGACGA
>OP339847
ATGGGGGCAGCTGTTACTCTTAATAGAATCAAAATAGAGACAGGAATAGCAGATATACGAGACAAATATATGGTATTAGATTTTAATTATCCTGAATATAATAGAGCTGTTAGGTTTGCCGAAGAAAGTTATATGTATTATTATGAAACGTCTCCAGGAGAAATTAAACCCAAATTTTGTTTGATAGATGGTATGTCGATAGATCATTGTAGTAGTTTTATAGTTCCTGAATTTGCTAAACAATATGTATTAATTCATGGAGAACCATGTAGTTCTTTCAAATTTCGTCCTGGATCATTAATCTATTATCAGAACGAGGTAACTCCTGAATATATTAAGGATTTAAAATATGCTACTGATTATATAGCATCCGGGCAACGATGTCATTTTATAAAAAAGGATTATCTCCTGGGTGATAGTGATAGCGTGGCAAAATGTTGTTCTAAGACAAATACCAAACACTGTCCAAAAATATTTAATAATAATTACAAGACAGAACATTGTGACGATTTCATGACTGGTTTTTGTAGAAACGATCCTGGAAACCCCAATTGTTTAGAATGGTTACGTGTAAAACGGAAACCGGCTATGTCTACTTATTCCGATATTTGCTCCAAACATATGGATGCGAGATATTGTTCTGAGTTTATTAGAATTATTCGTCCTGATTATTTTACTTTTGGGGATACGGCATTATACGTCTTTTGTAACGACCATAAAGGAAATAGAAATTGTTGGTGCGCGAATTATCCAAAATCTAATTCCGGAGATAAATATTTAGGACCTAGGGTATGTTGGTTACATGAGTGCACTGACGAATCTAGAGATAGAAAATGGTTATATTATAATCAAGATGTTCAAAGAACTAAATGTAAATACGTTGGGTGTACGATCAACGTTAACTCTTTAGCGTTAAAAAATTCCCAAGCGGAACTTACGTCTAATTGTACTAGAACTACGTCTGCAGTTGGTGACGTACATCCAGGAGAACCTGTAGTAAACGATAAAATAAAACTGCCTACATGGTTGGGTGCGTCCATAACACTGGTTGTAATATCTGTTATTTTCTATTTTATATCTATTTATTCACGTCCTAAAATTAAAACAAATGATATAAATGTTCGTAGACGA
>OP324476
ATGGGGGCAGCTGTTACTCTTAATAGAATCAAAATAGAGACAGGAATAGCAGATATACGAGACAAATATATGGTATTAGATTTTAATTATCCTGAATATAATAGAGCTGTTAGGTTTGCCGAAGAAAGTTATATGTATTATTATGAAACGTCTCCAGGAGAAATTAAACCCAAATTTTGTTTGATAGATGGTATGTCGATAGATCATTGTAGTAGTTTTATAGTTCCTGAATTTGCTAAACAATATGTATTAATTCATGGAGAACCATGTAGTTCTTTCAAATTTCGTCCTGGATCATTAATCTATTATCAGAACGAGGTAACTCCTGAATATATTAAGGATTTAAAATATGCTACTGATTATATAGCATCCGGGCAACGATGTCATTTTATAAAAAAGGATTATCTCCTGGGTGATAGTGATAGCGTGGCAAAATGTTGTTCTAAGACAAATACCAAACACTGTCCAAAAATATTTAATAATAATTACAAGACAGAACATTGTGACAATTTCATGACTGGTTTTTGTAGAAACGATCCTGGAAACCCCAATTGTTTAGAATGGTTACGTGTAAAACGGAAACCGGCTATGTCTACTTATTCCGATATTTGCTCCAAACATATGGATGCGAGATATTGTTCTGAGTTTATTAGAATTATTCGTCCTGATTATTTTACTTTTGGGGATACGGCATTATACGTCTTTTGTAACGACCATAAAGGAAATAGAAATTGTTGGTGCGCGAATTATCCAAAATCTAATTCCGGAGATAAATATTTAGGACCTAGGGTATGTTGGTTACATGAGTGCACTGACGAATCTAGAGATAGAAAATGGTTATATTATAATCAAGATGTTCAAAGAACTAGATGTAAATACGTTGGGTGTACGATCAACGTTAACTCTTTAGCGTTAAAAAATTCCCAAGCGGAACTTACGTCTAATTGTACTAGAACTACGTCTGCAGTTGGTGACGTACATCCAGGAGAACCTGTAGTAAACGATAAAATAAAACTGCCTACATGGTTGGGTGCGTCCATAACACTGGTTGTAATATCTGTTATTTTCTATTTTATATCTATTTATTCACGTCCTAAAATTAAAACAAATGATATAAATGTTCGTAGACGA
>OP133006
ATGGGGGCAGCTGTTACTCTTAATAGAATCAAAATAGAGACAGGAATAGCAGATATACGAGACAAATATATGGTATTAGATTTTAATTATCCTGAATATAATAGAGCTGTTAGGTTTGCCGAAGAAAGTTATATGTATTATTATGAAACGTCTCCAGGAGAAATTAAACCCAAATTTTGTTTGATAGATGGTATGTCGATAGATCATTGTAGTAGTTTTATAGTTCCTGAATTTGCTAAACAATATGTATTAATTCATGGAGAACCATGTAGTTCTTTCAAATTTCGTCCTGGATCATTAATCTATTATCAGAACGAGGTAACTCCTGAATATATTAAGGATTTAAAATATGCTACTGATTATATAGCATCCGGGCAACGATGTCATTTTATAAAAAAGGATTATCTCCTGGGTGATAGTGATAGCGTGGCAAAATGTTGTTCTAAGACAAATACCAAACACTGTCCAAAAATATTTAATAATAATTACAAGACAGAACATTGTGACGATTTCATGACTGGTTTTTGTAGAAACGATCCTGGAAACCCCAATTGTTTAGAATGGTTACGTGTAAAACGGAAACCGGCTATGTCTACTTATTCCGATATTTGCTCCAAACATATGGATGCGAGATATTGTTCTGAGTTTATTAGAATTATTCGTCCTGATTATTTTACTTTTGGGGATACGGCATTATACGTCTTTTGTAACGACCATAAAGGAAATAGAAATTGTTGGTGCGCGAATTATCCAAAATCTAATTCCGGAGATAAATATTTAGGACCTAGGGTATGTTGGTTACATAAGTGCACTGACGAATCTAGAGATAGAAAATGGTTATATTATAATCAAGATGTTCAAAGAACTAGATGTAAATACGTTGGGTGTACGATCAACGTTAACTCTTTAGCGTTAAAAAATTCCCAAGCGGAACTTACGTCTAATTGTACTAGAACTACGTCTGCAGTTGGTGACGTACATCCAGGAGAACCTGTAGTAAACGATAAAATAAAACTGCCTACATGGTTGGGTGCGTCCATAACACTGGTTGTAATATCTGTTATTTTCTATTTTATATCTATTTATTCACGTCCTAAAATTAAAACAAATGATATAAATGTTCGTAGACGA
>ON782054
ATGGGGGCAGCTGTTACTCTTAATAGAATCAAAATAGAGACAGGAATAGCAGATATACGAGACAAATATATGGTATTAGATTTTAATTATCCTGAATATAATAGAGCTGTTAGGTTTGCCGAAGAAAGTTATATGTATTATTATGAAACGTCTCCAGGAGAAATTAAACCCAAATTTTGTTTGATAGATGGTATGTCGATAGATCATTGTAGTAGTTTTATAGTTCCTGAATTTGCTAAACAATATGTATTAATTCATGGAGAACCATGTAGTTCTTTCAAATTTCGTCCTGGATCATTAATCTATTATCAGAACGAGGTAACTCCTGAATATATTAAGGATTTAAAATATGCTACTGATTATATAGCATCCGGGCAACGATGTCATTTTATAAAAAAGGATTATCTCCTGGGTGATAGTGATAGCGTGGCAAAATGTTGTTCTAAGACAAATACCAAACACTGTCCAAAAATATTTAATAATAATTACAAGACAGAACATTGTGACGATTTCATGACTGGTTTTTGTAGAAACGATCCTGGAAACCCCAATTGTTTAGAATGGTTACGTGTAAAACGGAAACCGGCTATGTCTACTTATTCCGATATTTGCTCCAAACATATGGATGCGAGATATTGTTCTGAGTTTATTAGAATTATTCGTCCTGATTATTTTACTTTTGGGGATACGGCATTATACGTCTTTTGTAACGACCATAAAGGAAATAGAAATTGTTGGTGCGCGAATTATCCAAAATCTAATTCCGGAGATAAATATTTAGGACCTAGGGTATGTTGGTTACATGAGTGCACTGACGAATCTAGAGATAGAAAATGGTTATATTATAATCAAGATGTTCAAAGAACTAGATGTAAATACGTTGGGTGTACGATCAACGTTAACTCTTTAGCGTTAAAAAATTCCCAAGCGGAACTTACGTCTAATTGTACTAGAACTACGTCTGCAGTTGGTGACGTACATCCAGGAGAACCTGTAGTAAACGATAAAATAAAACTGCCTACATGGTTGGGTGCGTCCATAACACTGGTTGTAATATCTGTTATTTTCTATTTTATAACTATTTATTCACGTCCTAAAATTAAAACAAATGATATAAATGTTCGTAGACGA
>ON720849
ATGGGGGCAGCTGTTACTCTTAATAGAATCAAAATAGAGACAGGAATAGCAGATATACGAGACAAATATATGGTATTAGATTTTAATTATCCTGAATATAATAGAGCTGTTAGGTTTGCCGAAGAAAGTTATATGTATTATTATGAAACGTCTCCAGGAGAAATTAAACCCAAATTTTGTTTGATAGATGGTATGTCGATAGATCATTGTAGTAGTTTTATAGTTCCTGAATTTGCTAAACAATATGTATTAATTCATGGAGAACCATGTAGTTCTTTCAAATTTCGTCCTGGATCATTAATCTATTATCAGAACGAGGTAACTCCTGAATATATTAAGGATTTAAAATATGCTACTGATTATATAGCATCCGGGCAACGATGTCATTTTATAAAAAAGGATTATCTCCTGGGTGATAGTGATAGCGTGGCAAAATGTTGTTCTAAGACAAATACCAAACACTGTCCAAAAATATTTAATAATAATTACAAGACAGAACATTGTGACGATTTCATGACTGGTTTTTGTAGAAACGATCCTGGAAACCCCAATTGTTTAGAATGGTTACGTGTAAAACGGAAACCGGCTATGTCTACTTATTCCGATATTTGCTCCAAACATATGGATGCGAGATATTGTTCTGAGTTTATTAGAATTATTCGTCCTAATTATTTTACTTTTGGGGATACGGCATTATACGTCTTTTGTAACGACCATAAAGGAAATAGAAATTGTTGGTGCGCGAATTATCCAAAATCTAATTCCGGAGATAAATATTTAGGACCTAGGGTATGTTGGTTACATGAGTGCACTGACGAATCTAGAGATAGAAAATGGTTATATTATAATCAAGATGTTCAAAGAACTAGATGTAAATACGTTGGGTGTACGATCAACGTTAACTCTTTAGCGTTAAAAAATTCCCAAGCGGAACTTACGTCTAATTGTACTAGAACTACGTCTGCAGTTGGTGACGTACATCCAGGAGAACCTGTAGTAAACGATAAAATAAAACTGCCTACATGGTTGGGTGCGTCCATAACACTGGTTGTAATATCTGTTATTTTCTATTTTATATCTATTTATTCACGTCCTAAAATTAAAACAAATGATATAAATGTTCGTAGACGA
>KJ642612
ATGGGGGCAGCTGTTACTCTTAATAGAATCAAAATAGAGACAGGAATAGCAGATATACGAGACAAATATATGGTATTAGATTTTAATTATCCTGAATATAATAGAGCTGTTAGGTTTGCCGAAGAAAGTTATATGTATTATTATGAAACGTCTCCAGGAGAAATTAAACCCAAATTTTGTTTGATAGATGGTATGTCGATAGATCATTGTAGTAGTTTTATAGTTCCTGAATTTGCTAAACAATATGTATTAATTCATGGAGAACCATGTAGTTCTTTCAAATTTCGTCCTGGATCATTAATCTATTATCAGAACGAGGTAACTCCTGAATATATTAAGGATTTAAAATATGCTACTGATTATATAGCATCCGGGCAACGATGTCATTTTATAAAAAAGGATTATCTCCTGGGTGATAGTGATAGCGTGGCAAAATGTTGTTCTAAGACAAATACCAAACACTGTCCAAAAATATTTAATAATAATTACAAGACAGAACATTGTGACGATTTCATGACTGGTTTTTGTAGAAACGATCCTGGAAACCCCAATTGTTTAGAATGGTTACGTGTAAAACGGAAACCGGCTATGTCTACTTATTCCGATATTTGCTCCAAACATATGGATGCGAGATATTGTTCTGAGTTTATTAGAATTATTCGTCCTGATTATTTTACTTTTGGGGATACGGCATTATACGTCTTTTGTAACGACCATAAAGGAAATAGAAATTGTTGGTGCGCGAATTATCCAAAATCTAATTCCGGAGATAAATATTTAGGACCTAGGGTATGTTGGTTACATGAGTGCACTGACGAATCTAGAGATAGAAAATGGTTATATTATAATCAAGATGTTCAAAGAACTAGATGTAAATACGTTGGGTGTACGATTAACGTTAACTCTTTAGTGTTAAAAAATTCCCAAGCGGAACTTACGTCTAATTGTACTAGAACTACGTCTGCAGTTGGTGACGTACATCCAGGAGAACCTGTAGTAAACGATAAAATAAAACTGCCTACATGGTTGGGTGCGTCCATAACACTGGTTGTAATATCTGTTATTTTCTATTTTATATCTATTTATTCACGTCCTAAAATTAAAACAAATGATATAAATGTTCGTAGACGA
>MN702450
ATGGGGGCAGCTGTTACTCTTAATAGAATCAAAATAGAGACAGGAATAGCAGATATACGAGACAAATATATGGTATTAGATTTTAATTATCCTGAATATAATAGAGCTGTTAGGTTTGCCGAAGAAAGTTATATGTATTATTATGAAACGTCTCCAGGAGAAATTAAACCCAAATTTTGTTTGATAGATGGTATGTCGATAGATCATTGTAGTAGTTTTATAGTTCCTGAATTTGCTAAACAATATGTATTAATTCATGGAGAACCATGTAGTTCTTTCAAATTTCGTCCTGGATCATTAATCTATTATCAGAACGAGGTAACTCCTGAATATATTAAGGATTTAAAATATGCTACTGATTATATAGCATCCGGGCAACGATGTCATTTTATAAAAAAGGATTATCTCCTGGGTGATAGTGATAGCGTGGCAAAATGTTGTTCTAAGACAAATACCAAACACTGTCCAAAAATATTTAATAATAATTACAATACAGAACATTGTGACGATTTCATGACTGGTTTTTGTAGAAACGATCCTGGAAACCCCAATTGTTTAGAATGGTTACGTGTAAAACGGAAACCGGCTATGTCTACTTATTCCGATATTTGCTCCAAACATATGGATGCGAGATATTGTTCTGAGTTTATTAGAATTATTCGTCCTGATTATTTTACTTTTGGGGATACGGCATTATACGTCTTTTGTAACGACCATAAAGGAAATAGAAATTGTTGGTGCGCGAATTATCCAAAATCTAATTCCGGAGATAAATATTTAGGACCTAGGGTATGTTGGTTACATGAGTGCACTGACGAATCTAGAGATAGAAAATGGTTATATTATAATCAAGATGTTCAAAGAACTAGATGTAAATACGTTGGGTGTACGATTAACGTTAACTCTTTAGCGTTAAAAAATTCCCAAGCGGAACTTACGTCTAATTGTACTAGAACTACGTCTGCAGTTGGTGACGTACATCCAGGAGAACCTGTAGTAAACGATAAAATAAAACTGCCTACATGGTTGGGTGCGTCCATAACACTGGTTGTAATATCTGTTATTTTCTATTTTATATCTATTTATTCACGTCCTAAAATTAAAACAAATGATATAAATGTTCGTAGACGA
>JX878426
ATGGGGGCAGCTGTTACTCTTAATAGAATCAAAATAGAGACAGGAATAGCAGATATACGAGACAAATATATGGTATTAGATTTTAATTATCCTGAATATAATAGAGCTGTTAGGTTTGCCGAAGAAAGTTATATGTATTATTATGAAACGTCTCCAGGAGAAATTAAACCCAAATTTTGTTTGATAGATGGTATGTCGATAGATCATTGTAGTAGTTTTATAGTTCCTGAATTTGCTAAACAATATGTATTAATTCATGGAGAACCATGTAGTTCTTTCAAATTTCGTCCTGGATCATTAATCTATTATCAGAACGAGGTAACTCCTGAATATATTAAGGATTTAAAATATGCTACTGATTATATAGCATCCGGGCAACGATGTCATTTTATAAAAAAGGATTATCTCCTGGGTGATAGTGATAGCGTGGCAAAATGTTGTTCTAAGACAAATACCAAACACTGTCCAAAAATATTTAATAATAATTACAAGACAGAACATTGTGACGATTTCATGACTGGTTTTTGTAGAAACGATCCTGGAAACCCCAATTGTTTAGAATGGTTACGTGTAAAACGGAAACCGGCTATGTCTACTTATTCCGATATTTGCTCCAAACATATGGATGCGAGATATTGTTCTGAGTTTATTAGAATTATTCGTCCTGATTATTTTACTTTTGGGGATACGGCATTATACGTCTTTTGTAACGACCATAAAGGAAATAGAAATTGTTGGTGCGCGAATTATCCAAAATCTAATTCCGGAGATAAATATTTAGGACCTAGGGTATGTTGGTTACATGAGTGCACTGACGAATCTAGAGATAGAAAATGGTTATATTATAATCAAGATGTTCAAAGAACTAGATGTAAATACGTTGGGTGTACGATTAACGTTAACTCTTTAGTGTTAAAAAATTCCCAAGCGGAACTTACGTCTAATTGTACTAGAACTACGTCTGTAGTTGGTGACGTACATCCAGGAGAACCTGTAGTAAACGATAAAATAAAACTGCCTACATGGTTGGGTGCGTCCATAACACTGGTTGTAATATCTGTTATTTTCTATTTTATATCTATTTATTCACGTCCTAAAATTAAAACAAATGATATAAATGTTCGTAGACGA
>NC003310
ATGGGGGCAGCTGTTACTCTTAATAGAATCAAAATAGAGACAGGAATAGCAGATATACGAGACAAATATATGGTATTAGATTTTAATTATCCTGAATATAATAGAGCTGTTAGGTTTGCCGAAGAAAGTTATATGTATTATTATGAAACGTCTCCAGGAGAAATTAAACCCAAATTTTGTTTGATAGATGGTATGTCGATAGATCATTGTAGTAGTTTTATAGTTCCTGAATTTGCTAAACAATATGTATTAATTCATGGAGAACCATGTAGTTCTTTCAAATTTCGTCCTGGATCATTAATCTATTATCAGAACGAGGTAACTCCTGAGTATATTAAGGATTTAAAATATGCTACTGATTATATAGCATCCGGGCAACGGTGTCATTTTATAAAAAAGGATTATCTCCTGGGTGATAGTGATAGCGTGGCAAAATGTTGTTCTAAGACAAATACCAAACACTGTCCAAAAATATTTAATAATAATTACAAGACAGAACATTGTGACGATTTCATGACTGGTTTTTGTAGAAACGATCCTGGAAACCCCAATTGTTTAGAATGGTTACGTGTAAAACGGAAACCGGCTATGTCTACTTATTCCGATATTTGCTCCAAACATATGGATGCGAGATATTGTTCTGAGTTTATTAGAATTATTCGTCCTGATTATTTTACTTTTGGGGATACGGCATTATACGTCTTTTGTAACGACCATAAAGGAAATAGAAATTGTTGGTGCGCGAATTATCCAAAATCTAATTCCGGAGATAAATATTTAGGACCTAGGGTATGTTGGTTACATGAGTGCACTGACGAATCTAGAGATAGAAAATGGTTATATTATAATCAAGATGTTCAAAGAGCTAGATGTAAATACGTTGGGTGTACGATTAACGTTAACTCTTTAGTGTTAAAAAATTCCCAAGCGGAACTTACGTCTAATTGTACTAGAACTACGTCTGTAGTTGGTGACGTACATCCAGGAGAACCTGTAGTAAACGATAAAATAAAACTGCCTACATGGTTGGGTGCGTCCATAACACTGGTTGTAATATCTGTTATTTTCTATTTTATATCTATTTATTCACGTCCTAAAATTAAAACAAATGATATAAATGTTCGTAGACGA
