# Supplementary material for: Evolutionary dissection of monkeypox virus: Positive Darwinian selection drives the adaptation of virus–host interaction proteins
Source: Front Cell Infect Microbiol. 2023 Jan 13;12:1083234. doi: 10.3389/fcimb.2022.1083234 (PMC9880225; doi:10.3389/fcimb.2022.1083234)
Supplement: Supplementary file 1 [file DataSheet_1.zip › Dataset_MPXV_coding_gene_allleles/MPXVgp128.fas]

>MN648051
ATGAGTTATTTAAGATATTACAATATGCTTGATGACTTCTCTGCGGGTGCTGGAGTGCTTGATAAAGATTTATTTACAGAGGAACAGCAGCAATCGTTTATGCCTAAAGATGGGGGTATGATGCAAAACGATTATGGAGGAATAATGAATGATTATTTGGGAATCTTCAAAAATAATGATGTTAGAACGTTACTCGGTTTGATTTTGTTCGTCTTGGCTCTATATAGCCCTCCTCTAATCTCTATATTGATGATATTTATCTCATCTTTTCTATTGCCTCTTACTAGCTTAGTTATTACCTATTGCTTAGTAACTCAAATGTATCGTGGAGGTAATGGCAACACTGTGGGAATGTCTATTGTGTGTATTGTAGCTGCTGTAATTATTATGGCAATCAATGTATTTACGAATTCACAGATATTTAATATTATTTCTTACATTATTTTGTTTATTCTGTTCTTTGCATTTGTGATGAACATCGAAAGACAGGACTATAAAAGAAGTATAAATGTACCCATTCCTGAACAGTATACCTGCAACAAACCTTATACTGCGGGAAATAAGATAGATGTTGATATACCAACATTTAACAGTTTAAATACTGATGATTAT
>KP849471
ATGAGTTATTTAAGATATTACAATATGCTTGATGACTTCTCTGCGGGTGCTGGAGTGCTTGATAAAGATTTATTTACAGAGGAACAGCAGCAATCGTTTATGCCTAAAGATGGGGGTATGATGCAAAACGATTATGGAGGAATAATGAATGATTATTTGGGAATCTTCAAAAATAATGATGTTAGAACGTTACTCGGTTTGATTTTGTTCGTCTTGGCTCTATATAGCCCTCCTCTAATCTCTATATTGATGATATTTATCTCATCTTTTCTATTGCCTCTTACTAGCTTAGTTATTACCTATTGCTTAGTAACTCAAATGTATCGTGGAGGTAATGGCAACACTGTGGGAATGTCTATTGTGTGTATTGTAGCTGCTGTAATTATTATGGCAATCAATGTATTTACGAATTCACAGATATTTAATATTATTTCTTACATTATTTTGTTTATTCTGTTCTTTGCATTTGTGATGAACATCGAAAGACAGGACTATAAAAGAAGTATAAATGTACCCATTCCTGAACAGTATACCTGCAACAAACCTTATATTGCGGGAAATAAGATAGATGTTGATATACCAACATTTAACAGTTTAAATACTGATGATTAT
>OP415221
ATGAGTTATTTAAGATATTACAATATGCTTGATGACTTCTCTGCGGGTGCTGGAGTGCTTGATAAAGATTTATTTACAGAGGAACAGCAGCAATCGTTTATGCCTAAAGATGGGGGTATGATGCAAAACGATTATGGAGGAATAATGAATGATTATTTGGGAATCTTCAAAAATAATGATGTTAGAACGTTACTCGGTTTGATTTTGTTCGTCTTGGCTCTATATAGCCCTCCTCTAATCTCTATATTGATGATATTTATCTCATCTTTTCTATTGCCTCTTACTAGCTTAGTTATTACCTATTGCTTAGTAACTCAAATGTATCGTGGAGGTAATGGCAATACTGTGGGAATGTCTATTGTGTGTATTGTAGCTGCTGTAATTATTATGGCAATCAATGTATTTACGAATTCACAGATATTTAATATTATTTCTTACATTATTTTGTTTATTCTGTTCTTTGCATTTGTGATGAACATCGAAAGACAGGACTATAAAAGAAGTATAAATGTACCCATTCCTGAACAGTATACCTGCAACAAACCTTATACTGCGGGAAATAAGATAGATGTTGATATACCAACATTTAACAGTTTAAATACTGATGATTAT
>OP295383
ATGAGTTATTTAAGATATTACAATATGCTTGATGACTTCTCTGCGGGTGCTGGAGTGCTTGATAAAGATTTATTTACAGAGGAACAGCAGCAATCGTTTATGCCTAAAGATGGGGGTATGATGCAAAACGATTATGGAGGAATAATGAATGATTATTTGGGAATCTTCAAAAATAATGATGTTAGAACGTTACTCGGTTTGATTTTGTTCGTCTTGGCTCTATATAGCCCTCCTCTAATCTCTATATTGATGATATTTATCTCATCTTTTCTATTGCCTCTTACTAGCTTAGTTATTACCTATTGCTTAGTAACTCAAATGTATCGTGGAGGTAATGGCAACACTGTGGGAATGTCTATTGTGTGTATTGTAGCTGCTGTAATTATTATGGCAATCAATGTATTTACGAATTCACAGATATTTAATATTATTTCTTACATTATTTTGTTTATTCTGTTCTTTGCATTTGTGATGAACATCAAAAGACAGGACTATAAAAGAAGTATAAATGTACCCATTCCTGAACAGTATACCTGCAACAAACCTTATACTGCGGGAAATAAGATAGATGTTGATATACCAACATTTAACAGTTTAAATACTGATGATTAT
>OP215229
ATGAGTTATTTAAGATATTACAATATGCTTGATGACTTCTCTGCGGGTGCTGGAGTGCTTGATAAAGATTTATTTACAGAGGAACAGCAGCAATCGTTTATGCCTAAAGATGGGGGTATGATGCAAAACGATTATGGAGGAATAATGAATGATTATTTGGGAATCTTCAAAAATAATGATGTTAGAACGTTACTCGGTTTGATTTTGTTCGTCTTGGCTCTATATAGCCCTCCTCTAATCTCTATATTGATGATATTTATCTCATCTTTTCTATTGCCTCTTACTAGCTTAGTTATTACCTATTGCTTAGTAACTCAAATGTATCGTGGAGGTAATGGCAACACTGTGGGAATGTCTATTGTGTGTATTGTAGCTGCTGTAATTATTATGGCAATCAATGTATTTACGAATTCACAGATATTTAATATTATTTCTTACATTATTTTGTTTATTCTGTTCTTTGCATTTGTGATGAACATCGAAAGACAGGACTATAAAAGAAGTATAAATGTACCCATTCCTGAACAGTATACCTACAACAAACCTTATACTGCGGGAAATAAGATAGATGTTGATATACCAACATTTAACAGTTTAAATACTGATGATTAT
>OP215206
ATGAGTTATTTAAGATATTACAATATGCTTGATGACTTCTCTGCGGGTGCTGGAGTGCTTGATAAAGATTTATTTACAGAGGAACAGCAGCAATCGTTTATGCCTAAAGATGGGGGTATGATGCAAAACGATTATGGAGGAATAATGAATGATTATTTGGGAATCTTTAAAAATAATGATGTTAGAACGTTACTCGGTTTGATTTTGTTCGTCTTGGCTCTATATAGCCCTCCTCTAATCTCTATATTGATGATATTTATCTCATCTTTTCTATTGCCTCTTACTAGCTTAGTTATTACCTATTGCTTAGTAACTCAAATGTATCGTGGAGGTAATGGCAACACTGTGGGAATGTCTATTGTGTGTATTGTAGCTGCTGTAATTATTATGGCAATCAATGTATTTACGAATTCACAGATATTTAATATTATTTCTTACATTATTTTGTTTATTCTGTTCTTTGCATTTGTGATGAACATCGAAAGACAGGACTATAAAAGAAGTATAAATGTACCCATTCCTGAACAGTATACCTGCAACAAACCTTATACTGCGGGAAATAAGATAGATGTTGATATACCAACATTTAACAGTTTAAATACTGATGATTAT
>AY741551
ATGAGTTATTTAAGATATTACAATATGCTTGATGACTTCTCTGCTGGTGCTGGAGTGCTTGATAAAGATTTATTTACAGAGGAACAGCAGCAATCGTTTATGCCTAAAGATGGGGGTATGATGCAAAACGATTATGGAGGAATAATGAATGATTATTTGGGAATCTTCAAAAATAATGATGTTAGAACGTTACTCGGTTTGATTTTGTTCGTCTTGGCTCTATATAGCCCTCCTCTAATCTCTATATTGATGATATTTATCTCATCTTTTCTATTGCCTCTTACTAGCTTAGTTATTACCTATTGCTTAGTAACTCAAATGTATCGTGGAGGTAATGGCAACACTGTGGGAATGTCTATTGTGTGTATTGTAGCTGCTGTAATTATTATGGCAATCAATGTATTTACGAATTCACAGATATTTAATATTATTTCTTACATTATTTTGTTTATTCTGTTCTTTGCATTTGTGATGAACATCGAAAGACAGGACTATAAAAGAAGTATAAATGTACCCATTCCTGAACAGTATACCTGCAACAAACCTTATACTGCGGGAAATAAGATAGATGTTGATATACCAACATTTAACAGTTTAAATACTGATGATTAT
>OP205082
ATGAGTTATTTAAGATATTACAATATGCTTGATAACTTCTCTGCGGGTGCTGGAGTGCTTGATAAAGATTTATTTACAGAGGAACAGCAGCAATCGTTTATGCCTAAAGATGGGGGTATGATGCAAAACGATTATGGAGGAATAATGAATGATTATTTGGGAATCTTCAAAAATAATGATGTTAGAACGTTACTCGGTTTGATTTTGTTCGTCTTGGCTCTATATAGCCCTCCTCTAATCTCTATATTGATGATATTTATCTCATCTTTTCTATTGCCTCTTACTAGCTTAGTTATTACCTATTGCTTAGTAACTCAAATGTATCGTGGAGGTAATGGCAACACTGTGGGAATGTCTATTGTGTGTATTGTAGCTGCTGTAATTATTATGGCAATCAATGTATTTACGAATTCACAGATATTTAATATTATTTCTTACATTATTTTGTTTATTCTGTTCTTTGCATTTGTGATGAACATCGAAAGACAGGACTATAAAAGAAGTATAAATGTACCCATTCCTGAACAGTATACCTGCAACAAACCTTATACTGCGGGAAATAAGATAGATGTTGATATACCAACATTTAACAGTTTAAATACTGATGATTAT
>MN702449
ATGAGTTATTTAAGATATTACAATATGCTTGATGACTTCTCTGCGGGTGCTGGAGTGCTTGATAAAGATTTATTTACAGAGGAACAGCAGCAATCGTTTATGCCTAAAGATGGGGGTATGATGCAAAACGATTATGGAGGAATAATGAATGATTATTTGGGAATCTTCAAAAATAATGATGTTAGAACGTTACTCGGTTTGATTTTGTTCGTCTTGGCTCTATATAGCCCTCCTCTAATCTCTATATTGATGATATTTATCTCATCTTTTCTATTGCCTCTTACTAGCTTAGTTATTACCTATTGCTTAGTAACTCAAATGTATCGTGGAGGTAATGGCAACACTGTAGGAATGTCTATTGTGTGTATTGTAGCTGCTGTAATTATTATGGCAATCAATGTATTTACGAATTCACAGATATTTAATATTATTTCTTACATTATTTTGTTTATTCTGTTCTTTGCATTTGTGATGAACATCGAAAGACAGGACTATAAAAGAAGTATAAATGTACCCATTCCTGAACAGTATACCTGCAACAAACCTTATATTGCGGGAAATAAGATAGATGTTGATATACCAACATTTAACAGTTTAAATACTGATGATTAT
