# Supplementary material for: Evolutionary dissection of monkeypox virus: Positive Darwinian selection drives the adaptation of virus–host interaction proteins
Source: Front Cell Infect Microbiol. 2023 Jan 13;12:1083234. doi: 10.3389/fcimb.2022.1083234 (PMC9880225; doi:10.3389/fcimb.2022.1083234)
Supplement: Supplementary file 1 [file DataSheet_1.zip › Dataset_MPXV_coding_gene_allleles/MPXVgp129.fas]

>MT903346
ATGTCACTATTAAAGATGGAGTATAATCTTTATGCCGAACTAAAAAAAATGACTTGTGGTCAGACCATAAGTCTTTTTAATGAAGACGGCGATTTCGTAGAAGTTGAACCAGGATCATCCTTTAAGTTTCTAATACCTAAGGGATTTTACTCCTCTCCTTGTGTAAAGACGAGTCTAGTATTCGAGACATTAACAACGACCGATAATAAAATTACTAGTATCAATCCAACAAATGCGCCAAAGTTATATCCTCTTCAACGCAAAGTCGTATCTGAAGTAGTTTCTAATATGAGGAAAATGATCGAATTAAAACGTCCTCTATACATCACTCTTCACTTGGCATGTGGATTTGGTAAGACTATTACCACGTGTTATCTTATGACCACACACGGCAGAAAAACCATCATTTGCGTACCCAATAAAATGTTAATACATCAATGGAAGACACAGGTAGAGGCAGTCGGATTGGAACATAAGATATCTATAGATGGAGTTAGTAGTCTATTAAAGGAACTAAAGACTCAAAGTCCGGATGTATTAATCGTAGTCAGTAGACATCTGACAAACGATGCATTTTGTAAATATATCAATAAGCATTATGATTTGTTTATCTTGGATGAATCACATACGTATAATCTGATGAACAATACAGCAGTTACAAGATTTTTAGCGTATTATCCTCCGATGATGTGTTATTTTTTAACTGCTACACCTAGACCAGCTAACCGAATTTATTGTAATAGTATTATTAATATTGCCAAGTTATCCGATCTAAAAAAAACTATCTATACAGTAGATAGTTTTTTTGAGCCATATTCCACAGACAATATTAGAAATATGGTAAAACGACTAGATGGACCATCTAATAAATATCATATATATACCGAGAAGTTATTATCTGTAGACGAGCCTAGAAACCAACTTATTCTTGATACCCTGGTAGAAGAATTCAAGTCAGGAACTATTAATAGAATTTTAGTTATTACTAAACTACGTGAACATATGGTATTCTTCTACAAACGATTATTAGATCTTTTCGGACCAGAGGTTGTATTTATAGGAGACGCCCAAAATAGACGTACTCCAGATATGGTCAAATCGATTAAGGAACTAAATAGATTTATATTCGTATCCACCTTATTTTATTCCGGCACTGGTTTAGATATTCCGAGTTTGGATTCTTTGTTCATTTGCTCGGCAGTAATCAACAATATGCAAATAGAGCAATTACTAGGGAGGGTATGTCGAGAAACAGAACTATTAGATAGGACGGTATATGTATTTCCTAACACATCCATCAAAGAAATAAAGTACACGATAGGAAATTTCGTGCAACGAATTATTAGTCTGTCTGTAGATAAACTCGGATTTAAACAAGAAAGTTATCAGAAACATCAGGAATCTGAACCCGCTTCCGTACCAACATCCTCCAGAGAAGAACGTGTATTAAATAGAATATTTAACTCGCAAAATCGT
>KJ642616
ATGTCACTATTAAAGATGGAGTATAATCTTTATGCCGAACTAAAAAAAATGACTTGTGGTCAGACCATAAGTCTTTTTAATGAAGACGGCGATTTCGTAGAAGTTGAACCAGGATCATCCTTTAAGTTTCTAATACCTAAGGGATTTTACTCCTCTCCTTGTGTAAAGACGAGTCTAGTATTCGAGACATTAACAACGACCGATAATAAAATTACTAGTATCAATCCAACAAATGCGCCAAAGTTATATCCTCTTCAACGCAAAGTCGTATCTGAAGTAGTTTCTAATATGAGGAAAATGATCGAATTAAAACGTCCTCTATACATCACTCTTCACTTGGCATGTGGATTTGGTAAGACTATTACCACGTGTTATCTTATGACCACACACGGCAGAAAAACCATCATTTGCGTACCCAATAAAATGTTAATACATCAATGGAAGACACAGGTAGAGGCAGTCGGATTGGAACATAAGATATCTATAGATGGAGTTAGTAGTCTATTAAAGGAACTAAAGACTCAAAGTCCGGATGTATTAATCGTAGTCAGTAGACATCTGACAAACGATGCATTTTGTAAATATATCAATAAGCATTATGATTTGTTTATCTTGGATGAATCACATACGTATAATCTGATGAACAATACAGCAGTTACAAGATTTTTAGCGTATTATCCTCCGATGATGTGTTATTTTTTAACTGCTACACCTAGACCAGCTAACCGAATTTATTGTAATAGTATTATTAATATTGCCAAGTTATCCGATCTAAAAAAAACTATCTATACAGTAGATAGTTTTTTTGAGCCATATTCCACAGACAATATTAGAAATATGGTAAAACGACTAGATGGACCATCTAATAAATATCATATATATACCGAGAAGTTATTATCTGTAGACGAGCCTAGAAACCAACTTATTCTTGATACCCTGGTAGAAGAATTCAAGTCAGGAACTATTAATAGAATTTTAGTTATTACTAAACTACGTGAACATATGGTATTCTTCTACAAACGATTATTAGATCTTTTCGGACCAGAGGTTGTATTTATAGGAGACGCCCAAAATAGACGTACTCCAGATATGGTCAAATCGATTAAGGAACTAAATAGATTTATATTCGTATCCACCTTATTTTATTCCGGCACTGGTTTAGATATTCCGAGTTTGGATTCTTTGTTCATTTGCTCGGCAGTAATCAACAATATGCAAATAGAGCAATTACTAGGGAGGGTATGTCGAGAAACAGAACTATTAGATAGGACGGTATATGTATTTCCTAACACATCCATCAAAGAAATAAAGTACATGATAGGAAATTTCGTGCAACGAATTATTAGTCTGTCTGTAGATAAACTCGGATTTAAACAAGAAAGTTATCAGAAACATCAGGAATCTGAACCCGCTTCCGTACCAACATCCTCCAGAGAAGAACGTGTATTAAATAGAATATTTAACTCGCAAAATCGT
>KP849470
ATGTCACTATTAAAGATGGAGTATAATCTTTATGCCGAACTAAAAAAAATGACTTGTGGTCAGACCATAAGTCTTTTTAATGAAGACGGCGATTTCGTAGAAGTTGAACCAGGATCATCCTTTAAGTTTCTAATACCTAAGGGATTTTACTCCTCTCCTTGTGTAAAGACGAGTCTAGTATTCGAGACATTAACAACGACCGATAATAAAATTACTAGTATCAATCCAACAAATGCGCCAAAGTTATATCCTCTTCAACGCAAAGTCGTATCTGAAGTAGTTTCTAATATGAGGAAAATGATCGAATTAAAACGTCCTCTATACATCACTCTTCACTTGGCATGTGGATTTGGTAAGACTATTACCACGTGTTATCTTATGACCACACACGGCAGAAAAACCATCATTTGCGTACCCAATAAAATGTTAATACATCAATGGAAGACACAGGTAGAGGCAGTCGGATTGGAACATAAGATATCTATAGATGGAGTTAGTAGTCTATTAAAGGAACTAAAGACTCAAAGTCCGGATGTATTAATCGTAGTCAGTAGACATCTGACAAACGATGCATTTTGTAAATATATCAATAAGCATTATGATTTGTTTATCTTGGATGAATCACATACGTATAATCTGATGAACAATACAGCAGTTACAAGATTTTTAGCGTATTATCCTCCGATGATGTGTTATTTTTTAACTGCTACACCTAGACCAGCTAACCGAATTTATTGTAATAGTATTATTAATATTGCCAAGTTATCCGATCTAAAAAAAACTATCTATACAGTAGATAGTTTTTTTGAGCCATATTCCACAGACAATATTAGAAATATGGTAAAACGACTAGATGGACCATCTAATAAATATCATATATATACCGAGAAGTTATTATCTGTAGACGAGCCTAGAAACCAACTTATTCTTGATACCCTGGTAGAAGAATTCAAGTCAGGAACTATTAATAGAATTTTAGTTATTACTAAACTACGTGAACATATGGTATTCTTCTACAAACGATTATTAGATCTTTTCGGACCAGAGGTTGTATTTATAGGAGACGCCCAAAATAGACGTACTCCAGATATGGTCAAATCGATTAAGGAACTAAATAGATTTATATTCGTATCCACCTTATTTTATTCCGGCACTGGTTTAGATATTCCAAGTTTGGATTCTTTGTTCATTTGCTCGGCAGTAATCAACAATATGCAAATAGAGCAATTACTAGGGAGGGTATGTCGAGAAACAGAACTATTAGATAGGACGGTATATGTATTTCCTAACACATCCATCAAAGAAATAAAGTACATGATAGGAAATTTCGTGCAACGAATTATTAGTCTGTCTGTAGATAAACTCGGATTTAAACAAGAAAGTTATCAGAAACATCAGGAATCTGAACCCGCTTCCGTACCAACATCCTCCAGAGAAGAACGTGTATTAAATAGAATATTTAACTCGCAAAATCGT
>AY603973
ATGTCACTATTAAAGATGGAGTATAATCTTTATGCCGAACTAAAAAAAATGACTTGTGGTCAGACCATAAGTCTTTTTAATGAAGACGGCGATTTCGTAGAAGTTGAACCAGGATCATCCTTTAAGTTTCTAATACCTAAGGGATTTTACTCCTCTCCTTGTGTAAAGACGAGTCTAGTATTCGAGACATTAACAACGACCGATAATAAAATTACTAGTATCAATCCAACAAATGCGCCAAAGTTATATCCTCTTCAACGCAAAGTCGTATCTGAAGTAGTTTCTAATATGAGGAAAATGATCGAATTAAAACGTCCTCTATACATCACTCTTCACTTGGCATGTGGATTTGGTAAGACTATTACCACGTGTTATCTTATGACCACACACGGCAGAAAAACCATCATTTGCGTACCCAATAAAATGTTAATACATCAATGGAAGACACAGGTAGAGGCAGTCGGATTGGAACATAAGATATCTATAGATGGAGTTAGTAGTCTATTAAAGGAACTAAAGACTCAAAGTCCGGATGTATTAATCGTAGTCAGTAGACATCTGACAAACGATGCATTTTGTAAATATATCAATAAGCATTATGATTTGTTTATCTTGGATGAATCACATACGTATAATCTGATGAACAATACAGCAGTTACAAGATTTTTAGCGTATTATCCTCCGATGATGTGTTATTTTTTAACTGCTACACCTAGACCAGCTAACCGAATTTATTGTAATAGTATTATTAATATTGCCAAGTTATCCGATCTAAAAAAAACTATCTATACAGTAGATAGTTTTTTTGAGCCATATTCCACAGACAATATTAGAAATATGGTAAAACGACTAGATGGACCGTCTAATAAATATCATATATATACCGAGAAGTTATTATCTGTAGACGAGCCTAGAAACCAACTTATTCTTGATACCCTGGTAGAAGAATTCAAGTCAGGAACTATTAATAGAATTTTAGTTATTACTAAACTACGTGAACATATGGTATTCTTCTACAAACGATTATTAGATCTTTTCGGACCAGAGGTTGTATTTATAGGAGACGCCCAAAATAGACGTACTCCAGATATGGTCAAATCGATTAAGGAACTAAATAGATTTATATTCGTATCCACCTTATTTTATTCCGGCACTGGTTTAGATATTCCGAGTTTGGATTCTTTGTTCATTTGCTCGGCAGTAATCAACAATATGCAAATAGAGCAATTACTAGGGAGGGTATGTCGAGAAACAGAACTATTAGATAGGACGGTATATGTATTTCCTAACACATCCATCAAAGAAATAAAGTACATGATAGGAAATTTCGTGCAACGAATTATTAGTCTGTCTGTAGATAAACTCGGATTTAAACAAGAAAGTTATCAGAAACATCAGGAATCTGAACCCGCTTCCGTACCAACATCCTCCAGAGAAGAACGTGTATTAAATAGAATATTTAACTCGCAAAATCGT
>MG693723
ATGTCACTATTAAAGATGGAGTATAATCTTTATGCCGAACTAAAAAAAATGACTTGTGGTCAGACCATAAGTCTTTTTAATGAAGACGGCGATTTCGTAGAAGTTGAACCAGGATCATCCTTTAAGTTTCTAATACCTAAGGGATTTTACTCCTCTCCTTGTGTAAAGACGAGTCTAGTATTCGAGACATTAACAACGACCGATAATAAAATTACTAGTATCAATCCAACAAATGCGCCAAAGTTATATCCTCTTCAACGCAAAGTCGTATCTGAAGTAGTTTCTAATATGAGGAAAATGATCGAATTAAAACGTCCTCTATACATCACTCTTCACTTGGCATGTGGATTTGGTAAGACTATTACCACGTGTTATCTTATGACCACACACGGCAGAAAAACCATCATTTGCGTACCCAATAAAATGTTAATACATCAATGGAAGACACAGGTAGAGGCAGTCGGATTGGAACATAAGATATCTATAGATGGAGTTAGTAGTCTATTAAAGGAACTAAAGACTCAAAGTCCGGATGTATTAATCGTAGTCAGTAGACATCTGACAAACGATGCATTTTGTAAATATATCAATAAGCATTATGATTTGTTTATCTTGGATGAATCACATACGTATAATCTGATGAACAATACAGCAGTTACAAGATTTTTAGCGTATTATCCTCCGATGATGTGTTATTTTTTAACTGCTACACCTAGACCAGCTAACCGAATTTATTGTAATAGTATTATTAATATTGCCAAGTTATCCGATCTAAAAAAAACTATCTATATAGTAGATAGTTTTTTTGAGCCATATTCCACAGACAATATTAGAAATATGGTAAAACGACTAGATGGACCATCTAATAAATATCATATATATACCGAGAAGTTATTATCTGTAGACGAGCCTAGAAACCAACTTATTCTTGATACCCTGGTAGAAGAATTCAAGTCAGGAACTATTAATAGAATTTTAGTTATTACTAAACTACGTGAACATATGGTATTCTTCTACAAACGATTATTAGATCTTTTCGGAGCAGAGGTTGTATTTATAGGAGACGCCCAAAATAGACGTACTCCAGATATGGTCAAATCGATTAAGGAACTAAATAGATTTATATTCGTATCCACCTTATTTTATTCCGGCACTGGTTTAGATATTCCGAGTTTGGATTCTTTGTTCATTTGCTCGGCAGTAATCAACAATATGCAAATAGAGCAATTACTAGGGAGGGTATGTCGAGAAACAGAACTATTAGATAGGACGGTATATGTATTTCCTAACACATCCATCAAAGAAATAAAGTACATGATAGGAAATTTCGTGCAACGAATTATTAGTCTGTCTGTAGATAAACTCGGATTTAAACAAGAAAGTTATCAGAAACATCAGGAATCTGAACCCGCTTCCGTACCAACATCCTCCAGAGAAGAACGTGTATTAAATAGAATATTTAACTCGCAAAATCGT
>KJ642615
ATGTCACTATTAAAGATGGACTATAATCTTTATGCCGAACTAAAAAAAATGACTTGTGGTCAGACCATAAGTCTTTTTAATGAAGACGGCGATTTCGTAGAAGTTGAACCAGGATCATCCTTTAAGTTTCTAATACCTAAGGGATTTTACTCCTCTCCTTGTGTAAAGACGAGTCTAGTATTCGAGACATTAACAACGACCGATAATAAAATTACTAGTATCAATCCAACAAATGCGCCAAAGTTATATCCTCTTCAACGCAAAGTCGTATCTGAAGTAGTTTCTAATATGAGGAAAATGATCGAATTAAAACGTCCTCTATACATCACTCTTCACTTGGCATGTGGATTTGGTAAGACTATTACCACGTGTTATCTTATGACCACACACGGTAGAAAAACCATCATTTGCGTACCCAATAAAATGTTAATACATCAATGGAAGACACAGGTAGAGGCAGTCGGATTGGAACATAAGATATCTATAGATGGAGTTAGTAGTCTATTAAAGGAACTAAAGACTCAAAGTCCGGATGTATTAATCGTAGTCAGTAGACATCTGACAAACGATGCATTTTGTAAATATATCAATAAGCATTATGATTTGTTTATCTTGGATGAATCACATACGTATAATCTGATGAACAATACAGCAGTTACAAGATTTTTAGCGTATTATCCTCCGATGATGTGTTATTTTTTAACTGCTACACCTAGACCAGCTAACCGAATTTATTGTAATAGTATTATTAATATTGCCAAGTTATCCGATCTAAAAAAAACTATCTATACAGTAGATAGTTTTTTTGAGCCATATTCCACAGACAATATTAGAAATATGGTAAAACGACTAGATGGACCATCTAATAAATATCATATATATACCGAGAAGTTATTATCTGTAGACGAGCCTAGAAACCAACTTATTCTTGATACCCTGGTAGAAGAATTCAAGTCAGGAACTATTAATAGAATTTTAGTTATTACTAAACTACGTGAACATATGGTATTCTTCTACAAACGATTATTAGATCTTTTCGGACCAGAGGTTGTATTTATAGGAGACGCCCAAAATAGACGTACTCCAGATATGGTCAAATCGATTAAGGAACTAAATAGATTTATATTCGTATCCACCTTATTTTATTCCGGCACTGGTTTAGATATTCCGAGTTTGGATTCTTTGTTCATTTGCTCGGCAGTAATCAACAATATGCAAATAGAGCAATTACTAGGGAGGGTATGTCGAGAAACAGAACTATTAGATAGGACGGTATATGTATTTCCTAACACATCCATCAAAGAAATAAAGTACATGATAGGAAATTTCGTGCAACGAATTATTAGTCTGTCTGTAGATAAACTCGGATTTAAACAAGAAAGTTATCAGAAACATCAGGAATCTGAACCCGCTTCCGTACCAACATCCTCCAGAGAAGAACGTGTATTAAATAGAATATTTAACTCGCAAAATCGT
>MN648051
ATGTCACTATTAAAGATGGAGTATAATCTTTATGCCGAACTAAAAAAAATGACTTGTGGTCAGACCATAAGTCTTTTTAATGAAGACGGCGATTTCGTAGAAGTTGAACCAGGATCATCCTTTAAGTTTCTAATACCTAAGGGATTTTACTCCTCTCCTTGTGTAAAGACGAGTCTAGTATTCGAGACATTAACAACGACCGATAATAAAATTACTAGTATCAATCCAACAAATGCGCCAAAGTTATATCCTCTTCAACGCAAAGTCGTATCTGAAGTAGTTTCTAATATGAGGAAAATGATCGAATTAAAACGTCCTCTATACATCACTCTTCACTTGGCATGTGGATTTGGTAAGACTATTACCACGTGTTATCTTATGACCACACACGGCAGAAAAACCATCATTTGCGTACCCAATAAAATGTTAATACATCAATGGAAGACACAGGTAGAGGCAGTCGGATTGGAACATAAGATATCTATAGATGGAGTTAGTAGTCTATTAAAGGAACTAAAGACTCAAAGTCCGGATGTATTAATCGTAGTCAGTAGACATCTGACAAACGATGCATTTTGTAAATATATCAATAAGCATTATGATTTGTTTATCTTGGATGAATCACATACGTATAATCTGATGAACAATACAGCAGTTACAAGATTTTTAGCGTATTATCCTCCGATGATGTGTTATTTTTTAACTGCTACACCTAGACCAGCTAACCGAATTTATTGTAATAGTATTATTAATATTGCCAAGTTATCCGATCTAAAAAAAACTATCTATATAGTAGATAGTTTTTTTGAGCCATATTCCACAGACAATATTAGAAATATGGTAAAACGACTAGATGGACCATCTAATAAATATCATATATATACCGAGAAGTTATTATCTGTAGACGAGCCTAGAAACCAACTTATTCTTGATACCCTGGTAGAAGAATTCAAGTCAGGAACTATTAATAGAATTTTAGTTATTACTAAACTACGTGAACATATGGTATTCTTCTACAAACGATTATTAGATCTTTTCGGAGCAGAGGTTGTATTTATAGGAGACGCCCAAAATAGACGTACTCCAGATATGGTCAAATCGATTAAGGAACTAAATAGATTTATATTCGTATCCACCTTATTTTATTCCGGCACTGGTTTAGATATTCCGAGTTTGGATTCTTTGTTCATTTGCTCGGCAGTAATCAACAATATGCAAATAGAGCAATTACTAGGGAGGGTATGTCGAGAAACAGAACTATTAGATAGGACGGTATATGTATTTCCTAACACATCCATCAAAAAAATAAAGTACATGATAGGAAATTTCGTGCAACGAATTATTAGTCTGTCTGTAGATAAACTCGGATTTAAACAAGAAAGTTATCAGAAACATCAGGAATCTGAACCCGCTTCCGTACCAACATCCTCCAGAGAAGAACGTGTATTAAATAGAATATTTAACTCGCAAAATCGT
>OP331335
ATGTCACTATTAAAGATGGAGTATAATCTTTATGCCGAACTAAAAAAAATGACTTGTGGTCAGACCATAAGTCTTTTTAATGAAAACGGCGATTTCGTAGAAGTTGAACCAGGATCATCCTTTAAGTTTCTAATACCTAAGGGATTTTACTCCTCTCCTTGTGTAAAGACGAGTCTAGTATTCGAGACATTAACAACGACCGATAATAAAATTACTAGTATCAATCCAACAAATGCGCCAAAGTTATATCCTCTTCAACGCAAAGTCGTATCTGAAGTAGTTTCTAATATGAGGAAAATGATCGAATTAAAACGTCCTCTATACATCACTCTTCACTTGGCATGTGGATTTGGTAAGACTATTACCACGTGTTATCTTATGACCACACACGGCAGAAAAACCATCATTTGCGTACCCAATAAAATGTTAATACATCAATGGAAGACACAGGTAGAGGCAGTCGGATTGGAACATAAGATATCTATAGATGGAGTTAGTAGTCTATTAAAGGAACTAAAGACTCAAAGTCCGGATGTATTAATCGTAGTCAGTAGACATCTGACAAACGATGCATTTTGTAAATATATCAATAAGCATTATGATTTGTTTATCTTGGATGAATCACATACGTATAATCTGATGAACAATACAGCAGTTACAAGATTTTTAGCGTATTATCCTCCGATGATGTGTTATTTTTTAACTGCTACACCTAGACCAGCTAACCGAATTTATTGTAATAGTATTATTAATATTGCCAAGTTATCCGATCTAAAAAAAACTATCTATATAGTAGATAGTTTTTTTGAGCCATATTCCACAGACAATATTAGAAATATGGTAAAACGACTAGATGGACCATCTAATAAATATCATATATATACCGAGAAGTTATTATCTGTAGACGAGCCTAGAAACCAACTTATTCTTGATACCCTGGTAGAAGAATTCAAGTCAGGAACTATTAATAGAATTTTAGTTATTACTAAACTACGTGAACATATGGTATTCTTCTACAAACGATTATTAGATCTTTTCGGAGCAGAGGTTGTATTTATAGGAGACGCCCAAAATAGACGTACTCCAGATATGGTCAAATCGATTAAGGAACTAAATAGATTTATATTCGTATCCACCTTATTTTATTCCGGCACTGGTTTAGATATTCCGAGTTTGGATTCTTTGTTCATTTGCTCGGCAGTAATCAACAATATGCAAATAGAGCAATTACTAGGGAGGGTATGTCGAGAAACAGAACTATTAGATAGGACGGTATATGTATTTCCTAACACATCCATCAAAGAAATAAAGTACATGATAGGAAATTTCGTGCAACGAATTATTAGTCTGTCTGTAGATAAACTCGGATTTAAACAAGAAAGTTATCAGAAACATCAGGAATCTGAACCCGCTTCCGTACCAACATCCTCCAGAGAAGAACGTGTATTAAATAGAATATTTAACTCGCAAAATCGT
>OP331336
ATGTCACTATTAAAGATGGAGTATAATCTTTATGCCGAACTAAAAAAAATGACTTGTGGTCAGACCATAAGTCTTTTTAATGAAAACGGCGATTTCGTAGAAGTTGAACCAGGATCATCCTTTAAGTTTCTAATACCTAAGGGATTTTACTCCTCTCCTTGTGTAAAGACGAGTCTAGTATTTGAGACATTAACAACGACCGATAATAAAATTACTAGTATCAATCCAACAAATGCGCCAAAGTTATATCCTCTTCAACGCAAAGTCGTATCTGAAGTAGTTTCTAATATGAGGAAAATGATCGAATTAAAACGTCCTCTATACATCACTCTTCACTTGGCATGTGGATTTGGTAAGACTATTACCACGTGTTATCTTATGACCACACACGGCAGAAAAACCATCATTTGCGTACCCAATAAAATGTTAATACATCAATGGAAGACACAGGTAGAGGCAGTCGGATTGGAACATAAGATATCTATAGATGGAGTTAGTAGTCTATTAAAGGAACTAAAGACTCAAAGTCCGGATGTATTAATCGTAGTCAGTAGACATCTGACAAACGATGCATTTTGTAAATATATCAATAAGCATTATGATTTGTTTATCTTGGATGAATCACATACGTATAATCTGATGAACAATACAGCAGTTACAAGATTTTTAGCGTATTATCCTCCGATGATGTGTTATTTTTTAACTGCTACACCTAGACCAGCTAACCGAATTTATTGTAATAGTATTATTAATATTGCCAAGTTATCCGATCTAAAAAAAACTATCTATATAGTAGATAGTTTTTTTGAGCCATATTCCACAGACAATATTAGAAATATGGTAAAACGACTAGATGGACCATCTAATAAATATCATATATATACCGAGAAGTTATTATCTGTAGACGAGCCTAGAAACCAACTTATTCTTGATACCCTGGTAGAAGAATTCAAGTCAGGAACTATTAATAGAATTTTAGTTATTACTAAACTACGTGAACATATGGTATTCTTCTACAAACGATTATTAGATCTTTTCGGAGCAGAGGTTGTATTTATAGGAGACGCCCAAAATAGACGTACTCCAGATATGGTCAAATCGATTAAGGAACTAAATAGATTTATATTCGTATCCACCTTATTTTATTCCGGCACTGGTTTAGATATTCCGAGTTTGGATTCTTTGTTCATTTGCTCGGCAGTAATCAACAATATGCAAATAGAGCAATTACTAGGGAGGGTATGTCGAGAAACAGAACTATTAGATAGGACGGTATATGTATTTCCTAACACATCCATCAAAGAAATAAAGTACATGATAGGAAATTTCGTGCAACGAATTATTAGTCTGTCTGTAGATAAACTCGGATTTAAACAAGAAAGTTATCAGAAACATCAGGAATCTGAACCCGCTTCCGTACCAACATCCTCCAGAGAAGAACGTGTATTAAATAGAATATTTAACTCGCAAAATCGT
>OP358276
ATGTCACTATTAAAGATGGAGTATAATCTTTATGCCGAACTAAAAAAAATGACTTGTGGTCAGACCATAAGTCTTTTTAATGAAGACGGCGATTTCGTAGAAGTTGAACCAGGATCATCCTTTAAGTTTCTAATACCTAAGGGATTTTACTCCTCTCCTTGTGTAAAGACGAGTCTAGTATTCAAGACATTAACAACGACCGATAATAAAATTACTAGTATCAATCCAACAAATGCGCCAAAGTTATATCCTCTTCAACGCAAAGTCGTATCTGAAGTAGTTTCTAATATGAGGAAAATGATCGAATTAAAACGTCCTCTATACATCACTCTTCACTTGGCATGTGGATTTGGTAAGACTATTACCACGTGTTATCTTATGACCACACACGGCAGAAAAACCATCATTTGCGTACCCAATAAAATGTTAATACATCAATGGAAGACACAGGTAGAGGCAGTCGGATTGGAACATAAGATATCTATAGATGGAGTTAGTAGTCTATTAAAGGAACTAAAGACTCAAAGTCCGGATGTATTAATCGTAGTCAGTAGACATCTGACAAACGATGCATTTTGTAAATATATCAATAAGCATTATGATTTGTTTATCTTGGATGAATCACATACGTATAATCTGATGAACAATACAGCAGTTACAAGATTTTTAGCGTATTATCCTCCGATGATGTGTTATTTTTTAACTGCTACACCTAGACCAGCTAACCAAATTTATTGTAATAGTATTATTAATATTGCCAAGTTATCCGATCTAAAAAAAACTATCTATATAGTAGATAGTTTTTTTGAGCCATATTCCACAGACAATATTAGAAATATGGTAAAACGACTAGATGGACCATCTAATAAATATCATATATATACCGAGAAGTTATTATCTGTAGACGAGCCTAGAAACCAACTTATTCTTGATACCCTGGTAGAAGAATTCAAGTCAGGAACTATTAATAGAATTTTAGTTATTACTAAACTACGTGAACATATGGTATTCTTCTACAAACGATTATTAGATCTTTTCGGAGCAGAGGTTGTATTTATAGGAGACGCCCAAAATAGACGTACTCCAGATATGGTCAAATCGATTAAGGAACTAAATAGATTTATATTCGTATCCACCTTATTTTATTCCGGCACTGGTTTAGATATTCCGAGTTTGGATTCTTTGTTCATTTGCTCGGCAGTAATCAACAATATGCAAATAGAGCAATTACTAGGGAGGGTATGTCGAGAAACAGAACTATTAGATAGGACGGTATATGTATTTCCTAACACATCCATCAAAAAAATAAAGTACATGATAGGAAATTTCGTGCAACGAATTATTAGTCTGTCTGTAGATAAACTCGGATTTAAACAAGAAAGTTATCAGAAACATCAGGAATCTGAACCCGCTTCCGTACCAACATCCTCCAGAGAAGAACGTGTATTAAATAGAATATTTAACTCGCAAAATCGT
>KP849471
ATGTCACTATTAAAGATGGAGTATAATCTTTATGCCGAACTAAAAAAAATGACTTGTGGTCAGACCATAAGTCTTTTTAATGAAGACGGCGATTTCGTAGAAGTTGAACCAGGATCATCCTTTAAGTTTCTAATACCTAAGGGATTTTACTCCTCTCCTTGTGTAAAGACGAGTCTAGTATTCGAGACATTAACAACGACCGATAATAAAATTACTAGTATCAATCCAACAAATGCGCCAAAGTTATATCCTCTTCAACGCAAAGTCGTATCTGAAGTAGTTTCTAATATGAGGAAAATGATCGAATTAAAACGTCCTCTATACATCACTCTTCACTTGGCATGTGGATTTGGTAAGACTATTACCACGTGTTATCTTATGACCACACACGGCAGAAAAACCATCATTTGCGTACCCAATAAAATGTTAATACATCAATGGAAGACACAGGTAGAGGCAGTCGGATTGGAACATAAGATATCTATAGATGGAGTTAGTAGTCTATTAAAGGAACTAAAGACTCAAAGTCCGGATGTATTAATCGTAGTCAGTAGACATCTGACAAACGATGCATTTTGTAAATATATCAATAAGCATTATGATTTGTTTATCTTGGATGAATCACATACGTATAATCTGATGAACAATACAGCAGTTACAAGATTTTTAGCGTATTATCCTCCGATGATGTGTTATTTTTTAACTGCTACACCTAGACCAGCTAACCGAATTTATTGTAACAGTGTTATTAATATTGCCAAGTTATCAGATCTAAAAAAAACTATCTATACAGTAGATAGTTTTTTTGAGCCATATTCCACAGACAATATTAGAAATATGGTAAAACGACTAGATGGACCATCTAATAAATATCATATATATACCGAGAAGTTATTATCTGTAGACGAGCCTAGAAACCAACTTATTCTTGATACCCTGGTAGAAGAATTCAAGTCAGGAACTATTAATAGAATTTTAGTTATTACTAAACTACGTGAACATATGGTATTCTTCTACAAACGATTATTAGATCTTTTCGGACCAGAGGTTGTATTTATAGGAGACGCCCAAAATAGACGTACTCCAGATATGGTCAAATCAATTAAGGAACTAAATAGATTTATATTCGTATCCACCTTATTTTATTCCGGCACTGGTTTAGATATTCCGAGTTTGGATTCTTTGTTCATTTGCTCGGCAGTAATCAACAATATGCAAATAGAGCAATTACTAGGGAGGGTATGTCGAGAAACAGAACTATTAGATAGGACGGTATATGTATTTCCTAACACATCCATCAAAGAAATAAAGTACATGATAGGAAATTTCGTGCAACGAATTATTAGTCTGTCTGTAGATAAACTCGGATTTAAACAAGAAAGTTATCGGAAACATCAGGAATCTGAACCCGCTTCCGTGCCAACATCCTCCAGAGAAGAACGTGTATTAAATAGAATATTTAACTCGCAAAATCGT
>OP339854
ATGTCACTATTAAAGATGGAGTATAATCTTTATGCCGAACTAAAAAAAATGACTTGTGGTCAGACCATAAGTCTTTTTAATGAAGACGGCGATTTCGTAGAAGTTGAACCAGGATCATCCTTTAAGTTTCTAATACCTAAGGGATTTTACTCCTCTCCTTGTGTAAAGACGAGTCTAGTATTCAAGACATTAACAACGACCGATAATAAAATTACTAGTATCAATCCAACAAATGCGCCAAAGTTATATCCTCTTCAACGCAAAGTCGTATCTGAAGTAGTTTCTAATATGAGGAAAATGATCGAATTAAAACGTCCTCTATACATCACTCTTCACTTGGCATGTGGATTTGGTAAGACTATTACCACGTGTTATCTTATGACCACACACGGCAGAAAAACCATCATTTGCGTACCCAATAAAATGTTAATACATCAATGGAAGACACAGGTAGAGGCAGTCGGATTGGAACATAAGATATCTATAGATGGAGTTAGTAGTCTATTAAAGGAACTAAAGACTCAAAGTCCGGATGTATTAATCGTAGTTAGTAGACATCTGACAAACGATGCATTTTGTAAATATATCAATAAGCATTATGATTTGTTTATCTTGGATGAATCACATACGTATAATCTGATGAACAATACAGCAGTTACAAGATTTTTAGCGTATTATCCTCCGATGATGTGTTATTTTTTAACTGCTACACCTAGACCAGCTAACCAAATTTATTGTAATAGTATTATTAATATTGCCAAGTTATCCGATCTAAAAAAAACTATCTATATAGTAGATAGTTTTTTTGAGCCATATTCCACAGACAATATTAGAAATATGGTAAAACGACTAGATGGACCATCTAATAAATATCATATATATACCGAGAAGTTATTATCTGTAGACGAGCCTAGAAACCAACTTATTCTTGATACCCTGGTAGAAGAATTCAAGTCAGGAACTATTAATAGAATTTTAGTTATTACTAAACTACGTGAACATATGGTATTCTTCTACAAACGATTATTAGATCTTTTCGGAGCAGAGGTTGTATTTATAGGAGACGCCCAAAATAGACGTACTCCAGATATGGTCAAATCGATTAAGGAACTAAATAGATTTATATTCGTATCCACCTTATTTTATTCCGGCACTGGTTTAGATATTCCGAGTTTGGATTCTTTGTTCATTTGCTCGGCAGTAATCAACAATATGCAAATAGAGCAATTACTAGGGAGGGTATGTCGAGAAACAGAACTATTAGATAGGACGGTATATGTATTTCCTAACACATCCATCAAAAAAATAAAGTACATGATAGGAAATTTCGTGCAACGAATTATTAGTCTGTCTGTAGATAAACTCGGATTTAAACAAGAAAGTTATCAGAAACATCAGGAATCTGAACCCGCTTCCGTACCAACATCCTCCAGAGAAGAACGTGTATTAAATAGAATATTTAACTCGCAAAATCGT
>OP263627
ATGTCACTATTAAAGATGGAGTATAATCTTTATGCCGAACTAAAAAAAATGACTTGTGGTCAGACCATAAGTCTTTTTAATGAAGACGGCGATTTCGTAGAAGTTGAACCAGGATCATCCTTTAAGTTTCTAATACCTAAGGGATTTTACTCCTCTCCTTGTGTAAAGACGAGTCTAGTATTCAAGACATTAACAACGACCGATAATAAAATTACTAGTATCAATCCAACAAATGCGCCAAAGTTATATCCTCTTCAACGCAAAGTCGTATCTGAAGTAGTTTCTAATATGAGGAAAATGATCGAATTAAAACGTCCTCTATACATCACTCTTCACTTGGCATGTGGATTTGGTAAGACTATTACCACGTGTTATCTTATGACCACACACGGCAGAAAAACCATCATTTGCGTACCCAATAAAATGTTAATACATCAATGGAAGACACAGGTAGAGGCAGTCGGATTGGAACATAAGATATCTATAGATGGAGTTAGTAGTCTATTAAAGGAACTAAAGACTCAAAGTCCGGATGTATTAATCGTAGTCAGTAGACATCTGACAAACGATGCATTTTGTAAATATATCAATAAGCATTATGATTTGTTTATCTTGGATGAATCACATACGTATAATCTGATGAACAATACAGCAGTTACAAGATTTTTAGCGTATTATCCTCCGATGATGTGTTATTTTTTAACTGCTACACCTAGACCAGCTAACCAAATTTATTGTAATAGTATTATTAATATTGCCAAGTTATCCGATCTAAAAAAAACTATCTATATAGTAGATAGTTTTTTTGAGCCATATTCCACAGACAATATTAGAAATATGGTAAAACGACTAGATGGACCATCTAATAAATATCATATATATACCGAGAAGTTATTATCTGTAGACGAGCCTAGAAACCAACTTATTCTTGATACCCTGGTAGAAGAATTCAAGTCAGGAACTATTAATAGAATTTTAGTTATTACTAAACTACGTGAACATATGGTATTCTTCTACAAACGATTATTAGATCTTTTCGGAGCAGAGGTTGTATTTATAGGAGACGCCCAAAATAGACGTACTCCAGATATGGTCAAATCGATTAAGGAACTAAATAGATTTATATTTGTATCCACCTTATTTTATTCCGGCACTGGTTTAGATATTCCGAGTTTGGATTCTTTGTTCATTTGCTCGGCAGTAATCAACAATATGCAAATAGAGCAATTACTAGGGAGGGTATGTCGAGAAACAGAACTATTAGATAGGACGGTATATGTATTTCCTAACACATCCATCAAAAAAATAAAGTACATGATAGGAAATTTCGTGCAACGAATTATTAGTCTGTCTGTAGATAAACTCGGATTTAAACAAGAAAGTTATCAGAAACATCAGGAATCTGAACCCGCTTCCGTACCAACATCCTCCAGAGAAGAACGTGTATTAAATAGAATATTTAACTCGCAAAATCGT
>OP215266
ATGTCACTATTAAAGATGGAGTATAATCTTTATGCCGAACTAAAAAAAATGACTTGTGGTCAGACCATAAGTCTTTTTAATGAAGACGGCGATTTCGTAGAAGTTGAACCAGGATCATCCTTTAAGTTTCTAATACCTAAGGGATTTTACTCCTCTCCTTGTGTAAAGACGAGTCTAGTATTCAAGACATTAACAACGACCGATAATAAAATTACTAGTATCAATCCAACAAATGCGCCAAAGTTATATCCTCTTCAACGCAAAGTCGTATCTGAAGTAGTTTCTAATATGAGGAAAATGATCGAATTAAAACGTCCTCTATACATCACTCTTCACTTGGCATGTGGATTTGGTAAGACTATTACCACGTGTTATCTTATGACCACACACGGCAGAAAAACCATCATTTGCGTACCCAATAAAATGTTAATACATCAATGGAAGACACAGGTAGAGGCAGTCGGATTGGAACATAAGATATCTATAGATGGAGTTAGTAGTCTATTAAAGGAACTAAAGACTCAAAGTCCGGATGTATTAATCGTAGTCAGTAGACATCTGACAAACGATGCATTTTGTAAATATATCAATAAGCATTATGATTTGTTTATTTTGGATGAATCACATACGTATAATCTGATGAACAATACAGCAGTTACAAGATTTTTAGCGTATTATCCTCCGATGATGTGTTATTTTTTAACTGCTACACCTAGACCAGCTAACCAAATTTATTGTAATAGTATTATTAATATTGCCAAGTTATCCGATCTAAAAAAAACTATCTATATAGTAGATAGTTTTTTTGAGCCATATTCCACAGACAATATTAGAAATATGGTAAAACGACTAGATGGACCATCTAATAAATATCATATATATACCGAGAAGTTATTATCTGTAGACGAGCCTAGAAACCAACTTATTCTTGATACCCTGGTAGAAGAATTCAAGTCAGGAACTATTAATAGAATTTTAGTTATTACTAAACTACGTGAACATATGGTATTCTTCTACAAACGATTATTAGATCTTTTCGGAGCAGAGGTTGTATTTATAGGAGACGCCCAAAATAGACGTACTCCAGATATGGTCAAATCGATTAAGGAACTAAATAGATTTATATTCGTATCCACCTTATTTTATTCCGGCACTGGTTTAGATATTCCGAGTTTGGATTCTTTGTTCATTTGCTCGGCAGTAATCAACAATATGCAAATAGAGCAATTACTAGGGAGGGTATGTCGAGAAACAGAACTATTAGATAGGACGGTATATGTATTTCCTAACACATCCATCAAAAAAATAAAGTACATGATAGGAAATTTCGTGCAACGAATTATTAGTCTGTCTGTAGATAAACTCGGATTTAAACAAGAAAGTTATCAGAAACATCAGGAATCTGAACCCGCTTCCGTACCAACATCCTCCAGAGAAGAACGTGTATTAAATAGAATATTTAACTCGCAAAATCGT
>OP018595
ATGTCACTATTAAAGATGGAGTATAATCTTTATGCCGAACTAAAAAAAATGACTTGTGGTCAGACCATAAGTCTTTTTAATGAAGACGGCGATTTCGTAGAAGTTGAACCAGGATCATCCTTTAAGTTTCTAATACCTAAGGGATTTTACTCCTCTCCTTGTGTAAAGACGAGTCTAGTATTCAAGACATTAACAACGACCGATAATAAAATTACTAGTATCAATCCAACAAATGCGCCAAAGTTATATCCTCTTCAACGCAAAGTCGTATCTGAAGTAGTTTCTAATATGAGGAAAATGATCGAATTAAAACGTCCTCTATACATCACTCTTCACTTGGCATGTGGATTTGGTAAGACTATTACCACGTGTTATCTTATGACCACACACGGCAGAAAAACCATCATTTGCGTACCCAATAAAATGTTAATACATCAATGGAAGACACAGGTAGAGGCAGTCGGATTGGAACATAAGATATCTATAGATGGAGTTAGTAGTCTATTAAAGGAACTAAAGACTCAAAGTCCGGATGTATTAATCGTAGTCAGTAGACATCTGACAAACGATGCATTTTGTAAATATATCAATAAGCATTATGATTTGTTTATCTTGGATGAATCACATACGTATAATCTGATGAACAATACAGCAGTTACAAGATTTTTAGCGTATTATCCTCCGATGATGTGTTATTTTTTAACTGCTACACCTAGACCAGCTAACCAAATTTATTGTAATAGTATTATTAATATTGCCAAGTTATCCGATCTAAAAAAAACTATCTATATAGTAGATAGTTTTTTTGAGCCATATTCCACAGACAATATTAGAAATATGGTAAAACGACTAGATGGACCATCTAATAAATATCATATATATACCGAGAAGTTATTATCTGTAGACGAGCCTAGAAACCAACTTATTCTTGATACCCTGGTAGAAGAATTCAAGTTAGGAACTATTAATAGAATTTTAGTTATTACTAAACTACGTGAACATATGGTATTCTTCTACAAACGATTATTAGATCTTTTCGGAGCAGAGGTTGTATTTATAGGAGACGCCCAAAATAGACGTACTCCAGATATGGTCAAATCGATTAAGGAACTAAATAGATTTATATTCGTATCCACCTTATTTTATTCCGGCACTGGTTTAGATATTCCGAGTTTGGATTCTTTGTTCATTTGCTCGGCAGTAATCAACAATATGCAAATAGAGCAATTACTAGGGAGGGTATGTCGAGAAACAGAACTATTAGATAGGACGGTATATGTATTTCCTAACACATCCATCAAAAAAATAAAGTACATGATAGGAAATTTCGTGCAACGAATTATTAGTCTGTCTGTAGATAAACTCGGATTTAAACAAGAAAGTTATCAGAAACATCAGGAATCTGAACCCGCTTCCGTACCAACATCCTCCAGAGAAGAACGTGTATTAAATAGAATATTTAACTCGCAAAATCGT
>ON880547
ATGTCACTATTAAAGATGGAGTATAATCTTTATGCCGAACTAAAAAAAATGACTTGTGGTCAGACCATAAGTCTTTTTAATGAAGACGGCGATTTCGTAGAAGTTGAACCAGGATCATCCTTTAAGTTTCTAATACCTAAGGGATTTTACTCCTCTCCTTGTGTAAAGACGAGTCTAGTATTCAAGACATTAACAACGACCGATAATAAAATTACTAGTATCAATCCAACAAATGCGCCAAAGTTATATCCTCTTCAACGCAAAGTCGTATCTGAAGTAGTTTCTAATATGAGGAAAATGATCGAATTAAAACGTCCTCTATACATCACTCTTCACTTGGCATGTGGATTTGGTAAGACTATTACCACGTGTTATCTTATGACCATACACGGCAGAAAAACCATCATTTGCGTACCCAATAAAATGTTAATACATCAATGGAAGACACAGGTAGAGGCAGTCGGATTGGAACATAAGATATCTATAGATGGAGTTAGTAGTCTATTAAAGGAACTAAAGACTCAAAGTCCGGATGTATTAATCGTAGTCAGTAGACATCTGACAAACGATGCATTTTGTAAATATATCAATAAGCATTATGATTTGTTTATCTTGGATGAATCACATACGTATAATCTGATGAACAATACAGCAGTTACAAGATTTTTAGCGTATTATCCTCCGATGATGTGTTATTTTTTAACTGCTACACCTAGACCAGCTAACCAAATTTATTGTAATAGTATTATTAATATTGCCAAGTTATCCGATCTAAAAAAAACTATCTATATAGTAGATAGTTTTTTTGAGCCATATTCCACAGACAATATTAGAAATATGGTAAAACGACTAGATGGACCATCTAATAAATATCATATATATACCGAGAAGTTATTATCTGTAGACGAGCCTAGAAACCAACTTATTCTTGATACCCTGGTAGAAGAATTCAAGTCAGGAACTATTAATAGAATTTTAGTTATTACTAAACTACGTGAACATATGGTATTCTTCTACAAACGATTATTAGATCTTTTCGGAGCAGAGGTTGTATTTATAGGAGACGCCCAAAATAGACGTACTCCAGATATGGTCAAATCGATTAAGGAACTAAATAGATTTATATTCGTATCCACCTTATTTTATTCCGGCACTGGTTTAGATATTCCGAGTTTGGATTCTTTGTTCATTTGCTCGGCAGTAATCAACAATATGCAAATAGAGCAATTACTAGGGAGGGTATGTCGAGAAACAGAACTATTAGATAGGACGGTATATGTATTTCCTAACACATCCATCAAAAAAATAAAGTACATGATAGGAAATTTCGTGCAACGAATTATTAGTCTGTCTGTAGATAAACTCGGATTTAAACAAGAAAGTTATCAGAAACATCAGGAATCTGAACCCGCTTCCGTACCAACATCCTCCAGAGAAGAACGTGTATTAAATAGAATATTTAACTCGCAAAATCGT
>KC257459
ATGTCACTATTAAAGATGGAGTATAATCTTTATGCCGAACTAAAAAAAATGACTTGTGGTCAGACCATAAGTCTTTTTAATGAAGACGGCGATTTCGTAGAAGTTGAACCAGGATCATCCTTTAAGTTTCTAATACCTAAGGGATTTTACTCCTCTCCTTGTGTAAAGACGAGTCTAGTATTCGAGACATTAACAACGACCGATAATAAAATTACTAGTATCAATCCAACAAATGCGCCAAAGTTATATCCTCTTCAACGCAAAGTCGTATCTGAAGTAGTTTCTAATATGAGGAAAATGATCGAATTAAAACGTCCTCTATACATCACTCTTCACTTGGCATGTGGATTTGGTAAGACTATTACCACGTGTTATCTTATGACCACACACGGCAGAAAAACCATCATTTGCGTACCCAATAAAATGTTAATACATCAATGGAAGACACAGGTAGAGGCAGTCGGATTAGAACATAAGATATCTATAGATGGAGTTAGTAGTCTATTAAAGGAACTAAAGACTCAAAGTCCGGATGTATTAATCGTAGTCAGTAGACATCTGACAAACGATGCATTTTGTAAATATATCAATAAGCATTATGATTTGTTTATCTTGGATGAATCACATACGTATAATCTGATGAACAATACAGCAGTTACAAGATTTTTAGCGTATTATCCTCCGATGATGTGTTATTTTTTAACTGCTACACCTAGACCAGCTAACCGAATTTATTGTAACAGTGTTATTAATATTGCCAAGTTATCAGATCTAAAAAAAACTATCTATACAGTAGATAGTTTTTTTGAGCCATATTCCACAGACAATATTAGAAATATGGTAAAACGACTAGATGGACCATCTAATAAATATCATATATATACCGAGAAGTTATTATCTGTAGACGAGCCTAGAAACCAACTTATTCTTGATACCCTGGTAGAAGAATTCAAGTCAGGAACTATTAATAGAATTTTAGTTATTACTAAACTACGTGAACATATGGTATTCTTCTACAAACGATTATTAGATCTTTTCGGACCAGAGGTTGTATTTATAGGAGACGCCCAAAATAGACGTACTCCAGATATGGTCAAATCAATTAAGGAACTAAATAGATTTATATTCGTATCCACCTTATTTTATTCCGGCACTGGTTTAGATATTCCGAGTTTGGATTCTTTGTTCATTTGCTCGGCAGTAATCAACAATATGCAAATAGAGCAATTACTAGGGAGGGTATGTCGAGAAACAGAACTATTAGATAGGACGGTATATGTATTTCCTAACACATCCATCAAAGAAATAAAGTACATGATAGGAAATTTCGTGCAACGAATTATTAGTCTGTCTGTAGATAAACTCGGATTTAAACAAGAAAGTTATCGGAAACATCAGGAATCTGAACCCGCTTCCGTGCCAACATCCTCCAGAGAAGAACGTGTATTAAATAGAATATTTAACTCGCAAAATCGT
>NC003310
ATGTCACTATTAAAGATGGAGTATAATCTTTATGCCGAACTAAAAAAAATGACTTGTGGTCAGACCATAAGTCTTTTTAATGAAGACGGCGATTTCGTAGAAGTTGAACCAGGATCATCCTTTAAGTTTCTAATACCTAAGGGATTTTACTCCTCTCCTTGTGTAAAGACGAGTCTAGTATTCGAGACATTAACAACGACCGATAATAAAATTACTAGTATCAATCCAACAAATGCGCCAAAGTTATATCCTCTTCAACGCAAAGTCGTATCTGAAGTAGTTTCTAATATGAGGAAAATGATCGAATTAAAACGTCCTCTATACATCACTCTTCACTTGGCATGTGGATTTGGTAAGACTATTACCACGTGTTATCTTATGACCACACACGGCAGAAAAACCATCATTTGCGTACCCAATAAAATGTTAATACATCAATGGAAGACACAGGTAGAGGCAGTCGGATTGGAACATAAGATATCTATAGATGGAGTTAGTAGTCTATTAAAGGAACTAAAGACTCAAAGTCCGGATGTATTAATCGTAGTCAGTAGACATCTGACAAACGATGCATTTTGTAAATATATCAATAAGCATTATGATTTGTTTATCTTGGATGAATCACATACGTATAATCTGATGAACAATACAGCAGTTACAAGATTTTTAGCGTATTATCCTCCGATGATGTGTTATTTTTTAACTGCTACACCTAGACCAGCTAACCGAATTTATTGTAACAGTGTTATTAATATTGCCAAGTTATCAGATCTAAAAAAAACTATCTATACAGTAGATAGTTTTTTTGAGCCATATTCCACAGACAATATTAGAAATATGGTAAAACGACTAGATGGACCATCTAATAAATATCATATATATACCGAGAAGTTATTATCTGTAGACGAGCCTAGAAACCAACTTATTCTTGATACCCTGGTAGAAGAATTCAAGTCAGGAACTATTAATAGAATTTTAGTTATTACTAAACTACGTGAACATATGGTATTCTTCTACAAACGATTATTAGATCCTTTCGGACCAGAGGTTGTATTTATAGGAGACGCCCAAAATAGACGTACTCCAGATATGGTCAAATCAATTAAGGAACTAAATAGATTTATATTCGTATCCACCTTATTTTATTCCGGCACTGGTTTAGATATTCCGAGTTTGGATTCTTTGTTCATTTGCTCGGCAGTAATCAACAATATGCAAATAGAGCAATTACTAGGGAGGGTATGTCGAGAAACAGAACTATTAGATAGGACGGTATATGTATTTCCTAACACATCCATCAAAGAAATAAAGTACATGATAGGAAATTTCGTGCAACGAATTATTAGTCTGTCTGTAGATAAACTCGGATTTAAACAAGAAAGTTATCGGAAACATCAGGAATCTGAACCCGCTTCCGTGCCAACATCCTCCAGAGAAGAACGTGTATTAAATAGAATATTTAACTCGCAAAATCGT
>JX878429
ATGTCACTATTAAAGATGGAGTATAATCTTTATGCCGAACTAAAAAAAATGACTTGTGGTCAGACCATAAGTCTTTTTAATGAAGACGGCGATTTCGTAGAAGTTGAACCAGGATCATCCTTTAAGTTTCTAATACCTAAGGGATTTTACTCCTCTCCTTGTGTAAAGACGAGTCTAGTATTCGAGACATTAACAACGACCGATAATAAAATTACTAGTATCAATCCAACAAATGCGCCAAAGTTATATCCTCTTCAACGCAAAGTCGTATCTGAAGTAGTTTCTAATATGAGGAAAATGATCGAATTAAAACGTCCTCTATACATCACTCTTCACTTGGCATGTGGATTTGGTAAGACTATTACCACGTGTTATCTTATGACCACACACGGCAGAAAAACCATCATTTGCGTACCCAATAAAATGTTAATACATCAATGGAAGACACAGGTAGAGGCAGTCGGATTGGAACATAAGATATCTATAGATGGAGTTAGTAGTCTATTAAAGGAACTAAAGACTCAAAGTCCGGATGTATTAATCGTAGTCAGTAGACATCTGACAAACGATGCATTTTGTAAATATATCAATAAGCATTATGATTTGTTTATCTTGGATGAATCACATACGTATAATCTGATGAACAATACAGCAGTTACAAGATTTTTAGCGTATTATCCTCCGATGATGTGTTATTTTTTAACTGCTACACCTAGACCAACTAACCGAATTTATTGTAACAGTGTTATTAATATTGCCAAGTTATCAGATCTAAAAAAAACTATCTATACAGTAGATAGTTTTTTTGAGCCATATTCCACAGACAATATTAGAAATATGGTAAAACGACTAGATGGACCATCTAATAAATATCATATATATACCGAGAAGTTATTATCTGTAGACGAGCCTAGAAACCAACTTATTCTTGATACCCTGGTAGAAGAATTCAAGTCAGGAACTATTAATAGAATTTTAGTTATTACTAAACTACGTGAACATATGGTATTCTTCTACAAACGATTATTAGATCTTTTCGGACCAGAGGTTGTATTTATAGGAGACGCCCAAAATAGACGTACTCCAGATATGGTCAAATCAATTAAGGAACTAAATAGATTTATATTCGTATCCACCTTATTTTATTCCGGCACTGGTTTAGATATTCCGAGTTTGGATTCTTTGTTCATTTGCTCGGCAGTAATCAACAATATGCAAATAGAGCAATTACTAGGGAGGGTATGTCGAGAAACAGAACTATTAGATAGGACGGTATATGTATTTCCTAACACATCCATCAAAGAAATAAAGTACATGATAGGAAATTTCGTGCAACGAATTATTAGTCTGTCTGTAGATAAACTCGGATTTAAACAAGAAAGTTATCGGAAACATCAGGAATCTGAACCCGCTTCCGTGCCAACATCCTCCAGAGAAGAACGTGTATTAAATAGAATATTTAACTCACAAAATCGT
>OP062234
ATGTCACTATTAAAGATGGAGTATAATCTTTATGCCGAACTAAAAAAAATGACTTGTGGTCAGACCATAAGTCTTTTTAATGAAGACGGCGATTTCGTAGAAGTTGAACCAGGATCATCCTTTAAGTTTCTAATACCTAAGGGATTTTACTCCTCTCCTTGTGTAAAGACGAGTCTAGTATTCAAGACATTAACAACGACCGATAATAAAATTACTAGTATCAATCCAACAAATGCGCCAAAGTTATATCCTCTTCAACGCAAAGTTGTATCTGAAGTAGTTTCTAATATGAGGAAAATGATCGAATTAAAACGTCCTCTATACATCACTCTTCACTTGGCATGTGGATTTGGTAAGACTATTACCACGTGTTATCTTATGACCACACACGGCAGAAAAACCATCATTTGCGTACCCAATAAAATGTTAATACATCAATGGAAGACACAGGTAGAGGCAGTCGGATTGGAACATAAGATATCTATAGATGGAGTTAGTAGTCTATTAAAGGAACTAAAGACTCAAAGTCCGGATGTATTAATCGTAGTCAGTAGACATCTGACAAACGATGCATTTTGTAAATATATCAATAAGCATTATGATTTGTTTATCTTGGATGAATCACATACGTATAATCTGATGAACAATACAGCAGTTACAAGATTTTTAGCGTATTATCCTCCGATGATGTGTTATTTTTTAACTGCTACACCTAGACCAGCTAACCAAATTTATTGTAATAGTATTATTAATATTGCCAAGTTATCCGATCTAAAAAAAACTATCTATATAGTAGATAGTTTTTTTGAGCCATATTCCACAGACAATATTAGAAATATGGTAAAACGACTAGATGGACCATCTAATAAATATCATATATATACCGAGAAGTTATTATCTGTAGACGAGCCTAGAAACCAACTTATTCTTGATACCCTGGTAGAAGAATTCAAGTCAGGAACTATTAATAGAATTTTAGTTATTACTAAACTACGTGAACATATGGTATTCTTCTACAAACGATTATTAGATCTTTTCGGAGCAGAGGTTGTATTTATAGGAGACGCCCAAAATAGACGTACTCCAGATATGGTCAAATCGATTAAGGAACTAAATAGATTTATATTCGTATCCACCTTATTTTATTCCGGCACTGGTTTAGATATTCCGAGTTTGGATTCTTTGTTCATTTGCTCGGCAGTAATCAACAATATGCAAATAGAGCAATTACTAGGGAGGGTATGTCGAGAAACAGAACTATTAGATAGGACGGTATATGTATTTCCTAACACATCCATCAAAAAAATAAAGTACATGATAGGAAATTTCGTGCAACGAATTATTAGTCTGTCTGTAGATAAACTCGGATTTAAACAAGAAAGTTATCAGAAACATCAGGAATCTGAACCCGCTTCCGTACCAACATCCTCCAGAGAAGAACGTGTATTAAATAGAATATTTAACTCGCAAAATCGT
