# Supplementary material for: Evolutionary dissection of monkeypox virus: Positive Darwinian selection drives the adaptation of virus–host interaction proteins
Source: Front Cell Infect Microbiol. 2023 Jan 13;12:1083234. doi: 10.3389/fcimb.2022.1083234 (PMC9880225; doi:10.3389/fcimb.2022.1083234)
Supplement: Supplementary file 1 [file DataSheet_1.zip › Dataset_MPXV_coding_gene_allleles/MPXVgp131.fas]

>MT250197
ATGATAACTTTATTTTTAATCCTATGTTATTTCATTCTTATTTTTAATATTATAGTACCTGCAATATCTGAAAAAATGAGACGAGAACGAGCCGCATACGTAAACTACAAACGTCTAAACAAGAATTTCATTTGTGTCGATGATAGACTGTTTAGTTATAATTTTACAACATCTGGAATTAAGGCAAAGGTGGCCGTTAACAAAAATGTTCCCATTCCATGTTCCAAGATAAACGAGGTCAATAATAAAGATGTTGATACACTATATTGTGATAAAGATAGAGACGATATACCAGGTTTTGCACGATCGTGTTATAGGGCATATTCTGACTTATTTTTTACTACC
>KJ642614
ATGATAACTTTATTTTTAATCCTATGTTATTTCATTCTTATTTTTAATATTATAGTACCTGCAATATCTGAAAAAATGAGACGAGAACGAGCCGCATACGTAAACTACAAACGTCTAAACAAGAATTTCATTTGTGTCGATGATAGACTGTTTAGTTATAATTTTACAACATCTGGAATTAAGGCAAAGATGGCCGTTAACAAAAATGTTCCCATTCCATGTTCCAAGATAAACGAGGTCAATAATAAAGATGTTGATACACTATATTGTGATAAAGATAGAGACGATATACCAGGTTTTGCACGATCGTGTTATAGGGCATATTCTGACTTATTTTTTACTACC
>OP215240
ATGATAACTTTATTTTTAATCCTATGTTATTTCATTCTTATTTTTAATATTATAGTACCTGCAATATCTGAAAAAATGAGACGAGAACGAGCCGCATACGTAAACTACAAACGTCTAAACAAGAATTTCATTTGTGTCGATGATAGACTGTTTAGTTATAATTTTACAACATTTGGAATTAAGGCAAAGGTGGCCGTTAACAAAAATGTTCCCATTCCATGTTCCAAGATAAACGAGGTCAATAATAAAGATGTTGATACACTATATTGTGATAAAGATAGAGACGATATACCAGGTTTTGCACGATCGTGTTATAGGGCATATTCTGACTTATTTTTTACTACC
>OP215230
ATGATAACTTTATTTTTAATCCTATGTTATTTCATTCTTATTTTTAATATTATAGTACCTGCAATATCTGAAAAAATGAGACGAGAACGAGCCGCATACGTAAACTACAAACGTCTAAACAAGAATTTCATTTGTGTCGATGATAGACTGTTTAGTTATAATTTTACAACATCTGGAATTAAGGCAAAGGTGGCCGTTAACAAAAATGTTCCCATTCCATGTTCCAAGATAAACGAGGTCAATAATAAAGATGTTGATACACTATATTGTGATAAAGATAGAGACGATATACCAGGTTTTGCACGATCGTGTTATAGGGCATATTCTAACTTATTTTTTACTACC
>ON755239
ATGATAACTTTATTTTTAATCCTATGTTATTTCATTCTTATTTTTAATATTATAGTACCTGCAATATCTGAAAAAATGAGACGAGAACGAGCCGCATACGTAAACTACAAACGTCTAAACAAGAATTTCATTTGTGTCGATGATAGACTGTTTAGTTATAATTTTACAACATCTGGAATTAAGGCAAAGGTGGCCGTTAACAAAAATGTTCCCATTCCATGTTCCAAGATAAACGAGGTCAATAATAAAGATGTTGATACACTATATTGTGATAAAGATAGAGACAATATACCAGGTTTTGCACGATCGTGTTATAGGGCATATTCTGACTTATTTTTTACTACC
>MN702449
ATGATAACTTTATTTTTAATCCTATGTTATTTCATTCTTATTTTTAATATTATAGTACCTGCAATATCTGAAAAAATGAGACGAGAACGAGCCGCATACGTAAACTACAAACGTCTAAACAAGAATTTCATTTGTGTCGATGATAGACTGTTTAGTTACAATTTTACAACATCTGGAATTAAGGCAAAGGTGGCCGTTAACAAAAATGTTCCCATTCCATGTTCCAAGATAAACGAGGTCAATAATAAAGATGTTGATACACTATATTGTGATAAAGATAGAGACGATATACCAGGTTTTGCACGATCGTGTTATAGGGCATATTCTGACTTATTTTTTACTACC
>NC_003310
ATGATAACTTTATTTTTAATCCTATGTTATTTCATTCTTATTTTTAATATTATAGTACCTGCAATATCTGAAAAAATGAGACGAGAACGAGCCGCATACGTAAACTACAAACGTCTAAACAAGAATTTCATTTGTGTCGATGATAGACTGTTTGGTTATAATTTTACAACATCTGGAATTAAGGCAAAGGTGGCCGTTAACAAAAATGTTCCCATTCCATGTTCCAAGATAAACGAGGTCAATAATAAAGATGTTGATACACTATATTGTGATAAAGATAGAGACGATATACCAGGTTTTGCACGATCGTGTTATAGGGCATATTCTGACTTATTTTTTACTACC
>KJ642616
ATGATAACTTTATTTTTAATCCTATGTTATTTCATTCTTATTTTTAATATTATAGTACCTGCAATATCTGAAAAAATGAGACGAGAACGAACCGCATACGTAAACTACAAACGTCTAAACAAGAATTTCATTTGTGTCGATGATAGACTGTTTAGTTATAATTTTACAACATCTGGAATTAAGGCAAAGATGGCCGTTAACAAAAATGTTCCCATTCCATGTTCCAAGATAAACGAGGTCAATAATAAAGATGTTGATACACTATATTGTGATAAAGATAGAGACGATATACCAGGTTTTGCACGATCGTGTTATAGGGCATATTCTGACTTATTTTTTACTACC
>OP355581
ATGATAACTTTATTTTTAATCCTATGTTATTTCATTCTTATTTTTAATATTATAGTACCTGCAATATCTGAAAAAATGAGACGAGAACGAGCCGCATACGTAAACTACAAACGTCTAAACAAGAATTTCATTTGTGTCAATGATAGACTGTTTAGTTATAATTTTACAACATCTGGAATTAAGGCAAAGGTGGCCGTTAACAAAAATGTTCCCATTCCATGTTCCAAGATAAACGAGGTCAATAATAAAGATGTTGATACACTATATTGTGATAAAGATAGAGACGATATACCAGGTTTTGCACGATCGTGTTATAGGGCATATTCTGACTTATTTTTTACTACC
