# Supplementary material for: Evolutionary dissection of monkeypox virus: Positive Darwinian selection drives the adaptation of virus–host interaction proteins
Source: Front Cell Infect Microbiol. 2023 Jan 13;12:1083234. doi: 10.3389/fcimb.2022.1083234 (PMC9880225; doi:10.3389/fcimb.2022.1083234)
Supplement: Supplementary file 1 [file DataSheet_1.zip › Dataset_MPXV_coding_gene_allleles/MPXVgp134.fas]

>KJ642617
ATGGATAATCTATTTACCTTTCTACATGAAATAGAAGATAGATATGCCAGAACTATTTTTAACTTTCATCTAATAAGTTGTGATGAAATAGGAGATATATATGGTCTTATGAAAGAACGCATTTCCTCAGAGGATATGTTTGACAATATAGTATATAATAAAGATATACATCCTGCCATTAAGAAACTAGTTTATTGCGACATCCAACTTACTAAACATATTATTAATCAGAATACGTATCCGGTATTTAACGATTCTTCACAAGTGAAATGTTGTCATTATTTCGATATAAACTCAGATAATAGCAATATTAGCTCTCGTACAGTAGAGATATTTGAGAGTGAAAAGTCATCTCTTGTATCATATATTAAAACTACCAATAAGAAGAGAAAGGTCAATTACGGCGAAATAAAGAAAACTGTACATGGAGGCACTAATGCAAATTACTTTTCCGGTAAAAAGTCTGATGAGTATCTGAGCACTACAGTCAGGTCCAACATTAATCAACCTTGGATCAAAACCATTTCTAAGAGAATGAGAGTAGATATCATTAATCACTCTATAGTAACGCGTGGAAAAAGCTCTATATTACAAACTATAGAAATTATTTTTACTAATAGAACATGTGTGAAAATATTCAAGGATTCTACTATGCACATTATTCTATCCAAGGACAAGGATGAAAAGGGATGTATAAACATGATTGATAAATTATTCTATGTATATTATAATTTATTTCTGTTGTTCGAGGATATCATCCAAAACGATTACTTTAAAGAAGTAGCTAATGTTGTAAACCATGTACTCATGGCTACGGCATTAGATGAGAAATTATTCCTAATTAAGAAAATGGCTGAACACGATGTTTATGGAGTTAGCAATTTCAAAATAGGGATGTTTAACCTGACATTTATTAAGTCGTTGGATCATACCGTTTTCCCCTCTCTGTTAGATGAGGATAGCAAAATAAAGTTTTTTAAGGGGAAAAAGCTCAATATTGTAGCATTACGATCTCTGGAGGATTGTACAAATTACGTGACTAAATCCGAGAATATGATAGAAATGATGAAGGAAAGATCGACTATTTTAAATAGCATAGATATAGAAACGGAATCGGTAGATCGTCTAAAAGAATTGCTTCTAAAA
>MN648051
ATGGATAATCTATTTACCTTTCTACATGAAATAGAAGATAGATATGCCAGAACTATTTTTAACTTTCATCTAATAAGTTGTGATGAAATAGGAGATATATATGGTCTTATGAAAGAACGCATTTCCTCAGAGGATATGTTTGACAATATAGTATATAATAAAGATATACATCCTGCCATTAAGAAACTAGTTTATTGCGACATCCAACTTACTAAACATATTATTAATCAGAATACGTATCCGGTATTTAACGATTCTTCACAAGTGAAATGTTGTCATTATTTCGATATAAACTCAAATAATAGCAATATTAGCTCTCGTACAGTAGAGATATTTGAGAGTGAAAAGTCATCTCTTGTATCATATATTAAAACTACCAATAAGAAGAGAAAGGTCAATTACGGCGAAATAAAGAAAACTGTACATGGAGGCACTAATGCAAATTACTTTTCCGGTAAAAAGTCTGATGAGTATCTGAGCACTACAGTCAGGTCCAACATTAATCAACCTTGGATCAAAACCATTTCTAAGAGAATGAGAGTAGATATCATTAATCACTCTATAGTAACGCGTGGAAAAAGCTCTATATTACAAACTATAGAAATTATTTTTACTAATAGAACATGTGTGAAAATATTCAAGGATTCTACTATGCACATTATTCTATCCAAGGACAAGGATGAAAAGGGATGTATAAACATGATTGATAAATTATTCTATGTATATTATAATTTATTTCTGTTGTTCGAGGATATCATCCAAAACGATTACTTTAAAGAAGTAGCTAATGTTGTAAACCATGTACTCATGGCTACGGCATTAGATGAGAAATTATTCCTAATTAAGAAAATGGCTGAACACGATGTTTATGGAGTTAGCAATTTCAAAATAGGGATGTTTAACCTGACATTTATTAAGTCGTTGGATCATACCGTTTTCCCCTCTCTGTTAGATGAGGATAGCAAAATAAAGTTTTTTAAGGGGAAAAAGCTCAATATTGTAGCATTACGATCTCTGGAGGATTGTACAAATTACGTGACTAAATCCGAGAATATGATAGAAATGATGAAGGAAAGATCGACTATTTTAAATAGCATAGATATAGAAACGGAATCGGTAGATCGTCTAAAAGAATTGCTTCTAAAA
>KP849470
ATGGATAATCTATTTACCTTTCTACATGAAATAGAAGATAGATATGCCAGAACTATTTTTAACTTTCATCTAATAAGTTGTGATGAAATAGGAGATATATATGGTCTTATGAAAGAACGCATTTCCTCAGAGGATATGTTTGACAATATAGTATATAATAAAGATATACATCCTGCCATTAAGAAACTAGTTTATTGCGACATCCAACTTACTAAACATATTATTAATCAGAATACGTATCCGGTATTTAACGATTCTTCACAAGTGAAATGTTGTCATTATTTCGATATAAACTCAGATAATAGCAATATTAGTTCTCGTACAGTAGAGATATTTGAGAGTGAAAAGTCATCTCTTGTATCATATATTAAAACTACCAATAAGAAGAGAAAGGTCAATTACGGCGAAATAAAGAAAACTGTACATGGAGGCACTAATGCAAATTACTTTTCCGGTAAAAAGTCTGATGAGTATCTGAGCACTACAGTCAGGTCCAACATTAATCAACCTTGGATCAAAACCATTTCTAAGAGAATGAGAGTAGATATCATTAATCACTCTATAGTAACGCGTGGAAAAAGCTCTATATTACAAACTATAGAAATTATTTTTACTAATAGAACATGTGTGAAAATATTCAAGGATTCTACTATGCACATTATTCTATCCAAGGACAAGGATGAAAAGGGATGTATAAACATGATTGATAAATTATTCTATGTATATTATAATTTATTTCTGTTGTTCGAGGATATCATCCAAAACGATTACTTTAAAGAAGTAGCTAATGTTGTAAACCATGTACTCATGGCTACGGCATTAGATGAGAAATTATTCCTAATTAAGAAAATGGCTGAACACGATGTTTATGGAGTTAGCAATTTCAAAATAGGGATGTTTAACCTGACATTTATTAAGTCGTTGGATCATACCGTTTTCCCCTCTCTGTTAGATGAGGATAGCAAAATAAAGTTTTTTAAGGGGAAAAAGCTCAATATTGTAGCATTACGATCTCTGGAGGATTGTACAAATTACGTGACTAAATCCGAGAATATGATAGAAATGATGAAGGAAAGATCGACTATTTTAAATAGCATAGATATAGAAACGGAATCGGTAGATCGTCTAAAAGAATTGCTTCTAAAA
>KP849471
ATGGATAATCTATTTACCTTTCTACATGAAATAGAAGATAGATATGCCAGAACTATTTTTAACTTTCATCTAATAAGTTGCGATGAAATAGGAGATATATATGGTCTTATGAAAGAACGCATTTCCTCAGAGGATATGTTTGACAATATAGTATATAATAAAGATATACATCCTGCCATTAAGAAACTAGTTTATTGCGACATCCAACTTACTAAACATATTATTAATCAGAATACGTATCCGGTATTTAACGATTCTTCACAAGTGAAATGTTGTCATTATTTCGATATAAACTCAGATAATAGCAATATTAGCTCTCGTACAGTAGAGATATTTGAGAGTGAAAAGTCATCTCTTGTATCATATATTAAAACTACCAATAAGAAGAGAAAGGTCAATTACGGCGAAATAAAGAAAACTGTACATGGAGGCACTAATGCAAATTACTTTTCCGGTAAAAAGTCTGATGAGTATCTGAGCACTACAGTCAGGTCCAACATTAATCAACCTTGGATCAAAACCATTTCTAAGAGAATGAGAGTAGATATCATTAATCACTCTATAGTAACGCGTGGAAAAAGCTCTATATTACAAACTATAGAAATTATTTTTACTAATAGAACATGTGTGAAAATATTCAAGGATTCTACTATGCACATTATTCTATCCAAGGACAAGGATGAAAAGGGATGTATAAACATGATTGATAAATTATTCTATGTATATTATAATTTATTTCTGTTGTTCGAGGATATCATCCAAAACGAGTACTTTAAAGAAGTAGCTAATGTTGTAAACCATGTACTCATGGCTACGGCATTAGATGAGAAATTATTCCTAATTAAGAAAATGGCTGAACACGATGTTTATGGAGTTAGCAATTTCAAAATAGGGATGTTTAACCTGACATTTATTAAGTCGTTGGATCATACCGTTTTCCCCTCTCTGTTAGATGAGGATAGCAAAATAAAGTTTTTTAAGGGGAAAAAGCTCAATATTGTAGCATTACGATCTCTGGAGGATTGTACAAATTACGTGACTAAATCCGAGAATATGATAGAAATGATGAAGGAAAGATCGACTATTTTAAATAGCATAGATATAGAAACGGAATCGGTAGATCGTCTAAAAGAATTGCTTCTAAAA
>OP358276
ATGGATAATCTATTTACCTTTCTACATGAAATAGAAGATAGATATGCCAGAACTATTTTTAACTTTCATCTAATAAGTTGTGATGAAATAGGAGATATATATGGTCTTATGAAAGAACGCATTTCCTCAGAGGATATGTTTGACAATATAGTATATAATAAAGATATACATCCTGCCATTAAGAAACTAGTTTATTGCGACATCCAACTTACTAAACATATTATTAATCAGAATACGTATCCGGTATTTAACGATTCTTCACAAGTGAAATGTTGTCATTATTTCGATATAAACTCAAATAATAGCAATATTAGCTCTCGTACAGTAGAGATATTTGAGAGTGAAAAGTCATCTCTTGTATCATATATTAAAACTACCAATAAGAAGAGAAAGGTCAATTACGGCGAAATAAAGAAAACTGTACATGGAGGCACTAATGCAAATTACTTTTCCGGTAAAAAGTCTGATGAGTATCTGAGCACTACAGTCAGGTCCAACATTAATCAACCTTGGATCAAAACCATTTCTAAGAGAATGAGAGTAGATATCATTAATCACTCTATAGTAACGCGTGGAAAAAGCTCTATATTACAAACTATAGAAATTATTTTTACTAATAGAACATGTGTGAAAATATTCAAGGATTCTACTATGCACATTATTCTATCCAAGGACAAGGATGAAAAGGGATGTATAAACATGATTGATAAATTATTCTATGTATATTATAATTTATTTCTGTTGTTCGAGGATATCATCCAAAACGATTACTTTAAAGAAGTAGCTAATGTTGTAAACCATGTACTCATGGCTACGGCATTAGATGAGAAATTATTCCTAATTAAGAAAATGGCTGAACACGATGTTTATGGAGTTAGCAATTTCAAAATAGGGATGTTTAACCTGACATTTATTAAGTTGTTGGATCATACCGTTTTCCCCTCTCTGTTAGATGAGGATAGCAAAATAAAGTTTTTTAAGGGGAAAAAGCTCAATATTGTAGCATTACGATCTCTGGAGGATTGTACAAATTACGTGACTAAATCCGAGAATATGATAGAAATGATGAAGGAAAGATCGACTATTTTAAATAGCATAGATATAGAAACGGAATCGGTAGATCGTCTAAAAGAATTGCTTCTAAAA
>OP331336
ATGGATAATCTATTTACCTTTCTACATGAAATAGAAGATAGATATGCCAGAACTATTTTTAACTTTCATCTAATAAGTTGTGATGAAATAGGAGATATATATGGTCTTATGAAAGAACGCATTTCCTTAGAGGATATGTTTGACAATATAGTATATAATAAAGATATACATCCTGCCATTAAGAAACTAGTTTATTGCGACATCCAACTTACTAAACATATTATTAATCAGAATACGTATCCGGTATTTAACGATTCTTCACAAGTGAAATGTTGTCATTATTTCGATATAAACTCAAATAATAGCAATATTAGCTCTCGTACAGTAGAGATATTTGAGAGTGAAAAGTCATCTCTTGTATCATATATTAAAACTACCAATAAGAAGAGAAAGGTCAATTACGGCGAAATAAAGAAAACTGTACATGGAGGCACTAATGCAAATTACTTTTCCGGTAAAAAGTCTGATGAGTATCTGAGCACTACAGTCAGGTCCAACATTAATCAACCTTGGATCAAAACCATTTCTAAGAGAATGAGAGTAGATATCATTAATCACTCTATAGTAACGCGTGGAAAAAGCTCTATATTACAAACTATAGAAATTATTTTTACTAATAGAACATGTGTGAAAATATTCAAGGATTCTACTATGCACATTATTCTATCCAAGGACAAGGATGAAAAGGGATGTATAAACATGATTGATAAATTATTCTATGTATATTATAATTTATTTCTGTTGTTCGAGGATATCATCCAAAACGATTACTTTAAAGAAGTAGCTAATGTTGTAAACCATGTACTCATGGCTACGGCATTAGATGAGAAATTATTCCTAATTAAGAAAATGGCTGAACACGATGTTTATGGAGTTAGCAATTTCAAAATAGGGATGTTTAACCTGACATTTATTAAGTCGTTGGATCATACCGTTTTCCCCTCTCTGTTAGATGAGGATAGCAAAATAAAGTTTTTTAAGGGGAAAAAGCTCAATATTGTAGCATTACGATCTCTGGAGGATTGTACAAATTACGTGACTAAATCCGAGAATATGATAGAAATGATGAAGGAAAGATCGACTATTTTAAATAGCATAGATATAGAAACGGAATCGGTAGATCGTCTAAAAGAATTGCTTCTAAAA
>ON675438
ATGGATAATCTATTTACCTTTCTACATGAAATAGAAGATAGATATGCCAGAACTATTTTTAACTTTCATCTAATAAGTTGTGATGAAATAGGAGATATATATGGTCTTATGAAAGAACGCATTTCCTCAGAGGATATGTTTGACAATATAGTATATAATAAAGATATACATCCTGCCATTAAGAAACTAGTTTATTGCGACATCCAACTTACTAAACATATTATTAATCAGAATACGTATCCGGTATTTAACGATTCTTCACAAGTGAAATGTTGTCATTATTTCGATATAAACTCAAATAATAGCAATATTAGCTCTCGTACAGTAGAGATATTTGAGAGTGAAAAGTCATCTCTTGTATCATATATTAAAACTACCAATAAGAAGAGAAAGGTCAATTACGGCGAAATAAAGAAAACTGTACATGGAGGCACTAATGCAAATTACTTTTCCGGTAAAAAGTCTGATGAGTATCTGAGCACTACAGTCAGGTCCAACATTAATCAACCTTGGATCAAAACCATTTCTAAGAGAATGAGAGTAGATATCATTAATCACTCTATAGTAACGCGTGGAAAAAGCTCTATATTACAAACTATAGAAATTATTTTTACTAATAGAACATGTGTGAAAATATTCAAGGATTCTACTATGCACATTATTCTATCCAAGGACAAGGATGAAAAGGGATGTATAAACATGATTGATAAATTATTCTATGTATATTATAATTTATTTCTGTTGTTCGAGGATATTATCCAAAACGATTACTTTAAAGAAGTAGCTAATGTTGTAAACCATGTACTCATGGCTACGGCATTAGATGAGAAATTATTCCTAATTAAGAAAATGGCTGAACACGATGTTTATGGAGTTAGCAATTTCAAAATAGGGATGTTTAACCTGACATTTATTAAGTCGTTGGATCATACCGTTTTCCCCTCTCTGTTAGATGAGGATAGCAAAATAAAGTTTTTTAAGGGGAAAAAGCTCAATATTGTAGCATTACGATCTCTGGAGGATTGTACAAATTACGTGACTAAATCCGAGAATATGATAGAAATGATGAAGGAAAGATCGACTATTTTAAATAGCATAGATATAGAAACGGAATCGGTAGATCGTCTAAAAGAATTGCTTCTAAAA
>KJ642612
ATGGATAATCTATTTACCTTTCTACATGAAATAGAAGATAGATATGCCAGAACTATTTTTAACTTTCATCTAATAAGTTGCGATGAAATAGGAGATATATATGGTCTTATGAAAGAACGCATTTCCTCAGAGGATATGTTTGACAATATAGTATATAATAAAGATATACATCCTGCCATTAAGAAACTAGTTTATTGCGACATCCAACTTACTAAACATATTATTAATCAGAATACGTATCCGGTATTTAACGATTCTTCACAAGTGAAATGTTGTCATTATTTCGATATAAACTCAGATAATAGCAATATTAGCTCTCGTACAGTAGAGATATTTGAGAGTGAAAAGTCATCTCTTGTATCATATATTAAAACTACCAATAAGAAGAGAAAGGTCAATTACGGAGAAATAAAGAAAACTGTACATGGAGGCACTAATGCAAATTACTTTTCCGGTAAAAAGTCTGATGAGTATCTGAGCACTACAGTCAGGTCCAACATTAATCAACCTTGGATCAAAACCATTTCTAAGAGAATGAGAGTAGATATCATTAATCACTCTATAGTAACGCGTGGAAAAAGCTCTATATTACAAACTATAGAAATTATTTTTACTAATAGAACATGTGTGAAAATATTCAAGGATTCTACTATGCACATTATTCTATCCAAGGACAAGGATGAAAAGGGATGTATAAACATGATTGATAAATTATTCTATGTATATTATAATTTATTTCTGTTGTTCGAGGATATCATCCAAAACGAGTACTTTAAAGAAGTAGCTAATGTTGTAAACCATGTACTCATGGCTACGGCATTAGATGAGAAATTATTCCTAATTAAGAAAATGGCTGAACACGATGTTTATGGAGTTAGCAATTTCAAAATAGGGATGTTTAACCTGACATTTATTAAGTCGTTGGATCATACCGTTTTCCCCTCTCTGTTAGATGAGGATAGCAAAATAAAGTTTTTTAAGGGGAAAAAGCTCAATATTGTAGCATTACGATCTCTGGAGGATTGTACAAATTACGTGACTAAATCCGAGAATATGATAGAAATGATGAAGGAAAGATCGACTATTTTAAATAGCATAGATATAGAAACGGAATCGGTAGATCGTCTAAAAGAATTGCTTCTAAAA
>OP215282
ATGGATAATCTATTTACCTTTCTACATGAAATAGAAGATAGATATGCCAGAACTATTTTTAACTTTCATCTAATAAGTTGTGATGAAATAGGAGATATATATGGTCTTATGAAAGAACGCATTTCCTCAGAGGATATGTTTGACAATATAGTATATAATAAAGATATACATCCTGCCATTAAGAAACTAGTTTATTGCGACATCCAACTTACTAAACATATTATTAATCAGAATACGTATCCGGTATTTAACGATTCTTCACAAGTGAAATGTTGTCATTATTTCGATATAAACTCAAATAATAGCAATATTAGCTCTCGTACAGTAGAGATATTTGAGAGTGAAAAGTCATCTCTTGTATCATATATTAAAACTACCAATAAGAAGAGAAAGGTCAATTACGGCGAAATAAAGAAAACTGTACATGGAGGCACTAATGCAAATTACTTTTCCGGTAAAAAGTCTGATGAGTATCTGAGCACTACAGTCAGGTCCAACATTAATCAACCTTGGATCAAAACCATTTCTAAGAGAATGAGAGTAGATATCATTAATCACTCTATAGTAACGCGTGGAAAAAGCTCTATATTACAAACTATAGAAATTATTTTTACTAATAGAACATGTGTGAAAATATTCAAGGATTCTACTATGCACATTATTCTATCCAAGGACAAGGATGAAAAGGGATGTATAAACATGATTGATAAATTATTCTATGTATATTATAATTTATTTCTGTTGTTCGAGGATATCATCCAAAACGATTACTTTAAAGAAGTAGCTAATGTTGTAAACCATGTACTTATGGCTACGGCATTAGATGAGAAATTATTCCTAATTAAGAAAATGGCTGAACACGATGTTTATGGAGTTAGCAATTTCAAAATAGGGATGTTTAACCTGACATTTATTAAGTTGTTGGATCATACCGTTTTCCCCTCTCTGTTAGATGAGGATAGCAAAATAAAGTTTTTTAAGGGGAAAAAGCTCAATATTGTAGCATTACGATCTCTGGAGGATTGTACAAATTACGTGACTAAATCCGAGAATATGATAGAAATGATGAAGGAAAGATCGACTATTTTAAATAGCATAGATATAGAAACGGAATCGGTAGATCGTCTAAAAGAATTGCTTCTAAAA
