# Supplementary material for: Evolutionary dissection of monkeypox virus: Positive Darwinian selection drives the adaptation of virus–host interaction proteins
Source: Front Cell Infect Microbiol. 2023 Jan 13;12:1083234. doi: 10.3389/fcimb.2022.1083234 (PMC9880225; doi:10.3389/fcimb.2022.1083234)
Supplement: Supplementary file 1 [file DataSheet_1.zip › Dataset_MPXV_coding_gene_allleles/MPXVgp138.fas]

>DQ011157
ATGGCGAACATTATAAATTTATGGAACGGAATTGTACCAACAGTTCAAGATGTTAATGTTGCGAGCATTACTGCGTTTAAATCTATGATAGATGAAACATGGGATAAAAAAATCGAAGCAAATACATGCATCAGTAGAAAACATAGAAACATCATTCACGAAGTTATTAGGGACTTTATGAAAGCATATCCTAAAATGGACGAGAATAGAAAATCTCCATTAGGAGCTCCAATGCAATGGCTAACACAATATTATATTTTAAAGAATGAATATCACAAGACCATGCTAGCATATGATGATGGATCATTAAATACAAAATTTAAAACATTAAACATTTACATGATTACTAACGTGGGTCAATATATTTTATATATAGTATTTTGTATAATATCTGGTAAGAATCATGATGGTACTCCTTATATATACGATTCTGAAATAACGAGCAATGATAAAAATCTTATTAATGATCGTATCAAGTATGCATGTAAACAAATATTACACGGTCAATTAACTATGGCTCTGAGAATTAGAAATAAATTCATGTTTATAGGATCACCCATGTATTTATGGTTTAACGTAAACGGGTCACATGTATATCACGAAATATATGATCGTAATGTCGGTTTTCATAATAAAGAGATAGGTAGACTACTATACGCATTCATGTACTATCTATCTATAAGCGGTAGATTTTTGAATGATTTAGCACTATTAAAGTTTACGTATTTAGGAGAATCCTGGACATTTAGTTTGAGTGTTCCTGAATATATATTATATGGTTTAGGATATTCTGTTTTCGATACTATTGAAAAATTTAGCAATGATGCTATACTCGTTTATATTAGAACAAACAATAGAAATGGTTATGATTATACAGAGTTTAATAAAAAAGGAATTGTTAAGGTGACAGAAGATAAACCCGATAACGATAAGCGAATTCATGCTATAAGACTCATCAACTATAGTAGTGATGTTCAACACATACATTTTGGGTTTAGAAATACGTTAATAATAGACAATGAATGTGCTAATATTCAGTCGAGTGCTGAAAATGCAACTGATACAGGACATTATCAAGATAGCAAAATAAATATCGAAGATGAT------------------------------GATGATGAT------GATGATGATGATGATGATGATGATGATGATGATGATGATGATGATGAT---TATAATCCAAAACCCACTCCGATACCTGATCCTCATCCTAGACCACCATTTCCCAGACATGACTATTATAAGAGGCCGAAACTTCTTCCTGTAGAAGAGCCTGATCCTGTCAAAAAAGACGCGGATCGTATAAGACTTGATAATCATATATTAAACACATTGGATCATAATCTTAATTCCATCGGACATTATTGTTGTGATACAGTGGCAGTTGATAGGTTAGAACATCACATTGAAACATTGGGACAATATACAGTAATACTAGCAAGAAAGATAAATATGCAAACATTACTGTTCCCATGGCCATTACCTACTGTCCATCAACATGCGATAGATGGTAGTATTCCACCACATGGGAGATCTACGATCTTA
>MT903346
ATGGCGAACATTATAAATTTATGGAACGGAATTGTACCAACGGTTCAAGATGTTAATGTTGCGAGCATTACTGCGTTTAAATCTATGATAGATGAAACATGGGATAAAAAAATCGAAGCAAATACATGCATCAGTAGAAAACATAGAAACATCATTCACGAAGTTATTAGGGACTTTATGAAAGCATATCCTAAAATGGACGAGAATAGAAAATCTCCATTAGGAGCTCCAATGCAATGGCTAACACAATATTATATTTTAAAGAATGAATATCACAAGACCATGCTAGCATATGATGATGGATCATTAAATACAAAATTTAAAACATTAAACATTTACATGATTACTAACGTGGGTCAATATATTTTATATATAGTATTTTGTATAATATCTGGTAAGAATCATGATGGTACTCCTTATATATACGATTCTGAAATAACGAGCAATGATAAAAATCTTATTAATGATCGTATCAAGTATGCATGTAAACAAATATTACACGGTCAATTAACTATGGCTCTGAGAATTAGAAATAAATTCATGTTTATAGGATCACCCATGTATTTATGGTTTAACGTAAACGGGTCACATGTATATCACGAAATATATGATCGTAATGTCGGTTTTCATAATAAAGAGATAGGTAGACTACTATACGCATTCATGTACTATCTATCTATAAGCGGTAGATTTTTGAATGATTTAGCACTATTAAAGTTTACGTATTTAGGAGAATCCTGGACATTTAGTTTGAGTGTTCCTGAATATATATTATATGGTTTAGGATATTCTGTTTTCGATACTATTGAAAAATTTAGCAATGATGCTATACTCGTTTATATTAGAACAAACAATAGAAATGGTTATGATTATACAGAGTTTAATAAAAAAGGAATTGTTAAGGTGACAGAAGATAAACCCGATAACGATAAGCGAATTCATGCTATAAGACTCATCAACTATAGTAGTGATGTTCAACACATACATTTTGGGTTTAGAAATACGTTAATAATAGACAATGAATGTGCTAATATTCAGTCGAGTGCTGAAAATGCAACTGATACAGGACATTATCAAGATAGCAAAATAAATATCGAAGATGAT------------------------------GATGATGAT------GATGATGATGATGATGATGATGATGATGATGATGATGATGATGATGAT---TATAATCCAAAACCCACTCCGATACCTGATCCTCATCCTAGACCACCATTTCCCAGACATGACTATTATAAGAGGCCGAAACTTCTTCCTGTAGAAGAGCCTGATCCTGTCAAAAAAGACGCGGATCGTATAAGACTTGATAATCATATATTAAACACATTGGATCATAATCTTAATTCCATCGGACATTATTGTTGTGATACAGTGGCAGTTGATAGGTTAGAACATCACATTGAAACATTGGGACAATATACAGTAATACTAGCAAGAAAGATAAATATGCAAACATTACTGTTCCCATGGCCATTACCTACTGTCCATCAACATGCGATAGATGGTAGTATTCCACCACATGGGAGATCTACGATCTTA
>KJ642614
ATGGCGAACATTATAAATTTATGGAACGGAATTGTACCAACGGTTCAAGATGTTAATGTTGCGAGCATTACTGCGTTTAAATCTATGATAGATGAAACATGGGATAAAAAAATCGAAGCAAATACATGCATCAGTAGAAAACATAGAAACATCATTCACGAAGTTATTAGGGACTTTATGAAAGCATATCCTAAAATGGACGAGAATAGAAAATCTCCATTAGGAGCTCCAATGCAATGGCTAACACAATATTATATTTTAAAGAATGAATATCACAAGACCATGCTAGCATATGATGATGGATCATTAAATACAAAATTTAAAACATTAAACATTTACATGATTACTAACGTGGGTCAATATATTTTATATATAGTATTTTGTATAATATCTGGTAAGAATCATGATGGTACTCCTTATATATACGATTCTGAAATAACGAGCAATGATAAAAATCTTATTAATGATCGTATCAAGTATGCATGTAAACAAATATTACACGGTCAATTAACTATGGCTCTGAGAATTAGAAATAAATTCATGTTTATAGGATCACCCATGTATTTATGGTTTAACGTAAACGGGTCACATGTATATCACGAAATATATGATCGTAATGTCGGTTTTCATAATAAAGAGATAGGTAGACTACTATACGCATTCATGTACTATCTATCTATAAGCGGTAGATTTTTGAATGATTTAGCACTATTAAAGTTTACGTATTTAGGAGAATCCTGGACATTTAGTTTGAGTGTTCCTGAATATATATTATATGGTTTAGGATATTCTGTTTTCGATACTATTGAAAAATTTAGCAATGATGCTATACTCGTTTATATTAGAACAAACAATAGAAATGGTTATGATTATGCAGAGTTTAATAAAAAAGGAATTGTTAAGGTGACAGAAGATAAACCCGATAACGATAAGCGAATTCATGCTATAAGACTCATCAACTATAGTAGTGATGTTCAACACATACATTTTGGGTTTAGAAATACGTTAATAATAGACAATGAATGTGCTAATATTCAGTCGAGTGCTGAAAATGCAACTGATACAGGACATTATCAAGATAGCAAAATAAATATCGATGATGATGAT---------------------------GATGATGAT------GATGATGATGATGATGATGATGATGATGATGATGATGATGATGATGAT---TATAATCCAAAACCCACTCCGATACCTGATCCTCATCCTAGACCACCATTTCCCAGACATGACTATTATAAGAGGCCGAAACTTCTTCCTGTAGAAGAGCCTGATCCTGTCAAAAAAGACGCGGATCGTATAAGACTTGATAATCATATATTAAACACATTGGATCATAATCTTAATTCCATCGGACATTATTGTTGTGATACAGTGGCAGTTGATAGGTTAGAACATCACATTGAAACATTGGGACAATATACAGTAATACTAGCAAGAAAGATAAATATGCAAACATTACTGTTCCCATGGCCATTACCTACTGTCCATCAACATGCGATAGATGGTAGTATTCCACCACATGGGAGATCTACGATCTTA
>KJ642615
ATGGCGAACATTATAAATTTATGGAACGGAATTGTACCAACGGTTCAAGATGTTAATGTTGCGAGCATTACTGCGTTTAAATCTATGATAGATGAAACATGGGATAAAAAAATCGAAGCAAATACATGCATCAGTAGAAAACATAGAAACATCATTCACGAAGTTATTAGGGACTTTATGAAAGCATATCCTAAAATGGACGAGAATAGAAAATCTCCATTAGGAGCTCCAATGCAATGGCTAACACAATATTATATTTTAAAGAATGAATATCACAAGACCATGCTAGCATATGATGATGGATCATTAAATACAAAATTTAAAACATTAAACATTTACATGATTACTAACGTGGGTCAATATATTTTATATATAGTATTTTGTATAATATCTGGTAAGAATCATGATGGTACTCCTTATATATACGATTCTGAAATAACGAGCAATGATAAAAATCTTATTAATGATCGTATCAAGTATGCATGTAAACAAATATTACACGGTCAATTAACTATGGCTCTGAGAATTAGAAATAAATTCATGTTTATAGGATCACCCATGTATTTATGGTTTAACGTAAACGGGTCACATGTATATCACGAAATATATGATCGTAATGTCGGTTTTCATAATAAAGAGATAGGTAGACTACTATACGCATTCATGTACTATCTATCTATAAGCGGTAGATTTTTGAATGATTTAACACTATTAAAGTTTACGTATTTAGGAGAATCCTGGACATTTAGTTTGAGTGTTCCTGAATATATATTATATGGTTTAGGATATTCTGTTTTCGATACTATTGAAAAATTTAGCAATGATGCTATACTCGTTTATATTAGAACAAACAATAGAAATGGTTATGATTATGCAGAGTTTAATAAAAAAGGAATTGTTAAGGTGACAGAAGATAAACCCGATAACGATAAGCGAATTCATGCTATAAGACTCATCAACTATAGTAGTGATGTTCAACACATACATTTTGGGTTTAGAAATACGTTAATAATAGACAATGAATGTGCTAATATTCAGTCGAGTGCTGAAAATGCAACTGATACAGGACATTATCAAGATAGCAAAATAAATATCGAAGAT---------------------------------GATGATGAT------GATGATGATGATGATGATGATGATGATGATGATGATGATGATGATGAT---TATAATCCAAAACCCACTCCGATACCTGATCCTCATCCTAGACCACCATTTCCCAGACATGACTATTATAAGAGGCCGAAACTTCTTCCTGTAGAAGAGCCTGATCCTGTCAAAAAAGACGCGGATCGTATAAGACTTGATAATCATATATTAAACACATTGGATCATAATCTTAATTCCATCGGACATTATTGTTGTGATACAGTGGCAGTTGATAGGTTAGAACATCACATTGAAACATTGGGACAATATACAGTAATACTAGCAAGAAAGATAAATATGCAAACATTACTGTTCCCATGGCCATTACCTACTGTCCATCAACATGCGATAGATGGTAGTATTCCACCACATGGGAGATCTACGATCTTA
>KJ642617
ATGGCGAACATTATAAATTTATGGAACGGAATTGTACCAACGGTTCAAGATGTTAATGTTGCGAGCATTACTGCGTTTAAATCTATGATAGATGAAACATGGGATAAAAAAATCGAAGCAAATACATGCATCAGTAGAAAACATAGAAACATTATTCACGAAGTTATTAGGGACTTTATGAAAGCATATCCTAAAATGGACGAGAATAGAAAATCTCCATTAGGAGCTCCAATGCAATGGCTAACACAATATTATATTTTAAAGAATGAATATCACAAGACCATGCTAGCATATGATGATGGATCATTAAATACAAAATTTAAAACATTAAACATTTACATGATTACTAACGTGGGTCAATATATTTTATATATAGTATTTTGTATAATATCTGGTAAGAATCATGATGGTACTCCTTATATATACGATTCTGAAATAACGAGCAATGATAAAAATCTTATTAATGATCGTATCAAGTATGCATGTAAACAAATATTACACGGTCAATTAACTATGGCTCTGAGAATTAGAAATAAATTCATGTTTATAGGATCACCCATGTATTTATGGTTTAACGTAAACGGGTCACATGTATATCACGAAATATATGATCGTAATGTCGGTTTTCATAATAAAGAGATAGGTAGACTACTATACGCATTCATGTACTATCTATCTATAAGCGGTAGATTTTTGAATGATTTAGCACTATTAAAGTTTACGTATTTAGGAGAATCCTGGACATTTAGTTTGAGTGTTCCTGAATATATATTATATGGTTTAGGATATTCTGTTTTTGATACTATTGAAAAATTTAGCAATGATGCTATACTCGTTTATATTAGAACAAACAATAGAAATGGTTATGATTATGCAGAGTTTAATAAAAAAGGAATTGTTAAGGTGACAGAAGATAAACCCGATAACGATAAGCGAATTCATGCTATAAGACTCATCAACTATAGTAGTGATGTTCAACATATACATTTTGGGTTTAGAAATACGTTAATAATAGACAATGAATGTACTAATATTCAGTCGAGTGCTGAAAATGCAACTGATATAGGACATTATCAAGATAGCAAAATAAATATCGAAGATGATGAT---------------------------GATGATGAT------GATGATGATGATGATGATGATGATGATGATGATGATGATGATGATGAT---TATAATCCAAAACCTACTCCGATACCTGATCCTCATCCTAGACCACCATTTCCCAGACATGACTATCATAAGAGGCCGAAACTTCTTCCTGTAGAAGAGCCTGATCCTGTCAAAAAAGACGCGGATCGTATAAGACTTGATAATCATATATTAAACACATTGGATCATAATCTTAATTCCATCGGACATTATTGTTGTGATACAGTGGCAGTTGATAGGTTAGAACATCACATTGAAACATTGGGACAATATACAGTAATACTAGCAAGAAAGATAAATATGCAAACATTACTGTTCCCATGGCCATTACCTACTGTCCATCAACATGCGATAGATGGTAGTATTCCACCACATGGGAGATCTACGATCTTA
>MT250197
ATGGCGAACATTATAAATTTATGGAACGGAATTGTACCAATGGTTCAAGATGTTAATGTTGCGAGCATTACTGCGTTTAAATCTATGATAGATGAAACATGGGATAAAAAAATCGAAGCAAATACATGCATCAGTAGAAAACATAGAAACATTATTCACGAAGTTATTAGGGACTTTATGAAAGCATATCCTAAAATGGACGAGAATAGAAAATCTCCATTAGGAGCTCCAATGCAATGGCTAACACAATATTATATTTTAAAGAATGAATATCACAAGACCATGCTAGCATATGATGATGGATCATTAAATACAAAATTTAAAACATTAAACATTTACATGATTACTAACGTGGGTCAATATATTTTATATATAGTATTTTGTATAATATCTGGTAAGAATCATGATGGTACTCCTTATATATACGATTCTGAAATAACGAGCAATGATAAAAATCTTATTAATGATCGTATCAAGTATGCATGTAAACAAATATTACACGGTCAATTAACTATGGCTCTGAGAATTAGAAATAAATTCATGTTTATAGGATCACCCATGTATTTATGGTTTAACGTAAACGGGTCACATGTATATCACGAAATATATGATCGTAATGTCGGTTTTCATAATAAAGAGATAGGTAGACTACTATACGCATTCATGTACTATCTATCTATAAGCGGTAGATTTTTGAATGATTTAGCACTATTAAAGTTTACGTATTTAGGAGAATCCTGGACATTTAGTTTGAGTGTTCCTGAATATATATTATATGGTTTAGGATATTCTGTTTTTGATACTATTGAAAAATTTAGCAATGATGCTATACTCGTTTATATTAGAACAAACAATAGAAATGGTTATGATTATGCAGAGTTTAATAAAAAAGGAATTGTTAAGGTGACAGAAGATAAACCCGATAACGATAAGCGAATTCATGCTATAAGACTCATCAACTATAGTAGTGATGTTCAACATATACATTTTGGGTTTAGAAATACGTTAATAATAGACAATGAATGTACTAATATTCAGTCGAGTGCTGAAAATGCAACTGATATAGGACATTATCAAGATAGCAAAATAAATATCGAAGATGATGAT---------------------------GATGATGAT------GATGATGATGATGATGATGATGATGATGATGATGATGATGATGATGAT---TATAATCCAAAACCTACTCCGATACCTGATCCTCATCCTAGACCACCATTTCCCAGACATGACTATCATAAGAGGCCGAAACTTCTTCCTGTAGAAGAGCCTGATCCTGTCAAAAAAGACGCGGATCGTATAAGACTTGATAATCATATATTAAACACATTGGATCATAATCTTAATTCCATCGGACATTATTGTTGTGATACAGTGGCAGTTGATAGGTTAGAACATCACATTGAAACATTGGGACAATATACAGTAATACTAGCAAGAAAGATAAATATGCAAACATTACTGTTCCCATGGCCATTACCTACTGTCCATCAACATGCGATAGATGGTAGTATTCCACCACATGGGAGATCTACGATCTTA
>MG693723
ATGGCGAACATTATAAATTTATGGAACGGAATTGTACCAATGGTTCAAGATGTTAATGTTGCGAGCATTACTGCGTTTAAATCTATGATAGATGAAACATGGGATAAAAAAATCGAAGCAAATACATGCATCAGTAGAAAACATAGAAACATTATTCACGAAGTTATTAGGGACTTTATGAAAGCATATCCTAAAATGGACGAGAATAGAAAATCTCCATTAGGAGCTCCAATGCAATGGCTAACACAATATTATATTTTAAAGAATGAATATCACAAGACCATGCTAGCATATGATGATGGATCATTAAATACAAAATTTAAAACATTAAACATTTACATGATTACTAACGTGGGTCAATATATTTTATATATAGTATTTTGTATAATATCTGGTAAGAATCATGATGGTACTCCTTATATATACGATTCTGAAATAACGAGCAATGATAAAAATCTTATTAATGATCGTATCAAGTATGCATGTAAACAAATATTACACGGTCAATTAACTATGGCTCTGAGAATTAGAAATAAATTCATGTTTATAGGATCACCCATGTATTTATGGTTTAACGTAAACGGGTCACATGTATATCACGAAATATATGATCGTAATGTCGGTTTTCATAATAAAGAGATAGGTAGACTACTATACGCATTCATGTACTATCTATCTATAAGCGGTAGATTTTTGAATGATTTAGCACTATTAAAGTTTACGTATTTAGGAGAATCCTGGACATTTAGTTTGAGTGTTCCTGAATATATATTATATGGTTTAGGATATTCTGTTTTTGATACTATTGAAAAATTTAGCAATGATGCTATACTCGTTTATATTAGAACAAACAATAGAAATGGTTATGATTATGCAGAGTTTAATAAAAAAGGAATTGTTAAGGTGACAGAAGATAAACCCGATAACGATAAGCGAATTCATGCTATAAGACTCATCAACTATAGTAGTGATGTTCAACATATACATTTTGGGTTTAGAAATACGTTAATAATAGACAATGAATGTACTAATATTCAGTCGAGTGCTGAAAATGCAACTGATATAGGACATTATCAAGATAGCAAAATAAATATCGAAGAT---------------------------------GATGATATC------ATAGATGATGATGATGATGATGATGATGATGATGATGATGATGATGAT---TATAATCCAAAACCTACTCCGATACCTGATCCTCATCCTAGACCACCATTTCCCAGACATGACTATCATAAGAGGCCGAAACTTCTTCCTGTAGAAGAGCCTGATCCTGTCAAAAAAGACGCGGATCGTATAAGACTTGATAATCATATATTAAACACATTGGATCATAATCTTAATTCCATCGGACATTATTGTTGTGATACAGTGGCAGTTGATAGGTTAGAACATCACATTGAAACATTGGGACAATATACAGTAATACTAGCAAGAAAGATAAATATGCAAACATTACTGTTCCCATGGCCATTACCTACTGTCCATCAACATGCGATAGATGGTAGTATTCCACCACATGGGAGATCTACGATCTTA
>KJ642613
ATGGCGAACATTATAAATTTATGGAACGGAATTGTACCAACGGTTCAAGATGTTAATGTTGCGAGCATTACTGCGTTTAAATCTATGATAGATGAAACATGGGATAAAAAAATCGAAGCAAATACATGCATCAGTAGAAAACATAGAAACATTATTCACGAAGTTATTAGGGACTTTATGAAAGCATATCCTAAAATGGACGAGAATAGAAAATCTCCATTAGGAGCTCCAATGCAATGGCTAACACAATATTATATTTTAAAGAATGAATATCACAAGACCATGCTAGCGTATGATGATGGATCATTAAATACAAAATTTAAAACATTAAACATTTACATGATTACTAACGTGGGTCAATATATTTTATATATAGTATTTTGTATAATATCTGGTAAGAATCATGATGGTACTCCTTATATATACGATTCTGAAATAACGAGCAATGATAAAAATCTTATTAATGATCGTATCAAGTATGCATGTAAACAAATATTACACGGTCAATTAACTATGGCTCTGAGAATTAGAAATAAATTCATGTTTATAGGATCACCCATGTATTTATGGTTTAACGTAAACGGGTCACATGTATATCACGAAATATATGATCGTAATGTCGGTTTTCATAATAAAGAGATCGGTAGACTACTATACGCATTCATGTACTATCTATCTATAAGCGGTAGATTTTTGAATGATTTAGCACTATTAAAGTTTACGTATTTAGGAGAATCCTGGACATTTAGTTTGAGTGTTCCTGAATATATATTATATGGTTTAGGATATTCTGTTTTCGATACGATTGAAAAATTTAGCAATGATGCTATACTCGTTTATATTAGAACAAACAATAGAAATGGTTATGATTATGCAGAGTTTAATAAAAAAGGAATTGTTAAGGTGACAGAAGATAAACCCGATAACGATAAGCGAATTCATGCTATAAGACTCATCAACTATAGTAGTGATGTTCAACACATACATTTTGGGTTTAGAAATACGTTAATAATAGACAATGAATGTACTAATATTCAGTCGAGTGCTGAAAATGCAACTGATACAGGACATCATCAAGATAGCAAAATAAATATCGAAGATGATGAT---------------------------GATGATATC------ATAGATGATGATGATGATGATGATGATGATGATGATGATGATGATGAT---TATAATCCAAAACCCACTCCGATACCGGATCCTCATCCTAGACCACCATTTCCCAGACATGACTATCATAAGAGGCCGAAACTTCTTCCTGTAGAAGAGCCTGATCCTGTCAAAAAAGACGCTGATCGTATAAGACTTGATAATCATATATTAAACACATTGGATCATAATCTTAATTCCATCGGACATTATTGTTGTGATACAGTGGCAGTTGATAGGTTAGAACATCACATTGAAACATTGGGACAATATACAGTAATACTAGCAAGAAAGATAAATATGCAAACATTACTGTTCCCATGGCCATTACCTACTGTCCATCCACATGCGATAGATGGTAGTATTCCACCACATGGGAGATCTACGATCTTA
>KJ642616
ATGGCGAACATTATAAATTTATGGAACGGAATTGTACCAACGGTTCAAGATGTTAATGTTGCGAGCATTACTGCGTTTAAATCTATGATAGATGAAACATGGGATAAAAAAATCGAAGCAAATACATGCATCAGTAGAAAACATAGAAACATCATTCACGAAGTTATTAGGGACTTTATGAAAGCATATCCTAAAATGGACGAGAATAGAAAATCTCCATTAGGAGCTCCAATGCAATGGCTAACACAATATTATATTTTAAAGAATGAATATCACAAGACCATGCTAGCATATGATGATGGATCATTAAATACAAAATTTAAAACATTAAACATTTACATGATTACTAACGTGGGTCAATATATTTTATATATAGTATTTTGTATAATATCTGGTAAGAATCATGATGGTACTCCTTATATATACGATTCTGAAATAACGAGCAATGATAAAAATCTTATTAATGATCGTATCAAGTATGCATGTAAACAAATATTACACGGTCAATTAACTATGGCTCTGAGAATTAGAAATAAATTCATGTTTATAGGATCACCCATGTATTTATGGTTTAACGTAAACGGGTCACATGTATATCACGAAATATATGATCGTAATGTCGGTTTTCATAATAAAGAGATAGGTAGACTACTATACGCATTCATGTACTATCTATCTATAAGCGGTAGATTTTTGAATGATTTAGCACTATTAAAGTTTACGTATTTAGGAGAATCCTGGACATTTAGTTTGAGTGTTCCTGAATATATATTATATGGTTTAGGATATTCTGTTTTCGATACTATTGAAAAATTTAGCAATGATGCTATACTCGTTTATATTAGAACAAACAATAGAAATGGTTATGATTATGCAGAGTTTAATAAAAAAGGAATTGTTAAGGTGACAGAAGATAAACCCGATAACGATAAGCGAATTCATGCTATAAGACTCATCAACTATAGTAGTGATGTTCAACACATACATTTTGGGTTTAGAAATACGTTAATAATAGACAATGAATGTGCTAATATTCAGTCGAGTGCTGAAAATGCAACTGATACAGGACATTATCAAGATAGCAAAATAAATATC------------------------------------------GATGAT------GATGATGATGATGATGATGATGATGATGATGATGATGATGATGATGAT---TATAATCCAAAACCCACTCCGATACCTGATCCTCATCCTAGACCACCATTTCCCAGACATGACTATTATAAGAGGCCGAAACTTCTTCCTGTAGAAGAGCCTGATCCTGTCAAAAAAGACGCGGATCGTATAAGACTTGATAATCATATATTAAACACATTGGATCATAATCTTAATTCCATCGGACATTATTGTTGTGATACAGTGGCAGTTGATAGGTTAGAACATCACATTGAAACATTGGGACAATATACAGTAATACTAGCAAGAAAGATAAATATGCAAACATTACTGTTCCCATGGCCATTACCTACTGTCCATCAACATGCGATAGATGGTAGTATTCCACCACATGGGAGATCTACGATCTTA
>MN648051
ATGGCGAACATTATAAATTTATGGAACGGAATTGTACCAATGGTTCAAGATGTTAATGTTGCGAGCATTACTGCGTTTAAATCTATGATAGATGAAACATGGGATAAAAAAATCGAAGCAAATACATGCATCAGTAGAAAACATAGAAACATTATTCACGAAGTTATTAGGGACTTTATGAAAGCATATCCTAAAATGGACGAGAATAGAAAATCTCCATTAGGAGCTCCAATGCAATGGCTAACACAATATTATATTTTAAAGAATGAATATCACAAGACCATGCTAGCATATGATGATGGATCATTAAATACAAAATTTAAAACATTAAACATTTACATGATTACTAACGTGGGTCAATATATTTTATATATAGTATTTTGTATAATATCTGGTAAGAATCATGATGGTACTCCTTATATATACGATTCTGAAATAACGAGCAATGATAAAAATCTTATTAATGATCGTATCAAGTATGCATGTAAACAAATATTACACGGTCAATTAACTATGGCTCTGAGAATTAGAAATAAATTCATGTTTATAGGATCACCCATGTATTTATGGTTTAACGTAAACGGGTCACATGTATATCACGAAATATATGATCGTAATGTCGGTTTTCATAATAAAGAGATAGGTAGACTACTATACGCATTCATGTACTATCTATCTATAAGCGGTAGATTTTTGAATGATTTAGCACTATTAAAGTTTACGTATTTAGGAGAATCCTGGACATTTAGTTTGAGTGTTCCTGAATATATATTATATGGTTTAGGATATTCTGTTTTTGATACTATTGAAAAATTTAGCAATGATGCTATACTCGTTTATATTAGAACAAACAATAGAAATGGTTATGATTATGCAGAGTTTAATAAAAAAGGAATTGTTAAGGTGACAGAAGATAAACCCGATAACGATAAGCGAATTCATGCTATAAGACTCATCAACTATAGTAGTGATGTTCAACATATACATTTTGGGTTTAGAAATACGTTAATAATAGACAATGAATGTACTAATATTCAGTCGAGTGCTGAAAATGCAACTGATATAGGACATTATCAAGATAGCAAAATAAATATCGAA------------------------------------GATGATGAT------ATCATAGATGATGATGATGATGATGATGATGATGATGATGATGATGAT---TATAATCCAAAACCTACTCCGATACCTGATCCTCATCCTAGACCACCATTTCCCAGACATGACTATCATAAGAGGCCGAAACTTCTTCCTGTAGAAGAGCCTGATCCTGTCAAAAAAGACGCGGATCGTATAAGACTTGATAATCATATATTAAACACATTGGATCATAATCTTAATTCCATCGGACATTATTGTTGTGATACAGTGGCAGTTGATAGGTTAGAACATCACATTGAAACATTGGGACAATATACAGTAATACTAGCAAGAAAGATAAATATGCAAACATTACTGTTCCCATGGCCATTACCTACTGTCCATCAACATGCGATAGATGGTAGTATTCCACCACATGGGAGATCTACGATCTTA
>OP245311
ATGGCGAACATTATAAATTTATGGAACGGAATTGTACCAATGGTTCAAGATGTTAATGTTGCGAGCATTACTGCGTTTAAATCTATGATAGATGAAACATGGGATAAAAAAATCGAAGCAAATACATGCATCAGTAGAAAACATAGAAACATTATTCACGAAGTTATTAGGGACTTTATGAAAGCATATCCTAAAATGGACGAGAATAGAAAATCTCCATTAGGAGCTCCAATGCAATGGCTAACACAATATTATATTTTAAAGAATGAATATCACAAGACCATGCTAGCATATGATGATGGATCATTAAATACAAAATTTAAAACATTAAACATTTACATGATTACTAACGTGGGTCAATATATTTTATATATAGTATTTTGTATAATATCTGGTAAGAATCATGATGGTACTCCTTATATATACGATTCTGAAATAACGAGCAATGATAAAAATCTTATTAATGATCGTATCAAGTATGCATGTAAACAAATATTACACGGTCAATTAACTATGGCTCTGAGAATTAGAAATAAATTCATGTTTATAGGATCACCCATGTATTTATGGTTTAACGTAAACGGGTCACATGTATATCACGAAATATATGATCGTAATGTCGGTTTTCATAATAAAGAGATAGGTAGACTACTATACGCATTCATGTACTATCTATCTATAAGCGGTAGATTTTTGAATGATTTAGCACTATTAAAGTTTACGTATTTAGGAGAATCCTGGACATTTAGTTTGAGTGTTCCTGAATATATATTATATGGTTTAGGATATTCTGTTTTTGATACTATTGAAAAATTTAGCAATGATGCTATACTCGTTTATATTAGAACAAACAATAGAAATGGTTATGATTATGCAGAGTTTAATAAAAAAGGAATTGTTAAGGTGACAGAAGATAAACCCGATAACGATAAGCGAATTCATGCTATAAGACTCATCAACTATAGTAGTGATGTTCAACATATACATTTTGGGTTTAGAAATACGTTAATAATAGACAATGAATGTACTAATATTCAGTCGAGTGCTGAAAATGCAACTGATATAGGACATTATCAAGATAGCAAAATAAATATCAAA------------------------------------GATGATGAT------ATCATAGATGATGATGATGATGATGATGATGATGATGATGATGATGAT---TATAATCCAAAACCTACTCCGATACCTGATCCTCATCCTAGACCACCATTTCCCAGACATGACTATCATAAGAGGCCGAAACTTCTTCCTGTAGAAGAGCCTGATCCTGTCAAAAAAGACGCGGATCGTATAAGACTTGATAATCATATATTAAACACATTGGATCATAATCTTAATTCCATCGGACATTATTGTTGTGATACAGTGGCAGTTGATAGGTTAGAACATCACATTGAAACATTGGGACAATATACAGTAATACTAGCAAGAAAGATAAATATGCAAACATTACTGTTCCCATGGCCATTACCTACTGTCCATCAACATGCGATAGATGGTAGTATTCCACCACATGGGAGATCTACGATCTTA
>OP215265
ATGGCGAACATTATAAATTTATGGAACGGAATTGTACCAATGGTTCAAGATGTTAATGTTGCGAGCATTACTGCGTTTAAATCTATGATAGATGAAACATGGGATAAAAAAATCGAAGCAAATACATGCATCAGTAGAAAACATAGAAACATTATTCACGAAGTTATTAGGGACTTTATGAAAGCATATCCTAAAATGGACGAGAATAGAAAATCTCCATTAGGAGCTCCAATGCAATGGCTAACACAATATTATATTTTAAAGAATGAATATCACAAGACCATGCTAGCATATGATGATGGATCATTAAATACAAAATTTAAAACATTAAACATTTACATGATTACTAACGTGGGTCAATATATTTTATATATAGTATTTTGTATAATATCTGGTAAGAATCATGATGGTACTCCTTATATATACGATTCTGAAATAACGAGCAATGATAAAAATCTTATTAATGATCGTATCAAGTATGCATGTAAACAAATATTACACGGTCAATTAACTATGGCTCTGAGAATTAGAAATAAATTCATGTTTATAGGATCACCCATGTATTTATGGTTTAACGTAAACGGGTCACATGTATATCACGAAATATATGATCGTAATGTCGGTTTTCATAATAAAGAGATAGGTAGACTACTATACGCATTCATGTACTATCTATCTATAAGCGGTAGATTTTTGAATGATTTAGCACTATTAAAGTTTACGTATTTAGGAGAATCCTGGACATTTAGTTTGAGTGTTCCTGAATATATATTATATGGTTTAGGATATTCTGTTTTTGATACTATTGAAAAATTTAGCAATGATGCTATACTCGTTTATATTAGAACAAACAATAGAAATGGTTATGATTATGCAGAGTTTAATAAAAAAGGAATTGTTAAGGTGACAGAAGATAAACCCGATAACGATAAGCGAATTCATGCTATAAGACTCATCAACTATAGTAGTGATGTTCAACATATACATTTTGGGTTTAGAAATACGTTAATAATAGACAATGAATGTACTAATATTCAGTCGAGTGCTGAAAATGCAACTGATATAGGACATTATCAAGATAGCAAAATAAATATCGAA------------------------------------GATGATGAT------ATCATAGGTGATGATGATGATGATGATGATGATGATGATGATGATGAT---TATAATCCAAAACCTACTCCGATACCTGATCCTCATCCTAGACCACCATTTCCCAGACATGACTATCATAAGAGGCCGAAACTTCTTCCTGTAGAAGAGCCTGATCCTGTCAAAAAAGACGCGGATCGTATAAGACTTGATAATCATATATTAAACACATTGGATCATAATCTTAATTCCATCGGACATTATTGTTGTGATACAGTGGCAGTTGATAGGTTAGAACATCACATTGAAACATTGGGACAATATACAGTAATACTAGCAAGAAAGATAAATATGCAAACATTACTGTTCCCATGGCCATTACCTACTGTCCATCAACATGCGATAGATGGTAGTATTCCACCACATGGGAGATCTACGATCTTA
>OP257261
ATGGCGAACATTATAAATTTATGGAACGGAATTGTACCAATGGTTCAAGATGTTAATGTTGCGAGCATTACTGCGTTTAAATCTATGATAGATGAAACATGGGATAAAAAAATCGAAGCAAATACATGCATCAGTAGAAAACATAGAAACATTATTCACGAAGTTATTAGGGACTTTATGAAAGCATATCCTAAAATGGACGAGAATAGAAAATCTCCATTAGGAGCTCCAATGCAATGGCTAACACAATATTATATTTTAAAGAATGAATATCACAAGACCATGCTAGCATATGATGATGGATCATTAAATACAAAATTTAAAACATTAAACATTTACATGATTACTAACGTGGGTCAATATATTTTATATATAGTATTTTGTATAATATCTGGTAAGAATCATGATGGTACTCCTTATATATACGATTCTGAAATAACGAGCAATGATAAAAATCTTATTAATGATCGTATCAAGTATGCATGTAAACAAATATTACACGGTCAATTAACTATGGCTCTGAGAATTAGAAATAAATTCATGTTTATAGGATCACCCATGTATTTATGGTTTAACGTAAACGGGTCACATGTATATCACGAAATATATGATCGTAATGTCGGTTTTCATAATAAAGAGATAGGTAGACTACTATACGCATTCATGTACTATCTATCTATAAGCGGTAGATTTTTAAATGATTTAGCACTATTAAAGTTTACGTATTTAGGAGAATCCTGGACATTTAGTTTGAGTGTTCCTGAATATATATTATATGGTTTAGGATATTCTGTTTTTGATACTATTGAAAAATTTAGCAATGATGCTATACTCGTTTATATTAGAACAAACAATAGAAATGGTTATGATTATGCAGAGTTTAATAAAAAAGGAATTGTTAAGGTGACAGAAGATAAACCCGATAACGATAAGCGAATTCATGCTATAAGACTCATCAACTATAGTAGTGATGTTCAACATATACATTTTGGGTTTAGAAATACGTTAATAATAGACAATGAATGTACTAATATTCAGTCGAGTGCTGAAAATGCAACTGATATAGGACATTATCAAGATAGCAAAATAAATATCGAA------------------------------------GATGATGAT------ATCATAGATGATGATGATGATGATGATGATGATGATGATGATGATGAT---TATAATCCAAAACCTACTCCGATACCTGATCCTCATCCTAGACCACCATTTCCCAGACATGACTATCATAAGAGGCCGAAACTTCTTCCTGTAGAAGAGCCTGATCCTGTCAAAAAAGACGCGGATCGTATAAGACTTGATAATCATATATTAAACACATTGGATCATAATCTTAATTCCATCGGACATTATTGTTGTGATACAGTGGCAGTTGATAGGTTAGAACATCACATTGAAACATTGGGACAATATACAGTAATACTAGCAAGAAAGATAAATATGCAAACATTACTGTTCCCATGGCCATTACCTACTGTCCATCAACATGCGATAGATGGTAGTATTCCACCACATGGGAGATCTACGATCTTA
>OP245342
ATGGCGAACATTATAAATTTATGGAACGGAATTGTACCAATGGTTCAAGATGTTAATGTTGCGAGCATTACTGCGTTTAAATCTATGATAGATGAAACATGGGATAAAAAAATCGAAGCAAATACATGCATCAGTAGAAAACATAGAAACATTATTCACGAAGTTATTAGGGACTTTATGAAAGCATATCCTAAAATGGACGAGAATAGAAAATCTCCATTAGGAGCTCCAATGCAATGGCTAACACAATATTATATTTTAAAGAATGAATATCACAAGACCATGCTAGCATATGATGATGGATCATTAAATACAAAATTTAAAACATTAAACATTTACATGATTACTAACGTGGGTCAATATATTTTATATATAGTATTTTGTATAATATCTGGTAAGAATCATGATGGTACTCCTTATATATACGATTCTGAAATAACGAGCAATGATAAAAATCTTATTAATGATCGTATCAAGTATGCATGTAAACAAATATTACACGGTCAATTAACTATGGCTCTGAGAATTAGAAATAAATTCATGTTTATAGGATCACCCATGTATTTATGGTTTAACGTAAACGGGTCACATGTATATCACGAAATATATGATCGTAATGTCGGTTTTCATAATAAAGAGATAGGTAGACTACTATACGCATTCATGTACTATTTATCTATAAGCGGTAGATTTTTGAATGATTTAGCACTATTAAAGTTTACGTATTTAGGAGAATCCTGGACATTTAGTTTGAGTGTTCCTGAATATATATTATATGGTTTAGGATATTCTGTTTTTGATACTATTGAAAAATTTAGCAATGATGCTATACTCGTTTATATTAGAACAAACAATAGAAATGGTTATGATTATGCAGAGTTTAATAAAAAAGGAATTGTTAAGGTGACAGAAGATAAACCCGATAACGATAAGCGAATTCATGCTATAAGACTCATCAACTATAGTAGTGATGTTCAACATATACATTTTGGGTTTAGAAATACGTTAATAATAGACAATGAATGTACTAATATTCAGTCGAGTGCTGAAAATGCAACTGATATAGGACATTATCAAGATAGCAAAATAAATATCGAA------------------------------------GATGATGAT------ATCATAGATGATGATGATGATGATGATGATGATGATGATGATGATGAT---TATAATCCAAAACCTACTCCGATACCTGATCCTCATCCTAGACCACCATTTCCCAGACATGACTATCATAAGAGGCCGAAACTTCTTCCTGTAGAAGAGCCTGATCCTGTCAAAAAAGACGCGGATCGTATAAGACTTGATAATCATATATTAAACACATTGGATCATAATCTTAATTCCATCGGACATTATTGTTGTGATACAGTGGCAGTTGATAGGTTAGAACATCACATTGAAACATTGGGACAATATACAGTAATACTAGCAAGAAAGATAAATATGCAAACATTACTGTTCCCATGGCCATTACCTACTGTCCATCAACATGCGATAGATGGTAGTATTCCACCACATGGGAGATCTACGATCTTA
>OP215238
ATGGCGAACATTATAAATTTATGGAACGGAATTGTACCAATGGTTCAAGATGTTAATGTTGCGAGCATTACTGCGTTTAAATCTATGATAGATGAAACATGGGATAAAAAAATCGAAGCAAATACATGCATCAGTAGAAAACATAGAAACATTATTCACGAAGTTATTAGGGACTTTATGAAAGCATATCCTAAAATGGACGAGAATAGAAAATCTCCATTAGGAGCTCCAATGCAATGGCTAACACAATATTATATTTTAAAGAATGAATATCACAAGACCATGCTAGCATATGATGATGGATCATTAAATACAAAATTTAAAACATTAAACATTTACATGATTACTAACGTGGGTCAATATATTTTATATATAGTATTTTGTATAATATCTGGTAAGAATCATGATGGTACTCCTTATATATACGATTCTGAAATAACGAGCAATGATAAAAATCTTATTAATGATCGTATCAAGTATGCATGTAAACAAATATTACACGGTCAATTAACTATGGCTCTGAGAATTAGAAATAAATTCATGTTTATAGGATCACCCATGTATTTATGGTTTAACGTAAACGGGTCACATGTATATCACGAAATATATGATCGTAATGTCGGTTTTCATAATAAAGAGATAGGTAGACTACTATACGCATTCATGTACTATCTATCTATAAGCGGTAGATTTTTGAATGATTTAGCACTATTAAAGTTTACGTATTTAGGAGAATCCTGGACATTTAGTTTGAGTGTTCCTGAATATATATTATATGGTTTAGGATATTCTGTTTTTGATACTATTGAAAAATTTAGCAATGATGCTATACTCGTTTATATTAGAACAAACAATAGAAATGGTTATGATTATGCAGAGTTTAATAAAAAAGGAATTGTTAAGGTGACAGAAGATAAACCCGATAACGATAAGCGAATTCATGCTATAAGACTCATCAACTATAGTAGTGATGTTCAACATATACATTTTGGGTTTAGAAATACGTTAATAATAGACAATGAATGTACTAATATTCAGTCGAGTGCTGAAAATGCAACTGATATAGGACATTATCAAGATAGCAAAATAAATATCGAA------------------------------------GATGATGAT------ATCATAGATGATGATGATGATGATGATGATGATGATGATGATGATGAT---TATAATCCAAAACCTACTCCGATACCTGATCCTCATCCTAGACCACCATTTCCCAGACATGACTATCATAAGAGGCCGAAACTTCTTCCTGTAGAAGAGCCTGATCCTGTCAAAAAAGACGCGGATCGTATAAGACTTAATAATCATATATTAAACACATTGGATCATAATCTTAATTCCATCGGACATTATTGTTGTGATACAGTGGCAGTTGATAGGTTAGAACATCACATTGAAACATTGGGACAATATACAGTAATACTAGCAAGAAAGATAAATATGCAAACATTACTGTTCCCATGGCCATTACCTACTGTCCATCAACATGCGATAGATGGTAGTATTCCACCACATGGGAGATCTACGATCTTA
>ON843174
ATGGCGAACATTATAAATTTATGGAACGGAATTGTACCAATGGTTCAAGATGTTAATGTTGCGAGCATTACTGCGTTTAAATCTATGATAGATGAAACATGGGATAAAAAAATCGAAGCAAATACATGCATCAGTAGAAAACATAGAAACATTATTCACGAAGTTATTAGGGACTTTATGAAAGCATATCCTAAAATGGACGAGAATAGAAAATCTCCATTAGGAGCTCCAATGCAATGGCTAACACAATATTATATTTTAAAGAATGAATATCACAAGACCATGCTAGCATATGATGATGGATCATTAAATACAAAATTTAAAACATTAAACATTTACATGATTACTAACGTGGGTCAATATATTTTATATATAGTATTTTGTATAATATCTGGTAAGAATCATGATGGTACTCCTTATATATACGATTCTGAAATAACGAGCAATGATAAAAATCTTATTAATGATCGTATCAAGTATGCATGTAAACAAATATTACACGGTCAATTAACTATGGCTCTGAGAATTAGAAATAAATTCATGTTTATAGGATCACCCATGTATTTATGGTTTAACGTAAACGGGTCACATGTATATCACGAAATATATGATCGTAATGTCGGTTTTCATAATAAAGAGATAGGTAGACTACTATACGCATTCATGTACTATCTATCTATAAGCGGTAGATTTTTGAATGATTTAGCACTATTAAAGTTTACGTATTTAGGAGAATCCTGGACATTTAGTTTGAGTGTTCCTGAATATATATTATATGGTTTAGGATATTCTGTTTTTGATACTATTGAAAAATTTAGCAATGATGCTATACTCGTTTATATTAGAACAAACAATAGAAATGGTTATGATTATGCAGAGTTTAATAAAAAAGGAATTGTTAAGGTGACAGAAGATAAACCCGATAACGATAAGCGAATTCATGCTATAAGACTCATCAACTATAGTAGTGATGTTCAACATATACATTTTGGGTTTAGAAATACGTTAATAATAGACAATGAATGTACTAATATTCAGTCGAGTGCTGAAAATGCAACTGATATAGGACATTATCAAGATAGCAAAATAAATATCGAA------------------------------------GATGATGAT------ATCATAGATGATGATGATGATGATGATGATGATGATGATGATGATGAT---TATAATCCAAAACCTACTCCGATACCTGATCCTCATCCTAGACCACCATTTCCCAGACATGACTATCATAAGAGGCCGAAACTTCTTCCTGTAGAAGAGCCTGATCCTGTCAAAAAAGACGCGGATCGTATAAGACTTGATAATCATATATTAAACACATTGGATCATAATCTTAATTCCATCGGACATTATTGTTGTGATACAGTGGCAGTTAATAGGTTAGAACATCACATTGAAACATTGGGACAATATACAGTAATACTAGCAAGAAAGATAAATATGCAAACATTACTGTTCCCATGGCCATTACCTACTGTCCATCAACATGCGATAGATGGTAGTATTCCACCACATGGGAGATCTACGATCTTA
>HM172544
ATGGCGAACATTATAAATTTATGGAACGGAATTGTACCAACGGTTCAAGATGTTAATGTTGCGAGCATTACTGCGTTTAAATCTATGATAGATGAAACATGGGATAAAAAAATCGAAGCAAATACATGCATCAGTAGAAAACATAGAAACATTATTCACGAAGTTATTAGGGACTTTATGAAAGCATATCCTAAAATGGACGAGAATAGAAAATCTCCATTAGGAGCTCCAATGCAATGGCTAACACAATATTATATTTTAAAGAATGAATATCACAAGACCATGCTAGCGTATGATGATGGATCATTAAATACAAAATTTAAAACATTAAACATTTACATGATTACTAACGTGGGTCAATATATTTTATATATAGTATTTTGTATAATATCTGGTAAGAATCATGATGGTACTCCTTATATATACGATTCTGAAATAACGAGCAATGATAAAAATCTTATTAATGATCGTATCAAGTATGCATGTAAACAAATATTACACGGTCAATTAACTATGGCTCTGAGAATTAGAAATAAATTCATGTTTATAGGATCACCCATGTATTTATGGTTTAACGTAAACGGGTCACATGTATATCACGAAATATATGATCGTAATGTCGGTTTTCATAATAAAGAGATCGGTAGACTACTATACGCATTCATGTACTATCTATCTATAAGCGGTAGATTTTTGAATGATTTAGCACTATTAAAGTTTACGTATTTAGGAGAATCCTGGACATTTAGTTTGAGTGTTCCTGAATATATATTATATGGTTTAGGATATTCTGTTTTCGATACGATTGAAAAATTTAGCAATGATGCTATACTCGTTTATATTAGAACAAACAATAGAAATGGTTATGATTATGCAGAGTTTAATAAAAAAGGAATTGTTAAGGTGACAGAAGATAAACCCGATAACGATAAGCGAATTCATGCTATAAGACTCATCAACTATAGTAGTGATGTTCAACACATACATTTTGGGTTTAGAAATACGTTAATAATAGACAATGAATGTACTAATATTCAGTCGAGTGCTGAAAATGCAACTGATACAGGACATCATCAAGATAGCAAAATAAATATCGAAGATGATGAT---------------------------GATGATGATATCATAGATGATGATGATGATGATGATGATGATGATGATGATGATGATGATGAT---TATAATCCAAAACCCACTCCGATACCGGATCCTCATCCTAGACCACCATTTCCCAGACATGACTATCATAAGAGGCCGAAACTTCTTCCTGTAGAAGAGCCTGATCCTGTCAAAAAAGACGCTGATCGTATAAGACTTGATAATCATATATTAAACACATTGGATCATAATCTTAATTCCATCGGACATTATTGTTGTGATACAGTGGCAGTTGATAGGTTAGAACATCACATTGAAACATTGGGACAATATACAGTAATACTAGCAAGAAAGATAAATATGCAAACATTACTGTTCCCATGGCCATTACCTACTGTCCATCCACATGCGATAGATGGTAGTATTCCACCACATGGGAGATCTACGATCTTA
>AY741551
ATGGCGAACATTATAAATTTATGGAACGGAATTGTACCAACGGTTCAAGATGTTAATGTTGCGAGCATTACTGCGTTTAAATCTATGATAGATGAAACATGGGATAAAAAAATCGAAGCAAATACATGCATCAGTAGAAAACATAGAAACATCATTCACGAAGTTATTAGGGACTTTATGAAAGCATATCCTAAAATGGACGAGAATAGAAAATCTCCATTAGGAGCTCCAATGCAATGGCTAACACAATATTATATTTTAAAGAATGAATATCACAAGACCATGCTAGCATATGATGATGGATCATTAAATACAAAATTTAAAACATTAAACATTTACATGATTACTAACGTGGGTCAATATATTTTATATATAGTATTTTGTATAATATCTGGTAAGAATCATGATGGTACTCCTTATATATACGATTCTGAAATAACGAGCAATGATAAAAATCTTATTAATGATCGTATCAAGTATGCATGTAAACAAATATTACACGGTCAATTAACTATGGCTCTGAGAATTAGAAATAAATTCATGTTTATAGGATCACCCATGTATTTATGGTTTAACGTAAACGGGTCACATGTATATCACGAAATATATGATCGTAATGTCGGTTTTCATAATAAAGAGATAGGTAGACTACTATACGCATTCATGTACTATCTATCTATAAGCGGTAGATTTTTGAATGATTTAGCACTATTAAAGTTTACGTATTTAGGAGAATCCTGGACATTTAGTTTGAGTGTTCCTGAATATATATTATATGGTTTAGGATATTCTGTTTTCGATACTATTGAAAAATTTAGCAATGATGCTATACTCGTTTATATTAGAACAAACAATAGAAATGGTTATGATTATGCAGAGTTTAATAAAAAAGGAATTGTTAAGGTGACAGAAGATAAACCCGATAACGATAAGCGAATTCATGCTATAAGACTCATCAACTATAGTAGTGATGTTCAACACATACATTTTGGGTTTAGAAATACGTTAATAATAGACAATGAATGTGCTAATATTCAGTCGAGTGCTGAAAATGCAACTGATACAGGACATTATCAAGATAGCAAAATAAATATCGAA---------------------------------------------------GATGATGATGATGATGATGATGATGATGATGATGATGATGATGATGAT---TATAATCCAAAACCCACTCCGATACCTGATCCTCATCCTAGACCACCATTTCCCAGACATGACTATTATAAGAGGCCGAAACTTCTTCCTGTAGAAGAGCCTGATCCTGTCAAAAAAGACGCGGATCGTATAAGACTTGATAATCATATATTAAACACATTGGATCATAATCTTAATTCCATCGGACATTATTGTTGTGATACAGTGGCAGTTGATAGGTTAGAACATCACATTGAAACATTGGGACAATATACAGTAATACTAGCAAGAAAGATAAATATGCAAACATTACTGTTCCCATGGCCATTACCTACTGTCCATCAACATGCGATAGATGGTAGTATTCCACCACATGGGAGATCTACGATCTTA
>ON720849
ATGGCGAACATTATAAATTTATGGAACGGAATTGTACCAATGGTTCAAGATGTTAATGTTGCGAGCATTACTGCGTTTAAATCTATGATAGATGAAACATGGGATAAAAAAATCGAAGCAAATACATGCATCAGTAGAAAACATAGAAACATTATTCACGAAGTTATTAGGGACTTTATGAAAGCATATCCTAAAATGGACGAGAATAGAAAATCTCCATTAGGAGCTCCAATGCAATGGCTAACACAATATTATATTTTAAAGAATGAATATCACAAGACCATGCTAGCATATGATGATGGATCATTAAATACAAAATTTAAAACATTAAACATTTACATGATTACTAACGTGGGTCAATATATTTTATATATAGTATTTTGTATAATATCTGGTAAGAATCATGATGGTACTCCTTATATATACGATTCTGAAATAACGAGCAATGATAAAAATCTTATTAATGATCGTATCAAGTATGCATGTAAACAAATATTACACGGTCAATTAACTATGGCTCTGAGAATTAGAAATAAATTCATGTTTATAGGATCACCCATGTATTTATGGTTTAACGTAAACGGGTCACATGTATATCACGAAATATATGATCGTAATGTCGGTTTTCATAATAAAGAGATAGGTAGACTACTATACGCATTCATGTACTATCTATCTATAAGCGGTAGATTTTTGAATGATTTAGCACTATTAAAGTTTACGTATTTAGGAGAATCCTGGACATTTAGTTTGAGTGTTCCTGAATATATATTATATGGTTTAGGATATTCTGTTTTTGATACTATTGAAAAATTTAGCAATGATGCTATACTCGTTTATATTAGAACAAACAATAGAAATGGTTATGATTATGCAGAGTTTAATAAAAAAGGAATTGTTAAGGTGACAGAAGATAAACCCGATAACGATAAGCGAATTCATGCTATAAGACTCATCAACTATAGTAGTGATGTTCAACATATACATTTTGGGTTTAGAAATACGTTAATAATAGACAATGAATGTACTAATATTCAGTCGAGTGCTGAAAATGCAACTGATATAGGACATTATCAAGATAGCAAAATAAATATCGAA------------------------------------GATGATGAT------ATCATAGATGATGATGATGATGATGATGATGATGATGATGATGATGAT---TATAATCCAAAACCTACTCCGATACCTGATCCTCATCCTAGACCACCATTTCCCAGACATGACTATCATAAGAGGCCGAAACTTCTTCCTGTAGAAGAGCCTGATCCTGTCAAAAAGGACGCGGATCGTATAAGACTTGATAATCATATATTAAACACATTGGATCATAATCTTAATTCCATCGGACATTATTGTTGTGATACAGTGGCAGTTGATAGGTTAGAACATCACATTGAAACATTGGGACAATATACAGTAATACTAGCAAGAAAGATAAATATGCAAACATTACTGTTCCCATGGCCATTACCTACTGTCCATCAACATGCGATAGATGGTAGTATTCCACCACATGGGAGATCTACGATCTTA
>KC257460
ATGGCGAACATTATAAATTTATGGAACGGAATTGTACCAACGGTTCAAGATGTTAATGTTGCGAGCATTACTGCGTTTAAATCTATGATAGATGAAACATGGGATAAAAAAATCGAAGCAAATACATGCATCAGTAGAAAACATAGAAACATTATTCACGAAGTTATTAGGGACTTTATGAAAGCATATCCTAAAATGGACGAGAATAGAAAATCTCCATTAGGAGCTCCAATGCAATGGCTAACACAATATTATATTTTAAAGAATGAATATCACAAGACCATGCTAGCGTATGATGATGGATCATTAAATACAAAATTTAAAACATTAAACATTTACATGATTACTAACGTGGGTCAATATATTTTATATATAGTATTTTGTATAATATCTGGTAAGAATCATGATGGTACTCCTTATATATACGATTCTGAAATAACGAGCAATGATAAAAATCTTATTAATGATCGTATCAAGTATGCATGTAAACAAATATTACACGGTCAATTAACTATGGCTCTGAGAATTAGAAATAAATTCATGTTTATAGGATCACCCATGTATTTATGGTTTAACGTAAACGGGTCACATGTATATCACGAAATATATGATCGTAATGTCGGTTTTCATAATAAAGAGATCGGTAGACTACTATACGCATTCATGTACTATCTATCTATAAGCGGTAGATTTTTGAATGATTTAGCACTATTAAAGTTTACGTATTTAGGAGAATCCTGGACATTTAGTTTGAGTGTTCCTGAATATATATTATATGGTTTAGGATATTCTGTTTTCGATACGATTGAAAAATTTAGCAATGATGCTATACTCGTTTATATTAGAACAAACAATAGAAATGGTTATGATTATGCAGAGTTTAATAAAAAAGGAATTGTTAAGGTGACAGAAGATAAACCCGATAACGATAAGCGAATTCATGCTATAAGACTCATCAACTATAGTAGTGATGTTCAACACATACATTTTGGGTTTAGAAATACGTTAATAATAGACAATGAATGTACTAATATTCAGTCGAGTGCTGAAAATGCAACTGATACAGGACATCATCAAGATAGCAAAATAAATATCGAA------------------------------------GATGATGAT------GATGATATCATAGATGATGATGATGATGATGATGATGATGATGATGAT---TATAATCCAAAACCCACTCCGATACCGGATCCTCATCCTAGACCACCATTTCCCAGACATGACTATCATAAGAGGCCGAAACTTCTTCCTGTAGAAGAGCCTGATCCTGTCAAAAAAGACGCTGATCGTATAAGACTTGATAATCATATATTAAACACATTGGATCATAATCTTAATTCCATCGGACATTATTGTTGTGATACAGTGGCAGTTGATAGGTTAGAACATCACATTGAAACATTGGGACAATATACAGTAATACTAGCAAGAAAGATAAATATGCAAACATTACTGTTCCCATGGCCATTACCTACTGTCCATCCACATGCGATAGATGGTAGTATTCCACCACATGGGAGATCTACGATCTTA
>OP245352
ATGGCGAACATTATAAATTTATGGAACGGAATTGTACCAATGGTTCAAGATGTTAATGTTGCGAGCATTACTGCGTTTAAATCTATGATAGATGAAACATGGGATAAAAAAATCGAAGCAAATACATGCATCAGTAGAAAACATAGAAACATTATTCACGAAGTTATTAGGGACTTTATGAAAGCATATCCTAAAATGGACGAGAATAGAAAATCTCCATTAGGAGCTCCAATGCAATGGCTAACACAATATTATATTTTAAAGAATGAATATCACAAGACCATGCTAGCATATGATGATGGATCATTAAATACAAAATTTAAAACATTAAACATTTACATGATTACTAACGTGGGTCAATATATTTTATATATAGTATTTTGTATAATATCTGGTAAGAATCATGATGGTACTCCTTATATATACGATTCTGAAATAACGAGCAATGATAAAAATCTTATTAATGATCGTATCAAGTATGCATGTAAACAAATATTACACGGTCAATTAACTATGGCTCTGAGAATTAGAAATAAATTCATGTTTATAGGATCACCCATGTATTTATGGTTTAACGTAAACGGGTCACATGTATATCACGAAATATATGATCGTAATGTCGGTTTTCATAATAAAGAGATAGGTAGACTACTATACGCATTCATGTACTATCTATCTATAAGCGGTAGATTTTTGAATGATTTAGCACTATTAAAGTTTACGTATTTAGGAGAATCCTGGACATTTAGTTTGAGTGTTCCTGAATATATATTATATGGTTTAGGATATTCTGTTTTTGATACTATTGAAAAATTTAGCAATGATGCTATACTCGTTTATATTAGAACAAACAATAGAAATGGTTATGATTATGCAGAGTTTAATAAAAAAGGAATTGTTAAGGTGACAGAAGATAAACCCGATAACGATAAGCGAATTCATGCTATAAGACTCATCAACTATAGTAGTGATGTTCAACATATACATTTTGGGTTTAGAAATACGTTAATAATAGACAATGAATGTACTAATATTCAGTCGAGTGCTGAAAATGCAACTGATATAGGACATTATCAAGATAGCAAAATAAATATCGAA------------------------------------GATGATGAT------ATCATAGATGATGATGATGATGATGATGATGATGATGATGATGAT------TATAATCCAAAACCTACTCCGATACCTGATCCTCATCCTAGACCACCATTTCCCAGACATGACTATCATAAGAGGCCGAAACTTCTTCCTGTAGAAGAGCCTGATCCTGTCAAAAAAGACGCGGATCGTATAAGACTTGATAATCATATATTAAACACATTGGATCATAATCTTAATTCCATCGGACATTATTGTTGTGATACAGTGGCAGTTGATAGGTTAGAACATCACATTGAAACATTGGGACAATATACAGTAATACTAGCAAGAAAGATAAATATGCAAACATTACTGTTCCCATGGCCATTACCTACTGTCCATCAACATGCGATAGATGGTAGTATTCCACCACATGGGAGATCTACGATCTTA
>KJ642612
ATGGCGAACATTATAAATTTATGGAACGGAATTGTACCAACGGTTCAAGATGTTAATGTTGCGAGCATTACTGCGTTTAAATCTATGATAGATGAAACATGGGATAAAAAAATCGAAGCAAATACATGCATCAGTAGAAAACATAGAAACATTATTCACGAAGTTATTAGGGACTTTATGAAAGCATATCCTAAAATGGACGAGAATAGAAAATCTCCATTAGGAGCTCCAATGCAATGGCTAACACAATATTATATTTTAAAGAATGAATATCACAAGACCATGCTAGCGTATGATGATGGATCATTAAATACAAAATTTAAAACATTAAACATTTACATGATTACTAACGTGGGTCAATATATTTTATATATAGTATTTTGTATAATATCTGGTAAGAATCATGATGGTACTCCTTATATATACGATTCTGAAATAACGAGCAATGATAAAAATCTTATTAATGATCGTATCAAGTATGCATGTAAACAAATATTACACGGTCAATTAACTATGGCTCTGAGAATTAGAAATAAATTCATGTTTATAGGATCACCCATGTATTTATGGTTTAACGTAAACGGGTCACATGTATATCACGAAATATATGATCGTAATGTCGGTTTTCATAATAAAGAGATCGGTAGACTACTATACGCATTCATGTACTATCTATCTATAAGCGGTAGATTTTTGAATGATTTAGCACTATTAAAGTTTACGTATTTAGGAGAATCCTGGACATTTAGTTTGAGTGTTCCTGAATATATATTATATGGTTTAGGATATTCTGTTTTCGATACGATTGAAAAATTTAGCAATGATGCTATACTCGTTTATATTAGAACAAACAATAGAAATGGTTATGATTATGCAGAGTTTAATAAAAAAGGAATTGTTAAGGTGACAGAAGATAAACCCGATAACGATAAGCGAATTCATGCTATAAGACTCATCAACTATAGTAGTGATGTTCAACACATACATTTTGGGTTTAGAAATACGTTAATAATAGACAATGAATGTACTAATATTCAGTCGAGTGCTGAAAATGCAACTGATACAGGACATCATCAAGATAGCAAAATAAATATCGAAGATGATGAT---------------------------GATGATGATATCATAGATGATGATGATGATGATGATGATGATGATGATGATGATGATGATGATGATTATAATCCAAAACCCACTCCGATACCGGATCCTCATCCTAGACCACCATTTCCCAGACATGACTATCATAAGAGGCCGAAACTTCTTCCTGTAGAAGAGCCTGATCCTGTCAAAAAAGACGCTGATCGTATAAGACTTGATAATCATATATTAAACACATTGGATCATAATCTTAATTCCATCGGACATTATTGTTGTGATACAGTGGCAGTTGATAGGTTAGAACATCACATTGAAACATTGGGACAATATACAGTAATACTAGCAAGAAAGATAAATATGCAAACATTACTGTTCCCATGGCCATTACCTACTGTCCATCCACATGCGATAGATGGTAGTATTCCACCACATGGGAGATCTACGATCTTA
>ON880523
ATGGCGAACATTATAAATTTATGGAACGGAATTGTACCAATGGTTCAAGATGTTAATGTTGCGAGCATTACTGCGTTTAAATCTATGATAGATGAAACATGGGATAAAAAAATCGAAGCAAATACATGCATCAGTAGAAAACATAGAAACATTATTCACGAAGTTATTAGGGACTTTATGAAAGCATATCCTAAAATGGACGAGAATAGAAAATCTCCATTAGGAGCTCCAATGCAATGGCTAACACAATATTATATTTTAAAGAATGAATATCACAAGACCATGCTAGCGTATGATGATGGATCATTAAATACAAAATTTAAAACATTAAACATTTACATGATTACTAACGTGGGTCAATATATTTTATATATAGTATTTTGTATAATATCTGGTAAGAATCATGATGGTACTCCTTATATATACGATTCTGAAATAACGAGCAATGATAAAAATCTTATTAATGATCGTATCAAGTATGCATGTAAACAAATATTACACGGTCAATTAACTATGGCTCTGAGAATTAGAAATAAATTCATGTTTATAGGATCACCCATGTATTTATGGTTTAACGTAAACGGGTCACATGTATATCACGAAATATATGATCGTAATGTCGGTTTTCATAATAAAGAGATAGGTAGACTACTATACGCATTCATGTACTATCTATCTATAAGCGGTAGATTTTTGAATGATTTAGCACTATTAAAGTTTACGTATTTAGGAGAATCCTGGACATTTAGTTTGAGTGTTCCTGAATATATATTATATGGTTTAGGATATTCTGTTTTTGATACTATTGAAAAATTTAGCAATGATGCTATACTCGTTTATATTAGAACAAACAATAGAAATGGTTATGATTATGCAGAGTTTAATAAAAAAGGAATTGTTAAGGTGACAGAAGATAAACCCGATAACGATAAGCGAATTCATGCTATAAGACTCATCAACTATAGTAGTGATGTTCAACATATACATTTTGGGTTTAGAAATACGTTAATAATAGACAATGAATGTACTAATATTCAGTCGAGTGCTGAAAATGCAACTGATATAGGACATTATCAAGATAGCAAAATAAATATCGAA------------------------------------GATGATGAT------ATCATAGATGATGATGATGATGATGATGATGATGATGATGATGATGAT---TATAATCCAAAACCTACTCCGATACCTGATCCTCATCCTAGACCACCATTTCCCAGACATGACTATCATAAGAGGCCGAAACTTCTTCCTGTAGAAGAGCCTGATCCTGTCAAAAAAGACGCGGATCGTATAAGACTTGATAATCATATATTAAACACATTGGATCATAATCTTAATTCCATCGGACATTATTGTTGTGATACAGTGGCAGTTGATAGGTTAGAACATCACATTGAAACATTGGGACAATATACAGTAATACTAGCAAGAAAGATAAATATGCAAACATTACTGTTCCCATGGCCATTACCTACTGTCCATCAACATGCGATAGATGGTAGTATTCCACCACATGGGAGATCTACGATCTTA
>MN702445
ATGGCGAACATTATAAATTTATGGAACGGAATTGTACCAACGGTTCAAGATGTTAATGTTGCGAGCATTACTGCGTTTAAATCTATGATAGATGAAACATGGGATAAAAAAATCGAAGCAAATACATGCATCAGTAGAAAACATAGAAACATTATTCACGAAGTTATTAGGGACTTTATGAAAGCATATCCTAAAATGGACGAGAATAGAAAATCTCCATTAGGAGCTCCAATGCAATGGCTAACACAATATTATATTTTAAAGAATGAATATCACAAGACCATGCTAGCGTATGATGATGGATCATTAAATACAAAATTTAAAACATTAAACATTTACATGATTACTAACGTGGGTCAATATATTTTATATATAGTATTTTGTATAATATCTGGTAAGAATCATGATGGTACTCCTTATATATACGATTCTGAAATAACGAGCAATGATAAAAATCTTATTAATGATCGTATCAAGTATGCATGTAAACAAATATTACACGGTCAATTAACTATGGCTCTGAGAATTAGAAATAAATTCATGTTTATAGGATCACCCATGTATTTATGGTTTAACGTAAACGGGTCACATGTATATCACGAAATATATGATCGTAATGTCGGTTTTCATAATAAAGAGATCGGTAGACTACTATACGCATTCATGTACTATCTATCTATAAGCGGTAGATTTTTGAATGATTTAGCACTATTAAAGTTTACGTATTTAGGAGAATCCTGGACATTTAGTTTGAGTGTTCCTGAATATATATTATATGGTTTAGGATATTCTGTTTTCGATACGATTGAAAAATTTAGCAATGATGCTATACTCGTTTATATTAGAACAAACAATAGAAATGGTTATGATTATGCAGAGTTTAATAAAAAAGGAATTGTTAAGGTGACAGAAGATAAACCCGATAACGATAAGCGAATTCATGCTATAAGACTCATCAACTATAGTAGTGATGTTCAACACATACATTTTGGGTTTAGAAATACGTTAATAATAGACAATGAATGTACTAATATTCAGTCGAGTGCTGAAAATGCAACTGATACAGGACATCATCAAGATAGCAAAATAAATATCGAAGATGATGATGATGATATCATA------------------GATGAT------GATGATGATGATGATGATGATGATGATGATGATGATGATGATGATGAT---TATAATCCAAAACCCACTCCGATACCGGATCCTCATCCTAGACCACCATTTCCCAGACATGACTATCATAAGAGGCCGAAACTTCTTCCTGTAGAAGAGCCTGATCCTGTCAAAAAAGACGCTGATCGTATAAGACTTGATAATCATATATTAAACACATTGGATCATAATCTTAATTCCATCGGACATTATTGTTGTGATACAGTGGCAGTTGATAGGTTAGAACATCACATTGAAACATTGGGACAATATACAGTAATACTAGCAAGAAAGATAAATATGCAAACATTACTGTTCCCATGGCCATTACCTACTGTCCATCCACATGCGATAGATGGTAGTATTCCACCACATGGGAGATCTACGATCTTA
>KC257459
ATGGCGAACATTATAAATTTATGGAACGGAATTGTACCAACGGTTCAAGATGTTAATGTTGCGAGCATTACTGCGTTTAAATCTATGATAGATGAAACATGGGATAAAAAAATCGAAGCAAATACATGCATCAGTAGAAAACATAGAAACATTATTCACGAAGTTATTAGGGACTTTATGAAAGCATATCCTAAAATGGACGAGAATAGAAAATCTCCATTAGGAGCTCCAATGCAATGGCTAACACAATATTATATTTTAAAGAATGAATATCACAAGACCATGCTAGCGTATGATGATGGATCATTAAATACAAAATTTAAAACATTAAACATTTACATGATTACTAACGTGGGTCAATATATTTTATATATAGTATTTTGTATAATATCTGGTAAGAATCATGATGGTACTCCTTATATATACGATTCTGAAATAACGAGCAATGATAAAAATCTTATTAATGATCGTATCAAGTATGCATGTAAACAAATATTACACGGTCAATTAACTATGGCTCTGAGAATTAGAAATAAATTCATGTTTATAGGATCACCCATGTATTTATGGTTTAACGTAAACGGGTCACATGTATATCACGAAATATATGATCGTAATGTCGGTTTTCATAATAAAGAGATCGGTAGACTACTATACGCATTCATGTACTATCTATCTATAAGCGGTAGATTTTTGAATGATTTAGCACTATTAAAGTTTACGTATTTAGGAGAATCCTGGACATTTAGTTTGAGTGTTCCTGAATATATATTATATGGTTTAGGATATTCTGTTTTCGATACGATTGAAAAATTTAGCAATGATGCTATACTCGTTTATATTAGAACAAACAATAGAAATGGTTATGATTATGCAGAGTTTAATAAAAAAGGAATTGTTAAGGTGACAGAAGATAAACCCGATAACGATAAGCGAATTCATGCTATAAGACTCATCAACTATAGTAGTGATGTTCAACACATACATTTTGGGTTTAGAAATACGTTAATAATAGACAATGAATGTACTAATATTCAGTCGAGTGCTGAAAATGCAACTGATACAGGACATCATCAAGATAGCAAAATAAATATCGAA---------------------------------------GATGAT------GATGATGATGATATCATAGATGATGATGATGATGATGATGATGATGAT---TATAATCCAAAACCCACTCCGATACCGGATCCTCATCCTAGACCACCATTTCCCAGACATGACTATCATAAGAGGCCGAAACTTCTTCCTGTAGAAGAGCCTGATCCTGTCAAAAAAGACGCTGATCGTATAAGACTTGATAATCATATATTAAACACATTGGATCATAATCTTAATTCCATCGGACATTATTGTTGTGATACAGTGGCAGTTGATAGGTTAGAACATCACATTGAAACATTGGGACAATATACAGTAATACTAGCAAGAAAGATAAATATGCAAACATTACTGTTCCCATGGCCATTACCTACTGTCCATCCACATGCGATAGATGGTAGTATTCCACCACATGGGAGATCTACGATCTTA
>DQ011155
ATGGCGAACATTATAAATTTATGGAACGGAATTGTACCAACGGTTCAAGATGTTAATGTTGCGAGCATTACTGCGTTTAAATCTATGATAGATGAAACATGGGATAAAAAAATCGAAGCAAATACATGCATCAGTAGAAAACATAGAAACATTATTCACGAAGTTATTAGGGACTTTATGAAAGCATATCCTAAAATGGACGAGAATAGAAAATCTCCATTAGGAGCTCCAATGCAATGGCTAACACAATATTATATTTTAAAGAATGAATATCACAAGACCATGCTAGCGTATGATGATGGATCATTAAATACAAAATTTAAAACATTAAACATTTACATGATTACTAACGTGGGTCAATATATTTTATATATAGTATTTTGTATAATATCTGGTAAGAATCATGATGGTACTCCTTATATATACGATTCTGAAATAACGAGCAATGATAAAAATCTTATTAATGATCGTATCAAGTATGCATGTAAACAAATATTACACGGTCAATTAACTATGGCTCTGAGAATTAGAAATAAATTCATGTTTATAGGATCACCCATGTATTTATGGTTTAACGTAAACGGGTCACATGTATATCACGAAATATATGATCGTAATGTCGGTTTTCATAATAAAGAGATCGGTAGACTACTATACGCATTCATGTACTATCTATCTATAAGCGGTAGATTTTTGAATGATTTAGCACTATTAAAGTTTACGTATTTAGGAGAATCCTGGACATTTAGTTTGAGTGTTCCTGAATATATATTATATGGTTTAGGATATTCTGTTTTCGATACGATTGAAAAATTTAGCAATGATGCTATACTCGTTTATATTAGAACAAACAATAGAAATGGTTATGATTATGCAGAGTTTAATAAAAAAGGAATTGTTAAGGTGACAGAAGATAAACCCGATAACGATAAGCGAATTCATGCTATAAGACTCATCAACTATAGTAGTGATGTTCAACACATACATTTTGGGTTTAGAAATACGTTAATAATAGACAATGAATGTACTAATATTCAGTCGAGTGCTGAAAATGCAACTGATACAGGACATCATCAAGATAGCAAAATAAATATCGAAGATGATGATGATGATGATATC---------------ATAGATGAT------GATGATGATGATGATGATGATGATGATGATGATGATGATGATGATGAT---TATAATCCAAAACCCACTCCGATACCGGATCCTCATCCTAGACCACCATTTCCCAGACATGACTATCATAAGAGGCCGAAACTTCTTCCTGTAGAAGAGCCTGATCCTGTCAAAAAAGACGCTGATCGTATAAGACTTGATAATCATATATTAAACACATTGGATCATAATCTTAATTCCATCGGACATTATTGTTGTGATACAGTGGCAGTTGATAGGTTAGAACATCACATTGAAACATTGGGACAATATACAGTAATACTAGCAAGAAAGATAAATATGCAAACATTACTGTTCCCATGGCCATTACCTACTGTCCATCCACATGCGATAGATGGTAGTATTCCACCACATGGGAGATCTACGATCTTA
>JX878429
ATGGCGAACATTATAAATTTATGGAACGGAATTGTACCAACGGTTCAAGATGTTAATGTTGCGAGCATTACTGCGTTTAAATCTATGATAGATGAAACATGGGATAAAAAAATCGAAGCAAATACATGCATCAGTAGAAAACATAGAAACATTATTCACGAAGTTATTAGGGACTTTATGAAAGCATATCCTAAAATGGACGAGAATAGAAAATCTCCATTAGGAGCTCCAATGCAATGGCTAACACAATATTATATTTTAAAGAATGAATATCACAAGACCATGCTAGCGTATGATGATGGATCATTAAATACAAAATTTAAAACATTAAACATTTACATGATTACTAACGTGGGTCAATATATTTTATATATAGTATTTTGTATAATATCTGGTAAGAATCATGATGGTACTCCTTATATATACGATTCTGAAATAACGAGCAATGATAAAAATCTTATTAATGATCGTATCAAGTATGCATGTAAACAAATATTACACGGTCAATTAACTATGGCTCTGAGAATTAGAAATAAATTCATGTTTATAGGATCACCCATGTATTTATGGTTTAACGTAAACGGGTCACATGTATATCACGAAATATATGATCATAATGTCGGTTTTCATAATAAAGAGATCGGTAGACTACTATACGCATTCATGTACTATCTATCTATAAGCGGTAGATTTTTGAATGATTTAGCACTATTAAAGTTTACGTATTTAGGAGAATCCTGGACATTTAGTTTGAGTGTTCCTGAATATATATTATATGGTTTAGGATATTCTGTTTTCGATACGATTGAAAAATTTAGCAATGATGCTATACTCGTTTATATTAGAACAAACAATAGAAATGGTTATGATTATGCAGAGTTTAATAAAAAAGGAATTGTTAAGGTGACAGAAGATAAACCCGATAACGATAAGCGAATTCATGCTATAAGACTCATCAACTATAGTAGTGATGTTCAACACATACATTTTGGGTTTAGAAATACGTTAATAATAGACAATGAATGTACTAATATTCAGTCGAGTGCTGAAAATGCAACTGATACAGGACATCATCAAGATAGCAAAATAAATATCGAAGATGATGATGATGATGATATC---------------ATAGATGAT------GATGATGATGATGATGATGATGATGATGATGATGATGATGATGATGAT---TATAATCCAAAACCCACTCCGATACCGGATCCTCATCCTAGACCACCATTTCCCAGACATGACTATCATAAGAGGCCGAAACTTCTTCCTGTAGAAGAGCCTGATCCTGTCAAAAAAGACGCTGATCGTATAAGACTTGATAATCATATATTAAACACATTGGATCATAATCTTAATTCCATCGGACATTATTGTTGTGATACAGTGGCAGTTGATAGGTTAGAACATCACATTGAAACATTGGGACAATATACAGTAATACTAGCAAGAAAGATAAATATGCAAACATTACTGTTCCCATGGCCATTACCTACTGTCCATCCACATGCGATAGATGGTAGTATTCCACCACATGGGAGATCTACGATCTTA
>MN702448
ATGGCGAACATTATAAATTTATGGAACGGAATTGTACCAACGGTTCAAGATGTTAATGTTGCGAGCATTACTGCGTTTAAATCTATGATAGATGAAACATGGGATAAAAAAATCGAAGCAAATACATGCATCAGTAGAAAACATAGAAACATTATTCACGAAGTTATTAGGGACTTTATGAAAGCATATCCTAAAATGGACGAGAATAGAAAATCTCCATTAGGAGCTCCAATGCAATGGCTAACACAATATTATATTTTAAAGAATGAATATCACAAGACCATGCTAGCGTATGATGATGGATCATTAAATACAAAATTTAAAACATTAAACATTTACATGATTACTAACGTGGGTCAATATATTTTATATATAGTATTTTGTATAATATCTGGTAAGAATCATGATGGTACTCCTTATATATACGATTCTGAAATAACGAGCAATGATAAAAATCTTATTAATGATCGTATCAAGTATGCATGTAAACAAATATTACACGGTCAATTAACTATGGCTCTGAGAATTAGAAATAAATTCATGTTTATAGGATCACCCATGTATTTATGGTTTAACGTAAACGGGTCACATGTATATCACGAAATATATGATCATAATGTCGGTTTTCATAATAAAGAGATCGGTAGACTACTATACGCATTCATGTACTATCTATCTATAAGCGGTAGATTTTTGAATGATTTAGCACTATTAAAGTTTACGTATTTAGGAGAATCCTGGACATTTAGTTTGAGTGTTCCTGAATATATATTATATGGTTTAGGATATTCTGTTTTCGATACGATTGAAAAATTTAGCAATGATGCTATACTCGTTTATATTAGAACAAACAATAGAAATGGTTATGATTATGCAGAGTTTAATAAAAAAGGAATTGTTAAGGTGACAGAAGATAAACCCGATAACGATAAGCGAATTCATGCTATAAGACTCATCAACTATAGTAGTGATGTTCAACACATACATTTTGGGTTTAGAAATACGTTAATAATAGACAATGAATGTACTAATATTCAGTCGAGTGCTGAAAATGCAACTGATACAGGACATCATCAAGATAGCAAAATAAATATCGAAGATGATGATGATGATATCATA---------------GATGATGAT------GATGATGATGATGATGATGATGATGTTGATGATGATGATGATGATGAT---TATAATCCAAAACCCACTCCGATACCGGATCCTCATCCTAGACCACCATTTCCCAGACATGACTATCATAAGAGGCCGAAACTTCTTCCTGTAGAAGAGCCTGATCCTGTCAAAAAAGACGCTGATCGTATAAGACTTGATAATCATATATTAAACACATTGGATCATAATCTTAATTCCATCGGACATTATTGTTGTGATACAGTGGCAGTTGATAGGTTAGAACATCACATTGAAACATTGGGACAATATACAGTAATACTAGCAAGAAAGATAAATATGCAAACATTACTGTTCCCATGGCCATTACCTACTGTCCATCCACATGCGATAGATGGTAGTATTCCACCACATGGGAGATCTACGATCTTA
>MN702450
ATGGCGAACATTATAAATTTATGGAACGGAATTGTACCAACGGTTCAAGATGTTAATGTTGCGAGCATTACTGCGTTTAAATCTATGATAGATGAAACATGGGATAAAAAAATCGAAGCAAATACATGCATCAGTAGAAAACATAGAAACATTATTCACGAAGTTATTAGGGACTTTATGAAAGCATATCCTAAAATGGACGAGAATAGAAAATCTCCATTAGGAGCTCCAATGCAATGGCTAACACAATATTATATTTTAAAGAATGAATATCACAAGACCATGCTAGCGTATGATGATGGATCATTAAATACAAAATTTAAAACATTAAACATTTACATGATTACTAACGTGGGTCAATATATTTTATATATAGTATTTTGTATAATATCTGGTAAGAATCATGATGGTACTCCTTATATATACGATTCTGAAATAACGAGCAATGATAAAAATCTTATTAATGATCGTATCAAGTATGCATGTAAACAAATATTACACGGTCAATTAACTATGGCTCTGAGAATTAGAAATAAATTCATGTTTATAGGATCACCCATGTATTTATGGTTTAACGTAAACGGGTCACATGTATATCACGAAATATATGATCATAATGTCGGTTTTCATAATAAAGAGATCGGTAGACTACTATACGCATTCATGTACTATCTATCTATAAGCGGTAGATTTTTGAATGATTTAGCACTATTAAAGTTTACGTATTTAGGAGAATCCTGGACATTTAGTTTGAGTGTTCCTGAATATATATTATATGGTTTAGGATATTCTGTTTTCGATACGATTGAAAAATTTAGCAATGATGCTATACTCGTTTATATTAGAACAAACAATAGAAATGGTTATGATTATGCAGAGTTTAATAAAAAAGGAATTGTTAAGGTGACAGAAGATAAACCCGATAACGATAAGCGAATTCATGCTATAAGACTCATCAACTATAGTAGTGATGTTCAACACATACATTTTGGGTTTAGAAATACGTTAATAATAGACAATGAATGTACTAATATTCAGTCGAGTGCTGAAAATGCAACTGATACAGGACATCATCAAGATAGCAAAATAAATATCGAAGATGATGATGATGATATCATA------------GATGATGATGAT------GATGATGATGATGATGATGATGATGATGTTGATGATGATGATGATGAT---TATAATCCAAAACCCACTCCGATACCGGATCCTCATCCTAGACCACCATTTCCCAGACATGACTATCATAAGAGGCCGAAACTTCTTCCTGTAGAAGAGCCTGATCCTGTCAAAAAAGACGCTGATCGTATAAGACTTGATAATCATATATTAAACACATTGGATCATAATCTTAATTCCATCGGACATTATTGTTGTGATACAGTGGCAGTTGATAGGTTAGAACATCACATTGAAACATTGGGACAATATACAGTAATACTAGCAAGAAAGATAAATATGCAAACATTACTGTTCCCATGGCCATTACCTACTGTCCATCCACATGCGATAGATGGTAGTATTCCACCACATGGGAGATCTACGATCTTA
>MN702447
ATGGCGAACATTATAAATTTATGGAACGGAATTGTACCAACGGTTCAAGATGTTAATGTTGCGAGCATTACTGCGTTTAAATCTATGATAGATGAAACATGGGATAAAAAAATCGAAGCAAATACATGCATCAGTAGAAAACATAGAAACATTATTCACGAAGTTATTAGGGACTTTATGAAAGCATATCCTAAAATGGACGAGAATAGAAAATCTCCATTAGGAGCTCCAATGCAATGGCTAACACAATATTATATTTTAAAGAATGAATATCACAAGACCATGCTAGCGTATGATGATGGATCATTAAATACAAAATTTAAAACATTAAACATTTACATGATTACTAACGTGGGTCAATATATTTTATATATAGTATTTTGTATAATATCTGGTAAGAATCATGATGGTACTCCTTATATATACGATTCTGAAATAACGAGCAATGATAAAAATCTTATTAATGATCGTATCAAGTATGCATGTAAACAAATATTACACGGTCAATTAACTATGGCTCTGAGAATTAGAAATAAATTCATGTTTATAGGATCACCCATGTATTTATGGTTTAACGTAAACGGGTCACATGTATATCACGAAATATATGATCATAATGTCGGTTTTCATAATAAAGAGATCGGTAGACTACTATACGCATTCATGTACTATCTATCTATAAGCGGTAGATTTTTGAATGATTTAGCACTATTAAAGTTTACGTATTTAGGAGAATCCTGGACATTTAGTTTGAGTGTTCCTGAATATATATTATATGGTTTAGGATATTCTGTTTTCGATACGATTGAAAAATTTAGCAATGATGCTATACTCGTTTATATTAGAACAAACAATAGAAATGGTTATGATTATGCAGAGTTTAATAAAAAAGGAATTGTTAAGGTGACAGAAGATAAACCCGATAACGATAAGCGAATTCATGCTATAAGACTCATCAACTATAGTAGTGATGTTCAACACATACATTTTGGGTTTAGAAATACGTTAATAATAGACAATGAATGTACTAATATTCAGTCGAGTGCTGAAAATGCAACTGATACAGGACATCATCAAGATAGCAAAATAAATATCGAAGATGATGATGATGATATCATA------------GATGATGATGAT------GATGATGATGATGATGATGATGATGTTGATGATGATGATGATGATGAT---TATAATCCAAAACCCACTCCGATACCGGATCCTCATCCTAGACCACCATTTCCCAGACATGACTATCATAAGAGGCCGAAACTTCTTCCTGTAGAAGAGCCTGATCCTGTCAAAAAAGACGCTGATCGTATAAGACTTGATAATCATATATTAAACACATTGGATCATAATCTTAATTCCATCGGACATTATTGTTGTGATACAGTGGCAGTTGATAGGTTAGAACATCACATTGAAACATTGGGACAATATACAGTAATACTAGCAAGAAAGATAAATATGCAAACATTACTGTTCCCATGGCCATTACCTACTGTCCATCCACATGCGATAGATGGTAGTATTCCACCACATGGGAGATCTACGATCTTA
>ON676707
ATGGCGAACATTATAAATTTATGGAACGGAATTGTACCAATGGTTCAAGATGTTAATGTTGCGAGCATTACTGCGTTTAAATCTATGATAGATGAAACATGGGATAAAAAAATCGAAGCAAATACATGCATCAGTAGAAAACATAGAAACATTATTCACGAAGTTATTAGGGACTTTATGAAAGCATATCCTAAAATGGACGAGAATAGAAAATCTCCATTAGGAGCTCCAATGCAATGGCTAACACAATATTATATTTTAAAGAATGAATATCACAAGACCATGCTAGCATATGATGATGGATCATTAAATACAAAATTTAAAACATTAAACATTTACATGATTACTAACGTGGGTCAATATATTTTATATATAGTATTTTGTATAATATCTGGTAAGAATCATGATGGTACTCCTTATATATACGATTCTGAAATAACGAGCAATGATAAAAATCTTATTAATGATCGTATCAAGTATGCATGTAAACAAATATTACACGGTCAATTAACTATGGCTCTGAGAATTAGAAATAAATTCATGTTTATAGGATCACCCATGTATTTATGGTTTAACGTAAACGGGTCACATGTATATCACGAAATATATGATCGTAATGTCGGTTTTCATAATAAAGAGATAGGTAGACTACTATACGCATTCATGTACTATCTATCTATAAGCGGTAGATTTTTGAATGATTTAGCACTATTAAAGTTTACGTATTTAGGAGAATCCTGGACATTTAGTTTGAGTGTTCCTGAATATATATTATATGGTTTAGGATATTCTGTTTTTGATACTATTGAAAAATTTAGCAATGATGCTATACTCGTTTATATTAGAACAAACAATAGAAATGGTTATGATTATGCAGAGTTTAATAAAAAAGGAATTGTTAAGGTGACAGAAGATAAACCCGATAACGATAAGCGAATTCATGCTATAAGACTCATCAACTATAGTAGTGATGTTCAACATATACATTTTGGGTTTAGAAATACGTTAATAATAGACAATGAATGTACTAATATTCAGTCGAGTGCTGAAAATGCAACTGATATAGGACATTATCAAGATAGCAAAATAAATATCGAA------------------------------------GATGATGAT------ATCATAGATGATGATGATGATGATGATGATGATGATGAT------------TATAATCCAAAACCTACTCCGATACCTGATCCTCATCCTAGACCACCATTTCCCAGACATGACTATCATAAGAGGCCGAAACTTCTTCCTGTAGAAGAGCCTGATCCTGTCAAAAAAGACGCGGATCGTATAAGACTTGATAATCATATATTAAACACATTGGATCATAATCTTAATTCCATCGGACATTATTGTTGTGATACAGTGGCAGTTGATAGGTTAGAACATCACATTGAAACATTGGGACAATATACAGTAATACTAGCAAGAAAGATAAATATGCAAACATTACTGTTCCCATGGCCATTACCTACTGTCCATCAACATGCGATAGATGGTAGTATTCCACCACATGGGAGATCTACGATCTTA
>ON853681
ATGGCGAACATTATAAATTTATGGAACGGAATTGTACCAATGGTTCAAGATGTTAATGTTGCGAGCATTACTGCGTTTAAATCTATGATAGATGAAACATGGGATAAAAAAATCGAAGCAAATACATGCATCAGTAGAAAACATAGAAACATTATTCACGAAGTTATTAGGGACTTTATGAAAGCATATCCTAAAATGGACGAGAATAGAAAATCTCCATTAGGAGCTCCAATGCAATGGCTAACACAATATTATATTTTAAAGAATGAATATCACAAGACCATGCTAGCATATGATGATGGATCATTAAATACAAAATTTAAAACATTAAACATTTACATGATTACTAACGTGGGTCAATATATTTTATATATAGTATTTTGTATAATATCTGGTAAGAATCATGATGGTACTCCTTATATATACGATTCTGAAATAACGAGCAATGATAAAAATCTTATTAATGATCGTATCAAGTATGCATGTAAACAAATATTACACGGTCAATTAACTATGGCTCTGAGAATTAGAAATAAATTCATGTTTATAGGATCACCCATGTATTTATGGTTTAACGTAAACGGGTCACATGTATATCACGAAATATATGATCGTAATGTCGGTTTTCATAATAAAGAGATAGGTAGACTACTATACGCATTCATGTACTATCTATCTATAAGCGGTAGATTTTTGAATGATTTAGCACTATTAAAGTTTACGTATTTAGGAGAATCCTGGACATTTAGTTTGAGTGTTCCTGAATATATATTATATGGTTTAGGATATTCTGTTTTTGATACTATTGAAAAATTTAGCAATGATGCTATACTCGTTTATATTAGAACAAACAATAGAAATGGTTATGATTATGCAGAGTTTAATAAAAAAGGAATTGTTAAGGTGACAGAAGATAAACCCGATAACGATAAGCGAATTCATGCTATAAGACTCATCAACTATAGTAGTGATGTTCAACATATACATTTTGGGTTTAGAAATACGTTAATAATAGACAATGAATGTACTAATATTCAGTCGAGTGCTGAAAATGCAACTGATATAGGACATTATCAAGATAGCAAAATAAATATCGAAGATGATGATATC------------------ATAGATGATGATGAT------GATGATGATGATGATGATGATGATGATGATTATGATGATGATGATGAT---TATAATCCAAAACCTACTCCGATACCTGATCCTCATCCTAGACCACCATTTCCCAGACATGACTATCATAAGAGGCCGAAACTTCTTCCTGTAGAAGAGCCTGATCCTGTCAAAAAAGACGCGGATCGTATAAGACTTGATAATCATATATTAAACACATTGGATCATAATCTTAATTCCATCGGACATTATTGTTGTGATACAGTGGCAGTTGATAGGTTAGAACATCACATTGAAACATTGGGACAATATACAGTAATACTAGCAAGAAAGATAAATATGCAAACATTACTGTTCCCATGGCCATTACCTACTGTCCATCAACATGCGATAGATGGTAGTATTCCACCACATGGGAGATCTACGATCTTA
>DQ011156
ATGGCGAACATTATAAATTTATGGAACGGAATTGTACCAACGGTTCAAGATGTTAATGTTGCGAGCATTACTGCGTTTAAATCTATGATAGATGAAACATGGGATAAAAAAATCGAAGCAAATACATGCATCAGTAGAAAACATAGAAACATCATTCACGAAGTTATTAGGGACTTTATGAAAGCATATCCTAAAATGGACGAGAATAGAAAATCTCCATTAGGAGCTCCAATGCAATGGCTAACACAATATTATATTTTAAAGAATGAATATCACAAGACCATGCTAGCATATGATGATGGATCATTAAATACAAAATTTAAAACATTAAACATTTACATGATTACTAACGTGGGTCAATATATTTTATATATAGTATTTTGTATAATATCTGGTAAGAATCATGATGGTACTCCTTATATATACGATTCTGAAATAACGAGCAATGATAAAAATCTTATTAATGATCGTATCAAGTATGCATGTAAACAAATATTACACGGTCAATTAACTATGGCTCTGAGAATTAGAAATAAATTCATGTTTATAGGATCACCCATGTATTTATGGTTTAACGTAAACGGGTCACATGTATATCACGAAATATATGATCGTAATGTCGGTTTTCATAATAAAGAGATAGGTAGACTACTATACGCATTCATGTACTATCTATCTATAAGCGGTAGATTTTTGAATGATTTAGCACTATTAAAGTTTACGTATTTAGGAGAATCCTGGACATTTAGTTTGAGTGTTCCTGAATATATATTATATGGTTTAGGATATTCTGTTTTCGATACTATTGAAAAATTTAGCAATGATGCTATACTCGTTTATATTAGAACAAACAATAGAAATGGTTATGATTATGCAGAGTTTAATAAAAAAGGAATTGTTAAGGTGACAGAAGATAAACCCGATAACGATAAGCGAATTCATGCTATAAGACTCATCAACTATAGTAGTGATGTTCAACACATACATTTTGGGTTTAGAAATACGTTAATAATAGACAATGAATGTGCTAATATTCAGTCGAGTGCTGAAAATGCAACTGATACAGGACATTATCAAGATAGCAAAATAAATATC------------------------------------------------------------GATGATGATGATGATGATGATGATGATGATGATGATGATGAT---TATAATCCAAAACCCACTCCGATACCTGATCCTCATCCTAGACCACCATTTCCCAGACATGACTATTATAAGAGGCCGAAACTTCTTCCTGTAGAAGAGCCTGATCCTGTCAAAAAAGACGCGGATCGTATAAGACTTGATAATCATATATTAAACACATTGGATCATAATCTTAATTCCATCGGACATTATTGTTGTGATACAGTGGCAGTTGATAGGTTAGAACATCACATTGAAACATTGGGACAATATACAGTAATACTAGCAAGAAAGATAAATATGCAAACATTACTGTTCCCATGGCCATTACCTACTGTCCATCAACATGCGATAGATGGTAGTATTCCACCACATGGGAGATCTACGATCTTA
>KP849471
ATGGCGAACATTATAAATTTATGGAACGGAATTGTACCAACGGTTCAAGATGTTAATGTTGCGAGCATTACTGCGTTTAAATCTATGATAGATGAAACATGGGATAAAAAAATCGAAGCAAATACATGCATCAGTAGAAAACATAGAAACATTATTCACGAAGTTATTAGGGACTTTATGAAAGCATATCCTAAAATGGACGAGAATAGAAAATCTCCATTAGGAGCTCCAATGCAATGGCTAACACAATATTATATTTTAAAGAATGAATATCACAAGACCATGCTAGCGTATGATGATGGATCATTAAATACAAAATTTAAAACATTAAACATTTACATGATTACTAACGTGGGTCAATATATTTTATATATAGTATTTTGTATAATATCTGGTAAGAATCATGATGGTACTCCTTATATATACGATTCTGAAATAACGAGCAATGATAAAAATCTTATTAATGATCGTATCAAGTATGCATGTAAACAAATATTACACGGTCAATTAACTATGGCTCTGAGAATTAGAAATAAATTCATGTTTATAGGATCACCCATGTATTTATGGTTTAACGTAAACGGGTCACATGTATATCACGAAATATATGATCGTAATGTCGGTTTTCATAATAAAGAGATCGGTAGACTACTATACGCATTCATGTACTATCTATCTATAAGCGGTAGATTTTTGAATGATTTAGCACTATTAAAGTTTACGTATTTAGGAGAATCCTGGACATTTAGTTTGAGTGTTCCTGAATATATATTATATGGTTTAGGATATTCTGTTTTCGATACGATTGAAAAATTTAGCAATGATGCTATACTCGTTTATATTAGAACAAACAATAGAAATGGTTATGATTATGCAGAGTTTAATAAAAAAGGAATTGTTAAGGTGACAGAAGATAAACCCGATAACGATAAGCGAATTCATGCTATAAGACTCATCAACTATAGTAGTGATGTTCAACACATACATTTTGGGTTTAGAAATACGTTAATAATAGACAATGAATGTACTAATATTCAGTCGAGTGCTGAAAATGCAACTGATACAGGACATCATCAAGATAGCAAAATAAATATCGAAGATGATGATGATGATATCATA---------GATGATGATGATGAT------GATGATGATGATGATGATGATGATGATGATGATGATGATGATGATGAT---TATAATCCAAAACCCACTCCGATACCGGATCCTCATCCTAGACCACCATTTCCCAGACATGACTATCATAAGAGGCCGAAACTTCTTCCTGTAGAAGAGCCTGATCCTGTCAAAAAAGACGCTGATCGTATAAGACTTGATAATCATATATTAAACACATTGGATCATAATCTTAATTCCATCGGACATTATTGTTGTGATACAGTGGCAGTTGATAGGTTAGAACATCACATTGAAACATTGGGACAATATACAGTAATACTAGCAAGAAAGATAAATATGCAAACATTACTGTTCCCATGGCCATTACCTACTGTCCATCCACATGCGATAGATGGTAGTATTCCACCACATGGGAGATCTACGATCTTA
>ON674051
ATGGCGAACATTATAAATTTATGGAACGGAATTGTACCAATGGTTCAAGATGTTAATGTTGCGAGCATTACTGCGTTTAAATCTATGATAGATGAAACATGGGATAAAAAAATCGAAGCAAATACATGCATCAGTAGAAAACATAGAAACATTATTCACGAAGTTATTAGGGACTTTATGAAAGCATATCCTAAAATGGACGAGAATAGAAAATCTCCATTAGGAGCTCCAATGCAATGGCTAACACAATATTATATTTTAAAGAATGAATATCACAAGACCATGCTAGCATATGATGATGGATCATTAAATACAAAATTTAAAACATTAAACATTTACATGATTACTAACGTGGGTCAATATATTTTATATATAGTATTTTGTATAATATCTGGTAAGAATCATGATGGTACTCCTTATATATACGATTCTGAAATAACGAGCAATGATAAAAATCTTATTAATGATCGTATCAAGTATGCATGTAAACAAATATTACACGGTCAATTAACTATGGCTCTGAGAATTAGAAATAAATTCATGTTTATAGGATCACCCATGTATTTATGGTTTAACGTAAACGGGTCACATGTATATCACGAAATATATGATCGTAATGTCGGTTTTCATAATAAAGAGATAGGTAGACTACTATACGCATTCATGTACTATCTATCTATAAGCGGTAGATTTTTGAATGATTTAGCACTATTAAAGTTTACGTATTTAGGAGAATCCTGGACATTTAGTTTGAGTGTTCCTGAATATATATTATATGGTTTAGGATATTCTGTTTTTGATACTATTGAAAAATTTAGCAATGATGCTATACTCGTTTATATTAGAACAAACAATAGAAATGGTTATGATTATGCAGAGTTTAATAAAAAAGGAATTGTTAAGGTGACAGAAGATAAACCCGATAACGATAAGCGAATTCATGCTATAAGACTCATCAACTATAGTAGTGATGTTCAACATATACATTTTGGGTTTAGAAATACGTTAATAATAGACAATGAATGTACTAATATTCAGTCGAGTGCTGAAAATGCAACTGATATAGGACATTATCAAGATAGCAAAATAAATATCGAA------------------------------------GATGATGAT------ATCATAGATGATGATGATGATGATGATGATGATGAT---------------TATAATCCAAAACCTACTCCGATACCTGATCCTCATCCTAGACCACCATTTCCCAGACATGACTATCATAAGAGGCCGAAACTTCTTCCTGTAGAAGAGCCTGATCCTGTCAAAAAAGACGCGGATCGTATAAGACTTGATAATCATATATTAAACACATTGGATCATAATCTTAATTCCATCGGACATTATTGTTGTGATACAGTGGCAGTTGATAGGTTAGAACATCACATTGAAACATTGGGACAATATACAGTAATACTAGCAAGAAAGATAAATATGCAAACATTACTGTTCCCATGGCCATTACCTACTGTCCATCAACATGCGATAGATGGTAGTATTCCACCACATGGGAGATCTACGATCTTA
>ON637939
ATGGCGAACATTATAAATTTATGGAACGGAATTGTACCAATGGTTCAAGATGTTAATGTTGCGAGCATTACTGCGTTTAAATCTATGATAGATGAAACATGGGATAAAAAAATCGAAGCAAATACATGCATCAGTAGAAAACATAGAAACATTATTCACGAAGTTATTAGGGACTTTATGAAAGCATATCCTAAAATGGACGAGAATAGAAAATCTCCATTAGGAGCTCCAATGCAATGGCTAACACAATATTATATTTTAAAGAATGAATATCACAAGACCATGCTAGCATATGATGATGGATCATTAAATACAAAATTTAAAACATTAAACATTTACATGATTACTAACGTGGGTCAATATATTTTATATATAGTATTTTGTATAATATCTGGTAAGAATCATGATGGTACTCCTTATATATACGATTCTGAAATAACGAGCAATGATAAAAATCTTATTAATGATCGTATCAAGTATGCATGTAAACAAATATTACACGGTCAATTAACTATGGCTCTGAGAATTAGAAATAAATTCATGTTTATAGGATCACCCATGTATTTATGGTTTAACGTAAACGGGTCACATGTATATCACGAAATATATGATCGTAATGTCGGTTTTCATAATAAAGAGATAGGTAGACTACTATACGCATTCATGTACTATCTATCTATAAGCGGTAGATTTTTGAATGATTTAGCACTATTAAAGTTTACGTATTTAGGAGAATCCTGGACATTTAGTTTGAGTGTTCCTGAATATATATTATATGGTTTAGGATATTCTGTTTTTGATACTATTGAAAAATTTAGCAATGATGCTATACTCGTTTATATTAGAACAAACAATAGAAATGGTTATGATTATGCAGAGTTTAATAAAAAAGGAATTGTTAAGGTGACAGAAGATAAACCCGATAACGATAAGCGAATTCATGCTATAAGACTCATCAACTATAGTAGTGATGTTCAACATATACATTTTGGGTTTAGAAATACGTTAATAATAGACAATGAATGTACTAATATTCAGTCGAGTGCTGAAAATGCAACTGATATAGGACATTATCAAGATAGCAAAATAAATATCGAA------------------------------------GATGATGAT------ATCATAGATGATGATGATGATGATGATGATGATGATTATAATCCAAAA---TATAATCCAAAACCTACTCCGATACCTGATCCTCATCCTAGACCACCATTTCCCAGACATGACTATCATAAGAGGCCGAAACTTCTTCCTGTAGAAGAGCCTGATCCTGTCAAAAAAGACGCGGATCGTATAAGACTTGATAATCATATATTAAACACATTGGATCATAATCTTAATTCCATCGGACATTATTGTTGTGATACAGTGGCAGTTGATAGGTTAGAACATCACATTGAAACATTGGGACAATATACAGTAATACTAGCAAGAAAGATAAATATGCAAACATTACTGTTCCCATGGCCATTACCTACTGTCCATCAACATGCGATAGATGGTAGTATTCCACCACATGGGAGATCTACGATCTTA
>JX878428
ATGGCGAACATTATAAATTTATGGAACGGAATTGTACCAACGGTTCAAGATGTTAATGTTGCGAGCATTACTGCGTTTAAATCTATGATAGATGAAACATGGGATAAAAAAATCGAAGCAAATACATGCATCAGTAGAAAACATAGAAACATTATTCACGAAGTTATTAGGGACTTTATGAAAGCATATCCTAAAATGGACGAGAATAGAAAATCTCCATTAGGAGCTCCAATGCAATGGCTAACACAATATTATATTTTAAAGAATGAATATCACAAGACCATGCTAGCGTATGATGATGGATCATTAAATACAAAATTTAAAACATTAAACATTTACATGATTACTAACGTGGGTCAATATATTTTATATATAGTATTTTGTATAATATCTGGTAAGAATCATGATGGTACTCCTTATATATACGATTCTGAAATAACGAGCAATGATAAAAATCTTATTAATGATCGTATCAAGTATGCATGTAAACAAATATTACACGGTCAATTAACTATGGCTCTGAGAATTAGAAATAAATTCATGTTTATAGGATCACCCATGTATTTATGGTTTAACGTAAACGGGTCACATGTATATCACGAAATATATGATCGTAATGTCGGTTTTCATAATAAAGAGATCGGTAGACTACTATACGCATTCATGTACTATCTATCTATAAGCGGTAGATTTTTGAATGATTTAGCACTATTAAAGTTTACGTATTTAGGAGAATCCTGGACATTTAGTTTGAGTGTTCCTGAATATATATTATATGGTTTAGGATATTCTGTTTTCGATACGATTGAAAAATTTAGCAATGATGCTATACTCGTTTATATTAGAACAAACAATAGAAATGGTTATGATTATGCAGAGTTTAATAAAAAAGGAATTGTTAAGGTGACAGAAGATAAACCCGATAACGATAAGCGAATTCATGCTATAAGACTCATCAACTATAGTAGTGATGTTCAACACATACATTTTGGGTTTAGAAATACGTTAATAATAGACAATGAATGTACTAATATTCAGTCGAGTGCTGAAAATGCAACTGATACAGGACATCATCAAGATAGCAAAATAAATATCGAAGATGATGATGATGATGATATC------ATAGATGATGATGATGAT------GATGATGATGATGATGATGATGATGATGATGATGATGATGATGATGAT---TATAATCCAAAACTCACTCCGATACCGGATCCTCATCCTAGACCACCATTTCCCAGACATGACTATCATAAGAGGCCGAAACTTCTTCCTGTAGAAGAGCCTGATCCTGTCAAAAAAGACGCTGATCGTATAAGACTTGATAATCATATATTAAACACATTGGATCATAATCTTAATTCCATCGGACATTATTGTTGTGATACAGTGGCAGTTGATAGGTTAGAACATCACATTGAAACATTGGGACAATATACAGTAATACTAGCAAGAAAGATAAATATGCAAACATTACTGTTCCCATGGCCATTACCTACTGTCCATCCACATGCGATAGATGGTAGTATTCCACCACATGGGAGATCTACGATCTTA
>JX878427
ATGGCGAACATTATAAATTTATGGAACGGAATTGTACCAACGGTTCAAGATGTTAATGTTGCGAGCATTACTGCGTTTAAATCTATGATAGATGAAACATGGGATAAAAAAATCGAAGCAAATACATGCATCAGTAGAAAACATAGAAACATTATTCACGAAGTTATTAGGGACTTTATGAAAGCATATCCTAAAATGGACGAGAATAGAAAATCTCCATTAGGAGCTCCAATGCAATGGCTAACACAATATTATATTTTAAAGAATGAATATCACAAGACCATGCTAGCGTATGATGATGGATCATTAAATACAAAATTTAAAACATTAAACATTTACATGATTACTAACGTGGGTCAATATATTTTATATATAGTATTTTGTATAATATCTGGTAAGAATCATGATGGTACTCCTTATATATACGATTCTGAAATAACGAGCAATGATAAAAATCTTATTAATGATCGTATCAAGTATGCATGTAAACAAATATTACACGGTCAATTAACTATGGCTCTGAGAATTAGAAATAAATTCATGTTTATAGGATCACCCATGTATTTATGGTTTAACGTAAACGGGTCACATGTATATCACGAAATATATGATCGTAATGTCGGTTTTCATAATAAAGAGATCGGTAGACTACTATACGCATTCATGTACTATCTATCTATAAGCGGTAGATTTTTGAATGATTTAGCACTATTAAAGTTTACGTATTTAGGAGAATCCTGGACATTTAGTTTGAGTGTTCCTGAATATATATTATATGGTTTAGGATATTCTGTTTTCGATACGATTGAAAAATTTAGCAATGATGCTATACTCGTTTATATTAGAACAAACAATAGAAATGGTTATGATTATGCAGAGTTTAATAAAAAAGGAATTGTTAAGGTGACAGAAGATAAACCCGATAACGATAAGCGAATTCATGCTATAAGACTCATCAACTATAGTAGTGATGTTCAACACATACATTTTGGGTTTAGAAATACGTTAATAATAGACAATGAATGTACTAATATTCAGTCGAGTGCTGAAAATGCAACTGATACAGGACATCATCAAGATAGCAAAATAAATATCGAAGATGATGATGATGATGATATC------ATAGATGATGATGATGAT------GATGATGATGATGATGATGTTGATGATGATGATGATGATGATGATGAT---TATAATCCAAAACTCACTCCGATACCGGATCCTCATCCTAGACCACCATTTCCCAGACATGACTATCATAAGAGGCCGAAACTTCTTCCTGTAGAAGAGCCTGATCCTGTCAAAAAAGACGCTGATCGTATAAGACTTGATAATCATATATTAAACACATTGGATCATAATCTTAATTCCATCGGACATTATTGTTGTGATACAGTGGCAGTTGATAGGTTAGAACATCACATTGAAACATTGGGACAATATACAGTAATACTAGCAAGAAAGATAAATATGCAAACATTACTGTTCCCATGGCCATTACCTACTGTCCATCCACATGCGATAGATGGTAGTATTCCACCACATGGGAGATCTACGATCTTA
>DQ011154
ATGGCGAACATTATAAATTTATGGAACGGAATTGTACCAACGGTTCAAGATGTTAATGTTGCGAGCATTACTGCGTTTAAATCTATGATAGATGAAACATGGGATAAAAAAATCGAAGCAAATACATGCATCAGTAGAAAACATAGAAACATTATTCACGAAGTTATTAGGGACTTTATGAAAGCATATCCTAAAATGGACGAGAATAGAAAATCTCCATTAGGAGCTCCAATGCAATGGCTAACACAATATTATATTTTAAAGAATGAATATCACAAGACCATGCTAGCGTATGATGATGGATCATTAAATACAAAATTTAAAACATTAAACATTTACATGATTACTAACGTGGGTCAATATATTTTATATATAGTATTTTGTATAATATCTGGTAAGAATCATGATGGTACTCCTTATATATACGATTCTGAAATAACGAGCAATGATAAAAATCTTATTAATGATCGTATCAAGTATGCATGTAAACAAATATTACACGGTCAATTAACTATGGCTCTGAGAATTAGAAATAAATTCATGTTTATAGGATCACCCATGTATTTATGGTTTAACGTAAACGGGTCACATGTATATCACGAAATATATGATCATAATGTCGGTTTTCATAATAAAGAGATCGGTAGACTACTATACGCATTCATGTACTATCTATCTATAAGCGGTAGATTTTTGAATGATTTAGCACTATTAAAGTTTACGTATTTAGGAGAATCCTGGACATTTAGTTTGAGTGTTCCTGAATATATATTATATGGTTTAGGATATTCTGTTTTCGATACGATTGAAAAATTTAGCAATGATGCTATACTCGTTTATATTAGAACAAACAATAGAAATGGTTATGATTATGCAGAGTTTAATAAAAAAGGAATTGTTAAGGTGACAGAAGATAAACCCGATAACGATAAGCGAATTCATGCTATAAGACTCATCAACTATAGTAGTGATGTTCAACACATACATTTTGGGTTTAGAAATACGTTAATAATAGACAATGAATGTACTAATATTCAGTCGAGTGCTGAAAATGCAACTGATACAGGACATCATCAAGATAGCAAAATAAATATCGAAGATGATGATGATGATGATATC------ATAGATGATGATGATGAT------GATGATGATGATGATGATGTTGATGATGATGATGATGATGATGATGAT---TATAATCCAAAACCCACTCCGATACCGGATCCTCATCCTAGACCACCATTTCCCAGACATGACTATCATAAGAGGCCGAAACTTCTTCCTGTAGAAGAGCCTGATCCTGTCAAAAAAGACGCTGATCGTATAAGACTTGATAATCATATATTAAACACATTGGATCATAATCTTAATTCCATCGGACATTATTGTTGTGATACAGTGGCAGTTGATAGGTTAGAACATCACATTGAAACATTGGGACAATATACAGTAATACTAGCAAGAAAGATAAATATGCAAACATTACTGTTCCCATGGCCATTACCTACTGTCCATCCACATGCGATAGATGGTAGTATTCCACCACATGGGAGATCTACGATCTTA
>KP849470
ATGGCGAACATTATAAATTTATGGAACGGAATTGTACCAACGGTTCAAGATGTTAATGTTGCGAGCATTACTGCGTTTAAATCTATGATAGATGAAACATGGGATAAAAAAATCGAAGCAAATACATGCATCAGTAGAAAACATAGAAACATCATTCACGAAGTTATTAGGGACTTTATGAAAGCATATCCTAAAATGGACGAGAATAGAAAATCTCCATTAGGAGCTCCAATGCAATGGCTAACACAATATTATATTTTAAAGAATGAATATCACAAGACCATGCTAGCATATGATGATGGATCATTAAATACAAAATTTAAAACATTAAACATTTACATGATTACTAACGTGGGTCAATATATTTTATATATAGTATTTTGTATAATATCTGGTAAGAATCATGATGGTACTCCTTATATATACGATTCTGAAATAACGAGCAATGATAAAAATCTTATTAATGATCGTATCAAGTATGCATGTAAACAAATATTACACGGTCAATTAACTATGGCTCTGAGAATTAGAAATAAATTCATGTTTATAGGATCACCCATGTATTTATGGTTTAACGTAAACGGGTCACATGTATATCACGAAATATATGATCGTAATGTCGGTTTTCATAATAAAGAGATAGGTAGACTACTATACGCATTCATGTACTATCTATCTATAAGCGGTAGATTTTTGAATGATTTAGCACTATTAAAGTTTACGTATTTAGGAGAATCCTGGACATTTAGTTTGAGTGTTCCTGAATATATATTATATGGTTTAGGATATTCTGTTTTCGATACTATTGAAAAATTTAGCAATGATGCTATACTCGTTTATATTAGAACAAACAATAGAAATGGTTATGATTATGCAGAGTTTAATAAAAAAGGAATTGTTAAGGTGACAGAAGATAAACCCGATAACGATAAGCGAATTCATGCTATAAGACTCATCAACTATAGTAGTGATGTTCAACACATACATTTTGGGTTTAGAAATACGTTAATAATAGACAATGAATGTGCTAATATTCAGTCGAGTGCTGAAAATGCAACTGATACAGGACATTATCAAGATAGCAAAATAAATATT---------------------------------------------------------------GATGATGATGATGATGATGATGATGATGATGATGATGAT---TATAATCCAAAACCCACTCCGATACCTGATCCTCATCCTAGACCACCATTTCCCAGACATGACTATTATAAGAGGCCGAAACTTCTTCCTGTAGAAGAGCCTGATCCTGTCAAAAAAGACGCGGATCGTATAAGACTTGATAATCATATATTAAACACATTGGATCATAATCTTAATTCCATCGGACATTATTGTTGTGATACAGTGGCAGTTGATAGGTTAGAACATCACATTGAAACATTGGGACAATATACAGTAATACTAGCAAGAAAGATAAATATGCAAACATTACTGTTCCCATGGCCATTACCTACTGTCCATCAACATGCGATAGATGGTAGTATTCCACCACATGGGAGATCTACGATCTTA
>ON853657
ATGGCGAACATTATAAATTTATGGAACGGAATTGTACCAATGGTTCAAGATGTTAATGTTGCGAGCATTACTGCGTTTAAATCTATGATAGATGAAACATGGGATAAAAAAATCGAAGCAAATACATGCATCAGTAGAAAACATAGAAACATTATTCACGAAGTTATTAGGGACTTTATGAAAGCATATCCTAAAATGGACGAGAATAGAAAATCTCCATTAGGAGCTCCAATGCAATGGCTAACACAATATTATATTTTAAAGAATGAATATCACAAGACCATGCTAGCATATGATGATGGATCATTAAATACAAAATTTAAAACATTAAACATTTACATGATTACTAACGTGGGTCAATATATTTTATATATAGTATTTTGTATAATATCTGGTAAGAATCATGATGGTACTCCTTATATATACGATTCTGAAATAACGAGCAATGATAAAAATCTTATTAATGATCGTATCAAGTATGCATGTAAACAAATATTACACGGTCAATTAACTATGGCTCTGAGAATTAGAAATAAATTCATGTTTATAGGATCACCCATGTATTTATGGTTTAACGTAAACGGGTCACATGTATATCACGAAATATATGATCGTAATGTCGGTTTTCATAATAAAGAGATAGGTAGACTACTATACGCATTCATGTACTATCTATCTATAAGCGGTAGATTTTTGAATGATTTAGCACTATTAAAGTTTACGTATTTAGGAGAATCCTGGACATTTAGTTTGAGTGTTCCTGAATATATATTATATGGTTTAGGATATTCTGTTTTTGATACTATTGAAAAATTTAGCAATGATGCTATACTCGTTTATATTAGAACAAACAATAGAAATGGTTATGATTATGCAGAGTTTAATAAAAAAGGAATTGTTAAGGTGACAGAAGATAAACCCGATAACGATAAGCGAATTCATGCTATAAGACTCATCAACTATAGTAGTGATGTTCAACATATACATTTTGGGTTTAGAAATACGTTAATAATAGACAATGAATGTACTAATATTCAGTCGAGTGCTGAAAATGCAACTGATATAGGACATTATCAAGATAGCAAAATAAATATCGAA------------------------------------GATGATGAT------ATCATTGATGATGATGATGATGATGATTATGATGATGATGATGATGAT---TATAATCCAAAACCTACTCCGATACCTGATCCTCATCCTAGACCACCATTTCCCAGACATGACTATCATAAGAGGCCGAAACTTCTTCCTGTAGAAGAGCCTGATCCTGTCAAAAAAGACGCGGATCGTATAAGACTTGATAATCATATATTAAACACATTGGATCATAATCTTAATTCCATCGGACATTATTGTTGTGATACAGTGGCAGTTGATAGGTTAGAACATCACATTGAAACATTGGGACAATATACAGTAATACTAGCAAGAAAGATAAATATGCAAACATTACTGTTCCCATGGCCATTACCTACTGTCCATCAACATGCGATAGATGGTAGTATTCCACCACATGGGAGATCTACGATCTTA
>JX878408
ATGGCGAACATTATAAATTTATGGAACGGAATTGTACCAACGGTTCAAGATGTTAATGTTGCGAGCATTACTGCGTTTAAATCTATGATAGATGAAACATGGGATAAAAAAATCGAAGCAAATACATGCATCAGTAGAAAACATAGAAACATTATTCACGAAGTTATTAGGGACTTTATGAAAGCATATCCTAAAATGGACGAGAATAGAAAATCTCCATTAGGAGCTCCAATGCAATGGCTAACACAATATTATATTTTAAAGAATGAATATCACAAGACCATGCTAGCGTATGATGATGGATCATTAAATACAAAATTTAAAACATTAAACATTTACATGATTACTAACGTGGGTCAATATATTTTATATATAGTATTTTGTATAATATCTGGTAAGAATCATGATGGTACTCCTTATATATACGATTCTGAAATAACGAGCAATGATAAAAATCTTATTAATGATCGTATCAAGTATGCATGTAAACAAATATTACACGGTCAATTAACTATGGCTCTGAGAATTAGAAATAAATTCATGTTTATAGGATCACCCATGTATTTATGGTTTAACGTAAACGGGTCACATGTATATCACGAAATATATGATCGTAATGTCGGTTTTCATAATAAAGAGATCGGTAGACTACTATACGCATTCATGTACTATCTATCTATAAGCGGTAGATTTTTGAATGATTTAGCACTATTAAAGTTTACGTATTTAGGAGAATCCTGGACATTTAGTTTGAGTGTTCCTGAATATATATTATATGGTTTAGGATATTCTGTTTTCGATACGATTGAAAAATTTAGCAATGATGCTATACTCGTTTATATTAGAACAAACAATAGAAATGGTTATGATTATGCAGAGTTTAATAAAAAAGGAATTGTTAAGGTGACAGAAGATAAACCCGATAACGATAAGCGAATTCATGCTATAAGACTCATCAACTATAGTAGTGATGTTCAACACATACATTTTGGGTTTAGAAATACGTTAATAATAGACAATGAATGTACTAATATTCAGTCGAGTGCTGAAAATGCAACTGATACAGGACATCATCAAGATAGCAAAATAAATATCGAAGATGATGATGATGATATCATA---GATGATGATGATGATGATGAT------GATGATGATGATGATGATGATGATGATGATGATGATGATGATGATGAT---TATAATCCAAAACCCACTCCGATACCGGATCCTCATCCTAGACCACCATTTCCCAGACATGACTATCATAAGAGGCCGAAACTTCTTCCTGTAGAAGAGCCTGATCCTGTCAAAAAAGACGCTGATCGTATAAGACTTGATAATCATATATTAAACACATTGGATCATAATCTTAATTCCATCGGACATTATTGTTGTGATACAGTGGCAGTTGATAGGTTAGAACATCACATTGAAACATTGGGACAATATACAGTAATACTAGCAAGAAAGATAAATATGCAAACATTACTGTTCCCATGGCCATTACCTACTGTCCATCCACATGCGATAGATGGTAGTATTCCACCACATGGGAGATCTACGATCTTA
>JX878420
ATGGCGAACATTATAAATTTATGGAACGGAATTGTACCAACGGTTCAAGATGTTAATGTTGAGAGCATTACTGCGTTTAAATCTATGATAGATGAAACATGGGATAAAAAAATCGAAGCAAATACATGCATCAGTAGAAAACATAGAAACATTATTCACGAAGTTATTAGGGACTTTATGAAAGCATATCCTAAAATGGACGAGAATAGAAAATCTCCATTAGGAGCTCCAATGCAATGGCTAACACAATATTATATTTTAAAGAATGAATATCACAAGACCATGCTAGCGTATGATGATGGATCATTAAATACAAAATTTAAAACATTAAACATTTACATGATTACTAACGTGGGTCAATATATTTTATATATAGTATTTTGTATAATATCTGGTAAGAATCATGATGGTACTCCTTATATATACGATTCTGAAATAACGAGCAATGATAAAAATCTTATTAATGATCGTATCAAGTATGCATGTAAACAAATATTACACGGTCAATTAACTATGGCTCTGAGAATTAGAAATAAATTCATGTTTATAGGATCACCCATGTATTTATGGTTTAACGTAAACGGGTCACATGTATATCACGAAATATATGATCGTAATGTCGGTTTTCATAATAAAGAGATCGGTAGACTACTATACGCATTCATGTACTATCTATCTATAAGCGGTAGATTTTTGAATGATTTAGCACTATTAAAGTTTACGTATTTAGGAGAATCCTGGACATTTAGTTTGAGTGTTCCTGAATATATATTATATGGTTTAGGATATTCTGTTTTCGATACGATTGAAAAATTTAGCAATGATGCTATACTCGTTTATATTAGAACAAACAATAGAAATGGTTATGATTATGCAGAGTTTAATAAAAAAGGAATTGTTAAGGTGACAGAAGATAAACCCGATAACGATAAGCGAATTCATGCTATAAGACTCATCAACTATAGTAGTGATGTTCAACACATACATTTTGGGTTTAGAAATACGTTAATAATAGACAATGAATGTACTAATATTCAGTCGAGTGCTGAAAATGCAACTGATACAGGACATCATCAAGATAGCAAAATAAATATCGAAGATGATGATGATGATATCATA---GATGATGATGATGATGATGAT------GATGATGATGATGATGATGATGATGATGATGATGATGATGATGATGAT---TATAATCCAAAACCCACTCCGATACCGGATCCTCATCCTAGACCACCATTTCCCAGACATGACTATCATAAGAGGCCGAAACTTCTTCCTGTAGAAGAGCCTGATCCTGTCAAAAAAGACGCTGATCGTATAAGACTTGATAATCATATATTAAACACATTGGATCATAATCTTAATTCCATCGGACATTATTGTTGTGATACAGTGGCAGTTGATAGGTTAGAACATCACATTGAAACATTGGGACAATATACAGTAATACTAGCAAGAAAGATAAATATGCAAACATTACTGTTCCCATGGCCATTACCTACTGTCCATCCACATGCGATAGATGGTAGTATTCCACCACATGGGAGATCTACGATCTTA
>MN702453
ATGGCGAACATTATAAATTTATGGAACGGAATTGTACCAACGGTTCAAGATGTTAATGTTGCGAGCATTACTGCGTTTAAATCTATGATAGATGAAACATGGGATAAAAAAATCGAAGCAAATACATGCATCAGTAGAAAACATAGAAACATTATTCACGAAGTTATTAGGGACTTTATGAAAGCATATCCTAAAATGGACGAGAATAGAAAATCTCCATTAGGAGCTCCAATGCAATGGCTAACACAATATTATATTTTAAAGAATGAATATCACAAGACCATGCTAGCGTATGATGATGGATCATTAAATACAAAATTTAAAACATTAAACATTTACATGATTACTAACGTGGGTCAATATATTTTATATATAGTATTTTGTATAATATCTGGTAAGAATCATGATGGTACTCCTTATATATACGATTCTGAAATAACGAGCAATGATAAAAATCTTATTAATGATCGTATCAAGTATGCATGTAAACAAATATTACACGGTCAATTAACTATGGCTCTGAGAATTAGAAATAAATTCATGTTTATAGGATCACCCATGTATTTATGGTTTAACGTAAACGGGTCACATGTATATCACGAAATATATGATCATAATGTCGGTTTTCATAATAAAGAGATCGGTAGACTACTATACGCATTCATGTACTATCTATCTATAAGCGGTAGATTTTTGAATGATTTAGCACTATTAAAGTTTACGTATTTAGGAGAATCCTGGACATTTAGTTTGAGTGTTCCTGAATATATATTATATGGTTTAGGATATTCTGTTTTCGATACGATTGAAAAATTTAGCAATGATGCTATACTCGTTTATATTAGAACAAACAATAGAAATGGTTATGATTATGCAGAGTTTAATAAAAAAGGAATTGTTAAGGTGACAGAAGATAAACCCGATAACGATAAGCGAATTCATGCTATAAGACTCATCAACTATAGTAGTGATGTTCAACACATACATTTTGGGTTTAGAAATACGTTAATAATAGACAATGAATGTACTAATATTCAGTCGAGTGCTGAAAATGCAACTGATACAGGACATCATCAAGATAGCAAAATAAATATCGAAGATGATGATGATGATATCATA---GATGATGATGATGATGATGAT------GATGATGATGATGATGATGTTGATGATGATGATGATGATGATGATGAT---TATAATCCAAAACCCACTCCGATACCGGATCCTCATCCTAGACCACCATTTCCCAGACATGACTATCATAAGAGGCCGAAACTTCTTCCTGTAGAAGAGCCTGATCCTGTCAAAAAAGACGCTGATCGTATAAGACTTGATAATCATATATTAAACACATTGGATCATAATCTTAATTCCATCGGACATTATTGTTGTGATACAGTGGCAGTTGATAGGTTAGAACATCACATTGAAACATTGGGACAATATACAGTAATACTAGCAAGAAAGATAAATATGCAAACATTACTGTTCCCATGGCCATTACCTACTGTCCATCCACATGCGATAGATGGTAGTATTCCACCACATGGGAGATCTACGATCTTA
>NC_003310
ATGGCGAACATTATAAATTTATGGAACGGAATTGTACCAACGGTTCAAGATGTTAATGTTGCGAGCATTACTGCGTTTAAATCTATGATAGATGAAACATGGGATAAAAAAATCGAAGCAAATACATGCATCAGTAGAAAACATAGAAACATTATTCACGAAGTTATTAGGGACTTTATGAAAGCATATCCTAAAATGGACGAGAATAGAAAATCTCCATTAGGAGCTCCAATGCAATGGCTAACACAATATTATATTTTAAAGAATGAATATCACAAGACCATGCTAGCGTATGATGATGGATCATTAAATACAAAATTTAAAACATTAAACATTTACATGATTACTAACGTGGGTCAATATATTTTATATATAGTATTTTGTATAATATCTGGTAAGAATCATGATGGTACTCCTTATATATACGATTCTGAAATAACGAGCAATGATAAAAATCTTATTAATGATCGTATCAAGTATGCATGTAAACAAATATTACACGGTCAATTAACTATGGCTCTGAGAATTAGAAATAAATTCATGTTTATAGGATCACCCATGTATTTATGGTTTAACGTAAACGGGTCACATGTATATCACGAAATATATGATCGTAATGTCGGTTTTCATAATAAAGAGATCGGTAGACTACTATACGCATTCATGTACTATCTATCTATAAGCGGTAGATTTTTGAATGATTTAGCACTATTAAAGTTTACGTATTTAGGAGAATCCTGGACATTTAGTTTGAGTGTTCCTGAATATATATTATATGGTTTAGGATATTCTGTTTTCGATACGATTGAAAAATTTAGCAATGATGCTATACTCGTTTATATTAGAACAAACAATAGAAATGGTTATGATTATGCAGAGTTTAATAAAAAAGGAATTGTTAAGGTGACAGAAGATAAACCCGATAACGATAAGCGAATTCATGCTATAAGACTCATCAACTATAGTAGTGATGTTCAACACATACATTTTGGGTTTAGAAATACGTTAATAATAGACAATGAATGTACTAGTATTCAGTCGAGTGCTGAAAATGCAACTGATACAGGACATCATCAAGATAGCAAAATAAATATCGAAGATGATGATGATGATATCATA---GATGATGATGATGATGATGAT------GATGATGATGATGATGATGATGATGATGATGATGATGATGATGATGAT---TATAATCCAAAACCCACTCCGATACCGGATCCTCATCCTAGACCACCATTTCCCAGACATGACTATCATAAGAGGCCGAAACTTCTTCCTGTAGAAGAGCCTGATCCTGTCAAAAAAGACGCTGATCGTATAAGACTTGATAATCATATATTAAACACATTGGATCATAATCTTAATTCCATCGGACATTATTGTTGTGATACAGTGGCAGTTGATAGGTTAGAACATCACATTGAAACATTGGGACAATATACAGTAATACTAGCAAGAAAGATAAATATGCAAACATTACTGTTCCCATGGCCATTACCTACTGTCCATCCACATGCGATAGATGGTAGTATTCCACCACATGGGAGATCTACGATCTTA
>KJ642619
ATGGCGAACATTATAAATTTATGGAACGGAATTGTACCAACGGTTCAAGATGTTAATGTTGCGAGCATTACTGCGTTTAAATCTATGATAGATGAAACATGGGATAAAAAAATCGAAGCAAATACATGCATCAGTAGAAAACATAGAAACATTATTCACGAAGTTATTAGGGACTTTATGAAAGCATATCCTAAAATGGACGAGAATAGAAAATCTCCATTAGGAGCTCCAATGCAATGGCTAACACAATATTATATTTTAAAGAATGAATATCACAAGACCATGCTAGCGTATGATGATGGATCATTAAATACAAAATTTAAAACATTAAACATTTACATGATTACTAACGTGGGTCAATATATTTTATATATAGTATTTTGTATAATATCTGGTAAGAATCATGATGGTACTCCTTATATATACGATTCTGAAATAACGAGCAATGATAAAAATCTTATTAATGATCGTATCAAGTATGCATGTAAACAAATATTACACGGTCAATTAACTATGGCTCTGAGAATTAGAAATAAATTCATGTTTATAGGATCACCCATGTATTTATGGTTTAACGTAAACGGGTCACATGTATATCACGAAATATATGATCGTAATGTCGGTTTTCATAATAAAGAGATCGGTAGACTACTATACGCATTCATGTACTATCTATCTATAAGCGGTAGATTTTTGAATGATTTAGCACTATTAAAGTTTACGTATTTAGGAGAATCCTGGACATTTAGTTTGAGTGTTCCTGAATATATATTATATGGTTTAGGATATTCTGTTTTCGATACGATTGAAAAATTTAGCAATGATGCTATACTCGTTTATATTAGAACAAACAATAGAAATGGTTATGATTATGCAGAGTTTAATAAAAAAGGAATTGTTAAGGTGACAGAAGATAAACCCGATAACGATAAGCGAATTCATGCTATAAGACTCATCAACTATAGTAGTGATGTTCAACACATACATTTTGGGTTTAGAAATACGTTAATAATAGACAATGAATGTACTAATATTCAGTCGAGTGCTGAAAATGCAACTGATACAGGACATCATCAAGATAGCAAAATAAATATCGAA------------------------------------GATGATGAT------GATATCATAGATGATGATGATGATGATGATGAT------------------TATAATCCAAAACCCACTCCGATACCGGATCCTCATCCTAGACCACCATTTCCCAGACATGACTATCATAAGAGGCCGAAACTTCTTCCTGTAGAAGAGCCTGATCCTGTCAAAAAAGACGCTGATCGTATAAGACTTGATAATCATATATTAAACACATTGGATCATAATCTTAATTCCATCGGACATTATTGTTGTGATACAGTGGCAGTTGATAGGTTAGAACATCACATTGAAACATTGGGACAATATACAGTAATACTAGCAAGAAAGATAAATATGCAAACATTACTGTTCCCATGGCCATTACCTACTGTCCATCCACATGCGATAGATGGTAGTATTCCACCACATGGGAGATCTACGATCTTA
>MN702446
ATGGCGAACATTATAAATTTATGGAACGGAATTGTACCAACGGTTCAAGATGTTAATGTTGCGAGCATTACTGCGTTTAAATCTATGATAGATGAAACATGGGATAAAAAAATCGAAGCAAATACATGCATCAGTAGAAAACATAGAAACATTATTCACGAAGTTATTAGGGACTTTATGAAAGCATATCCTAAAATGGACGAGAATAGAAAATCTCCATTAGGAGCTCCAATGCAATGGCTAACACAATATTATATTTTAAAGAATGAATATCACAAGACCATGCTAGCGTATGATGATGGATCATTAAATACAAAATTTAAAACATTAAACATTTACATGATTACTAACGTGGGTCAATATATTTTATATATAGTATTTTGTATAATATCTGGTAAGAATCATGATGGTACTCCTTATATATACGATTCTGAAATAACGAGCAATGATAAAAATCTTATTAATGATCGTATCAAGTATGCATGTAAACAAATATTACACGGTCAATTAACTATGGCTCTGAGAATTAGAAATAAATTCATGTTTATAGGATCACCCATGTATTTATGGTTTAACGTAAACGGGTCACATGTATATCACGAAATATATGATCGTAATGTCGGTTTTCATAATAAAGAGATCGGTAGACTACTATACGCATTCATGTACTATCTATCTATAAGCGGTAGATTTTTGAATGATTTAGCACTATTAAAGTTTACGTATTTAGGAGAATCCTGGACATTTAGTTTGAGTGTTCCTGAATATATATTATATGGTTTAGGATATTCTGTTTTCGATACGATTGAAAAATTTAGCAATGATGCTATACTCGTTTATATTAGAACAAACAATAGAAATGGTTATGATTATGCAGAGTTTAATAAAAAAGGAATTGTTAAGGTGACAGAAGATAAACCCGATAACGATAAGCGAATTCATGCTATAAGACTCATCAACTATAGTAGTGATGTTCAACACATACATTTTGGGTTTAGAAATACGTTAATAATAGACAATGAATGTACTAATATTCAGTCGAGTGCTGAAAATGCAACTGATACAGGACATCATCAAGATAGCAAAATAAATATCGAAGATGATGATGATGATATCATAGATGATGATGATGATGATGATGAT------GATGATGATGATGATGATGATGATGATGATGATGATGATGATGATGAT---TATAATCCAAAACCCACTCCGATACCGGATCCTCATCCTAGACCACCATTTCCCAGACATGACTATCATAAGAGGCCGAAACTTCTTCCTGTAGAAGAGCCTGATCCTGTCAAAAAAGACGCTGATCGTATAAGACTTGATAATCATATATTAAACACATTGGATCATAATCTTAATTCCATCGGACATTATTGTTGTGATACAGTGGCAGTTGATAGGTTAGAACATCACATTGAAACATTGGGACAATATACAGTAATACTAGCAAGAAAGATAAATATGCAAACATTACTGTTCCCATGGCCATTACCTACTGTCCATCCACATGCGATAGATGGTAGTATTCCACCACATGGGAGATCTACGATCTTA
>MN702451
ATGGCGAACATTATAAATTTATGGAACGGAATTGTACCAACGGTTCAAGATGTTAATGTTGCGAGCATTACTGCGTTTAAATCTATGATAGATGAAACATGGGATAAAAAAATCGAAGCAAATACATGCATCAGTAGAAAACATAGAAACATTATTCACGAAGTTATTAGGGACTTTATGAAAGCATATCCTAAAATGGACGAGAATAGAAAATCTCCATTAGGAGCTCCAATGCAATGGCTAACACAATATTATATTTTAAAGAATGAATATCACAAGACCATGCTAGCGTATGATGATGGATCATTAAATACAAAATTTAAAACATTAAACATTTACATGATTACTAACGTGGGTCAATATATTTTATATATAGTATTTTGTATAATATCTGGTAAGAATCATGATGGTACTCCTTATATATACGATTCTGAAATAACGAGCAATGATAAAAATCTTATTAATGATCGTATCAAGTATGCATGTAAACAAATATTACACGGTCAATTAACTATGGCTCTGAGAATTAGAAATAAATTCATGTTTATAGGATCACCCATGTATTTATGGTTTAACGTAAACGGGTCACATGTATATCACGAAATATATGATCATAATGTCGGTTTTCATAATAAAGAGATCGGTAGACTACTATACGCATTCATGTACTATCTATCTATAAGCGGTAGATTTTTGAATGATTTAGCACTATTAAAGTTTACGTATTTAGGAGAATCCTGGACATTTAGTTTGAGTGTTCCTGAATATATATTATATGGTTTAGGATATTCTGTTTTCGATACGATTGAAAAATTTAGCAATGATGCTATACTCGTTTATATTAGAACAAACAATAGAAATGGTTATGATTATGCAGAGTTTAATAAAAAAGGAATTGTTAAGGTGACAGAAGATAAACCCGATAACGATAAGCGAATTCATGCTATAAGACTCATCAACTATAGTAGTGATGTTCAACACATACATTTTGGGTTTAGAAATACGTTAATAATAGACAATGAATGTACTAATATTCAGTCGAGTGCTGAAAATGCAACTGATACAGGACATCATCAAGATAGCAAAATAAATATCGAAGATGATGATGATGATATCATAGATGATGATGATGATGATGATGAT------GATGATGATGATGATGATGATGATGTTGATGATGATGATGATGATGAT---TATAATCCAAAACCCACTCCGATACCGGATCCTCATCCTAGACCACCATTTCCCAGACATGACTATCATAAGAGGCCGAAACTTCTTCCTGTAGAAGAGCCTGATCCTGTCAAAAAAGACGCTGATCGTATAAGACTTGATAATCATATATTAAACACATTGGATCATAATCTTAATTCCATCGGACATTATTGTTGTGATACAGTGGCAGTTGATAGGTTAGAACATCACATTGAAACATTGGGACAATATACAGTAATACTAGCAAGAAAGATAAATATGCAAACATTACTGTTCCCATGGCCATTACCTACTGTCCATCCACATGCGATAGATGGTAGTATTCCACCACATGGGAGATCTACGATCTTA
