# Supplementary material for: Evolutionary dissection of monkeypox virus: Positive Darwinian selection drives the adaptation of virus–host interaction proteins
Source: Front Cell Infect Microbiol. 2023 Jan 13;12:1083234. doi: 10.3389/fcimb.2022.1083234 (PMC9880225; doi:10.3389/fcimb.2022.1083234)
Supplement: Supplementary file 1 [file DataSheet_1.zip › Dataset_MPXV_coding_gene_allleles/MPXVgp140.fas]

>MT903346
ATGAACTCTCTATCAATTTTTTTTATTGTAGTAGCGACGGCTGCGGTGTGTTTACTTTTTATCCAGAGTTACTCAATATATGAAAATTATGGCAATATTAAGGAATTCAATGCTACTCATGCAGCATTCGAGTATTCAAAATCTATAGGTGGAACACCGGCATTAGATAGGAGAGTTCAAGATGTCAATGACATAATTTCTGATGTAAAGCAAAAGTGGAGATGTGTGGTTTATCCAGGAAACGGTTTTGTATCCGCTTCCATATTTGGATTTCAGGCAGAAGTTGGACCCAATAATACTAGATCCATTAGAAAATTTAACACGATGCGACAATGTATAGACTTTACATTTTCTGATGTTATTAACATCGATATTTATAATCCATGTATTGCGCCAAATATAAATAACACAGAGTGTCAGTTTCTAAAATCTGTACTT
>MT250197
ATGAACTCTCTATCAATTTTTTTTATTGTAGTAGCGACGGCTGCGGTGTGTTTACTTTTTATCCAGAGTTACTCAATATATGAAAATTATGGCAATATTAAGGAATTCAATGCTACTCATGCAGCATTCGAGTATTCAAAATCTATAGGTGGAACACCGGCATTAGATAGGAGAGTTCAAGATGTCAATGACACAATTTCTGATGTAAAGCAAAAGTGGAGATGTGTGGTTTATCCAGGAAACGGTTTTGTATCCGCTTCCATATTTGGATTTCAGGCAGAAGTTGGACCCAATAATACTAGATCCATTAGAAAATTTAACACGATGCGACAATGTATAGACTTTACATTTTCTGATGTTATTAACATCGATATTTATAATCCATGTATTGCGCCAAATATAAATAACACAGAGTGTCAGTTTCTAAAATCTGTACTT
>OP123054
ATGAACTCTCTATCAATTTTTTTTATTGTAGTAGCGACGGCTGCGGTGTGTTTACTTTTTATCCAGAGTTACTCAATATATGAAAATTATGGCAATATTAAGGAATTCAATGCTACTCATGCAGCATTCGAGTATTCAAAATCTATAGGTGGAACACCGGCATTAGATAGGAGAGTTCAAGATGTCAATGACACAATTTCTGATGTAAAGCAAAAGTGGAGATGTGTGGTTTATCCAGGAAACGGTTTTGTATCTGCTTCCATATTTGGATTTCAGGCAGAAGTTGGACCCAATAATACTAGATCCATTAGAAAATTTAACACGATGCGACAATGTATAGACTTTACATTTTCTGATGTTATTAACATCGATATTTATAATCCATGTATTGCGCCAAATATAAATAACACAGAGTGTCAGTTTCTAAAATCTGTACTT
>OX248696
ATGAACTCTCTATCAATTTTTTTTATTGTAGTAGCGACGGCTGCGGTGTGTTTACTTTTTATCCAGAGTTACTCAATATATGAAAATTATGGCAATATTAAGGAATTCAATGCTACTCATGCAGCATTCGAGTATTCAAAATCTATAGGTGGAACACCGGCATTAGATAGGAGAGTTCAAGATGTCAATGACACAATTTCTGATGTAAAGCAAAAGTGGAGATGTGTGGTTTATCCAGGAAACGGTTTTGTATCCGCTTCCATATTTGGATTTCAGGCAGAAGTTGGACCCAATAATACTAGATCCATTAGAAAATTTAACACGATGCGACAATGTATAGACTTTACATTTTCTGATGTTATTAACATCGATATTTATAATCCATGTATTGCGCCAAATATAAATAACACAAAGTGTCAGTTTCTAAAATCTGTACTT
>OP012849
ATGAACTCTCTATCAATTTTTTTTATTGTAGTAGCGACGGCTGCGGTGTGTTTACTTTTTATCCAGAGTTACTCAATATATGAAAATTATGGCAATATTAAGGAATTCAATGCTACTCATGCAGCATTCGAGTATTCAAAATCTATAGGTGGAACACCGGCATTAGATAGGAGAGTTCAAGATGTCAATGACACAATTTCTGATGTAAAGCAAAAGTGGAGATGTGTGGTTTATCCAGGAAACGGTTTTGTATCCGCTTCCATATTTGGATTTCAGGCAGAAGTTGGACCCAATAATACTGGATCCATTAGAAAATTTAACACGATGCGACAATGTATAGACTTTACATTTTCTGATGTTATTAACATCGATATTTATAATCCATGTATTGCGCCAAATATAAATAACACAGAGTGTCAGTTTCTAAAATCTGTACTT
>ON843168
ATGAACTCTCTATCAATTTTTTTTATTGTAGTAGCGACGGCTGCGGTGTGTTTACTTTTTATCCAAAGTTACTCAATATATGAAAATTATGGCAATATTAAGGAATTCAATGCTACTCATGCAGCATTCGAGTATTCAAAATCTATAGGTGGAACACCGGCATTAGATAGGAGAGTTCAAGATGTCAATGACACAATTTCTGATGTAAAGCAAAAGTGGAGATGTGTGGTTTATCCAGGAAACGGTTTTGTATCCGCTTCCATATTTGGATTTCAGGCAGAAGTTGGACCCAATAATACTAGATCCATTAGAAAATTTAACACGATGCGACAATGTATAGACTTTACATTTTCTGATGTTATTAACATCGATATTTATAATCCATGTATTGCGCCAAATATAAATAACACAGAGTGTCAGTTTCTAAAATCTGTACTT
>MN702450
ATGAACTCTCTATCAATTTTTTTTATTGTAGTAGCGACGGCTGCGGTGTGTTTACTTTTTATCCAGAGTTACTCAATATATGAAAATTATGGCAATATTAAGGAATTCAATGCTACTCATGCAGCATTCGAGTATTCAAAATCTATAGGTGGAACACCGGCATTAGATAGGAGAGTTCAAGATGTCAATGACACAATTTCTGATGTAAAGCAAAAGTGGAGATGTGTGGTTTATCCAGGAAACGGTTTTGTATCCGCTTCCATATTTGGATTTCAGGCAGAAGTTGGACCCAATAATTCTAGATCCATTAGAAAATTTAACACGATGCGACAATGTATAGACTTTACATTTTCTGATGTTATTAACATCGATATTTATAATCCATGTATTGCGCCAAATATAAATAACACAGAGTGTCAGTTTCTAAAATCTGTACTT
>HM172544
ATGAACTCTCTATCAATTTTTTTTATTGTAGTAGCGACGGCTGCGGTGTGTTTACTTTTTATCCAGAGTTACTCAATATATGAAAATTATGGCAATATTAAGGAATTCAATGCTACTCATGCAGCATTCGAGTATTCAAAATCTATAGGTGGAACACCGGCATTAGATAGGAGAGTTCAAGATGTCAATGACACAATTTCTGATGTAAAGCAAAAGTGGAGATGTGTGGTTTATCCAGGAAACGGTTTTGTATCCGCTTCCATATTTGGATTTCAGGCAGAAGTTGGACCCAATAATACTATATCCATTAGAAAATTTAACACGATGCGACAATGTATAGACTTTACATTTTCTGATGTTATTAACATCGATATTTATAATCCATGTATTGCGCCAAATATAAATAACACAGAGTGTCAGTTTCTAAAATCTGTACTT
