# Supplementary material for: Evolutionary dissection of monkeypox virus: Positive Darwinian selection drives the adaptation of virus–host interaction proteins
Source: Front Cell Infect Microbiol. 2023 Jan 13;12:1083234. doi: 10.3389/fcimb.2022.1083234 (PMC9880225; doi:10.3389/fcimb.2022.1083234)
Supplement: Supplementary file 1 [file DataSheet_1.zip › Dataset_MPXV_coding_gene_allleles/MPXVgp141.fas]

>MN648051
ATGCAGCATCCACGGGAAGAGAATTCAATCGTCGTTGAACTCGAACCCGCATTGGCTACATTTATCAAACAAGGATTTAATAATCTCGTAAAATGGCCCTTGTTAAACATTGGAGTAGTTTTGTATAATACATCTACAGCTGTCAATGAGGAATGGCTAACTGCTGTAGAGCATATTCCCACCATGAAGATATTTTACAAACATATACATAAGATACTTACTAGAGAAATGGGGTTTTTAGTCTATTTGAAAAGATCACAATCTGAACACGATAATTATATAACTTTATACGATTTTGATTATTATATTATAGATAAGGATACAAATTCTGTAACTATGGTAGATAAACCGACCGAGTTAAAGGAAACTTTGTTACATGTATTTCAAGAATATCGTTTAAAGAGTTCTCAAACAATAGAGCTTATAGCGTTTAGTTCAGGTACGGTAATAAACGAAGACATAGTTTCAAAATTAACATTTTTAGATGTGGAGGTATTTAATAGAGAATATAATAATGTTAAAACTATCATAGATCCGGATTTTGTATCTAGATCTCCATTTATAGTTATCTCTCCTATGGGTAAACTAACTTTCTTCGTAGAAGTATATTCGTGGTTTGATTTTAAATCGTGTTTCAAAGATATTATAGATTTCTTAGAAGGTACTCTAATAGCCAATATTCATAATCACATGATTAAGGTGGGTGATTGTGACGAAACAGTATCGTCTTATAATCCAGAGTCTGGAATGTTGTTCGTTAATGACTTAATGACTATGAACATAGTCAACTTTTTCGGATGTAATTCTAGGTTAGAATCATACCATCGGTTCGATATGACAAAAGTAGATGTTGAACTATTTATTAAAGCATTGTCTGACGCGTGTAAAAAAATTTTATCAGCTTCTAATAGATTA
>OP442559
ATGCAGCATCCACGGGAAGAGAATTCAATCGTCGTTGAACTCGAACCCGCATTGGCTACATTTATCAAACAAGGATTTAATAATCTCGTAAAATGGCCCTTGTTAAACATTGGAGTAGTTTTGTATAATACATCTACAGCTGTCAATGAGGAATGGCTAACTGCTGTAGAGCATATTCCCACCATGAAGATATTTTACAAACATATACATAAGATACTTACTAGAGAAATGGGGTTTTTAGTCTATTTGAAAAGATCACAATCTGAACACGATAATTATATAACTTTATACGATTTTGATTATTATATTATAGATAAGGATACAAATTCTGTAACTATGGTAGATAAACCGACCGAGTTAAAGGAAACTTTGTTACATGTATTTCAAGAATATCGTTTAAAGAGTTCTCAAACAATAGAGCTTATAGCGTTTAGTTCAGGTACGGTAATAAACGAAGACATAGTTTCAAAATTAACATTTTTAGATGTTGAGGTATTTAATAGAGAATATAATAATGTTAAAACTATCATAGATCCGGATTTTGTATCTAGATCTCCATTTATAGTTATCTCTCCTATGGGTAAACTAACTTTCTTCGTAGAAGTATATTCGTGGTTTGATTTTAAATCGTGTTTCAAAGATATTATAGATTTCTTAGAAGGTACTCTAATAGCCAATATTCATAATCACATGATTAAGGTGGGTGATTGTGACGAAACAGTATCGTCTTATAATCCAGAGTCTGGAATGTTGTTCGTTAATGACTTAATGACTATGAACATAGTCAACTTTTTCGGATGTAATTCTAGGTTAGAATCATACCATCGGTTCGATATGACAAAAGTAGATGTTGAACTATTTATTAAAGCATTGTCTGACGCGTGTAAAAAAATTTTATCAGCTTCTAATAGATTA
>OP414367
ATGCAGCATCCACGGGAAGAGAATTCAATCGTCGTTGAACTCGAACCCGCATTGGCTACATTTATCAAACAAGGATTTAATAATCTCGTAAAATGGCCCTTGTTAAACATTGGAGTAGTTTTGTATAATACATCTACAGCTGTCAATGAGGAATGGCTAACTGCTGTAGAGCATATTCCCACCATGAAGATATTTTACAAACATATACATAAGATACTTACTAGAGAAATGGGGTTTTTAGTCTATTTGAAAAGATCACAATCTGAACACGATAATTATATAACTTTATACGATTTTGATTATTATATTATAGATAAGGATACAAATTCTGTAACTATGGTAGATAAACCGACCGAGTTAAAGGAAACTTTGTTACATGTATTTCAAGAATATCGTTTAAAGAGTTCTCAAACAATAGAGCTTATAGCGTTTAGTTCAGGTACGGTAATAAACGAAGACATAGTTTCAAAATTAACATTTTTAGATGTGGAGGTATTTAATAGAGAATATAATAATGTTAAAACTATCATAGATCCGGATTTTGTATCTAGATCTCCATTTATAGTTATCTCTCCGATGGGTAAACTAACTTTCTTCGTAGAAGTATATTCGTGGTTTGATTTTAAATCGTGTTTCAAAGATATTATAGATTTCTTAGAAGGTACTCTAATAGCCAATATTCATAATCACATGATTAAGGTGGGTGATTGTGACGAAACAGTATCGTCTTATAATCCAGAGTCTGGAATGTTGTTCGTTAATGACTTAATGACTATGAACATAGTCAACTTTTTCGGATGTAATTCTAGGTTAGAATCATACCATCGGTTCGATATGACAAAAGTAGATGTTGAACTATTTATTAAAGCATTGTCTGACGCGTGTAAAAAAATTTTATCAGCTTCTAATAGATTA
>OP390224
ATGCAGCATCCACGGGAAGAGAATTCAATCGTCGTTGAACTCGAACCCGCATTGGCTACATTTATCAAACAAGGATTTAATAATCTCGTAAAATGGCCCTTGTTAAACATTGGAGTAGTTTTGTATAATACATCTACAGCTGTCAATGAGGAATGGCTAACTGCTGTAGAGCATATTCCCACCATGAAGATATTTTACAAACATATACATAAGATACTTACTAGAGAAATGGGGTTTTTAGTCTATTTGAAAAGATCACAATCTGAACACGATAATTATATAACTTTATACGATTTTGATTATTATATTATAGATAAGGATACAAATTCTGTAACTATGGTAGATAAACCGACCGAGTTAAAGGAAACTTTGTTACATGTATTTCAAGAATATCGTTTAAAGAGTTCTCAAACAATAGAGCTTATAGCGTTTAGTTCAGGTACGGTAATAAACGAAGACATAGTTTCAAAATTAACATTTTTAGATGTGGAGGTATTTAATAGAGAATATAATAATGTTAAAACTATCATAGATCCGGATTTTGTATCTAGATCTCCATTTATAGTTATCTCTCCTATGGGTAAACTAACTTTCTTCGTAGAAGTATATTCGTGGTTTGATTTTAAATCGTGTTTCAAAGATATTATAGATTTCTTAGAAGGTACTCTAATAGCCAATATTCATAATCACATGATTAAGGTGGGTGATTGTGACAAAACAGTATCGTCTTATAATCCAGAGTCTGGAATGTTGTTCGTTAATGACTTAATGACTATGAACATAGTCAACTTTTTCGGATGTAATTCTAGGTTAGAATCATACCATCGGTTCGATATGACAAAAGTAGATGTTGAACTATTTATTAAAGCATTGTCTGACGCGTGTAAAAAAATTTTATCAGCTTCTAATAGATTA
>OP373390
ATGCAGCATCCACGGGAAGAGAATTCAATCGTCGTTGAACTCGAACCCGCATTGGCTACATTTATCAAACAAGGATTTAATAATCTCGTAAAATGGCCCTTGTTAAACATTGGAGTAGTTTTGTATAATACATCTACAGCTGTCAATGAGGAATGGCTAACTGCTGTAGAGCATATTCCCACCATGAAGATATTTTACAAACATATACATAAGATACTTACTAGAGAAATGGGGTTTTTAGTCTATTTGAAAAGATCACAATCTGAACACGATAATTATATAACTTTATACGATTTTGATTATTATATTATAGATAAGGATACAAATTCTGTAACTATGGTAGATAAACCGACCGAGTTAAAGGAAACTTTGTTACATGTATTTCAAGAATATCGTTTAAAGAGTTCTCAAACAATAGAGCTTATAGCGTTTAGTTCAGGTACGGTAATAAACGAAGACATAGTTTCAAAATTAACATTTTTAGATGTGGAGGTATTTAATAGAGAATATAATAATGTTAAAACTATCATAGATCCGGATTTTGTATCTAGATCTCCATTTATAGTTATCTCTCCTATGGGTAAACTAACTTTCTTCGTAGAAGTATATTCGTGGTTTGATTTTAAATCGTGTTTCAAAGATATTATAGATTTCTTAGAAGGTACTCTAATAGCCAATATTCATAATCACATGATTAAGGTGGGTGATTGTGACGAAACAGTATCGTTTTATAATCCAGAGTCTGGAATGTTGTTCGTTAATGACTTAATGACTATGAACATAGTCAACTTTTTCGGATGTAATTCTAGGTTAGAATCATACCATCGGTTCGATATGACAAAAGTAGATGTTGAACTATTTATTAAAGCATTGTCTGACGCGTGTAAAAAAATTTTATCAGCTTCTAATAGATTA
>OP215243
ATGCAGCATCCACGGGAAGAGAATTCAATCGTCGTTGAACTCGAACCCGCATTGGCTACATTTATCAAACAAGGATTTAATAATCTCGTAAAATGGCCCTTGTTAAACATTGGAGTAGTTTTGTATAATACATCTACAGCTGTCAATGAGGAATGGCTAACTGCTGTAGAGCATATTCCCACCATGAAGATATTTTACAAACATATACATAAGATACTTACTAGAGAAATGGGGTTTTTAGTCTATTTGAAAAGATCACAATCTGAACACGATAATTATATAACTTTATACGATTTTGATTATTATATTATAGATAAGGATACAAATTCTGTAACTATGGTAGATAAACCGACCAAGTTAAAGGAAACTTTGTTACATGTATTTCAAGAATATCGTTTAAAGAGTTCTCAAACAATAGAGCTTATAGCGTTTAGTTCAGGTACGGTAATAAACGAAGACATAGTTTCAAAATTAACATTTTTAGATGTGGAGGTATTTAATAGAGAATATAATAATGTTAAAACTATCATAGATCCGGATTTTGTATCTAGATCTCCATTTATAGTTATCTCTCCTATGGGTAAACTAACTTTCTTCGTAGAAGTATATTCGTGGTTTGATTTTAAATCGTGTTTCAAAGATATTATAGATTTCTTAGAAGGTACTCTAATAGCCAATATTCATAATCACATGATTAAGGTGGGTGATTGTGACGAAACAGTATCGTCTTATAATCCAGAGTCTGGAATGTTGTTCGTTAATGACTTAATGACTATGAACATAGTCAACTTTTTCGGATGTAATTCTAGGTTAGAATCATACCATCGGTTCGATATGACAAAAGTAGATGTTGAACTATTTATTAAAGCATTGTCTGACGCGTGTAAAAAAATTTTATCAGCTTCTAATAGATTA
>ON959162
ATGCAGCATCCATGGGAAGAGAATTCAATCGTCGTTGAACTCGAACCCGCATTGGCTACATTTATCAAACAAGGATTTAATAATCTCGTAAAATGGCCCTTGTTAAACATTGGAGTAGTTTTGTATAATACATCTACAGCTGTCAATGAGGAATGGCTAACTGCTGTAGAGCATATTCCCACCATGAAGATATTTTACAAACATATACATAAGATACTTACTAGAGAAATGGGGTTTTTAGTCTATTTGAAAAGATCACAATCTGAACACGATAATTATATAACTTTATACGATTTTGATTATTATATTATAGATAAGGATACAAATTCTGTAACTATGGTAGATAAACCGACCGAGTTAAAGGAAACTTTGTTACATGTATTTCAAGAATATCGTTTAAAGAGTTCTCAAACAATAGAGCTTATAGCGTTTAGTTCAGGTACGGTAATAAACGAAGACATAGTTTCAAAATTAACATTTTTAGATGTGGAGGTATTTAATAGAGAATATAATAATGTTAAAACTATCATAGATCCGGATTTTGTATCTAGATCTCCATTTATAGTTATCTCTCCTATGGGTAAACTAACTTTCTTCGTAGAAGTATATTCGTGGTTTGATTTTAAATCGTGTTTCAAAGATATTATAGATTTCTTAGAAGGTACTCTAATAGCCAATATTCATAATCACATGATTAAGGTGGGTGATTGTGACGAAACAGTATCGTCTTATAATCCAGAGTCTGGAATGTTGTTCGTTAATGACTTAATGACTATGAACATAGTCAACTTTTTCGGATGTAATTCTAGGTTAGAATCATACCATCGGTTCGATATGACAAAAGTAGATGTTGAACTATTTATTAAAGCATTGTCTGACGCGTGTAAAAAAATTTTATCAGCTTCTAATAGATTA
>ON843168
ATGCAGCATCCACGGGAAGAGAATTCAATCGTCGTTGAACTCGAACCCGCATTGGCTACATTTATCAAACAAGGATTTAATAATCTCGTAAAATGGCCCTTGTTAAACATTGGAGTAGTTTTGTATAATACATCTACAGCTGTCAATGAGGAATGGCTAACTGCTGTAGAGCATATTCCCACCATGAAGATATTTTACAAACATATACATAAGATACTTACTAGAGAAATGGGGTTTTTAGTCTATTTGAAAAGATCACAATCTGAACACGATAATTATATAACTTTATACGATTTTGATTATTATATTATAGATAAGGATACAAATTCTGTAACTATGGTAGATAAACCGACCGAGTTAAAGGAAACTTTGTTACATGTATTTCAAGAATATCGTTTAAAGAGTTCTCAAACAATAGAGCTTATAGCGTTTAGTTCAGGTACGGTAATAAACAAAGACATAGTTTCAAAATTAACATTTTTAGATGTGGAGGTATTTAATAGAGAATATAATAATGTTAAAACTATCATAGATCCGGATTTTGTATCTAGATCTCCATTTATAGTTATCTCTCCTATGGGTAAACTAACTTTCTTCGTAGAAGTATATTCGTGGTTTGATTTTAAATCGTGTTTCAAAGATATTATAGATTTCTTAGAAGGTACTCTAATAGCCAATATTCATAATCACATGATTAAGGTGGGTGATTGTGACGAAACAGTATCGTCTTATAATCCAGAGTCTGGAATGTTGTTCGTTAATGACTTAATGACTATGAACATAGTCAACTTTTTCGGATGTAATTCTAGGTTAGAATCATACCATCGGTTCGATATGACAAAAGTAGATGTTGAACTATTTATTAAAGCATTGTCTGACGCGTGTAAAAAAATTTTATCAGCTTCTAATAGATTA
>ON622718
ATGCAGCATCCACGGGAAGAGAATTCAATCGTCGTTGAACTCGAACCCGCATTGGCTACATTTATCAAACAAGGATTTAATAATCTCGTAAAATGGCCCTTGTTAAACATTGGAGTAGTTTTGTATAATACATCTACAGCTGTCAATGAGGAATGGCTAACTGCTGTAGAGCATATTCCCACCATGAAGATATTTTACAAACATATACATAAGATACTTACTAGAGAAATGGGGTTTTTAGTCTATTTGAAAAGATCACGATCTGAACACGATAATTATATAACTTTATACGATTTTGATTATTATATTATAGATAAGGATACAAATTCTGTAACTATGGTAGATAAACCGACCGAGTTAAAGGAAACTTTGTTACATGTATTTCAAGAATATCGTTTAAAGAGTTCTCAAACAATAGAGCTTATAGCGTTTAGTTCAGGTACGGTAATAAACGAAGACATAGTTTCAAAATTAACATTTTTAGATGTGGAGGTATTTAATAGAGAATATAATAATGTTAAAACTATCATAGATCCGGATTTTGTATCTAGATCTCCATTTATAGTTATCTCTCCTATGGGTAAACTAACTTTCTTCGTAGAAGTATATTCGTGGTTTGATTTTAAATCGTGTTTCAAAGATATTATAGATTTCTTAGAAGGTACTCTAATAGCCAATATTCATAATCACATGATTAAGGTGGGTGATTGTGACGAAACAGTATCGTCTTATAATCCAGAGTCTGGAATGTTGTTCGTTAATGACTTAATGACTATGAACATAGTCAACTTTTTCGGATGTAATTCTAGGTTAGAATCATACCATCGGTTCGATATGACAAAAGTAGATGTTGAACTATTTATTAAAGCATTGTCTGACGCGTGTAAAAAAATTTTATCAGCTTCTAATAGATTA
>MT903339
ATGCAGCATCCACGGGAAGAGAATTCAATCGTCGTTGAACTCGAACCCGCATTGGCTACATTTATCAAACAAGGATTTAATAATCTCGTAAAATGGCCCTTGTTAAACATTGGAGTAGTTTTGTATAATACATCTACAGCTGTCAATGAGGAATGGCTAACTGCTGTAGAGCATATTCCCACCATGAAGATATTTTACAAACATATACATAAGATACTTACTAGAGAAATGGGGTTTTTAGTCTATTTGAAAAGATCACAATCTGAACACGATAATTATATAACTTTATACGATTTTGATTATTATATTATAGATAAGGATACAAATTCTGTAACTATGGTAGATAAACCGACCGAGTTAAAGGAAACTTTGTTACATGTATTTCAAGAATATCGTTTAAAGAGTTCTCAAACAATAGAGCTTATAGCGTTTAGTTCAGGTACGGTAATAAACGAAGACATAGTTTCAAAATTAACATTTTTAGATGTGGAGGTATTTAATAGAGAATATAATAATGTTAAAACTATCATAGATCCGGATTTTGTATCTAGATCTCCATTTATAGTTATCTCTCCTATGGGTAAACTAACTTTCTTCGTAGAAGTATATTCGTGGTTTGATTTTAAATCGTGTTTCAAAGATATTATAGATTTCTTAGAAGGTACTCTAATAGCCAATATTCATAATCACATGATTAAGGTGGGTGATTGTGACGAAACAGTATCGTCTTATAATCCAGAGTCTGGAATGTTGTTCGTTAATGACTTAATGACTATGAACATAGTCAACTTTTTCGGATGTAATTCTAGGTTAGAATCATACCATTGGTTCGATATGACAAAAGTAGATGTTGAACTATTTATTAAAGCATTGTCTGACGCGTGTAAAAAAATTTTATCAGCTTCTAATAGATTA
>OP012849
ATGCAGCATCCACGGGAAGAGAATTCAATCGTCGTTGAACTCGAACCCGCATTGGCTACATTTATCAAACAAGGATTTAATAATCTCGTAAAATGGCCCTTGTTAAACATTGGAGTAGTTTTGTATAATACATCTACAGCTGTCAATGAGGAATGGCTAACTACTGTAGAGCATATTCCCACCATGAAGATATTTTACAAACATATACATAAGATACTTACTAGAGAAATGGGGTTTTTAGTCTATTTGAAAAGATCACAATCTGAACACGATAATTATATAACTTTATACGATTTTGATTATTATATTATAGATAAGGATACAAATTCTGTAACTATGGTAGATAAACCGACCGAGTTAAAGGAAACTTTGTTACATGTATTTCAAGAATATCGTTTAAAGAGTTCTCAAACAATAGAGCTTATAGCGTTTAGTTCAGGTACGGTAATAAACGAAGACATAGTTTCAAAATTAACATTTTTAGATGTGGAGGTATTTAATAGAGAATATAATAATGTTAAAACTATCATAGATCCGGATTTTGTATCTAGATCTCCATTTATAGTTATCTCTCCTATGGGTAAACTAACTTTCTTCGTAGAAGTATATTCGTGGTTTGATTTTAAATCGTGTTTCAAAGATATTATAGATTTCTTAGAAGGTACTCTAATAGCCAATATTCATAATCACATGATTAAGGTAGGTGATTGTGACGAAACAGTATCGTCTTATAATCCAGAGTCTGGAATGTTGTTCGTTAATGACTTAATGACTATGAACATAGTCAACTTTTTCGGATGTAATTCTAGGTTAGAATCATACCATCGGTTCGATATGACAAAAGTAGATGTTGAACTATTTATTAAAGCATTGTCTGACGCGTGTAAAAAAATTTTATCAGCTTCTAATAGATTA
>KP849471
ATGCAGCATCCACGGGAAGAGAATTCAATCGTCGTTGAACTCGAACCCGCATTGGCTACATTTATCAAACAAGGATTTAATAATCTCGTAAAATGGCCCTTGTTAAACATTGGAGTAGTTTTGTCTAATACATCTACAGCTGTCAATGAGGAATGGCTAACTGCTGTAGAGCATATTCCCACCATGAAGATATTTTACAAACATATACATAAGATACTTACTAGAGAAATGGGGTTTTTAGTCTATTTGAAAAGATCACAATCTGAACACGATAATTATATAACTTTATACGATTTTGATTATTATATTATAGATAAGGATACAAATTCTGTAACTATGGTAGATAAACCGACCGAGTTAAAGGAAACTTTGTTACATGTATTTCAAGAATATCGTTTAAAGAGTTCTCAAACAATAGAGCTTATAGCGTTTAGTTCAGGTACGGTAATAAACGAAGACATAGTTTCAAAATTAACATTTTTAGATGTGGAGGTATTTAATAGAGAATATAATAATGTTAAAACTATCATAGATCCGGATTTTGTATCTAGATCTCCATTTATAGTTATATCTCCTATGGGTAAACTAACTTTCTTCGTAGAAGTATATTCGTGGTTTGATTTTAAATCGTGTTTCAAAGATATTATAGATTTCTTAGAAGGTGCTCTAATAGCCAATATTCATAATCACATGATTAAGGTGGGTGATTGTGACGAAACAGTATCGTCTTATAATCCAGAGTCTGGAATGTTGTTTGTTAATGACTTAATGACTATGAACATGGTCAACTTTTTCGGATGTAATTCTAGGTTAGAATCATACCATCGGTTCGATATGACAAAAGTAGATGTTGAACTATTTATTAAAGCATTGTCTGACGCGTGTAAAAAAATTTTGTCAGCTTCTAATAGATTA
>NC_003310
ATGCAGCATCCACGGGAAGAGAATTCAATCGTCGTTGAACTCGAACCCGCATTGGCTACATTTATCAAACAAGGATTTAATAATCTCGTAAAATGGCCCTTGTTAAACATTGGAGTAGTTTTGTCTAATACATCTACAGCTGTCAATGAGGAATGGCTAACTGCTGTAGAGCATATTCCCACCATGAAGATATTTTACAAACATATACATAAGATACTTACTAGAGAAATGGGGTTTTTAGTCTATTTGAAAAGATCACAATCTGAACACGATAATTATATAACTTTATACGATTTTGATTATTATATTATAGATAAGGATACAAATTCTGTAACTATGGTAGATAAACCGACCGAGTTAAAGGAAACTTTGTTACATGTATTTCAAGAATATCGTTTAAAGAGTTCTCAAACAATAGAGCTTATAGCGTTTAGTTCAGGTACGGTAATAAACGAAGACATGGTTTCAAAATTAACATTTTTAGATGTGGAGGTATTTAATAGAGAATATAATAATGTTAAAACTATCATAGATCCGGATTTTGTATCTAGATCTCCATTTATAGTTATATCTCCTATGGGTAAACTAACTTTCTTCGTAGAAGTATATTCGTGGTTTGATTTTAAATCGTGTTTCAAAGATATTATAGATTTCTTAGAAGGTGCTCTAATAGCCAATATTCATAATCACATGATTAAGGTGGGTGATTGTGACGAAACAGTATCGTCTTATAATCCAGAGTCTGGAATGTTGTTTGTTAATGACTTAATGACTATGAACATGGTCAACTTTTTCGGATGTAATTCTAGGTTAGAATCATACCATCGGTTCGATATGACAAAAGTAGATGTTGAACTATTTATTAAAGCATTGTCTGACGCGTGTAAAAAAATTTTGTCAGCTTCTAATAGATTA
>ON880528
ATGGAGCATCCACGGGAAGAGAATTCAATCGTCGTTGAACTCGAACCCGCATTGGCTACATTTATCAAACAAGGATTTAATAATCTCGTAAAATGGCCCTTGTTAAACATTGGAGTAGTTTTGTATAATACATCTACAGCTGTCAATGAGGAATGGCTAACTGCTGTAGAGCATATTCCCACCATGAAGATATTTTACAAACATATACATAAGATACTTACTAGAGAAATGGGGTTTTTAGTCTATTTGAAAAGATCACAATCTGAACACGATAATTATATAACTTTATACGATTTTGATTATTATATTATAGATAAGGATACAAATTCTGTAACTATGGTAGATAAACCGACCGAGTTAAAGGAAACTTTGTTACATGTATTTCAAGAATATCGTTTAAAGAGTTCTCAAACAATAGAGCTTATAGCGTTTAGTTCAGGTACGGTAATAAACGAAGACATAGTTTCAAAATTAACATTTTTAGATGTGGAGGTATTTAATAGAGAATATAATAATGTTAAAACTATCATAGATCCGGATTTTGTATCTAGATCTCCATTTATAGTTATCTCTCCTATGGGTAAACTAACTTTCTTCGTAGAAGTATATTCGTGGTTTGATTTTAAATCGTGTTTCAAAGATATTATAGATTTCTTAGAAGGTACTCTAATAGCCAATATTCATAATCACATGATTAAGGTGGGTGATTGTGACGAAACAGTATCGTCTTATAATCCAGAGTCTGGAATGTTGTTCGTTAATGACTTAATGACTATGAACATAGTCAACTTTTTCGGATGTAATTCTAGGTTAGAATCATACCATCGGTTCGATATGACAAAAGTAGATGTTGAACTATTTATTAAAGCATTGTCTGACGCGTGTAAAAAAATTTTATCAGCTTCTAATAGATTA
>OP270029
ATGCAGCATCCACGGGAAGAGAATTCAATCGTCGTTGAACTCGAACCCGCATTGGCTACATTTATCAAACAAGGATTTAATAATCTCGTAAAATGGCCCTTGTTAAACATTGGAGTAGTTTTGTATAATACATCTACAGCTGTCAATGAGGAATGGCTAACTGCTGTAGAGCATATTCCCACCATGAAGATATTTTACAAACATATACATAAGATACTTACTAGAGAAATGGGGTTTTTAGTCTATTTGAAAAGATCACAATCTGAACACGATAATTATATAACTTTATACGATTTTGATTATTATATTATAGATAAGGATACAAATTCTGTAACTATGGTAGATAANCCGACCGAGTTAAAGGAAACTTTGTTACATGTATTTCAAGAATATCGTTTAAAGAGTTCTCAAACAATAGAGCTTATAGCGTTTAGTTCAGGTACGGTAATAAACGAAGACATAGTTTCAAAATTAACATTTTTAGATGTGGAGGTATTTAATAGAGAATATAATAATGTTAAAACTATCATAGATCCGGATTTTGTATCTAGATCTCCATTTATAGTTATCTCTCCTATGGGTAAACTAACTTTCTTCGTAGAAGTATATTCGTGGTTTGATTTTAAATCGTGTTTCAAAGATATTATAGATTTCTTAGAAGGTACTCTAATAGCCAATATTCATAATCACATGATTAAGGTGGGTGATTGTGACGAAACAGTATCGTCTTATAATCCAGAGTCTGGAATGTTGTTCGTTAATGACTTAATGACTATGAACATAGTCAACTTTTTCGGATGTAATTCTAGGTTAGAATCATACCATCGGTTCGATATGACAAAAGTAGATGTTGAACTATTTATTAAAGCATTGTCTGACGCGTGTAAAAAAATTTTATCAGCTTCTAATAGATTA
