# Supplementary material for: Evolutionary dissection of monkeypox virus: Positive Darwinian selection drives the adaptation of virus–host interaction proteins
Source: Front Cell Infect Microbiol. 2023 Jan 13;12:1083234. doi: 10.3389/fcimb.2022.1083234 (PMC9880225; doi:10.3389/fcimb.2022.1083234)
Supplement: Supplementary file 1 [file DataSheet_1.zip › Dataset_MPXV_coding_gene_allleles/MPXVgp144.fas]

>KP849470
ATGAATTGTTTTCAAGAAAAACAATTTTCAAGAGAAAATTTATTAAAAATGCCGTTTAGAATGGTTTTAACAGGAGGATCTGGATCTGGAAAAACTATCTATTTACTATCTCTGTTTTCTACACTAGTTAAAAAATATAAACATATATTCTTGTTTACACCCGTTTATAACCCAGATTATGATGGATACATTTGGCCAAATCATATTAATTTTGTTAGTAGTCAGGAAGCTCTAGAATATAATCTGATACGAACTAAAAGTAACATAGAAAAATGTATTGCTGTCGCACAAAATCATAAAAAATCAGCACACTTTTTACTTATTTTTGATGATGTAGGTGATAAACTATCAAAATGTAATACTCTAATAGAATTCTTAAACTTTGGAAGGCATTTAAACACGTCTATTATTCTACTATGCCAAACTTATAGACACGTACCAATATTAGGACGGGCTAACATTACGCATTTTTGCAGTTTTAACATTTCCATCTCAGACGCGGAAAATATGCTACGATCGATGCCTGTAAAGGGGAAACGAAAGGATATATTAAACATGTTGAATATGATACAGACAGCTAGATCCAATAATCGATTGGCTATTATTATCGAAGACTCCGTATTTTGTGAAGGTGAATTACGTATATGTACCGATACCGCCGATAAGGACGTTATAGAACAAAAGTTAAACATAGATATTTTAGTAAGTCAATATTCTCATATGAAAAAGAACCTAAACACTATATTAGAAAGTACAAAAACAAAATTGTGTAATAGTGATCAATCATCATCGTCAAAAAATGTATCATCA
>MT250197
ATGAATTGTTTTCAAGAAAAACAATTTTCAAGAGAAAATTTATTAAAAATGCCGTTTAGAATGGTTTTAACAGGAGGATCTGGATCTGGAAAAACTATCTATTTACTATCTCTGTTTTCTACACTAGTTAAAAAATATAAACATATATTCTTGTTTACACCCGTTTATAACCCAGATTATGATGGATACATTTGGCCAAATCATATTAATTTCGTTAGTAGTCAGGAAGCTCTAGAATATAATCTGATACGAACTAAAAGTAACATAGAAAAATGTATTGCTGTCGCACAAAATCATAAAAAATCAGCACACTTTTTACTTATTTTTGATGATGTAGGTGATAAACTATCAAAATGTAATACTCTAATAGAATTCTTAAACTTTGGAAGGCATTTAAACACGTCTATTATTCTACTATGCCAAACTTATAGACACGTACCAATATTAGGACGGGCTAACATTACGCATTTTTGCAGTTTTAACATTTCCATCTCAGACGCGGAAAATATGCTACGATCGATGCCTGTAAAGGGGAAACGAAAGGATATATTAAACATGTTGAATATGATACAGACAGCTAGATCCAATAATCGATTGGCTATTATTATCGAAGACTCCGTATTTTGTGAAGGTGAATTACGTATATGTACCGATACCGCCGATAAGGACGTTATAGAACAAAAGTTAAACATAGATATTTTAGTAAGTCAATATTCTCATATGAAAAAGAACCTAAACACTATATTAGAAAGTACAAAAACAAAATTGTGTAATAGTGATCAATCATCATCGTCAAAAAATGTATCATCA
>OP442547
ATGAATTGTTTTCAAGAAAAACAATTTTCAAGAGAAAATTTATTAAAAATGCCGTTTAGAATGGTTTTAACAGGAGGATCTGGATCTGGAAAAACTATCTATTTACTATCTCTGTTTTCTACACTAGTTAAAAAATATAAACATATATTCTTGTTTACACCCGTTTATAACCCAGATTATGATGGATACATTTGGCCAAATCATATTAATTTCGTTAGTAGTCAGGAAGCTCTAGAATATAATCTGATACGAACTAAAAGTAACATAGAAAAATGTATTGCTGTCTCACAAAATCATAAAAAATCAGCACACTTTTTACTTATTTTTGATGATGTAGGTGATAAACTATCAAAATGTAATACTCTAATAGAATTCTTAAACTTTGGAAGGCATTTAAACACGTCTATTATTCTACTATGCCAAACTTATAGACACGTACCAATATTAGGACGGGCTAACATTACGCATTTTTGCAGTTTTAACATTTCCATCTCAGACGCGGAAAATATGCTACGATCGATGCCTGTAAAGGGGAAACGAAAGGATATATTAAACATGTTGAATATGATACAGACAGCTAGATCCAATAATCGATTGGCTATTATTATCGAAGACTCCGTATTTTGTGAAGGTGAATTACGTATATGTACCGATACCGCCGATAAGGACGTTATAGAACAAAAGTTAAACATAGATATTTTAGTAAGTCAATATTCTCATATGAAAAAGAACCTAAACACTATATTAGAAAGTACAAAAACAAAATTGTGTAATAGTGATCAATCATCATCGTCAAAAAATGTATCATCA
>OP415253
ATGAATTGTTTTCAAGAAAAACAATTTTCAAGAGAAAATTTATTAAAAATGCCATTTAGAATGGTTTTAACAGGAGGATCTGGATCTGGAAAAACTATCTATTTACTATCTCTGTTTTCTACACTAGTTAAAAAATATAAACATATATTCTTGTTTACACCCGTTTATAACCCAGATTATGATGGATACATTTGGCCAAATCATATTAATTTCGTTAGTAGTCAGGAAGCTCTAGAATATAATCTGATACGAACTAAAAGTAACATAGAAAAATGTATTGCTGTCGCACAAAATCATAAAAAATCAGCACACTTTTTACTTATTTTTGATGATGTAGGTGATAAACTATCAAAATGTAATACTCTAATAGAATTCTTAAACTTTGGAAGGCATTTAAACACGTCTATTATTCTACTATGCCAAACTTATAGACACGTACCAATATTAGGACGGGCTAACATTACGCATTTTTGCAGTTTTAACATTTCCATCTCAGACGCGGAAAATATGCTACGATCGATGCCTGTAAAGGGGAAACGAAAGGATATATTAAACATGTTGAATATGATACAGACAGCTAGATCCAATAATCGATTGGCTATTATTATCGAAGACTCCGTATTTTGTGAAGGTGAATTACGTATATGTACCGATACCGCCGATAAGGACGTTATAGAACAAAAGTTAAACATAGATATTTTAGTAAGTCAATATTCTCATATGAAAAAGAACCTAAACACTATATTAGAAAGTACAAAAACAAAATTGTGTAATAGTGATCAATCATCATCGTCAAAAAATGTATCATCA
>OP413718
ATGAATTGTTTTCAAGAAAAACAATTTTCAAGAGAAAATTTATTAAAAATGCCGTTTAGAATGGTTTTAACAGGAGGATCTGGATCTGGAAAAACTATCTATTTACTATCTCTGTTTTCTACACTAGTTAAAAAATATAAACATATATTCTTGTTTACACCCGTTTATAACCCAGATTATGATGGATACATTTGGCCAAATCATATTAATTTCGTTAGTAGTCAGGAAGCTCTAGAATATAATCTAATACGAACTAAAAGTAACATAGAAAAATGTATTGCTGTCGCACAAAATCATAAAAAATCAGCACACTTTTTACTTATTTTTGATGATGTAGGTGATAAACTATCAAAATGTAATACTCTAATAGAATTCTTAAACTTTGGAAGGCATTTAAACACGTCTATTATTCTACTATGCCAAACTTATAGACACGTACCAATATTAGGACGGGCTAACATTACGCATTTTTGCAGTTTTAACATTTCCATCTCAGACGCGGAAAATATGCTACGATCGATGCCTGTAAAGGGGAAACGAAAGGATATATTAAACATGTTGAATATGATACAGACAGCTAGATCCAATAATCGATTGGCTATTATTATCGAAGACTCCGTATTTTGTGAAGGTGAATTACGTATATGTACCGATACCGCCGATAAGGACGTTATAGAACAAAAGTTAAACATAGATATTTTAGTAAGTCAATATTCTCATATGAAAAAGAACCTAAACACTATATTAGAAAGTACAAAAACAAAATTGTGTAATAGTGATCAATCATCATCGTCAAAAAATGTATCATCA
>OP331335
ATGAATTGTTTTCAAGAAAAACAATTTTCAAGAGAAAATTTATTAAAAATGCCGTTTAGAATGGTTTTAACAGGAGGATCTGGATCTGGAAAAACTATCTATTTACTATCTCTGTTTTCTACACTAGTTAAAAAATATAAACATATATTCTTGTTTACACCCGTTTATAACCCAGATTATGATGGATACATTTGGCCAAATCATATTAATTTCGTTAGTAGTCAGGAAGCTCTAGAATATAATCTGATACGAACTAAAAGTAACATAGAAAAATGTATTGCTGTCGCACAAAATCATAAAAAATCAGCACACTTTTTACTTATTTTTGATGATGTAGGTGATAAACTATCAAAATGTAATACTCTAATAGAATTCTTAAACTTTGGAAGGCATTTAAACACGTCTATTATTCTACTATGCCAAACTTATAGACACGTACCAATATTAGGACGGGCTAACATTACGCATTTTTGCAGTTTTAACATTTCCATCGCAGACGCGGAAAATATGCTACGATCGATGCCTGTAAAGGGGAAACGAAAGGATATATTAAACATGTTGAATATGATACAGACAGCTAGATCCAATAATCGATTGGCTATTATTATCGAAGACTCCGTATTTTGTGAAGGTGAATTACGTATATGTACCGATACCGCCGATAAGGACGTTATAGAACAAAAGTTAAACATAGATATTTTAGTAAGTCAATATTCTCATATGAAAAAGAACCTAAACACTATATTAGAAAGTACAAAAACAAAATTGTGTAATAGTGATCAATCATCATCGTCAAAAAATGTATCATCA
>JX878428
ATGAATTGTTTTCAAGAAAAACAATTTTCAAGAGAAAATTTATTAAAAATGCCGTTTAGAATGGTTTTAACAGGAGGATCTGGATCTGGAAAAACTATCTATTTACTATCTCTGTTTTCTACACTAGTTAAAAAATATAAACATATATTCTTGTTTACACCCGTTTATAACCCAGATTATGATGGATACATTTGGCCAAATCATATTAATTTCGTTAGTAGTCAGGAAGCTCTAGAATATAATCTGATACGAACTAAAAGTAACATAGAAAAATGTATTGCTGTCGCACAAAATCATAAAAAATCAGCACACTTTTTACTTATTTTTGATGATGTAGGTGATAAACTATCAAAATGTAATACTCTAATAGAATTCTTAAACTTTGGAAGGCATTTAAACACGTCTATTATTCTACTATGCCAAACTTATAGACACGTACCAATATTAGGACGGGCTAACATTACGCATTTTTGCAGTTTTAACATTTCCATCTCAGACGCGGAAAATATGCTACGATCGATGCCTGTAAAGGGGAAACGAAAGGATATATTAAACATGTTGAATATGATACAGACAGCTAGATCCAATAATCGATTGGCTATTATTATCGAAGACTCAGTATTTTGTGAAGGTGAATTACGTATATGTACCGATACCGCCGATAAGGACGTTATAGAACAAAAGTTAAACATAGATATTTTAGTAAGTCAATATTCTCATATGAAAAAGAACCTAAACACTATATTAGAAAGTACAAAAACAAAATTGTGTAATAGTGATCAATCATCATCGTCAAAAAATGTATCATCA
>NC_003310
ATGAATTGTTTTCAAGAAAAACAATTTTCAAGAGAAAATTTATTAAAAATGCCGTTTAGAATGGTTTTAACAGGAGGATCTGGATCTGGAAGAACTATCTATTTACTATCTCTGTTTTCTACACTAGTTAAAAAATATAAACATATATTCTTGTTTACACCCGTTTATAACCCAGATTATGATGGATACATTTGGCCAAATCATATTAATTTCGTTAGTAGTCAGGAAGCTCTAGAATATAATCTGATACGAACTAAAAGTAACATAGAAAAATGTATTGCTGTCGCACAAAATCATAAAAAATCAGCACACTTTTTACTTATTTTTGATGATGTAGGTGATAAACTATCAAAATGTAATACTCTAATAGAATTCTTAAACTTTGGAAGGCATTTAAACACGTCTATTATTCTACTATGCCAAACTTATAGACACGTACCAATATTAGGACGGGCTAACATTACGCATTTTTGCAGTTTTAACATTTCCATCTCAGACGCGGAAAATATGCTACGATCGATGCCTGTAAAGGGGAAACGAAAGGATATATTAAACATGTTGAATATGATACAGACAGCTAGATCCAATAATCGATTGGCTATTATTATCGAAGACTCCGTATTTTGTGAAGGTGAATTACGTATATGTACCGATACCGCCGATAAGGACGTTATAGAACAAAAGTTAAACATAGATATTTTAGTAAGTCAATATTCTCATATGAAAAAGAACCTAAACACTATATTAGAAAGTACAAAAACAAAATTGTGTAATAGTGATCAATCATCATCGTCAAAAAATGTATCATCA
>MG693725
ATGAATTGTTTTCAAGAAAAACAATTTTCAAGAGAAAATTTATTAAAAATGCCGTTTAGAATGGTTTTAACAGGAGGATCTGGATCTGGAAAAACTATCTATTTACTATCTCTGTTTTCTACACTAGTTAAAAAATATAAACATATATTCTTGTTTACACCCGTTTATAACCCAGATTATGATGGATACATTTGGCCAAATCATATTAATTTCGTTAGTAGTCAGGAAGCTCTAGAATATAATCTGATACGAACTAAAAGTAACATAGAAAAATGTATTGCTGTCGCACAAAATCATAAAAAATCAGCACACTTTTTACTTATTTTTGATGATGTAGGTGATAAACTATCAAAATGTAATACTCTAATAGAATTCTTAAACTTTGGAAGGCATTTAAACACGTCTATTATTCTACTATGCCAAACTTATAGACACGTACCAATATTAGGACGGGCTAACATTACGCATTTTTGCAGTTTTAACATTTCCATCTCAGACGCGGAAAATATGCTACGATCGATGCCTGTAAAGGGGAAACGAAAGGATATATTAAACATGTTGAATATGATACAGACAGCTAGATCCAATAATCGATTGGCTATTATTATCGAAGACTCCGTATTTTGTGAAGGTGAATTACGTATATGTACCGATACCGCCGATAAGGACGTTATAGAACAAAAGTTAAACATAGATATTTTAGTAAGTCAATATTCTCATATGAAAAAGAACCTAAACACTATATTAGAAAGTACAAAAACAAAATTGTGTAATAGTGATCAATCATCATCGGAAAAAAATGTATCATCA
