# Supplementary material for: Evolutionary dissection of monkeypox virus: Positive Darwinian selection drives the adaptation of virus–host interaction proteins
Source: Front Cell Infect Microbiol. 2023 Jan 13;12:1083234. doi: 10.3389/fcimb.2022.1083234 (PMC9880225; doi:10.3389/fcimb.2022.1083234)
Supplement: Supplementary file 1 [file DataSheet_1.zip › Dataset_MPXV_coding_gene_allleles/MPXVgp146.fas]

>KJ642616
ATGGACGCCGCGTTTGTTATTACTCCAATGGGTGTGTTGACTATAACAGATACATTGTATGATGATCTCGATATCTCAATCATGGACTTTATAGGACCATACATTATAGGTAACATAAAAATTGTCCAAATAGATATACGGGATATAAAATATTCCGACATGCAAAAATGCTACTTTAGCTATAAGGGTAAAATAGTTCCTCAGGATTCTAATGATTTGGCTAGATTCAACATTTATAGTATTTGTACCGCATACAGATCAAAAAATACCATCATCATAGCATGCGACTATGATATCATGTTAGATATAGAAGGTAAACATCAACCATTTTATCTATTCCCATCTATTGATGTTTTTAACGCTACAATCATAGAAGCGTATAATCTGTATACAGCTGGAGATTATCATCTGATCATCAATCCTTCAGATAATCTGAAAATGAAATTGTCGTTTAATTCTTCATTTTGTATATCAGACGGCAATGGATGGATTATAATTGATGGGAAATGTAATAGTAATTTTTTATCA
>KP849470
ATGGACGCCGCGTTTGTTATTACTCCAATGGGTGTGTTGACTATAACAGATACATTGTATGATGATCTCGATATCTCAATCATGGACTTTATAGGACCATACATTATAGGTAACATAAAAATTGTCCAAATAGATATACGGGATATAAAATATTCCGACATGCAAAAATGCTACTTTAGCTATAAGGGTAAAATAGTTCCTCAGGATTCTAATGATTTGGCTAGATTCAACATTTATAGTATTTGTACCGCATACAGATCAAAAAATACCATCATCATAGCATGCGACTATGATATCATGTTAGATGTAGAAGGTAAACATCAACCATTTTATCTATTCCCATCTATTGATGTTTTTAACGCTACAATCATAGAAGCGTATAATCTGTATACAGCTGGAGATTATCATCTGATCATCAATCCTTCAGATAATCTGAAAATGAAATTGTCGTTTAATTCTTCATTTTGTATATCAGACGGCAATGGATGGATTATAATTGATGGGAAATGTAATAGTAATTTTTTATCA
>KJ642617
ATGGACGCCGCGTTTGTTATTACTCCAATGGGTGTGTTGACTATAACAGATACATTGTATGATGATCTCGATATCTCAATCATGGACTTTATAGGACCATACATTATAGGTAACATAAAAATTGTCCAAATAGATGTACGGGATATAAAATATTCCGACATGCAAAAATGCTACTTTAGCTATAAGGGTAAAATAGTTCCTCAGGATTCTAATGATTTGGCTAGATTCAACATTTATAGTATTTGTACCGCATACAGATCAAAAAATACCATCATCATAGCATGCGACTATGATATCATGTTAGATATAGAAGGTAAACATCAACCATTTTATCTATTCCCATCTATTGATGTTTTTAACGCTACAATCATAGAAGCGTATAATCTGTATACAGCTGGAGATTATCATCTGATCATCAATCCTTCAGATAATCTGAAAATGAAATTGTCGTTTAATTCTTCATTTTGTATATCAGACGGCAATGGATGGATTATAATTGATGGGAAATGTAATAGTAATTTTTTATCA
>MT250197
ATGGACGCCGCGTTTGTTATTACTCCAATGGGTGTGTTGACTATAACAGATACATTGTATGATGATCTCGATATCTCAATCATGGACTTTATAGGACCATACATTATAGGTAACATAAAAATTGTCCAAATAGATGTACGGGATATAAAATATTCCGACATGCAAAAATGCTACTTTAGCTATAAGGGTAAAATAGTTCCTCAGGATTCTAATGATTTGGCTAGATTCAACATTTATAGTATTTGTACAGCATACAGATCAAAAAATACCATCATCATAGCATGCGACTATGATATCATGTTAGATATAGAAGGTAAACATCAACCATTTTATCTATTCCCATCTATTGATGTTTTTAACGCTACAATCATAGAAGCGTATAATCTGTATACAGCTGGAGATTATCATCTGATCATCAATCCTTCAGATAATCTGAAAATGAAATTGTCGTTTAATTCTTCATTTTGTATATCAGACGGCAATGGATGGATTATAATTGATGGGAAATGTAATAGTAATTTTTTATCA
>KP849471
ATGGACGCCGCGTTTGTTATTACTCCAATGGGTGTGTTGACTATAACAGATACATTGTATGATGATCTCGATATCTCAATCATGGACTTTATAGGACCATACATTATAGGTAACATAAAAATTGTCCAAATAGATGCACGGGATATAAAATATTCCGACATGCAAAAATGCTACTTTAGCTATAAGGGTAAAATAGTTCCTCAGGATTCTAATGATTTGGCTAGATTCAACATTTATAGTATTTGTACCGCATACAGATCAAAAAATACCATCATCATAGCATGCGACTATGATATCATGTTAGATATAGAAGGTAAACATCAACCATTTTATCTATTCCCATCTATTGATGTTTTTAACGCTACAATCATAGAAGCGTATAATCTGTATACAGCTGGAGATTATCATCTGATCATCAATCCTTCAGATAATCTGAAAATGAAATTGTCGTTTAATTCTTCATTTTGTATATCAGACGGCAATGGATGGATTATAATTGATGGGAAATGTAATAGTAATTTTTTATCA
>KJ642618
ATGGACGCCGCGTTTGTTATTACTCCAATGGGTGTGTTGACTATAACAGATACATTGTATGATGATCTCGATATCTCAATCATGGACTTTATAGGACCATACATTATAGGTAACATAAAAATTGTCCAAATAGATGCACGGGATATAAAATATTCCGATATGCAAAAATGCTACTTTAGCTATAAGGGTAAAATAGTTCCTCAGGATTCTAATGATTTGGCTAGATTCAACATTTATAGTATTTGTACCGCATACAGATCAAAAAATACCATCATCATAGCATGCGACTATGATATCATGTTAGATATAGAAGGTAAACATCAACCATTTTATCTATTCCCATCTATTGATGTTTTTAACGCTACAATCATAGAAGCGTATAATCTGTATACAGCTGGAGATTATCATCTGATCATCAATCCTTCAGATAATCTGAAAATGAAATTGTCGTTTAATTCTTCATTTTGTATATCAGACGGCAATGGATGGATTATAATTGATGGGAAATGTAATAGTAATTTTTTATCA
>OP341487
ATGGACGCCGCGTTTGTTATTACTCCAATGGGTGTGTTGACTATAACAGATACATTGTATGATGATCTCGATATCTCAATCATGGACTTTATAGGACCATACATTATAGGTAACATAAAAATTGTCCAAATAGATGTACGGGATATAAAATATTTCGACATGCAAAAATGCTACTTTAGCTATAAGGGTAAAATAGTTCCTCAGGATTCTAATGATTTGGCTAGATTCAACATTTATAGTATTTGTACAGCATACAGATCAAAAAATACCATCATCATAGCATGCGACTATGATATCATGTTAGATATAGAAGGTAAACATCAACCATTTTATCTATTCCCATCTATTGATGTTTTTAACGCTACAATCATAGAAGCGTATAATCTGTATACAGCTGGAGATTATCATCTGATCATCAATCCTTCAGATAATCTGAAAATGAAATTGTCGTTTAATTCTTCATTTTGTATATCAGACGGCAATGGATGGATTATAATTGATGGGAAATGTAATAGTAATTTTTTATCA
>OP331335
ATGGACGCCGCGTTTGTTATTACTCCAATGGGTGTGTTGACTATAACAGATACATTGTATGATGATCTCGATATCTCAATCATGGACTTTATAGGACCATACATTATAGGTAACATAAAAATTGTCCAAATAGATGTACGGGATATAAAATATTCCGACATGCAAAAATGCTACTTTAGCTATAAGGGTAAAATAGTTCCTCAGGATTCTAATGATTTGGCTAGATTCAACATTTATAGTATTTGTACAGCATACAGATCAAAAAATACCATCATCATAGCATGCGACTATGATATTATGTTAGATATAGAAGGTAAACATCAACCATTTTATCTATTCCCATCTATTGATGTTTTTAACGCTACAATCATAGAAGCGTATAATCTGTATACAGCTGGAGATTATCATCTGATCATCAATCCTTCAGATAATCTGAAAATGAAATTGTCGTTTAATTCTTCATTTTGTATATCAGACGGCAATGGATGGATTATAATTGATGGGAAATGTAATAGTAATTTTTTATCA
>OP205133
ATGGACGCCGCGTTTGTTATTACTCCAATGGGTGTGTTGACTATAACAGATACATTGTATGATGATCTCGATATCTCAATCATGGACTTTATAGGACCATACATTATAGGTAACATAAAAATTGTCCAAATAGATGTACGGGATATAAAATATTCCGACATGCAAAAATGCTACTTTAGCTATAAGGGTAAAATAGTTCCTCAGGATTCTAATGATTTGGCTAGATTCAACATTTATAGTATTTGTACAGCATACAGATCAAAAAATACCATCATCATAGCATGCGACTATGATATCATGTTAGATATAGAAGGTAAACATCAACCATTTTATCTATTCCCATTTATTGATGTTTTTAACGCTACAATCATAGAAGCGTATAATCTGTATACAGCTGGAGATTATCATCTGATCATCAATCCTTCAGATAATCTGAAAATGAAATTGTCGTTTAATTCTTCATTTTGTATATCAGACGGCAATGGATGGATTATAATTGATGGGAAATGTAATAGTAATTTTTTATCA
>OP012849
ATGGACGCCGCGTTTGTTATTACTCCAATGGGTGTGTTGACTATAACAGATACATTGTATGATGATCTCGATATCTCAATCATGGACTTTATAGGACCATACATTATAGGTAACATAAAAATTGTCCAAATAGATGTACGGGATATAAAATATTCCGACATGCAAAAATGCTACTTTAGCTATAAGGGTAAAATAGTTCCTCAGGATTCTAATGATTTGGCTAGATTCAACATTTATAGTATTTGTACAGCATACAGATCAAAAAATACCATCATCATAGCATGCGACTATGATATCATGTTAGATATAGAAGGTAAACATCAACCATTTTATCTATTCCCATCTATTGATGTTTTTAACGCTACAATCATAGAAGCGTATAATCTGTATGCAGCTGGAGATTATCATCTGATCATCAATCCTTCAGATAATCTGAAAATGAAATTGTCGTTTAATTCTTCATTTTGTATATCAGACGGCAATGGATGGATTATAATTGATGGGAAATGTAATAGTAATTTTTTATCA
>ON813256
ATGGACGCCGCGTTTGTTATTACTCCAATGGGTGTGTTAACTATAACAGATACATTGTATGATGATCTCGATATCTCAATCATGGACTTTATAGGACCATACATTATAGGTAACATAAAAATTGTCCAAATAGATGTACGGGATATAAAATATTCCGACATGCAAAAATGCTACTTTAGCTATAAGGGTAAAATAGTTCCTCAGGATTCTAATGATTTGGCTAGATTCAACATTTATAGTATTTGTACAGCATACAGATCAAAAAATACCATCATCATAGCATGCGACTATGATATCATGTTAGATATAGAAGGTAAACATCAACCATTTTATCTATTCCCATCTATTGATGTTTTTAACGCTACAATCATAGAAGCGTATAATCTGTATACAGCTGGAGATTATCATCTGATCATCAATCCTTCAGATAATCTGAAAATGAAATTGTCGTTTAATTCTTCATTTTGTATATCAGACGGCAATGGATGGATTATAATTGATGGGAAATGTAATAGTAATTTTTTATCA
>ON676707
ATGGACGCCGCGTTTGTTATTACTCCAATGGGTGTGTTGACTATAACAGATACATTGTATGATGATCTCGATATCTCAATCATGGACTTTATAGGACCATACATTATAGGTAACATAAAAATTGTCCAAATAGATGTACGGGATATAAAATATTCCGACATGCAAAAATGCTACTTTAGCTATAAGGGTAAAATAGTTCCTCAGGATTCTAATGATTTGGCTAGATTCAACATTTATAGTATTTGTACAGCATACAGATCAAAAAATACCATCATCATAGCATGCGACTATGATATCATGTTAGATATAGAAGGTAAACATCAACCATTTTATCTATTCCCATCTATTGATGTTTTTAACGCTACAATCATAGAAGCGTATAATCTGTATACAGCTGGAGATTATCATCTGATCATCAATCCTTCAGATAATCTAAAAATGAAATTGTCGTTTAATTCTTCATTTTGTATATCAGACGGCAATGGATGGATTATAATTGATGGGAAATGTAATAGTAATTTTTTATCA
>JX878417
ATGGACGCCGCGTTTGTTATTACTCCAATGGGTGTGTTGACTATAACAGATACATTGTATGATGATCTCGATATCTCAATCATGGACTTTATAGGACCATACATTATAGGTGACATAAAAATTGTCCAAATAGATGCACGGGATATAAAATATTCCGACATGCAAAAATGCTACTTTAGCTATAAGGGTAAAATAGTTCCTCAGGATTCTAATGATTTGGCTAGATTCAACATTTATAGTATTTGTACCGCATACAGATCAAAAAATACCATCATCATAGCATGCGACTATGATATCATGTTAGATATAGAAGGTAAACATCAACCATTTTATCTATTCCCATCTATTGATGTTTTTAACGCTACAATCATAGAAGCGTATAATCTGTATACAGCTGGAGATTATCATCTGATCATCAATCCTTCAGATAATCTGAAAATGAAATTGTCGTTTAATTCTTCATTTTGTATATCAGACGGCAATGGATGGATTATAATTGATGGGAAATGTAATAGTAATTTTTTATCA
