# Supplementary material for: Evolutionary dissection of monkeypox virus: Positive Darwinian selection drives the adaptation of virus–host interaction proteins
Source: Front Cell Infect Microbiol. 2023 Jan 13;12:1083234. doi: 10.3389/fcimb.2022.1083234 (PMC9880225; doi:10.3389/fcimb.2022.1083234)
Supplement: Supplementary file 1 [file DataSheet_1.zip › Dataset_MPXV_coding_gene_allleles/MPXVgp149.fas]

>MT250197
ATGCATTATACAAATATGGAGATATTCCCTGTATTCGGCATTTCTAAAATTAGCAATTTTATTGCTAATAATGACTGTAGATATTATATAGATGTAGAGCATCAAAAAATTATATCTGATGAGATCAATAGACAGATGGATGAAACGGTACTTCTTACCAACATCTTAAGCGTAGAAGTTGTAAATGACAATGAGATGTACCATCTTATTCCCCATAGACTATCGACTATTATACTCTGTATTAGTTCTGTTGGAGGATGTGTTATCTCTATAGATAATGACGTCAATGACAAAAATATTCTAACATTTCCCATTGATCATGCTGTAATCATATCCCCACTGAGTAAATGTGTCGTAGTTAGCAAGGGCCCTACAACCATACTGGTTGTTAAAGCGGATATACCCAGCAAACGATTGGTAACATCGTTTACAAACGACATACTGTATGTAAACAATCTATCACTGATTAATTATTTACCGTCGTCTGTATTCATTATTAGACGAGTCACCGACTATTTGGATAGACACATATGTGATCAGATATTTGCTAATAATAAGTGGTATTCCATTATAACTATCGACGATAAGCAATATCCTATTCCATCAAATTGTATAGGTATGTCTTCTGCCAAGTACATAAATTCGAGCATCGAGCAAGATATTTTGATCCATGTTTGTAACCTCGAGCATCCATTCGACTCAGTCTACAAAAAAATGCAGTCGTACAATTCTCTACCTATCAAGGAACAAATATTGTATGGTAGAATTGATAATATAAATATGAGCATTAGTATTTCGGTGGAT
>OP440548
ATGCATTATACAAATATGGAGATATTCCCTGTATTCGGCATTTCTAAAATTAGCAATTTTATTGCTAATAATGACTGTAGATATTATATAGATGTAGAGCATCAAAAAATTATATCTGATGAGATCAATAGACAAATGGATGAAACGGTACTTCTTACCAACATCTTAAGCGTAGAAGTTGTAAATGACAATGAGATGTACCATCTTATTCCCCATAGACTATCGACTATTATACTCTGTATTAGTTCTGTTGGAGGATGTGTTATCTCTATAGATAATGACGTCAATGACAAAAATATTCTAACATTTCCCATTGATCATGCTGTAATCATATCCCCACTGAGTAAATGTGTCGTAGTTAGCAAGGGCCCTACAACCATACTGGTTGTTAAAGCGGATATACCCAGCAAACGATTGGTAACATCGTTTACAAACGACATACTGTATGTAAACAATCTATCACTGATTAATTATTTACCGTCGTCTGTATTCATTATTAGACGAGTCACCGACTATTTGGATAGACACATATGTGATCAGATATTTGCTAATAATAAGTGGTATTCCATTATAACTATCGACGATAAGCAATATCCTATTCCATCAAATTGTATAGGTATGTCTTCTGCCAAGTACATAAATTCGAGCATCGAGCAAGATATTTTGATCCATGTTTGTAACCTCGAGCATCCATTCGACTCAGTCTACAAAAAAATGCAGTCGTACAATTCTCTACCTATCAAGGAACAAATATTGTATGGTAGAATTGATAATATAAATATGAGCATTAGTATTTCGGTGGAT
>OP440537
ATGCATTATACAAATATGGAGATATTCCCTGTATTCGGCATTTCTAAAATTAGCAATTTTATTGCTAATAATGACTGTAGATATTATATAGATGTAGAGCATCAAAAAATTATATCTGATGAGATCAATAGACAGATGGATGAAACGGTACTTCTTACCAACATCTTAAGCGTAGAAGTTGTAAATGACAATGAGATGTACCATCTTATTCCCCATAGACTATCGACTATTATACTCTGTATTAGTTCTGTTGGAGGATGTGTTATCTCTATAGATAATGACGTCAATGACAAAAATATTCTAACATTTCCCATTGATCATGCTGTAATCATATCCCCACTGAGTAAATGTGTCGTAGTTAGCAAGGGCCCTACAACCATACTGGTTGTTAAAGCGGATATACCCAGCAAACGATTGGTAACATCGTTTACAAACGACATACTGTATGTAAACAATCTATCACTAATTAATTATTTACCGTCGTCTGTATTCATTATTAGACGAGTCACCGACTATTTGGATAGACACATATGTGATCAGATATTTGCTAATAATAAGTGGTATTCCATTATAACTATCGACGATAAGCAATATCCTATTCCATCAAATTGTATAGGTATGTCTTCTGCCAAGTACATAAATTCGAGCATCGAGCAAGATATTTTGATCCATGTTTGTAACCTCGAGCATCCATTCGACTCAGTCTACAAAAAAATGCAGTCGTACAATTCTCTACCTATCAAGGAACAAATATTGTATGGTAGAATTGATAATATAAATATGAGCATTAGTATTTCGGTGGAT
>OP415250
ATGCATTATACAAATATGGAGATATTCCCTGTATTCGGCATTTCTAAAATTAGCAATTTTATTGCTAATAATGACTGTAGATATTATATAGATGTAGAGCATCAAAAAATTATATCTGATGAGATCAATAGACAGATGGATGAAACGGTACTTCTTACCAACATCTTAAGCGTAGAAGTTGTAAATGACAATGAGATGTACCATCTTATTCCCCATAGACTATCGACTATTATACTCTGTATTAGTTCTGTTGGAGGATGTGTTATCTCTATAAATAATGACGTCAATGACAAAAATATTCTAACATTTCCCATTGATCATGCTGTAATCATATCCCCACTGAGTAAATGTGTCGTAGTTAGCAAGGGCCCTACAACCATACTGGTTGTTAAAGCGGATATACCCAGCAAACGATTGGTAACATCGTTTACAAACGACATACTGTATGTAAACAATCTATCACTGATTAATTATTTACCGTCGTCTGTATTCATTATTAGACGAGTCACCGACTATTTGGATAGACACATATGTGATCAGATATTTGCTAATAATAAGTGGTATTCCATTATAACTATCGACGATAAGCAATATCCTATTCCATCAAATTGTATAGGTATGTCTTCTGCCAAGTACATAAATTCGAGCATCGAGCAAGATATTTTGATCCATGTTTGTAACCTCGAGCATCCATTCGACTCAGTCTACAAAAAAATGCAGTCGTACAATTCTCTACCTATCAAGGAACAAATATTGTATGGTAGAATTGATAATATAAATATGAGCATTAGTATTTCGGTGGAT
>OP415188
ATGCATTATACAAATATGGAGATATTCCCTGTATTCGGCATTTCTAAAATTAGCAATTTTATTGCTAATAATGACTGTAGATATTATATAGATGTAGAGCATCAAAAAATTATATCTGATGAGATCAATAGACAGATGGATGAAACGGTACTTCTTACCAACATCTTAAGCGTAGAAGTTGTAAATGACAATGAGATGTACCATCTTATTCCCCATAGACTATCGACTATTATACTCTGTATTAGTTCTGTTGGAGGATGTGTTATCTCTATAGATAATGACGTCAATGACAAAAATATTCTAACATTTCCCATTGATCATGCTGTAATCATATCCCCACTGAGTAAATGTGTCGTAGTTAGCAAGGGCCCTACAACCATACTGGTTGTTAAAGCGGATATACCCAGCAAACGATTGGTAACATCGTTTACAAACGACATACTGTATGTAAACAATCTATCACTGATTAATTATTTACCGTCGTCTGTATTCATTATTAGACGAGTCACCGACTATTTGGATAGACACATATGTGATCAGATATTTGCTAATAATAAGTGGTATTCCATTATAACTATCGACGATAAGCAATATCCTATTCCATCAAATTGTATAGGTATGTCTTCTGCCAAGTACATAAATTCGAGCATCGAGCAAGATATTTTGATCCATGTTTGTAACCTTGAGCATCCATTCGACTCAGTCTACAAAAAAATGCAGTCGTACAATTCTCTACCTATCAAGGAACAAATATTGTATGGTAGAATTGATAATATAAATATGAGCATTAGTATTTCGGTGGAT
>OP414308
ATGCATTATACAAATATGGAGATATTCCCTGTATTCGGCATTTCTAAAATTAGCAATTTTATTGCTAATAATGACTGTAGATATTATATAGATGTAGAGCATCAAAAAATTATATCTGATGAGATCAATAGACAGATGGATGAAACGGTACTTCTTACCAACATCTTAAGCGTAGAAGTTGTAAATGACAATAAGATGTACCATCTTATTCCCCATAGACTATCGACTATTATACTCTGTATTAGTTCTGTTGGAGGATGTGTTATCTCTATAGATAATGACGTCAATGACAAAAATATTCTAACATTTCCCATTGATCATGCTGTAATCATATCCCCACTGAGTAAATGTGTCGTAGTTAGCAAGGGCCCTACAACCATACTGGTTGTTAAAGCGGATATACCCAGCAAACGATTGGTAACATCGTTTACAAACGACATACTGTATGTAAACAATCTATCACTGATTAATTATTTACCGTCGTCTGTATTCATTATTAGACGAGTCACCGACTATTTGGATAGACACATATGTGATCAGATATTTGCTAATAATAAGTGGTATTCCATTATAACTATCGACGATAAGCAATATCCTATTCCATCAAATTGTATAGGTATGTCTTCTGCCAAGTACATAAATTCGAGCATCGAGCAAGATATTTTGATCCATGTTTGTAACCTCGAGCATCCATTCGACTCAGTCTACAAAAAAATGCAGTCGTACAATTCTCTACCTATCAAGGAACAAATATTGTATGGTAGAATTGATAATATAAATATGAGCATTAGTATTTCGGTGGAT
>OP245352
ATGCATTATACAAATATGGAGATATTCCCTGTATTCGGCATTTCTAAAATTAGCAATTTTATTGCTAATAATGACTGTAGATATTATATAGATGTAGAGCATCAAAAAATTATATCTGATGAGATCAATAGACAGATGGATGAAACGGTACTTCTTACCAACATCTTAAGCGTAGAAGTTGTAAATGACAATGAGATGTACCATCTTATTCCCCATAGACTATCGACTATTATACTCTGTATTAGTTCTGTTGGAGGATGTGTTATCTCTATAGATAATGACGTCAATGACAAAAATATTCTAACATTTCCCATTGATCATGCTGTAATCATATCCCCACTGAGTAAATGTGTCGTAGTTAGCAAGGGCCCTACAACCATACTGGTTGTTAAAGCGGATATACCCAGCAAACGATTGGTAACATCGTTTACAAACGACATACTGTATGTAAACAATCTATCACTGATTAATTATTTACCGTCGTCTGTATTCATTATTAGACGAGTCACCGACTATTTGGATAGACACATATGTGATCAGATATTTGCTAATAATAAGTGGTATTCCATTATAACTATCGACGATAAGCAATATCCTATTCCATCAAATTGTATAGGTATGTCTTCTGCCAAGTACATAAATTCGAGCATCGAGCAAGATATTTTGATCCATGTTTGTAACCTCGAGCATCCATTCGACTCAGTCTACAAAAAAATGCAGTCGTACAATTCTCTACCTATCAAGGAACAAATATTGTATGGTAGAATTGATAATATAAATATGAGAATTAGTATTTCGGTGGAT
>OP245350
ATGCATTATACAAATATGGAGATATTCCCTGTATTCGGCATTTCTAAAATTAGCAATTTTATTGCTAATAATGACTGTAGATATTATATAGATGTAGAGCATCAAAAAATTATATCTGATGAGATCAATAGACAGATGGATGAAACGGTACTTCTTACCAACATCTTAAGCGTAGAAGTTGTAAATGACAATGAGATGTACCATCTTATTCCCCATAGACTATCGACTATTATACTCTGTATTAGTTCTGTTGGAGGATGTGTTATCTCTATAGATAATGACGTCAATGACAAAAATATTCTAACATTTCCCATTGATCATGCTGTAATCATATCCCCACTGAGTAAATGTGTCGTAGTTAGCAAGGGCCCTACAACCATACTGGTTGTTAAAGCGGATATACCCAGCAAACGATTGGTAACATCGTTTACAAACGACATACTGTATGTAAACAATCTATCACTGATTAATTATTTACCGTTGTCTGTATTCATTATTAGACGAGTCACCGACTATTTGGATAGACACATATGTGATCAGATATTTGCTAATAATAAGTGGTATTCCATTATAACTATCGACGATAAGCAATATCCTATTCCATCAAATTGTATAGGTATGTCTTCTGCCAAGTACATAAATTCGAGCATCGAGCAAGATATTTTGATCCATGTTTGTAACCTCGAGCATCCATTCGACTCAGTCTACAAAAAAATGCAGTCGTACAATTCTCTACCTATCAAGGAACAAATATTGTATGGTAGAATTGATAATATAAATATGAGCATTAGTATTTCGGTGGAT
>OP215278
ATGCATTATACAAATATGGAGATATTCCCTGTATTCGGCATTTCTAAAATTAGCAATTTTATTGCTAATAATGACTGTAGATATTATATAGATGTAGAGCATCAAAAAATTATATCTGATGAGATCAATAGACAGATGGATGAAACGGTACTTCTTACCAACATCTTAAGCGTAGAAGTTGTAAATGACAATGAGATGTACCATCTTATTCCCCATAGACTATCGACTATTATACTCTGTATTAGTTCTGTTGGAGGATGTGTTATCTCTATAGATAATGACGTCAATGACAAAAATATTCTAACATTTCCCATTGATCATGCTGTAATCATATCCCCACTGAGTAAATGTGTCGTAGTTAGCAAGGGCCCTACAACCATACTGGTTGTTAAAGCGGATATACCCAGCAAACGATTGGTAACATCGTTTACAAACGACATACTGTATGTAAACAATCTATCACTGATTAATTATTTACCGTCGTCTGTATTCATTATTAGACGAGTCACCGACTATTTGGATAGACACATATGTGATCAGATATTTGCTAATAATAAGTGGTATTCCATTATAACTATCGACGATAAGCAATATCCTATTCCATCAAATTGTATAGGTATGTCTTCTGCCAAGTACATAAATTCGAGCATCGAGCAAGATATTTTGATCCATGTTTGTAACCTCGAGCATCCATTCGACTCAGTCTACAAAAAAATGCAGTCGTACAATTCTCTACCTATTAAGGAACAAATATTGTATGGTAGAATTGATAATATAAATATGAGCATTAGTATTTCGGTGGAT
>OP215236
ATGCATTATACAAATATGGAGATATTCCCTGTATTCGGCATTTCTAAAATTAGCAATTTTATTGCTAATAATGACTGTAGATATTATATAGATGTAGAGCATCAAAAAATTATATCTGATGAGATCAATAGACAGATGGATGAAACGGTACTTCTTACCAACATCTTAAGCGTAGAAGTTGTAAATGACAATGAGATGTACCATCTTATTCCCCATAGACTATCGACTATTATACTCTGTATTAGTTCTGTTGGAGGATGTGTTATCTCTATAGATAATGACGTCAATGACAAAAATATTCTAACATTTCCCATTGATCATGCTGTAATTATATCCCCACTGAGTAAATGTGTCGTAGTTAGCAAGGGCCCTACAACCATACTGGTTGTTAAAGCGGATATACCCAGCAAACGATTGGTAACATCGTTTACAAACGACATACTGTATGTAAACAATCTATCACTGATTAATTATTTACCGTCGTCTGTATTCATTATTAGACGAGTCACCGACTATTTGGATAGACACATATGTGATCAGATATTTGCTAATAATAAGTGGTATTCCATTATAACTATCGACGATAAGCAATATCCTATTCCATCAAATTGTATAGGTATGTCTTCTGCCAAGTACATAAATTCGAGCATCGAGCAAGATATTTTGATCCATGTTTGTAACCTCGAGCATCCATTCGACTCAGTCTACAAAAAAATGCAGTCGTACAATTCTCTACCTATCAAGGAACAAATATTGTATGGTAGAATTGATAATATAAATATGAGCATTAGTATTTCGGTGGAT
>OP215209
ATGCATTATACAAATATGGAGATATTCCCTGTATTCGGCATTTCTAAAATTAGCAATTTTATTGCTAATAATGACTGTAGATATTATATAGATGTAGAGCATCAAAAAATTATATCTGATGAGATCAATAGACAGATGGATGAAACGGTACTTCTTACCAACATCTTAAGCGTAGAAGTTGTAAATGACAATGAGATGTACCATCTTATTCCCCATAGACTATCGACTATTATACTCTGTATTAGTTCTGTTGGAGGATGTGTTATCTCTATAGATAATGACGTCAATGACAAAAATATTCTAACATTTCCCATTGATCATGCTGTAATCATATCCCCACTGAGTAAATGTGTCGTAGTTAGCAAGGGCCCTACAACCATACTGGTTGTTAAAGCGGATATACCCAGCAAACGATTGGTAACATCGTTTACAAACGACATACTGTATGTAAACAATCTATCACTGATTAATTATTTACCGTCGTCTGTATTCATTATTAGACGAGTCACCGACTATTTGGATAGACACATATGTGATCAGATATTTGCTAATAATAAGTGGTATTCCATTATAACTATCGACGATAAGCAATATCCTATTCCATCAAATTGTATAGGTATGTCTTCTGCCAAGTACATAAATTCGAGCATCGAGCAAGATATTTTGATCCATGTTTGTAACCTCGAGCATCCATTCGACTCAGTCTACAAAAAAATGCAGTCGTATAATTCTCTACCTATCAAGGAACAAATATTGTATGGTAGAATTGATAATATAAATATGAGCATTAGTATTTCGGTGGAT
>OP205124
ATGCATTATACAAATATGGAGATATTCCCTGTATTTGGCATTTCTAAAATTAGCAATTTTATTGCTAATAATGACTGTAGATATTATATAGATGTAGAGCATCAAAAAATTATATCTGATGAGATCAATAGACAGATGGATGAAACGGTACTTCTTACCAACATCTTAAGCGTAGAAGTTGTAAATGACAATGAGATGTACCATCTTATTCCCCATAGACTATCGACTATTATACTCTGTATTAGTTCTGTTGGAGGATGTGTTATCTCTATAGATAATGACGTCAATGACAAAAATATTCTAACATTTCCCATTGATCATGCTGTAATCATATCCCCACTGAGTAAATGTGTCGTAGTTAGCAAGGGCCCTACAACCATACTGGTTGTTAAAGCGGATATACCCAGCAAACGATTGGTAACATCGTTTACAAACGACATACTGTATGTAAACAATCTATCACTGATTAATTATTTACCGTCGTCTGTATTCATTATTAGACGAGTCACCGACTATTTGGATAGACACATATGTGATCAGATATTTGCTAATAATAAGTGGTATTCCATTATAACTATCGACGATAAGCAATATCCTATTCCATCAAATTGTATAGGTATGTCTTCTGCCAAGTACATAAATTCGAGCATCGAGCAAGATATTTTGATCCATGTTTGTAACCTCGAGCATCCATTCGACTCAGTCTACAAAAAAATGCAGTCGTACAATTCTCTACCTATCAAGGAACAAATATTGTATGGTAGAATTGATAATATAAATATGAGCATTAGTATTTCGGTGGAT
>ON927248
ATGCATTATACAAATATGGAGATATTCCCTGTATTCGGCATTTCTAAAATTAGCAATTTTATTGCTAATAATGACTGTAGATATTATATAGATGTAGAGCATCAAAAAAATATATCTGATGAGATCAATAGACAGATGGATGAAACGGTACTTCTTACCAACATCTTAAGCGTAGAAGTTGTAAATGACAATGAGATGTACCATCTTATTCCCCATAGACTATCGACTATTATACTCTGTATTAGTTCTGTTGGAGGATGTGTTATCTCTATAGATAATGACGTCAATGACAAAAATATTCTAACATTTCCCATTGATCATGCTGTAATCATATCCCCACTGAGTAAATGTGTCGTAGTTAGCAAGGGCCCTACAACCATACTGGTTGTTAAAGCGGATATACCCAGCAAACGATTGGTAACATCGTTTACAAACGACATACTGTATGTAAACAATCTATCACTGATTAATTATTTACCGTCGTCTGTATTCATTATTAGACGAGTCACCGACTATTTGGATAGACACATATGTGATCAGATATTTGCTAATAATAAGTGGTATTCCATTATAACTATCGACGATAAGCAATATCCTATTCCATCAAATTGTATAGGTATGTCTTCTGCCAAGTACATAAATTCGAGCATCGAGCAAGATATTTTGATCCATGTTTGTAACCTCGAGCATCCATTCGACTCAGTCTACAAAAAAATGCAGTCGTACAATTCTCTACCTATCAAGGAACAAATATTGTATGGTAGAATTGATAATATAAATATGAGCATTAGTATTTCGGTGGAT
>ON622721
ATGCATTATACAAATATGGAGATATTCCCTGTATTCGGCATTTCTAAAATTAGCAATTTTATTGCTAATAATGACTGTAGATATTATATAGATGTAGAGCATCAAAAAATTATATCTGATGAGATCAATAGACAGATGGATGAAACGGTACTTCTTACCAACATCTTAAGCGTAGAAGTTGTAAATGACAATGAGATGTACCATCTTATTCCCCATAGACTATCGACTATTATACTCTGTATTAGTTCTGTTGGAGGATGTGTTATCTCTATAGATAATGACGTCAATGACAAAAATATTCTAACATTTCCCATTGATCATGCTGTAATCATATCCCCACTGAGTAAATGTGTCGTAGTTAGCAAGGGCCCTACAACCATACTGGTTGTTAAAGCGGATATACCCAGCAAACGATTGGTAACATCGTTTACAAACGACATACTGTATGTAAACAATCTATCACTGATTAATTATTTACCGTCGTCTGTATTCATTATTAGACGAGTCACCGACTATTTGGATAGACACATATGTGATCAGATATTTGCTAATAATAAGTGGTATTCCATTATAACTATCGACGATAAGCAATATCCTATTCCATCAAATTGTATAGGTATGTCTTCTGCCAAGTACATAAATTCGAGCATCGAGCAAGATATTTTGATCCATGTTTGTAACCTCGAGCATCCATTCGACTCAGTCTACAAAAAAATGCATTCGTACAATTCTCTACCTATCAAGGAACAAATATTGTATGGTAGAATTGATAATATAAATATGAGCATTAGTATTTCGGTGGAT
>KP849471
ATGCATTATACAAATATGGAGATATTCCCTGTATTCGGCATTTCTAAAATTAGCAATTTTATTGCTAATAATGACTGTAGATATTATATAGATGTAGAGCATCAAAAAATTATATCTGATGAGATCAATAGACAGATGGATGAAACGGTACTTCTTACCAACATCTTAAGCGTAGAAGTTGTAAATGACAATGAGATGTACCATCTTATTCCCCATAGACTATCGACGATTATACTCTGTATTAGTTCTGTTGGAGGATGTGTTATCTCTATAGATAATGACGTCAATGACAAAAATATTCTAACATTTCCCATTAATCATGCTGTAATCATATCCCCACTGAGTAAATGTGTCGTAGTTAGCAAGGGCCCTACAACCATACTGGTTGTTAAAGCGGATATACCCAGCAAACGATTGGTAACATCGTTTACAAACGACATACTGTATGTAAACAATCTATCACTGATTAATTATTTACCGTTGTCTGTATTCATTATTAGACGAGTCACTGACTATTTGGATAGACACATATGCGATCAGATATTTGCTAATAATAAGTGGTATTCCATTATAACTATCGACGATAAGCAATATCCTATTCCATCAAATTGTATAGGTATGTCTTCTGCCAAGTACATAAATTCGAGCATCGAGCAAGATATTTTGATCCATGTTTGTAACCTCGAGCATCCATTCGACTCAGTCTACAAAAAAATGCAGTCGTACAATTCTCTACCTATCAAGGAACAAATATTGTATGGTAGAATTGATAATATAAATATGAGCATTAGTATTTCGGTGGAT
>KJ642613
ATGCATTATACAAATATGGAGATATTCCCTGTATTCGGCATTTCTAAAATTAGCAATTTTATTGCTAATAATGACTGTAGATATTATATAGATGTAGAGCATCAAAAAATTATATCTGATGAGATCAATAGACAGATGGATGAAACGGTACTTCTTACCAACATCTTAAGCGTAGAAGTTGTAAATGACAATGAGATGTACCATCTTATTCCCCATAGACTATCGACGATTATACTCTGTATTAGTTCTGTTGGAGGATGTGTTATCTCTATAGATAATGACGTCAATGACAAAAATATTCTAACATTTCCCATTAATCATGCTGTAATCATATCCCCACTGAGTAAATGTGTCGTAGTTAGCAAGGGCCCTACAACCATACTGGTTGTTAAAGCGGATATACCCAGCAAACGATTGGTAACATCGTTTACAAACGACATACTGTATGTAAACAATCTATCACTGATTAATTATTTACCGTTGTCTGTATTCATTATTAGACGAGTCACTGACTATTTGGATAGACACATATGCGATCAGATATTTGCTAATAATAAGTGGTATTCCATTATAACTATCGACGATAAGCAATATCCTATTCCATCAAATTGTATAGGTATGTCTTCTGCCAAGTACATAAATTCGAGCATCGAGCAAGATATTTTGATCCATGTTTGTAACCTCGAGCATCCATTCGACTCAGTCTACAAAAAAATGCAGTCGTACAATTCTCTACCTATCAAGGAACAAATATTGTATGGTAGAATTGATAATATAAATATGAGCATTAGTATTTCGGTTGAT
>JX878429
ATGCATTATACAAATATGGAGATATTCCCTGTATTCGGCATTTCTAAAATTAGCAATTTTATTGCTAATAATGACTGTAGATATTATATAGATGTAGAGCACCAAAAAATTATATCTGATGAGATCAATAGACAGATGGATGAAACGGTACTTCTTACCAACATCTTAAGCGTAGAAGTTGTAAATGACAATGAGATGTACCATCTTATTCCCCATAGACTATCGACGATTATACTCTGTATTAGTTCTGTTGGAGGATGTGTTATCTCTATAGATAATGACGTCAATGACAAAAATATTCTAACATTTCCCATTAATCATGCTGTAATCATATCCCCACTGAGTAAATGTGTCGTAGTTAGCAAGGGCCCTACAACCATACTGGTTGTTAAAGCGGATATACCCAGCAAACGATTGGTAACATCGTTTACAAACGACATACTGTATGTAAACAATCTATCACTGATTAATTATTTACCGTTGTCTGTATTCATTATTAGACGAGTCACTGACTATTTGGATAGACACATATGCGATCAGATATTTGCTAATAATAAGTGGTATTCCATTATAACTATCGACGATAAGCAATATCCTATTCCATCAAATTGTATAGGTATGTCTTCTGCCAAGTACATAAATTCGAGCATCGAGCAAGATATTTTGATCCATGTTTGTAACCTCGAGCATCCATTCGACTCAGTCTACAAAAAAATGCAGTCGTACAATTCTCTACCTATCAAGGAACAAATATTGTATGGTAGAATTGATAATATAAATATGAGCATTAGTATTTCGGTGGAT
>OP415279
ATGCATTATACAAATATGGAGATATTCCCTGTATTCGGCATTTCTAAAATTAGCAATTTTATTGCTAATAATGACTGTAGATATTATATAGATGTAGAGCATCAAAAAATTATATCTGATGAGATCAATAGACAGATGGATGAAACGGTACTTCTTACCAACATCTTAAGCGTAGAAGTTGTAAATGACAATGAGATGTACCATCTTATTCCCCATAGACTATCGACGATTATACTCTGTATTAGTTCTGTTGGAGGATGTGTTATCTCTATAGATAATGACGTCAATGACAAAAATATTCTAACATTTCCCATTGATCATGCTGTAATCATATCCCCACTGAGTAAATGTGTCGTAGTTAGCAAGGGCCCTACAACCATACTGGTTGTTAAAGCGGATATACCCAGCAAACGATTGGTAACATCGTTTACAAACGACATACTGTATGTAAACAATCTATCACTGATTAATTATTTACCGTCGTCTGTATTCATTATTAGACGAGTCACCGACTATTTGGATAGACACATATGTGATCAGATATTTGCTAATAATAAGTGGTATTCCATTATAACTATCGACGATAAGCAATATCCTATTCCATCAAATTGTATAGGTATGTCTTCTGCCAAGTACATAAATTCGAGCATCGAGCAAGATATTTTGATCCATGTTTGTAACCTCGAGCATCCATTCGACTCAGTCTACAAAAAAATGCAGTCGTACAATTCTCTACCTATCAAGGAACAAATATTGTATGGTAGAATTGATAATATAAATATGAGCATTAGTATTTCGGTGGAT
>NC003310
ATGCATTATACAAATATGGAGATATTCCCTGTATTCGGCATTTCTAAAATTAGCAATTTTATTGCTAATAATGACTGTAGATATTATATAGATGTAGAGCATCAAAAAATTATATCTGATGAGATCAATAGACAGATGGATGAAACGGTACTTCTTACCAACATCTTAAGCGTAGAAGTTGTAAATGGCAATGAGATGTACCATCTTATTCCCCATAGACTATCGACGATTATACTCTGTATTAGTTCTGTTGGAGGATGTGTTATCTCTATAGATAATGACGTCAATGATAAAAATATTCTAACATTTCCCATTAATCATGCTGTAATCATATCCCCACTGAGTAAATGTGTCGTAGTTAGCAAGGGCCCTACAACCACACTGGTTGTTAAAGCGGATATACCCAGCAAACGATTGGTAACATCGTTTACAAACGACATACTGTATGTAAACAATCTATCACTGATTAATTATTTACCGTTGTCTGTATTCATTATTAGACGAGTCACTGACTATTTGGATAGACACATATGCGATCAGATATTTGCTAATAATAAGTGGTATTCCATTATAACTATCGACGATAAGCAATATCCTATTCCATCAAATTGTATAGGTATGTCTTCTGCCAAGTACATAAATTCGAGCATCGAGCAAGATATTTTGATCCATGTTTGTAACCTCGAGCATCCATTCGACTCAGTCTACAAAAAAATGCAGTCGTACAATTCTCTACCTATCAAGGAACAAATATTGTATGGTAGAATTGATAATATAAATATGAGCATTAGTATTTCGGTGGAT
