# Supplementary material for: Evolutionary dissection of monkeypox virus: Positive Darwinian selection drives the adaptation of virus–host interaction proteins
Source: Front Cell Infect Microbiol. 2023 Jan 13;12:1083234. doi: 10.3389/fcimb.2022.1083234 (PMC9880225; doi:10.3389/fcimb.2022.1083234)
Supplement: Supplementary file 1 [file DataSheet_1.zip › Dataset_MPXV_coding_gene_allleles/MPXVgp153.fas]

>MT903346
ATGATGATGAAATGGATAATATCCATATTGACGATGTCAATAATGCCGGTATTGACATACAGCTCATCGATTTTTAGATTTCATTCAGAGGATATTGAATTATGTTATGGGAATTTGTATTTTGATAGGATCTATAATAATGTAGTAAATATAAAATATATTCCTGAGCATATTCCATATAGATATAATTTTATTAATCGTACGTTCGCCGTAGATGAACTAGATGATAATGTCTTTTTTACACATGGTTATTTTTTAAAACACAAATATGGTTGTTCACTTAATCCTAGTTTGATTGTCTCATTATCAGGAAACTTAAAATATAATGATATACAATGCTCAGTAAATGTATCGTGTCTCATTAAAAATTTGGCAACGAGTACATCTACTATATTAACATCTAAACATAAGACTTATTCTCTATATCGGTCCACGTGTATTGCTATAATAGGATACGATTCTATTATATGGTATAAATAT------ATAAATGACAGGTATAATGTCATCTATGATTTTACTGCAATATGTATGCTAATAGCGTCTACATTGATAGTGATCATATACGTGTTTAAAAAAATAAAAATGAACTCT
>KP849470
ATGATGATGAAATGGATAATATCCATATTGACGATGTCAATAATGCCGGTATTGACATACAGCTCATCGATTTTTAGATTTCATTCAGAGGATATTGAATTATGTTATGGGAATTTGTATTTTGATAGGATCTATAATAATGTAGTAAATATAAAATATATTCCTGAGCATATTCCATATAGATATAATTTTATTAATCGTACGTTCTCCGTAGATGAACTAGATGATAATGTCTTTTTTACACATGGTTATTTTTTAAAACACAAATATGGTTGTTCACTTAATCCTAGTTTGATTGTCTCATTATCAGGAAACTTAAAATATAATGATATACAATGCTCAGTAAATGTATCGTGTCTCATTAAAAATTTGGCAACGAGTACATCTACTATATTAACATCTAAACATAAGACTTATTCTCTATATCGGTCCACGTGTATTGCTATAATAGGATACGATTCTATTATATGGTATAAATAT------ATAAATGACAGGTATAATGTCATCTATGATTTTACTGCAATATGTATGCTAATAGCGTCTACATTGATAGTGATCATATACGTGTTTAAAAAAATAAAAATGAACTCT
>MT250197
ATGATGATGAAATGGATAATATCCATATTGACGATGTCAATAATGCCGGTATTGACATACAGCTCATCGATTTTTAGATTTCATTCAGAGGATATTGAATTATGTTATGGGAATTTGTATTTTGATAGGATCTATAATAATGTAGTAAATATAAAATATATTCCTGAGCATATTCCATATAGATATAATTTTATTAATCGTACGTTCTCCGTAGATGAACTAGATGATAATGTCTTTTTTACACATGGTTATTTTTTAAAACACAAATATGGTTGTTCACTTAATCCTAGTTTGATTGTCTCATTATCAGGAAACTTAAAATATAATGATATACAATGCTCAGTAAATGTATCGTGTCTCATTAAAAATTTGGCAACGAGTACATCTACTATATTAACATCTAAACATAAGACTTATTCTCTATATCGGTCCATGTGTATTGCTATAATAGGATACGATTCTATTATATGGTATAAATAT------ATAAATGACAGGTATAATGACATCTATGATTTTACTGCAATATGTATGCTAATAGCGTCTACATTGATAGTGATCATATACGTGTTTAAAAAAATAAAAATGAACTCT
>MN648051
ATGATGATGAAATGGATAATATCCATATTGACGATGTCAATAATGCCGGTATTGACATACAGCTCATCGATTTTTAGATTTCATTCAGAGGATATTGAATTATGTTATGGGAATTTGTATTTTGATAGGATCTATAATAATGTAGTAAATATAAAATATATTCCTGTGCATATTCCATATAGATATAATTTTATTAATCGTACGTTCTCCGTAGATGAACTAGATGATAATGTCTTTTTTACACATGGTTATTTTTTAAAACACAAATATGGTTGTTCACTTAATCCTAGTTTGATTGTCTCATTATCAGGAAACTTAAAATATAATGATATACAATGCTCAGTAAATGTATCGTGTCTCATTAAAAATTTGGCAACGAGTACATCTACTATATTAACATCTAAACATAAGACTTATTCTCTATATCGGTCCATGTGTATTGCTATAATAGGATACGATTCTATTATATGGTATAAATAT------ATAAATGACAGGTATAATGACATCTATGATTTTACTGCAATATGTATGCTAATAGCGTCTACATTGATAGTGATCATATACGTGTTTAAAAAAATAAAAATGAACTCT
>OP415222
ATGATGATGAAATGGATAATATCCATATTGACGATGTCAATAATGCCGGTATTGACATACAGCTCATCGATTTTTAGATTTCATTCAGAGGATATTGAATTATGTTATGGGAATTTGTATTTTGATAGGATCTATAATAATGTAGTAAATATAAAATATATTCCTGAGCATATTCCATATAGATATAATTTTATTAATCGTACGTTCTCCGTAGATGAACTAGATGATAATGTCTTTTTTACACATGGTTATTTTTTAAAACACAAATATGGTTGTTCACTTAATCCTAGTTTGATTGTCTCATTATCAGGAAACTTAAAATATAATGATATACAATGCTCAGTAAATGTATCGTGTCTCATTAAAAATTTGACAACGAGTACATCTACTATATTAACATCTAAACATAAGACTTATTCTCTATATCGGTCCATGTGTATTGCTATAATAGGATACGATTCTATTATATGGTATAAATAT------ATAAATGACAGGTATAATGACATCTATGATTTTACTGCAATATGTATGCTAATAGCGTCTACATTGATAGTGATCATATACGTGTTTAAAAAAATAAAAATGAACTCT
>OP215280
ATGATGATGAAATGGATAATATCCATATTGACGATGTCAATAATGCCGGTATTGACATACAGCTCATCGATTTTTAGATTTCATTCAGAGGATATTGAATTATGTTATGGGAATTTGTATTTTGATAGGATCTATAATAATGTAGTAAATATAAAATATATTCCTGAGCATATTCCATATAGATATAATTTTATTAATCGTACGTTCTCCGTAGATGAACTAGATGATAATGTCTTTTTTACACATGGTTATTTTTTAAAACACAAATATGGTTGTTCACTTAATCCTAGTTTGATTGTCTCATTATCAGGAAACTTAAAATATAATGATATACAATGCTCAGTAAATGTATCGTGTCTCATTAAAAATTTGGCAACGAGTACATCTACTATATTAACATCTAAACATAAGACTTATTCTCTATATCGGTCCATGTGTATTGCTATAATAGGATACGATTCTATTATATGGTTTAAATAT------ATAAATGACAGGTATAATGACATCTATGATTTTACTGCAATATGTATGCTAATAGCGTCTACATTGATAGTGATCATATACGTGTTTAAAAAAATAAAAATGAACTCT
>KP849471
ATGATGATGAAATGGATAATATCCATATTGACGATGTCAATAATGCCGGTATTGACATACAGTTCATCGATTTTTAGATTTCATTCAGAGGATATTGAATTATGTTATGGGAATTTGTATTTTGATAGGATCTATAATAATGTAGTAAATATAAAATATATTCCTGAGCATATTCCATATAGATATAATTTTATTAATCGTACGTTCTCCGTAGATGAACTAGATGATAATGTCTTTTTTACACATGGTTATTTTTTAAAACACAAATATGGTTGTTCACTTAATCCTAGTTTGATTGTCTCATTATCAGGAAACTTAAAATATAATGATATACAATGCTCAGTAAATGTATCATGTCTCATTAAAAATTTGGTAACGAGTACATCTACTATATTAACATCTAAACATAAGACTTATTCTCTATATCGGTCCACGTGTATTGCTATAATAGGATACGATTCTATTATATGGTATAAAGAT------ATAAATGACAGGTATAATGACATCTATGATTTTACTGCAATATGTATGCTAATAGCGTCTACATTGATAGTGATCATATACGTGTTTAAAAAAATAAAAATGAACTCT
>KC257460
ATGATGATGAAATGGATAATATCCATATTGACGATGTCAATAATGCCGGTATTGACATACAGTTCATCGATTTTTAGATTTCATTCAGAGGATATTGAATTATGTTATGGGAATTTGTATTTTGATAGGATCTATAATAATGTAGTAAATATAAAATATATTCCTGAGCATATTCCATATAGATATAATTTTATTAATCGTACGTTCTCCGTAGATGAACTAGATGATAATGTCTTTTTTACACATGGTTATTTTTTAAAACACAAATATGGTTGTTCACTTAATCCTAGTTTGATTGTCTCATTATCAGGAAACTTAAAATATAATGATATACAATGCTCAGTAAATGTATCATGTCTCATTAAAAATTTGGTAACGAGTACATCTACTATATTAACATCTAAACATAAGACTTATTCTCTATATCGGTCCACGTGTATTGCTATAATAGGATACGATTCTATTATATGGTATAAAGATATAAATATAAATGACAGGTATAATGACATCTATGATTTTACTGCAATATGTATGCTAATAGCGTCTACATTGATAGTGATCATATACGTGTTTAAAAAAATAAAAATGAACTCT
>OP205140
ATGATGATGAAATGGATAATATCCATATTGACGATGTCAATAATGCCGGTATTGACATACAGCTCATCGATTTTTAGATTTCATTCAGAGGATATTGAATTATGTTATGGGAATTTGTATTTTGATAGGATCTATAATAATGTAGTAAATATAAAATATATTCCTGAGCATATTCCATATAGATATAATTTTATTAATCGTACGTTCTCCGTAGATGANCTAGATGATAATGTCTTTTTTACACATGGTTATTTTTTAAAACACAAATATGGTTGTTCACTTAATCCTAGTTTGATTGTCTCATTATCAGGAAACTTAAAATATAATGATATACAATGCTCAGTAAATGTATCGTGTCTCATTAAAAATTTGGCAACGAGTACATCTACTATATTAACATCTAAACATAAGACTTATTCTCTATATCGGTCCATGTGTATTGCTATAATAGGATACGATTCTATTATATGGTATAAATAT------ATAAATGACAGGTATAATGACATCTATGATTTTACTGCAATATGTATGCTAATAGCGTCTACATTGATAGTGATCATATACGTGTTTAAAAAAATAAAAATGAACTCT
