# Supplementary material for: Evolutionary dissection of monkeypox virus: Positive Darwinian selection drives the adaptation of virus–host interaction proteins
Source: Front Cell Infect Microbiol. 2023 Jan 13;12:1083234. doi: 10.3389/fcimb.2022.1083234 (PMC9880225; doi:10.3389/fcimb.2022.1083234)
Supplement: Supplementary file 1 [file DataSheet_1.zip › Dataset_MPXV_coding_gene_allleles/MPXVgp158.fas]

>KP849470
ATGGCCGTGTACGCGGTTACTGGCGGTGCCGGATTTCTAGGCAGGTATATAGTAAAACTTTTAATTAGCGCAGATGATGTTCAAGAAATAAGAGTCATAGATATTGTAGAAGATCCACAACCAATAACCTCGAAAGTTAAGGTTATAAACTATATACAATGTGATATAAACGACTTTGATAAGGTGAGAGAAGCGCTAGATGGGGTAAATCTGATTATTCATACGGCTGCTCTAGTGGATGTATTTGGAAAATACACTGATAATGAAATCATGAAAGTAAACTATTATGGAACACAGACTATATTGGCAGCTTGTGTGGACCTAGGAATCAAGTATTTGATCTATACTAGTAGCATGGAAGCAATAGGACCAAATAAACACGGTAATCCATTCATCGGTCATGAGCATACCCTTTATGATATATCACCAGGACATGTATACGCAAAAAGTAAACGTATGGCCGAGCAACTGGTTATGAAAGCCAATAATTCCGTAATCATGAATGGCGCAAAATTGTATACTTGTTGCCTAAGACCCACTGGAATTTACGGAGAAGGAGACAAATTGACGAAAGTCTTTTACGAGCAATGTAAGCAACACGGTAACATTATGTATCGTACAGTCGATGATGACGCTGTGCATAGCCGGGTATATGTAGGAAATGTTGCATGGATGCACGTGTTGGCTGCAAAATATATCCAGTATCCGGGATCTGCGATTAAAGGAAATGCTTACTTTTGCTACGATTACTCTCCATCGTGTTCTTACGATATGTTTAATCTTCTATTGATGAAACCATTGGGAATAGAACAAGGATCTAGGATTCCAAGATGGATGCTAAAAATGTACGCGTACAAGAATGATATGAAGAGAATTCTATTTAGAAAACCATCAATACTCAACAACTATACGTTGAAGATATCCAACACTACATTTGAGGTGCGTACCAACAATGCAGAACTAGATTTCAACTACTCCCCTATCTTTGACGTCGATGTGGCATTCGAACGAACACGGAAATGGCTAGAAGAATCAGAA
>MG693725
ATGGCCGTGTACGCGGTTACTGGCGGTGCCGGATTTCTAGGCAGGTATATAGTAAAACTTTTAATTAGCGCAGATGATGTTCAAGAAATAAGAGTCATAGATATTGTAGAAGATCCACAACCAATAACCTCGAAAGTTAAGGTTATAAACTATATACAATGTGATATAAACGACTTTGATAAGGTGAGAGAAGCGCTAGATGGGGTAAATCTGATTATTCATACGGCTGCTCTAGTGGATGTATTTGGAAAATACACTGATAATGAAATCATGAAAGTAAACTATTATGGAACACAGACTATATTGGCAGCTTGTGTGGACCTAGGAATCAAGTATTTGATCTATACTAGTAGCATGGAAGCAATAGGACCAAATAAACACGGTAATCCATTCATCGGTCATGAGCATACCCTTTATGATATATCACCAGGACATGTATACGCAAAAAGTAAACGTATGGCCGAGCAACTGGTTATGAAAGCCAATAATTCCGTAATCATGAATGGCGCAAAATTGTATACTTGTTGCCTAAGACCCACTGGAATTTACGGAGAAGGAGACAAATTGACGAAAGTCTTTTACGAGCAATGTAAGCAACACGGTAACATTATGTATCGTACAGTCGATGATGACGCTGTGCATAGCCGGGTATATGTAGGAAATGTTGCATGGATGCACGTGTTGGCTGCAAAATATATCCAGTATCCGGGATCTGCGATTAAAGGAAATGCTTACTTTTGCTACGATTACTCTCCATCGTGTTCTTACGATATGTTTAATCTTCTATTGATGAAACCATTGGGAATAGAACAAGGATCTAGGATTCCAAGATGGATGCTAAAAATGTACGCGTGCAAGAATGATATGAAGAGAATTCTATTTAGAAAACCATCAATACTCAACAACTATACGTTGAAGATATCCAACACTACATTTGAGGTGCGTACCAACAATGCAGAACTAGATTTCAACTACTCCCCTATCTTTGACGTCGATGTGGCATTCGAACGAACACGGAAATGGCTAGAAGAATCAGAA
>MT250197
ATGGCCGTGTACGCGGTTACTGGCGGTGCCGGATTTCTAGGCAGGTATATAGTAAAACTTTTAATTAGCGCAGATGATGTTCAAGAAATAAGAGTCATAGATATTGTAGAAGATCCACAACCAATAACCTCGAAAGTTAAGGTTATAAACTATATACAATGTGATATAAACGACTTTGATAAGGTGAGAGAAGCGCTAGATGGGGTAAATCTGATTATTCATACGGCTGCTCTAGTGGATGTATTTGGAAAATACACTGATAATGAAATCATGAAAGTAAACTATTATGGAACACAGACTATATTGGCAGCTTGTGTGGACCTAGGAATCAAGTATTTGATCTATACTAGTAGCATGGAAGCAATAGGACCAAATAAACACGGTAATCCATTCATCGGTCATGAGCATACCCTTTATGATATATCACCAGGACATGTATACGCAAAAAGTAAACGTATGGCCGAGCAACTGGTTATGAAAGCCAATAATTCCGTAATCATGAATGGCGCAAAATTGTATACTTGTTGCCTAAGACCCACTGGAATTTACGGAGAAGGAGACAAATTGACGAAAGTCTTTTACGAGCAATGTAAGCAACACGGTAACATTATGTATCGTACAGTCGATGATGACGCTGTGCATAGCCGGGTATATGTAGGAAATGTTGCATGGATGCACGTGTTGGCTGCAAAATATATCCAGTATCCGGGATCTGCGATTAAAGGAAATGCTTACTTTTGCTACGATTACTCTCCATCGTGTTCTTACGATATGTTTAATCTTCTATTGATGAAACCATTGGGAATAGAACAAGGATCTAGGATTCCAAGATGGATGCTAAAAATGTACGCGTGCAAGAATGATATGAAGAGAATTCTATTTAGAAAACCATCAATACTCAACAACTATACGTTGAAGATATCCAACACTACATTTGAGGTGCGTACCAACAATGCAGAACTAGATTTCAACTACTCCCCTATTTTTGACGTCGATGTGGCATTCGAACGAACACGGAAATGGCTAGAAGAATCAGAA
>KP849469
ATGGCCGTGTACGCGGTTACTGGCGGTGCCGGATTTCTAGGCAGGTATATAGTAAAACTTTTAATTAGCGCAGATGATGTTCAAGAAATAAGAGTCATAGATATTGTAGAAGATCCACAACCAATAACCTCGAAAGTTAAGGTTATAAACTATATACAATGTGATATAAACGACTTTGATAAGGTGAGAGAAGCGCTAGATGGGGTAAATCTGATTATTCATACGGCTGCTCTAGTGGATGTATTTGGAAAATACACTGATAATGAAATCATGAAAGTAAACTATTATGGAACACAGACTATATTGGCAGCTTGTGTAGACCTAGGAATCAAGTATTTGATCTATACTAGTAGCATGGAAGCAATAGGACCAAATAAACACGGTAATCCATTCATCGGTCATGAGCATACCCTTTATGATATATCACCAGGACATGTATACGCAAAAAGTAAACGTATGGCCGAGCAACTGGTTATGAAAGCCAATAATTCCGTAATCATGAATGGCGCAAAATTGTATACTTGTTGCCTAAGACCCACTGGAATTTACGGAGAAGGAGACAAATTGACGAAAGTCTTTTACGAGCAATGTAAGCAACACGGTAACATTATGTATCGTACAGTCGATGATGACGCTGTGCATAGCCGGGTATATGTAGGAAATGTTGCATGGATGCACGTGTTGGCTGCAAAATATATCCAGTATCCGGGATCTGCGATTAAAGGAAATGCTTACTTTTGCTACGATTACTCTCCATCGTGTTCTTACGATATGTTTAATCTTCTATTGATGAAACCATTGGGAATAGAACAAGGATCTAGGATTCCAAGATGGATGCTAAAAATGTACGCGTGCAAGAATGATATGAAGAGAATTCTATTTAGAAAACCATCAATACTCAACAACTATACGTTGAAGATATCCAACACTACATTTGAGGTGCGTACCAACAATGCAGAACTAGATTTCAACTACTCCCCTATCTTTGACGTCGATGTGGCATTCGAACGAACACGGAAATGGCTAGAAGAATCAGAA
>KJ642618
ATGGCCGTGTACGCGGTTACTGGCGGTGCCGGATTTCTAGGCAGGTATATAGTAAAACTTTTAATTAGCGCAGATGATGTTCAAGAAATAAGAGTCATAGATATTGTAGAAGATCCACAACCAATAACCTCGAAAGTTAAGGTTATAAACTATATACAATGTGATATAAACGACTTTGATAAGGTGAGAGAAGCGCTAGATGGGGTAAATCTGATTATTCATACGGCTGCTCTAGTGGATGTATTTGGAAAATACACTGATAATGAAATCATGAAAGTAAACTATTATGGAACACAGACTATATTGGCAGCTTGTGTGGACCTAGGAATCAAGTATTTGATCTATACTAGTAGCATGGAAGCAATAGGACCAAATAAACACGGTAATCCATTCATCGGTCATGAGCATACCCTTTATGATATATCACCAGGACATGTATACGCAAAAAGTAAACGTATGGCCGAGCAACTGGTTATGAAAGCCAATAATTCCGTAATCATGAATGGCGCAAAATTGTATACTTGTTGCCTAAGACCCACTGGAATTTACGGAGAAGGAGACAAATTGACGAAAGTCTTTTACGAGCAATGTAAGCAACACGGTAACATTATGTATCGTACAGTCGATGATGACGCTGTGCATAGCCGGGTATATGTAGGAAATGTTGCATGGATGCATGTGTTGGCTGCAAAATATATCCAGTATCCGGGATCTGCGATTAAAGGAAATGCTTACTTTTGCTACGATTACTCTCCATCGTGTTCTTACGATATGTTTAATCTTCTATTGATGAAACCATTGGGAATAGAACAAGGATCTAGGATTCCAAGATGGATGCTAAAAATGTACGCGTGCAAGAATGATATGAAGAGAATTCTATTTAGAAAACCATCAATACTCAACAACTATACGTTGAAGATATCCAACACTACATTTGAGGTGCGTACCAACAATGCAGAACTAGATTTCAACTACTCCCCTATCTTTGACGTCGATGTGGCATTCGAACGAACACGGAAATGGCTAGAAGAATCAGAA
>JX878420
ATGGCCGTGTACGCGGTTACTGGCGGTGCCGGATTTCTAGGCAGGTATATAGTAAAACTTTTAATTAGCGCAGATGATGTTCAAGAAATAAGAGTCATAGATATTGTAGAAGATCCACAACCAATAACCTCGAAAGTTAAGGTTATAAACTATATACAATGTGATATAAACGACTTTGATAAGGTGAGACAAGCGCTAGATGGGGTAAATCTGATTATTCATACGGCTGCTCTAGTGGATGTATTTGGAAAATACACTGATAATGAAATCATGAAAGTAAACTATTATGGAACACAGACTATATTGGCAGCTTGTGTGGACCTAGGAATCAAGTATTTGATCTATACTAGTAGCATGGAAGCAATAGGACCAAATAAACACGGTAATCCATTCATCGGTCATGAGCATACCCTTTATGATATATCACCAGGACATGTATACGCAAAAAGTAAACGTATGGCCGAGCAACTGGTTATGAAAGCCAATAATTCCGTAATCATGAATGGCGCAAAATTGTATACTTGTTGCCTAAGACCCACTGGAATTTACGGAGAAGGAGACAAATTGACGAAAGTCTTTTACGAGCAATGTAAGCAACACGGTAACATTATGTATCGTACAGTCGATGATGACGCTGTGCATAGCCGGGTATATGTAGGAAATGTTGCATGGATGCACGTGTTGGCTGCAAAATATATCCAGTATCCGGGATCTGCGATTAAAGGAAATGCTTACTTTTGCTACGATTACTCTCCATCGTGTTCTTACGATATGTTTAATCTTCTATTGATGAAACCATTGGGAATAGAACAAGGATCTAGGATTCCAAGATGGATGCTAAAAATGTACGCGTGCAAGAATGATATGAAGAGAATTCTATTTAGAAAACCATCAATACTCAACAACTATACGTTGAAGATATCCAACACTACATTTGAGGTGCGTACCAACAATGCAGAACTAGATTTCAACTACTCCCCTATCTTTGACGTCGATGTGGCATTCGAACGAACACGGAAATGGCTAGAAGAATCAGAA
>HM172544
ATGGCCGTGTACGCGGTTACTGGCGGTGCCGGATTTCTAGGCAGGTATATAGTAAAACTTTTAATTAGCGCAGATGATGTTCAAGAAATAAGAGTCATAGATATTGTAGAAGATCCACAACCAATAACCTCGAAAGTTAAGGTTATAAACTATATACAATGTGATATAAACGACTTTGATAAGGTGAGAGAAGCGCTAGATGGGGTAAATCTGATTATTCATACGGCTGCTCTAGTGGATGTATTTGGAAAATACACTGATAATGAAATCATGAAAGTAAACTATTATGGAACACAGACTATATTGGCAGCTTGTGTGGACCTAGGAATCAAGTATTTGATCTATACTAGTAGCATGGAAGCAATAGGACCAAATAAACACGGTAATCCATTCATCGGTCATGAGCATACCCTTTATGATATATCACCAGGACATGTATACGCAAAAAGTAAACGTATGGCCGAGCAACTGGTTATGAAAGCCAATAATTCCGTAATCATGAATGGCGCAAAATTGTATACTTGTTGCCTAAGACCCACTGGAATTTACGGAGAAGGAGACAAATTGACGAAAGTCTTTTACGAGCAATGTAAGCAACACGGTAACATTATGTATCGTACAGTCGATGATGACGCTGTGCATAGCCGGGTATATGTAGGAAATGTTGCATGGATGCACGTGTTGGCTGCAAAATATATCCAGTATCCGGGATCTGCGATTAAAGGAAATGCTTACTTTTGCTACGATTACTCTCCATCGTGTTCTTACGATATGTTTAATCTTCTATTGATGAAACCATTGGGAATAGAACAAGGATCTAGGATTCCAAGATGGATGCTAAAAATGTACACGTGCAAGAATGATATGAAGAGAATTCTATTTAGAAAACCATCAATACTCAACAACTATACGTTGAAGATATCCAACACTACATTTGAGGTGCGTACCAACAATGCAGAACTAGATTTCAACTACTCCCCTATCTTTGACGTCGATGTGGCATTCGAACGAACACGGAAATGGCTAGAAGAATCAGAA
>KJ642619
ATGGCCGTGTACGCGGTTACTGGCGGTGCCGGATTTCTAGGCAGGTATATAGTAAAACTTTTAATTAGCGCAGATGATGTTCAAGAAATAAGAGTCATAGATATTGTAGAAGATCCACAACCAATAACCTCGAAAGTTAAGGTTATAAACTATATACAATGTGATATAAACGACTTTGATAAGGTGAGAGAAGCGCTAGATGGGGTAAATCTGATTATTCATACGGCTGCTCTAGTGGATGTATTTGGAAAATACACTGATAATGAAATCATGAAAGTAAACTATTATGGAACACAGACTATATTGGCAGCTTGTGTGGACCTAGGAATCAAGTATTTGATCTATACTAGTAGCATGGAAGCAATAGGACCAAATAAACACGGTAATCCATTCATCGGTCATGAGCATACCCTTTATGATATATCACCAGGACATGTGTACGCAAAAAGTAAACGTATGGCCGAGCAACTGGTTATGAAAGCCAATAATTCCGTAATCATGAATGGCGCAAAATTGTATACTTGTTGCCTAAGACCCACTGGAATTTACGGAGAAGGAGACAAATTGACGAAAGTCTTTTACGAGCAATGTAAGCAACACGGTAACATTATGTATCGTACAGTCGATGATGACGCTGTGCATAGCCGGGTATATGTAGGAAATGTTGCATGGATGCACGTGTTGGCTGCAAAATATATCCAGTATCCGGGATCTGCGATTAAAGGAAATGCTTACTTTTGCTACGATTACTCTCCATCGTGTTCTTACGATATGTTTAATCTTCTATTGATGAAACCATTGGGAATAGAACAAGGATCTAGGATTCCAAGATGGATGCTAAAAATGTACGCGTGCAAGAATGATATGAAGAGAATTCTATTTAGAAAACCATCAATACTCAACAACTATACATTGAAGATATCCAACACTACATTTGAGGTGCGTACCAACAATGCAGAACTAGATTTCAACTACTCCCCTATCTTTGACGTCGATGTGGCATTCGAACGAACACGGAAATGGCTAGAAGAATCAGAA
>OP310051
ATGGCCGTGTACGCGGTTACTGGCGGTGCCGGATTTCTAGGCAGGTATATAGTAAAACTTTTAATTAGCGCAGATGATGTTCAAGAAATAAGAGTCATAGATATTGTAGAAGATCCACAACCAATAACCTCGAAAGTTAAGGTTATAAACTATATACAATGTGATATAAACGACTTTGATAAGGTGAGAGAAGCGCTAGATGGGGTAAATCTGATTATTCATACGGCTGCTCTAGTGGATGTATTTGGAAAATACACTGATAATGAAATCATGAAAGTAAACTATTATGGAACACAGACTATATTGGCAGCTTGTGTGGACCTAGGAATCAAGTATTTGATCTATACTAGTAGCATGGAAGCAATAGGACCAAATAAACACGGTAATCCATTCATCGGTCATGAGCATACCCTTTATGATATATCACCAGGACATGTATACGCAAAAAGTAAACGTATGGCCGAGCAACTGGTTATGAAAGCCAATAATTCCGTAATCATGAATGGCGCAAAATTGTATACTTGTTGCCTAAGACCCACTGGAATTTACGGAGAAGGAGACAAATTGACGAAAGTCTTTTACGAGCAATGTAAGCAACACGGTAACATTATGTATCGTACAGTCGATGATGACGCTGTGCATAGCCGGGTATATGTAGGAAATGTTGCATGGATGCACGTGTTGGCTGCAAAATATATCCAGTATCCGGGATCTGCGATTAAAGGAAATGCTTACTTTTGCTACGATTACTCTCCATCGTGTTCTTACGATATGTTTAATCTTCTATTGATGAAACCATTGGGAATAGAACAAGGATCTAGGATTCCAAGATGGATGCTAAAAATGTACGCGTGCAAGAATGATATGAAGAGAATTCTATTTAGAAAACCATCAATACTCAACAACTATACGTTGAAGATATCCAACACTACATTTGAAGTGCGTACCAACAATGCAGAACTAGATTTCAACTACTCCCCTATTTTTGACGTCGATGTGGCATTCGAACGAACACGGAAATGGCTAGAAGAATCAGAA
>OP279048
ATGGCCGTGTACGCGGTTACTGGCGGTGCCGGATTTCTAGGCAGGTATATAGTAAAACTTTTAATTAGCGCAGATGATGTTCAAGAAATAAGAGTCATAGATATTGTAGAAGATCCACAACCAATAACCTCGAAAGTTAAGGTTATAAACTATATACAATGTGATATAAACGACTTTGATAAGGTGAGAGAAGCGCTAGATGGGGTAAATCTGATTATTCATACGGCTGCTCTAGTGGATGTATTTGGAAAATACACTGATAATGAAATCATGAAAGTAAACTATTATGGAACACAGACTATATTGGCAGCTTGTGTGGACCTAGGAATCAAGTATTTGATCTATACTAGTAGCATGGAAGCAATAGGACCAAATAAACACGGTAATCCATTCATCGGTCATGAGCATACCCTTTATGATATATCACCAGGACATGTATACGCAAAAAGTAAACGTATGGCCGAGCAACTGGTTATGAAAGCCAATAATTCCGTAATCATGAATGGCGCAAAATTGTATACTTGTTGCCTAAGACCCACTGGAATTTACGGAGAAGGAGACAAATTGACGAAAGTCTTTTACGAGCAATGTAAGCAACACGGTAACATTATGTATCGTACAGTCGATGATGACGCTGTGCATAGCCGGGTATATGTAGGAAATGTTGCATGGATGCACGTGTTGGCTGCAAAATATATCCAGTATCCGGGATCTGCGATTAAAGGAAATGCTTACTTTTGCTACGATTACTCTCCATCGTGTTCTTACGATATGTTTAATCTTCTATTGATGAAACCATTGGGAATAGAACAAGGATCTAGGATTCCAAGATGGATGCTAAAAATGTACGCGTGCAAGAATGATATGAAGAGAATTCTATTTAGAAAACCATCAATACTCAACAACTATACGTTGAAGATATCCAACACTACATTTGAGGTGCGTACCAACAATGCAGAACTAGATTTTAACTACTCCCCTATTTTTGACGTCGATGTGGCATTCGAACGAACACGGAAATGGCTAGAAGAATCAGAA
>OP270028
ATGGCCGTGTACGCGGTTACTGGCGGTGCCGGATTTCTAGGCAGGTATATAGTAAAACTTTTAATTAGCGCAGATGATGTTCAAGAAATAAGAGTCATAGATATTGTAGAAGATCCACAACCAATAACCTCGAAAGTTAAGGTTATAAACTATATACAATGTGATATAAACGACTTTGATAAGGTGAGAGAAGCGCTAGATGGGGTAAATCTGATTATTCATACGGCTGCTCTAGTGGATGTATTTGGAAAATACACTGATAATGAAATCATGAAAGTAAACTATTATGGAACACAGACTATATTGGCAGCTTGTGTGGACCTAGGAATCAAGTATTTGATCTATACTAGTAGCATGGAAGCAATAGGACCAAATAAACACGGTAATCCATTCATCGGTCATGAGCATACCCTTTATGATATATCACCAGGACATGTATACGCAAAAAGTAAACGTATGGCCGAGCAACTGGTTATGAAAGCCAATAATTCCGTAATCATGAATGGCGCAAAATTGTATACTTGTTGCCTAAGACCCACTGGAATTTACGGAGAAGGAGACAAATTGACGAAAGTCTTTTACGAGCAATGTAAGCAACACGGTAACATTATGTATCGTACAGTCGATGATGACGCTGTGCATAGCCGGGTATATGTAGGAAATGTTGCATGGATGCACGTGTTGGCTGCAAAATATATCCAGTATCCGGGATCTGCGATTAAAGGAAATGCTTACTTTTGCTACGATTACTCTCCATCGTGTTCTTACGATATGTTTAATCTTCTATTGATGAAACCATTGGGAATAGAACAAGGATCTAGGATTCCAAGATGGATGCTAAAAATGTACGCGTGCAAGAATGATATGAAGAGAATTCTATTTAGAAAACCATCAATACTCAACAACTATACGTTGAAGATATCCAACACTACATTTGAGGTGTGTACCAACAATGCAGAACTAGATTTCAACTACTCCCCTATTTTTGACGTCGATGTGGCATTCGAACGAACACGGAAATGGCTAGAAGAATCAGAA
>OP257250
ATGGCCGTGTACGCGGTTACTGGCGGTGCCGGATTTCTAGGCAGGTATATAGTAAAACTTTTAATTAGCGCAGATGATGTTCAAGAAATAAGAGTCATAGATATTGTAGAAGATCCACAACCAATAACCTCGAAAGTTAAGGTTATAAACTATATACAATGTGATATAAACGACTTTGATAAGGTGAGAGAAGCGCTAGATGGGGTAAATCTGATTATTCATACGGCTGCTCTAGTGGATGTATTTGGAAAATACACTGATAATGAAATCATGAAAGTAAACTATTATGGAACACAGACTATATTGGCAGCTTGTGTGGACCTAGGAATCAAGTATTTGATCTATACTAGTAGCATGGAAGCAATAGGACCAAATAAACACGGTAATCCATTCATCGGTCATGAGCATACCCTTTATGATATATCACCAGGACATGTATACGCAAAAAGTAAACGTATGGCCGAGCAACTGGTTATGAAAGCCAATAATTCCGTAATCATGAATGGCGCAAAATTGTATACTTGTTGCCTAAGACCCACTGGAATTTACGGAGAAGGAGACAAATTGACGAAAGTCTTTTACGAGCAATGTAAGCAACACGGTAACATTATGTATCGTACAGTCGATGATGACGCTGTGCATAGCCGGGTATATGTAGGAAATGTTGCATGGATGCACGTGTTGGCTGCAAAATATATCCAGTATCCGGGATCTGCGATTAAAGGAAATGCTTACTTTTGCTACGATTACTCTCCATCGTGTTCTTACGATATGTTTAATCTTCTATTGATGAAACCATTGGGAATAGAACAAGGATCTAGGATTCCAAGATGGATGCTAAAAATGTACGCGTGCAAGAATGATATGAAGAGAATTCTATTTAGAAAACCATCAATACTCAACAACTATACGTTGAAGATATCCAACACTACATTTGAGGTGCGTACCAACAATGCAGAACTAGATTTCAACTACTTCCCTATTTTTGACGTCGATGTGGCATTCGAACGAACACGGAAATGGCTAGAAGAATCAGAA
>OP215288
ATGGCCGTGTACGCGGTTACTGGCGGTGCCGGATTTCTAGGCAGGTATATAGTAAAACTTTTAATTAGCGCAGATGATGTTCAAGAAATAAGAGTCATAGATATTGTAGAAGATCCACAACCAATAACCTCGAAAGTTAAGGTTATAAACTATATACAATGTGATATAAACGACTTTGATAAGGTGAGAGAAGCGCTAGATGGGGTAAATCTGATTATTCATACGGCTGCTCTAGTGGATGTATTTGGAAAATACACTGATAATGAAATCATGAAAGTAAACTATTATGGAACACAGACTATATTGGCAGCTTGTGTGGACCTAGGAATCAAGTATTTGATCTATACTAGTAGCATGGAAGCAATAGGACCAAATAAACACGGTAATCCATTCATCGGTCATGAGCATACCCTTTATGATATATCACCAGGACATGTATACGCAAAAAGTAAACGTATGGCCGAGCAACTGGTTATGAAAGCCAATAATTCCGTAATCATGAATGGCGCAAAATTGTATACTTGTTGCCTAAGACCCACTGGAATTTACGGAGAAGGAGACAAATTGACGAAAGTCTTTTACGAGCAATGTAAGCAACACGGTAACATTATGTATCGTACAGTCGATGATGACGCTGTGCATAGCCGGGTATATGTAGGAAATGTTGCATGGATGCACGTGTTGGCTGCAAAATATATCCAGTATCCGGGATCTGCGATTAAAGGAAATGCTTACTTTTGCTACGATTACTCTCCATCGTGTTCTTACGATATGTTTAATCTTCTATTGATGAAACCATTGGGAATAGAACAAGGATTTAGGATTCCAAGATGGATGCTAAAAATGTACGCGTGCAAGAATGATATGAAGAGAATTCTATTTAGAAAACCATCAATACTCAACAACTATACGTTGAAGATATCCAACACTACATTTGAGGTGCGTACCAACAATGCAGAACTAGATTTCAACTACTCCCCTATTTTTGACGTCGATGTGGCATTCGAACGAACACGGAAATGGCTAGAAGAATCAGAA
>OP215243
ATGGCCGTGTACGCGGTTACTGGCGGTGCCGGATTTCTAGGCAGGTATATAGTAAAACTTTTAATTAGCGCAGATGATGTTCAAGAAATAAGAGTCATAGATATTGTAGAAGATCCACAACCAATAACCTCGAAAGTTAAGGTTATAAACTATATACAATGTGATATAAACGACTTTGATAAGGTGAGAGAAGCGCTAGATGGGGTAAATCTGATTATTCATACGGCTGCTCTAGTGGATGTATTTGGAAAATACACTGATAATGAAATCATGAAAGTAAACTATTATGGAACACAGACTATATTGGCAGCTTGTGTGGACCTAGGAATCAAGTATTTGATCTATACTAGTAGCATGGAAGCAATAGGACCAAATAAACACGGTAATCCATTCATCGGTCATGAGCATACCCTTTATGATATATCACCAGGACATGTATACGCAAAAAGTAAACGTATGGCCGAGCAACTGGTTATGAAAGCCAATAATTCCGTAATCATGAATGGCGCAAAATTGTATACTTGTTGCCTAAGACCCACTGGAATTTACGGAGAAGGAGACAAATTGACGAAAGTCTTTTACGAGCAATGTAAGCAACACGGTAACATTATGTATCGTACAGTCAATGATGACGCTGTGCATAGCCGGGTATATGTAGGAAATGTTGCATGGATGCACGTGTTGGCTGCAAAATATATCCAGTATCCGGGATCTGCGATTAAAGGAAATGCTTACTTTTGCTACGATTACTCTCCATCGTGTTCTTACGATATGTTTAATCTTCTATTGATGAAACCATTGGGAATAGAACAAGGATCTAGGATTCCAAGATGGATGCTAAAAATGTACGCGTGCAAGAATGATATGAAGAGAATTCTATTTAGAAAACCATCAATACTCAACAACTATACGTTGAAGATATCCAACACTACATTTGAGGTGCGTACCAACAATGCAGAACTAGATTTCAACTACTCCCCTATTTTTGACGTCGATGTGGCATTCGAACGAACACGGAAATGGCTAGAAGAATCAGAA
>OP215230
ATGGCCGTGTACGCGGTTACTGGCGGTGCCGGATTTCTAGGCAGGTATATAGTAAAACTTTTAATTAGCGCAGATGATGTTCAAGAAATAAGAGTCATAGATATTGTAGAAGATCCACAACCAATAACCTCGAAAGTTAAGGTTATAAACTATATACAATGTGATATAAACGACTTTGATAAGGTGAGAGAAGCGCTAGATGGGGTAAATCTGATTATTCATACGGCTGCTCTAGTGGATGTATTTGGAAAATACACTGATAATGAAATCATGAAAGTAAACTATTATGGAACACAGACTATATTGGCAGCTTGTGTGGACCTAGGAATCAAGTATTTGATCTATACTAGTAGCATGGAAGCAATAGGACCAAATAAACACGGTAATCCATTCATCGGTCATGAGCATACCCTTTATGATATATCACCAGGACATGTATACGCAAAAAGTAAACGTATGGCCGAGCAACTGGTTATGAAAGCCAATAATTCCGTAATCATGAATGGCGCAAAATTGTATACTTGTTGCCTAAGACCCACTGGAATTTACGGAGAAGGAGACAAATTGACGAAAGTCTTTTACGAGCAATGTAAGCAACACGGTAACATTATGTATCGTACAGTCGATGATGACGCTGTGCATAGCCGGGTATATGTAGGAAATGTTGCATGGATGCACGTGTTGGCTGCAAAATATATCCAGTATCCGGGATCTGCGATTAAAGGAAATGCTTACTTTTGCTACGATTACTCTCCATCGTGTTCTTACGATATGTTTAATCTTCTATTGATGAAACCATTGGGAATAGAACAAGGATCTAGGATTCCAAGATGGATGCTAAAAATGTACGCGTGCAAGAATAATATGAAGAGAATTCTATTTAGAAAACCATCAATACTCAACAACTATACGTTGAAGATATCCAACACTACATTTGAGGTGCGTACCAACAATGCAGAACTAGATTTCAACTACTCCCCTATTTTTGACGTCGATGTGGCATTCGAACGAACACGGAAATGGCTAGAAGAATCAGAA
>OP205121
ATGGCCGTGTACGCGGTTACTGGCGGTGCCGGATTTCTAGGCAGGTATATAGTAAAACTTTTAATTAGCGCAGATGATGTTCAAGAAATAAGAGTCATAGATATTGTAGAAGATCCACAACCAATAACCTCGAAAGTTAAGGTTATAAACTATATACAATGTGATATAAACGACTTTGATAAGGTGAGAGAAGCGCTAGATGGGGTAAATCTGATTATTCATACGGCTGCTCTAGTGGATGTATTTGGAAAATACACTGATAATGAAATCATGAAAGTAAACTATTATGGAACACAGACTATATTGGCAGCTTGTGTGGACCTAGGAATCAAGTATTTGATCTATACTAGTAGCATGGAAGCAATAGGACCAAATAAACACGGTAATCCATTCATCGGTCATGAGCATACCCTTTATGATATATCACCAGGACATGTATACGCAAAAAGTAAACGTATGGCCAAGCAACTGGTTATGAAAGCCAATAATTCCGTAATCATGAATGGCGCAAAATTGTATACTTGTTGCCTAAGACCCACTGGAATTTACGGAGAAGGAGACAAATTGACGAAAGTCTTTTACGAGCAATGTAAGCAACACGGTAACATTATGTATCGTACAGTCGATGATGACGCTGTGCATAGCCGGGTATATGTAGGAAATGTTGCATGGATGCACGTGTTGGCTGCAAAATATATCCAGTATCCGGGATCTGCGATTAAAGGAAATGCTTACTTTTGCTACGATTACTCTCCATCGTGTTCTTACGATATGTTTAATCTTCTATTGATGAAACCATTGGGAATAGAACAAGGATCTAGGATTCCAAGATGGATGCTAAAAATGTACGCGTGCAAGAATGATATGAAGAGAATTCTATTTAGAAAACCATCAATACTCAACAACTATACGTTGAAGATATCCAACACTACATTTGAGGTGCGTACCAACAATGCAGAACTAGATTTCAACTACTCCCCTATTTTTGACGTCGATGTGGCATTCGAACGAACACGGAAATGGCTAGAAGAATCAGAA
>OP012849
ATGGCCGTGTACGCGGTTACTGGCGGTGCCGGATTTCTAGGCAGGTATATAGTAAAACTTTTAATTAGCGCAGATGATGTTCAAGAAATAAGAGTCATAGATATTGTAGAAGATCCACAACCAATAACCTCGAAAGTTAAGGTTATAAACTATATACAATGTGATATAAACGACTTTGATAAGGTGAGAGAAGCGCTAGATGGGGTAAATCTGATTATTCATACGGCTGCTCTAGTGGATGTATTTGGAAAATACACTGATAATGAAATCATGAAAGTAAACTATTATGGAACACAGACTATATTGGCAGCTTGTGTGGACCTAGGAATCAAGTATTTGATCTATACTAGTAGCATGGAAGCAATAGGACCAAATAAACACGGTAATCCATTCATCGGTCATGAGCATACCCTTTATGATATATCACCAGGACATGTATACGCAAAAAGTAAACGTATGGCCGAGCAACTGGTTATGAAAGCCAATAATTCCGTAATCATGAATGGCGCAAAATTGTATACTTGTTGCCTAAGACCCACTGGAATTTACGGAGAAGGAGACAAATTGACGAAAGTCTTTTACGAGCAATGTAAGCAACACGGTAACATTATGTATCGTACAGTCGATGATGACGCTGTGCATAGCCGGGTATATGTAGGAAATGTTGCATGGATGCACGTGTTGGCTGCAAAATATATCCAGTATCCGGGATCTGCGATTAAAGGAAATGCTTACTTTTACTACGATTACTCTCCATCGTGTTCTTACGATATGTTTAATCTTCTATTGATGAAACCATTGGGAATAGAACAAGGATCTAGGATTCCAAGATGGATGCTAAAAATGTACGCGTGCAAGAATGATATGAAGAGAATTCTATTTAGAAAACCATCAATACTCAACAACTATACGTTGAAGATATCCAACACTACATTTGAGGTGCGTACCAACAATGCAGAACTAGATTTCAACTACTCCCCTATTTTTGACGTCGATGTGGTATTCGAACGAACACGGAAATGGCTAGAAGAATCAGAA
>OX044338
ATGGCCGTGTACGCGGTTACTGGCGGTGCCGGATTTCTAGGCAGGTATATAGTAAAACTTTTAATTAGCGCAGATGATGTTCAAGAAATAAGAGTCATAGATATTGTAGAAGATCCACAACCAATAACCTCGAAAGTTAAGGTTATAAACTATATACAATGTGATATAAACGACTTTGATAAGGTGAGAGAAGCGCTAGATGGGGTAAATCTGATTATTCATACGGCTGCTCTAGTGGATGTATTTGGAAAATACACTGATAATGAAATCATGAAAGTAAACTATTATGGAACACAGACTATATTGGCAGCTTGTGTGGACCTAGGAATCAAGTATTTGATCTATACTAGTAGCATGGAAGCAATAGGACCAAATAAACACGGTAATCCATTCATCGGTCATGAGCATACCCTTTATGATATATCACCAGGACATGTATACGCAAAAAGTAAACGTATGGCCGAGCAACTGGTTATGAAAGCCAATAATTCCGTAATCATGAATGGCGCAAAATTGTATACTTGTTGCCTAAGACCCACTGGAATTTACGGAGAAGGAGACAAATTGACGAAAGTCTTTTACGAGCAATGTAAGCAACACGGTAACATTATGTATCGTACAGTCGATGATGACGCTGTGCATAGCNGGGTATATGTAGGAAATGTTGCATGGATGCACGTGTTGGCTGCAAAATATATCCAGTATCCGGGATCTGCGATTAAAGGAAATGCTTACTTTTGCTACGATTACTCTCCATCGTGTTCTTACGATATGTTTAATCTTCTATTGATGAAACCATTGGGAATAGAACAAGGATCTAGGATTCCAAGATGGATGCTAAAAATGTACGCGTGCAAGAATGATATGAAGAGAATTCTATTTAGAAAACCATCAATACTCAACAACTATACGTTGAAGATATCCAACACTACATTTGAGGTGCGTACCAACAATGCAGAACTAGATTTCAACTACTCCCCTATTTTTGACGTCGATGTGGCATTCGAACGAACACGGAAATGGCTAGAAGAATCAGAA
