# Supplementary material for: Evolutionary dissection of monkeypox virus: Positive Darwinian selection drives the adaptation of virus–host interaction proteins
Source: Front Cell Infect Microbiol. 2023 Jan 13;12:1083234. doi: 10.3389/fcimb.2022.1083234 (PMC9880225; doi:10.3389/fcimb.2022.1083234)
Supplement: Supplementary file 1 [file DataSheet_1.zip › Dataset_MPXV_coding_gene_allleles/MPXVgp159del_HM172544.fas]

>MN648051
ATGTCTCGTGGGGCATTAATCGTTTTTGAAGGATTGGACAAATCTGGAAAAACAACACAATGTATGAACATCATGGAATCTATACCGGCAAACACGATAAAATATCTTAACTTTCCTCAGCGATCCACAGTCACTGGAAAGATGATAGATGACTATCTAACTCGTAAAAAAACCTATAATGATCATATAGTTAATCTATTATTTTGTGCAAATAGATGGGAGTTTGCATCTTTTATACAAGAACAACTAGAACAGGGAATTACTTTAATAGTTGACAGATACGCGTTCTCTGGAGTAGCGTATGCCACCGCTAAAGGCGCGTCAATGACTCTCAGTAAGAGTTATGAATCTGGATTGCCTAAACCCGACTTAGTTATATTCTTGGAATCTGGTAGCAAAGAAATTAATAGAAACATCGGCGAGGAAATTTATGAAGATGTTGAATTCCAACAAAAGGTATTACAAGAATATAAAAAAATGATTGAAGAAGGAGATATTCATTGGCAAATTATTTCTTCTGAATTCGAGGAAGATGTAAAGAAGGAGTTGATTAAGAATATAGTTATAGAGGCTATACACACGGTTACTGGACCAGTGGGGCAACTGTGGATG
>MT250197
ATGTCTCGTGGGGCATTAATCGTTTTTGAAGGATTGGACAAATCTGGAAAAACAACACAATGTATGAACATCATGGAATCTATACCGGCAAACACGATAAAATATCTTAACTTTCCTCAGCGATCCACAGTCACTGGAAAGATGATAGATGACTATCTAACTCGTAAAAAAACCTATAATGATCATATAGTTAATCTATTATTTTGTGCAAATAGATGGGAGTTTGCATCTTTTATACAAGAACAACTAGAACAGGGAATTACTTTAATAGTTGACAGATACGCGTTCTCTGGAGTAGCGTATGCCACCGCTAAAGGCGCGTCAATGACTCTCAGTAAGAGTTATGAATCTGGATTGCCTAAACCCGACTTAGTTATATTCTTGGAATCTGGTAGCAAAGAAATTAATAGAAACATCGGCAAGGAAATTTATGAAGATGTTGAATTCCAACAAAAGGTATTACAAGAATATAAAAAAATGATTGAAGAAGGAGATATTCATTGGCAAATTATTTCTTCTGAATTCGAGGAAGATGTAAAGAAGGAGTTGATTAAGAATATAGTTATAGAGGCTATACACACGGTTACTGGACCAGTGGGGCAACTGTGGATG
>KP849471
ATGTCTCGTGGGGCATTAATCGTTTTTGAAGGATTGGACAAATCTGGAAAAACAACACAATGTATGAACATCATGGAATCTATACCGGCAAACACGATAAAATATCTTAACTTTCCTCAGCGATCCACAGTCACTGGAAAGATGATAGATGACTATCTAACTCGTAAAAAAACCTATAATGATCATATAGTTAATCTATTATTTTGTGCAAATAGATGGGAGTTTGCATCTTTTATACAAGAACAACTAGAACAGGGAATTACTTTAATAGTTGACAGATACGCGTTCTCTGGAGTAGCGTATGCCACCGCTAAAGGCGCGTCAATGACTCTCAGTAAGAGTTATGAATCTGGATTGCCTAAACCCGACTTAGTTATATTCTTGGAATCTGGTAGCAAAGAAATTAATAGAAACGTCGGCGAGGAAATTTATGAAGATGTTGAATTCCAACAAAAGGTATTACAAGAATATAAAAAAATGATTGAAGAAGGAGATATTCATTGGCAAATTATTTCTTCTGAATTCGAGGAAGATGTAAAGAAGGAGTTGATTAAGAATATAGTTATAGAGGCTATACACACGGTTACTGGACCAGTGGGGCAACTGTGGATG
>OP414341
ATGTCTCGTGGGGCATTAATCGTTTTTGAAGGATTGGACAAATCTGGAAAAACAACACAATGTATGAACATCATGGAATCTATACCGGCAAACACGATAAAATATCTTAACTTTCCTCAGCGATCCACAGTCACTGGAAAGATGATAGATGACTATCTAACTCGTAAAAAAACCTATAATGATCATATAGTTAATCTATTATTTTGTGCAAATAGATGGGAGTTTGCATCTTTTATACAAGAACAACTAGAACAGGGAATTACTTTAATAGTTGACAGATACGCCTTCTCTGGAGTAGCGTATGCCACCGCTAAAGGCGCGTCAATGACTCTCAGTAAGAGTTATGAATCTGGATTGCCTAAACCCGACTTAGTTATATTCTTGGAATCTGGTAGCAAAGAAATTAATAGAAACATCGGCGAGGAAATTTATGAAGATGTTGAATTCCAACAAAAGGTATTACAAGAATATAAAAAAATGATTGAAGAAGGAGATATTCATTGGCAAATTATTTCTTCTGAATTCGAGGAAGATGTAAAGAAGGAGTTGATTAAGAATATAGTTATAGAGGCTATACACACGGTTACTGGACCAGTGGGGCAACTGTGGATG
>OP245335
ATGTCTCGTGGGGCATTAATCGTTTTTGAAGGATTGGACAAATCTGGAAAAACAACACAATGTATGAACATCATGGAATCTATACCGGCAAACACGATAAAATATCTTAACTTTCCTCAGCGATCCACAGTCACTGGAAAGATGATAGATGACTATCTAACTCGTAAAAAAACCTATAATGATCATATAGTTAATCTATTATTTTGTGCAAATAGATGGGAGTTTGCATCTTTTATACAAGAACAACTAGAACAGGGAATTACTTTAATAGTTGACAGATACGCGTTCTCTGGAGTAGCGTATGCCACCGCTAAAGGCGCGTCAATGACTCTCAGTAAGAGTTATGAATCTGGATTGCCTAAACTCGACTTAGTTATATTCTTGGAATCTGGTAGCAAAGAAATTAATAGAAACATCGGCGAGGAAATTTATGAAGATGTTGAATTCCAACAAAAGGTATTACAAGAATATAAAAAAATGATTGAAGAAGGAGATATTCATTGGCAAATTATTTCTTCTGAATTCGAGGAAGATGTAAAGAAGGAGTTGATTAAGAATATAGTTATAGAGGCTATACACACGGTTACTGGACCAGTGGGGCAACTGTGGATG
>OP133006
ATGTCTCGTGGGGCATTAATCGTTTTTGAAGGATTGGACAAATCTGGAAAAACAACACAATGTATGAACATCATGGAATCTATACCGGCAAACACGATAAAATATCTTAACTTTCCTCAGCGATCCACAGTCACTGGAAAGATGATAGATGACTATCTAACTCGTAAAAAAACCTATAATGATCATATAGTTAATCTATTATTTTGTGCAAATAGATGGGAGTTTGCATCTTTTATACAAGAACAACTAGAACAGGGAATTACTTTAATAGTTGACAGATACGCGTTCTCTGAAGTAGCGTATGCCACCGCTAAAGGCGCGTCAATGACTCTCAGTAAGAGTTATGAATCTGGATTGCCTAAACCCGACTTAGTTATATTCTTGGAATCTGGTAGCAAAGAAATTAATAGAAACATCGGCGAGGAAATTTATGAAGATGTTGAATTCCAACAAAAGGTATTACAAGAATATAAAAAAATGATTGAAGAAGGAGATATTCATTGGCAAATTATTTCTTCTGAATTCGAGGAAGATGTAAAGAAGGAGTTGATTAAGAATATAGTTATAGAGGCTATACACACGGTTACTGGACCAGTGGGGCAACTGTGGATG
>ON694337
ATGTCTCGTGGGGCATTAATCGTTTTTGAAGGATTGGACAAATCTGGAAAAACAACACAATGTATGAACATCATGGAATCTATACCGGCAAACACGATAAAATATCTTAACTTTCCTCAGCGATCCACAGTCACTGGAAAGATGATAGATGACTATCTAACTCGTAAAAAAACCTATAATGATCATATAGTTAATCTATTATTTTGTGCAAATAGATGGGAGTTTGCATCTTTTATACAAGAACAACTAGAACAGGGAATTACTTTAATAGTTGACAGATACGCGTTCTCTGGAGTAGCGTATGCCACCGCTAAAGGCGCGTCAATGACTCTCAGTAAGAGTTATGAATCTGGATTGCCTAAACCCGACTTAGTTATATTCTTGGAATCTGGTAGCAAAGAAATTAATAGAAACATCGGCGAGGAAATTTATGAAGATGTTGAATTCCAACAAAAGGTATTACAAGAATATAAAAAAATGATTGAAGAAGGAGATATTCATTGGCAAATTATTTCTTCTGAATTTGAGGAAGATGTAAAGAAGGAGTTGATTAAGAATATAGTTATAGAGGCTATACACACGGTTACTGGACCAGTGGGGCAACTGTGGATG
>KJ642612
ATGTCTCGTGGGGCATTAATCGTTTTTGAAGGATTGGACAAATCTGGAAAAACAACACAATGTATGAACATCATGGAATCTATACCGGCAAACACGATAAAATATCTTAACTTTCCTCAGCGATCCACAGTCACTGGAAAGATGATAGATGACTATCTAACTCGTAAAAAAACCTATAATGATCATATAGTTAATCTATTATTTTGTGCAAATAGATGGGAGTTTGCATCTTTTATACAAGAACAACTAGAACAGGGAATCACTTTAATAGTTGACAGATACGCGTTCTCTGGAGTAGCGTATGCCACCGCTAAAGGCGCGTCAATGACTCTCAGTAAGAGTTATGAATCTGGATTGCCTAAACCCGACTTAGTTATATTCTTGGAATCTGGTAGCAAAGAAATTAATAGAAACGTCGGCGAGGAAATTTATGAAGATGTTGAATTCCAACAAAAGGTATTACAAGAATATAAAAAAATGATTGAAGAAGGAGATATTCATTGGCAAATTATTTCTTCTGAATTCGAGGAAGATGTAAAGAAGGAGTTGATTAAGAATATAGTTATAGAGGCTATACACACGGTTACTGGACCAGTGGGGCAACTGTGGATG
>OP413718
ATGTCTCGTGTGGCATTAATCGTTTTTGAAGGATTGGACAAATCTGGAAAAACAACACAATGTATGAACATCATGGAATCTATACCGGCAAACACGATAAAATATCTTAACTTTCCTCAGCGATCCACAGTCACTGGAAAGATGATAGATGACTATCTAACTCGTAAAAAAACCTATAATGATCATATAGTTAATCTATTATTTTGTGCAAATAGATGGGAGTTTGCATCTTTTATACAAGAACAACTAGAACAGGGAATTACTTTAATAGTTGACAGATACGCGTTCTCTGGAGTAGCGTATGCCACCGCTAAAGGCGCGTCAATGACTCTCAGTAAGAGTTATGAATCTGGATTGCCTAAACCCAACTTAGTTATATTCTTGGAATCTGGTAGCAAAGAAATTAATAGAAACATCGGCGAGGAAATTTATGAAGATGTTGAATTCCAACAAAAGGTATTACAAGAATATAAAAAAATGATTGAAGAAGGAGATATTCATTGGCAAATTATTTCTTCTGAATTCGAGGAAGATGTAAAGAAGGAGTTGATTAAGAATATAGTTATAGAGGCTATACACACGGTTACTGGACCAGTGGGGCAACTGTGGATG
