# Supplementary material for: Evolutionary dissection of monkeypox virus: Positive Darwinian selection drives the adaptation of virus–host interaction proteins
Source: Front Cell Infect Microbiol. 2023 Jan 13;12:1083234. doi: 10.3389/fcimb.2022.1083234 (PMC9880225; doi:10.3389/fcimb.2022.1083234)
Supplement: Supplementary file 1 [file DataSheet_1.zip › Dataset_MPXV_coding_gene_allleles/MPXVgp160.fas]

>MT903346
ATGTTTTACGCACACGCTTTCGGTGGGTACGACGAGAACCTTCATGCATTTCCTGGAATATCATCGACGGTTGCCAATGATGTCAGGAAATATTCTGTTGTGTCAGTTTATAATAAAAAGTATAACATTGTAAAAAACAAATATATGTGGTGTAACAGTCAAGTAAACAAGAGATATATTGGAGCACTACTGCCTATGTTTGAGTGCAATGAATATCTACAAATTGGAGATCCAATCCATGATCTAGAAGGAAATCAAATCTCTATTGTCACATATCGCCACAAAAACTACTATGCTCTAAGTGGAATTGGGTACGAGAGTCTAGACTTGTGTTTGGAAGGAGTAGGGATTCATCATCACGTACTTGAAACAGGAAACGCGGTATATGGAAAAGTTCAACATGAGTATTCTACTATCAAAGAGAAGGCCAAAGAAATGAATGCACTCAAACCAGGACCTATCATCGATTACCACGTCTGGATAGGAGATTGTGTCTGCCAAGTTACTACTGTAGACGTGCATGGAAAGGAAATTATGAGAATGAGATTCAAAAGGGGTGCGGTGCTTCCGATTCCAAATCTGGTAAAAGTTAAAGTTGGGGAGGAAAATGATACAATAAATCTTTCCACTTCCATATCAGCTCTCCTGAATTCCGGTGGCGGCACCATCGAGGTAACATCTAAGGAAGAACGTGTGGATTATGTACTCATGAAACGTTTGGAATCTATACATCATCTGTGGTCTGTAGTGTATGATCATCTTAATGTTGTGAATGGCGAAGAACGATGTTATGTACATATGCATTCATCTCATCAAAGTCCTATGCTGAGTACTGTAAAAACAAATTTGTACATGAAGACTATGGGAGCATGTCTTCAAATGGACTCCATGGAAGCTCTAGAGTATCTTAGTGAACTGAAGGAATCAGGTGGGCGGAGTCCCAGACCAGAATTGCAGAAATTTGAATATCCAGATGGAGTGAAAGACACTGAATCAATTGAGAGATTGGCAGAGGAGTTCTTCAATAGATCAGAACTTCAGGCCGGTGAATCAGTCAAATTTGGTAAGTCTATTAATGTTAAACATACATCTGTTTCAGCTAAGCAACTAAGAACACGTATACGACGGCAGCTTCCTTCTATACTCTCATCTTTTGCCAACACAAAGGGTGGATATTTGTTCATTGGAGTTGATAATAATACACACAAAGTAATTGGATTCACGGTGGGTCACGACTACCTCAAACTGGTAGAGAGTGATATAGAAAAGTATATCCAAAAACTTCCTGTTGTGCATTTCTGCAAGAAAAAAGAGGACATCAAGTACGCATGTAGATTCATCAAGGTGTATAAACCTGGTGATGAGACTACCTCGACATATGTGTGCGCAATCAAAGTGGAAAGATGCTGCTGTGCTGTGTTTGCTGATTGGCCAGAATCATGGTACATGGATACTAGTGGTAGTATGAAGAAGTATTCTCCAGATGAATGGGTGTCACATATAAAATTT
>KJ642616
ATGTTTTACGCACACGCTTTCGGTGGGTACGACGAGAACCTTCATGCATTTCCTGGAATATCATCGACGGTTGCCAATGATGTCAGGAAATATTCTGTTGTGTCAGTTTATAATAAAAAGTATAACATTGTAAAAAACAAATATATGTGGTGTAACAGTCAAGTAAACAAGAGATATATTGGAGCACTACTGCCTATGTTTGAGTGCAATGAATATCTACAAATTGGAGATCCAATCCATGATCTAGAAGGAAATCAAATCTCTATTGTCACATATCGCCACAAAAACTACTATGCTCTAAGTGGAATTGGGTACGAGAGTCTAGACTTGTGTTTGGAAGGAGTAGGGATTCATCATCACGTACTTGAAACAGGAAACGCGGTATATGGAAAAGTTCAACATGAGTATTCTACTATCAAAGAGAAGGCCAAAGAAATGAATGCACTCAAACCAGGACCTATCATCGATTACCACGTCTGGATAGGAGATTGTGTCTGCCAAGTTACTACTGTAGACGTGCATGGAAAGGAAATTATGAGAATGAGATTCAAAAGGGGTGCGGTGCTTCCGATTCCAAATCTGGTAAAAGTTAAAGTTGGGGAGGAAAATGATACAATAAATCTTTCCACTTCCATATCAGCTCTCCTGAATTCCGGTGGCGGCACCATCGAGGTAACATCTAAGGAAGAACGTGTGGATTATGTACTCATGAAACGTTTGGAATCTATACATCATCTGTGGTCTGTAGTGTATGATCATCTTAATGTTGTGAATGGCGAAGAACGATGTTATGTACATATGCATTCATCTCATCAAAGTCCTATGCTGAGTACTGTAAAAACAAATTTGTACATGAAGACTATGGGAGCATGTCTTCAAATGGACTCCATGGAAGCTCTAGAGTATCTTAGTGAACTGAAGGAATCAGGTGGGCGGAGTCCCAGACCAGAATTGCAGAAATTTGAATATCCAGATGGAGTGAAAGACACTGAATCAATTGAGAGATTGGCAGAGGAGTTCTTCAATAGATCAGAACTTCAGGCCGGTGAATCAGTCAAATTTGGTAATTCTATTAATGTTAAACATACATCTGTTTCAGCTAAGCAACTAAGAACACGTATACGACAGCAGCTTCCTTCTATACTCTCATCTTTTGCCAACACAAAGGGTGGATATTTGTTCATTGGAGTTGATAATAATACACACAAAGTAATTGGATTCACGGTGGGTCACGACTACCTCAAACTGGTAGAGAGTGATATAGAAAAGTATATCCAAAAACTTCCTGTTGTGCATTTCTGCAAGAAAAAAGAGGACATCAAGTACGCATGTAGATTCATCAAGGTGTATAAACCTGGTGATGAGACTACCTCGACATATGTGTGCGCAATCAAAGTGGAAAGATGCTGCTGTGCTGTGTTTGCGGATTGGCCAGAATCATGGTACATGGATACTAGTGGTAGTATGAAGAAGTATTCTCCAGATGAATGGGTGTCACATATAAAATTT
>KP849470
ATGTTTTACGCACACGCTTTCGGTGGGTACGACGAGAACCTTCATGCATTTCCTGGAATATCATCGACGGTTGCCAATGATGTCAGGAAATATTCTGTTGTGTCAGTTTATAATAAAAAGTATAACATTGTAAAAAACAAATATATGTGGTGTAACAGTCAAGTAAACAAGAGATATATTGGAGCACTACTGCCTATGTTTGAGTGCAATGAATATCTACAAATTGGAGATCCAATCCATGATCTAGAAGGAAATCAAATCTCTATTGTCACATATCGCCACAAAAACTACTATGCTCTAAGTGGAATTGGGTACGAGAGTCTAGACTTGTGTTTGGAAGGAGTAGGGATTCATCATCACGTACTTGAAACAGGAAACGCGGTATATGGAAAAGTTCAACATGAGTATTCTACTATCAAAGAGAAGGCCAAAGAAATGAATGCACTCAAACCAGGACCTATCATCGATTACCACGTCTGGATAGGAGATTGTGTCTGCCAAGTTACTACTGTAGACGTGCATGGAAAGGAAATTATGAGAATGAGATTCAAAAGGGGTGCGGTGCTTCCGATTCCAAATCTGGTAAAAGTTAAAGTTGGGGAGGAAAATGATACAATAAATCTTTCCACTTCCATATCAGCTCTCCTGAATTCCGGTGGCGGCACCATCGAGGTAACATCTAAGGAAGAACGTGTGGATTATGTACTCATGAAACGTTTGGAATCTATACATCATCTGTGGTCTGTAGTGTATGATCATCTTAATGTTGTGAATGGCGAAGAACGATGTTATGTACATATGCATTCATCTCATCAAAGTCCTATGCTGAGTACTGTAAAAACAAATTTGTACATGAAGACTATGGGAGCATGTCTTCAAATGGACTCCATGGAAGCTCTAGAGTATCTTAGTGAACTGAAGGAATCAGGTGGGCGGAGTCCCAGACCAGAATTGCAGAAATTTGAATATCCAGATGGAGTGAAAGACACTGAATCAATTGAGAGATTGGCAGAGGAGTTCTTCAATAGATCAGAACTTCAGGCCGGTGAATCAGTCAAATTTGGTAATTCTATTAATGTTAAACATACATCTGTTTCAGCTAAGCAACTAAGAACACGTATACGACAGCAGCTTCCTTCTATACTCTCATCTTTTGCCAACACAAAGGGTGGATATTTGTTCATTGGAGTTGATAATAATACACACAAAGTAATTGGATTCACGGTGGGTCACGACTACCTCAAACTGGTAGAGAGTGATATAGAAAAGTATATCCAAAAACTTCCTGTTGTGCATTTCTGTAAGAAAAAAGAGGACATCAAGTACGCATGTAGATTCATCAAGGTGTATAAACCTGGTGATGAGACTACCTCGACATATGTGTGCGCAATCAAAGTGGAAAGATGCTGCTGTGCTGTGTTTGCGGATTGGCCAGAATCATGGTACATGGATACTAGTGGTAGTATGAAGAAGTATTCTCCAGATGAATGGGTGTCACATATAAAATTT
>AY741551
ATGTTTTACGCACACGCTTTCGGTGGGTACGACGAGAACCTTCATGCATTTCCTGGAATATCATCGACGGTTGCCAATGATGTCAGGAAATATTCTGTTGTGTCAGTTTATAATAAAAAGTATAACATTGTAAAAAACAAATATATGTGGTGTAACAGTCAAGTAAACAAGAGATATATTGGAGCACTACTGCCTATGTTTGAGTGCAATGAATATCTACAAATTGGAGATCCAATCCATGATCTAGAAGGAAATCAAATCTCTATTGTCACATATCGCCACAAAAACTACTATGCTCTAAGTGGAATTGGGTACGAGAGTTTAGACTTGTGTTTGGAAGGAGTAGGGATTCATCATCACGTACTTGAAACAGGAAACGCGGTATATGGAAAAGTTCAACATGAGTATTCTACTATCAAAGAGAAGGCCAAAGAAATGAATGCACTCAAACCAGGACCTATCATCGATTACCACGTCTGGATAGGAGATTGTGTCTGCCAAGTTACTACTGTAGACGTGCATGGAAAGGAAATTATGAGAATGAGATTCAAAAGGGGTGCGGTGCTTCCGATTCCAAATCTGGTAAAAGTTAAAGTTGGGGAGGAAAATGATACAATAAATCTTTCCACTTCCATATCAGCTCTCCTGAATTCCGGTGGCGGCACCATCGAGGTAACATCTAAGGAAGAACGTGTGGATTATGTACTCATGAAACGTTTGGAATCTATACATCATCTGTGGTCTGTAGTGTATGATCATCTTAATGTTGTGAATGGCGAAGAACGATGTTATGTACATATGCATTCATCTCATCAAAGTCCTATGCTGAGTACTGTAAAAACAAATTTGTACATGAAGACTATGGGAGCATGTCTTCAAATGGACTCCATGGAAGCTCTAGAGTATCTTAGTGAACTGAAGGAATCAGGTGGGCGGAGTCCCAGACCAGAATTGCAGAAATTTGAATATCCAGATGGAGTGAAAGACACTGAATCAATTGAGAGATTGGCAGAGGAGTTCTTCAATAGATCAGAACTTCAGGCCGGTGAATCAGTCAAATTTGGTAATTCTATTAATGTTAAACATACATCTGTTTCAGCTAAGCAACTAAGAACACGTATACGACAGCAGCTTCCTTCTATACTCTCATCTTTTGCCAACACAAAGGGTGGATATTTGTTCATTGGAGTTGATAATAATACACACAAAGTAATTGGATTCACGGTGGGTCACGACTACCTCAAACTGGTAGAGAGTGATATAGAAAAGTATATCCAAAAACTTCCTGTTGTGCATTTCTGCAAGAAAAAAGAGGACATCAAGTACGCATGTAGATTCATCAAGGTGTATAAACCTGGTGATGAGACTACCTCGACATATGTGTGCGCAATCAAAGTGGAAAGATGCTGCTGTGCTGTGTTTGCGGATTGGCCAGAATCATGGTACATGGATACTAGTGGTAGTATGAAGAAGTATTCTCCAGATGAATGGGTGTCACATATAAAATTT
>KJ642615
ATGTTTTACGCACACGCTTTCGGTGGGTACGACGAGAACCTTCATGCATTTCCTGGAATATCATCGACGGTTGCCAATGATGTCAGGAAATATTCTGTTGTGTCAGTTTATAATAAAAAGTATAACATTGTAAAAAACAAATATATGTGGTGTAACAGTCAAGTAAACAAGAGATATATTGGAGCACTACTGCCTATGTTTGAGTGCAATGAATATCTACAAATTGGAGATCCAATCCATGATCTAGAAGGAAATCAAATCTCTATTGTCACATATCGCCACAAAAACTACTATGCTCTAAGTGGAATTGGGTACGAGAGTCTAGACTTGTGTTTGGAAGGAGTAGGGATTCATCATCACGTACTTGAAACAGGAAACGCGGTATATGGAAAAGTTCAACATGAGTATTCTACTATCAAAGAGAAGGCCAAAGAAATGAATGCACTCAAACCAGGACCTATCATCGATTACCACGTCTGGATAGGAGATTGTGTCTGCCAAGTTACTACTGTAGACGTGCATGGAAAGGAAATTATGAGAATGAGATTCAAAAGGGGTGCGGTGCTTCCGATTCCAAATCTGGTAAAAGTTAAAGTTGGGGAGGAAAATGATACAATAAATCTTTCCACTTCCATATCAGCTCTCCTGAATTCCGGTGGCGGCACCATCGAGGTAACATCTAAGGAAGAACGTGTGGATTATGTACTCATGAAACGTTTGGAATCTATACATCATCTGTGGTCTGTAGTGTATGATCATCTTAATGTTGTGAATGGCGAAGAACGATGTTATGTACATATGCATTCATCTCATCAAAGTCCTATGCTGAATACTGTAAAAACAAATTTGTACATGAAGACTATGGGAGCATGTCTTCAAATGGACTCCATGGAAGCTCTAGAGTATCTTAGTGAACTGAAGGAATCAGGTGGGCGGAGTCCCAGACCAGAATTGCAGAAATTTGAATATCCAGATGGAGTGAAAGACACTGAATCAATTGAGAGATTGGCAGAGGAGTTCTTCAATAGATCAGAACTTCAGGCCGGTGAATCAGTCAAATTTGGTAATTCTATTAATGTTAAACATACATCTGTTTCAGCTAAGCAACTAAGAACACGTATACGACAGCAGCTTCCTTCTATACTCTCATCTTTTGCCAACACAAAGGGTGGATATTTGTTCATTGGAGTTGATAATAATACACACAAAGTAATTGGATTCACGGTGGGTCACGACTACCTCAAACTGGTAGAGAGTGATATAGAAAAGTATATCCAAAAACTTCCTGTTGTGCATTTCTGCAAGAAAAAAGAGGACATCAAGTACGCATGTAGATTCATCAAGGTGTATAAACCTGGTGATGCGACTACCTCGACATATGTGTGCGCAATCAAAGTGGAAAGATGCTGCTGTGCTGTGTTTGCGGATTGGCCAGAATCATGGTACATGGATACTAGTGGTAGTATGAAGAAGTATTCTCCAGATGAATGGGTGTCACATATAAAATTT
>MT250197
ATGTTTTACGCACACGCTTTCGGTGGGTACGACGAGAACCTTCATGCATTTCCTGGAATATCATCGACGGTTGCCAATGATGTCAGGAAATATTCTGTTGTGTCAGTTTATAATAAAAAGTATAACATTGTAAAAAACAAATATATGTGGTGTAACAGTCAAGTGAACAAGAGATATATTGGAGCACTACTGCCTATGTTTGAATGCAATGAATATCTACAAATTGGAGATCCAATCCATGATCTAGAAGGAAATCAAATCTCTATTGTCACATATCGCCACAAAAACTACTATGCTCTAAGTGGAATTGGGTACGAGAGTCTAGACTTGTGTTTGGAAGGAGTAGGGATTCATCATCACGTACTTGAAACAGGAAACGCGGTATATGGAAAAGTTCAACATGAGTATTCTACTATCAAAGAGAAGGCCAAAGAAATGAATGCACTCAAACCAGGACCTATCATCGATTACCACGTCTGGATAGGAGATTGTGTCTGCCAAGTTACTACTGTAGACGTGCATGGAAAGGAAATTATGAGAATGAGATTCAAAAGGGGTGCGGTGCTTCCGATTCCAAATCTGGTAAAAGTTAAAGTTGGGGAGGAAAATGATACAATAAATCTTTCCACTTCCATATCAGCTCTCCTGAATTCCGGTGGCGGCACCATCGAGGTAACATCTAAGGAAGAACGTGTAGATTATGTACTCATGAAACGTTTGGAATCTATACATCATCTGTGGTCTGTAGTGTATGATCATCTTAATGTTGTGAATGGCGAAGAACGATGTTATGTACATATGCATTCATCTCATCAAAGTCCTATGCTGAGTACTGTAAAAACAAATTTGTACATGAAGACTATGGGAGCATGTCTTCAAATGGACTCCATGGAAGCTCTAGAGTATCTTAGTGAACTGAAGGAATCAGGTGGGCGGAGTCCCAGACCAGAATTGCAGAAATTTGAATATCCAGATGGAGTGAAAGACACTGAATCAATTGAGAGATTGGCAGAGGAGTTCTTCAATAGATCAGAACTTCAGGCCGGTGAATCAGTCAAATTTGGTAATTCTATTAATGTTAAACATACATCTGTTTCAGCTAAGCAACTAAGAACACGTATACGACAGCAGCTTCCTTCTATACTCTCATCTTTTGCCAACACAAAGGGTGGATATTTGTTCATTGGAGTTGATAATAATACACACAAAGTAATTGGATTCACGGTGGGTCATGACTACCTCAAACTGGTAGAGAGTGATATAGAAAAGTATATCCAAAAACTTCCTGTTGTGCATTTCTGCAAGAAAAAAGAGGACATCAAGTACGCATGTAGATTCATCAAGGTGTATAAACCTGGTGATGAGACTACCTCGACATATGTGTGCGCAATCAAAGTGGAAAGATGCTGCTGTGCTGTGTTTGCGGATTGGCCAGAATCATGGTACATGGATACTAGTGGTAGTATGAAGAAGTATTCTCCAGATGAATGGGTGTCACATATAAAATTT
>OP331335
ATGTTTTACGCACACGCTTTCGGTGGGTACGACGAGAACCTTCATGCATTTCCTGGAATATCATCGACGGTTGCCAATGATGTCAGGAAATATTCTGTTGTGTCAGTTTATAATAAAAAGTATAACATTGTAAAAAACAAATATATGTGGTGTAACAGTCAAGTGAACAAGAGATATATTGGAGCACTACTGCCTATGTTTGAATGCAATGAATATCTACAAATTGGAGATCCAATCCATGATCTAGAAGGAAATCAAATCTCTATTGTCACATATCGCCACAAAAACTACTATGCTCTAAGTGGAATTGGGTACGAGAGTCTAGACTTGTGTTTGGAAGGAGTAGGGATTCATCATTACGTACTTGAAACAGGAAACGCGGTATATGGAAAAGTTCAACATGAGTATTCTACTATCAAAGAGAAGGCCAAAGAAATGAATGCACTCAAACCAGGACCTATCATCGATTACCACGTCTGGATAGGAGATTGTGTCTGCCAAGTTACTACTGTAGACGTGCATGGAAAGGAAATTATGAGAATGAGATTCAAAAGGGGTGCGGTGCTTCCGATTCCAAATCTGGTAAAAGTTAAAGTTGGGGAGGAAAATGATACAATAAATCTTTCCACTTCCATATCAGCTCTCCTGAATTCCGGTGGCGGCACCATCGAGGTAACATCTAAGGAAGAACGTGTAGATTATGTACTCATGAAACGTTTGGAATCTATACATCATCTGTGGTCTGTAGTGTATGATCATCTTAATGTTGTGAATGGCGAAGAACGATGTTATGTACATATGCATTCATCTCATCAAAGTCCTATGCTGAGTACTGTAAAAACAAATTTGTACATGAAGACTATGGGAGCATGTCTTCAAATGGACTCCATGGAAGCTCTAGAGTATCTTAGTGAACTGAAGGAATCAGGTGGGCGGAGTCCCAGACCAGAATTGCAGAAATTTGAATATCCAGATGGAGTGAAAGACACTGAATCAATTGAGAGATTGGCAGAGGAGTTCTTCAATAGATCAGAACTTCAGGCCGGTGAATCAGTCAAATTTGGTAATTCTATTAATGTTAAACATACATCTGTTTCAGCTAAGCAACTAAGAACACGTATACGACAGCAGCTTCCTTCTATACTCTCATCTTTTGCCAACACAAAGGGTGGATATTTGTTCATTGGAGTTGATAATAATACACACAAAGTAATTGGATTCACGGTGGGTCATGACTACCTCAAACTGGTAGAGAGTGATATAGAAAAGTATATCCAAAAACTTCCTGTTGTGCATTTCTGCAAGAAAAAAGAGGACATCAAGTACGCATGTAGATTCATCAAGGTGTATAAACCTGGTGATGAGACTACCTCGACATATGTGTGCGCAATCAAAGTGGAAAGATGCTGCTGTGCTGTGTTTGCGGATTGGCCAGAATCATGGTACATGGATACTAGTGGTAGTATGAAGAAGTATTCTCCAGATGAATGGGTGTCACATATAAAATTT
>MT903345
ATGTTTTACGCACACGCTTTCGGTGGGTACGACGAGAACCTTCATGCATTTCCTGGAATATCATCGACGGTTGCCAATGATGTCAGGAAATATTCTGTTGTGTCAGTTTATAATAAAAAGTATAACATTGTAAAAAACAAATATATGTGGTGTAACAGTCAAGTGAACAAGAGATATATTGGAGCACTACTGCCTATGTTTGAATGCAATGAATATCTACAAATTGGAGATCCAATCCATGATCTAGAAGGAAATCAAATCTCTATTGTCACATATCGCCACAAAAACTACTATGCTCTAAGTGGAATTGGGTACGAGAGTCTAGACTTGTGTTTGGAAGGAGTAGGGATTCATCATCACGTACTTGAAACAGGAAACGCGGTATATGGAAAAGTTCAACATGAGTATTCTACTATCAAAGAGAAGGCCAAAGAAATGAATGCACTCAAACCAGGACCTATCATCGATTACCACGTCTGGATAGGAGATTGTGTCTGCCAAGTTACTACTGTAGACGTGCATGGAAAGGAAATTATGAGAATGAGATTCAAAAGGGGTGCGGTGCTTCCGATTCCAAATCTGGTAAAAGTTAAAGTTGGGGAGGAAAATGATACAATAAATCTTTCCACTTCCATATCAGCTCTCCTAAATTCCGGTGGCGGCACCATCGAGGTAACATCTAAGGAAGAACGTGTAGATTATGTACTCATGAAACGTTTGGAATCTATACATCATCTGTGGTCTGTAGTGTATGATCATCTTAATGTTGTGAATGGCGAAGAACGATGTTATGTACATATGCATTCATCTCATCAAAGTCCTATGCTGAGTACTGTAAAAACAAATTTGTACATGAAGACTATGGGAGCATGTCTTCAAATGGACTCCATGGAAGCTCTAGAGTATCTTAGTGAACTGAAGGAATCAGGTGGGCGGAGTCCCAGACCAGAATTGCAGAAATTTGAATATCCAGATGGAGTGAAAGACACTGAATCAATTGAGAGATTGGCAGAGGAGTTCTTCAATAGATCAGAACTTCAGGCCGGTGAATCAGTCAAATTTGGTAATTCTATTAATGTTAAACATACATCTGTTTCAGCTAAGCAACTAAGAACACGTATACGACAGCAGCTTCCTTCTATACTCTCATCTTTTGCCAACACAAAGGGTGGATATTTGTTCATTGGAGTTGATAATAATACACACAAAGTAATTGGATTCACGGTGGGTCATGACTACCTCAAACTGGTAGAGAGTGATATAGAAAAGTATATCCAAAAACTTCCTGTTGTGCATTTCTGCAAGAAAAAAGAGGACATCAAGTACGCATGTAGATTCATCAAGGTGTATAAACCTGGTGATGAGACTACCTCGACATATGTGTGCGCAATCAAAGTGGAAAGATGCTGCTGTGCTGTGTTTGCGGATTGGCCAGAATCATGGTACATGGATACTAGTGGTAGTATGAAGAAGTATTCTCCAGATGAATGGGTGTCACATATAAAATTT
>OP358276
ATGTTTTACGCACACGCTTTCGGTGGGTACGACGAGAACCTTCATGCATTTCCTGGAATATCATCGACGGTTGCCAATGATGTCAGGAAATATTCTGTTGTGTCAGTTTATAATAAAAAGTATAACATTGTAAAAAACAAATATATGTGGTGTAACAGTCAAGTGAACAAGAGATATATTGGAGCACTACTGCCTATGTTTGAATGCAATGAATATCTACAAATTGGAGATCCAATCCATGATCTAGAAGGAAATCAAATCTCTATTGTCACATATCGCCACAAAAACTACTATGCTCTAAGTGGAATTGGGTACGAGAGTCTAGACTTGTGTTTGGAAGGAGTAGGGATTCATCATCACGTACTTGAAACAGGAAACGCGGTATATGGAAAAGTTCAACATGAGTATTCTACTATCAAAGAGAAGGCCAAAGAAATGAATGCACTCAAACCAGGACCTATCATCGATTACCACGTCTGGATAGGAGATTGTGTCTGCCAAGTTACTACTGTAGACGTGCATGGAAAGGAAATTATGAGAATGAGATTCAAAAGGGGTGCGGTGCTTCCGATTCCAAATCTGGTAAAAGTTAAAGTTGGGGAGGAAAATGATACAATAAATCTTTCCACTTCCATATCAGCTCTCCTAAATTCCGGTGGCGGCACCATCGAGGTAACATCTAAGGAAGAACGTGTAGATTATGTACTCATGAAACGTTTGGAATCTATACATCATTTGTGGTCTGTAGTGTATGATCATCTTAATGTTGTGAATGGCGAAGAACGATGTTATGTACATATGCATTCATCTCATCAAAGTCCTATGCTGAGTACTGTAAAAACAAATTTGTACATGAAGACTATGGGAGCATGTCTTCAAATGGACTCCATGGAAGCTCTAGAGTATCTTAGTGAACTGAAGGAATCAGGTGGGCGGAGTCCCAGACCAGAATTGCAGAAATTTGAATATCCAGATGGAGTGAAAGACACTGAATCAATTGAGAGATTGGCAGAGGAGTTCTTCAATAGATCAGAACTTCAGGCCGGTGAATCAGTCAAATTTGGTAATTCTATTAATGTTAAACATACATCTGTTTCAGCTAAGCAACTAAGAACACGTATACGACAGCAGCTTCCTTCTATACTCTCATCTTTTGCCAACACAAAGGGTGGATATTTGTTCATTGGAGTTGATAATAATACACACAAAGTAATTGGATTCACGGTGGGTCATGACTACCTCAAACTGGTAGAGAGTGATATAGAAAAGTATATCCAAAAACTTCCTGTTGTGCATTTCTGCAAGAAAAAAGAGGACATCAAGTACGCATGTAGATTCATCAAGGTGTATAAACCTGGTGATGAGACTACCTCGACATATGTGTGCGCAATCAAAGTGGAAAGATGCTGCTGTGCTGTGTTTGCGGATTGGCCAGAATCATGGTACATGGATACTAGTGGTAGTATGAAGAAGTATTCTCCAGATGAATGGGTGTCACATATAAAATTT
>OP331336
ATGTTTTACGCACACGCTTTCGGTGGGTACGACGAGAACCTTCATGCATTTCCTGGAATATCATCGACGGTTGCCAATGATGTCAGGAAATATTCTGTTGTGTCAGTTTATAATAAAAAGTATAACATTGTAAAAAACAAATATATGTGGTGTAACAGTCAAGTGAACAAGAGATATATTGGAGCACTACTGCCTATGTTTGAATGCAATGAATATCTACAAATTGGAGATCCAATCCATGATCTAGAAGGAAATCAAATCTCTATTGTCACATATCGCCACAAAAACTACTATGCTCTAAGTGGAATTGGGTACGAGAGTCTAGACTTGTGTTTGGAAGGAGTAGGGATTCATCATTACGTACTTGAAACAGGAAACGCGGTATATGGAAAAGTTCAACATGAGTATTCTACTATCAAAGAGAAGGCCAAAGAAATGAATGCACTCAAACCAGGACCTATCATCGATTACCACGTCTGGATAGGAGATTGTGTCTGCCAAGTTACTACTGTAGACGTGCATGGAAAGGAAATTATGAGAATGAGATTCAAAAGGGGTGCGGTGCTTCCGATTCCAAATCTGGTAAAAGTTAAAGTTGGGGAGGAAAATGATACAATAAATCTTTCCACTTCCATATCAGCTCTCCTGAATTCCGGTGGCGGCACCATCGAGGTAACATCTAAGGAAGAACGTGTAGATTATGTACTCATGAAACGTTTGGAATCTATACATCATCTGTGGTCTGTAGTGTATGATCATCTTAATGTTGTGAATGGCGAAGAACGATGTTATGTACATATGCATTCATCTCATCAAAGTCCTATGCTGAGTACTGTAAAAACAAATTTGTACATGAAGACTATGGGAGCATGTCTTCAAATGGACTCCATGGAAGCTCTAGAGTATCTTAGTGAACTGAAGGAATCAGGTGGGCGGAGTCCCAGACCAGAATTGCAGAAATTTGAATATCCAGATGGAGTGAAAGACACTGAATCAATTGAGAGATTGGCAGAGGAGTTCTTCAATAGATCAGAACTTCAGGCCAGTGAATCAGTCAAATTTGGTAATTCTATTAATGTTAAACATACATCTGTTTCAGCTAAGCAACTAAGAACACGTATACGACAGCAGCTTCCTTCTATACTCTCATCTTTTGCCAACACAAAGGGTGGATATTTGTTCATTGGAGTTGATAATAATACACACAAAGTAATTGGATTCACGGTGGGTCATGACTACCTCAAACTGGTAGAGAGTGATATAGAAAAGTATATCCAAAAACTTCCTGTTGTGCATTTCTGCAAGAAAAAAGAGGACATCAAGTACGCATGTAGATTCATCAAGGTGTATAAACCTGGTGATGAGACTACCTCGACATATGTGTGCGCAATCAAAGTGGAAAGATGCTGCTGTGCTGTGTTTGCGGATTGGCCAGAATCATGGTACATGGATACTAGTGGTAGTATGAAGAAGTATTCTCCAGATGAATGGGTGTCACATATAAAATTT
>KP849471
ATGTTTTACGCACACGCTTTCGGTGGGTACGACGAGAACCTTCATGCATTTCCTGGAATATCATCGACGGTTGCCAATGATGTCAGGAAATATTCTGTTGTGTCAGTTTATAATAAAAAGTATAACATTGTAAAAAACAAATATATGTGGTGTAACAGTCAAGTGAACAAGAGATATATTGGAGCACTACTGCCTATGTTTGAGTGCAATGAATATCTACAAATTGGAGATCCAATCCATGATCTAGAAGGAAATCAAATCTCTATTGTCACATATCGCCACAAAAACTACTATGCTCTAAGTGGAATTGGGTACGAGAGTCTAGACTTGTGTTTGGAAGGAGTAGGGATTCATCATCACGTACTTGAAACAGGAAACGCGGTATATGGAAAAGTTCAACATGAGTATTCTACTATCAAAGAGAAGGCCAAAGAAATGAATGCACTCAAACCAGGACCTATCATCGATTACCACGTCTGGATAGGAGATTGTGTCTGCCAAGTTACTACTGTAGACGTGCATGGAAAGGAAATTATGAGAATGAGATTCAAAAGGGGTGCGGTGCTTCCGATTCCAAATCTGGTAAAAGTTAAAGTTGGGGAGGAAAATGATACAATAAATCTTTCCACTTCCATATCAGCTCTCCTGAATTCCGGTGGCGGCACCATCGAGGTAACATCTAAGGAAGAACGTGTGGATTATGTACTCATGAAACGTTTGGAATCTATACATCATCTGTGGTCTGTAGTGTATGATCATCTTAATGTTGTGAATGGCGAAGAACGATGCTATATACATATGCATTCATCTCATCAAAGTCCTATGCTGAGTACTGTAAAAACAAATTTGTATATGAAGACTATGGGAGCATGTCTTCAAATGGACTCCATGGAAGCTCTAGAGTATCTTAGTGAACTGAAGGAATCAGGTGGGCGGAGTCCCAGACCAGAATTGCAGAAATTTGAATATCCAGATGGAGTGAAAGACACTGAATCAATTGAGAGATTGGCAGAGGAGTTCTTCAATAGATCAGAACTTCAGGCTGGTGAATCAGTCAAATTTGGTAATTCTATTAATGTTAAACATACATCTGTTTCAGCTAAGCAACTAAGAACACGTATACGGCAGCAGCTTCCTTCTATACTCTCATCTTTTGCCAACACAAAGGGTGGATATTTGTTCATTGGAGTTGATAATAATACACACAAAGTAATTGGATTCACGGTGGGTCACGACTACCTCAAACTGGTAGAGAGAGATATAGAAAAGTATATCCAAAAACTTCCTGTTGTGCATTTCTGCAAGAAAAAAGAGGACATCAAGTACGCATGTAGATTCATCAAGGTGTATAAACCTGGTGATGAGACTACCTCGACATATGTGTGCGCAATCAAAGTGGAAAGATGCTGCTGTGCTGTGTTTGCGGATTGGCCAGAATCATGGTACATGGATACTAGTGGTAGTATGAAGAAGTATTCTCCAGATGAATGGGTGTCACATATAAAATTT
>OP324545
ATGTTTTACGCACACGCTTTCGGTGGGTACGACGAGAACCTTCATGCATTTCCTGGAATATCATCGACGGTTGCCAATGATGTCAGGAAATATTCTGTTGTGTCAGTTTATAATAAAAAGTATAACATTGTAAAAAACAAATATATGTGGTGTAACAGTCAAGTGAACAAGAGATATATTGGAGCACTTCTGCCTATGTTTGAATGCAATGAATATCTACAAATTGGAGATCCAATCCATGATCTAGAAGGAAATCAAATCTCTATTGTCACATATCGCCACAAAAACTACTATGCTCTAAGTGGAATTGGGTACGAGAGTCTAGACTTGTGTTTGGAAGGAGTAGGGATTCATCATCACGTACTTGAAACAGGAAACGCGGTATATGGAAAAGTTCAACATGAGTATTCTACTATCAAAGAGAAGGCCAAAGAAATGAATGCACTCAAACCAGGACCTATCATCGATTACCACGTCTGGATAGGAGATTGTGTCTGCCAAGTTACTACTGTAGACGTGCATGGAAAGGAAATTATGAGAATGAGATTCAAAAGGGGTGCGGTGCTTCCGATTCCAAATCTGGTAAAAGTTAAAGTTGGGGAGGAAAATGATACAATAAATCTTTCCACTTCCATATCAGCTCTCCTAAATTCCGGTGGCGGCACCATCGAGGTAACATCTAAGGAAGAACGTGTAGATTATGTACTCATGAAACGTTTGGAATCTATACATCATTTGTGGTCTGTAGTGTATGATCATCTTAATGTTGTGAATGGCGAAGAACGATGTTATGTACATATGCATTCATCTCATCAAAGTCCTATGCTGAGTACTGTAAAAACAAATTTGTACATGAAGACTATGGGAGCATGTCTTCAAATGGACTCCATGGAAGCTCTAGAGTATCTTAGTGAACTGAAGGAATCAGGTGGGCGGAGTCCCAGACCAGAATTGCAGAAATTTGAATATCCAGATGGAGTGAAAGACACTGAATCAATTGAGAGATTGGCAGAGGAGTTCTTCAATAGATCAGAACTTCAGGCCGGTGAATCAGTCAAATTTGGTAATTCTATTAATGTTAAACATACATCTGTTTCAGCTAAGCAACTAAGAACACGTATACGACAGCAGCTTCCTTCTATACTCTCATCTTTTGCCAACACAAAGGGTGGATATTTGTTCATTGGAGTTGATAATAATACACACAAAGTAATTGGATTCACGGTGGGTCATGACTACCTCAAACTGGTAGAGAGTGATATAGAAAAGTATATCCAAAAACTTCCTGTTGTGCATTTCTGCAAGAAAAAAGAGGACATCAAGTACGCATGTAGATTCATCAAGGTGTATAAACCTGGTGATGAGACTACCTCGACATATGTGTGCGCAATCAAAGTGGAAAGATGCTGCTGTGCTGTGTTTGCGGATTGGCCAGAATCATGGTACATGGATACTAGTGGTAGTATGAAGAAGTATTCTCCAGATGAATGGGTGTCACATATAAAATTT
>OP324469
ATGTTTTACGCACACGCTTTCGGTGGGTACGACGAGAACCTTCATGCATTTCCTGGAATATCATCGACGGTTGCCAATGATGTCAGGAAATATTCTGTTGTGTCAGTTTATAATAAAAAGTATAACATTGTAAAAAACAAATATATGTGGTGTAACAGTCAAGTGAACAAGAGATATATTGGAGCACTACTGCCTATGTTTGAATGCAATGAATATCTACAAATTGGAGATCCAATCCATGATCTAGAAGGAAATCAAATCTCTATTGTCACATATCGCCACAAAAACTACTATGCTCTAAGTGGAATTGGGTACGAGAGTCTAGACTTGTGTTTGGAAGGAGTAGGGATTCATCATCACGTACTTGAAACAGGAAACGCGGTATATGGAAAAGTTCAACATGAGTATTCTACTATCAAAGAGAAGGCCAAAGAAATGAATGCACTCAAACCAGGACCTATCATCGATTACCACGTCTGGATAGGAGATTGTGTCTGCCAAGTTACTACTGTAGACGTGCATGGAAAGGAAATTATGAGAATGAGATTCAAAAGGGGTGCGGTGCTTCCGATTCCAAATCTGGTAAAAGTTAAAGTTGGGGAGGAAAATGATACAATAAATCTTTCCACTTCCATATCAGCTCTCCTAAATTCCGGTGGCGGCACCATCAAGGTAACATCTAAGGAAGAACGTGTAGATTATGTACTCATGAAACGTTTGGAATCTATACATCATTTGTGGTCTGTAGTGTATGATCATCTTAATGTTGTGAATGGCGAAGAACGATGTTATGTACATATGCATTCATCTCATCAAAGTCCTATGCTGAGTACTGTAAAAACAAATTTGTACATGAAGACTATGGGAGCATGTCTTCAAATGGACTCCATGGAAGCTCTAGAGTATCTTAGTGAACTGAAGGAATCAGGTGGGCGGAGTCCCAGACCAGAATTGCAGAAATTTGAATATCCAGATGGAGTGAAAGACACTGAATCAATTGAGAGATTGGCAGAGGAGTTCTTCAATAGATCAGAACTTCAGGCCGGTGAATCAGTCAAATTTGGTAATTCTATTAATGTTAAACATACATCTGTTTCAGCTAAGCAACTAAGAACACGTATACGACAGCAGCTTCCTTCTATACTCTCATCTTTTGCCAACACAAAGGGTGGATATTTGTTCATTGGAGTTGATAATAATACACACAAAGTAATTGGATTCACGGTGGGTCATGACTACCTCAAACTGGTAGAGAGTGATATAGAAAAGTATATCCAAAAACTTCCTGTTGTGCATTTCTGCAAGAAAAAAGAGGACATCAAGTACGCATGTAGATTCATCAAGGTGTATAAACCTGGTGATGAGACTACCTCGACATATGTGTGCGCAATCAAAGTGGAAAGATGCTGCTGTGCTGTGTTTGCGGATTGGCCAGAATCATGGTACATGGATACTAGTGGTAGTATGAAGAAGTATTCTCCAGATGAATGGGTGTCACATATAAAATTT
>OP185714
ATGTTTTACGCACACGCTTTCGGTGGGTACGACGAGAACCTTCATGCATTTCCTGGAATATCATCGACGGTTGCCAATGATGTCAGGAAATATTCTGTTGTGTCAGTTTATAATAAAAAGTATAACATTGTAAAAAACAAATATATGTGGTGTAACAGTCAAGTGAACAAGAGATATATTGGAGCACTACTGCCTATGTTTGAATGCAATGAATATCTACAAATTGGAGATCCAATCCATGATCTAGAAGGAAATCAAATCTCTATTGTCACATATCGCCACAAAAACTACTATGCTCTAAGTGGAATTGGGTACGAGAGTCTAGACTTGTGTTTGGAAGGAGTAGGGATTCATCATCACGTACTTGAAACAGGAAACGCGGTATATGGAAAAGTTCAACATGAGTATTCTACTATCAAAGAGAAGGCCAAAGAAATGAATGCACTCAAACCAGGACCTATCATCGATTACCACGTCTGGATAGGAGATTGTGTCTGCCAAGTTACTACTGTAGACGTGCATGGAAAGGAAATTATGAGAATGAGATTCAAAAGGGGTGCAGTGCTTCCGATTCCAAATCTGGTAAAAGTTAAAGTTGGGGAGGAAAATGATACAATAAATCTTTCCACTTCCATATCAGCTCTCCTAAATTCCGGTGGCGGCACCATCGAGGTAACATCTAAGGAAGAACGTGTAGATTATGTACTCATGAAACGTTTGGAATCTATACATCATTTGTGGTCTGTAGTGTATGATCATCTTAATGTTGTGAATGGCGAAGAACGATGTTATGTACATATGCATTCATCTCATCAAAGTCCTATGCTGAGTACTGTAAAAACAAATTTGTACATGAAGACTATGGGAGCATGTCTTCAAATGGACTCCATGGAAGCTCTAGAGTATCTTAGTGAACTGAAGGAATCAGGTGGGCGGAGTCCCAGACCAGAATTGCAGAAATTTGAATATCCAGATGGAGTGAAAGACACTGAATCAATTGAGAGATTGGCAGAGGAGTTCTTCAATAGATCAGAACTTCAGGCCGGTGAATCAGTCAAATTTGGTAATTCTATTAATGTTAAACATACATCTGTTTCAGCTAAGCAACTAAGAACACGTATACGACAGCAGCTTCCTTCTATACTCTCATCTTTTGCCAACACAAAGGGTGGATATTTGTTCATTGGAGTTGATAATAATACACACAAAGTAATTGGATTCACGGTGGGTCATGACTACCTCAAACTGGTAGAGAGTGATATAGAAAAGTATATCCAAAAACTTCCTGTTGTGCATTTCTGCAAGAAAAAAGAGGACATCAAGTACGCATGTAGATTCATCAAGGTGTATAAACCTGGTGATGAGACTACCTCGACATATGTGTGCGCAATCAAAGTGGAAAGATGCTGCTGTGCTGTGTTTGCGGATTGGCCAGAATCATGGTACATGGATACTAGTGGTAGTATGAAGAAGTATTCTCCAGATGAATGGGTGTCACATATAAAATTT
>OP123051
ATGTTTTACGCACACGCTTTCGGTGGGTACGACGAGAACCTTCATGCATTTCCTGGAATATCATCGACGGTTGCCAATGATGTCAGGAAATATTCTGTTGTGTCAGTTTATAATAAAAAGTATAACATTGTAAAAAACAAATATATGTGGTGTAACAGTCAAGTGAACAAGAGATATATTGGAGCACTACTGCCTATGTTTGAATGCAATGAATATCTACAAATTGGAGATCCAATCCATGATCTAGAAGGAAATCAAATCTCTATTGTCACATATCGCCACAAAAACTACTATGCTCTAAGTGGAATTGGGTACGAGAGTCTAGACTTGTGTTTGGAAGGAGTAGGGATTCATCATCACGTACTTGAAACAGGAAACGCGGTATATGGAAAAGTTCAACATGAGTATTCTACTATCAAAGAGAAGGCCAAAGAAATGAATGCACTCAAACCAGGACCTATCATCGATTACCACGTCTGGATAGGAGATTGTGTCTGCCAAGTTACTACTGTAGACGTGCATGGAAAGGAAATTATGAGAATGAGATTCAAAAGGGGTGCGGTGCTTCCGATTCCAAATCTGGTAAAAGTTAAAGTTGGGGAGGAAAATGATACAATAAATCTTTCCACTTCCATATCAGCTCTCCTAAATTCCGGTGGCGGCACCATCGAGGTAACATCTAAGGAAGAACGTGTAGATTATGTACTCATGAAACGTTTGGAATCTATACATCATTTGTGGTCTGTAGTGTATGATCATCTTAATGTTGTGAATGGCGAAGAACGATGTTATGTACATATGCATTCATCTCATCAAAGTCCTATGCTGAGTACTGTAAAAACAAATTTGTACATGAAGACTATGGGAGCATGTCTTCAAATGGACTCCATGGAAGCTCTAGAGTATCTTAGTGAACTGAAGGAATCAGGTGGGCGGAGTCCCAGACCAGAATTGCAGAAATTTGAATATTCAGATGGAGTGAAAGACACTGAATCAATTGAGAGATTGGCAGAGGAGTTCTTCAATAGATCAGAACTTCAGGCCGGTGAATCAGTCAAATTTGGTAATTCTATTAATGTTAAACATACATCTGTTTCAGCTAAGCAACTAAGAACACGTATACGACAGCAGCTTCCTTCTATACTCTCATCTTTTGCCAACACAAAGGGTGGATATTTGTTCATTGGAGTTGATAATAATACACACAAAGTAATTGGATTCACGGTGGGTCATGACTACCTCAAACTGGTAGAGAGTGATATAGAAAAGTATATCCAAAAACTTCCTGTTGTGCATTTCTGCAAGAAAAAAGAGGACATCAAGTACGCATGTAGATTCATCAAGGTGTATAAACCTGGTGATGAGACTACCTCGACATATGTGTGCGCAATCAAAGTGGAAAGATGCTGCTGTGCTGTGTTTGCGGATTGGCCAGAATCATGGTACATGGATACTAGTGGTAGTATGAAGAAGTATTCTCCAGATGAATGGGTGTCACATATAAAATTT
>OP018604
ATGTTTTACGCACACGCTTTCGGTGGGTACGACGAGAACCTTCATGCATTTCCTGGAATATCATCGACGGTTGCCAATGATGTCAGGAAATATTCTGTTGTGTCAGTTTATAATAAAAAGTATAACATTGTAAAAAACAAATATATGTGGTGTAACAGTCAAGTGAACAAGAGATATATTGGAGCACTACTGCCTATGTTTGAATGCAATGAATATCTACAAATTGGAGATCCAATCCATGATCTAGAAGGAAATCAAATCTCTATTGTCACATATCGCCACAAAAACTACTATGCTCTAAGTGGAATTGGGTACGAGAGTCTAGACTTGTGTTTGGAAGGAGTAGGGATTCATCATCACGTACTTGAAACAGGAAACGCGGTATATGGAAAAGTTCAACATGAGTATTCTACTATCAAAGAGAAGGCCAAAGAAATGAATGCACTCAAACCAGGACCTATCATCGATTACCACGTCTGGATAGGAGATTGTGTCTGCCAAGTTACTACTGTAGACGTGCATGGAAAGGAAATTATGAGAATGAGATTCAAAAGGGGTGCGGTGCTTCCGATTCCAAATCTGGTAAAAGTTAAAGTTGGGGAGGAAAATGATACAATAAATCTTTCCACTTCCATATCAGCTCTCCTAAATTCCGGTGGCGGCACCATCGAGGTAACATCTAAGGAAGAACGTGTAGATTATGTACTCATGAAACGTTTGGAATCTATACATCATTTGTGGTCTGTAGTGTATGATCATCTTAATGTTGTGAATGGCGAAGAACGATGTTATGTACATATGCATTCATCTCATCAAAGTCCTATGCTGAGTACTGTAAAAACAAATTTGTACATGAAGACTATGGGAGCATGTCTTCAAATGGACTCCATGGAAGCTCTAGAGTATCTTAGTGAACTGAAGGAATCAGGTGGGCGGAGTCCCAGACCAGAATTGCAGAAATTTGAATATCCAGATGGAGTGAAAGACACTGAATCAATTGAGAGATTGGCAGAGGAGTTCTTCAATAGATCAGAACTTCAGGCCGGTGAATCAGTCAAATTTGGTAATTCTATTAATGTTAAACATACATCTGTTTCAGCTAAGCAACTAAGAACACGTATACGACAGCAGCTTCCTTCTATACTCTCATCTTTTGCCAACACAAAGGGTGGATATTTGTTCATTGGAGTTGATAATAATACACACAAAGTAATTGGATTCACGGTGGGTCATGACTACCTCAAACTGGTAGAGAGTGATATAGAAAAGTATATCCAAAAACTTCCTGTTGTGCATTTCTGCAAGAAAAAAGAGGACATCAAGCACGCATGTAGATTCATCAAGGTGTATAAACCTGGTGATGAGACTACCTCGACATATGTGTGCGCAATCAAAGTGGAAAGATGCTGCTGTGCTGTGTTTGCGGATTGGCCAGAATCATGGTACATGGATACTAGTGGTAGTATGAAGAAGTATTCTCCAGATGAATGGGTGTCACATATAAAATTT
>ON649716
ATGTTTTACGCACACGCTTTCGGTGGGTACGACGAGAACCTTCATGCATTTCCTGGAATATCATCGACGGTTGCCAATGATGTCAGGAAATATTCTGTTGTGTCAGTTTATAATAAAAAGTATAACATTGTAAAAAACAAATATATGTGGTGTAACAGTCAAGTGAACAAGAGATATATTGGAGCACTACTGCCTATGTTTGAATGCAATGAATATCTACAAATTGGAGATCCAATCCATGATCTAGAAGGAAATCAAATCTCTATTGTCACATATCGCCACAAAAACTACTATGCTCTAAGTGGAATTGGGTACGAGAGTCTAGACTTGTGTTTGGAAGGAGTAGGGATTCATCATCACGTACTTGAAACAGGAAACGCGGTATATGGAAAAGTTCAACATGAGTATTCTACTATCAAAGAGAAGGCCAAAGAAATGAATGCACTCAAACCAGGACCTATCATCGATTACCACGTCTGGATAGGAGATTGTGTCTGCCAAGTTACTACTGTAGACGTGCATGGAAAGGAAATTATGAGAATGAGATTCAAAAGGGGTGCGGTGCTTCCGATTCCAAATCTGGTAAAAGTTAAAGTTGGGGAGGAAAATGATACAATAAATCTTTCCACTTCCATATCAGCTCTCCTAAATTCCGGTGGCGGCACCATCGAGGTAACATCTAAGGAAGAACGTGTAGATTATGTACTCATGAAACGTTTGGAATCTATACATCATTTGTGGTCTGTAGTGTATGATCATCTTAATGTTGTGAATGGCGAAGAACGATGTTATGTACATATGCATTCATCTCATCAAAGTCCTATGCTGAGTACTGTAAAAACAAATTTGTACATGAAGACTATGGGAGCATGTCTTCAAATGGACTCCATGGAAGCTCTAGAGTATCTTAGTGAACTGAAGGAATCAGGTGGGCGGAGTCCCAGACCAGAATTGCAGAAATTTGAATATCCAGATGGAGTGAAAGACACTGAATCAATTGAGAGATTGGCAGAGGAGTTCTTCAATAGATCAGAACTTCAGGCCGGTGAATCAGTCAAATTTGGTAATTCTATTAATGTTAAACATACATCTGTTTCAGCTAAGCAACTAAGAACACGTATACGACAGCAGCTTCCTTCTATACTCTCATCTTTTGCCAACACAAAGGGTGGATATTTGTTCATTGGAGTTGATAATAATACACACAAAGTAATTGGATTCACGGTGGGTTATGACTACCTCAAACTGGTAGAGAGTGATATAGAAAAGTATATCCAAAAACTTCCTGTTGTGCATTTCTGCAAGAAAAAAGAGGACATCAAGTACGCATGTAGATTCATCAAGGTGTATAAACCTGGTGATGAGACTACCTCGACATATGTGTGCGCAATCAAAGTGGAAAGATGCTGCTGTGCTGTGTTTGCGGATTGGCCAGAATCATGGTACATGGATACTAGTGGTAGTATGAAGAAGTATTCTCCAGATGAATGGGTGTCACATATAAAATTT
>HQ857563
ATGTTTTACGCACACGCTTTCGGTGGGTACGACGAGAACCTTCATGCATTTCCTGGAATATCATCGACGGTTGCCAATGATGTCAGGAAATATTCTGTTGTGTCAGTTTATAATAAAAAGTATAACATTGTAAAAAACAAATATATGTGGTGTAACAGTCAAGTGAACAAGAGATATATTGGAGCACTACTGCCTATGTTTGAGTGCAATGAATATCTACAAATTGGAGATCCAATCCATGATCTAGAAGGAAATCAAATCTCTATTGTCACATATCGCCACAAAAACTACTATGCTCTAAGTGGAATTGGGTACGAGAGTCTAGACTTGTGTTTGGAAGGAGTAGGGATTCATCATCACGTACTTGAAACAGGAAACGCGGTATATGGAAAAGTTCAACATGAGTATTCTACTATCAAAGAGAAGGCCAAAGAAATGAATGCACTCAAACCAGGACCTATCATCGATTACCACGTCTGGATAGGAGATTGTGTCTGCCAAGTTACTACTGTAGACGTGCATGGAAAGGAAATTATGAGAATGAGATTCAAAAGGGGTGCGGTGCTTCCGATTCCAAATCTGGTAAAAGTTAAAGTTGGGGAGGAAAATGATACAATAAATCTTTCCACTTCCATATCAGCTCTCCTGAATTCCGGTGGCGGCACCATCGAGGTAACATCTAAGGAAGAACGTGTGGATTATGTACTCATGAAACGTTTGGAATCTATACATCATCTGTGGTCTGTAGTGTATGATCATCTTAATGTTGTGAATGGCGAAGAACGATGCTATATACATATGCATTCATCTCATCAAAGTCCTATGCTGAGTACTGTAAAAACAAATTTGTATATGAAGACTATGGGAGCATGTCTTMAAATGGACTCCATGGAAGCTCTAGAGTATCTTAGTGAACTGAAGGAATCAGGTGGGCGGAGTCCCAGACCAGAATTGCAGAAATTTGAATATCCAGATGGAGTGAAAGACACTGAATCAATTGAGAGATTGGCAGAGGAGTTCTTCAATAGATCAGAACTTCAGGCTGGTGAATCAGTCAAATTTGGTAATTCTATTAATGTTAAACATACATCTGTTTCAGCTAAGCAACTAAGAACACGTATACGGCAGCAGCTTCCTTCTATACTCTCATCTTTTGCCAACACAAAGGGTGGATATTTGTTCATTGGAGTTGATAATAATACACACAAAGTAATTGGATTCACGGTGGGTCACGACTACCTCAAACTGGTAGAGAGAGATATAGAAAAGTATATCCAAAAACTTCCTGTTGTGCATTTCTGCAAGAAAAAAGAGGACATCAAGTACGCATGTAGATTCATCAAGGTGTATAAACCTGGTGATGAGACTACCTCGACATATGTGTGCGCAATCAAAGTGGAAAGATGCTGCTGTGCTGTGTTTGCGGATTGGCCAGAATCATGGTACATGGATACTAGTGGTAGTATGAAGAAGTATTCTCCAGATGAATGGGTGTCACATATAAAATTT
>JX878412
ATGTTTTACGCACACGCTTTCGGTGGGTACGACGAGAACCTTCATGCATTTCCTGGAATATCATCGACGGTTGCCAATGATGTCAGGAAATATTCTGTTGTGTCAGTTTATAATAAAAAGTATAACATTGTAAAAAACAAATATATGTGGTGTAACAGTCAAGTGAACAAGAGATATATTGGAGCACTACTGCCTATGTTTGAGTGCAATGAATATCTACAAATTGGAGATCCAATCCATGATCTAGAAGGAAATCAAATCTCTATTGTCACATATCGCCACAAAAACTACTATGCTCTAAGTGGAATTGGGTACGAGAGTCTAGACTTGTGTTTGGAAGGAGTAGGGATTCATCATCACGTACTTGAAACAGGAAACGCGGTATATGGAAAAGTTCAACATGAGTATTCTACTATCAAAGAGAAGGCCAAAGAAATGAATGCATTCAAACCAGGACCTATCATCGATTACCACGTCTGGATAGGAGATTGTGTCTGCCAAGTTACTACTGTAGACGTGCATGGAAAGGAAATTATGAGAATGAGATTCAAAAGGGGTGCGGTGCTTCCGATTCCAAATCTGGTAAAAGTTAAAGTTGGGGAGGAAAATGATACAATAAATCTTTCCACTTCCATATCAGCTCTCCTGAATTCCGGTGGCGGCACCATCGAGGTAACATCTAAGGAAGAACGTGTGGATTATGTACTCATGAAACGTTTGGAATCTATACATCATCTGTGGTCTGTAGTGTATGATCATCTTAATGTTGTGAATGGCGAAGAACGATGCTATATACATATGCATTCATCTCATCAAAGTCCTATGCTGAGTACTGTAAAAACAAATTTGTATATGAAGACTATGGGAGCATGTCTTCAAATGGACTCCATGGAAGCTCTAGAGTATCTTAGTGAACTGAAGGAATCAGGTGGGCGGAGTCCCAGACCAGAATTGCAGAAATTTGAATATCCAGATGGAGTGAAAGACACTGAATCAATTGAGAGATTGGCAGAGGAGTTCTTCAATAGATCAGAACTTCAGGCTGGTGAATCAGTCAAATTTGGTAATTCTATTAATGTTAAACATACATCTGTTTCAGCTAAGCAACTAAGAACACGTATACGGCAGCAGCTTCCTTCTATACTCTCATCTTTTGCCAACACAAAGGGTGGATATTTGTTCATTGGAGTTGATAATAATACACACAAAGTAATTGGATTCACGGTGGGTCACGACTACCTCAAACTGGTAGAGAGAGATATAGAAAAGTATATCCAAAAACTTCCTGTTGTGCATTTCTGCAAGAAAAAAGAGGACATCAAGTACGCATGTAGATTCATCAAGGTGTATAAACCTGGTGATGAGACTACCTCGACATATGTGTGCGCAATCAAAGTGGAAAGATGCTGCTGTGCTGTGTTTGCGGATTGGCCAGAATCATGGTACATGGATACTAGTGGTAGTATGAAGAAGTATTCTCCAGATGAATGGGTGTCACATATAAAATTT
>HM172544
ATGTTTTACGCACACGCTTTCGGTGGGTACGACGAGAACCTTCATGCATTTCCTGGAATATCATCGACGGTTGCCAATGATGTCAGGAAATATTCTGTTGTGTCAGTTTATAATAAAAAGTATAACATTGTAAAAAACAAATATATGTGGTGTAACAGTCAAGTGAACAAGAGATATATTGGAGCACTACTGCCTATGTTTGAGTGCAATGAATATCTACAAATTGGAGATCCAATCCATGATCTAGAAGGAAATCAAATCTCTATTGTCACATATCGCCACAAAAACTACTATGCTCTAAGTGGAATTGGGTACGAGAGTCTAGACTTGTGTTTGGAAGGAGTAGGGATTCATCATCACGTACTTGAAACAGGAAACGCGGTATATGGAAAAGTTCAACATGAGTATTCTACTATCAAAGAGAAGGCCAAAGAAATGAATGCACTCAAACCAGGACCTATCATCGATTACCACGTCTGGATAGGAGATTGTGTCTGCCAAGTTACTACTGTAGACGTGCATGGAAAGGAAATTATGAGAATGAGATTCAAAAGGGGTGCGGTGCTTCCGATTCCAAATCTGGTAAAAGTTAAAGTTGGGGAGGAAAATGATACAATAAATCTTTCCACTTCCATATCAGCTCTCCTGAATTCCGGTGGCGGCACCATCGAGGTAACATCTAAGGAAGAACGTGTGGATTATGTACTCATGAAACGTTTGGAATCTATACATCATCTGTGGTCTGTAGTGTATGATCATCTTAATGTTGTGAATGGCGAAGAACGATGCTATATACATATGTATTCATCTCATCAAAGTCCTATGCTGAGTACTGTAAAAACAAATTTGTATATGAAGACTATGGGAGCATGTCTTCAAATGGACTCCATGGAAGCTCTAGAGTATCTTAGTGAACTGAAGGAATCAGGTGGGCGGAGTCCCAGACCAGAATTGCAGAAATTTGAATATCCAGATGGAGTGAAAGACACTGAATCAATTGAGAGATTGGCAGAGGAGTTCTTCAATAGATCAGAACTTCAGGCTGGTGAATCAGTCAAATTTGGTAATTCTATTAATGTTAAACATACATCTGTTTCAGCTAAGCAACTAAGAACACGTATACGGCAGCAGCTTCCTTCTATACTCTCATCTTTTGCCAACACAAAGGGTGGATATTTGTTCATTGGAGTTGATAATAATACACACAAAGTAATTGGATTCACGGTGGGTCACGACTACCTCAAACTGGTAGAGAGAGATATAGAAAAGTATATCCAAAAACTTCCTGTTGTGCATTTCTGCAAGAAAAAAGAGGACATCAAGTACGCATGTAGATTCATCAAGGTGTATAAACCTGGTGATGAGACTACCTCGACATATGTGTGCGCAATCAAAGTGGAAAGATGCTGCTGTGCTGTGTTTGCGGATTGGCCAGAATCATGGTACATGGATACTAGTGGTAGTATGAAGAAGTATTCTCCAGATGAATGGGTGTCACATATAAAATTT
>NC003310
ATGTTTTACGCACACGCTTTCGGTGGGTACGACGAGAACCTTCATGCATTTCCTAGAATATCATCGACGGTTGCCAATGATGTCAGGAAATATTCTGTTGTGTCAGTTTATAATAAAAAGTATAACATTGTAAAAAACAAATATATGTGGTGTAACAGTCAAGTGAACAAGAGATATATTGGAGCACTACTGCCTATGTTTGAGTGCAATGAATATCTACAAATTGGAGATCCAATCCATGATCTAGAAGGAAATCAAATCTCTATTGTCACATATCGCCACAAAAACTACTATGCTCTAAGTGGAATTGGGTACGAGAGTCTAGACTTGTGTTTGGAAGGAGTAGGGATTCATCATCACGTACTTGAAACAGGAAACGCGGTATATGGAAAAGTTCAACATGAGTATTCTACTATCAAAGAGAAGGCCAAAGAAATGAATGCACTCAAACCAGGACCTATCATCGATTACCACGTCTGGATAGGAGATTGTGTCTGCCAAGTTACTACTGTAGACGTGCATGGAAAGGAAATTATGAGAATGAGATTCAAAAGGGGTGCGGTGCTTCCGATTCCAAATCTGGTAAAAGTTAAAGTTGGGGAGGAAAATGATACAATAAATCTTTCCACTTCCATATCAGCTCTCCTGAATTCCGGTGGCGGCACCATCGAGGTAACATCTAAGGAAGAACGTGTGGATTATGTACTCATGAAACGTTTGGAATCTATACATCATCTGTGGTCTGTAGTGTATGATCATCTTAATGTTGTGAATGGCGAAGAACGATGCTATATACATATGCATTCATCTCATCAAAGTCCTATGCTGAGTACTGTAAAAACAAATTTGTATATGAAGACTATGGGAGCATGTCTTCAAATGGACTCCATGGAAGCTCTAGAGTATCTTAGTGAACTGAAGGAATCAGGTGGGCGGAGTCCCAGACCAGAATTGCAGAAATTTGAATATCCAGATGGAGTGAAAGACACTGAATCAATTGAGAGATTGGCAGAGGAGTTCTTCAATAGATCAGAACTTCAGGCTGGTGAATCAGTCAAATTTGGTAATTCTATTAATGTTAAACATACATCTGTTTCAGCTAAGCAACTAAGAACACGTATACGGCAGCAGCTTCCTTCTATACTCTCATCTTTTGCCAACACAAAGGGTGGATATTTGTTCATTGGAGTTGATAATAATACACACAAAGTAATTGGATTCACGGTGGGTCACGACTACCTCAAACTGGTAGAGAGAGATATAGAAAAGTATATCCAAAAACTTCCTGTTGTGCATTTCTGCAAGAAAAAAGAGGACATCAAGTACGCATGTAGATTCATCAAGGTGTATAAACCTGGTGATGAGACTACCTCGACATATGTGTGCGCAATCAAAGTGGAAAGATGCTGCTGTGCTGTGTTTGCGGATTGGCCAGAATCATGGTACATGGATACTAGTGGTAGTATGAAGAAGTATTCTCCAGATGAATGGGTGTCACATATAAAATTT
>ON622721
ATGTTTTACGCACACGCTTTCGGTGGGTACGACGAGAACCTTCATGCATTTCCTGGAATATCATCGACGGTTGCCAATGATATCAGGAAATATTCTGTTGTGTCAGTTTATAATAAAAAGTATAACATTGTAAAAAACAAATATATGTGGTGTAACAGTCAAGTGAACAAGAGATATATTGGAGCACTACTGCCTATGTTTGAATGCAATGAATATCTACAAATTGGAGATCCAATCCATGATCTAGAAGGAAATCAAATCTCTATTGTCACATATCGCCACAAAAACTACTATGCTCTAAGTGGAATTGGGTACGAGAGTCTAGACTTGTGTTTGGAAGGAGTAGGGATTCATCATCACGTACTTGAAACAGGAAACGCGGTATATGGAAAAGTTCAACATGAGTATTCTACTATCAAAGAGAAGGCCAAAGAAATGAATGCACTCAAACCAGGACCTATCATCGATTACCACGTCTGGATAGGAGATTGTGTCTGCCAAGTTACTACTGTAGACGTGCATGGAAAGGAAATTATGAGAATGAGATTCAAAAGGGGTGCGGTGCTTCCGATTCCAAATCTGGTAAAAGTTAAAGTTGGGGAGGAAAATGATACAATAAATCTTTCCACTTCCATATCAGCTCTCCTAAATTCCGGTGGCGGCACCATCGAGGTAACATCTAAGGAAGAACGTGTAGATTATGTACTCATGAAACGTTTGGAATCTATACATCATTTGTGGTCTGTAGTGTATGATCATCTTAATGTTGTGAATGGCGAAGAACGATGTTATGTACATATGCATTCATCTCATCAAAGTCCTATGCTGAGTACTGTAAAAACAAATTTGTACATGAAGACTATGGGAGCATGTCTTCAAATGGACTCCATGGAAGCTCTAGAGTATCTTAGTGAACTGAAGGAATCAGGTGGGCGGAGTCCCAGACCAGAATTGCAGAAATTTGAATATCCAGATGGAGTGAAAGACACTGAATCAATTGAGAGATTGGCAGAGGAGTTCTTCAATAGATCAGAACTTCAGGCCGGTGAATCAGTCAAATTTGGTAATTCTATTAATGTTAAACATACATCTGTTTCAGCTAAGCAACTAAGAACACGTATACGACAGCAGCTTCCTTCTATACTCTCATCTTTTGCCAACACAAAGGGTGGATATTTGTTCATTGGAGTTGATAATAATACACACAAAGTAATTGGATTCACGGTGGGTCATGACTACCTCAAACTGGTAGAGAGTGATATAGAAAAGTATATCCAAAAACTTCCTGTTGTGCATTTCTGCAAGAAAAAAGAGGACATCAAGTACGCATGTAGATTCATCAAGGTGTATAAACCTGGTGATGAGACTACCTCGACATATGTGTGCGCAATCAAAGTGGAAAGATGCTGCTGTGCTGTGTTTGCGGATTGGCCAGAATCATGGTACATGGATACTAGTGGTAGTATGAAGAAGTATTCTCCAGATGAATGGGTGTCACATATAAAATTT
