# Supplementary material for: Evolutionary dissection of monkeypox virus: Positive Darwinian selection drives the adaptation of virus–host interaction proteins
Source: Front Cell Infect Microbiol. 2023 Jan 13;12:1083234. doi: 10.3389/fcimb.2022.1083234 (PMC9880225; doi:10.3389/fcimb.2022.1083234)
Supplement: Supplementary file 1 [file DataSheet_1.zip › Dataset_MPXV_coding_gene_allleles/MPXVgp163.fas]

>KP849470
ATGACACAATTACCAATACTTTTGTTACTAATATCATTAGTATACGCTACACCTTCTCCTCAGATATCTAAAAAAATAGGTGATGATGCAACTATATCATGTAGTCGAAATAATACAAATTACTACGTTGTTATGAGTGCTTGGTATAAGGAGCCCAATTCCATTATTCTCTTAGCTGCCAAAAGCGACGTCTTGTATTTTGATAATTATACCAAGGATAAAATATCTTACGACTCTCCATACGATGATCTAGTTACAACTATCACAATTAAATCATTGACTGCTGGAGATGCCGGTACTTATATATGTGCATTCTTTATGACATCGACTACAAATGATACTGATAAAGTAGATTATGAAGAATACTCCATAGAGTTGATTGTAAATACAGATAGTGAATCGACTATAGACATAATACTATCTGGATCTACACCAGAAACTATTTCTGAGAAACCAGAGGATATAGATAATTCTAATTGCTCGTCTGTATTCGAAATCGCGACTCCGGAACCAATTACTGATAATGTAGAAGACCATACAGACACCGTCACATACACTAGTGATAGCATTAATACAGTAAATGCATCATCTGGAGAATCCACAACAGACGAGATTCCGGAACCAATTACTGATAAAGAAGAAGATCATACAGTAACAGACACTGTCTCATACACTACAGTAAGTACATCATCTGGAATTGTCACTACTAAATCAACCACCGATGATGCGGATCTTTATGATACATACAATGATAATGATACAGTACCGCCAACTACTGTAGGTGGTAGTACAACCTCTATTAGCAATTATAAAACCAAGGACTTCGTAGAAATATTTGGTATTACCACATTAATTATATTGTCAGCAGTGGCGATTTTCTGTATTACGTATTATATATGTAATAAACACCCACGTAAATACAAAACAGAGAACAAAGTC
>MT250197
ATGACACAATTACCAATACTTTTGTTACTAATATCATTAGTATACGCTACACCTTCTCCTCAGACATCTAAAAAAATAGGTGATGATGCAACTATATCATGTAGTCGAAATAATACAAATTACTACGTTGTTATGAGTGCTTGGTATAAGGAGCCCAATTCCATTATTCTCTTAGCTGCCAAAAGCGACGTCTTGTATTTTGATAATTATACCAAGGATAAAATATCTTACGACTCTCCATACGATGATCTAGTTACAACTATCACAATTAAATCATTGACTGCTGGAGATGCCGGTACTTATATATGTGCATTCTTTATGACATCGACTACAAATGATACTGATAAAGTAGATTATGAAGAATACTCCATAGAGTTGATTGTAAATACAGATAGTGAATCGACTATAGACATAATACTATCTGGATCTACACCAGAAACTATTTCTGAGAAACCAGAGGATATAGATAATTCTAATTGCTCGTCTGTATTCGAAATCACGACTCCGGAACCAATTACTGATAATGTAGACGACCATACAGACACCGTCACATACACTAGTGATAGCATTAATACAGTAAATGCATCATCTGGAGAATCCACAACAGACGAGATTCCGGAACCAATTACTGATAAAGAAGAAGATCATACAGTAACAGACACTGTCTCATACACTACAGTAAGTACATCATCTGGAATTGTCACTACTAAATCAACCACCGATGATGCGGATCTTTATGATACATACAATGATAATGATACAGTACCGCCAACTACTGTAGGTGGTAGTACAACCTCTATTAGCAATTATAAAACCAAGGACTTCGTAGAAATATTTGGTATTACCACATTAATTATATTGTCAGCAGTGGCGATTTTCTGTATTACGTATTATATATGTAATAAACACCCACGTAAATACAAAACAGAGAACAAAGTC
>KJ642615
ATGACACAATTACCAATAGTTTTGTTACTAATATCATTAGTATACGCTACACCTTCTCCTCAGATATCTAAAAAAATAGGTGATGATGCAACTATATCATGTAGTCGAAATAATACAAATTACTACGTTGTTATGAGTGCTTGGTATAAGGAGCCCAATTCCATTATTCTCTTAGCTGCCAAAAGCGACGTCTTGTATTTTGATAATTATACCAAGGATAAAATATCTTACGACTCTCCATACGATGATCTAGTTACAACTATCACAATTACATCATTGACTGCTGGAGATGCCGGTACTTATATATGTGCATTCTTTATGACATCGACTACAAATGATACTGATAAAGTAGATTATGAAGAATACTCCATAGAGTTGATTGTAAATACAGATAGTGAATCGACTATAGACATAATACTATCTGGATCTACACCAGAAACTATTTCTGAGAAACCAGAGGATATAGATAATTCTAATTGCTCGTCTGTATTCGAAATCGCGACTCCGGAACCAATTACTGATAATGTAGAAGACCATACAGACACCGTCACATACACTAGTGATAGCATTAATACAGTAAATGTATCATCTGGAGAATCCACAACAGACGAGATTCCGGAACCAATTATTGATAAAGAAGAAGATCATACAGTAACAGACACTGTCTCATACACTACAGTAAGTACATCATCTGGAATTGTCACTACTAAATCAACCACCGATGATGCGGATCTTTATGATACATACAATGATAATGATACAGTACCGCCAACTACTGTAGGTGGTAGTACAACCTCTATTAGCAATTATAAAACCAAGGACTTCGTAGAAATATTTGGTATTACCACATTAATTATATTGTCAGCAGTGGCGATTTTCTGTATTACGTATTATATATGTAATAAACACCCACGTAAATACAAAACAGAGAACAAAGTC
>OP451009
ATGACACAATTACCAATACTTTTGTTACTAATATCATTAGTATACGCTACACCTTCTCCTCAGACATCTAAAAAAATAGGTGATGATGCAACTATATCATGTAGTCGAAATAATACAAATTACTACGTTGTTATGAGTGCTTGGTATAAGGAGCCCAATTCCATTATTCTCTTAGCTGCCAAAAGCGACGTCTTGTATTTTGATAATTATACCAAGGATAAAATATCTTACGACTCTCCATACGATGATCTAGTTACAACTATCACAATTAAATCATTGACTGCTGGAGATGCCGGTACTTATATATGTGCATTCTTTATGACATCGACTACAAATGATACTGATAAAGTAGATTATGAAGAATACTCCATAGAGTTGATTGTAAATACAGATAGTGAATCGACTATAGACATAATACTATCTGGATCTACACCAGAAACTATTTCTGAGAAACCAGAGGATATAGATAATTCTAATTGCTCGTCTGTATTCGAAATCACGACTCCGGAACCAATTACTGATAATGTAGACGACCATACAGACACCGTCACATACACTAGTGATAGCATTAATACAGTAAATGCATCATCTGGAGAATCCACAACAGACGAGATTCCGGAACCAATTACTGATAAAGAAGAAGATCATACAGTAACAGACACTGTCTCATACACTACAGTAAGTACATCATCTGGAATTGTCACTACTAAATCAACCACCGATGATGCGGATCTTTATGATACATACAATGATAATGATACAGTACCGCCAACTACTGTAGGTGGTAGTACAACCTCTATTAGCAATTATAAAACCAAGGACTTCGTAGAAATATTTGGTATTACCACATTAATTATATTGTTAGCAGTGGCGATTTTCTGTATTACGTATTATATATGTAATAAACACCCACGTAAATACAAAACAGAGAACAAAGTC
>OP450990
ATGACACAATTACCAATACTTTTGTTACTAATATCATTAGTATACGCTACACCTTCTCCTCAGACATCTAAAAAAATAGGTGATGATGCAACTATATCATGTAGTCGAAATAATACAAATTACTACGTTGTTATGAGTGCTTGGTATAAGGAGCCCAATTCCATTATTCTCTTAGCTGCCAAAAGCGACGTCTTGTATTTTGATAATTATACCAAGGATAAAATATCTTACGACTCTCCATACGATGATCTAGTTACAACTATCACAATTAAATCATTGACTGCTGGAGATGCCGGTACTTATATATGTGCATTCTTTATGACATCGACTACAAATGATACTGATAAAGTAGATTATGAAGAATACTCCATAGAGTTGATTGTAAATACAGATAGTGAATCGACTATAGACATAATACTATCTGGATCTACACCAGAAACTATTTCTGAGAAACCAAAGGATATAGATAATTCTAATTGCTCGTCTGTATTCGAAATCACGACTCCGGAACCAATTACTGATAATGTAGACGACCATACAGACACCGTCACATACACTAGTGATAGCATTAATACAGTAAATGCATCATCTGGAGAATCCACAACAGACGAGATTCCGGAACCAATTACTGATAAAGAAGAAGATCATACAGTAACAGACACTGTCTCATACACTACAGTAAGTACATCATCTGGAATTGTCACTACTAAATCAACCACCGATGATGCGGATCTTTATGATACATACAATGATAATGATACAGTACCGCCAACTACTGTAGGTGGTAGTACAACCTCTATTAGCAATTATAAAACCAAGGACTTCGTAGAAATATTTGGTATTACCACATTAATTATATTGTCAGCAGTGGCGATTTTCTGTATTACGTATTATATATGTAATAAACACCCACGTAAATACAAAACAGAGAACAAAGTC
>OP450987
ATGACACAATTACCAATACTTTTGTTACTAATATCATTAGTATACGCTACACCTTCTCCTCAGACATCTAAAAAAATAGGTGATGATGCAACTATATCATGTAGTCGAAATAATACAAATTACTACGTTGTTATGAGTGCTTGGTATAAGGAGCCCAATTCCATTATTCTCTTAGCTGCCAAAAGCGACGTCTTGTATTTTGATAATTATACCAAGGATAAAATATCTTACGACTCTCCATACGATGATCTAGTTACAACTATCACAATTAAATCATTGACTGCTGGAGATGCCGGTACTTATATATGTGCATTCTTTATGACATCGACTACAAATGATACTGATAAAGTAGATTATGAAAAATACTCCATAGAGTTGATTGTAAATACAGATAGTGAATCGACTATAGACATAATACTATCTGGATCTACACCAGAAACTATTTCTGAGAAACCAGAGGATATAGATAATTCTAATTGCTCGTCTGTATTCGAAATCACGACTCCGGAACCAATTACTGATAATGTAGACGACCATACAGACACCGTCACATACACTAGTGATAGCATTAATACAGTAAATGCATCATCTGGAGAATCCACAACAGACGAGATTCCGGAACCAATTACTGATAAAGAAGAAGATCATACAGTAACAGACACTGTCTCATACACTACAGTAAGTACATCATCTGGAATTGTCACTACTAAATCAACCACCGATGATGCGGATCTTTATGATACATACAATGATAATGATACAGTACCGCCAACTACTGTAGGTGGTAGTACAACCTCTATTAGCAATTATAAAACCAAGGACTTCGTAGAAATATTTGGTATTACCACATTAATTATATTGTCAGCAGTGGCGATTTTCTGTATTACGTATTATATATGTAATAAACACCCACGTAAATACAAAACAGAGAACAAAGTC
>OP450986
ATGACACAATTACCAATACTTTTGTTACTAATATCATTAGTATACGCTACACCTTCTCCTCAGACATCTAAAAAAATAGGTGATGATGCAACTATATCATGTAGTCGAAATAATACAAATTACTACGTTGTTATGAGTGCTTGGTATAAGGAGCCCAATTCCATTATTCTCTTAGCTGCCAAAAGCGACGTCTTGTATTTTGATAATTATACCAAGGATAAAATATCTTACGACTCTCCATACGATGATCTAGTTACAACTATCACAATTAAATCATTGACTGCTGGAGATGCCGGTACTTATATATGTGCATTCTTTATGACATCGACTACAAATGATACTGATAAAGTAGATTATGAAGAATACTCCATAGAGTTGATTGTAAATACAGATAGTGAATCGACTATAGACATAATACTATCTGGATCTACACCAGAAACTATTTCTGAGAAACCAGAGGATATAGATAATTCTAATTGCTCGTCTGTATTCGAAATCACGACTCCGGAACCAATTACTGATAATGTAGACGACCATACAGACACCGTCACATACACTAGTGATAGCATTAATACAGTAAATGCATCATCTGGAGAATCCACAACAGACGAGATTCCGGAACCAATTACTGATAAAGAAGAAGATCATACAGTAACAGACACTGTCTCATACACTACAGTAAGTACATCATCTGGAATTGTCACTACTAAATCAACCACCGATGATGTGGATCTTTATGATACATACAATGATAATGATACAGTACCGCCAACTACTGTAGGTGGTAGTACAACCTCTATTAGCAATTATAAAACCAAGGACTTCGTAGAAATATTTGGTATTACCACATTAATTATATTGTCAGCAGTGGCGATTTTCTGTATTACGTATTATATATGTAATAAACACCCACGTAAATACAAAACAGAGAACAAAGTC
>OP339853
ATGACACAATTACCAATACTTTTGTTACTAATATCATTAGTATACGCTACACCTTCTCCTCAGACATCTAAAAAAATAGGTAATGATGCAACTATATCATGTAGTCGAAATAATACAAATTACTACGTTGTTATGAGTGCTTGGTATAAGGAGCCCAATTCCATTATTCTCTTAGCTGCCAAAAGCGACGTCTTGTATTTTGATAATTATACCAAGGATAAAATATCTTACGACTCTCCATACGATGATCTAGTTACAACTATCACAATTAAATCATTGACTGCTGGAGATGCCGGTACTTATATATGTGCATTCTTTATGACATCGACTACAAATGATACTGATAAAGTAGATTATGAAGAATACTCCATAGAGTTGATTGTAAATACAGATAGTGAATCGACTATAGACATAATACTATCTGGATCTACACCAGAAACTATTTCTGAGAAACCAGAGGATATAGATAATTCTAATTGCTCGTCTGTATTCGAAATCACGACTCCGGAACCAATTACTGATAATGTAGACGACCATACAGACACCGTCACATACACTAGTGATAGCATTAATACAGTAAATGCATCATCTGGAGAATCCACAACAGACGAGATTCCGGAACCAATTACTGATAAAGAAGAAGATCATACAGTAACAGACACTGTCTCATACACTACAGTAAGTACATCATCTGGAATTGTCACTACTAAATCAACCACCGATGATGCGGATCTTTATGATACATACAATGATAATGATACAGTACCGCCAACTACTGTAGGTGGTAGTACAACCTCTATTAGCAATTATAAAACCAAGGACTTCGTAGAAATATTTGGTATTACCACATTAATTATATTGTCAGCAGTGGCGATTTTCTGTATTACGTATTATATATGTAATAAACACCCACGTAAATACAAAACAGAGAACAAAGTC
>OP245307
ATGACACAATTACCAATACTTTTGTTACTAATATCATTAGTATACGCTACACCTTCTCCTCAGACATCTAAAAAAATAGGTGATGATGCAACTATATCATGTAGTCGAAATAATACAAATTACTACGTTGTTATGAGTGCTTGGTATAAGGAGCCCAATTCCATTATTCTCTTAGCTGCCAAAAGCGACGTCTTGTATTTTGATAATTATACCAAGGATAAAATATCTTACGACTCTCCATACGATGATCTAGTTACAACTATCACAATTAAATCATTGACTGCTGGAGATGCCGGTACTTATATATGTGCATTCTTTATGACATCGACTACAAATGATACTGATAAAGTAGATTATGAAGAATACTCCATAGAGTTGATTGTAAATACAGATAGTGAATCGACTATAGACATAATACTATCTGGATCTACACCAGAAACTATTTCTGAGAAACCAGAGGATATAGATAATTCTAATTGCTCGTCTGTATTCGAAATCACGACTCCGGAACCAATTACTGATAATGTAGACGACCATACAGACACCGTCACATACACTAGTGATAGCATTAATACAGTAAATGCATCATCTGGAGAATCCACAACAGACGAGATTCCGGAACCAATTACTGATAAAGAAGAAGATCATACAGTAACAGACACTGTCTCATACACTACAGTAAGTACATCATCTGGAATTGTCACTACTAAATCAACCACCGATGATGCGGATCTTTATGATACATACAATGATAATGATACAGTACCGCCAACTACTGTAGGTGGTAGTACAACCTCTATTAGCAATTATAAAACCAAGGACTTTGTAGAAATATTTGGTATTACCACATTAATTATATTGTCAGCAGTGGCGATTTTCTGTATTACGTATTATATATGTAATAAACACCCACGTAAATACAAAACAGAGAACAAAGTC
>OP245306
ATGACACAATTACCAATACTTTTGTTACTAATATCATTAGTATACGCTACACCTTCTCCTCAGACATCTAAAAAAATAGGTGATGATGCAACTATATCATGTAGTCGAAATAATACAAATTACTACGTTGTTATGAGTGCTTGGTATAAGGAGCCCAATTCCATTATTCTCTTAGCTGCCAAAAGCGACGTCTTGTATTTTGATAATTATACCAATGATAAAATATCTTACGACTCTCCATACGATGATCTAGTTACAACTATCACAATTAAATCATTGACTGCTGGAGATGCCGGTACTTATATATGTGCATTCTTTATGACATCGACTACAAATGATACTGATAAAGTAGATTATGAAGAATACTCCATAGAGTTGATTGTAAATACAGATAGTGAATCGACTATAGACATAATACTATCTGGATCTACACCAGAAACTATTTCTGAGAAACCAGAGGATATAGATAATTCTAATTGCTCGTCTGTATTCGAAATCACGACTCCGGAACCAATTACTGATAATGTAGACGACCATACAGACACCGTCACATACACTAGTGATAGCATTAATACAGTAAATGCATCATCTGGAGAATCCACAACAGACGAGATTCCGGAACCAATTACTGATAAAGAAGAAGATCATACAGTAACAGACACTGTCTCATACACTACAGTAAGTACATCATCTGGAATTGTCACTACTAAATCAACCACCGATGATGCGGATCTTTATGATACATACAATGATAATGATACAGTACCGCCAACTACTGTAGGTGGTAGTACAACCTCTATTAGCAATTATAAAACCAAGGACTTCGTAGAAATATTTGGTATTACCACATTAATTATATTGTCAGCAGTGGCGATTTTCTGTATTACGTATTATATATGTAATAAACACCCACGTAAATACAAAACAGAGAACAAAGTC
>OP185714
ATGACACAATTACCAATACTTTTGTTACTAATATCATTAGTATACGCTACACCTTCTCCTCAGACATCTAAAAAAATAGGTGATGATGCAACTATATCATGTAGTCGAAATAATACAAATTACTACGTTGTTATGAGTGCTTGGTATAAGGAGCCCAATTCCATTATTCTCTTAGCTGCCAAAAGCGACGTCTTGTATTTTGATAATTATACCAAGGATAAAATATCTTACGACTCTCCATACGATGACCTAGTTACAACTATCACAATTAAATCATTGACTGCTGGAGATGCCGGTACTTATATATGTGCATTCTTTATGACATCGACTACAAATGATACTGATAAAGTAGATTATGAAGAATACTCCATAGAGTTGATTGTAAATACAGATAGTGAATCGACTATAGACATAATACTATCTGGATCTACACCAGAAACTATTTCTGAGAAACCAGAGGATATAGATAATTCTAATTGCTCGTCTGTATTCGAAATCACGACTCCGGAACCAATTACTGATAATGTAGACGACCATACAGACACCGTCACATACACTAGTGATAGCATTAATACAGTAAATGCATCATCTGGAGAATCCACAACAGACGAGATTCCGGAACCAATTACTGATAAAGAAGAAGATCATACAGTAACAGACACTGTCTCATACACTACAGTAAGTACATCATCTGGAATTGTCACTACTAAATCAACCACCGATGATGCGGATCTTTATGATACATACAATGATAATGATACAGTACCGCCAACTACTGTAGGTGGTAGTACAACCTCTATTAGCAATTATAAAACCAAGGACTTCGTAGAAATATTTGGTATTACCACATTAATTATATTGTCAGCAGTGGCGATTTTCTGTATTACGTATTATATATGTAATAAACACCCACGTAAATACAAAACAGAGAACAAAGTC
>OP012849
ATGACACAATTACCAATACTTTTGTTACTAATATCATTAGTATACGCTACACCTTCTCCTCAGACATCTAAAAAAATAGGTGATGATGCAACTATATCATGTAGTCGAAATAATACAAATTACTACGTTGTTATGAGTGCTTGGTATAAGGAGCCCAATTCCATTATTCTCTTAGCTGCCAAAAGCGACGTCTTGTATTTTGATAATTATACCAAGGATAAAATATCTTACGACTCTCCATACGATGATCTAGTTACAACTATCACAATTAAATCATTGACTGCTGGAGATGCCGGTACTTATATATGTGCATTCTTTATGACATCGACTACAAATGATACTGATAAAGTAGATTATGAAGAATACTCCATAGAGTTGATTGTAAATACAGATAGTGAATCGACTATAGACATAATACTATCTGGATCTACACCAGAAACTATTTCTGAGAAACCAGAGGATATAGATAATTCTAATTGCTCGTCTGTATTCGAAATCACGACTCCGGAACCAATTACTGATAATGTAGACGACCATACAGACACCGTCACATACACTAGTGATAGCATTAATACAGTAAATGCATCATCTGGAGAATCCACAACAGACGAGATTCCGGAACCAATTACTGATAAAGAAGAAGATCATACAGTAACAGACACTGTCTCATACACTACAGTAAGTACATCATCTGGAATTGTCACTACTAAATCAACCACCGATGATGCGGATCTTTATGATACATACAATGATAATGATACAGTACCGCCAACTACCGTAGGTGGTAGTACAACCTCTATTAGCAATTATAAAACCAAGGACTTCGTAGAAATATTTGGTATTACCACATTAATTATATTGTCAGCAGTGGCGATTTTCTGTATTACGTATTATATATGTAATAAACACCCACGTAAATACAAAACAGAGAACAAAGTC
>ON792320
ATGACACAATTACCAATACTTTTGTTACTAATATCATTAGTATACGCTACACCTTCTCCTCAGACATCTAAAAAAATAGGTGATGATGCAACTATATCATGTAGTCGAAATAATACAAATTACTACGTTGTTATGAGTGCTTGGTATAAGGAGCCCAATTCCATTATTCTCTTAGCTGCCAAAAGCGACGTCTTGTATTTTGATAATTATACCAAGGATAAAATATCTTACGACTCTCCATACGATGATCTAGTTACAACTATCACAATTAAATCATTGACTGCTGGAGATGCCGGTACTTATATATGTGCATTCTTTATGACATCGACTACAAATGATACTGATAAAGTAGATTATGAAGAATACTCCATAGAGTTGATTGTAAATACAGATAGTGAATCGACTATAGACATAATACTATCTGGATCTACACCAGAAACTATTTCTGAGAAACCAGAGAATATAGATAATTCTAATTGCTCGTCTGTATTCGAAATCACGACTCCGGAACCAATTACTGATAATGTAGACGACCATACAGACACCGTCACATACACTAGTGATAGCATTAATACAGTAAATGCATCATCTGGAGAATCCACAACAGACGAGATTCCGGAACCAATTACTGATAAAGAAGAAGATCATACAGTAACAGACACTGTCTCATACACTACAGTAAGTACATCATCTGGAATTGTCACTACTAAATCAACCACCGATGATGCGGATCTTTATGATACATACAATGATAATGATACAGTACCGCCAACTACTGTAGGTGGTAGTACAACCTCTATTAGCAATTATAAAACCAAGGACTTCGTAGAAATATTTGGTATTACCACATTAATTATATTGTCAGCAGTGGCGATTTTCTGTATTACGTATTATATATGTAATAAACACCCACGTAAATACAAAACAGAGAACAAAGTC
>ON669283
ATGACACAATTGCCAATACTTTTGTTACTAATATCATTAGTATACGCTACACCTTCTCCTCAGACATCTAAAAAAATAGGTGATGATGCAACTATATCATGTAGTCGAAATAATACAAATTACTACGTTGTTATGAGTGCTTGGTATAAGGAGCCCAATTCCATTATTCTCTTAGCTGCCAAAAGCGACGTCTTGTATTTTGATAATTATACCAAGGATAAAATATCTTACGACTCTCCATACGATGATCTAGTTACAACTATCACAATTAAATCATTGACTGCTGGAGATGCCGGTACTTATATATGTGCATTCTTTATGACATCGACTACAAATGATACTGATAAAGTAGATTATGAAGAATACTCCATAGAGTTGATTGTAAATACAGATAGTGAATCGACTATAGACATAATACTATCTGGATCTACACCAGAAACTATTTCTGAGAAACCAGAGGATATAGATAATTCTAATTGCTCGTCTGTATTCGAAATCACGACTCCGGAACCAATTACTGATAATGTAGACGACCATACAGACACCGTCACATACACTAGTGATAGCATTAATACAGTAAATGCATCATCTGGAGAATCCACAACAGACGAGATTCCGGAACCAATTACTGATAAAGAAGAAGATCATACAGTAACAGACACTGTCTCATACACTACAGTAAGTACATCATCTGGAATTGTCACTACTAAATCAACCACCGATGATGCGGATCTTTATGATACATACAATGATAATGATACAGTACCGCCAACTACTGTAGGTGGTAGTACAACCTCTATTAGCAATTATAAAACCAAGGACTTCGTAGAAATATTTGGTATTACCACATTAATTATATTGTCAGCAGTGGCGATTTTCTGTATTACGTATTATATATGTAATAAACACCCACGTAAATACAAAACAGAGAACAAAGTC
>OP415275
ATGACACAATTACCAATACTTTTGTTACTAATATCATTAGTATACGCTACACCTTCTCCTCAGACATCTAAAAAAATAGGTGATGATGCAACTATATCATGTAGTCGAAATAATACAAATTACTACGTTGTTATGAGTGCTTGGTATAAGGAGCCCAATTCCATTATTCTCTTAGCTGCCAAAAGCGACGTCTTGTATTTTGATAATTATACCAAGGATAAAATATCTTACGACTCTCCATACGATGATCTAGTTACAACTATCACAATTAAATCATTGACTGCTGGAGATGCCGGTACTTATATATGTGCATTCTTTATGACATCGACTACAAATGATACTGATAAAGTAGATTATGAAGAATACTCCATAGAGTTGATTGTAAATACAGATAGTGAATCGACTATAGACATAATACTATCTGGATCTACACCAGAAACTATTTCTGAGAAACCAGAGGATATAGATAATTCTAATTGCTCGTCTGTATTCGAAATCACGACTCCGGAACCAATTACTGATAATGTAGACGACCATACAGACACCGTCACATACACTAGTGATAGCATTAATACAGTAAATGCATCATCTGGAGAATCCACAACAGACGAGATTCCGGAACCAATTACTGATAAAGAAGAAGATTATACAGTAACAGACACTGTCTCATACACTACAGTAAGTACATCATCTGGAATTGTCACTACTAAATCAACCACCGATGATGCGGATCTTTATGATACATACAATGATAATGATACAGTACCGCCAACTACTGTAGGTGGTAGTACAACCTCTATTAGCAATTATAAAACCAAGGACTTCGTAGAAATATTTGGTATTACCACATTAATTATATTGTCAGCAGTGGCGATTTTCTGTATTACGTATTATATATGTAATAAACACCCACGTAAATACAAAACAGAGAACAAAGTC
>KP849471
ATGACACAATTACCAATACTTTTGTTACTAATATCATTAGTATACGCTACACCTTCTCCTCAGACATCTAAAAAAATAGGTGATGATGCAACTATATCATGTAGTCGAAATAATACAAATTACTACGTTGTTATGAGTGCTTGGTATAAGGAGCCCAATTCCATTATTCTCTTAGCTGCCAAAAGCGACGTCTTGTATTTTGATAATTATACCAAGGATAAAATATCTTACGACTCTCCATACGATGATCTAGTTACAACTATCACAATTAAATCATTGACTGCTGGAGATGCCGGTACTTATATATGTGCATTCTTTATGACATCGACTACAAATGATACTGATAAAGTAGATTATGAAGAATACTCCATAGAGTTGATTGTAAATACAGATAGTGAATCGACTATAGACATAATACTATCTGGATCTACACCGGAAACTATTTCTGAGAAACCAGAGGATATAGATAATTCTAATTGCTCGTCTGTATTCGAAATCGCGACTCCGGAACCAATTACTGATAATGTAGAAGACCATACAGACACCGTCACATACACTAGTGATAGCATTAATACAGTAAATGCATCATCTGGAGAATCCACAACAGACGAGACTCCGGAACCAATTACTGATAAAGAAGAAGATCATACAGTAACAGACACTGTCTCATACACTACAGTAAGTACATCATCTGGAATTGTCACTACTAAATCAACCACCGATGATGCGGATCTTTATGATACATACAATGATAATGATACAGTACCGCCAACTACTGTAGGTGGTAGTACAACCTCTATTAGCAATTATAAAACCAAGGACTTTGTAGAAATATTTGGTATTACCACATTAATTATATTGTCGGCAGTGGCGATTTTCTGTATTACGTATTATATATGTAATAAACACCCACGTAAATACAAAACAGAGAACAAAGTC
>OP415234
ATGACACAATTACCAATACTTTTGTTACTAATATCATTAGTATACGCTACACCTTCTCCTCAGACATCTAAAAAAATAGGTGATGATGCAACTATATCATGTAGTCGAAATAATACAAATTACTACGTTGTTATGAGTGCTTGGTATAAGGAGCCCAATTCCATTATTCTCTTAGCTGCCAAAAGCGACGTCTTGTATTTTGATAATTATACCAAGGATAAAATATCTTACGACTCTCCATACGATGATCTAGTTACAACTATCACAATTAAATCATTGACTGCTGGAGATGCCGGTACTTATATATGTGCATTCTTTATGACATCAACTACAAATGATACTGATAAAGTAGATTATGAAGAATACTCCATAGAGTTGATTGTAAATACAGATAGTGAATCGACTATAGACATAATACTATCTGGATCTACACCAGAAACTATTTCTGAGAAACCAGAGGATATAGATAATTCTAATTGCTCGTATGTATTCGAAATCACGACTCCGGAACCAATTACTGATAATGTAGACGACCATACAGACACCGTCACATACACTAGTGATAGCATTAATACAGTAAATGCATCATCTGGAGAATCCACAACAGACGAGATTCCGGAACCAATTACTGATAAAGAAGAAGATCATACAGTAACAGACACTGTCTCATACACTACAGTAAGTACATCATCTGGAATTGTCACTACTAAATCAACCACCGATGATGCGGATCTTTATGATACATACAATGATAATGATACAGTACCGCCAACTACTGTAGGTGGTAGTACAACCTCTATTAGCAATTATAAAACCAAGGACTTCGTAGAAATATTTGGTATTACCACATTAATTATATTGTCAGCAGTGGCGATTTTCTGTATTACGTATTATATATGTAATAAACACCCACGTAAATACAAAACAGAGAACAAAGTC
>ON800897
ATGACACAATTGCCAATACTTTTGTTACTAATATCATTAGTATACGCTACACCTTCTCCTCAGACATCTAAAAAAATAGGTGATGATGCAACTATATCATGTAGTCGAAATAATACAAATTACTACGTTGTTATGAGTGCTTGGTATAAGGAGCCCAATTCCATTATTCTCTTAGCTGCCAAAAGCGACGTCTTGTATTTTGATAATTATACCAAGGATAAAATATCTTACGACTCTCCATACGATGATCTAGTTACAACTATCACAATTAAATCATTGACTGCTGGAGATGCCGGTACTTATATATGTGCATTCTTTATGACATCGACTACAAATGATACTGATAAAGTAGATTATGAAGAATACTCCATAGAGTTGATTGTAAATACAGATAGTGAATCGACTATAGACATAATACTATCTGGATCTACACCAGAAACTATTTCTGAGAAACCAGAGGATATAGATAATTCTAATTGCTCGTCTGTATTCGAAATCACGACTCCGGAACCAATTACTGATAATGTAGACGACCATACAGACACCGTCACATACACTAGTGATAGCATTAATACAGTAAATGCATCATCTGGAGAATCCACAACAGACGAGATTCCGGAACCAATTACTGATAAAGAAGAAGATCATACAGTAACAGACACTGTCTCATACACTACAGTAAGTACATCATCTGGAATTGTCACTACTAAATCAACCACCGATGATGCGGATCTTTATGATACATACAATGATAATGATACAGTACCGCCAACTACTGTAGGTGGTAGTACAACCTCTATTAGCAATTATAAAACCAAGGACTTCGTAGAAATATTTGGTATTACCACATTAATTAAATTGTCAGCAGTGGCGATTTTCTGTATTACGTATTATATATGTAATAAACACCCACGTAAATACAAAACAGAGAACAAAGTC
>ON720962
ATGACACAATTGCCAATACTTTTGTTACTAATATCATTGGTATACGCTACACCTTCTCCTCAGACATCTAAAAAAATAGGTGATGATGCAACTATATCATGTAGTCGAAATAATACAAATTACTACGTTGTTATGAGTGCTTGGTATAAGGAGCCCAATTCCATTATTCTCTTAGCTGCCAAAAGCGACGTCTTGTATTTTGATAATTATACCAAGGATAAAATATCTTACGACTCTCCATACGATGATCTAGTTACAACTATCACAATTAAATCATTGACTGCTGGAGATGCCGGTACTTATATATGTGCATTCTTTATGACATCGACTACAAATGATACTGATAAAGTAGATTATGAAGAATACTCCATAGAGTTGATTGTAAATACAGATAGTGAATCGACTATAGACATAATACTATCTGGATCTACACCAGAAACTATTTCTGAGAAACCAGAGGATATAGATAATTCTAATTGCTCGTCTGTATTCGAAATCACGACTCCGGAACCAATTACTGATAATGTAGACGACCATACAGACACCGTCACATACACTAGTGATAGCATTAATACAGTAAATGCATCATCTGGAGAATCCACAACAGACGAGATTCCGGAACCAATTACTGATAAAGAAGAAGATCATACAGTAACAGACACTGTCTCATACACTACAGTAAGTACATCATCTGGAATTGTCACTACTAAATCAACCACCGATGATGCGGATCTTTATGATACATACAATGATAATGATACAGTACCGCCAACTACTGTAGGTGGTAGTACAACCTCTATTAGCAATTATAAAACCAAGGACTTCGTAGAAATATTTGGTATTACCACATTAATTATATTGTCAGCAGTGGCGATTTTCTGTATTACGTATTATATATGTAATAAACACCCACGTAAATACAAAACAGAGAACAAAGTC
>KP849469
ATGACACAATTACCAATACTTTTGTTACTAATATCATTAGTATACGCTACACCTTCTCCTCAGACATCTAAAAAAATAGGTGATGATGCAACTATATCATGTAGTCGAAATAATACAAATTACTACGTTGTTATGAGTGCTTGGTATAAGGAGCCCAATTCCATTATTCTCTTAGCTGCCAAAAGCGACGTCTTGTATTTTGATAATTATACCAAGGATAAAATATCTTACGACTCTCCATACGATGATCTAGTTACAACTATCACAATTAAATCATTGACTGCTGGAGATGCCGGTACTTATATATGTGCATTCTTTATGACATCGACTACAAATGATACTGATAAAGTAGATTATGAAGAATACTCCATAGAGTTGATTGTAAATACAGATAGTGAATCGACTATAGACATAATACTATCTGGATCTACACCGGAAACTATTTCTGAGAAACCAGAGGATATAGATAATTCTAATTGCTCGTCTGTATTCGAAATCGCGACTCCGGAACCAATTACTGATAATGTAGAAGACCATACAGACACCGTCACATACACTAGTGATAGCATTAATACAGTAAATGCATCATCTGGAGAATCCACAACAGACGAGACTCCGGAACCAATTACTGATAAAGAAGAAGATCATACAGTAACAGACACTGTCTCATACACTACAGTAAGTACATCATCTGGAATTGTCACTACTAAATCAACCACCGATGATGCGGATCTTTATGATACATACAATGATAATGATACAGTACCGCCAACTACTGTAGGTGGTAGTACAACCTCTATTAGCAATTATAAAACCAAGGACTTTGTAGAAATATTTGGTATTACCACATTAATTATATTGTCGGCAGTGGCGATCTTCTGTATTACGTATTATATATGTAATAAACACCCACGTAAATACAAAACAGAGAACAAAGTC
>JX878417
ATGACACAATTACCAATACTTTTGTTACTAATATCATTAGTATACGCTACACCTTCTCCTCAGACATCTAAAAAAATAGGTGATGATGCAACTATATCATGTAGTCGAAATAATACAAATTACTACGTTGTTATGAGTGCTTGGTATAAGGAGCCCAATTCCATTATTCTCTTAGCTGCCAAAAGCGACGTCTTGTATTTTGATAATTATACCAAGGATAAAATATCTTACGACTCTCCATATGATGATCTAGTTACAACTATCACAATTAAATCATTGACTGCTGGAGATGCCGGTACTTATATATGTGCATTCTTTATGACATCGACTACAAATGATACTGATAAAGTAGATTATGAAGAATACTCCATAGAGTTGATTGTAAATACAGATAGTGAATCGACTATAGACATAATACTATCTGGATCTACACCGGAAACTATTTCTGAGAAACCAGAGGATATAGATAATTCTAATTGCTCGTCTGTATTCGAAATCGCGACTCCGGAACCAATTACTGATAATGTAGAAGACCATACAGACACCGTCACATACACTAGTGATAGCATTAATACAGTAAATGCATCATCTGGAGAATCCACAACAGACGAGACTCCGGAACCAATTACTGATAAAGAAGAAGATCATACAGTAACAGACACTGTCTCATACACTACAGTAAGTACATCATCTGGAATTGTCACTACTAAATCAACCACCGATGATGCGGATCTTTATGATACATACAATGATAATGATACAGTACCGCCAACTACTGTAGGTGGTAGTACAACCTCTATTAGCAATTATAAAACCAAGGACTTTGTAGAAATATTTGGTATTACCACATTAATTATATTGTCGGCAGTGGCGATTTTCTGTATTACGTATTATATATGTAATAAACACCCACGTAAATACAAAACAGAGAACAAAGTC
>AF375112
ATGACACAATTACCAATACTTTTGTTACTAATATCATTAGTATACGCTACACCTTCTCCTCAGACATCTAAAAAAATAGGTGATGATGCAACTATATCATGTAGTCGAAATAATACAAATTACTACGTTGTTATGAGTGCTTGGTATAAGGAGCCCAATTCCATTATTCTCTTAGCTGCCAAAAGCGACGTCTTGTATTTTGATAATTATACCAAGGATAAAATATCTTACGACTCTCCATACGATGATCTAGTTACAACTATCACAATTAAATCATTGACTGCTGGAGATGCCGGTACTTATATATGTGCATTCTTTATGACATCGACTACAAATGATACTGATAAAGTAGATTATGAAGAATACTCCATAGAGTTGATTGTAAATACAGATAGTGAATCGACTATAGACATAATACTATCTGGATCTACACCGGAAACTATTTCTGAGAAACCAGAGGATATAGATAATTCTAATTGCTCGTCTGTATTCGAAATCGCGACTCCGGAACCAATTACTGATAATGTAGAAGACCATACAGACACCGTCACATACACTAGTGATAGCATTAATACAGTAAATGCATCATCTGGAGAATCCACAACAGACGAGACTCCGGAACCAATTACTGATAAAGAAGAAGATCATACAGTAACAGACACTGTCTCATACACTACAGTAAGTACATCATCTGGAATTGTCACTACTAAATCAACCACCGATGATGCGGATCTTTATGATACATACAATGATAATGATACAGTACCGCCAACTACTGTAGGTGGTAGTACAACCTCTATTAGCAATTATAAAACCAAGGACTTTGTAGAAATATTTGGTATTACCACATTAATTATATTGTCGGCAGTGACGATTTTCTGTATTACGTATTATATATGTAATAAACACCCACGTAAATACAAAACAGAGAACAAAGTC
>NC003310
ATGACACAATTACCAATACTTTTGTTACTAATATCATTAGTATACGTTACACCTTCTCCTCAGACATCTAAAAAAATAGGTGATGATGCAACTATATCATGTAGTCGAAATAATACAAATTACTACGTTGTTATGAGTGCTTGGTATAAGGAGCCCAATTCCATTATTCTCTTAGCTGCCAAAAGCGACGTCTTGTATTTTGATAATTATACCAAGGATAAAATATCTTACGACTCTCCATACGATGATCTAGTTACAACTATCACAATTAAATCATTGACTGCTGGAGATGCCGGTACTTATATATGTGCATTCTTTATGACATCGACTACAAATGATACTGATAAAGTAGATTATGAAGAATACTCCATAGAGTTGATTGTAAATACAGATAGTGAATCGACTATAGACATAATACTATCTGGATCTACACCGGAAACTATTTCTGAGAAACCAGAGGATATAGATAATTCTAATTGCTCGTCTGTATTCGAAATCGCGACTCCGGAACCAATTACTGATAATGTAGAAGACCATACAGACACCGTCACATACACTAGTGATAGCATTAATACAGTAAATGCATCATCTGGAGAATCCACAACAGACGAGACTCCGGAACCAATTACTGATAAAGAAGAAGATCATACAGTAACAGACACTGTCTCATACACTACAGTAAGTACATCATCTGGAATTGTCACTACTAAATCAACCACCGATGATGCGGATCTTTATGATACATACAATGATAATGATACAGTACCGCCAACTACTGTAGGTGGTAGTACAACCTCTATTAGCAATTATAAAACCAAGGACTTTGTAGAAATATTTGGTATTACCACATTAATTATATTGTCGGCAGTGGCGATTTTCTGTATTACGTATTATATATGTAATAAACACCCACGTAAATACAAAACAGAGAACAAAGTC
>AF375102
ATGACACAATTACCAATACTTTTGTTACTAATATCATTAGTATACGCTACACCTTCTCCTCAGACATCTAAAAAAATAGGTGATGATGCAACTATATCATGTAGTCGAAATAATACAAATTACTACGTTGTTATGAGTGCTTGGTATAAGGAGCCCAATTCCATTATTCTCTTAGCTGCCAAAAGCGACGTCTTGTATTTTGATAATTATACCAAGGATAAAATATCTTACGACTCTCCATACGATGATCTAGTTACAACTATCACAATTAAATCATTGACTGCTGGAGATGCCGGTACTTATATATGTGCATTCTTTATGACATCGACTACAAATGATACTGATAAAGTAGATTATGAAGAATACTCCATAGAGTTGATTGTAAATACAGATAGTGAATCGACTATAGACATAATACTATCTGGATCTACACCGGAAACTATTTCTGAGAAACCAGAGGATATAGATAATTCTAATTGCTCGTCTGTATTCGAAATCGCGACTCCGGAACCAATTACTGATAATGTAGAAGACCATACAGACACCGTCACATACACTAGTGATAGCATTAATACAGTAAATGCATCATCTGGAGAATCCACAACAGACGAGACTCCGGAACCAATTACTGATAAAGAAGAAGATCATACAGTAACAGACACTGTCTCATACACTACAGTAAGTACATCATCTGGAATTGTCACTACTAAATCAACCACCGATGATGTGGATCTTTATGATACATACAATGATAATGATACAGTACCGCCAACTACTGTAGGTGGTAGTACAACCTCTATTAGCAATTATAAAACCAAGGACTTTGTAGAAATATTTGGTATTACCACATTAATTATATTGTCGGCAGTGGCGATCTTCTGTATTACGTATTATATATGTAATAAACACCCACGTAAATACAAAACAGAGAACAAAGTC
>Z99052
ATGACACAATTACCAATACTTTTGTTACTAATATCATTAGTATACGCTACACCTTCTCCTCAGACATCTAAAAAAATAGGTGATGATGCAACTATATCATGTAGTCGAAATAATACAAATTACTACGTTGTTATGAGTGCTTGGTATAAGGAGCCCAATTCCATTATTCTCTTAGCTGCCAAAAGCGACGTCTTGTATTTTGATAATTATACCAAGGATAAAATATCTTACGACTCTCCATACGATGATCTAGTTACAACTATCACAATTAAATCATTGACTGCTGGAGATGCCGGTACTTATATATGTGCATTCTTTATGACATCGACTACAAATGATACTGATAAAGTAGATTATGAAGAATACTCCATAGAGTTGATTGTAAATACAGATAGTGAATCGACTATAGACATAATACTATCTGGATCTACACCGGAAACTATTTCTGAGAAACCAGAGGATATAGATAATTCTAATTGCTCGTCTGTATTCGAAATCGCGACTCCGGAACCAATTACTGATAATGTAGAAGACCATACAGACACCGTCACATACACTAGTGATAGCATTAATACAGTAAATGCATCATCTGGAGAATCCACAACAGACGAGACTCCGGAACCAATTACTGATAAAGAAGAAGATCATACAGTAACAGACACTGTCTCATACACTACAGTAAGTACATCATCTGGAATTGTCACTACTAAGTCAACCACCGATGATGCGGATCTTTATGATACATACAATGATAATGATACAGTACCGCCAACTACTGTAGGTGGTAGTACAACCTCTATTAGCAATTATAAAACCAAGGACTTTGTAGAAATATTTGGTATTACCACATTAATTATATTGCCGGCAGTGGCGATCTTCTGTATTACGTATTATATATGTAATAAACACCCACGTAAATACAAAACAGAGAACAAAGTC
