# Supplementary material for: Evolutionary dissection of monkeypox virus: Positive Darwinian selection drives the adaptation of virus–host interaction proteins
Source: Front Cell Infect Microbiol. 2023 Jan 13;12:1083234. doi: 10.3389/fcimb.2022.1083234 (PMC9880225; doi:10.3389/fcimb.2022.1083234)
Supplement: Supplementary file 1 [file DataSheet_1.zip › Dataset_MPXV_coding_gene_allleles/MPXVgp164.fas]

>MT903346
ATGAAGTTTCAAGGACTTGTGTTAATTGACAATTGCAAAAATCAATGGGTCGTTGGACCATTAATAGGAAAAGGTGGATTCGGTAGTATTTATACTACTAATGACAATAATTATGTAGTAAAAATAGAGCCCAAAGCTAACGGATCATTATTTACCGAACAGGCATTTTATACTAGAGTACTTAAACCATCCGTTATCGAAGAATGGAAAAAATCTCACAATATAAAGCACGTAGGTCTTATCACGTGCAAGGCATTTGGTTTATACAAATCCATTAATGTGGAATATCGATTCTTGGTAATAAATAGATTAGGTGCAGATCTAGATGCGGTGATCAGAGCCAATAATAATAGACTACCAGAAAGGTCGGTGATGTTGATCGGAATCGAAATCTTAAATACCATACAATTTATGCACGAGCAAGGATATTCTCACGGAGATATTAAAGCGAGTAATATAGTCTTGGATCAAATAGATAAGAATAAATTATATCTAGTGGATTACGGATTGGTTTCTAAATTCATGTCTAACGGCGAACATGTTCCATTTATAAGAAATCCAAATAAAATGGATAACGGTACTCTAGAATTTACACCTATAGATTCGCATAAAGGATACGTTGTATCTAGACGTGGTGATCTAGAAACACTTGGATATTGTATGATTAGATGGTTGGGAGGTATCTTGCCATGGACTAAGATATCTGAAACAAAGAATTCTGCATTAGTAAGTGCCGCAAAACAGAAATATGTTAACAATACTGCGACTTTGTTAATGACCAGTTTGCAATATGCACCTAGAGAATTGCTGCAATATATTACCATGGTAAACTCTTTGACATATTTTGAAGAACCCAATTACGACGAGTTTCGTCGAGTATTAATGAATGGAGTTATG
>KP849470
ATGAAGTTTCAAGGACTTGTGTTAATTGACAATTGCAAAAATCAATGGGTCGTTGGACCATTAATAGGAAAAGGTGGATTCGGTAGTATTTATACTACTAATGACAATAATTATGTAGTAAAAATAGAGCCCAAAGCTAACGGATCATTATTTACCGAACAGGCATTTTATACTAGAGTACTTAAACCATCCGTTATCGAAGAATGGAAAAAATCTCACAATATAAAGCACGTAGGTCTTATCACGTGCAAGGCATTTGGTTTATACAAATCCATTAATGTGGAATATCGATTCTTGGTAATAAATAGATTAGGTGCAGATCTAGATGCGGTGATCAGAGCCAATAATAATAGACTACCAGAAAGGTCGGTGATGTTGATCGGAATCGAAATCTTAAATACCATACAATTTATGCACGAGCAAGGATATTCTCACGGAGATATTAAAGCGAGTAATATAGTCTTGGATCAAATAGATAAGAATAAATTATATCTAGTGGATTACGGATTGGTTTCTAAATTCATGTCTAACGGCGAACATGTTCCATTTATAAGAAATCCAAATAAAATGGATAACGGTACTCTAGAATTTACACCTATAGATTCGCATAAAGGATACGTTGTATCTAGACGTGGTGATCTAGAAACACTTGGATATTGTATGATTAGATGGTTGGGAGGTATCTTGCCATGGACTAAGATATCTGAAACAAAGAATTCTGCATTAGTAAGTGCCGCAAAACAGAAATATGTTAACAATACTGCGACTTTGTTAATGACCAGTTTGCAATATGCACCTAGAGAATTGCTGCAATATATTACCATGGTAAACTCTTTGACATATTTTGAGGAACCCAATTACGACGAGTTTCGTCGAGTATTAATGAATGGAGTTATG
>MT250197
ATGAAGTTTCAAGGACTTGTGTTAATTGACAATTGCAAAAATCAATGGGTCGTTGGACCATTAATAGGAAAAGGTGGATTCGGTAGTATTTATACTACTAATGACAATAATTATGTAGTAAAAATAGAGCCCAAAGCTAACGGATCATTATTTACCGAACAGGCATTTTATACTAGAGTACTTAAACCATCCGTTATCGAAGAATGGAAAAAATCTCACAATATAAAGCACGTAGGTCTTATCACATGCAAGGCATTTGGTTTATACAAATCCATTAATGTGGAATATCGATTCTTGGTAATAAATAGATTAGGTGCAGATCTAGATGCGGTGATCAGAGCCAATAATAATAGACTACCAGAAAGGTCGGTGATGTTGATCGGAATCGAAATCTTAAATACCATACAATTTATGCACGAGCAAGGATATTCTCACGGAGATATTAAAGCGAGTAATATAGTCTTGGATCAAATAGATAAGAATAAATTATATCTAGTGGATTACGGATTGGTTTCTAAATTCATGTCTAACGGCGAACATGTTCCATTTATAAGAAATCCAAATAAAATGGATAACGGTACTCTAGAATTTACACCTATAGATTCGCATAAAGGATACGTTGTATCTAGACGTGGTGATCTAGAAACACTTGGATATTGTATGATTAGATGGTTGGGAGGTATCTTGCCATGGACTAAGATATCTGAAACAAAGAATTCTGCATTAGTAAGTGCCGCAAAACAGAAATATGTTAACAATACTGCGACTTTGTTAATGACCAGTTTGCAATATGCACCTAGAGAATTGCTGCAATATATTACCATGGTAAACTCTTTGACATATTTTGAGGAACCCAATTACGACGAGTTTCGTCGAGTATTAATGAATGGAGTTATG
>KJ642617
ATGAAGTTTCAAGGACTTGTGTTAATTGACAATTGCAAAAATCAATGGGTCGTTGGACCATTAATAGGAAAAGGTGGATTCGGTAGTATTTATACTACTAATGACAATAATTATGTAGTAAAAATAGAGCCCAAAGCTAACGGATCATTATTTACCGAACAGGCATTTTATACTAGAGTACTTAAACCATCCGTTATCGAAGAATGGAAAAAATCTCACAATATAAAGCATGTAGGTCTTATCACGTGCAAGGCATTTGGTTTATACAAATCCATTAATGTGGAATATCGATTCTTGGTAATAAATAGATTAGGTGCAGATCTAGATGCGGTGATCAGAGCCAATAATAATAGACTACCAGAAAGGTCGGTGATGTTGATCGGAATCGAAATCTTAAATACCATACAATTTATGCACGAGCAAGGATATTCTCACGGAGATATTAAAGCGAGTAATATAGTCTTGGATCAAATAGATAAGAATAAATTATATCTAGTGGATTACGGATTGGTTTCTAAATTCATGTCTAACGGCGAACATGTTCCATTTATAAGAAATCCAAATAAAATGGATAACGGTACTCTAGAATTTACACCTATAGATTCGCATAAAGGATACGTTGTATCTAGACGTGGTGATCTAGAAACACTTGGATATTGTATGATTAGATGGTTGGGAGGTATCTTGCCATGGACTAAGATATCTGAAACAAAGAATTCTGCATTAGTAAGTGCCGCAAAACAGAAATATGTTAACAATACTGCGACTTTGTTAATGACCAGTTTGCAATATGCACCTAGAGAATTGCTGCAATATATTACCATGGTAAACTCTTTGACATATTTTGAGGAACCCAATTACGACGAGTTTCGTCGAGTATTAATGAATGGAGTTATG
>KJ642615
ATGAAGTTTCAAGGACTTGTGTTAATTGACAATTGCAAAAATCAATGGGTCATTGGACCATTAATAGGAAAAGGTGGATTCGGTAGTATTTATACTACTAATGACAATAATTATGTAGTAAAAATAGAGCCCAAAGCTAACGGATCATTATTTACCGAGCAGGCATTTTATACTAGAGTACTTAAACCATCCGTTATCGAAGAATGGAAAAAATCTCACAATATAAAGCACGTAGGTCTTATCACGTGCAAGGCATTTGGTTTATACAAATCCATTAATGTGGAATATCGATTCTTGGTAATAAATAGATTAGGTGCAGATCTAGATGCGGTGATCAGAGCCAATAATAATAGACTACCAGAAAGGTCGGTGATGTTGATCGGAATCGAAATCTTAAATACCATACAATTTATGCACGAGCAAGGATATTCTCACGGAGATATTAAAGCGAGTAATATAGTCTTGGATCAAATAGATAAGAATAAATTATATCTAGTGGATTACGGATTGGTTTCTAAATTCATGTCTAACGGCGAACATGTTCCATTTATAAGAAATCCAAATAAAATGGATAACGGTACTCTAGAATTTACACCTATAGATTCGCATAAAGGATACGTTGTATCTAGACGTGGTGATCTAGAAACACTTGGATATTGTATGATTAGATGGTTGGGAGGTATCTTGCCATGGACTAAGATATCTGAAACAAAGAATTCTGCATTAGTAAGTGCCGCAAAACAGAAATATGTTAACAATACTGCGACTTTGTTAATGACCAGTTTGCAATATGCACCTAGAGAATTGCTGCAATATATTACCATGGTAAACTCTTTGACATATTTTGAGGAACCCAATTACGACGAGTTTCGTCGAGTATTAATGAATGGAGTTATG
>OP415250
ATGAAGTTTCAAGGACTTGTGTTAATTGACAATTGCAAAAATCAATGGGTCGTTGGACCATTAATAGGAAAAGGTGGATTCGGTAGTATTTATACTACTAATGACAATAATTATGTAGTAAAAATAGAGCCCAAAGCTAACGGATCATTATTTACCGAACAGGCATTTTATACTAGAGTACTTAAACCATCCGTTATCGAAGAATGGAAAAAATCTCACAATATAAAGCACGTAGGTCTTATCACATGCAAGGCATTTGGTTTATACAAATCCATTAATGTGGAATATCGATTCTTGGTAATAAATAGATTAGGTGCAGATCTAGATGCGGTGATCAGAGCCAATAATAATAGACTACCAGAAAGGTCGGTGATGTTGATCGGAATCGAAATCTTAAATACCATACAATTTATGCACGAGCAAGGATATTCTCACGGAGATATTAAAGCGAGTAATATAGTCTTGGATCAAATAGATAAGAATAAATTATATCTAGTGGATTACGGATTGGTTTCTAAATTCATGTCTAACGGCGAACATGTTCCATTTATAAGAAATCCAAATAAAATGGATAACGGTACTCTAGAATTTACACCTATAGATTCGCATAAAGGATACGTTGTATCTAGACGTGGTGATCTAGAAACACTTGGATATTGTATGATTAGATGGTTGGGAGGTATCTTGCCATGGACTAAGATATCTGAAACAAAGAATTCTGCATTAGTAAGTGCCGCAAAACAGAAATATGTTAACAATACTGCGACTTTGTTAATGACCAGTTTGCAATATGCACCTAGAGAATTGCTGCAATATATTACCATGGTAAACTCTTTGACATATTTTGAGGAACCCAATTACAACGAGTTTCGTCGAGTATTAATGAATGGAGTTATG
>OP390223
ATGAAGTTTCAAGGACTTGTGTTAATTGACAATTGCAAAAATCAATGGGTCGTTGGACCATTAATAGGAAAAGGTGGATTCGGTAGTATTTATACTACTAATGACAATAATTATGTAGTAAAAATAGAGCCCAAAGCTAACGGATCATTATTTACCGAACAGGCATTTTATACTAGAGTACTTAAACCATCCGTTATCGAAGAATGGAAAAAATCTCACAATATAAAGCACGTAGGTCTTATCACATGCAAGGCATTTGGTTTATACAAATCCATTAATGTGGAATATCGATTCTTGGTAATAAATAGATTAGGTGCAGATCTAGATGCGGTGATCAGAGCCAATAATAATAGACTACCAGAAAGGTCGGTGATGTTGATCGGAATCGAAATCTTAAATACCATACAATTTATGCACGAGCAAGGATATTCTCACGGAGATATTAAAGCGAGTAATATAGTCTTGGATCAAATAGATAAGAATAAATTATATCTAGTGGATTACGGATTGGTTTCTAAATTCATGTCTAACGGCGAACATGTTCCATTTATAAGAAATCCAAATAAAATGGATAACGGTACTTTAGAATTTACACCTATAGATTCGCATAAAGGATACGTTGTATCTAGACGTGGTGATCTAGAAACACTTGGATATTGTATGATTAGATGGTTGGGAGGTATCTTGCCATGGACTAAGATATCTGAAACAAAGAATTCTGCATTAGTAAGTGCCGCAAAACAGAAATATGTTAACAATACTGCGACTTTGTTAATGACCAGTTTGCAATATGCACCTAGAGAATTGCTGCAATATATTACCATGGTAAACTCTTTGACATATTTTGAGGAACCCAATTACGACGAGTTTCGTCGAGTATTAATGAATGGAGTTATG
>OP390194
ATGAAGTTTCAAGGACTTGTGTTAATTGACAATTGCAAAAATCAATGGGTCGTTGGACCATTAATAGGAAAAGGTGGATTCGGTAGTATTTATACTACTAATGACAATAATTATGTAGTAAAAATAGAGCCCAAAGCTAACGGATCATTATTTACCGAACAGGCATTTTATACTAGAGTACTTAAACCATCCGTTATCGAAGAATGGAAAAAATCTCACAATATAAAGCACGTAGGTCTTATCACATGCAAGGCATTTGGTTTATACAAATCCATTAATGTGGAATATCGATTCTTGGTAATAAATAGATTAGGTGCAGATCTAGATGCGGTGATCAGAGCCAATAATAATAGACTACCAGAAAGGTCGGTGATGTTGATCGGAATCGAAATCTTAAATACCATACAATTTATGCACGAGCAAGGATATTCTCACGGAGATATTAAAGCGAGTAATATAGTCTTGGATCAAATAGATAAGAATAAATTATATCTAGTGGATTACGGATTGGTTTCTAAATTCATGTCTAACGGCGAACATGTTCCATTTATAAGAAATCCAAATAAAATGGATAACGGTACTCTAGAATTTACACCTATAGATTCGCATAAAGGATACGTTGTATCTAGACGTGGTGATCTAGAAACACTTGGATATTGTATGATTAGATGGTTAGGAGGTATCTTGCCATGGACTAAGATATCTGAAACAAAGAATTCTGCATTAGTAAGTGCCGCAAAACAGAAATATGTTAACAATACTGCGACTTTGTTAATGACCAGTTTGCAATATGCACCTAGAGAATTGCTGCAATATATTACCATGGTAAACTCTTTGACATATTTTGAGGAACCCAATTACGACGAGTTTCGTCGAGTATTAATGAATGGAGTTATG
>OP378706
ATGAAGTTTCAAGGACTTGTGTTAATTGACAATTGCAAAAATCAATGGGTCGTTGGACCATTAATAGGAAAAGGTGGATTCGGTAGTATTTATACTACTAATGACAATAATTATGTAGTAAAAATAGAGCCCAAAGCTAACGGATCATTATTTACCGAACAGGCATTTTATACTAGAGTACTTAAACCATCCGTTATCGAAGAATGGAAAAAATCTCACAATATAAAGCACGTAGGTCTTATCACATGCAAGGCATTTGGTTTATACAAATCCATTAATGTGGAATATCGATTCTTGGTAATAAATAGATTAGGTGCAGATCTAGATGCGGTGATCAGAGCCAATAATAATAGACTACCAGAAAGGTCGGTGATGTTGATTGGAATCGAAATCTTAAATACCATACAATTTATGCACGAGCAAGGATATTCTCACGGAGATATTAAAGCGAGTAATATAGTCTTGGATCAAATAGATAAGAATAAATTATATCTAGTGGATTACGGATTGGTTTCTAAATTCATGTCTAACGGCGAACATGTTCCATTTATAAGAAATCCAAATAAAATGGATAACGGTACTCTAGAATTTACACCTATAGATTCGCATAAAGGATACGTTGTATCTAGACGTGGTGATCTAGAAACACTTGGATATTGTATGATTAGATGGTTGGGAGGTATCTTGCCATGGACTAAGATATCTGAAACAAAGAATTCTGCATTAGTAAGTGCCGCAAAACAGAAATATGTTAACAATACTGCGACTTTGTTAATGACCAGTTTGCAATATGCACCTAGAGAATTGCTGCAATATATTACCATGGTAAACTCTTTGACATATTTTGAGGAACCCAATTACGACGAGTTTCGTCGAGTATTAATGAATGGAGTTATG
>OP331335
ATGAAGTTTCAAGGACTTGTGTTAATTGACAATTGCAAAAATCAATGGGTCGTTGGACCATTAATAGGAAAAGGTGGATTCGGTAGTATTTATACTACTAATGACAATAATTATGTAGTAAAAATAGAGCCCAAAGCTAACGGATCATTATTTACCGAACAGGCATTTTATACTAGAGTACTTAAACCATCCGTTATCGAAGAATGGAAAAAATCTCACAATATAAAGCACGTAGGTCTTATCACATGCAAGGCATTTGGTTTATACAAATCCATTAATGTGGAATATCGATTCTTGGTAATAAATAGATTAGGTGCAGATCTAGATGCGGTGATCAGAGCCAATAATAATAGACTACCAGAAAGGTCGGTGATGTTGATCGGAATCGAAATCTTAAATACCATACAATTTATGCACGAGCAAGGATATTCTCACGGAGATATTAAAGCGAGTAATATAGTCTTGGATCAAATAGATAAGAATAAATTATATCTAGTGGATTACGGATTGGTTTCTAAATTCATGTCTAATGGCGAACATGTTCCATTTATAAGAAATCCAAATAAAATGGATAACGGTACTCTAGAATTTACACCTATAGATTCGCATAAAGGATACGTTGTATCTAGACGTGGTGATCTAGAAACACTTGGATATTGTATGATTAGATGGTTGGGAGGTATCTTGCCATGGACTAAGATATCTGAAACAAAGAATTCTGCATTAGTAAGTGCCGCAAAACAGAAATATGTTAACAATACTGCGACTTTGTTAATGACCAGTTTGCAATATGCACCTAGAGAATTGCTGCAATATATTACCATGGTAAACTCTTTGACATATTTTGAGGAACCCAATTACGACGAGTTTCGTCGAGTATTAATGAATGGAGTTATG
>ON853656
ATGAAGTTTCAAGGACTTGTGTTAATTGACAATTGCAAAAATCAATGGGTCGTTGGACCATTAATAGGAAAAGGTGGATTCGGTAGTATTTATACTACTAATGACAATAATTATGTAGTAAAAATAGAGCCCAAAGCTAACGGATCATTATTTACCGAACAGGCATTTTATACTAGAGTACTTAAACCATCCGTTATCGAAGAATGGAAAAAATCTCACAATATAAAGCACGTAGGTCTTATCACATGCAAGGCATTTGGTTTATACAAATCCATTAATGTGGAATATCGATTCTTGGTAATAAATAGATTAGGTGCAGATCTAGATGCGGTGATCAGAGCCAATAATAATAGACTACCAGAAAGGTCGGTGATGTTGATCGGAATCGAAATCTTAAATACCATACAATTTATGCACGAGCAAGGATATTCTCACGGAGATATTAAAGCGAGTAATATAGTCTTGGATCAAATAGATAAGAATAAATTATATCTAGTGGATTACGGATTGGTTTCTAAATTCATGTCTAACGGCGAACATGTTCCATTTATAAGAAATCCAAATAAAATGGATAACGGTACTCTAGAATTTACACCTATAGATTCGCATAAAGGATACGTTGTATCTAGACGTGGTGATCTAGAAACACTTGGATATTGTATGATTAGATGGTTGGGAGGTATCTTGCCATGGACTAAGATATCTGAAACAAAGAATTCTGCATTAGTAAGTGCCGCAAAACAGAAATATGTTAACAATACTGCGACTTTGTTAATGACCAGTTTGCAATATGCACCTAGAGAATTGCTGCAATATATTACCATGGTAAACTCTTTGACATATTTTGAGGAACCCAATTACGACGAATTTCGTCGAGTATTAATGAATGGAGTTATG
>KP849471
ATGAAGTTTCAAGGACTTGTGTTAATTGACAATTGCAAAAATCAATGGGTCGTTGGACCATTAATAGGAAAAGGTGGATTCGGTAGTATTTATACTACTAATGACAATAATTATGTAGTAAAAATAGAGCCCAAAGCTAACGGATCATTATTTACCGAACAGGCATTTTATACTAGAGTACTTAAACCATCCGTTATCGAAGAATGGAAAAAATCTCACAATATAAAGCACGTAGGTCTTATCACGTGCAAGGCATTTGGTTTATACAAATCCATTAATGTGGAATATCGATTCTTGGTAATTAATAGATTAGGTGCAGATCTAGATGCGGTGATCAGAGCCAATAATAATAGACTACCAGAAAGGTCGGTGATGTTGATCGGAATCGAAATCTTAAATACCATACAATTTATGCACGAGCAAGGATATTCTCACGGAGATATTAAAGCGAGTAATATAGTCTTGGATCAAATAGATAAGAATAAATTATATCTAGTGGATTACGGATTGGTTTCTAAATTCATGTCTAACGGCGAACATGTTCCATTTATAAGAAATCCAAATAAAATGGATAACGGTACTCTAGAATTTACACCTATAGATTCGCATAAAGGATACGTTGTATCTAGACGTGGTGATCTAGAAACACTTGGATATTGTATGATTAGATGGTTGGGAGGTATCTTGCCATGGACTAAGATATCTGAAACAAAGAATTCTGCATTAGTAAGTGCTGCAAAACAGAAATATGTTAACAATACTGCGACTTTGTTAATGACCAGTTTGCAATATGCACCTAGAGAATTGCTGCAATATATTACCATGGTAAACTCTTTGACATATTTTGAGGAACCCAATTACGACGAGTTTCGTCGAGTATTAATGAATGGAGTTATG
>KJ642618
ATGAAGTTTCAAGGACTTGTGTTAATTGACAATTGCAAAAATCAATGGGTCGTTGGACCATTAATAGGAAAAGGTGGATTCGGTAGTATTTATACTACTAATGACAATAATTATGTAGTAAAAATAGAGCCCAAAGCTAACGGATCATTATTTACCGAACAGGCATTTTATACTAGAGTACTTAAACCATCCGTTATCGAAGAATGGAAAAAATCTCACAATATAAAGCACGTAGGTCTTATCACGTGCAAGGCATTTGGTTTATACAAATCCATTAATGTGGAATATCGATTCTTGGTAATTAATAGATTAGGTGTAGATCTAGATGCGGTGATCAGAGCCAATAATAATAGACTACCAGAAAGGTCGGTGATGTTGATCGGAATCGAAATCTTAAATACCATACAATTTATGCACGAGCAAGGATATTCTCACGGAGATATTAAAGCGAGTAATATAGTCTTGGATCAAATAGATAAGAATAAATTATATCTAGTGGATTACGGATTGGTTTCTAAATTCATGTCTAACGGCGAACATGTTCCATTTATAAGAAATCCAAATAAAATGGATAACGGTACTCTAGAATTTACACCTATAGATTCGCATAAAGGATACGTTGTATCTAGACGTGGTGATCTAGAAACACTTGGATATTGTATGATTAGATGGTTGGGAGGTATCTTGCCATGGACTAAGATATCTGAAACAAAGAATTCTGCATTAGTAAGTGCTGCAAAACAGAAATATGTTAACAATACTGCGACTTTGTTAATGACCAGTTTGCAATATGCACCTAGAGAATTGCTGCAATATATTACCATGGTAAACTCTTTGACATATTTTGAGGAACCCAATTACGACGAGTTTCGTCGAGTATTAATGAATGGAGTTATG
>JX878420
ATGAAGTTTCAAGGACTTGTGTTAATTGACAATTGCAAAAATCAATGGGTCGTTGGACCATTAATAGGAAAAGGTGGATTCGGTAGTATTTATACTACTAATGACAATAATTATGTAGTAAAAATAGAGCCCAAAGCTAACGGATCATTATTTACCGAACAGGCATTTTATACTAGAGTACTTAAACCATCCGTTATCGAAGAATGGAAAAAATCTCACAATATAAAGCACGTAGGTCTTATCACATGCAAGGCATTTGGTTTATACAAATCCATTAATGTGGAATATCGATTCTTGGTAATTAATAGATTAGGTGCAGATCTAGATGCGGTGATCAGAGCCAATAATAATAGACTACCAGAAAGGTCGGTGATGTTGATCGGAATCGAAATCTTAAATACCATACAATTTATGCACGAGCAAGGATATTCTCACGGAGATATTAAAGCGAGTAATATAGTCTTGGATCAAATAGATAAGAATAAATTATATCTAGTGGATTACGGATTGGTTTCTAAATTCATGTCTAACGGCGAACATGTTCCATTTATAAGAAATCCAAATAAAATGGATAACGGTACTCTAGAATTTACACCTATAGATTCGCATAAAGGATACGTTGTATCTAGACGTGGTGATCTAGAAACACTTGGATATTGTATGATTAGATGGTTGGGAGGTATCTTGCCATGGACTAAGATATCTGAAACAAAGAATTCTGCATTAGTAAGTGCTGCAAAACAGAAATATGTTAACAATACTGCGACTTTGTTAATGACCAGTTTGCAATATGCACCTAGAGAATTGCTGCAATATATTACCATGGTAAACTCTTTGACATATTTTGAGGAACCCAATTACGACGAGTTTCGTCGAGTATTAATGAATGGAGTTATG
