# Supplementary material for: Evolutionary dissection of monkeypox virus: Positive Darwinian selection drives the adaptation of virus–host interaction proteins
Source: Front Cell Infect Microbiol. 2023 Jan 13;12:1083234. doi: 10.3389/fcimb.2022.1083234 (PMC9880225; doi:10.3389/fcimb.2022.1083234)
Supplement: Supplementary file 1 [file DataSheet_1.zip › Dataset_MPXV_coding_gene_allleles/MPXVgp165.fas]

>KJ642616
ATGACGTCTCTTCGCGAATTTAGAAAATTATGCTGTGATATATATCACGCATCAGGATATAAAGAAAAATCTAAATTAATTAGAGACTTTATAACAGATAGAGATGATACCGATACATATTTGATCATTAAGCTATTGCTTCCCGGATTAGACGATAGAATGTATAACATGAACGATAAACAAATTATAAAATTATATAGTATAATATTTAAACAATCTCAGGAAGATATGCTACAAGATTTAGGATACGGATATATAGGAGACACTATTAGGACTTTCTTCAAAGAGAACACGGAAATCCGTCCACGAGATAAAAGCATTTTAACTTTAGAAGAAGTGGATAGTTTTTTAACTACGTTATCATCAGTAACTAAAGAATCACATCAAATAAAATTATTGACTGATATAGCATCTGTTTGTACATGTAATGATTTAAAATGTGTAGTCATGCTTATTGATAAAGATCTAAAAATTAAAGCGGGTCCTCGGTACGTGCTTAACGCTATTAGTCCTCATGCATATGATGTTTTTAGAAAATCTAATAACTTGAAAGAGATAATAGAAAATGCAGCTAAACAAAATCTAGACTCTATATCTATTTCTGTTATGACTCCAATTAATCCCATGTTAGCGGAATCATGTGATTCTGTCAATAAGGCGTTTAAAAAATTTCCATCAGGAATGTTTGCGGAAGTCAAATACGATGGTGAAAGAGTACAAGTTCATAAAAAAAATAACGAGTTTGCATTCTTTAGTAGAAACATGAAACCAGTACTCTCTCATAAAGTGGATTATCTCAAAGAATACATACCGAAAGCATTTAAAAAAGCTACGTCTATCGTATTGGATTCTGAAATTGTTCTTGTAGACGAACATAATGTACCGCTACCGTTTGGAAGTTTAGGTATACACAAAAAGAAAGAATATAAAAACTCTAACATGTGTTTGTTCGTATTTGACTGTTTATACTTTGATGGATTCGATATGACAGACATTCCATTGTATGAACGAAGATCTTTTCTCAAAGATGTTATGGTCGAAATACCCAATAGAATAGTATTCTCAGAGTTGACGAATATTAGTAACGAGTCTCAGTTAACTGATGTATTAGATGATGCACTAACGAGAAAATTAGAAGGATTGGTCTTAAAAGATATTAATGGCGTATACGAACCGGGAAAGAGAAGATGGTTAAAAATAAAACGAGACTATTTGAACGAGGGTTCCATGGCAGATTCTGCCGATTTAGTAGTACTAGGTGCCTACTATGGTAAAGGAGGAAAGGGTGGTATCATGGCAGTCTTTCTAATGGGTTGTTACGACGATGAATCCGGTAAATGGAAGACGGTAACTAAATGTTCCGGTCACGATGATAATACGTTAAGGGTTTTGCAAGACCAATTAACGATGGTTAAAATTAACAAGGATCCCAAAAAAATTCCAGAGTGGTTGGTAGTTAATAAAATCTATATTCCCGATTTTGTAGTAGATGATCCGAAACAATCTCAGATATGGGAAATTTCAGGAGCAGAGTTTACATCTTCCAAGTCACATACAGCGAATGGAATATCGATTAGATTTCCTAGATTTACTAGGATTAGAGAAGATAAAACGTGGAAAGAATCTACTCATCTAAACGATTTAGTAAACTTGACTAAATCT
>KP849470
ATGACGTCTCTTCGCGAATTTAGAAAATTATGCTGTGATATATATCACGCATCAGGATATAAAGAAAAATCTAAATTAATTAGAGACTTTATAACAGATAGAGATGATACCGATACATATTTGATCATTAAGCTATTGCTTCCCGGATTAGACGATAGAATGTATAACATGAACGATAAACAAATTATAAAATTATATAGTATAATATTTAAACAATCTCAGGAAGATATGCTACAAGATTTAGGATACGGATATATAGGAGACACTATTAGGACTTTCTTCAAAGAGAACACGGAAATCCGTCCACGAGATAAAAGCATTTTAACTTTAGAAGAAGTGGATAGTTTTTTAACTACGTTATCATCAGTAACTAAAGAATCACATCAAATAAAATTATTGACTGATATAGCATCTGTTTGTACATGTAATGATTTAAAATGTGTAGTCATGCTTATTGATAAAGATCTAAAAATTAAAGCGGGTCCTCGGTACGTGCTTAACGCTATTAGTCCTCATGCATATGATGTTTTTAGAAAATCTAATAACTTGAAAGAGATAATAGAAAATGCAGCTAAACAAAATCTAGACTCTATATCTATTTCTGTTATGACTCCAATTAATCCCATGTTAGCGGAATCATGTGATTCTGTCAATAAGGCGTTTAAAAAATTTCCATCAGGAATGTTTGCGGAAGTCAAATACGATGGTGAAAGAGTACAAGTTCATAAAAAAAATAACGAGTTTGCATTCTTTAGTAGAAACATGAAACCAGTACTCTCTCATAAAGTGGATTATCTCAAAGAATACATACCGAAAGCATTTAAAAAAGCTACGTCTATCGTATTGGATTCTGAAATTGTTCTTGTAGACGAACATAATGTACCGCTACCGTTTGGAAGTTTAGGTATACACAAAAAGAAAGAATATAAAAACTCTAACATGTGTTTGTTCGTATTTGACTGTTTATACTTTGATGGATTCGATATGACAGACATTCCATTGTATGAACGAAGATCTTTTCTCAAAGATGTTATGGTCGAAATACCCAATAGAATAGTATTCTCAGAGTTGACGAATATTAGTAACGAGTCTCAGTTAACTGATGTATTAGATGATGCACTAACGAGAAAATTAGAAGGATTGGTCTTAAAAGATATTAATGGCGTATACGAACCGGGAAAGAGAAGATGGTTAAAAATAAAACGAGACTATTTGAACGAGGGTTCCATGGCAGATTCTGCCGATTTAGTAGTACTAGGTGCCTACTATGGTAAAGGAGGAAAGGGTGGTATCATGGCAGTCTTTCTAATGGGTTGTTACGACGACGAATCCGGTAAATGGAAGACGGTAACTAAATGTTCCGGTCACGATGATAATACGTTAAGGGTTTTGCAAGACCAATTAACGATGGTTAAAATTAACAAGGATCCCAAAAAAATTCCAGAGTGGTTGGTAGTTAATAAAATCTATATTCCCGATTTTGTAGTAGATGATCCGAAACAATCTCAGATATGGGAAATTTCAGGAGCAGAGTTTACATCTTCCAAGTCACATACAGCGAATGGAATATCGATTAGATTTCCTAGATTTACTAGGATTAGAGAAGATAAAACGTGGAAAGAATCTACTCATCTAAACGATTTAGTAAACTTGACTAAATCT
>KJ642615
ATGACGTCTCTTCGCGAATTTAGAAAATTATGCTGTGATATATATCACGCATCAGGATATAAAGAAAAATCTAAATTAATTAGAGACTTTATAACAGATAGAGATGATACCGATACATATTTGATCATTAAGCTATTGCTTCCCGGATTAGACGATAGAATGTATAACATGAACGATAAACAAATTATAAAATTATATAGTATAATATTTAAACAATCTCAGGAAGATATGCTACAAGATTTAGGATACGGATATATAGGAGACACTATTAGGACTTTCTTCAAAGAGAACACGGAAATCCGTCCACGAGATAAAAGCATTTTAACTTTAGAAGAAGTGGATAGTTTTTTAACTACGTTATCATCAGTAACTAAAGAATCACATCAAATAAAATTATTGACTGATATAGCATCTGTTTGTACATGTAATGATTTAAAATGTGTAGTCATGCTTATTGATAAAGATCTAAAAATTAAAGCGGGTCCTCGGTACGTGCTTAACGCTATTAGTCCTCATGCATATGATGTTTTTAGAAAATCTAATAACTTGAAAGAGATAATAGAAAATGCAGCTAAACAAAATCTAGACTCTATATCTATTTCTGTTATGACTCCAATTAATCCCATGTTAGCGGAATCATGTGATTCTGTCAATAAGGCGTTTAAAAAATTTCCATCAGGAATGTTTGCGGAAGTCAAATACGATGGTGAAAGAGTACAAGTTCATAAAAAAAATAACGAGTTTGCATTCTTTAGTAGAAACATGAAACCAGTACTCTCTCATAAAGTGGATTATCTCAAAGAATACATACCGAAAGCATTTAAAAAAGCTACGTCTATCGTATTGGATTCTGAAATTGTTCTTGTAGACGAACATAATGTACCGCTACCGTTTGGAAGTTTAGGTATACACAAAAAGAAAGAATATAAAAACTCTAACATGTGTTTGTTCGTATTTGACTGTTTATACTTTGATGGATTCGATATGACAGACATTCCATTGTATGAACGAAGATCTTTTCTCAAAGATGTTATGGTCGAAATACCCAATAGAATAGTATTCTCAGAGTTGACGAATATTAGTAACGAGTCTCAGTTAACTGATGTATTAGATGATGCACTAACGAGAAAATTAGAAGGATTGGTCTTAAAAGATATTAATGGCGTATACGAACCGGGAAAGAGAAGATGGTTAAAAATAAAGCGAGACTATTTGAACGAGGGTTCCATGGCAGATTCTGCCGATTTAGTAGTACTAGGTGCCTACTATGGTAAAGGAGGAAAGGGTGGTATCATGGCAGTCTTTCTAATGGGTTGTTACGACGATGAATCCGGTAAATGGAAGACGGTAACTAAATGTTCCGGTCACGATGATAATACGTTAAGGGTTTTGCAAGACCAATTAACGATGGTTAAAATTAACAAGGATCCCAAAAAAATTCCAGAGTGGTTGGTAGTTAATAAAATCTATATTCCCGATTTTGTAGTAGATGATCCGAAACAATCTCAGATATGGGAAATTTCAGGAGCAGAGTTTACATCTTCCAAGTCACATACAGCGAATGGAATATCGATTAGATTTCCTAGATTTACTAGGATTAGAGAAGATAAAACGTGGAAAGAATCTACTCATCTAAACGATTTAGTAAACTTGACTAAATCT
>MN648051
ATGACGTCTCTTCGCGAATTTAGAAAATTATGCTGTGATATATATCACGCATCAGGATATAAAGAAAAATCTAAATTAATTAGAGACTTTATAACAGATAGAGATGATACCGATACATATTTGATCATTAAGCTATTGCTTCCCGGATTAGACGATAGAATGTATAACATGAACGATAAACAAATTATAAAATTATATAGTATAATATTTAAACAATCTCAGGAAGATATGCTACAAGATTTAGGATACGGATATATAGGAGACACTATTAGGACTTTCTTCAAAGAGAACACGGAAATCCGTCCACGAGATAAAAGCATTTTAACTTTAGAAGAAGTGGATAGTTTTTTAACTACGTTATCATCAGTAACTAAAGAATCACATCAAATAAAATTATTGACTGATATAGCATCTGTTTGTACATGTAATGATTTAAAATGTGTAGTCATGCTTATTGATAAAGATCTAAAAATTAAAGCGGGTCCTCGGTACGTGCTTAACGCTATTAGTCCTCATGCCTATGATGTTTTTAGAAAATCTAATAACTTGAAAGAGATAATAGAAAATGCAGCTAAACAAAATCTAGACTCTATATCTATTTCTGTTATGACTCCAATTAATCCCATGTTAGCGGAATCATGTGATTCTGTCAATAAGGCGTTTAAAAAATTTCCATCAGGAATGTTTGCGGAAGTCAAATACGATGGTGAAAGAGTACAAGTTCATAAAAAAAATAACGAGTTTGCATTCTTTAGTAGAAACATGAAACCAGTACTCTCTCATAAAGTGGATTATCTCAAAGAATACATACCGAAAGCATTTAAAAAAGCTACGTCTATCGTATTGGATTCTGAAATTGTTCTTGTAGACGAACATAATGTACCGCTACCGTTTGGAAGTTTAGGTATACACAAAAAGAAAGAATATAAAAACTCTAACATGTGTTTGTTCGTATTTGACTGTTTATACTTTGATGGATTCGATATGACAGACATTCCATTGTATGAACGAAGATCTTTTCTCAAAGATGTTATGGTCGAAATACCCAATAGAATAGTATTCTCAGAGTTGACGAATATTAGTAACGAGTCTCAGTTAACTGATGTATTAGATGATGCACTAACGAGAAAATTAGAAGGATTGGTCTTAAAAGATATTAATGGCGTATACGAACCGGGAAAGAGAAGATGGTTAAAAATAAAGCGAGACTATTTGAACGAGGGTTCCATGGCAGATTCTGCCGATTTAGTAGTACTAGGTGCCTACTATGGTAAAGGAGGAAAGGGTGGTATCATGGCAGTCTTTCTAATGGGTTGTTACGACGATGAATCCGGTAAATGGAAGACGGTAACTAAATGTTCCGGTCACGATGATAATACGTTAAGGGTTTTGCAAGACCAATTAACGATGGTTAAAATTAACAAGGATCCCAAAAAAATTCCAGAGTGGTTGGTAGTTAATAAAATCTATATTCCCGATTTTGTAGTAGATGATCCGAAACAATCTCAGATATGGGAAATTTCAGGAGCAGAGTTTACATCTTCCAAGTCACATACAGCGAATGGAATATCGATTAGATTTCCTAGATTTACTAGGATTAGAGAAGATAAAACGTGGAAAGAATCTACTCATCTAAACGATTTAGTAAACTTGACTAAATCT
>AY741551
ATGACGTCTCTTCGCGAATTTAGAAAATTATGCTGTGATATATATCACGCATCAGGATATAAAGAAAAATCTAAATTAATTAGAGACTTTATAACAGATAGAGATGATACCGATACATATTTGATCATTAAGCTATTGCTTCCCGGATTAGACGATAGAATGTATAACATGAACGATAAACAAATTATAAAATTATATAGTATAATATTTAAACAATCTCAGGAAGATATGCTACAAGATTTAGGATACGGATATATAGGAGACACTATTAGGACTTTCTTCAAAGAGAACACGGAAATCCGTCCACGAGATAAAAGCATTTTAACTTTAGAAGAAGTGGATAGTTTTTTAACTACGTTATCATCAGTAACTAAAGAATCACATCAAATAAAATTATTGACTGATATAGCATCTGTTTGTACATGTAATGATTTAAAATGTGTAGTCATGCTTATTGATAAAGATCTAAAAATTAAAGCGGGTCCTCGGTACGTGCTTAACGCTATTAGTCCTCATGCATATGATGTTTTTAGAAAATCTAATAACTTGAAAGAGATAATAGAAAATGCAGCTAAACAAAATCTAGACTCTATATCTATTTCTGTTATGACTCCAATTAATCCCATGTTAGCGGAATCATGTGATTCTGTCAATAAGGCGTTTAAAAAATTTCCATCAGGAATGTTTGCGGAAGTCAAATACGATGGTGAAAGAGTACAAGTTCATAAAAAAAATAACGAGTTTGCATTCTTTAGTAGAAACATGAAACCAGTACTCTCTCATAAAGTGGATTATCTCAAAGAATACATACCGAAAGCATTTAAAAAAGCTACGTCTATCGTATTGGATTCTGAAATTGTTCTTGTAGACGAACATAATGTACCGCTACCGTTTGGAAGTTTAGGTATACACAAAAAGAAAGAATATAAAAACTCTAACATGTGTTTGTTCGTATTTGACTGTTTATACTTTGATGGATTCGATATGACAGACATTCCATTGTATGAACGAAGATCTTTTCTCAAAGATGTTATGGTCGAAATACCCAATAGAATAGTATTCTCAGAGTTGACGAATATTAGTAACGAGTCTCAGTTAACTGATGTATTAGATGATGCACTAACGAGAAAATTAGAAGGATTGGTCTTAAAAGATATTAATGGCGTATACGAACCGGGAAAGAGAAGATGGTTAAAAATAAAACGAGACTATTTGAACGAGGGTTCCATGGCAGATTCTGCCGATTTAGTAGTACTAGGTGCCTACTATGGTAAAGGAGGAAAGGGTGGTATCATGGCAGTCTTTCTAATGGGTTGTTACGACGACGAATCCGGTAAATGGAAGACGGTAACTAAATGTTCCGGTCACGATGATAATACGTTAAGGGTTTTGCAAGACCAATTAACGATGGTTAAAATTAACAAGGATCCCAAAAAAATTCCAGAGTGGTTGGTAGTTAATAAAATCTATATTCCAGATTTTGTAGTAGATGATCCGAAACAATCTCAGATATGGGAAATTTCAGGAGCAGAGTTTACATCTTCCAAGTCACATACAGCGAATGGAATATCGATTAGATTTCCTAGATTTACTAGGATTAGAGAAGATAAAACGTGGAAAGAATCTACTCATCTAAACGATTTAGTAAACTTGACTAAATCT
>OP331336
ATGACGTCTCTTCGCGAATTTAGAAAATTATGCTGTGATATATATCACGCATCAGGATATAAAGAAAAATCTAAATTAATTAGAGACTTTATAACAGATAGAGATGATACCGATACATATTTGATCATTAAGCTATTGCTTCCCGGATTAGACGATAGAATGTATAACATGAACGATAAACAAATTATAAAATTATATAGTATAATATTTAAACAATCTCAGGAAGATATGCTACAAGATTTAGGATACGGATATATAGGAGACACTATTAGGACTTTCTTCAAAGAGAACACGGAAATCCGTCCACGAGATAAAAGCATTTTAACTTTAGAAGAAGTGGATAGTTTTTTAACTACGTTATCATCAGTAACTAAAGAATCACATCAAATAAAATTATTGACTGATATAGCATCTGTTTGTACATGTAATGATTTAAAATGTGTAGTCATGCTTATTGATAAAGATCTAAAAATTAAAGCGGGTCCTCGGTACGTGCTTAACGCTATTAGTCCTCATGCCTATGATGTTTTTAGAAAATCTAATAACTTGAAAGAGATAATAGAAAATGCAGCTAAACAAAATCTAGACTCTATATCTATTTCTGTTATGACTCCAATTAATCCCATGTTAGCGGAATCATGTGATTCTGTCAATAAGGCGTTTAAAAAATTTCCATCAGGAATGTTTGCGGAAGTCAAATACGATGGTGAAAGAGTACAAGTTCATAAAAAAAATAACGAGTTTGCATTCTTTAGTAGAAACATGAAACCAGTACTCTCTCATAAAGTGGATTATCTCAAAGAATACATACCGAAAGCATTTAAAAAAGCTACGTCTATCGTATTGGATTCTGAAATTGTTCTTGTAGACGAACATAATGTACCGCTACCGTTTGGAAGTTTAGGTATACACAAAAAGAAAGAATATAAAAACTCTAACATGTGTTTGTTCGTATTTGACTGTTTATACTTTGATGGATTCGATATGACAGACATTCCATTGTATGAACGAAGATCTTTTCTCAAAGATGTTATGGTCGAAATACCCAATAGAATAGTATTCTCAGAGTTGACGAATATTAGTAACGAGTCTCAGTTAACTGATGTATTAGATGATGCACTAACGAGAAAATTAGAAGGATTGGTCTTAAAAGATATTAATGGCGTATACGAACCGGGAAAGAGAAGATGGTTAAAAATAAAGCGAGACTATTTGAACGAGGGTTCCATGGCAGATTCTGCCGATTTAGTAGTACTAGGTGCCTACTATGGTAAAGGAGGAAAGGGTGGTATCATGGCAGTCTTTCTAATGGGTTGTTACGACAATGAATCCGGTAAATGGAAGACGGTAACTAAATGTTCCGGTCACGATGATAATACGTTAAGGGTTTTGCAAGACCAATTAACGATGGTTAAAATTAACAAGGATCCCAAAAAAATTCCAGAGTGGTTGGTAGTTAATAAAATCTATATTCCCGATTTTGTAGTAGATGATCCGAAACAATCTCAGATATGGGAAATTTCAGGAGCAGAGTTTACATCTTCCAAGTCACATACAGCGAATGGAATATCGATTAGATTTCCTAGATTTACTAGGATTAGAGAAGATAAAACGTGGAAAGAATCTACTCATCTAAACGATTTAGTAAACTTGACTAAATCT
>OP324527
ATGACGTCTCTTCGCGAATTTAGAAAATTATGCTGTGATATATATCACGCATCAGGATATAAAGAAAAATCTAAATTAATTAGAGACTTTATAACAGATAGAGATGATACCGATACATATTTGATCATTAAGCTATTGCTTCCCGGATTAGACGATAGAATGTATAACATGAACGATAAACAAATTATAAAATTATATAGTATAATATTTAAACAATCTCAGGAAGATATGCTACAAGATTTAGGATACGGATATATAGGAGACACTATTAGGACTTTCTTCAAAGAGAACACGGAAATCCGTCCACGAGATAAAAGCATTTTAACTTTAGAAGAAGTGGATAGTTTTTTAACTACGTTATCATCAGTAACTAAAGAATCACATCAAATAAAATTATTGACTGATATAGCATCTGTTTGTACATGTAATGATTTAAAATGTGTAGTCATGCTTATTGATAAAGATCTAAAAATTAAAGCGGGTCCTCGGTACGTGCTTAACGCTATTAGTCCTCATGCCTATGATGTTTTTAGAAAATCTAATAACTTGAAAGAGATAATAGAAAATGCAGCTAAACAAAATCTAGACTCTATATCTATTTCTGTTATGACTCCAATTAATCCCATGTTAGCGGAATCATGTGATTCTGTCAATAAGGCGTTTAAAAAATTTCCATCAGGAATGTTTGCGGAAGTCAAATACGATGGTGAAAGAGTACAAGTTCATAAAAAAAATAACGAGTTTGCATTCTTTAGTAGAAACATGAAACCAGTACTCTCTCATAAAGTGGATTATCTCAAAGAATACATACCGAAAGCATTTAAAAAAGCTACGTCTATCGTATTGGATTCTGAAATTGTTCTTGTAGACGAACATAATGTACCGCTACCGTTTGGAAGTTTAGGTATACACAAAAAGAAAGAATATAAAAACTCTAACATGTGTTTGTTCGTATTTGACTGTTTATACTTTGATGGATTCGATATGACAGACATTCCATTGTATGAACGAAGATCTTTTCTCAAAGATGTTATGGTCGAAATACCCAATAGAATAGTATTCTCAGAGTTGACGAATATTAGTAACGAGTCTCAGTTAACTGATGTATTAGATGATGCACTAACGAGAAAATTAGAAGGATTGGTCTTAAAAGATATTAATGGCGTATACGAACCGGGAAAGAGAAGATGGTTAAAAATAAAGCGAGACTATTTGAACGAGGGTTCCATGGCAGATTCTGCCGATTTAGTAGTACTAGGTGCCTACTATGGTAAAGGAGGAAAGGGTGGTATCATGGCAGTCTTTCTAATGGGTTGTTACGACGATGAATCCGGTAAATGGAAGACGGTAACTAAATGTTCCGGTCACGATAATAATACGTTAAGGGTTTTGCAAGACCAATTAACGATGGTTAAAATTAACAAGGATCCCAAAAAAATTCCAGAGTGGTTGGTAGTTAATAAAATCTATATTCCCGATTTTGTAGTAGATGATCCGAAACAATCTCAGATATGGGAAATTTCAGGAGCAGAGTTTACATCTTCCAAGTCACATACAGCGAATGGAATATCGATTAGATTTCCTAGATTTACTAGGATTAGAGAAGATAAAACGTGGAAAGAATCTACTCATCTAAACGATTTAGTAAACTTGACTAAATCT
>OP324499
ATGACGTCTCTTCGCGAATTTAGAAAATTATGCTGTGATATATATCACGCATCAGGATATAAAGAAAAATCTAAATTAATTAGAGACTTTATAACAGATAGAGATGATACCGATACATATTTGATCATTAAGCTATTGCTTCCCGGATTAGACGATAGAATGTATAACATGAACGATAAACAAATTATAAAATTATATAGTATAATATTTAAACAATCTCAGGAAGATATGCTACAAGATTTAGGATACGGATATATAGGAGACACTATTAGGACTTTCTTCAAAGAGAACACGGAAATCCGTCCACGAGATAAAAGCATTTTAACTTTAGAAGAAGTGGATAGTTTTTTAACTACGTTATCATCAGTAACTAAAGAATCACATCAAATAAAATTATTGACTGATATAGCATCTGTTTGTACATGTAATGATTTAAAATGTGTAGTCATGCTTATTGATAAAGATCTAAAAATTAAAGCGGGTCCTCGGTACGTGCTTAACGCTATTAGTCCTCATGCCTATGATGTTTTTAGAAAATCTAATAACTTGAAAGAGATAATAGAAAATGCAGCTAAACAAAATCTAGACTCTATATCTATTTCTGTTATGACTCCAATTAATCCCATGTTAGCGGAATCATGTGATTCTGTCAATAAGGCGTTTAAAAAATTTCCATCAGGAATGTTTGCGGAAGTCAAATACGATGGTGAAAGAGTACAAGTTCATAAAAAAAATAACGAGTTTGCATTCTTTAGTAGAAACATGAAACCAGTACTCTCTCATAAAGTGAATTATCTCAAAGAATACATACCGAAAGCATTTAAAAAAGCTACGTCTATCGTATTGGATTCTGAAATTGTTCTTGTAGACGAACATAATGTACCGCTACCGTTTGGAAGTTTAGGTATACACAAAAAGAAAGAATATAAAAACTCTAACATGTGTTTGTTCGTATTTGACTGTTTATACTTTGATGGATTCGATATGACAGACATTCCATTGTATGAACGAAGATCTTTTCTCAAAGATGTTATGGTCGAAATACCCAATAGAATAGTATTCTCAGAGTTGACGAATATTAGTAACGAGTCTCAGTTAACTGATGTATTAGATGATGCACTAACGAGAAAATTAGAAGGATTGGTCTTAAAAGATATTAATGGCGTATACGAACCGGGAAAGAGAAGATGGTTAAAAATAAAGCGAGACTATTTGAACGAGGGTTCCATGGCAGATTCTGCCGATTTAGTAGTACTAGGTGCCTACTATGGTAAAGGAGGAAAGGGTGGTATCATGGCAGTCTTTCTAATGGGTTGTTACGACGATGAATCCGGTAAATGGAAGACGGTAACTAAATGTTCCGGTCACGATGATAATACGTTAAGGGTTTTGCAAGACCAATTAACGATGGTTAAAATTAACAAGGATCCCAAAAAAATTCCAGAGTGGTTGGTAGTTAATAAAATCTATATTCCCGATTTTGTAGTAGATGATCCGAAACAATCTCAGATATGGGAAATTTCAGGAGCAGAGTTTACATCTTCCAAGTCACATACAGCGAATGGAATATCGATTAGATTTCCTAGATTTACTAGGATTAGAGAAGATAAAACGTGGAAAGAATCTACTCATCTAAACGATTTAGTAAACTTGACTAAATCT
>OP324479
ATGACGTCTCTTCGCGAATTTAGAAAATTATGCTGTGATATATATCACGCATCAGGATATAAAGAAAAATCTAAATTAATTAGAGACTTTATAACAGATAGAGATGATACCGATACATATTTGATCATTAAGCTATTGCTTCCCGGATTAGACGATAGAATGTATAACATGAACGATAAACAAATTATAAAATTATATAGTATAATATTTAAACAATCTCAGGAAGATATGCTACAAGATTTAGGATACGGATATATAGGAGACACTATTAGGACTTTCTTCAAAGAGAACACGGAAATCCGTCCACGAGATAAAAGCATTTTAACTTTAGAAGAAGTGGATAGTTTTTTAACTACGTTATCATCAGTAACTAAAGAATCACATCAAATAAAATTATTGACTGATATAGCATCTGTTTGTACATGTAATGATTTAAAATGTGTAGTCATGCTTATTGATAAAGATCTAAAAATTAAAGCGGGTCCTCGGTACGTGCTTAACGCTATTAGTCCTCATGCCTATGATGTTTTTAGAAAATCTAATAACTTGAAAGAGATAATAGAAAATGCAGCTAAACAAAATCTAGACTCTATATCTATTTCTGTTATGACTCCAATTAATCCCATGTTAGCGGAATCATGTGATTCTGTCAATAAGGCGTTTAAAAAATTTCCATCAGGAATGTTTGCGGAAGTCAAATACGATGGTGAAAGAGTACAAGTTCATAAAAAAAATAACGAGTTTGCATTCTTTAGTAGAAACATGAAACCAGTACTCTCTCATAAAGTGGATTATCTCAAAGAATACATACCGAAAGCATTTAAAAAAGCTACGTCTATCGTATTGGATTCTGAAATTGTTCTTGTAGACGAACATAATGTACCGCTACCGTTTGGAAGTTTAGGTATACACAAAAAGAAAGAATATAAAAACTCTAACATGTGTTTGTTCGTATTTGACTGTTTATACTTTGATGGATTCGATATGACAGACATTCCATTGTATGAACGAAGATCTTTTCTCAAAGATGTTATGGTCGAAATACCCAATAGAATAGTATTCTCAGAGTTGACGAATATTAGTAACAAGTCTCAGTTAACTGATGTATTAGATGATGCACTAACGAGAAAATTAGAAGGATTGGTCTTAAAAGATATTAATGGCGTATACGAACCGGGAAAGAGAAGATGGTTAAAAATAAAGCGAGACTATTTGAACGAGGGTTCCATGGCAGATTCTGCCGATTTAGTAGTACTAGGTGCCTACTATGGTAAAGGAGGAAAGGGTGGTATCATGGCAGTCTTTCTAATGGGTTGTTACGACGATGAATCCGGTAAATGGAAGACGGTAACTAAATGTTCCGGTCACGATGATAATACGTTAAGGGTTTTGCAAGACCAATTAACGATGGTTAAAATTAACAAGGATCCCAAAAAAATTCCAGAGTGGTTGGTAGTTAATAAAATCTATATTCCCGATTTTGTAGTAGATGATCCGAAACAATCTCAGATATGGGAAATTTCAGGAGCAGAGTTTACATCTTCCAAGTCACATACAGCGAATGGAATATCGATTAGATTTCCTAGATTTACTAGGATTAGAGAAGATAAAACGTGGAAAGAATCTACTCATCTAAACGATTTAGTAAACTTGACTAAATCT
>OP270022
ATGACGTCTCTTCGCGAATTTAGAAAATTATGCTGTGATATATATCACGCATCAGGATATAAAGAAAAATCTAAATTAATTAGAGACTTTATAACAGATAGAGATGATACCGATACATATTTGATCATTAAGCTATTGCTTCCCGGATTAGACGATAGAATGTATAACATGAACGATAAACAAATTATAAAATTATATAGTATAATATTTAAACAATCTCAGGAAGATATGCTACAAGATTTAGGATACGGATATATAGGAGACACTATTAGGACTTTTTTCAAAGAGAACACGGAAATCCGTCCACGAGATAAAAGCATTTTAACTTTAGAAGAAGTGGATAGTTTTTTAACTACGTTATCATCAGTAACTAAAGAATCACATCAAATAAAATTATTGACTGATATAGCATCTGTTTGTACATGTAATGATTTAAAATGTGTAGTCATGCTTATTGATAAAGATCTAAAAATTAAAGCGGGTCCTCGGTACGTGCTTAACGCTATTAGTCCTCATGCCTATGATGTTTTTAGAAAATCTAATAACTTGAAAGAGATAATAGAAAATGCAGCTAAACAAAATCTAGACTCTATATCTATTTCTGTTATGACTCCAATTAATCCCATGTTAGCGGAATCATGTGATTCTGTCAATAAGGCGTTTAAAAAATTTCCATCAGGAATGTTTGCGGAAGTCAAATACGATGGTGAAAGAGTACAAGTTCATAAAAAAAATAACGAGTTTGCATTCTTTAGTAGAAACATGAAACCAGTACTCTCTCATAAAGTGGATTATCTCAAAGAATACATACCGAAAGCATTTAAAAAAGCTACGTCTATCGTATTGGATTCTGAAATTGTTCTTGTAGACGAACATAATGTACCGCTACCGTTTGGAAGTTTAGGTATACACAAAAAGAAAGAATATAAAAACTCTAACATGTGTTTGTTCGTATTTGACTGTTTATACTTTGATGGATTCGATATGACAGACATTCCATTGTATGAACGAAGATCTTTTCTCAAAGATGTTATGGTCGAAATACCCAATAGAATAGTATTCTCAGAGTTGACGAATATTAGTAACGAGTCTCAGTTAACTGATGTATTAGATGATGCACTAACGAGAAAATTAGAAGGATTGGTCTTAAAAGATATTAATGGCGTATACGAACCGGGAAAGAGAAGATGGTTAAAAATAAAGCGAGACTATTTGAACGAGGGTTCCATGGCAGATTCTGCCGATTTAGTAGTACTAGGTGCCTACTATGGTAAAGGAGGAAAGGGTGGTATCATGGCAGTCTTTCTAATGGGTTGTTACGACGATGAATCCGGTAAATGGAAGACGGTAACTAAATGTTCCGGTCACGATGATAATACGTTAAGGGTTTTGCAAGACCAATTAACGATGGTTAAAATTAACAAGGATCCCAAAAAAATTCCAGAGTGGTTGGTAGTTAATAAAATCTATATTCCCGATTTTGTAGTAGATGATCCGAAACAATCTCAGATATGGGAAATTTCAGGAGCAGAGTTTACATCTTCCAAGTCACATACAGCGAATGGAATATCGATTAGATTTCCTAGATTTACTAGGATTAGAGAAGATAAAACGTGGAAAGAATCTACTCATCTAAACGATTTAGTAAACTTGACTAAATCT
>OP215288
ATGACGTCTCTTCGCGAATTTAGAAAATTATGCTGTGATATATATCACGCATCAGGATATAAAGAAAAATCTAAATTAATTAGAGACTTTATAACAGATAGAGATGATACCGATACATATTTGATCATTAAGCTATTGCTTCCCGGATTAGACGATAGAATGTATAACATGAACGATAAACAAATTATAAAATTATATAGTATAATATTTAAACAATCTCAGGAAGATATGCTACAAGATTTAGGATACGGATATATAGGAGACACTATTAGGACTTTCTTCAAAGAGAACACGGAAATCCGTCCACGAGATAAAAGCATTTTAACTTTAGAAGAAGTGGATAGTTTTTTAACTACGTTATCATCAGTAACTAAAGAATCACATCAAATAAAATTATTGACTGATATAGCATCTGTTTGTACATGTAATGATTTAAAATGTGTAGTCATGCTTATTGATAAAGATCTAAAAATTAAAGCGGGTCCTCGGTACGTGCTTAACGCTATTAGTCCTCATGCCTATGATGTTTTTAGAAAATCTAATAACTTGAAAGAGATAATAGAAAATGCAGCTAAACAAAATCTAGACTCTATATCTATTTCTGTTATGACTCCAATTAATCCCATGTTAGCGGAATCATGTGATTCTGTCAATAAGGCGTTTAAAAAATTTCCATCAGGAATGTTTGCGGAAGTCAAATACGATGGTGAAAGAGTACAAGTTCATAAAAAAAATAACGAGTTTGCATTCTTTAGTAGAAACATGAAACCAGTACTCTCTCATAAAGTGGATTATCTCAAAGAATACATACCGAAAGCATTTAAAAAAGCTACGTCTATCGTATTGGATTCTGAAATTGTTCTTGTAGACGAACATAATGTACCGCTACCGTTTGGAAGTTTAGGTATACACAAAAAGAAAGAATATAAAAACTCTAACATGTGTTTGTTCGTATTTGACTGTTTATACTTTGATGGATTCGATATGACAGACATTCCATTGTATGAACGAAGATCTTTTCTCAAAGATGTTATGGTTGAAATACCCAATAGAATAGTATTCTCAGAGTTGACGAATATTAGTAACGAGTCTCAGTTAACTGATGTATTAGATGATGCACTAACGAGAAAATTAGAAGGATTGGTCTTAAAAGATATTAATGGCGTATACGAACCGGGAAAGAGAAGATGGTTAAAAATAAAGCGAGACTATTTGAACGAGGGTTCCATGGCAGATTCTGCCGATTTAGTAGTACTAGGTGCCTACTATGGTAAAGGAGGAAAGGGTGGTATCATGGCAGTCTTTCTAATGGGTTGTTACGACGATGAATCCGGTAAATGGAAGACGGTAACTAAATGTTCCGGTCACGATGATAATACGTTAAGGGTTTTGCAAGACCAATTAACGATGGTTAAAATTAACAAGGATCCCAAAAAAATTCCAGAGTGGTTGGTAGTTAATAAAATCTATATTCCCGATTTTGTAGTAGATGATCCGAAACAATCTCAGATATGGGAAATTTCAGGAGCAGAGTTTACATCTTCCAAGTCACATACAGCGAATGGAATATCGATTAGATTTCCTAGATTTACTAGGATTAGAGAAGATAAAACGTGGAAAGAATCTACTCATCTAAACGATTTAGTAAACTTGACTAAATCT
>OP184762
ATGACGTCTCTTCGCGAATTTAGAAAATTATGCTGTGATATATATCACGCATCAGGATATAAAGAAAAATCTAAATTAATTAGAGACTTTATAACAGATAGAGATGATACCGATACATATTTGATCATTAAGCTATTGCTTCCCGGATTAGACGATAGAATGTATAACATGAACGATAAACAAATTATAAAATTATATAGTATAATATTTAAACAATCTCAGGAAGATATGCTACAAGATTTAGGATACGGATATATAGGAGACACTATTAGGACTTTCTTCAAAGAGAACACGGAAATCCGTCCACGAGATAAAAGCATTTTAACTTTAGAAGAAGTGGATAGTTTTTTAACTACGTTATCATCAGTAACTAAAGAATCACATCAAATAAAATTATTGACTGATATAGCATCTGTTTGTACATGTAATGATTTAAAATGTGTAGTCATGCTTATTGATAAAGATCTAAAAATTAAAGCGGGTCCTCGGTACGTGCTTAACGCTATTAGTCCTCATGCCTATGATGTTTTTAGAAAATCTAATAACTTGAAAGAGATAATAGAAAATGCAGCTAAACAAAATCTAGACTCTATATCTATTTCTGTTATGACTCCAATTAATCCCATGTTAGCGGAATCATGTGATTCTGTCAATAAGGCGTTTAAAAAATTTCCATCAGGAATGTTTGCGGAAGTCAAATACGATGGTGAAAGAGTACAAGTTCATAAAAAAAATAACGAGTTTGCATTCTTTAGTAGAAACATGAAACCAGTACTCTCTCATAAAGTGGATTATCTCAAAGAATACATACCGAAAGCATTTAAAAAAGCTACGTCTATCGTATTGGATTCTGAAATTGTTCTTGTAGACGAACATAATGTACCGCTACCGTTTGGAAGTTTAGGTATACACAAAAAGAAAGAATATAAAAACTCTAACATGTGTTTGTTCGTATTTGACTGTTTATACTTTAATGGATTCGATATGACAGACATTCCATTGTATGAACGAAGATCTTTTCTCAAAGATGTTATGGTCGAAATACCCAATAGAATAGTATTCTCAGAGTTGACGAATATTAGTAACGAGTCTCAGTTAACTGATGTATTAGATGATGCACTAACGAGAAAATTAGAAGGATTGGTCTTAAAAGATATTAATGGCGTATACGAACCGGGAAAGAGAAGATGGTTAAAAATAAAGCGAGACTATTTGAACGAGGGTTCCATGGCAGATTCTGCCGATTTAGTAGTACTAGGTGCCTACTATGGTAAAGGAGGAAAGGGTGGTATCATGGCAGTCTTTCTAATGGGTTGTTACGACGATGAATCCGGTAAATGGAAGACGGTAACTAAATGTTCCGGTCACGATGATAATACGTTAAGGGTTTTGCAAGACCAATTAACGATGGTTAAAATTAACAAGGATCCCAAAAAAATTCCAGAGTGGTTGGTAGTTAATAAAATCTATATTCCCGATTTTGTAGTAGATGATCCGAAACAATCTCAGATATGGGAAATTTCAGGAGCAGAGTTTACATCTTCCAAGTCACATACAGCGAATGGAATATCGATTAGATTTCCTAGATTTACTAGGATTAGAGAAGATAAAACGTGGAAAGAATCTACTCATCTAAACGATTTAGTAAACTTGACTAAATCT
>OP133006
ATGACGTCTCTTCGCGAATTTAGAAAATTATGCTGTGATATATATCACGCATCAGGATATAAAGAAAAATCTAAATTAATTAGAGACTTTATAACAGATAGAGATGATACCGATACATATTTGATCATTAAGCTATTGCTTCCCGGATTAGACGATAGAATGTATAACATGAACGATAAACAAATTATAAAATTATATAGTATAATATTTAAACAATCTCAGGAAGATATGCTACAAGATTTAGGATACGGATATATAGGAGACACTATTAGGACTTTCTTCAAAGAGAACACGGAAATCCGTCCACGAGATAAAAGCATTTTAACTTTAGAAGAAGTGGATAGTTTTTTAACTACGTTATCATCAGTAACTAAAGAATCACATCAAATAAAATTATTGACTGATATAGCATCTGTTTGTACATGTAATGATTTAAAATGTGTAGTCATGCTTATTGATAAAGATCTAAAAATTAAAGCGGGTCCTCGGTACGTGCTTAACGCTATTAGTCCTCATGCCTATGATGTTTTTAGAAAATCTAATAACTTGAAAGAGATAATAGAAAATGCAGCTAAACAAAATCTAGACTCTATATCTATTTCTGTTATGACTCCAATTAATCCCATGTTAGCGGAATCATGTGATTCTGTCAATAAGGCGTTTAAAAAATTTCCATCAGGAATGTTTGCGGAAGTCAAATACGATGGTGAAAGAGTACAAGTTCATAAAAAAAATAACGAGTTTGCATTCTTTAGTAGAAACATGAAACCAGTACTCTCTCATAAAGTGGATTATCTCAAAGAATACATACCGAAAGCATTTAAAAAAGCTACGTCTATCGTATTGGATTCTGAAATTGTTCTTGTAGACGAACATAATGTACCGCTACCGTTTGGAAGTTTAGGTATACACAAAAAGAAAGAATATAAAAACTCTAACATGTGTTTGTTCGTATTTGACTGTTTATACTTTGATGGATTCGATATGACAGACATTCCATTGTATGAACGAAGATCTTTTCTCAAAGATGTTATGGTCGAAATACCCAATAGAATAGTATTCTCAGAGTTGACGAATATTAGTAACGAGTCTCAGTTAACTGATGTATTAGATGATGCACTAACGAGAAAATTAGAAGGATTGGTCTTAAAAGATATTAATGGCGTATACGAACCGGGAAAGAGAAGATGGTTAAAAATAAAGCGAGACTATTTGAACGAGGGTTCCATGGCAGATTCTGCCGATTTAGTAGTACTAGGTGCCTACTATGGTAAAGGAGGAAAGGGTGGTATTATGGCAGTCTTTCTAATGGGTTGTTACGACGATGAATCCGGTAAATGGAAGACGGTAACTAAATGTTCCGGTCACGATGATAATACGTTAAGGGTTTTGCAAGACCAATTAACGATGGTTAAAATTAACAAGGATCCCAAAAAAATTCCAGAGTGGTTGGTAGTTAATAAAATCTATATTCCCGATTTTGTAGTAGATGATCCGAAACAATCTCAGATATGGGAAATTTCAGGAGCAGAGTTTACATCTTCCAAGTCACATACAGCGAATGGAATATCGATTAGATTTCCTAGATTTACTAGGATTAGAGAAGATAAAACGTGGAAAGAATCTACTCATCTAAACGATTTAGTAAACTTGACTAAATCT
>ON959164
ATGACGTCTCTTCGCGAATTTAGAAAATTATGCTGTGATATATATCACGCATCAGGATATAAAGAAAAATCTAAATTAATTAGAGACTTTATAACAGATAGAGATGATACCGATACATATTTGATCATTAAGCTATTGCTTCCCGGATTAGACGATAGAATGTATAACATGAACGATAAACAAATTATAAAATTATATAGTATAATATTTAAACAATCTCAGGAAGATATGCTACAAGATTTAGGATACGGATATATAGGAGACACTATTAGGACTTTCTTCAAAGAGAACACGGAAATCCGTCCACGAGATAAAAGCATTTTAACTTTAGAAGAAGTGGATAGTTTTTTAACTACGTTATCATCAGTAACTAAAGAATCACATCAAATAAAATTATTGACTGATATAGCATCTGTTTGTACATGTAATGATTTAAAATGTGTAGTCATGCTTATTGATAAAGATCTAAAAATTAAAGCGGGTCCTCGGTACGTGCTTAACGCTATTAGTCCTCATGCCTATGATGTTTTTAGAAAATCTAATAACTTGAAAGAGATAATAGAAAATGCAGCTAAACAAAATCTAGACTCTATATCTATTTCTGTTATGACTCCAATTAATCCCATGTTAGCGGAATCATGTGATTCTGTCAATAAGGCGTTTAAAAAATTTCCATCAGGAATGTTTGCGGAAGTCAAATACGATGGTGAAAGAGTACAAGTTCATAAAAAAAATAACGAGTTTGCATTCTTTAGTAGAAACATGAAACCAGTACTCTCTCATAAAGTGGATTATCTCAAAGAATACATACCGAAAGCATTTAAAAAAGCTACGTCTATCGTATTGGATTCTGAAATTGTTCTTGTAGACGAACATAATGTACCGCTACCGTTTGGAAGTTTAGGTATACACAAAAAGAAAGAATATAAAAACTCTAACATGTGTTTGTTCGTATTTGACTGTTTATACTTTGATGGATTCGATATGACAGACATTCCATTGTATGAACGAAGATCTTTTCTCAAAGATGTTATGGTCGAAATACCCAATAGAATAGTATTCTCAGAGTTGACGAATATTAGTAACGAGTCTCAGTTAACTGATGTATTAGATGATGCACTAACGAGAAAATTAGAAGGATTGGTCTTAAAAGATATTAATGGCGTATACGAACCGGGAAAAAGAAGATGGTTAAAAATAAAGCGAGACTATTTGAACGAGGGTTCCATGGCAGATTCTGCCGATTTAGTAGTACTAGGTGCCTACTATGGTAAAGGAGGAAAGGGTGGTATCATGGCAGTCTTTCTAATGGGTTGTTACGACGATGAATCCGGTAAATGGAAGACGGTAACTAAATGTTCCGGTCACGATGATAATACGTTAAGGGTTTTGCAAGACCAATTAACGATGGTTAAAATTAACAAGGATCCCAAAAAAATTCCAGAGTGGTTGGTAGTTAATAAAATCTATATTCCCGATTTTGTAGTAGATGATCCGAAACAATCTCAGATATGGGAAATTTCAGGAGCAGAGTTTACATCTTCCAAGTCACATACAGCGAATGGAATATCGATTAGATTTCCTAGATTTACTAGGATTAGAGAAGATAAAACGTGGAAAGAATCTACTCATCTAAACGATTTAGTAAACTTGACTAAATCT
>ON959162
ATGACGTCTCTTCGCGAATTTAGAAAATTATGCTGTGATATATATCACGCATCAGGATATAAAGAAAAATCTAAATTAATTAGAGACTTTATAACAGATAGAGATGATACCGATACATATTTGATCATTAAGCTATTGCTTCCCGGATTAGACGATAGAATGTATAACATGAACGATAAACAAATTATAAAATTATATAGTATAATATTTAAACAATCTCAGGAAGATATGCTACAAGATTTAGGATACGGATATATAGGAGACACTATTAGGACTTTCTTCAAAGAGAACACGGAAATCCGTCCACGAGATAAAAGCATTTTAACTTTAGAAGAAGTGGATAGTTTTTTAACTACGTTATCATCAGTAACTAAAGAATCACATCAAATAAAATTATTGACTGATATAGCATCTGTTTGTACATGTAATGATTTAAAATGTGTAGTCATGCTTATTGATAAAGATCTAAAAATTAAAGCGGGTCCTCGGTACGTGCTTAACGCTATTAGTCCTCATGCCTATGATGTTTTTAGAAAATCTAATAACTTGAAAGAGATAATAGAAAATGCAGCTAAACAAAATCTAGACTCTATATCTATTTCTGTTATGACTCCAATTAATCCCATGTTAGCGGAATCATGTGATTCTGTCAATAAGGCGTTTAAAAAATTTCCATCAGGAATGTTTGCGGAAGTCAAATACGATGGTGAAAGAGTACAAGTTCATAAAAAAAATAACGAGTTTGCATTCTTTAGTAGAAACATGAAACCAGTACTCTCTCATAAAGTGGATTATCTCAAAGAATACATACCGAAAGCATTTAAAAAAGCTACGTCTATCGTATTGGATTCTGAAATTGTTCTTGTAGACGAACATAATGTACCGCTACCGTTTGGAAGTTTAGGTATACACAAAAAGAAAGAATATAAAAACTCTAACATGTGTTTGTTCGTATTTGACTGTTTATACTTTGATGGATTCGATATGTCAGACATTCCATTGTATGAACGAAGATCTTTTCTCAAAGATGTTATGGTCGAAATACCCAATAGAATAGTATTCTCAGAGTTGACGAATATTAGTAACGAGTCTCAGTTAACTGATGTATTAGATGATGCACTAACGAGAAAATTAGAAGGATTGGTCTTAAAAGATATTAATGGCGTATACGAACCGGGAAAGAGAAGATGGTTAAAAATAAAGCGAGACTATTTGAACGAGGGTTCCATGGCAGATTCTGCCGATTTAGTAGTACTAGGTGCCTACTATGGTAAAGGAGGAAAGGGTGGTATCATGGCAGTCTTTCTAATGGGTTGTTACGACGATGAATCCGGTAAATGGAAGACGGTAACTAAATGTTCCGGTCACGATGATAATACGTTAAGGGTTTTGCAAGACCAATTAACGATGGTTAAAATTAACAAGGATCCCAAAAAAATTCCAGAGTGGTTGGTAGTTAATAAAATCTATATTCCCGATTTTGTAGTAGATGATCCGAAACAATCTCAGATATGGGAAATTTCAGGAGCAGAGTTTACATCTTCCAAGTCACATACAGCGAATGGAATATCGATTAGATTTCCTAGATTTACTAGGATTAGAGAAGATAAAACGTGGAAAGAATCTACTCATCTAAACGATTTAGTAAACTTGACTAAATCT
>ON803435
ATGACGTCTCTTCGCGAATTTAGAAAATTATGCTGTGATATATATCACGCATCAGGATATAAAGAAAAATCTAAATTAATTAGAGACTTTATAACAGATAGAGATGATACCGATACATATTTGATCATTAAGCTATTGCTTCCCGGATTAGACGATAGAATGTATAACATGAACGATAAACAAATTATAAAATTATATAGTATAATATTTAAACAATCTCAGGAAGATATGCTACAAGATTTAGGATACGGATATATAGGAGACACTATTAGGACTTTCTTCAAAGAGAACACGGAAATCCGTCCACGAGATAAAAGCATTTTAACTTTAGAAGAAGTGGATAGTTTTTTAACTACGTTATCATCAGTAACTAAAGAATCACATCAAATAAAATTATTGACTGATATAGCATTTGTTTGTACATGTAATGATTTAAAATGTGTAGTCATGCTTATTGATAAAGATCTAAAAATTAAAGCGGGTCCTCGGTACGTGCTTAACGCTATTAGTCCTCATGCCTATGATGTTTTTAGAAAATCTAATAACTTGAAAGAGATAATAGAAAATGCAGCTAAACAAAATCTAGACTCTATATCTATTTCTGTTATGACTCCAATTAATCCCATGTTAGCGGAATCATGTGATTCTGTCAATAAGGCGTTTAAAAAATTTCCATCAGGAATGTTTGCGGAAGTCAAATACGATGGTGAAAGAGTACAAGTTCATAAAAAAAATAACGAGTTTGCATTCTTTAGTAGAAACATGAAACCAGTACTCTCTCATAAAGTGGATTATCTCAAAGAATACATACCGAAAGCATTTAAAAAAGCTACGTCTATCGTATTGGATTCTGAAATTGTTCTTGTAGACGAACATAATGTACCGCTACCGTTTGGAAGTTTAGGTATACACAAAAAGAAAGAATATAAAAACTCTAACATGTGTTTGTTCGTATTTGACTGTTTATACTTTGATGGATTCGATATGACAGACATTCCATTGTATGAACGAAGATCTTTTCTCAAAGATGTTATGGTCGAAATACCCAATAGAATAGTATTCTCAGAGTTGACGAATATTAGTAACGAGTCTCAGTTAACTGATGTATTAGATGATGCACTAACGAGAAAATTAGAAGGATTGGTCTTAAAAGATATTAATGGCGTATACGAACCGGGAAAGAGAAGATGGTTAAAAATAAAGCGAGACTATTTGAACGAGGGTTCCATGGCAGATTCTGCCGATTTAGTAGTACTAGGTGCCTACTATGGTAAAGGAGGAAAGGGTGGTATCATGGCAGTCTTTCTAATGGGTTGTTACGACGATGAATCCGGTAAATGGAAGACGGTAACTAAATGTTCCGGTCACGATGATAATACGTTAAGGGTTTTGCAAGACCAATTAACGATGGTTAAAATTAACAAGGATCCCAAAAAAATTCCAGAGTGGTTGGTAGTTAATAAAATCTATATTCCCGATTTTGTAGTAGATGATCCGAAACAATCTCAGATATGGGAAATTTCAGGAGCAGAGTTTACATCTTCCAAGTCACATACAGCGAATGGAATATCGATTAGATTTCCTAGATTTACTAGGATTAGAGAAGATAAAACGTGGAAAGAATCTACTCATCTAAACGATTTAGTAAACTTGACTAAATCT
>KP849471
ATGACGTCTCTTCGCGAATTTAGAAAATTATGCTGTGATATATATCACGCATCAGGATATAAAGAAAAATCTAAATTAATTAGAGACTTTATAACAGATAGAGATGATACCGATACATATTTGATCATTAAGCTATTGCTTCCCGGATTAGACGATAGAATGTATAACATGAACGATAAACAAATTATAAAATTATATAGTATAATATTTAAACAATCTCAGGAAGATATGCTACAAGATTTAGGATACGGATATATAGGAGACACTATTAGGACATTCTTCAAAGAGAACACGGAAATCCGTCCACGAGATAAAAGCATTTTAACTTTAGAAGAAGTGGATAGTTTTTTAACTACGTTATCATCAGTAACTAAAGAATCACATCAAATAAAATTATTGACTGATATAGCATCTGTTTGTACATGTAATGATTTAAAATGTGTAGTCATGCTTATTGATAAAGATCTAAAAATTAAAGCGGGTCCTCGGTACGTGCTTAACGCTATTAGTCCTCATGCCTATGATGTTTTTAGAAAATCTAATAACTTGAAAGAGATAATAGAAAATGCAGCTAAACAAAATCTAGACTCTATATCTATTTCTGTTATGACTCCAATTAATCCCATGTTAGCGGAATCATGTGATTCTGTCAATAAGGCGTTTAAAAAATTTCCATCAGGAATGTTTGCGGAAGTCAAATACGATGGTGAAAGAGTACAAGTTCATAAAAAAAATAACGAGTTTGCATTCTTTAGTAGAAACATGAAACCAGTACTCTCTCATAAAGTGGATTATCTCAAAGAATACATACCGAAAGCATTTAAAAAAGCTACGTCTATCGTATTGGATTCTGAAATTGTTCTTGTAGACGAACATAATGTACCGCTACCGTTTGGAAGTTTAGGTATACACAAAAAGAAAGAATATAAAAACTCTAACATGTGTTTGTTCGTGTTTGACTGTTTATACTTTGATGGATTCGATATGACAGACATTCCATTGTATGAACGAAGATCTTTTCTCAAAGATGTTATGGTCGAAATACCCAATAGAATAGTATTCTCAGAGTTGACGAATATTAGTAACGAGTCTCAGTTAACTGATGTATTAGATGATGCACTAACGAGAAAATTAGAAGGATTGGTCTTAAAAGATATTAATGGCGTATACGAACCGGGAAAGAGAAGATGGTTAAAAATAAAGCGAGACTATTTGAACGAGGGTTCCATGGCAGATTCTGCCGATTTAGTAGTACTAGGTGCCTACTATGGTAAAGGAGGAAAGGGTGGTATCATGGCAGTCTTTCTAATGGGTTGTTACGACGATGAATCCGGTAAATGGAAGACGGTAACTAAATGTTCCGGTCACGATGATAATACGTTAAGGGTTTTGCAAGACCAATTAACGATGGTTAAAATTAACAAGGATCCCAAAAAAATTCCAGAGTGGTTGGTAGTTAATAAAATCTATATTCCCGATTTTGTAGTAGATGATCCGAAACAATCTCAGATATGGGAAATTTCAGGAGCAGAGTTTACATCTTCCAAGTCACATACAGCGAATGGAATATCAATTAGATTTCCTAGATTTACTAGGATTAGAGAAGATAAAACGTGGAAAGAATCTACTCATCTAAACGATTTAGTAAACTTGACTAAATCT
>KJ642618
ATGACGTCTCTTCGCGAATTTAGAAAATTATGCTGTGATATATATCACGCATCAGGATATAAAGAAAAATCTAAATTAATTAGAGACTTTATAACAGATAGAGATGATACCGATACATATTTGATCATTAAGCTATTGCTTCCCGGATTAGATGATAGAATGTATAACATGAACGATAAACAAATTATAAAATTATATAGTATAATATTTAAACAATCTCAGGAAGATATGCTACAAGATTTAGGATACGGATATATAGGAGACACTATTAGGACATTCTTCAAAGAGAACACGGAAATCCGTCCACGAGATAAAAGCATTTTAACTTTAGAAGAAGTGGATAGTTTTTTAACTACGTTATCATCAGTAACTAAAGAATCACATCAAATAAAATTATTGACTGATATAGCATCTGTTTGTACATGTAATGATTTAAAATGTGTAGTCATGCTTATTGATAAAGATCTAAAAATTAAAGCGGGTCCTCGGTACGTGCTTAACGCTATTAGTCCTCATGCCTATGATGTTTTTAGAAAATCTAATAACTTGAAAGAGATAATAGAAAATGCAGCTAAACAAAATCTAGACTCTATATCTATTTCTGTTATGACTCCAATTAATCCCATGTTAGCGGAATCATGTGATTCTGTCAATAAGGCGTTTAAAAAATTTCCATCAGGAATGTTTGCGGAAGTCAAATACGATGGTGAAAGAGTACAAGTTCATAAAAAAAATAACGAGTTTGCATTCTTTAGTAGAAACATGAAACCAGTACTCTCTCATAAAGTGGATTATCTCAAAGAATACATACCGAAAGCATTTAAAAAAGCTACGTCTATCGTATTGGATTCTGAAATTGTTCTTGTAGACGAACATAATGTACCGCTACCGTTTGGAAGTTTAGGTATACACAAAAAGAAAGAATATAAAAACTCTAACATGTGTTTGTTCGTGTTTGACTGTTTATACTTTGATGGATTCGATATGACAGACATTCCATTGTATGAACGAAGATCTTTTCTCAAAGATGTTATGGTCGAAATACCCAATAGAATAGTATTCTCAGAGTTGACGAATATTAGTAACGAGTCTCAGTTAACTGATGTATTAGATGATGCACTAACGAGAAAATTAGAAGGATTGGTCTTAAAAGATATTAATGGCGTATACGAACCGGGAAAGAGAAGATGGTTAAAAATAAAGCGAGACTATTTGAACGAGGGTTCCATGGCAGATTCTGCCGATTTAGTAGTACTAGGTGCCTACTATGGTAAAGGAGGAAAGGGTGGTATCATGGCAGTCTTTCTAATGGGTTGTTACGACGATGAATCCGGTAAATGGAAGACGGTAACTAAATGTTCCGGTCACGATGATAATACGTTAAGGGTTTTGCAAGACCAATTAACGATGGTTAAAATTAACAAGGATCCCAAAAAAATTCCAGAGTGGTTGGTAGTTAATAAAATCTATATTCCCGATTTTGTAGTAGATGATCCGAAACAATCTCAGATATGGGAAATTTCAGGAGCAGAGTTTACATCTTCCAAGTCACATACAGCGAATGGAATATCAATTAGATTTCCTAGATTTACTAGGATTAGAGAAGATAAAACGTGGAAAGAATCTACTCATCTAAACGATTTAGTAAACTTGACTAAATCT
>JX878412
ATGACGTCTCTTCGCGAATTTAGAAAATTATGCTGTGATATATATCACGCATCAGGATATAAAGAAAAATCTAAATTAATTAGAGACTTTATAACAGATAGAGATGATACCGATACATATTTGATCATTAAGCTATTGCTTCCCGGATTAGACGATAGAATGTATAACATGAACGATAAACAAATTATAAAATTATATAGTATAATATTTAAACAATCTCAGGAAGATATGCTACAAGATTTAGGATACGGATATATAGGAGACACTATTAGGACATTCTTCAAAGAGAACACGGAAATCCGTCCACGAGATAAAAGCATTTTAACTTTAGAAGAAGTGGATAGTTTTTTAACTACGTTATCATCAGTAACTAAAGAATCACATCAAATAAAATTATTGACTGATATAGCATCTGTTTGTACATGTAATGATTTAAAATGTGTAGTCATGCTTATTGATAAAGATCTAAAAATTAAAGCGGGTCCTCGGTACGTGCTTAACGCTATTAGTCCTCATACCTATGATGTTTTTAGAAAATCTAATAACTTGAAAGAGATAATAGAAAATGCAGCTAAACAAAATCTAGACTCTATATCTATTTCTGTTATGACTCCAATTAATCCCATGTTAGCGGAATCATGTGATTCTGTCAATAAGGCGTTTAAAAAATTTCCATCAGGAATGTTTGCGGAAGTCAAATACGATGGTGAAAGAGTACAAGTTCATAAAAAAAATAACGAGTTTGCATTCTTTAGTAGAAACATGAAACCAGTACTCTCTCATAAAGTGGATTATCTCAAAGAATACATACCGAAAGCATTTAAAAAAGCTACGTCTATCGTATTGGATTCTGAAATTGTTCTTGTAGACGAACATAATGTACCGCTACCGTTTGGAAGTTTAGGTATACACAAAAAGAAAGAATATAAAAACTCTAACATGTGTTTGTTCGTGTTTGACTGTTTATACTTTGATGGATTCGATATGACAGACATTCCATTGTATGAACGAAGATCTTTTCTCAAAGATGTTATGGTCGAAATACCCAATAGAATAGTATTCTCAGAGTTGACGAATATTAGTAACGAGTCTCAGTTAACTGATGTATTAGATGATGCACTAACGAGAAAATTAGAAGGATTGGTCTTAAAAGATATTAATGGCGTATACGAACCGGGAAAGAGAAGATGGTTAAAAATAAAGCGAGACTATTTGAACGAGGGTTCCATGGCAGATTCTGCCGATTTAGTAGTACTAGGTGCCTACTATGGTAAAGGAGGAAAGGGTGGTATCATGGCAGTCTTTCTAATGGGTTGTTACGACGATGAATCCGGTAAATGGAAGACGGTAACTAAATGTTCCGGTCACGATGATAATACGTTAAGGGTTTTGCAAGACCAATTAACGATGGTTAAAATTAACAAGGATCCCAAAAAAATTCCAGAGTGGTTGGTAGTTAATAAAATCTATATTCCCGATTTTGTAGTAGATGATCCGAAACAATCTCAGATATGGGAAATTTCAGGAGCAGAGTTTACATCTTCCAAGTCACATACAGCGAATGGAATATCAATTAGATTTCCTAGATTTACTAGGATTAGAGAAGATAAAACGTGGAAAGAATCTACTCATCTAAACGATTTAGTAAACTTGACTAAATCT
>ON619837
ATGACGTCTCTTCGCGAATTTAGAAAATTATGCTGTGATATATATCACGCATCAGGATATAAAGAAAAATCTAAATTAATTAGAGACTTTATAACAGATAGAGATGATACCGATACATATTTGATCATTAAGCTATTGCTTCCCGGATTAGACGATAGAATGTATAACATGAACGATAAACAAATTATAAAATTATATAGTATAATATTTAAACAATCTCAGGAAGATATGCTACAAGATTTAGGATACGGATATATAGGAGACACTATTAGGACTTTCTTCAAAGAGAACACGGAAATCCGTCCACGAGATAAAAGCATTTTAACTTTAGAAGAAGTGGATAGTTTTTTAACTACGTTATCATCAGTAACTAAAGAATCACATCAAATAAAATTATTGACTGATATAGCATCTGTTTGTACATGTAATGATTTAAAATGTGTAGTCATGCTTATTGATAAAGATCTAAAAATTAAAGCGGGTCCTCGGTACGTGCTTAACGCTATTAGTCCTCATGCCTATGATGTTTTTAGAAAATCTAATAACTTGAAAGAGATAATAGAAAATGCAGCTAAACAAAATCTAGACTCTATATCTATTTCTGTTATGACTCCAATTAATCCCATGTTAGCGGAATCATGTGATTCTGTCAATAAGGCGTTTAAAAAATTTCCATCAGGAATGTTTGCGGAAGTCAAATACGATGGTGAAAGAGTACAAGTTCATAAAAAAAATAACGAGTTTGCATTCTTTAGTAGAAACATGAAACCAGTACTCTCTCATAAAGTGGATTATCTCAAAGAATACATACCGAAAGCATTTAAAAAAGCTACGTCTATCGTATTGGATTCTGAAATTGTTCTTGTAGACGAACATAATGTACCGCTACCGTTTGGAAGTTTAGGTATACACAAAAAGAAAGAATATAAAAACTCTAACATGTGTTTGTTCGTATTTGACTGTTTATACTTTGATGGATTCGATATGACAGACATTCCATTGTATGAACGAAGATCTTTTCTCAAAGATGTTATGGTCGAAATACCCAATAGAATAGTATTCTCAGAGTTGACGAATATTAGTAACGAGTCTCAGTTAACTGATGTATTAGATGATGCACTAACGAGAAAATTAGAAGGATTGGTCTTAAAAGATATTAATGGCGTATACGAACCGGGAAAGAGAAGATGGTTAAAAATAAAGCGAGACTATTTGAACGAGGGTTCCATGGCAGATTCTGCCGATTTAGTAGTACTAGGTGCCTACTATGGTAAAGGAGGAAAGGGTGGTATCATGGCAGTTTTTCTAATGGGTTGTTACGACGATGAATCCGGTAAATGGAAGACGGTAACTAAATGTTCCGGTCACGATGATAATACGTTAAGGGTTTTGCAAGACCAATTAACGATGGTTAAAATTAACAAGGATCCCAAAAAAATTCCAGAGTGGTTGGTAGTTAATAAAATCTATATTCCCGATTTTGTAGTAGATGATCCGAAACAATCTCAGATATGGGAAATTTCAGGAGCAGAGTTTACATCTTCCAAGTCACATACAGCGAATGGAATATCGATTAGATTTCCTAGATTTACTAGGATTAGAGAAGATAAAACGTGGAAAGAATCTACTCATCTAAACGATTTAGTAAACTTGACTAAATCT
>ON880533
ATGACGTCTCTTCGCGAATTTAGAAAATTATGCTGTGATATATATCACGCATCAGGATATAAAGAAAAATCTAAATTAATTAGAGACTTTATAACAGATAGAGATGATACCGATACATATTTGATCATTAAGCTATTGCTTCCCGGATTAGACGATAGAATGTATAACATGAACGATAAACAAATTATAAAATTATATAGTATAATATTTAAACAATCTCAGGAAGATATGCTACAAGATTTAGGATACGGATATATAGGAGACACTATTAGGACTTTCTTCAAAGAGAACACGGAAATCCGTCCACGAGATAAAAGCATTTTAACTTTAGAAGAAGTGGATAGTTTTTTAACTACGTTATCATCAGTAACTAAAGAATCACATCAAATAAAATTATTGACTGATATAGCATCTGTTTGTACATGTAATGATTTAAAATGTGTAGTCATGCTTATTGATAAAGATCTAAAAATTAAAGCGGGTCCTCGGTACGTGCTTAACGCTATTAGTCCTCATGCCTATGATGTTTTTAGAAAATCTAATAACTTGAAAGAGATAATAGAAAATGCAGCTAAACAAAATCTAGACTCTATATCTATTTCTGTTATGACTCCAATTAATCCCATGTTAGCGGAATCATGTGATTCTGTCAATAAGGCGTTTAAAAAATTTCCATCAGGAATGTTTGCGGAAGTCAAATACGATGGTGAAAGAGTACAAGTTCATAAAAAAAATAACGAGTTTGCATTCTTTAGTAGAAACATGAAACCAGTACTCTCTCATAAAGTGGATTATCTCAAAGAATACATACCGAAAGCATTTAAAAAAGCTACGTCTATCGTATTGGATTCTGAAATTGTTCTTGTAGACGAACATAATGTACCGCTACCGTTTGGAAGTTTAGGTATACACAAAAAGAAAGAATATAAAAACTCTAACATGTGTTTGTTCGTATTTGACTGTTTATACTTTGATGGATTCGATATGACAGACATTNCATTGTATGAACGAAGATCTTTTCTCAAAGATGTTATGGTCGAAATACCCAATAGAATAGTATTCTCAGAGTTGACGAATATTAGTAACGAGTCTCAGTTAACTGATGTATTAGATGATGCACTAACGAGAAAATTAGAAGGATTGGTCTTAAAAGATATTAATGGCGTATACGAACCGGGAAAGAGAAGATGGTTAAAAATAAAGCGAGACTATTTGAACGAGGGTTCCATGGCAGATTCTGCCGATTTAGTAGTACTAGGTGCCTACTATGGTAAAGGAGGAAAGGGTGGTATCATGGCAGTCTTTCTAATGGGTTGTTACGACGATGAATCCGGTAAATGGAAGACGGTAACTAAATGTTCCGGTCACGATGATAATACGTTAAGGGTTTTGCAAGACCAATTAACGATGGTTAAAATTAACAAGGATCCCAAAAAAATTCCAGAGTGGTTGGTAGTTAATAAAATCTATATTCCCGATTTTGTAGTAGATGATCCGAAACAATCTCAGATATGGGAAATTTCAGGAGCAGAGTTTACATCTTCCAAGTCACATACAGCGAATGGAATATCGATTAGATTTCCTAGATTTACTAGGATTAGAGAAGATAAAACGTGGAAAGAATCTACTCATCTAAACGATTTAGTAAACTTGACTAAATCT
