# Supplementary material for: Evolutionary dissection of monkeypox virus: Positive Darwinian selection drives the adaptation of virus–host interaction proteins
Source: Front Cell Infect Microbiol. 2023 Jan 13;12:1083234. doi: 10.3389/fcimb.2022.1083234 (PMC9880225; doi:10.3389/fcimb.2022.1083234)
Supplement: Supplementary file 1 [file DataSheet_1.zip › Dataset_MPXV_coding_gene_allleles/MPXVgp166.fas]

>MT903346
ATGGATTTTTTTAAAAAGGAAATACTTGACTGGAGTATATATTTATTTCTTCATTACATAACACGTCTGTGT---------TCTAATTCTTCCAATTCTTCCACATCTCATATAATACAGGAATATAATCTTGTTCGAAAATACGAGAAAGTGGATAAAACAATAGTTGATTTTTTATCTAGGTGGCCAAATTTATTCCATATTTTAGAATATGGGGAAAATATTCTACATATTTATTTTATAGATGCTGCTAATACGAATATTATGATTTTTTTTCTAGATAGAGTATTAAATATTAATAAGAACCGTGGGTCATTTATACATAATCTCGGGTTATCATCCATTAATATAAAAGAATATGTATATCAATTAGTTAATAATGATCATCTAGATAATAGTATAAGACTAATGCTTGAAAATGGACGTAGAACAAGACATTTTTTGTCTTATATATTGGATACAGTTAATATCTATATAAGTATTTTAATAAATCATAGATTTTATATAGATGCTGAAGACAGTTACGGTTGTACATTATTACATAGATGTATATATAACTATAAGAAATCAGAATCAGAATCATATAATGAATTAATTAAGATATTGTTAAATAATGGATCAGATGTAGATAAAAAAGATACGTACGGAAACACACCGTTTATCCTATTATGTAAACACGATATCGACAACGCGGAATTGTTTGAGATATGTTTAGAGAATGCTAATATAGACTCTGTAGACTTTAATGGATATACACCTCTTCATTATGTCTCATGTCGTAATAAATATGATTTTGTAAAGTTATTAATTTCTAAAGGAGCAAATGTTAATGCACGTAATAGATTCGGAACTACTCCATTTTATTGTGGAATTATACACGGTATCTCGCTTATAAAACTATATTTGGAATCAGACACAGAGTTAGAAATAGATAATGAACATATAGTTCGTCATTTAATAATTTTTGATGCTGTTGAATCTTTAGATTATCTATTGTCCAGAGGAGTTATTGATATTAACTATCGTACTATATACAACGAAACATCTATTTACGACGCTGTCAGTTATAATGCGTATAATACGTTAGTCTATCTATTAAACAGAAATGGTGATTTTGAGACGATTACTACTAGTGGATGTACATGTATTTCGGAAGCAGTCGCGAACAACAACAAAATAATAATGGATATACTATTGTCTAAACGACCATCTTTGAAAATTATGATACCATCTATGATAGCAATTACTAAACATAAACAACATAATGCAGATTTATTGAAAATGTGTATAAAATATACTGCGTGTATGACCGATTATGATACTCTTATAGATGTACAATCGCTACATCAATATAAATGGTATATTTTAAAATGTTTTGATGAAATAGATATCATGAAGAGATGTTATATAAAAAATAAAACTGTATTCCAATTAGTTTTTTGTATCAAAGACATTAATACTTTAATGAGATACGGTAGACATCCTTCTTTCGTGAAATGTAATATTCTCGACGTATACGGAAGTCGTGTACGTAATATCATAGCATCTATTAGATATCGTCAGAGATTAATTAGTCTATTATCCAAGAAGCTGGATGCTGGAGATAAATGGTCGTGTTTTCCTAACGAAATAAAATATAAAATATTGGAAAACTTTAACGATAACGAACTGACCACATATCTGAAAATCTTA
>KP849470
ATGGATTTTTTTAAAAAGGAAATACTTGACTGGAGTATATATTTATTTCTTCATTACATAACACGTCTGTGT---------TCCAATTCTTCCAATTCTTCCACATCTCATATAATACAGGAATATAATCTTGTTCGAAAATACGAGAAAGTGGATAAAACAATAGTTGATTTTTTATCTAGGTGGCCAAATTTATTCCATATTTTAGAATATGGGGAAAATATTCTACATATTTATTTTATAGATGCTGCTAATACGAATATTATGATTTTTTTTCTAGATAGAGTATTAAATATTAATAAGAACCGTGGGTCATTTATACATAATCTCGGGTTATCATCCATTAATATAAAAGAATATGTATATCAATTAGTTAATAATGATCATCTAGATAATAGTATAAGACTAATGCTTGAAAATGGACGTAGAACAAGACATTTTTTGTCTTATATATTGGATACAGTTAATATCTATATAAGTATTTTAATAAATCATAGATTTTATATAGATGCCGAAGACAGTTACGGTTGTACATTATTACATAGATGTATATATAACTATAAGAAATCAGAATCAGAATCATATAATGAATTAATTAAGATATTGTTAAATAATGGATCAGATGTAGATAAAAAAGATACGTACGGAAACACACCGTTTATCCTATTATGTAAACACGATATCGACAACGCGGAATTGTTTGAGATATGTTTAGAGAATGCTAATATAGACTCTGTAGACTTTAATGGATATACACCTCTTCATTATGTCTCATGTCGTAATAAATATGATTTTGTAAAGTTATTAATTTCTAAAGGAGCAAATGTTAATGCACGTAATAGATTCGGAACTACTCCATTTTATTGTGGAATTATACACGGTATCTCGCTTATAAAACTATATTTGGAATCAGACACAGAGTTAGAAATAGATAATGAACATATAGTTCGTCATTTAATAATTTTTGATGCTGTTGAATCTTTAGATTATCTATTGTCCAGAGGAGTTATTGATATTAACTATCGTACTATATACAACGAAACATCTATTTACGACGCTGTCAGTTATAATGCGTATAATACGTTAGTCTATCTATTAAACAGAAATGGTGATTTTGAGACGATTACTACTAGTGGATGTACATGTATTTCGGAAGCAGTCGCGAACAACAACAAAATAATAATGGATATACTATTGTCTAAACGACCATCTTTGAAAATTATGATACCATCTATGATAGCAATTACTAAACATAAACAACATAATGCAGATTTATTGAAAATGTGTATAAAATATACTGCGTGTATGACCGATTATGATACTCTTATAGATGTACAATCGCTACATCAATATAAATGGTATATTTTAAAATGTTTTGATGAAATAGATATCATGAAGAGATGTTATATAAAAAATAAAACTGTATTCCAATTAGTTTTTTGTATCAAAGACATTAATACTTTAATGAGATACGGTAGACATCCTTCTTTCGTGAAATGTAATATTCTCGACGTATACGGAAGTCGTGTACGTAATATCATAGCATCTATTAGATATCGTCAGAGATTAATTAGTCTATTATCCAAGAAGCTGGATGCTGGAGATAAATGGTCGTGTTTTCCTAACGAAATAAAATATAAAATATTGGAAAACTTTAACGATAACGAACTGACCACATATCTGAAAATCTTA
>MG693723
ATGGATTTTTTTAAAAAGGAAATACTTGACTGGAGTATATATTTATTTCTTCATTACATAACACGTCTGTGT---------TCTAATTCTTCCAATTCTTCCACATCTCATATAATACAGGAATATAATCTTGTTCGAAAATATGAGAAAGTGGATAAAACAATAGTTGATTTTTTATCTAGGTGGCCAAATTTATTCCATATTTTAGAATATGGGGAAAATATTCTACATATTTATTTTATAGATGCTGCTAATACGAATATTATGATTTTTTTTCTAGATAGAGTATTAAATATTAATAAGAACCGTGGGTCATTTATACATAATCTCGGGTTATCATCCATTAATATAAAAGAATATGTATATCAATTAGTTAATAATGATCATCTAGATAATAGTATAAGACTAATGCTTGAAAATGGACGTAGAACAAGACATTTTTTGTCTTATATATTGGATACAGTTAATATCTATATAAGTATTTTAATAAATCATAGATTTTATATAGATGCCGAAGACAGTTACGGTTGTACATTATTACATAGATGTATATATAACTATAAGAAATCAGAATCAGAATCATATAATGAATTAATTAAGATATTGTTAAATAATGGATCAGATGTAGATAAAAAAGATACGTACGGAAACACACCGTTTATCCTATTATGTAAACACGATATCGACAACGCGGAATTGTTTGAGATATGTTTAGAGAATGCTAATATAGACTCTGTAGACTTTAATGGATATACACCTCTTCATTATGTCTCATGTCGTAATAAATATGATTTTGTAAAGTTATTAATTTCTAAAGGAGCAAATGTTAATGCACGTAATAGATTCGGAACTACTCCATTTTATTGTGGAATTATACACGGTATCTCGCTTATAAAACTATATTTGGAATCAGACACAGAGTTAGAAATAGATAATGAACATATAGTTCGTCATTTAATAATTTTTGATGCTGTTGAATCTTTAGATTATCTATTGTCCAGAGGAGTTATTGATATTAACTATCGTACTATATACAACGAAACATCTATTTACGACGCTGTCAGTTATAATGCGTATAATACGTTAGTCTATCTATTAAACAGAAATGGTGATTTTGAGACGATTACTACTAGTGGATGTACATGTATTTCGGAAGCAGTCGCGAACAACAACAAAATAATAATGGATATACTATTGTCTAAACGACCATCTTTGAAAATTATGATACCATCTATGATAGCAATTACTAAACATAAACAACATAATGCAGATTTATTGAAAATGTGTATAAAATATACTGCGTGTATGACCGATTATGATACTCTTATAGATGTACAATCGCTACATCAATATAAATGGTATATTTTAAAATGTTTTGATGAAATAGATATCATGAAGAGATGTTATATAAAAAATAAAACTGTATTCCAATTAGTTTTTTGTATCAAAGACATTAATACTTTAATGAGATACGGTAGACATCCTTCTTTCGTGAAATGTAATATTCTCGACGTATACGGAAGTTGTGTACGTAATATCATAGCATCTATTAGATATCGTCAGAGATTAATTAGTCTATTATCCAAGAAGCTGGATGCTGGAGATAAATGGTCGTGTTTTCCTAACGAAATAAAATATAAAATATTGGAAAACTTTAACGATAACGAACTGACCACATATCTGAAAATCTTA
>MT250197
ATGGATTTTTTTAAAAAGGAAATACTTGACTGGAGTATATATTTATTTCTTCATTACATAACACGTCTGTGT---------TCTAATTCTTCCAATTCTTCCACATCTCATATAATACAGGAATATAATCTTGTTCGAAAATATGAGAAAGTGGATAAAACAATAGTTGATTTTTTATCTAGGTGGCCAAATTTATTCCATATTTTAGAATATGGGGAAAATATTCTACATATTTATTTTATAGATGCTGCTAATACGAATATTATGATTTTTTTTCTAGATAGAGTATTAAATATTAATAAGAACCGTGGGTCATTTATACATAATCTCGGGTTATCATCCATTAATATAAAAGAATATGTATATCAATTAGTTAATAATGATCATCTAGATAATAGTATAAGACTAATGCTTGAAAATGGACGTAGAACAAGACATTTTTTGTCTTATATATTGGATACAGTTAATATCTATATAAGTATTTTAATAAATCATAGATTTTATATAGATGCCGAAGACAGTTACGGTTGTACATTATTACATAGATGTATATATAACTATAAGAAATCAGAATCAGAATCATATAATGAATTAATTAAGATATTGTTAAATAATGGATCAGATGTAGATAAAAAAGATACGTACGGAAACACACCGTTTATCCTATTATGTAAACACGATATCGACAACGCGGAATTGTTTGAGATATGTTTAGAGAATGCTAATATAGACTCTGTAGACTTTAATGGATATACACCTCTTCATTATGTCTCATGTCGTAATAAATATGATTTTGTAAAGTTATTAATTTCTAAAGGAGCAAATGTTAATGCACGTAATAGATTCGGAACTACTCCATTTTATTGTGGAATTATACACGGTATCTCGCTTATAAAACTATATTTGGAATCAGACACAGAGTTAGAAATAGATAATGAACATATAGTTCGTCATTTAATAATTTTTGATGCTGTTGAATCTTTAGATTATCTATTGTCCAGAGGAGTTATTGATATTAACTATCGTACTATATACAACGAAACATCTATTTACGACGCTGTCAGTTATAATGCGTATAATACGTTAGTCTATCTATTAAACAGAAATGGTGATTTTGAGACGATTACTACTAGTGGATGTACATGTATTTCGGAAGCAGTCGCGAACAACAACAAAATAATAATGGATATACTATTGTCTAAACGACCATCTTTGAAAATTATGATACCATCTATGATAGCAATTACTAAACATAAACAACATAATGCAGATTTATTGAAAATGTGTATAAAATATACTGCGTGTATGACCGATTATGATACTCTTATAGATGTACAATCGCTACATCAATATAAATGGTATATTTTAAAATGTTTTGATGAAATAGATATCATGAAGAGATGTTATATAAAAAATAAAACTGTATTCCAATTAGTTTTTTGTATCAAAGACATTAATACTTTAATGAGATACGGTAGACATCCTTCTTTCGTGAAATGTAATATTCTTGACGTATACGGAAGTTGTGTACGTAATATCATAGCATCTATTAGATATCGTCAGAGATTAATTAGTCTATTATCCAAGAAGCTGGATGCTGGAGATAAATGGTCGTGTTTTCCTAACGAAATAAAATATAAAATATTGGAAAACTTTAACGATAACGAACTGACCACATATCTGAAAATCTTA
>KP849471
ATGGATTTTTTTAAAAAGGAAATACTTGACTGGAGTATATATTTATTTCTTCATTACATAACACGTCTGTGT---------TCTAATTCTTCCAATTCTTCCACATCTCATATAATACAGGAATATAATCTTGTTCGAAAATACGAGAAAGTGGATAAAACAATAGTTGATTTTTTATCTAGGTGGCCAAATTTATTCCATATTTTAGAATATGGGGAAAATATTCTACATATTTATTTTATAGATGCTGCTAATACGAATATTATGATTTTTTTTCTAGATAGAGTATTAAATATTAATAAGAACCGTGGGTCATTTATACATAATCTCGGGTTATCATCCATTAATATAAAAGAATATGTATATCAATTAGTTAATAATGATCATCTAGATAATAGTATAAGACTAATGCTTGAAAATGGACGTAGAACAAGACATTTTTTGTCTTATATATTGGATACAGTTAATATCTATATAAGTATTTTAATAAATCATAGATTTTATATAGATGCCGAAGACAGTTACGGTTGTACATTATTACATAGATGTATATATAACTATAGGAAATCAGAATCAGAATCATATAATGAATTAATTAAGATATTGTTAAATAATGGATCAGATGTAGATAAAAAAGATACGTACGGAAACACACCGTTTATCCTATTATGTAAACACGATATCGACAACGCGGAATTGTTTGAGATATGTTTAGAGAATGCTAATATAGACTCTGTAGACTTTAATGGATATACACCTCTTCATTATGTCTCATGTCGTAATAAATATGATTTTGTAAAGTTATTAATTTCTAAAGGAGCAAATGTTAATGCACGTAATAGATTCGGAACTACTCCATTTTATTGTGGAATTATACACGGTATCTCGCTTATAAAACTATATTTGGAATCAGACACAGAGTTAGAAATAGATAATGAACATATAGTTCGTCATTTAATAATTTTTGATGCTGTTGAATCTTTAGATTATCTATTGTCCAGAGGAGTTATTGATATTAACTATCGTACTATATACAACGAAACATCTATTTACGACGCTGTCAGTTATAATGCGTATAATACGTTAGTCTATCTATTAAACAGAAATGGTGATTTTGAGACGATTACTACTAGTGGATGTACATGTATTTCGGAAGCAGTCGCGAACAACAACAAAATAATAATGGATATACTATTGTCTAAACGACCATCTTTGAAAATTATGATACCATCTATGATAGCAATTACTAAACATAAACAACATAATGCAGATTTATTGAAAATGTGTATAAAATATACTGCGTGTATGACCGATTATGATACTCTTATAGATGTACAATCGCTACATCAATATAAATGGTATATTTTAAAATGTTTTGATGAAATAGATATCATGAAGAGATGTTATATAAAAAATAAAACTGTATTCCAATTAGTTTTTTGTATCAAAGACATTAATACTTTAATGAGATACGGTAGACATCCTTCTTTCGTGAAATGTAATATTCTCGACGTATACGGAAGTCATGTACGTAATATCATAGCATCTATTAGATATCGTCAGAGATTAATTAGTCTATTATCCAAGAAGCTGGATGCTGGAGATAAATGGTCGTGTTTTCCTAACGAAATAAAATATAAAATATTGGAAAACTTTAACGATAACGAACTGACCACATATCTAAAAATCTTA
>OP331335
ATGGATTTTTTTAAAAAGGAAATACTTGACTGGAGTATATATTTATTTCTTCATTACATAACACGTCTGTGT---------TCTAATTCTTCCAATTCTTCCACATCTCATATAATACAGGAATATAATCTTGTTCGAAAATATGAGAAAGTGGATAAAACAATAGTTGATTTTTTATCTAGGTGGCCAAATTTATTCCATATTTTAGAATATGGGGAAAATATTCTACATATTTATTTTATAGATGCTGCTAATACGAATATTATGATTTTTTTTCTAGATAGAGTATTAAATATTAATAAGAACCGTGGGTCATTTATACATAATCTCGGGTTATCATCCATTAATATAAAAGAATATGTATATCAATTAGTTAATAATGATCATCTAGATAATAGTATAAGACTAATGCTTGAAAATGGACGTAGAACAAGACATTTTTTGTCTTATATATTGGATACAGTTAATATCTATATAAGTATTTTAATAAATCATAGATTTTATATAGATGCCGAAGACAGTTACGGTTGTACATTATTACATAGATGTATATATAACTATAAGAAATCAGAATCAGAATCATATAATGAATTAATTAAGATATTGTTAAATAATGGATCAGATGTAGATAAAAAAGATACGTACGGAAACACACCGTTTATCCTATTATGTAAACACGATATCGACAACGCGGAATTGTTTGAGATATGTTTAGAGAATGCTAATATAGACTCTGTAGACTTTAATGGATATACACCTCTTCATTATGTCTCATGTCGTAATAAATATGATTTTGTAAAGTTATTAATTTCTAAAGGAGCAAATGTTAATGCACGTAATAGATTCGGAACTACTCCATTTTATTGTGGAATTATACACGGTATCTTGCTTATAAAACTATATTTGGAATCAGACACAGAGTTAGAAATAGATAATGAACATATAGTTCGTCATTTAATAATTTTTGATGCTGTTGAATCTTTAGATTATCTATTGTCCAGAGGAGTTATTGATATTAACTATCGTACTATATACAACGAAACATCTATTTACGACGCTGTCAGTTATAATGCGTATAATACGTTAGTCTATCTATTAAACAGAAATGGTGATTTTGAGACGATTACTACTAGTGGATGTACATGTATTTCGGAAGCAGTCGCGAACAACAACAAAATAATAATGGATATACTATTGTCTAAACGACCATCTTTGAAAATTATGATACCATCTATGATAGCAATTACTAAACATAAACAACATAATGCAGATTTATTGAAAATGTGTATAAAATATACTGCGTGTATGACCGATTATGATACTCTTATAGATGTACAATCGCTACATCAATATAAATGGTATATTTTAAAATGTTTTGATGAAATAGATATCATGAAGAGATGTTATATAAAAAATAAAACTGTATTCCAATTAGTTTTTTGTATCAAAGACATTAATACTTTAATGAGATACGGTAGACATCCTTCTTTCGTGAAATGTAATATTCTCGACGTATACGGAAGTTGTGTACGTAATATCATAGCATCTATTAGATATCGTCAGAGATTAATTAGTCTATTATCCAAGAAGCTGGATGCTGGAGATAAATGGTCGTGTTTTCCTAACGAAATAAAATATAAAATATTGGAAAACTTTAACGATAACGAACTGACCACATATCTGAAAATCTTA
>ON674051
ATGGATTTTTTTAAAAAGGAAATACTTGACTGGAGTATATATTTATTTCTTCATTACATAACACGTCTGTGT---------TCTAATTCTTCCAATTCTTCCACATCTCATATAATACAGGAATATAATCTTGTTCGAAAATATGAGAAAGTGGATAAAACAATAGTTGATTTTTTATCTAGGTGGCCAAATTTATTCCATATTTTAGAATATGGGAAAAATATTCTACATATTTATTTTATAGATGCTGCTAATACGAATATTATGATTTTTTTTCTAGATAGAGTATTAAATATTAATAAGAACCGTGGGTCATTTATACATAATCTCGGGTTATCATCCATTAATATAAAAGAATATGTATATCAATTAGTTAATAATGATCATCTAGATAATAGTATAAGACTAATGCTTGAAAATGGACGTAGAACAAGACATTTTTTGTCTTATATATTGGATACAGTTAATATCTATATAAGTATTTTAATAAATCATAGATTTTATATAGATGCCGAAGACAGTTACGGTTGTACATTATTACATAGATGTATATATAACTATAAGAAATCAGAATCAGAATCATATAATGAATTAATTAAGATATTGTTAAATAATGGATCAGATGTAGATAAAAAAGATACGTACGGAAACACACCGTTTATCCTATTATGTAAACACGATATCGACAACGCGGAATTGTTTGAGATATGTTTAGAGAATGCTAATATAGACTCTGTAGACTTTAATGGATATACACCTCTTCATTATGTCTCATGTCGTAATAAATATGATTTTGTAAAGTTATTAATTTCTAAAGGAGCAAATGTTAATGCACGTAATAGATTCGGAACTACTCCATTTTATTGTGGAATTATACACGGTATCTCGCTTATAAAACTATATTTGGAATCAGACACAGAGTTAGAAATAGATAATGAACATATAGTTCGTCATTTAATAATTTTTGATGCTGTTGAATCTTTAGATTATCTATTGTCCAGAGGAGTTATTGATATTAACTATCGTACTATATACAACGAAACATCTATTTACGACGCTGTCAGTTATAATGCGTATAATACGTTAGTCTATCTATTAAACAGAAATGGTGATTTTGAGACGATTACTACTAGTGGATGTACATGTATTTCGGAAGCAGTCGCGAACAACAACAAAATAATAATGGATATACTATTGTCTAAACGACCATCTTTGAAAATTATGATACCATCTATGATAGCAATTACTAAACATAAACAACATAATGCAGATTTATTGAAAATGTGTATAAAATATACTGCGTGTATGACCGATTATGATACTCTTATAGATGTACAATCGCTACATCAATATAAATGGTATATTTTAAAATGTTTTGATGAAATAGATATCATGAAGAGATGTTATATAAAAAATAAAACTGTATTCCAATTAGTTTTTTGTATCAAAGACATTAATACTTTAATGAGATACGGTAGACATCCTTCTTTCGTGAAATGTAATATTCTCGACGTATACGGAAGTTGTGTACGTAATATCATAGCATCTATTAGATATCGTCAGAGATTAATTAGTCTATTATCCAAGAAGCTGGATGCTGGAGATAAATGGTCGTGTTTTCCTAACGAAATAAAATATAAAATATTGGAAAACTTTAACGATAACGAACTGACCACATATCTGAAAATCTTA
>OP328308
ATGGATTTTTTTAAAAAGGAAATACTTGACTGGAGTATATATTTATTTCTTCATTACATAACACGTCTGTGT---------TCTAATTCTTCCAATTCTTCCACATCTCATATAATACAGGAATATAATCTTGTTCGAAAATATGAGAAAGTGGATAAAACAATAGTTGATTTTTTATCTAGGTGGCCAAATTTATTCCATATTTTAGAATATGGGGAAAATATTCTACATATTTATTTTATAGATGCTGCTAATACGAATATTATGATTTTTTTTCTAGATAGAGTATTAAATATTAATAAGAACCGTGGGTCATTTATACATAATCTCGGGTTATCATCCATTAATATAAAAGAATATGTATATCAATTAGTTAATAATGATCATCTAGATAATAGTATAAGACTAATGCTTGAAAATGGACGTAGAACAAGACATTTTTTGTCTTATATATTGGATACAGTTAATATCTATATAAGTATTTTAATAAATCATAGATTTTATATAGATGCCGAAGACAGTTACGGTTGTACATTATTACATAGATGTATATATAACTATAAGAAATCAGAATCAGAATCATATAATGAATTAATTAAGATATTGTTAAATAATGGATCAGATGTAGATAAAAAAGATACGTACGGAAACACACCGTTTATCCTATTATGTAAACACGATATCGACAACGCGGAATTGTTTGAGATATGTTTAGAGAATGCTAATATAGACTCTGTAGACTTTAATGGATATACACCTCTTCATTATGTCTCATGTCGTAATAAATATGATTTTGTAAAGTTATTAATTTCTAAAGGAGCAAATGTTAATGCACGTAATAGATTCGGAACTACTCCATTTTATTGTGGAATTATACACGGTATCTCGCTTATAAAACTATATTTGGAATCAGACACAGAGTTAGAAATAGATAATGAACATATAGTTCGTCATTTAATAATTTTTGATGCTGTTGAATCTTTAGATTATCTATTGTCCAGAGGAGTTATTGATATTAACTATCGTACTATATACAACGAAACATCTATTTACGACGCTGTCAGTTATAATGCGTATAATACGTTAGTCTATCTATTAAACAGAAATGGTGATTTTGAGACGATTACTACTAGTGGATGTACATGTATTTCGGAAGCAGTCGCGAACAACAACAAAATAATAATGGATATACTATTGTCTAAACGACCATCTTTGAAAATTATGATACCATCTATGATAGCAATTACTAAACATAAACAACATAATGCAGATTTATTGAAAATGTGTATAAAATATACTGCGTGTATGACCGATTATGATACTCTTATAGATGTACAATCGCTACATCAATATAAATGGTATATTTTAAAATGTTTTGATGAAATAGATATCATGAAGAGATGTTATATAAAAAATAAAACTGTATTCCAATTAGTTTTTTGTATCAAAGACATTAATACTTTAATGAGATACGGTAGACATCCTTCTTTCGTGAAATGTAATATTCTTGACGTATACGGAAGTTGTGTACGTAATATCATAGCATCTATTAGATATCGTCAGAGATTAATTAGTCTATTATCCAAGAAGCTGGATGCTGGAGATAAATGGTCGTGTTTTCCTAACGAAATAAAATATAAAATATTGGAAAACTTTAACGATAACAAACTGACCACATATCTGAAAATCTTA
>OP310065
ATGGATTTTTTTAAAAAGGAAATACTTGACTGGAGTATATATTTATTTCTTCATTACATAACACGTCTGTGT---------TCTAATTCTTCCAATTCTTCCACATCTCATATAATACAGGAATATAATCTTGTTCGAAAATATGAGAAAGTGGATAAAACAATAGTTGATTTTTTATCTAGGTGGCCAAATTTATTCCATATTTTAGAATATGGGGAAAATATTCTACATATTTATTTTATAGATGCTGCTAATACGAATATTATGATTTTTTTTCTAGATAGAGTATTAAATATTAATAAGAACCGTGGGTCATTTATACATAATCTCGGGTTATCATCCATTAATATAAAAGAATATGTATATCAATTAGTTAATAATGATCATTTAGATAATAGTATAAGACTAATGCTTGAAAATGGACGTAGAACAAGACATTTTTTGTCTTATATATTGGATACAGTTAATATCTATATAAGTATTTTAATAAATCATAGATTTTATATAGATGCCGAAGACAGTTACGGTTGTACATTATTACATAGATGTATATATAACTATAAGAAATCAGAATCAGAATCATATAATGAATTAATTAAGATATTGTTAAATAATGGATCAGATGTAGATAAAAAAGATACGTACGGAAACACACCGTTTATCCTATTATGTAAACACGATATCGACAACGCGGAATTGTTTGAGATATGTTTAGAGAATGCTAATATAGACTCTGTAGACTTTAATGGATATACACCTCTTCATTATGTCTCATGTCGTAATAAATATGATTTTGTAAAGTTATTAATTTCTAAAGGAGCAAATGTTAATGCACGTAATAGATTCGGAACTACTCCATTTTATTGTGGAATTATACACGGTATCTCGCTTATAAAACTATATTTGGAATCAGACACAGAGTTAGAAATAGATAATGAACATATAGTTCGTCATTTAATAATTTTTGATGCTGTTGAATCTTTAGATTATCTATTGTCCAGAGGAGTTATTGATATTAACTATCGTACTATATACAACGAAACATCTATTTACGACGCTGTCAGTTATAATGCGTATAATACGTTAGTCTATCTATTAAACAGAAATGGTGATTTTGAGACGATTACTACTAGTGGATGTACATGTATTTCGGAAGCAGTCGCGAACAACAACAAAATAATAATGGATATACTATTGTCTAAACGACCATCTTTGAAAATTATGATACCATCTATGATAGCAATTACTAAACATAAACAACATAATGCAGATTTATTGAAAATGTGTATAAAATATACTGCGTGTATGACCGATTATGATACTCTTATAGATGTACAATCGCTACATCAATATAAATGGTATATTTTAAAATGTTTTGATGAAATAGATATCATGAAGAGATGTTATATAAAAAATAAAACTGTATTCCAATTAGTTTTTTGTATCAAAGACATTAATACTTTAATGAGATACGGTAGACATCCTTCTTTCGTGAAATGTAATATTCTTGACGTATACGGAAGTTGTGTACGTAATATCATAGCATCTATTAGATATCGTCAGAGATTAATTAGTCTATTATCCAAGAAGCTGGATGCTGGAGATAAATGGTCGTGTTTTCCTAACGAAATAAAATATAAAATATTGGAAAACTTTAACGATAACGAACTGACCACATATCTGAAAATCTTA
>OP303795
ATGGATTTTTTTAAAAAGGAAATACTTGACTGGAGTATATATTTATTTCTTCATTACATAACACGTCTGTGT---------TCTAATTCTTCCAATTCTTCCACATCTCATATAATACAGGAATATAATCTTGTTCGAAAATATGAGAAAGTGGATAAAACAATAGTTGATTTTTTATCTAGGTGGCCAAATTTATTCCATATTTTAGAATATGGGGAAAATATTCTACATATTTATTTTATAGATGCTGCTAATACGAATATTATGATTTTTTTTCTAGATAGAGTATTAAATATTAATAAAAACCGTGGGTCATTTATACATAATCTCGGGTTATCATCCATTAATATAAAAGAATATGTATATCAATTAGTTAATAATGATCATCTAGATAATAGTATAAGACTAATGCTTGAAAATGGACGTAGAACAAGACATTTTTTGTCTTATATATTGGATACAGTTAATATCTATATAAGTATTTTAATAAATCATAGATTTTATATAGATGCCGAAGACAGTTACGGTTGTACATTATTACATAGATGTATATATAACTATAAGAAATCAGAATCAGAATCATATAATGAATTAATTAAGATATTGTTAAATAATGGATCAGATGTAGATAAAAAAGATACGTACGGAAACACACCGTTTATCCTATTATGTAAACACGATATCGACAACGCGGAATTGTTTGAGATATGTTTAGAGAATGCTAATATAGACTCTGTAGACTTTAATGGATATACACCTCTTCATTATGTCTCATGTCGTAATAAATATGATTTTGTAAAGTTATTAATTTCTAAAGGAGCAAATGTTAATGCACGTAATAGATTCGGAACTACTCCATTTTATTGTGGAATTATACACGGTATCTCGCTTATAAAACTATATTTGGAATCAGACACAGAGTTAGAAATAGATAATGAACATATAGTTCGTCATTTAATAATTTTTGATGCTGTTGAATCTTTAGATTATCTATTGTCCAGAGGAGTTATTGATATTAACTATCGTACTATATACAACGAAACATCTATTTACGACGCTGTCAGTTATAATGCGTATAATACGTTAGTCTATCTATTAAACAGAAATGGTGATTTTGAGACGATTACTACTAGTGGATGTACATGTATTTCGGAAGCAGTCGCGAACAACAACAAAATAATAATGGATATACTATTGTCTAAACGACCATCTTTGAAAATTATGATACCATCTATGATAGCAATTACTAAACATAAACAACATAATGCAGATTTATTGAAAATGTGTATAAAATATACTGCGTGTATGACCGATTATGATACTCTTATAGATGTACAATCGCTACATCAATATAAATGGTATATTTTAAAATGTTTTGATGAAATAGATATCATGAAGAGATGTTATATAAAAAATAAAACTGTATTCCAATTAGTTTTTTGTATCAAAGACATTAATACTTTAATGAGATACGGTAGACATCCTTCTTTCGTGAAATGTAATATTCTTGACGTATACGGAAGTTGTGTACGTAATATCATAGCATCTATTAGATATCGTCAGAGATTAATTAGTCTATTATCCAAGAAGCTGGATGCTGGAGATAAATGGTCGTGTTTTCCTAACGAAATAAAATATAAAATATTGGAAAACTTTAACGATAACGAACTGACCACATATCTGAAAATCTTA
>OP257253
ATGGATTTTTTTAAAAAGGAAATACTTGACTGGAGTATATATTTATTTCTTCATTACATAACACGTCTGTGT---------TCTAATTCTTCCAATTCTTCCACATCTCATATAATACAGGAATATAATCTTGTTCGAAAATATGAGAAAGTGGATAAAACAATAGTTGATTTTTTATCTAGGTGGCCAAATTTATTCCATATTTTAGAATATGGGGAAAATATTCTACATATTTATTTTATAGATGCTGCTAATACGAATATTATGATTTTTTTTCTAGATAGAGTATTAAATATTAATAAGAACCGTGGGTCATTTATACATAATCTCGGGTTATCATCCATTAATATAAAAGAATATGTATATCAATTAGTTAATAATGATCATCTAGATAATAGTATAAGACTAATGCTTGAAAATGGACGTAGAACAAGACATTTTTTGTCTTATATATTGGATACAGTTAATATCTATATAAGTATTTTAATAAATCATAGATTTTATATAGATGCCGAAGACAGTTACGGTTGTACATTATTACATAGATGTATATATAACTATAAGAAATCAGAATCAGAATCATATAATGAATTAATTAAGATATTGTTAAATAATGGATCAGATGTAGATAAAAAAGATACGTACGGAAACACACCGTTTATCCTATTATGTAAACACGATATCGACAACGCGGAATTGTTTGAGATATGTTTAGAGAATGCTAATATAGACTCTGTAGACTTTAATGGATATACACCTCTTCATTATGTCTCATGTCGTAATAAATATGATTTTGTAAAGTTATTAATTTCTAAAGGAGCAAATGTTAATGCACGTAATAGATTCGGAACTACTCCATTTTATTGTGGAATTATACACGGTATCTCGCTTATAAAACTATATTTGGAATCAGACACAGAGTTAGAAATAGATAATGAACATATAGTTCGTCATTTAATAATTTTTGATGCTGTTGAATCTTTAGATTATCTATTGTCCAGAGGAGTTATTGATATTAACTATCGTACTATATACAACGAAACATCTATTTACGACGCTGTCAGTTATAATGCGTATAATACGTTAGTCTATCTATTAAACAGAAATGGTGATTTTGAGACGATTACTACTAGTGGATGTACATGTATTTCGGAAGCAGTCGCGAACAACAACAAAATAATAATGGATATACTATTGTCTAAACGACCATCTTTGAAAATTATGATACCATCTATGATAGCAATTACTAAACATAAACAACATAATGCAGATTTATTGAAAATGTGTATAAAATATACTGCGTGTATGACCGATTATGATACTCTTATATATGTACAATCGCTACATCAATATAAATGGTATATTTTAAAATGTTTTGATGAAATAGATATCATGAAGAGATGTTATATAAAAAATAAAACTGTATTCCAATTAGTTTTTTGTATCAAAGACATTAATACTTTAATGAGATACGGTAGACATCCTTCTTTCGTGAAATGTAATATTCTTGACGTATACGGAAGTTGTGTACGTAATATCATAGCATCTATTAGATATCGTCAGAGATTAATTAGTCTATTATCCAAGAAGCTGGATGCTGGAGATAAATGGTCGTGTTTTCCTAACGAAATAAAATATAAAATATTGGAAAACTTTAACGATAACGAACTGACCACATATCTGAAAATCTTA
>OP257252
ATGGATTTTTTTAAAAAGGAAATACTTGACTGGAGTATATATTTATTTCTTCATTACATAACACGTCTGTGT---------TCTAATTCTTCCAATTCTTCCACATCTCATATAATACAGGAATATAATCTTGTTCGAAAATATGAGAAAGTGGATAAAACAATAGTTGATTTTTTATCTAGGTGGCCAAATTTATTCCATATTTTAGAATATGGGGAAAATATTCTACATATTTATTTTATAGATGCTGCTAATACGAATATTATGATTTTTTTTCTAGATAGAGTATTAAATATTAATAAGAACCGTGGGTCATTTATACATAATCTCGGGTTATCATCCATTAATATAAAAGAATATGTATATCAATTAGTTAATAATGATCATCTAGATAATAGTATAAGACTAATGCTTGAAAATGGACGTAGAACAAGACATTTTTTGTCTTATATATTGGATACAGTTAATATCTATATAAGTATTTTAATAAATCATAGATTTTATATAGATGCCGAAGACAGTTACGGTTGTACATTATTACATAGATGTATATATAACTATAAGAAATCAGAATCAGAATCATATAATGAATTAATTAAGATATTGTTAAATAATGGATCAGATGTAGATAAAAAAGATACGTACGGAAACACACCGTTTATCCTATTATGTAAACACGATATCGACAACGCGGAATTGTTTGAGATATGTTTAGAGAATGCTAATATAGACTCTGTAGACTTTAATGGATATACACCTCTTCATTATGTCTCATGTCGTAATAAATATGATTTTGTAAAGTTATTAATTTCTAAAGGAGCAAATGTTAATGCACGTAATAGATTCGGAACTACTCCATTTTATTGTGGAATTATACACGGTATCTCGCTTATAAAACTATATTTGGAATCAGACACAGAGTTAAAAATAGATAATGAACATATAGTTCGTCATTTAATAATTTTTGATGCTGTTGAATCTTTAGATTATCTATTGTCCAGAGGAGTTATTGATATTAACTATCGTACTATATACAACGAAACATCTATTTACGACGCTGTCAGTTATAATGCGTATAATACGTTAGTCTATCTATTAAACAGAAATGGTGATTTTGAGACGATTACTACTAGTGGATGTACATGTATTTCGGAAGCAGTCGCGAACAACAACAAAATAATAATGGATATACTATTGTCTAAACGACCATCTTTGAAAATTATGATACCATCTATGATAGCAATTACTAAACATAAACAACATAATGCAGATTTATTGAAAATGTGTATAAAATATACTGCGTGTATGACCGATTATGATACTCTTATAGATGTACAATCGCTACATCAATATAAATGGTATATTTTAAAATGTTTTGATGAAATAGATATCATGAAGAGATGTTATATAAAAAATAAAACTGTATTCCAATTAGTTTTTTGTATCAAAGACATTAATACTTTAATGAGATACGGTAGACATCCTTCTTTCGTGAAATGTAATATTCTTGACGTATACGGAAGTTGTGTACGTAATATCATAGCATCTATTAGATATCGTCAGAGATTAATTAGTCTATTATCCAAGAAGCTGGATGCTGGAGATAAATGGTCGTGTTTTCCTAACGAAATAAAATATAAAATATTGGAAAACTTTAACGATAACGAACTGACCACATATCTGAAAATCTTA
>OP245357
ATGGATTTTTTTAAAAAGGAAATACTTGACTGGAGTATATATTTATTTCTTCATTACATAACACGTCTGTGT---------TCTAATTCTTCCAATTCTTCCACATCTCATATAATACAGGAATATAATCTTGTTCGAAAATATGAGAAAGTGGATAAAACAATAGTTGATTTTTTATCTAGGTGGCCAAATTTATTCCATATTTTAGAATATGGGGAAAATATTCTACATATTTATTTTATAGATGCTGCTAATACGAATATTATGATTTTTTTTCTAGATAGAGTATTAAATATTAATAAGAACCGTGGGTCATTTATACATAATCTCGGGTTATCATCCATTAATATAAAAGAATATGTATATCAATTAGTTAATAATGATCATCTAAATAATAGTATAAGACTAATGCTTGAAAATGGACGTAGAACAAGACATTTTTTGTCTTATATATTGGATACAGTTAATATCTATATAAGTATTTTAATAAATCATAGATTTTATATAGATGCCGAAGACAGTTACGGTTGTACATTATTACATAGATGTATATATAACTATAAGAAATCAGAATCAGAATCATATAATGAATTAATTAAGATATTGTTAAATAATGGATCAGATGTAGATAAAAAAGATACGTACGGAAACACACCGTTTATCCTATTATGTAAACACGATATCGACAACGCGGAATTGTTTGAGATATGTTTAGAGAATGCTAATATAGACTCTGTAGACTTTAATGGATATACACCTCTTCATTATGTCTCATGTCGTAATAAATATGATTTTGTAAAGTTATTAATTTCTAAAGGAGCAAATGTTAATGCACGTAATAGATTCGGAACTACTCCATTTTATTGTGGAATTATACACGGTATCTCGCTTATAAAACTATATTTGGAATCAGACACAGAGTTAGAAATAGATAATGAACATATAGTTCGTCATTTAATAATTTTTGATGCTGTTGAATCTTTAGATTATCTATTGTCCAGAGGAGTTATTGATATTAACTATCGTACTATATACAACGAAACATCTATTTACGACGCTGTCAGTTATAATGCGTATAATACGTTAGTCTATCTATTAAACAGAAATGGTGATTTTGAGACGATTACTACTAGTGGATGTACATGTATTTCGGAAGCAGTCGCGAACAACAACAAAATAATAATGGATATACTATTGTCTAAACGACCATCTTTGAAAATTATGATACCATCTATGATAGCAATTACTAAACATAAACAACATAATGCAGATTTATTGAAAATGTGTATAAAATATACTGCGTGTATGACCGATTATGATACTCTTATAGATGTACAATCGCTACATCAATATAAATGGTATATTTTAAAATGTTTTGATGAAATAGATATCATGAAGAGATGTTATATAAAAAATAAAACTGTATTCCAATTAGTTTTTTGTATCAAAGACATTAATACTTTAATGAGATACGGTAGACATCCTTCTTTCGTGAAATGTAATATTCTTGACGTATACGGAAGTTGTGTACGTAATATCATAGCATCTATTAGATATCGTCAGAGATTAATTAGTCTATTATCCAAGAAGCTGGATGCTGGAGATAAATGGTCGTGTTTTCCTAACGAAATAAAATATAAAATATTGGAAAACTTTAACGATAACGAACTGACCACATATCTGAAAATCTTA
>OP215221
ATGGATTTTTTTAAAAAGGAAATACTTGACTGGAGTATATATTTATTTCTTCATTACATAACACGTCTGTGT---------TCTAATTCTTCCAATTCTTCCACATCTCATATAATACAGGAATATAATCTTGTTCGAAAATATGAGAAAGTGGATAAAACAATAGTTGATTTTTTATCTAGGTGGCCAAATTTATTCCATATTTTAGAATATGGGGAAAATATTCTACATATTTATTTTATAGATGCTGCTAATACGAATATTATGATTTTTTTTCTAGATAGAGTATTAAATATTAATAAGAACCGTGGGTCATTTATACATAATCTCGGGTTATCATCCATTAATATAAAAGAATATGTATATCAATTAGTTAATAATGATCATCTAGATAATAGTATAAGACTAATGCTTGAAAATGGACGTAGAACAAGACATTTTTTGTCTTATATATTGGATACAGTTAATATCTATATAAGTATTTTAATAAATCATAGATTTTATATAGATGCCGAAGACAGTTACGGTTGTACATTATTACATAGATGTATATATAACTATAAGAAATCAGAATCAGAATCATATAATGAATTAATTAAGATATTGTTAAATAATGGATCAGATGTAGATAAAAAAGATACGTACGGAAACACACCGTTTATCCTATTATGTAAACACGATATCGACAACGCGGAATTGTTTGAGATATGTTTAGAGAATGCTAATATAGACTCTGTAGACTTTAATGGATATACACCTCTTCATTATGTCTCATGTCGTAATAAATATGATTTTGTAAAGTTATTAATTTCTAAAGGAGCAAATGTTAATGCACGTAATAGATTCGGAACTACTCCATTTTATTGTGGAATTATACACGGTATCTCGCTTATAAAACTATATTTGGAATCAGACACAGAGTTAGAAATAGATAATGAACATATAGTTCGTCATTTAATAATTTTTGATGCTGTTGAATCTTTAGATTATCTATTGTCCAGAGGAGTTATTGATATTAACTATCGTACTATATACAACGAAACATCTATTTACGACGCTGTCAGTTATAATGCGTATAATACGTTAGTCTATCTATTAAACAGAAATGGTGATTTTGAGACGATTACTACTAGTGAATGTACATGTATTTCGGAAGCAGTCGCGAACAACAACAAAATAATAATGGATATACTATTGTCTAAACGACCATCTTTGAAAATTATGATACCATCTATGATAGCAATTACTAAACATAAACAACATAATGCAGATTTATTGAAAATGTGTATAAAATATACTGCGTGTATGACCGATTATGATACTCTTATAGATGTACAATCGCTACATCAATATAAATGGTATATTTTAAAATGTTTTGATGAAATAGATATCATGAAGAGATGTTATATAAAAAATAAAACTGTATTCCAATTAGTTTTTTGTATCAAAGACATTAATACTTTAATGAGATACGGTAGACATCCTTCTTTCGTGAAATGTAATATTCTTGACGTATACGGAAGTTGTGTACGTAATATCATAGCATCTATTAGATATCGTCAGAGATTAATTAGTCTATTATCCAAGAAGCTGGATGCTGGAGATAAATGGTCGTGTTTTCCTAACGAAATAAAATATAAAATATTGGAAAACTTTAACGATAACGAACTGACCACATATCTGAAAATCTTA
>OP205096
ATGGATTTTTTTAAAAAGGAAATACTTGACTGGAGTATATATTTATTTCTTCATTACATAACACGTCTGTGT---------TCTAATTCTTCCAATTCTTCCACATCTCATATAATACAGGAATATAATCTTGTTCGAAAATATGAGAAAGTGGATAAAACAATAGTTGATTTTTTATCTAGGTGGCCAAATTTATTCCATATTTTAGAATATGGGGAAAATATTCTACATATTTATTTTATAGATGCTGCTAATACGAATATTATGATTTTTTTTCTAGATAGAGTATTAAATATTAATAAGAACCGTGGGTCATTTATACATAATCTCGGGTTATCATCCATTAATATAAAAGAATATGTATATCAATTAGTTAATAATGATCATCTAGATAATAGTATAAGACTAATGCTTGAAAATGGACGTAGAACAAGACATTTTTTGTCTTATATATTGGATACAGTTAATATCTATATAAGTATTTTAATAAATCATAGATTTTATATAGATGCCGAAGACAGTTACGGTTGTACATTATTACATAGATGTATATATAACTATAAGAAATCAGAATCAGAATCATATAATGAATTAATTAAGATATTGTTAAATAATGGATCAGATGTAGATAAAAAAGATACGTACGGAAACACACCGTTTATCCTATTATGTAAACACGATATCGACAACGCGGAATTGTTTGAGATATGTTTAGAGAATGCTAATATAGACTCTGTAGACTTTAATGGATATACACCTCTTCATTATGTCTTATGTCGTAATAAATATGATTTTGTAAAGTTATTAATTTCTAAAGGAGCAAATGTTAATGCACGTAATAGATTCGGAACTACTCCATTTTATTGTGGAATTATACACGGTATCTCGCTTATAAAACTATATTTGGAATCAGACACAGAGTTAGAAATAGATAATGAACATATAGTTCGTCATTTAATAATTTTTGATGCTGTTGAATCTTTAGATTATCTATTGTCCAGAGGAGTTATTGATATTAACTATCGTACTATATACAACGAAACATCTATTTACGACGCTGTCAGTTATAATGCGTATAATACGTTAGTCTATCTATTAAACAGAAATGGTGATTTTGAGACGATTACTACTAGTGGATGTACATGTATTTCGGAAGCAGTCGCGAACAACAACAAAATAATAATGGATATACTATTGTCTAAACGACCATCTTTGAAAATTATGATACCATCTATGATAGCAATTACTAAACATAAACAACATAATGCAGATTTATTGAAAATGTGTATAAAATATACTGCGTGTATGACCGATTATGATACTCTTATAGATGTACAATCGCTACATCAATATAAATGGTATATTTTAAAATGTTTTGATGAAATAGATATCATGAAGAGATGTTATATAAAAAATAAAACTGTATTCCAATTAGTTTTTTGTATCAAAGACATTAATACTTTAATGAGATACGGTAGACATCCTTCTTTCGTGAAATGTAATATTCTTGACGTATACGGAAGTTGTGTACGTAATATCATAGCATCTATTAGATATCGTCAGAGATTAATTAGTCTATTATCCAAGAAGCTGGATGCTGGAGATAAATGGTCGTGTTTTCCTAACGAAATAAAATATAAAATATTGGAAAACTTTAACGATAACGAACTGACCACATATCTGAAAATCTTA
>OP185717
ATGGATTTTTTTAAAAAGGAAATACTTGACTGGAGTATATATTTATTTCTTCATTACATAACACGTCTGTGT---------TCTAATTCTTCCAATTCTTCCACATCTCATATAATACAGGAATATAATCTTGTTCGAAAATATAAGAAAGTGGATAAAACAATAGTTGATTTTTTATCTAGGTGGCCAAATTTATTCCATATTTTAGAATATGGGGAAAATATTCTACATATTTATTTTATAGATGCTGCTAATACGAATATTATGATTTTTTTTCTAGATAGAGTATTAAATATTAATAAGAACCGTGGGTCATTTATACATAATCTCGGGTTATCATCCATTAATATAAAAGAATATGTATATCAATTAGTTAATAATGATCATCTAGATAATAGTATAAGACTAATGCTTGAAAATGGACGTAGAACAAGACATTTTTTGTCTTATATATTGGATACAGTTAATATCTATATAAGTATTTTAATAAATCATAGATTTTATATAGATGCCGAAGACAGTTACGGTTGTACATTATTACATAGATGTATATATAACTATAAGAAATCAGAATCAGAATCATATAATGAATTAATTAAGATATTGTTAAATAATGGATCAGATGTAGATAAAAAAGATACGTACGGAAACACACCGTTTATCCTATTATGTAAACACGATATCGACAACGCGGAATTGTTTGAGATATGTTTAGAGAATGCTAATATAGACTCTGTAGACTTTAATGGATATACACCTCTTCATTATGTCTCATGTCGTAATAAATATGATTTTGTAAAGTTATTAATTTCTAAAGGAGCAAATGTTAATGCACGTAATAGATTCGGAACTACTCCATTTTATTGTGGAATTATACACGGTATCTCGCTTATAAAACTATATTTGGAATCAGACACAGAGTTAGAAATAGATAATGAACATATAGTTCGTCATTTAATAATTTTTGATGCTGTTGAATCTTTAGATTATCTATTGTCCAGAGGAGTTATTGATATTAACTATCGTACTATATACAACGAAACATCTATTTACGACGCTGTCAGTTATAATGCGTATAATACGTTAGTCTATCTATTAAACAGAAATGGTGATTTTGAGACGATTACTACTAGTGGATGTACATGTATTTCGGAAGCAGTCGCGAACAACAACAAAATAATAATGGATATACTATTGTCTAAACGACCATCTTTGAAAATTATGATACCATCTATGATAGCAATTACTAAACATAAACAACATAATGCAGATTTATTGAAAATGTGTATAAAATATACTGCGTGTATGACCGATTATGATACTCTTATAGATGTACAATCGCTACATCAATATAAATGGTATATTTTAAAATGTTTTGATGAAATAGATATCATGAAGAGATGTTATATAAAAAATAAAACTGTATTCCAATTAGTTTTTTGTATCAAAGACATTAATACTTTAATGAGATACGGTAGACATCCTTCTTTCGTGAAATGTAATATTCTTGACGTATACGGAAGTTGTGTACGTAATATCATAGCATCTATTAGATATCGTCAGAGATTAATTAGTCTATTATCCAAGAAGCTGGATGCTGGAGATAAATGGTCGTGTTTTCCTAACGAAATAAAATATAAAATATTGGAAAACTTTAACGATAACGAACTGACCACATATCTGAAAATCTTA
>OP012849
ATGGATTTTTTTAAAAAGGAAATACTTGACTGGAGTATATATTTATTTCTTCATTACATAACACGTCTGTGT---------TCTAATTCTTCCAATTCTTCCACATCTCATATAATACAGGAATATAATCTTGTTCGAAAATATGAGAAAGTGGATAAAACAATAGTTGATTTTTTATCTAGGTGGCCAAATTTATTCCATATTTTAGAATATGGGGAAAATATTCTACATATTTATTTTATAGATGCTGCTAATACGAATATTATGATTTTTTTTCTAGATAGAGTATTAAATATTAATAAGAACCGTGGGTCATTTATACATAATCTCGGGTTATCATCCATTAATATAAAAGAATATGTATATCAATTAGTTAATAATGATCATCTAGATAATAGTATAAGACTAATGCTTGAAAATGGACGTAGAACAAGACATTTTTTGTCTTATATATTGGATACAGTTAATATCTATATAAGTATTTTAATAAATCATAGATTTTATATAGATGCCGAAGACAGTTACGGTTGTACATTATTACATAGATGTATATATAACTATAAGAAATCAGAATCAGAATCATATAATGAATTAATTAAGATATTGTTAAATAATGGATCAGATGTAGATAAAAAAGATACGTACGGAAACACACCGTTTATCCTATTATGTAAACACGATATCGACAACGCGGAATTGTTTGAGATATGTTTAGAGAATGCTAATATAGACTCTGTAGACTTTAATGGATATACACCTCTTCATTATGTCTCATGTCGTAATAAATATGATTTTGTAAAGTTATTAATTTCTAAAGGAGCAAATGTTAATGCACGTAATAGATTCGGAACTACTCCATTTTATTGTGGAATTATACACGGTATCTCGCTTATAAAACTATATTTGGAATCAGACACAGAGTTAGAAATAGATAATGAACATATAGTTCGTCATTTAATAATTTTTGATGCTGTTGAATCTTTAGATTATCTATTGTCCAGAGGAGTTATTGATATTAACTATCGTACTATATACAACGAAACATCTATTTACGACGCTGTCAGTTATAATGCGTATAATACGTTAGTCTATCTATTAAACAGAAATGGTGATTTTGAGACGATTACTACTAGTGGATGTACATGTATTTCGGAAGCAGTCGCGAACAACAACAAAATAATAATGGATATACTATTGTCTAAACGACCATCTTTGAAAATTATGATACCATCTATGATAGCAATTACTAAACATAAACAACATAATGCAGATTTATTGAAAATGTGTATAAAATATACTGCGTGTATGACCGATTATGATACTCTTATAGATGTACAATCGCTACATCAATATAAATGGTATATTTTAAAATGTTTTGATGAAATAGATATCATGAAGAGATGTTATATAAAAAATAAAACTGTATTCCAATTAGTTTTTTGTATCAAAGACATTAATACTTTAATGAGATACGGTAGACATCCTTCTTTCGTGAAATGTAATATTCTTGACGTATACGGAAGTTGTGTACGTAATATCATAGCATCTATTAGATATCGTCAGAGATTAATTAGTCTATTATCCAAGAAGCTGGATACTGGAGATAAATGGTCGTGTTTTCCTAACGAAATAAAATATAAAATATTGGAAAACTTTAACGATAACGAACTGACCACATATCTGAAAATCTTA
>JX878412
ATGGATTTTTTTAAAAAGGAAATACTTGACTGGAGTATATATTTATTTCTTCATTACATAACACGTCTGTGT---------TCTAATTCTTCCAATTCTTCCACATCTCATATAATACAGGAATATAATCTTGTTCGAAAATACGAGAAAGTGGATAAAACAATAGTTGATTTTTTATCTAGGTGGCCAAATTTATTCCATATTTTAGAATATGGGGAAAATATTCTACATATTTATTTTATAGATGTTGCTAATACGAATATTATGATTTTTTTTCTAGATAGAGTATTAAATATTAATAAGAACCGTGGGTCATTTATACATAATCTCGGGTTATCATCCATTAATATAAAAGAATATGTATATCAATTAGTTAATAATGATCATCTAGATAATAGTATAAGACTAATGCTTGAAAATGGACGTAGAACAAGACATTTTTTGTCTTATATATTGGATACAGTTAATATCTATATAAGTATTTTAATAAATCATAGATTTTATATAGATGCCGAAGACAGTTACGGTTGTACATTATTACATAGATGTATATATAACTATAGGAAATCAGAATCAGAATCATATAATGAATTAATTAAGATATTGTTAAATAATGGATCAGATGTAGATAAAAAAGATACGTACGGAAACACACCGTTTATCCTATTATGTAAACACGATATCGACAACGCGGAATTGTTTGAGATATGTTTAGAGAATGCTAATATAGACTCTGTAGACTTTAATGGATATACACCTCTTCATTATGTCTCATGTCGTAATAAATATGATTTTGTAAAGTTATTAATTTCTAAAGGAGCAAATGTTAATGCACGTAATAGATTCGGAACTACTCCATTTTATTGTGGAATTATACACGGTATCTCGCTTATAAAACTATATTTGGAATCAGACACAGAGTTAGAAATAGATAATGAACATATAGTTCGTCATTTAATAATTTTTGATGCTGTTGAATCTTTAGATTATCTATTGTCCAGAGGAGTTATTGATATTAACTATCGTACTATATACAACGAAACATCTATTTACGACGCTGTCAGTTATAATGCGTATAATACGTTAGTCTATCTATTAAACAGAAATGGTGATTTTGAGACGATTACTACTAGTGGATGTACATGTATTTCGGAAGCAGTCGCGAACAACAACAAAATAATAATGGATATACTATTGTCTAAACGACCATCTTTGAAAATTATGATACCATCTATGATAGCAATTACTAAACATAAACAACATAATGCAGATTTATTGAAAATGTGTATAAAATATACTGCGTGTATGACCGATTATGATACTCTTATAGATGTACAATCGCTACATCAATATAAATGGTATATTTTAAAATGTTTTGATGAAATAGATATCATGAAGAGATGTTATATAAAAAATAAAACTGTATTCCAATTAGTTTTTTGTATCAAAGACATTAATACTTTAATGAGATACGGTAGACATCCTTCTTTCGTGAAATGTAATATTCTCGACGTATACGGAAGTCATGTACGTAATATCATAGCATCTATTAGATATCGTCAGAGATTAATTAGTCTATTATCCAAGAAGCTGGATGCTGGAGATAAATGGTCGTGTTTTCCTAACGAAATAAAATATAAAATATTGGAAAACTTTAACGATAACGAACTGACCACATATCTAAAAATCTTA
>KC257460
ATGGATTTTTTTAAAAAGGAAATACTTGACTGGAGTATATATTTATTTCTTCATTACATAACACGTCTGTGT---------TCTAATTCTTCCAATTCTTCCACATCTCATATAATACAGGAATATAATCTTGTTCGAAAATACGAGAAAGTGGATAAAACAATAGTTGATTTTTTATCTAGGTGGCCAAATTTATTCCATATTTTAGAATATGGGGAAAATATTCTACATATTTATTTTATAGATGCTGCTAATACGAATATTATGATTTTTTTTCTAGATAGAGTATTAAATATTAATAAGAACCGTGGGTCATTTATACATAATCTCGGGTTATCATCCATTAATATAAAAGAATATGTATATCAATTAGTTAATAATGATCATCTAGATAATAGTATAAGACTAATGCTTGAAAATGGACGTAGAACAAGACATTTTTTGTCTTATATATTGGATACAGTTAATATCTATATAAGTATTTTAATAAATCATAGATTTTATATAGATGCCGAAGACAGTTACGGTTGTACATTATTACATAGATGTATATATAACTATAGGAAATCAGAATCAGAATCATATAATGAATTAATTAAGATATTGTTAAATAATGGATCAGATGTAGATAAAAAAGATACGTACGGAAACACACCGTTTATCCTATTATGTAAACACGATATCGACAACGCGGAATTGTTTGAGATATGTTTAGAGAATGCTAATATAGACTCTGTAGACTTTAATGGATATACACCTCTTCATTATGTCTCATGTCGTAATAAATATGATTTTGTAAAGTTATTAATTTCTAAAGGAGCAAATGTTAATGCACGTAATAGATTCGGAACTACTCCATTTTATTGTGGAATTATACACGGTATCTCGCTTATAAAACTATATTTGGAATCAGACACAGAGTTAGAAATAGATAATGAACATATAGTTCGTCATTTAATAATTTTTGATGCTGTTGAATCTTTAGATTATCTATTGTCCAGAGGAGTTATTGATATTAACTATCGTACTATATACAACGAAACATCTATTTACGACGCTGTCAGTTATAATGCGTATAATACGTTAGTCTATCTATTAAACAGAAATGGTGATTTTGAGACGATTACTACTAGTGGATGTACATGTATTTCGGAAGCAGTCGCGAACAACAACAAAATAATAATGGATATACTATTGTCTAAACGACCATCTTTGAAAATTATGATACCATCTATGATAGCAATTACTAAACATAAACAACATAATACAGATTTATTGAAAATGTGTATAAAATATACTGCGTGTATGACCGATTATGATACTCTTATAGATGTACAATCGCTACATCAATATAAATGGTATATTTTAAAATGTTTTGATGAAATAGATATCATGAAGAGATGTTATATAAAAAATAAAACTGTATTCCAATTAGTTTTTTGTATCAAAGACATTAATACTTTAATGAGATACGGTAGACATCCTTCTTTCGTGAAATGTAATATTCTCGACGTATACGGAAGTCATGTACGTAATATCATAGCATCTATTAGATATCGTCAGAGATTAATTAGTCTATTATCCAAGAAGCTGGATGCTGGAGATAAATGGTCGTGTTTTCCTAACGAAATAAAATATAAAATATTGGAAAACTTTAACGATAACGAACTGACCACATATCTAAAAATCTTA
>MN702452
ATGGATTTTTTTAAAAAGGAAATACTTGACTGGAGTATATATTTATTTCTTCATTACATAACACGTCTGTGT---------TCTAATTCTTCCAATTCTTCCACATCTCATATAATACAGGAATATAATCTTGTTCGAAAATACGAGAAAGTGGATAAAACAATAGTTGATTTTTTATCTAGGTGGCCAAATTTATTCCATATTTTAGAATATGGGGAAAATATTCTACATATTTATTTTATAGATGCTGCTAATACGAATATTATGATTTTTTTTCTAGATAGAGTATTAAATATTAATAAGAACCGTGGGTCATTTATACATAATCTCGGGTTATCATCCATTAATATAAAAGAATATGTATATCAATTAGTTAATAATGATCATCTAGATAATAGTATAAGACTAATGCTTGAAAATGGACGTAGAACAAGACATTTTTTGTCTTATATATTGGATACAGTTAATATCTATATAAGTATTTTAATAAATCATAGATTTTATATAGATGCCGAAGACAGTTACGGTTGTACATTATTACATAGATGTATATATAACTATAGGAAATCAGAATCAGAATCATATAATGAATTAATTAAGATATTGTTAAATAATGGATCAGATGTAGATAAAAAAGATACGTACGGAAACACACCGTTTATCCTATTATGTAAACACGATATCGACAACGCGGAATTGTTTGAGATATGTTTAGAGAATGCTAATATAGACTCTGTAGACTTTAATGGATATACACCTCTTCATTATGTCTCATGTCGTAATAAATATGATTTTGTAAAGTTATTAATTTCTAAAGGAGCAAATGTTAATGCACGTAATAGATTTGGAACTACTCCATTTTATTGTGGAATTATACACGGTATCTCGCTTATAAAACTATATTTGGAATCAGACACAGAGTTAGAAATAGATAATGAACATATAGTTCGTCATTTAATAATTTTTGATGCTGTTGAATCTTTAGATTATCTATTGTCCAGAGGAGTTATTGATATTAACTATCGTACTATATACAACGAAACATCTATTTACGACGCTGTCAGTTATAATGCGTATAATACGTTAGTCTATCTATTAAACAGAAATGGTGATTTTGAGACGATTACTACTAGTGGATGTACATGTATTTCGGAAGCAGTCGCGAACAACAACAAAATAATAATGGATATACTATTGTCTAAACGACCATCTTTGAAAATTATGATACCATCTATGATAGCAATTACTAAACATAAACAACATAATGCAGATTTATTGAAAATGTGTATAAAATATACTGCGTGTATGACCGATTATGATACTCTTATAGATGTACAATCGCTACATCAATATAAATGGTATATTTTAAAATGTTTTGATGAAATAGATATCATGAAGAGATGTTATATAAAAAATAAAACTGTATTCCAATTAGTTTTTTGTATCAAAGACATTAATACTTTAATGAGATACGGTAGACATCCTTCTTTCGTGAAATGTAATATTCTCGACGTATACGGAAGTCATGTACGTAATATCATAGCATCTATTAGATATCGTCAGAGATTAATTAGTCTATTATCCAAGAAGCTGGATGCTGGAGATAAATGGTCGTGTTTTCCTAACGAAATAAAATATAAAATATTGGAAAACTTTAACGATAACGAACTGACCACATATCTAAAAATCTTA
>HM172544
ATGGATTTTTTTAAAAAGGAAATACTTGACTGGAGTATATATTTATTTCTTCATTACATAACACGTCTGTGT---------TCTAATTCTTCCAATTCTTCCACATCTCATATAATACAGGAATATAATCTTGTTCGAAAATACGAGAAAGTGGATAAAACAATAGTTGATTTTTTATCTAGGTGGCCAAATTTATTCCATATTTTAGAATATGGGGAAAATATTCTACATATTTATTTTATAGATGCTGCTAATACGAATATTATGATTTTTTTTCTAGATAGAGTATTAAATATTAATAAGAACCGTGGGTCATTTATACATAATCTCGGGTTATCATCCATTAATATAAAAGAATATGTATATCAATTAGTTAATAATGATCATCTAGATAATAGTATAAGACTAATGCTTGAAAATGGACGTAGAACAAGACATTTTTTGTCTTATATATTGGATACAGTTAATATCTATATAAGTATTTTAATAAATCATAGATTTTATATAGATGCCGAAGACAGTTACGGTTGTACATTATTACATAGATGTATATATAACTATAGGAAATCAGAATCAGAATCATATAATGAATTAATTAAGATATTGTTAAATAATGGATCAGATGTAGATAAAAAAGATACGTACGGAAACACACCGTTTATCCTATTATGTAAACACGATATCGACAACGCGGAATTGTTTGAGATATGTTTAGAGAATGCTAATATAGACTCTGTAGACTTTAATGGATATACACCTCTTCATTATGTCTCATGTCGTAATAAATATGATTTTGTAAAGTTATTAATTTCTAAAGGAGTAAATGTTAATGCACGTAATAGATTCGGAACTACTCCATTTTATTGTGGAATTATACACGGTATCTCGCTTATAAAACTATATTTGGAATCAGACACAGAGTTAGAAATAGATAATGAACATATAGTTCGTCATTTAATAATTTTTGATGCTGTTGAATCTTTAGATTATCTATTGTCCAGAGGAGTTATTGATATTAACTATCGTACTATATACAACGAAACATCTATTTACGACGCTGTCAGTTATAATGCGTATAATACGTTAGTCTATCTATTAAACAGAAATGGTGATTTTGAGACGATTACTACTAGTGGATGTACATGTATTTCGGAAGCAGTCGCGAACAACAACAAAATAATAATGGATATACTATTGTCTAAACGACCATCTTTGAAAATTATGATACCATCTATGATAGCAATTACTAAACATAAACAACATAATGCAGATTTATTGAAAATGTGTATAAAATATACTGCGTGTATGACCGATTATGATACTCTTATAGATGTACAATCGCTACATCAATATAAATGGTATATTTTAAAATGTTTTGATGAAATAGATATCATGAAGAGATGTTATATAAAAAATAAAACTGTATTCCAATTAGTTTTTTGTATCAAAGACATTAATACTTTAATGAGATACGGTAGACATCCTTCTTTCGTGAAATGTAATATTCTCGACGTATACGGAAGTCATGTACGTAATATCATAGCATCTATTAGATATCGTCAGAGATTAATTAGTCTATTATCCAAGAAGCTGGATGCTGGAGATAAATGGTCGTGTTTTCCTAACGAAATAAAATATAAAATATTGGAAAACTTTAACGATAACGAACTGACCACATATCTAAAAATCTTA
>OP169338
ATGGATTTTTTTAAAAAGGAAATACTTGACTGGAGTATATATTTATTTCTTCATTACATAACACGTCTGTGT---------TCTAATTCTTCCAATTCTTCCACATCTCATATAATACAGGAATATAATCTTGTTCGAAAATATGAGAAAGTGGATAAAACAATAGTTGATTTTTTATCTAGGTGGCCAAATTTATTCCATATTTTAGAATATGGGGAAAATATTCTACATATTTATTTTATAGATGCTGCTAATACGAATATTATGATTTTTTTTCTAGATAGAGTATTAAATATTAATAAGAACCGTGGGTCATTTATACATAATCTCGGGTTATCATCCATTAATATAAAAGAATATGTATATCAATTAGTTAATAATGATCATCTAGATAATAGTATAAGACTAATGCTTGAAAATGGACGTAGAACAAGACATTTTTTGTCTTATATATTGGATACAGTTAATATCTATATAAGTATTTTAATAAATCATAGATTTTATATAGATGCCGAAGACAGTTACGGTTGTACATTATTACATAGATGTATATATAACTATAAGAAATCAGAATCAGAATCATATAATGAATTAATTAAGATATTGTTAAATAATGGATCAGATGTAGATAAAAAAGATACGTACGGAAACACACCGTTTATCCTATTATGTAAACACGATATCGACAACGCGGAATTGTTTGAGATATGTTTAGAGAATGCTAATATAGACTCTGTAGACTTTAATGGATATACACCTCTTCATTATGTCTCATGTCGTAATAAATATGATTTTGTAAAGTTATTAATTTCTAAAGGAGCAAATGTTAATGCACGTAATAGATTCGGAACTACTCCATTTTATTGTGGAATTATACACGGTATCTCGCTTATAAAACTATATTTGGAATCAGACACAGAGTTAGAAATAGATAATGAACATATAGTTTGTCATTTAATAATTTTTGATGCTGTTGAATCTTTAGATTATCTATTGTCCAGAGGAGTTATTGATATTAACTATCGTACTATATACAACGAAACATCTATTTACGACGCTGTCAGTTATAATGCGTATAATACGTTAGTCTATCTATTAAACAGAAATGGTGATTTTGAGACGATTACTACTAGTGGATGTACATGTATTTCGGAAGCAGTCGCGAACAACAACAAAATAATAATGGATATACTATTGTCTAAACGACCATCTTTGAAAATTATGATACCATCTATGATAGCAATTACTAAACATAAACAACATAATGCAGATTTATTGAAAATGTGTATAAAATATACTGCGTGTATGACCAATTATGATACTCTTATAGATGTACAATCGCTACATCAATATAAATGGTATATTTTAAAATGTTTTGATGAAATAGATATCATGAAGAGATGTTATATAAAAAATAAAACTGTATTCCAATTAGTTTTTTGTATCAAAGACATTAATACTTTAATGAGATACGGTAGACATCCTTCTTTCGTGAAATGTAATATTCTTGACGTATACGGAAGTTGTGTACGTAATATCATAGCATCTATTAGATATCGTCAGAGATTAATTAGTCTATTATCCAAGAAGCTGGATGCTGGAGATAAATGGTCGTGTTTTCCTAACGAAATAAAATATAAAATATTGGAAAACTTTAACGATAACGAACTGACCACATATCTGAAAATCTTA
>DQ011156
ATGGATTTTTTTAAAAAGGAAATACTTGACTGGAGTATATATTTATTTCTTCATTACATAACACGTCTGTGTTCTAATTCTTCCAATTCTTCCAATTCTTCCACATCTCATATAATACAGGAATATAATCTTGTTCGAAAATACGAGAAAGTGGATAAAACAATAGTTGATTTTTTATCTAGGTGGCCAAATTTATTCCATATTTTAGAATATGGGGAAAATATTCTACATATTTATTTTATAGATGCTGCTAATACGAATATTATGATTTTTTTTCTAGATAGAGTATTAAATATTAATAAGAACCGTGGGTCATTTATACATAATCTCGGGTTATCATCCATTAATATAAAAGAATATGTATATCAATTAGTTAATAATGATCATCTAGATAATAGTATAAGACTAATGCTTGAAAATGGACGTAGAACAAGACATTTTTTGTCTTATATATTGGATACAGTTAATATCTATATAAGTATTTTAATAAATCATAGATTTTATATAGATGCCGAAGACAGTTACGGTTGTACATTATTACATAGATGTATATATAACTATAAGAAATCAGAATCAGAATCATATAATGAATTAATTAAGATATTGTTAAATAATGGATCAGATGTAGATAAAAAAGATACGTACGGAAACACACCGTTTATCCTATTATGTAAACACGATATCGACAACGCGGAATTGTTTGAGATATGTTTAGAGAATGCTAATATAGACTCTGTAGACTTTAATGGATATACACCTCTTCATTATGTCTCATGTCGTAATAAATATGATTTTGTAAAGTTATTAATTTCTAAAGGAGCAAATGTTAATGCACGTAATAGATTCGGAACTACTCCATTTTATTGTGGAATTATACACGGTATCTCGCTTATAAAACTATATTTGGAATCAGACACAGAGTTAGAAATAGATAATGAACATATAGTTCGTCATTTAATAATTTTTGATGCTGTTGAATCTTTAGATTATCTATTGTCCAGAGGAGTTATTGATATTAACTATCGTACTATATACAACGAAACATCTATTTACGACGCTGTCAGTTATAATGCGTATAATACGTTAGTCTATCTATTAAACAGAAATGGTGATTTTGAGACGATTACTACTAGTGGATGTACATGTATTTCGGAAGCAGTCGCGAACAACAACAAAATAATAATGGATATACTATTGTCTAAACGACCATCTTTGAAAATTATGATACCATCTATGATAGCAATTACTAAACATAAACAACATAATGCAGATTTATTGAAAATGTGTATAAAATATACTGCGTGTATGACCGATTATGATACTCTTATAGATGTACAATCGCTACATCAATATAAATGGTATATTTTAAAATGTTTTGATGAAATAGATATCATGAAGAGATGTTATATAAAAAATAAAACTGTATTCCAATTAGTTTTTTGTATCAAAGACATTAATACTTTAATGAGATACGGTAGACATCCTTCTTTCGTGAAATGTAATATTCTCGACGTATACGGAAGTCGTGTACGTAATATCATAGCATCTATTAGATATCGTCAGAGATTAATTAGTCTATTATCCAAGAAGCTGGATGCTGGAGATAAATGGTCGTGTTTTCCTAACGAAATAAAATATAAAATATTGGAAAACTTTAACGATAACGAACTGACCACATATCTGAAAATCTTA
>KJ642616
ATGGATTTTTTTAAAAAGGAAATACTTGACTGGAGTATATATTTATTTCTTCATTACATAACACGTCTGTGTTCTAATTCTTCCAATTCTTCCAATTCTTCCACATCTCATATAATACAGGAATATAATCTTGTTCGAAAATACGAGAAAGTGGATAAAACAATAGTTGATTTTTTATCTAGGTGGCCAAATTTATTCCATATTTTAGAATATGGGGAAAATATTCTACATATTTATTTTATAGATGCTGCTAATACGAATATTATGATTTTTTTTCTAGATAGAGTATTAAATATTAATAAGAACCGTGGGTCATTTATACATAATCTCGGGTTATCATCCATTAATATAAAAGAATATGTATATCAATTAGTTAATAATGATCATCTAGATAATAGTATAAGACTAATGCTTGAAAATGGACGTAGAACAAGACATTTTTTGTCTTATATATTGGATACAGTTAATATCTATATAAGTATTTTAATAAATCATAGATTTTATATAGATGCCGAAGACAGTTACGGTTGTACATTATTACATAGATGTATATATAACTATAAGAAATCAGAATCAGAATCATATAATGAATTAATTAAGATATTGTTAAATAATGGATCAGATGTAGATAAAAAAGATACGTACGGAAACACACCGTTTATCCTATTATGTAAACACGATATCGACAACGCGGAATTGTTTGAGATATGTTTAGAGAATGCTAATATAGACTCTGTAGACTTTAATGGATATACACCTCTTCATTATGTCTCATGTCGTAATAAATATGATTTTGTAAAGTTATTAATTTCTAAAGGAGCAAATGTTAATGCACGTAATAGATTCGGAACTACTCCATTTTATTGTGGAATTATACACGGTATCTCGCTTATAAAACTATATTTGGAATCAGACACAGAGTTAGAAATAGATAATGAACATATAGTTCGTCATTTAATAATTTTTGATGCTGTTGAATCTTTAGATTATCTATTGTCCAGAGGAGTTATTGATATTAACTATCGTACTATATACAACGAAACATCTATTTACGACGCTGTCAGTTATAATGCGTATAATACGTTAGTCTATCTATTAAACAGAAATGGTGATTTTGAGACGATTACTACTAGTGGTTGTACATGTATTTCGGAAGCAGTCGCGAACAACAACAAAATAATAATGGATATACTATTGTCTAAACGACCATCTTTGAAAATTATGATACCATCTATGATAGCAATTACTAAACATAAACAACATAATGCAGATTTATTGAAAATGTGTATAAAATATACTGCGTGTATGACCGATTATGATACTCTTATAGATGTACAATCGCTACATCAATATAAATGGTATATTTTAAAATGTTTTGATGAAATAGATATCATGAAGAGATGTTATATAAAAAATAAAACTGTATTCCAATTAGTTTTTTGTATCAAAGACATTAATACTTTAATGAGATACGGTAGACATCCTTCTTTCGTGAAATGTAATATTCTCGATGTATACGGAAGTCGTGTACGTAATATCATAGCATCTATTAGATATCGTCAGAGATTAATTAGTCTATTATCCAAGAAGCTGGATGCTGGAGATAAATGGTCGTGTTTTCCTAACGAAATAAAATATAAAATATTGGAAAACTTTAACGATAACGAACTGACCACATATCTGAAAATCTTA
>KJ642615
ATGGATTTTTTTAAAAAGGAAATACTTGACTGGAGTATATATTTATTTCTTCATTACATAACACGTCTGTGT------------------TCTAATTCTTCCACATCTCATATAATACAGGAATATAATCTTGTTCGAAAATACGAGAAAGTGGATAAAACAATAGTTGATTTTTTATCTAGGTGGCCAAATTTATTCCATATTTTAGAATATGGGGAAAATATTCTACATATTTATTTTATAGATGCTGCTAATACGAATATTATGATTTTTTTTCTAGATAGAGTATTAAATATTAATAAGAACCGTGGGTCATTTATACATAATCTCGGGTTATCATCCATTAATATAAAAGAATATGTATATCAATTAGTTAATAATGATCATCTAGATAATAGTATAAGACTAATGCTTGAAAATGGACGTAGAACAAGACATTTTTTGTCTTATATATTGGATACAGTTAATATCTATATAAGTATTTTAATAAATCATAGATTTTATATAGATGCCGAAGACAGTTACGGTTGTACATTATTACATAGATGTATATATAACTATAAGAAATCAGAATCAGAATCATATAATGAATTAATTAAGATATTGTTAAATAATGGATCAGATGTAGATAAAAAAGATACGTACGGAAACACACCGTTTATCCTATTATGTAAACACGATATCGACAACGCGGAATTGTTTGAGATATGTTTAGAGAATGCTAATATAGACTCTGTAGACTTTAATGGATATACACCTCTTCATTATGTCTCATGTCGTAATAAATATGATTTTGTAAAGTTATTAATTTCTAAAGGAGCAAATGTTAATGCACGTAATAGATTCGGAACTACTCCATTTTATTGTGGAATTATACACGGTATCTCGCTTATAAAACTATATTTGGAATCAGACACAGAGTTAGAAATAGATAATGAACATATAGTTCGTCATTTAATAATTTTTGATGCTGTTGAATCTTTAGATTATCTATTGTCCAGAGGAGTTATTGATATTAACTATCGTACTATATACAACGAAACATCTATTTACGACGCTGTCAGTTATAATGCGTATAATACGTTAGTCTATCTATTAAACAGAAATGGTGATTTTGAGACGATTACTACTAGTGGATGTACATGTATTTCGGAAGCAGTCGCGAACAACAACAAAATAATAATGGATATACTATTGTCTAAACGACCATCTTTGAAAATTATGATACCATCTATGATAGCAATTACTAAACATAAACAACATAATGCAGATTTATTGAAAATGTGTATAAAATATACTGCGTGTATGACCGATTATGATACTCTTATAGATGTACAATCGCTACATCAATATAAATGGTATATTTTAAAATGTTTTGATGAAATAGATATCATGAAGAGATGTTATATAAAAAATAAAACTGTATTCCAATTAGTTTTTTGTATCAAAGACATTAATACTTTAATGAGATACGGTAGACATCCTTCTTTCGTGAAATGTAATATTCTCGACGTATACGGAAGTCGTGTACGTAATATCATAGCATCTATTAGATATCGTCAGAGATTAATTAGTCTATTATCCAAGAAGCTGGATGCTGGAGATAAATGGTCGTGTTTTCCTAACGAAATAAAATATAAAATATTGGAAAACTTTAACGATAACGAACTGACCACATATCTGAAAATCTTA
>OX291435
ATGGATTTTTTTAAAAAGGAAATACTTGACTGGAGTATATATTTATTTCTTCATTACATAACACGTCTGTGT---------TCTAATTCTTCCAATTCTTCCACATCTCATATAATACAGGAATATAATCTTGTTCGAAAATATGAGAAAGTGGATAAAACAATAGTTGATTTTTTATCTAGGTGGCCAAATTTATTCCATATTTTAGAATATGGGGAAAATATTCTACATATTTATTTTATAGATGCTGCTAATACGAATATTATGATTTTTTTTCTAGATAGAGTATTAAATATTAATAAGAACCGTGGGTCATTTATACATAATCTCGGGTTATCATCCATTAATATAAAAGAATATGTATATCAATTAGTTAATAATGATCATCTAGATAATAGTATAAGACTAATGCTTGAAAATGGACGTAGAACAAGACATTTTTTGTCTTATATATTGGATACAGTTAATATCTATATAAGTATTTTAATAAATCATAGATTTTATATAGATGCCGAAGACAGTTACGGTTGTACATTATTACATAGATGTATATATAACTATAAGAAATCAGAATCAGAATCATATAATGAATTAATTAAGATATTGTTAAATAATGGATCAGATGTAGATAAAAAAGATACGTACGGAAACACACCGTTTATCCTATTATGTAAACACGATATCGACAACGCGGAATTGTTTGAGATATGTTTAGAGAATGCTAATATAGACTCTGTAGACTTTAATGGATATACACCTCTTCATTATGTCTCATGTCGTAATAAATATGATTTTGTAAAGTTATTAATTTCTAAAGGAGCAAATGTTAATGCACGTAATAGATTCGGAACTACTCCATTTTATTGTGGAATTATACACGGTATCTCGCTTATAAAACTATATTTGGAATCAGACACAGAGTTAGAAATAGATAATGAACATATAGTTCGTCATTTAATAATTTTTGATGCTGTTGAATCTTTAGATTATCTATTGTCCAGAGGAGTTATTGATATTAACTATCGTACTATATACAACGAAACATCTATTTACGACGCTGTCAGTTATAATGCGTATAATACGTTAGTCTATCTATTAAACAGAAATGGTGATTTTGAGACGATTACTACTAGTGGATGTACATGTATTTCGGAAGCAGTCGCGAACAACAACAAAATAATAATGGATATACTATTGTCTAAACGA---------------------CCATCTATGATAGCAATTACTAAACATAAACAACATAATGCAGATTTATTGAAAATGTGTATAAAATATACTGCGTGTATGACCGATTATGATACTCTTATAGATGTACAATCGCTACATCAATATAAATGGTATATTTTAAAATGTTTTGATGAAATAGATATCATGAAGAGATGTTATATAAAAAATAAAACTGTATTCCAATTAGTTTTTTGTATCAAAGACATTAATACTTTAATGAGATACGGTAGACATCCTTCTTTCGTGAAATGTAATATTCTTGACGTATACGGAAGTTGTGTACGTAATATCATAGCATCTATTAGATATCGTCAGAGATTAATTAGTCTATTATCCAAGAAGCTGGATGCTGGAGATAAATGGTCGTGTTTTCCTAACGAAATAAAATATAAAATATTGGAAAACTTTAACGATAACGAACTGACCACATATCTGAAAATCTTA
>OP270028
ATGGATTTTTTTAAAAAGGAAATACTTGACTGGAGTATATATTTATTTCTTCATTACATAACACGTCTGTGT---------TCTAATTCTTCCAATTCTTCCACATCTCATATAATACAGGAATATAATCTTGTTCGAAAATATGAGAAAGTGGATAAAACAATAGTTGATTTTTTATCTAGGTGGCCAAATTTATTCCATATTTTAGAATATGGGGAAAATATTCTACATATTTATTTTATAGATGCTGCTAATACGAATATTATGATTTTTTTTCTAGATAGAGTATTAAATATTAATAAGAACCGTGGGTCATTTATACATAATCTCGGGTTATCATCCATTAATATAAAGAATTATGTATATCAATTAGTTAATAATGATCATCTAGATAATAGTATAAGACTAATGCTTGAAAATGGACGTAGAACAAGACATTTTTTGTCTTATATATTGGATACAGTTAATATCTATATAAGTATTTTAATAAATCATAGATTTTATATAGATGCCGAAGACAGTTACGGTTGTACATTATTACATAGATGTATATATAACTATAAGAAATCAGAATCAGAATCATATAATGAATTAATTAAGATATTGTTAAATAATGGATCAGATGTAGATAAAAAAGATACGTACGGAAACACACCGTTTATCCTATTATGTAAACACGATATCGACAACGCGGAATTGTTTGAGATATGTTTAGAGAATGCTAATATAGACTCTGTAGACTTTAATGGATATACACCTCTTCATTATGTCTCATGTCGTAATAAATATGATTTTGTAAAGTTATTAATTTCTAAAGGAGCAAATGTTAATGCACGTAATAGATTCGGAACTACTCCATTTTATTGTGGAATTATACACGGTATCTCGCTTATAAAACTATATTTGGAATCAGACACAGAGTTAGAAATAGATAATGAACATATAGTTCGTCATTTAATAATTTTTGATGCTGTTGAATCTTTAGATTATCTATTGTCCAGAGGAGTTATTGATATTAACTATCGTACTATATACAACGAAACATCTATTTACGACGCTGTCAGTTATAATGCGTATAATACGTTAGTCTATCTATTAAACAGAAATGGTGATTTTGAGACGATTACTACTAGTGGATGTACATGTATTTCGGAAGCAGTCGCGAACAACAACAAAATAATAATGGATATACTATTGTCTAAACGACCATCTTTGAAAATTATGATACCATCTATGATAGCAATTACTAAACATAAACAACATAATGCAGATTTATTGAAAATGTGTATAAAATATACTGCGTGTATGACCGATTATGATACTCTTATAGATGTACAATCGCTACATCAATATAAATGGTATATTTTAAAATGTTTTGATGAAATAGATATCATGAAGAGATGTTATATAAAAAATAAAACTGTATTCCAATTAGTTTTTTGTATCAAAGACATTAATACTTTAATGAGATACGGTAGACATCCTTCTTTCGTGAAATGTAATATTCTTGACGTATACGGAAGTTGTGTACGTAATATCATAGCATCTATTAGATATCGTCAGAGATTAATTAGTCTATTATCCAAGAAGCTGGATGCTGGAGATAAATGGTCGTGTTTTCCTAACGAAATAAAATATAAAATATTGGAAAACTTTAACGATAACGAACTGACCACATATCTGAAAATCTTA
>ON803417
ATGGATTTTTTTAAAAAGGAAATACTTGACTGGAGTATATATTTATTTCTTCATTACATAACACGTCTGTGT---------TCTAATTCTTCCAATTCTTCCACATCTCATATAATACAGGAATATAATCTTGTTCGAAAATATGAGAAAGTGGATAAAACAATAGTTGATTTTTTATCTAGGTGGCCAAATTTATTCCATATTTTAGAATATGGGGAAAATATTCTACATATTTATTTTATAGATGCTGCTAATACGAATATTATGATTTTTTTTCTAGATAGAGTATTAAATATTAATAAGAACCGTGGGTCATTTATACATAATCTCGGGTTATCATCCATTAATATTAAAGAATATGTATATCAATTAGTTAATAATGATCATCTAGATAATAGTATAAGACTAATGCTTGAAAATGGACGTAGAACAAGACATTTTTTGTCTTATATATTGGATACAGTTAATATCTATATAAGTATTTTAATAAATCATAGATTTTATATAGATGCCGAAGACAGTTACGGTTGTACATTATTACATAGATGTATATATAACTATAAGAAATCAGAATCAGAATCATATAATGAATTAATTAAGATATTGTTAAATAATGGATCAGATGTAGATAAAAAAGATACGTACGGAAACACACCGTTTATCCTATTATGTAAACACGATATCGACAACGCGGAATTGTTTGAGATATGTTTAGAGAATGCTAATATAGACTCTGTAGACTTTAATGGATATACACCTCTTCATTATGTCTCATGTCGTAATAAATATGATTTTGTAAAGTTATTAATTTCTAAAGGAGCAAATGTTAATGCACGTAATAGATTCGGAACTACTCCATTTTATTGTGGAATTATACACGGTATCTCGCTTATAAAACTATATTTGGAATCAGACACAGAGTTAGAAATAGATAATGAACATATAGTTCGTCATTTAATAATTTTTGATGCTGTTGAATCTTTAGATTATCTATTGTCCAGAGGAGTTATTGATATTAACTATCGTACTATATACAACGAAACATCTATTTACGACGCTGTCAGTTATAATGCGTATAATACGTTAGTCTATCTATTAAACAGAAATGGTGATTTTGAGACGATTACTACTAGTGGATGTACATGTATTTCGGAAGCAGTCGCGAACAACAACAAAATAATAATGGATATACTATTGTCTAAACGACCATCTTTGAAAATTATGATACCATCTATGATAGCAATTACTAAACATAAACAACATAATGCAGATTTATTGAAAATGTGTATAAAATATACTGCGTGTATGACCGATTATGATACTCTTATAGATGTACAATCGCTACATCAATATAAATGGTATATTTTAAAATGTTTTGATGAAATAGATATCATGAAGAGATGTTATATAAAAAATAAAACTGTATTCCAATTAGTTTTTTGTATCAAAGACATTAATACTTTAATGAGATACGGTAGACATCCTTCTTTCGTGAAATGTAATATTCTTGACGTATACGGAAGTTGTGTACGTAATATCATAGCATCTATTAGATATCGTCAGAGATTAATTAGTCTATTATCCAAGAAGCTGGATGCTGGAGATAAATGGTCGTGTTTTCCTAACGAAATAAAATATAAAATATTGGAAAACTTTAACGATAACGAACTGACCACATATCTGAAAATCTTA
