# Supplementary material for: Evolutionary dissection of monkeypox virus: Positive Darwinian selection drives the adaptation of virus–host interaction proteins
Source: Front Cell Infect Microbiol. 2023 Jan 13;12:1083234. doi: 10.3389/fcimb.2022.1083234 (PMC9880225; doi:10.3389/fcimb.2022.1083234)
Supplement: Supplementary file 1 [file DataSheet_1.zip › Dataset_MPXV_coding_gene_allleles/MPXVgp167.fas]

>MT903346
ATGAAAACGATTTCCGTTGTTACGTTGTTATGCGTACTACCTGCTGTTGTTTATTCAACATGTACTGTACCCACTATGAATAACGCTAAATTAACGTCTACCGAAACATCGTTTAATGATAAACAGAAAGTTACGTTTACATGTGATTCAGGATATCATTCTTTGGATCCAAATGCTGTCTGCGAAACAGATAAATGGAAATACGAAAATCCATGCAAGAAAATGTGCACAGTTTCTGATTATGTCTCTGAACTATATGATAAGCCATTATACGAAGTGAATTCCACCATGACACTAAGTTGCAACGGTGAAACAAAATATTTTCGTTGTGAAGAAAAAAATGGAAATACTTCTTGGAATGATACTGTCACGTGTCCTAATGCGGAATGTCAACCTCTTCAATTAGAACACGGATCGTGTCAACCAGTTAAAGAAAAATACTCATTTGGGGAATATATGACTATCAACTGTGATGTTGGATATGAGGTTATTGGTGTTTCGTATATAAGTTGTACTGCTAATTCTTGGAATGTTATTCCATCATGTCAACAAAAATGTGATATACCGTCCCTATCTAATGGATTAATTTCCGGATCTACATTTTCTATCGGTGGCGTTATACATCTTAGTTGTAAAAGTGGTTTTACACTAACGGGGTCTCCATCATCCACATGTATCGACGGTAAATGGAATCCCATACTCCCAACATGTGTACGATCTAACGAAGAATTTGATCCAGTGGATGATGGTCCCGACGATGAGACAGATCTGAGCAAACTCTCGAAAGACGTTGTACAATATGAACAAGAAATAGAATCGTTAGAAGCAACTTATCATATAATCATAATGGCGTTGACAATTATGGGTGTCATATTTCTAATCTCCATTATAGTATTAGTTTGTTCCTGTGACAAAAATAATGACCAATATAAGTTCCATAAATTGCTACCG
>KP849470
ATGAAAACGATTTCCGTTGTTACGTTGTTATGCGTACTACCTGCTGTTGTTTATTCAACATGTACTGTACCCACTATGAATAACGCTAAATTAACGTCTACCGAAACATCGTTTAATGATAAACAGAAAGTTACGTTTACATGTGATTCAGGATATCATTCTTTGGATCCAAATGCTGTCTGCGAAACAGATAAATGGAAATACGAAAATCCATGCAAGAAAATGTGCACAGTTTCTGATTATGTCTCTGAACTATATGATAAGCCATTATACGAAGTGAATTCCACCATGACACTAAGTTGCAACGGTGAAACAAAATATTTTCGTTGTGAAGAAAAAAATGGAAATACTTCTTGGAATGATACTGTCACGTGTCCTAATGCGGAATGTCAACCTCTTCAATTAGAACACGGATCGTGTCAACCAGTTAAAGAAAAATACTCATTTGGGGAATATATGACTATCAACTGTGATGTTGGATATGAGGTTATTGGTGTTTCGTATATAAGTTGTACGGCTAATTCTTGGAATGTTATTCCATCATGTCAACAAAAATGTGATATACCGTCCCTATCTAATGGATTAATTTCCGGATCTACATTTTCTATCGGTGGCGTTATACATCTTAGTTGTAAAAGTGGTTTTACACTAACGGGGTCTCCATCATCCACATGTATCGACGGTAAATGGAATCCCATACTCCCAACATGTGTACGATCTAACGAAGAATTTGATCCAGTGGATGATGGTCCCGACGATGAGACAGATCTGAGCAAACTCTCGAAAGACGTTGTACAATATGAACAAGAAATAGAATCGTTAGAAGCAACTTATCATATAATCATAATGGCGTTGACAATTATGGGTGTCATATTTCTAATCTCCATTATAGTATTAGTTTGTTCCTGTGACAAAAATAATGACCAATATAAGTTCCATAAATTGCTACCG
>MT250197
ATGAAAACGATTTCCGTTGTTACGTTGTTATGCGTACTACCTGCTGTTGTTTATTCAACATGTACTGTACCCACTATGAATAACGCTAAATTAACGTCTACCGAAACATCGTTTAATGATAAACAGAAAGTTACGTTTACATGTGATTCAGGATATCATTCTTTGGATCCAAATGCTGTCTGTGAAACAGATAAATGGAAATACGAAAATCCATGCAAGAAAATGTGCACAGTTTCTGATTATGTCTCTGAACTATATGATAAGCCATTATACGAAGTGAATTCCACCATGACACTAAGTTGCAACGGTGAAACAAAATATTTTCGTTGTGAAGAAAAAAATGGAAATACTTCTTGGAATGATACTGTCACGTGTCCTAATGCGGAATGTCAACCTCTTCAATTAGAACACGGATCGTGTCAACCAGTTAAAGAAAAATACTCATTTGGGGAATATATGACTATCAACTGTGATGTTGGATATGAGGTTATTGGTGTTTCGTATATAAGTTGTACGGCTAATTCTTGGAATGTTATTCCATCATGTCAACAAAAATGTGATATACCGTCCCTATCTAATGGATTAATTTCCGGATCTACATTTTCTATCGGTGGCGTTATACATCTTAGTTGTAAAAGTGGTTTTACACTAACGGGGTCTCCATCATCCACATGTATCGACGGTAAATGGAATCCCATACTCCCAACATGTGTACGATCTAACGAAGAATTTGATCCAGTGGATGATGGTCCCGACGATGAGACAGATCTGAGCAAACTCTCGAAAGACGTTGTACAATATGAACAAGAAATAGAATCGTTAGAAGCAACTTATCATATAATCATAATGGCGTTGACAATTATGGGTGTCATATTTCTAATCTCCATTATAGTATTAGTTTGTTCCTGTGACAAAAATAATGACCAATATAAGTTCCATAAATTGCTACCG
>AY741551
ATGAAAACGATTTCCGTTGTTACGTTGTTATGCGTACTACCTGCTGTTGTTTATTCAACATGTACTGTACCCACTATGAATAACGCTAAATTAACGTCTACCGAAACATCGTTTAATGATAAACAGAAAGTTACGTTTACATGTGATTCAGGATATCATTCTTTGGATCCAAATGCTGTCTGCGAAACAGATAAATGGAAATACGAAAATCCATGCAAGAAAATGTGCACAGTTTCTGATTATGTCTCTGAACTATATGATAAGCCATTATACGAAGTGAATTCCACCATGACACTAAGTTGCAACGGTGAAACAAAATATTTTCGTTGTGAAGAAAAAAATGGAAATACTTCTTGGAATGATACTGTCACGTGTCCTAATGCGGAATGTCAACCTCTTCAATTAGAACACGGATCGTGTCAACCAGTTAAAGAAAAATACTCATTTGGGGAATATATGACTATCAACTGTGATGTTGGATATGAGGTTATTGGTGTTTCGTATATAAGTTGTACGGCTAATTCTTGGAATGTTATTCCATCATGTCAACAAAAATGTGATATACCGTCCCTATCTAATGGATTAATTTCCGGATCTACATTTTCTATCGGTGGCGTTATACATCTTAGTTGTAAAAATGGTTTTACACTAACGGGGTCTCCATCATCCACATGTATCGACGGTAAATGGAATCCCATACTCCCAACATGTGTACGATCTAACGAAGAATTTGATCCAGTGGATGATGGTCCCGACGATGAGACAGATCTGAGCAAACTCTCGAAAGACGTTGTACAATATGAACAAGAAATAGAATCGTTAGAAGCAACTTATCATATAATCATAATGGCGTTGACAATTATGGGTGTCATATTTCTAATCTCCATTATAGTATTAGTTTGTTCCTGTGACAAAAATAATGACCAATATAAGTTCCATAAATTGCTACCG
>KP849471
ATGAAAACGATTTCCGTTGTTACGTTGTTATGCGTACTACCTGCTGTTGTTTATTCAACATGTACTGTACCCACTATGAATAACGCTAAATTAACGTCTACCGAAACATCGTTTAATGATAAACAGAAAGTTACGTTTACATGTGATTCAGGATATCATTCTTTGGATCCAAATGCTGTCTGCGAAACAGATAAATGGAAATACGAAAATCCATGCAAGAAAATGTGCACAGTTTCTGATTATGTCTCTGAACTATATGATAAGCCATTATACGAAGTGAATTCCACCATGACACTAAGTTGCAACGGTGAAACAAAATATTTTCGTTGTGAAGAAAAAAATGGAAATACTTCTTGGAATGATACTGTCACGTGTCCTAATGCGGAATGTCAACCTCTTCAATTAGAACACGGATCGTGTCAACCAGTTAAAGAAAAATACTCATTTGGGGAATATATGACTATCAACTGTGATGTTGGATATGAGGTTATTGGTGTTTCGTATATAAGTTGTACGGCTAATTCTTGGAATGTTATTCCATCATGTCAACAAAAATGTGATATACCGTCTCTATCTAATGGATTAATTTCCGGATCTACATTTTCTATCGGTGGCGTTATACATCTTAGTTGTAAAAGTGGTTTTACACTAACGGGGTCTCCATCATCCACATGTATCGACGGTAAATGGAATCCCATACTCCCAACATGTGTACGATCTAACGAAGAATTTGATCCAGTGGATGATGGTCCCGACGATGAGACAGATCTGAGCAAACTCTCGAAAGACGTTGTACAATATGAACAAGAAATAGAATCGTTAGAAGCAACTTATCATATAATCATAATGGCGTTGACAATTATGGGTGTCATATTTCTAATCTCTATTATAGTATTAGTTTGTTCCTGTGACAAAAATAATGACCAATATAAGTTCCATAAATTGCTACCG
>OP381203
ATGAAAACGATTTCCGTTGTTACGTTGTTATGCGTACTACCTGCTGTTGTTTATTCAACATGTACTGTACCCACTATGAATAACGCTAAATTAACGTCTACCGAAACATCGTTTAATGATAAACAGAAAGTTACGTTTACATGTGATTCAGGATATCATTCTTTGGATCCAAATGCTGTCTGTGAAACAGATAAATGGAAATACGAAAATCCATGCAAGAAAATGTGCACAGTTTCTGATTATGTCTCTGAACTATATGATAAGCCATTATACGAAGTGAATTCCACCATGACACTAAGTTGCAACGGTGAAACAAAATATTTTCGTTGTGAAGAAAAAAATGGAAATACTTCTTGGAATGATACTGTCACGTGTCCTAATGCGGAATGTCAACCTCTTCAATTAGAACACGGATCGTGTCAACCAGTTAAAGAAAAATACTCATTTGGGGAATATATGACTATCAACTGTGATGTTGGATATGAGGTTATTGGTGTTTCGTATATAAGTTGTACGGCTAATTCTTGGAATGTTATTCCATCATGTCAACAAAAATGTGATATACCGTCCCTATCTAATGGATTAATTTCCGGATCTACATTTTCTATTGGTGGCGTTATACATCTTAGTTGTAAAAGTGGTTTTACACTAACGGGGTCTCCATCATCCACATGTATCGACGGTAAATGGAATCCCATACTCCCAACATGTGTACGATCTAACGAAGAATTTGATCCAGTGGATGATGGTCCCGACGATGAGACAGATCTGAGCAAACTCTCGAAAGACGTTGTACAATATGAACAAGAAATAGAATCGTTAGAAGCAACTTATCATATAATCATAATGGCGTTGACAATTATGGGTGTCATATTTCTAATCTCCATTATAGTATTAGTTTGTTCCTGTGACAAAAATAATGACCAATATAAGTTCCATAAATTGCTACCG
>OP413718
ATGAAAACAATTTCCGTTGTTACGTTGTTATGCGTACTACCTGCTGTTGTTTATTCAACATGTACTGTACCCACTATGAATAACGCTAAATTAACGTCTACCGAAACATCGTTTAATGATAAACAGAAAGTTACGTTTACATGTGATTCAGGATATCATTCTTTGGATCCAAATGCTGTCTGTGAAACAGATAAATGGAAATACGAAAATCCATGCAAGAAAATGTGCACAGTTTCTGATTATGTCTCTGAACTATATGATAAGCCATTATACGAAGTGAATTCCACCATGACACTAAGTTGCAACGGTGAAACAAAATATTTTCGTTGTGAAGAAAAAAATGGAAATACTTCTTGGAATGATACTGTCACGTGTCCTAATGCGGAATGTCAACCTCTTCAATTAGAACACGGATCGTGTCAACCAGTTAAAGAAAAATACTCATTTGGGGAATATATGACTATCAACTGTGATGTTGGATATGAGGTTATTGGTGTTTCGTATATAAGTTGTACGGCTAATTCTTGGAATGTTATTCCATCATGTCAACAAAAATGTGATATACCGTCCCTATCTAATGGATTAATTTCCGGATCTACATTTTCTATCGGTGGCGTTATACATCTTAGTTGTAAAAGTGGTTTTACACTAACGGGGTCTCCATCATCCACATGTATCGACGGTAAATGGAATCCCATACTCCCAACATGTGTACGATCTAACGAAGAATTTGATCCAGTGGATGATGGTCCCGACGATGAGACAGATCTGAGCAAACTCTCGAAAGACGTTGTACAATATGAACAAGAAATAGAATCGTTAGAAGCAACTTATCATATAATCATAATGGCGTTGACAATTATGGGTGTCATATTTCTAATCTCCATTATAGTATTAGTTTGTTCCTGTGACAAAAATAATGACCAATATAAGTTCCATAAATTGCTACCG
>OP351284
ATGAAAACGATTTCCGTTGTTACGTTGTTATGCGTACTACCTGCTGTTGTTTATTCAACATGTACTGTACCCACTATGAATAACGCTAAATTAACGTCTACCGAAACATCGTTTAATGATAAACAGAAAGTTACGTTTACATGTGATTCAGGATATCATTCTTTGGATCCAAATGCTGTCTGTGAAACAGATAAATGGAAATACAAAAATCCATGCAAGAAAATGTGCACAGTTTCTGATTATGTCTCTGAACTATATGATAAGCCATTATACGAAGTGAATTCCACCATGACACTAAGTTGCAACGGTGAAACAAAATATTTTCGTTGTGAAGAAAAAAATGGAAATACTTCTTGGAATGATACTGTCACGTGTCCTAATGCGGAATGTCAACCTCTTCAATTAGAACACGGATCGTGTCAACCAGTTAAAGAAAAATACTCATTTGGGGAATATATGACTATCAACTGTGATGTTGGATATGAGGTTATTGGTGTTTCGTATATAAGTTGTACGGCTAATTCTTGGAATGTTATTCCATCATGTCAACAAAAATGTGATATACCGTCCCTATCTAATGGATTAATTTCCGGATCTACATTTTCTATCGGTGGCGTTATACATCTTAGTTGTAAAAGTGGTTTTACACTAACGGGGTCTCCATCATCCACATGTATCGACGGTAAATGGAATCCCATACTCCCAACATGTGTACGATCTAACGAAGAATTTGATCCAGTGGATGATGGTCCCGACGATGAGACAGATCTGAGCAAACTCTCGAAAGACGTTGTACAATATGAACAAGAAATAGAATCGTTAGAAGCAACTTATCATATAATCATAATGGCGTTGACAATTATGGGTGTCATATTTCTAATCTCCATTATAGTATTAGTTTGTTCCTGTGACAAAAATAATGACCAATATAAGTTCCATAAATTGCTACCG
>OP331336
ATGAAAACGATTTCCGTTGTTACGTTGTTATGCGTACTACCTGCTGTTGTTTATTCAACATGTACTGTACCCACTATGAATAACGCTAAATTAACGTCTACCGAAACATCGTTTAATGATAAACAGAAAGTTACGTTTACATGTGATTCAGGATATCATTCTTTGGATCCAAATGCTGTCTGTGAAACAGATAAATGGAAATACGAAAATCCATGCAAGAAAATGTGCACAGTTTCTGATTATGTCTCTGAACTATATGATAAGCCATTATACGAAGTGAATTCCACCATGACACTAAGTTGCAACGGTGAAACAAAATATTTTCGTTGTGAAGAAAAAAATGGAAATACTTCTTGGAATGATACTGTCACGTGTCCTAATGCGGAATGTCAACCTCTTCAATTAGAACACGGATCGTGTCAACCAGTTAAAGAAAAATACTCATTTGGGGAATATATGACTATCAACTGTGATGTTGGATATGAGGTTATTGGTGTTTCGTATATAAGTTGTACGGCTAATTCTTGGAATGTTATTCCATCATGTCAACAAAAATGTGATATACCGTCCCTATCTAATGGATTAATTTCCGGATCTACATTTTCTATCGGTGGCGTTATACATCTTAGTTGTAAAAGTGGTTTTACACTAACGGGGTCTTCATCATCCACATGTATCGACGGTAAATGGAATCCCATACTCCCAACATGTGTACGATCTAACGAAGAATTTGATCCAGTGGATGATGGTCCCGACGATGAGACAGATCTGAGCAAACTCTCGAAAGACGTTGTACAATATGAACAAGAAATAGAATCGTTAGAAGCAACTTATCATATAATCATAATGGCGTTGACAATTATGGGTGTCATATTTCTAATCTCCATTATAGTATTAGTTTGTTCCTGTGACAAAAATAATGACCAATATAAGTTCCATAAATTGCTACCG
>OP324518
ATGAAAACGATTTCCGTTGTTACGTTGTTATGCGTACTACCTGCTGTTGTTTATTCAACATGTACTGTACCCACTATGAATAACGCTAAATTAACGTCTACCGAAACATCGTTTAATGATAAACAGAAAGTTACGTTTACATGTGATTCAGGATATCATTCTTTGGATCCAAATGCTGTCTGTGAAACAGATAAATGGAAATACGAAAATCCATGCAAGAAAATGTGCACAGTTTCTGATTATGTCTCTGAACTATATGATAAGCCATTATACGAAGTGAATTCCACCATGACACTAAGTTGCAACGGTGAAACAAAATATTTTCGTTGTGAAGAAAAAAATGGAAATACTTCTTGGAATGATACTGTCACGTGTCCTAATGCGGAATGTCAACCTCTTCAATTAGAACACGGATCGTGTCAACCAGTTAAAGAAAAATACTCATTTGGGGAATATATGACTATCAACTGTGATGTTGGATATGAGGTTATTGGTGTTTCGTATATAAGTTGTACGGCTAATTCTTGGAATGTTATTCCATCATGTCAACAAAAATGTGATATACCGTCCCTATCTAATGGATTAATTTCCGGATCTACATTTTCTATCGGTGGCGTTATACATCTTAGTTGTAAAAGTGGTTTTACACTAACGGGGTCTCCATCATCCACATGTATCGACGGTAAATGGAATCCCATACTCCCAACATGTGTACGATCTAACGAAGAATTTGATCCAGTGGATGATGGTCCCGACGATGAGACAGATCTAAGCAAACTCTCGAAAGACGTTGTACAATATGAACAAGAAATAGAATCGTTAGAAGCAACTTATCATATAATCATAATGGCGTTGACAATTATGGGTGTCATATTTCTAATCTCCATTATAGTATTAGTTTGTTCCTGTGACAAAAATAATGACCAATATAAGTTCCATAAATTGCTACCG
>OP324469
ATGAAAACGATTTCCGTTGTTACGTTGTTATGCGTACTACCTGCTGTTGTTTATTCAACATGTACTGTACCCACTATGAATAACGCTAAATTAACGTCTACCGAAACATCGTTTAATGATAAACAGAAAGTTACGTTTACATGTGATTCAGGATATTATTCTTTGGATCCAAATGCTGTCTGTGAAACAGATAAATGGAAATACGAAAATCCATGCAAGAAAATGTGCACAGTTTCTGATTATGTCTCTGAACTATATGATAAGCCATTATACGAAGTGAATTCCACCATGACACTAAGTTGCAACGGTGAAACAAAATATTTTCGTTGTGAAGAAAAAAATGGAAATACTTCTTGGAATGATACTGTCACGTGTCCTAATGCGGAATGTCAACCTCTTCAATTAGAACACGGATCGTGTCAACCAGTTAAAGAAAAATACTCATTTGGGGAATATATGACTATCAACTGTGATGTTGGATATGAGGTTATTGGTGTTTCGTATATAAGTTGTACGGCTAATTCTTGGAATGTTATTCCATCATGTCAACAAAAATGTGATATACCGTCCCTATCTAATGGATTAATTTCCGGATCTACATTTTCTATCGGTGGCGTTATACATCTTAGTTGTAAAAGTGGTTTTACACTAACGGGGTCTCCATCATCCACATGTATCGACGGTAAATGGAATCCCATACTCCCAACATGTGTACGATCTAACGAAGAATTTGATCCAGTGGATGATGGTCCCGACGATGAGACAGATCTGAGCAAACTCTCGAAAGACGTTGTACAATATGAACAAGAAATAGAATCGTTAGAAGCAACTTATCATATAATCATAATGGCGTTGACAATTATGGGTGTCATATTTCTAATCTCCATTATAGTATTAGTTTGTTCCTGTGACAAAAATAATGACCAATATAAGTTCCATAAATTGCTACCG
>OP205113
ATGAAAACGATTTCCGTTGTTACGTTGTTATGCGTACTACCTGCTGTTGTTTATTCAACATGTACTGTACCCACTATGAATAACGCTAAATTAACGTCTACCGAAACATCGTTTAATGATAAACAGAAAGTTACGTTTACATGTGATTCAGGATATCATTCTTTGGATCCAAATGCTGTCTGTGAAACAGATAAATGGAAATACGAAAATCCATGCAAGAAAATGTGCACAGTTTCTGATTATGTCTCTGAACTATATGATAAGCCATTATACGAAGTGAATTCCACCATGACACTAAGTTGCAACGGTGAAACAAAATATTTTCGTTGTGAAGAAAAAAATGAAAATACTTCTTGGAATGATACTGTCACGTGTCCTAATGCGGAATGTCAACCTCTTCAATTAGAACACGGATCGTGTCAACCAGTTAAAGAAAAATACTCATTTGGGGAATATATGACTATCAACTGTGATGTTGGATATGAGGTTATTGGTGTTTCGTATATAAGTTGTACGGCTAATTCTTGGAATGTTATTCCATCATGTCAACAAAAATGTGATATACCGTCCCTATCTAATGGATTAATTTCCGGATCTACATTTTCTATCGGTGGCGTTATACATCTTAGTTGTAAAAGTGGTTTTACACTAACGGGGTCTCCATCATCCACATGTATCGACGGTAAATGGAATCCCATACTCCCAACATGTGTACGATCTAACGAAGAATTTGATCCAGTGGATGATGGTCCCGACGATGAGACAGATCTGAGCAAACTCTCGAAAGACGTTGTACAATATGAACAAGAAATAGAATCGTTAGAAGCAACTTATCATATAATCATAATGGCGTTGACAATTATGGGTGTCATATTTCTAATCTCCATTATAGTATTAGTTTGTTCCTGTGACAAAAATAATGACCAATATAAGTTCCATAAATTGCTACCG
>OL504743
ATGAAAACGATTTCCGTTGTTACGTTGTTATGCGTACTACCTGCTGTTGTTTATTCAACATGTACTGTACCCACTATGAATAACGCTAAATTAACGTCTACCGAAACATCGTTTAATGATAAACAGAAAGTTACGTTTACATGTGATTCAGGATATCATTCTTTGGATCCAAATGCTGTCTGTGAAACAGATAAATGGAAATACGAAAATCCATGCAAGAAAATGTGCACAGTTTCTGATTATGTCTTTGAACTATATGATAAGCCATTATACGAAGTGAATTCCACCATGACACTAAGTTGCAACGGTGAAACAAAATATTTTCGTTGTGAAGAAAAAAATGGAAATACTTCTTGGAATGATACTGTCACGTGTCCTAATGCGGAATGTCAACCTCTTCAATTAGAACACGGATCGTGTCAACCAGTTAAAGAAAAATACTCATTTGGGGAATATATGACTATCAACTGTGATGTTGGATATGAGGTTATTGGTGTTTCGTATATAAGTTGTACGGCTAATTCTTGGAATGTTATTCCATCATGTCAACAAAAATGTGATATACCGTCCCTATCTAATGGATTAATTTCCGGATCTACATTTTCTATCGGTGGCGTTATACATCTTAGTTGTAAAAGTGGTTTTACACTAACGGGGTCTCCATCATCCACATGTATCGACGGTAAATGGAATCCCATACTCCCAACATGTGTACGATCTAACGAAGAATTTGATCCAGTGGATGATGGTCCCGACGATGAGACAGATCTGAGCAAACTCTCGAAAGACGTTGTACAATATGAACAAGAAATAGAATCGTTAGAAGCAACTTATCATATAATCATAATGGCGTTGACAATTATGGGTGTCATATTTCTAATCTCCATTATAGTATTAGTTTGTTCCTGTGACAAAAATAATGACCAATATAAGTTCCATAAATTGCTACCG
>JX878412
ATGAAAACGATTTCCGTTGTTACGTTGTTATGCGTACTACCTGCTGTTGTTTATTCAACATGTACTGTACCCACTATGAATAACGCTAAATTAACGTCTACCGAAACATCGTTTAATGATAAACAGAAAGTTACGTTTACATGTGATTCAGGATATCATTCTTTGGATCCAAATGCTGTCTGCGAAACAGATAAATGGAAATACGAAAATCCATGCAAGAAAATGTGCACAGTTTCTGATTATGTCTCTGAACTATATGATAAGCCATTATACGAAGTGAATTCCACCATGACACTAAGTTGCAACAGTGAAACAAAATATTTTCGTTGTGAAGAAAAAAATGGAAATACTTCTTGGAATGATACTGTCACGTGTCCTAATGCGGAATGTCAACCTCTTCAATTAGAACACGGATCGTGTCAACCAGTTAAAGAAAAATACTCATTTGGGGAATATATGACTATCAACTGTGATGTTGGATATGAGGTTATTGGTGTTTCGTATATAAGTTGTACGGCTAATTCTTGGAATGTTATTCCATCATGTCAACAAAAATGTGATATACCGTCTCTATCTAATGGATTAATTTCCGGATCTACATTTTCTATCGGTGGCGTTATACATCTTAGTTGTAAAAGTGGTTTTACACTAACGGGGTCTCCATCATCCACATGTATCGACGGTAAATGGAATCCCATACTCCCAACATGTGTACGATCTAACGAAGAATTTGATCCAGTGGATGATGGTCCCGACGATGAGACAGATCTGAGCAAACTCTCGAAAGACGTTGTACAATATGAACAAGAAATAGAATCGTTAGAAGCAACTTATCATATAATCATAATGGCGTTGACAATTATGGGTGTCATATTTCTAATCTCTATTATAGTATTAGTTTGTTCCTGTGACAAAAATAATGACCAATATAAGTTCCATAAATTGCTACCG
>MN702451
ATGAAAACGATTTCCGTTGTTACGTTGTTATGCGTACTACCTGCTGTTGTTTATTCAACATGTACTGTACCCACTATGAATAACGCTAAATTAACGTCTACCGAAACATCGTTTAATGATAAACAGAAAGTTACGTTTACATGTGATTCAGGATATCATTCTTTGGATCCAAATGCTGTCTGTGAAACAGATAAATGGAAATACGAAAATCCATGCAAGAAAATGTGCACAGTTTCTGATTATGTCTCTGAACTATATGATAAGCCATTATACGAAGTGAATTCCACCATGACACTAAGTTGCAACGGTGAAACAAAATATTTTCGTTGTGAAGAAAAAAATGGAAATACTTCTTGGAATGATACTGTCACGTGTCCTAATGCGGAATGTCAACCTCTTCAATTAGAACACGGATCGTGTCAACCAGTTAAAGAAAAATACTCATTTGGGGAATATATGACTATCAACTGTGATGTTGGATATGAGGTTATTGGTGTTTCGTATATAAGTTGTACGGCTAATTCTTGGAATGTTATTCCATCATGTCAACAAAAATGTGATATACCGTCTCTATCTAATGGATTAATTTCCGGATCTACATTTTCTATCGGTGGCGTTATACATCTTAGTTGTAAAAGTGGTTTTACACTAACGGGGTCTCCATCATCCACATGTATCGACGGTAAATGGAATCCCATACTCCCAACATGTGTACGATCTAACGAAGAATTTGATCCAGTGGATGATGGTCCCGACGATGAGACAGATCTGAGCAAACTCTCGAAAGACGTTGTACAATATGAACAAGAAATAGAATCGTTAGAAGCAACTTATCATATAATCATAATGGCGTTGACAATTATGGGTGTCATATTTCTAATCTCTATTATAGTATTAGTTTGTTCCTGTGACAAAAATAATGACCAATATAAGTTCCATAAATTGCTACCG
>MN702449
ATGAAAACGATTTCCGTTGTTACGTTGTTATGCGTACTACCTGCTGTTGTTTATTCAACATGTACTGTACCCACTATGAATAACGCTAAATTAACGTCTACCGAAACATCGTTTAATGATAAACAGAAAGTTACGTTTACATGTGATTCAGGATATCATTCTTTGGATCCAAATGCTGTCTGCGAAACAGATAAATGGAAATACGAAAATCCATGCAAGAAAATGTGCACAGTTTCTGATTATGTCTCTGAACTATATGATAAGCCATTATACGAAGTGAATTCCACCATGACACTAAGTTGCAACGGTGAAACAAAATATTTTCGTTGTGAAGAAAAAAATGGAAATACTTCTTGGAATGATACTGTTACGTGTCCTAATGCGGAATGTCAACCTCTTCAATTAGAACACGGATCGTGTCAACCAGTTAAAGAAAAATACTCATTTGGGGAATATATGACTATCAACTGTGATGTTGGATATGAGGTTATTGGTGTTTCGTATATAAGTTGTACGGATAATTCTTGGAATGTTATTCCATCATGTCAACAAAAATGTGATATACCGTCTCTATCTAATGGATTAATTTCCGGATCTACATTTTCTATCGGTGGCGTTATACATCTTAGTTGTAAAAGTGGTTTTACACTAACGGGGTCTCCATCATCCACATGTATCGACGGTAAATGGAATCCCATACTCCCAACATGTGTACGATCTAACGAAGAATTTGATCCAGTGGATGATGGTCCCGACGATGAGACAGATCTGAGCAAACTCTCGAAAGACGTTGTACAATATGAACAAGAAATAGAATCGTTAGAAGCAACTTATCATATAATCATAATGGCGTTGACAATTATGGGTGTCATATTTCTAATCTCTATTATAGTATTAGTTTGTTCCTGTGACAAAAATAATGACCAATATAAGTTCCATAAATTGCTACCG
>OP390215
ATGAAAACGATTTCCGTTGTTACGTTGTTATGCGTACTACCTGCTGTTGTTTATTCA---TGTACTGTACCCACTATGAATAACGCTAAATTAACGTCTACCGAAACATCGTTTAATGATAAACAGAAAGTTACGTTTACATGTGATTCAGGATATCATTCTTTGGATCCAAATGCTGTCTGTGAAACAGATAAATGGAAATACGAAAATCCATGCAAGAAAATGTGCACAGTTTCTGATTATGTCTCTGAACTATATGATAAGCCATTATACGAAGTGAATTCCACCATGACACTAAGTTGCAACGGTGAAACAAAATATTTTCGTTGTGAAGAAAAAAATGGAAATACTTCTTGGAATGATACTGTCACGTGTCCTAATGCGGAATGTCAACCTCTTCAATTAGAACACGGATCGTGTCAACCAGTTAAAGAAAAATACTCATTTGGGGAATATATGACTATCAACTGTGATGTTGGATATGAGGTTATTGGTGTTTCGTATATAAGTTGTACGGCTAATTCTTGGAATGTTATTCCATCATGTCAACAAAAATGTGATATACCGTCCCTATCTAATGGATTAATTTCCGGATCTACATTTTCTATCGGTGGCGTTATACATCTTAGTTGTAAAAGTGGTTTTACACTAACGGGGTCTCCATCATCCACATGTATCGACGGTAAATGGAATCCCATACTCCCAACATGTGTACGATCTAACGAAGAATTTGATCCAGTGGATGATGGTCCCGACGATGAGACAGATCTGAGCAAACTCTCGAAAGACGTTGTACAATATGAACAAGAAATAGAATCGTTAGAAGCAACTTATCATATAATCATAATGGCGTTGACAATTATGGGTGTCATATTTCTAATCTCCATTATAGTATTAGTTTGTTCCTGTGACAAAAATAATGACCAATATAAGTTCCATAAATTGCTACCG
