# Supplementary material for: Evolutionary dissection of monkeypox virus: Positive Darwinian selection drives the adaptation of virus–host interaction proteins
Source: Front Cell Infect Microbiol. 2023 Jan 13;12:1083234. doi: 10.3389/fcimb.2022.1083234 (PMC9880225; doi:10.3389/fcimb.2022.1083234)
Supplement: Supplementary file 1 [file DataSheet_1.zip › Dataset_MPXV_coding_gene_allleles/MPXVgp169.fas]

>KJ642616
ATGTATAAAAAACTAATAACGTTTTTATTTGTAATAGGTGCAGTTGCATCCTATTCGAATAATGAGTACACTCCGTTTAATAAACTGAGTGTAAAACTCTATATAGATGGAGTAGATAATATAGAAAATTCATATACTGATGATAATAATGAATTGGTGTTAAATTTTAAAGAGTACACAATTTCTATTATTACAGAGTCATGTGACGTCGGATTTGATTCCATAGATATAGATGTTATAAACGACTATAAAATTATTGATATGTATACCATTGACTCGTCTACTATTCAACGCAGAGGACATACGTGTAGAATATCTACCAAATTATCATGCCATTATGATAAGTACCCTTATATCCACAAATATGAGGGTGATGAACGACAATATTCTATTACTGCAGAGGGAAAATGCTATAAAGGAATAAAATATGAAATAAGTATGATGAACGATGATACTCTATTGAGAAAACATACTCTTAAAATTGGATTTACTTATATATTCGATCGTCATGGGCATAGTAATACATATTATTCAAAATATGATTTT
>MN648051
ATGTATAAAAAACTAATAACGTTTTTATTTGTAATAGGTGCAGTTGCATCCTATTCGAATAATGAGTACACTCCGTTTAATAAACTGAGTGTAAAACTCTATATAGATGGAGTAGATAATATAGAAAATTCATATACTGATGATAATAATGAATTGGTGTTAAATTTTAAAGAGTACACAATTTCTATTATTACAGAGTCATGTGACGTCGGATTTGATTCCATAGATATAGATGTTATAAACGACTATAAAATTATTGATATGTATACCATTGACTCGTCTACTATTCAACGCAGAGGACATACGTGTAGAATATCTACCAAATTATCATGCCATTATGATAAGTACCCTTATATCCACAAATATGAGGGTGATGAACGACAATATTCTATTACCGCAGAGGGAAAATGCTATAAAGGAATAAAATATGAAATAAGTATGATGAACGATGATACTCTATTGAGAAAACATACTCTTAAAATTGGATTTACTTATATATTCGATCGTCATGGGCATAGTAATACATATTATTCAAAATATGATTTT
>KP849470
ATGTATAAAAAACTAATAACGTTTTTATTTGTAATAGGTGCAGTTGCATCCTATTCGAATAATGAGTACACTCCGTTTAATAAACTGAGTGTAAAACTCTATATAGATGGAGTAGATAATATAGAAAATTCATATACTGATGATAATAATGAATTGGTGTTAAATTTTAAAGAGTACACAATTTCTATTATTACAGAGTCATGTGACGTCGGATTTGATTCCATAGATATAGATGTTATAAACGACTATAAAATTATTGATATGTATACCATTGACTCGTCTACTATTCAACGCAGAGGACATACGTGTAGAATATCTACCAAATTATCATGCCATTATGATAAGTACCCTTATATCCACAAATATGAGGGTGATGAACGACAATATTCTATTACTGCAGAGGGAAAATGCTATAAAGGAATAAAATATGAAATAAGTATGATGAATGATGATACTCTATTGAGAAAACATACTCTTAAAATTGGATTTACTTATATATTCGATCGTCATGGGCATAGTAATACATATTATTCAAAATATGATTTT
>KP849471
ATGTATAAAAAACTAATAACGTTTTTATTTGTAATAGGTGCAGTTGCATCCTATTCGAATAATGAGTACACTCCGTTTAATAAACTGAGTGTAAAACTCTATATAGATGGAGTAGATAATATAGAAAATTCATATACTGATGATAATAATGAATTGGTGTTAAATTTTAAAGAGTACACAATTTCTATTATTACAGAGTCATGCGACGTCGGATTTGATTCCATAGATATAGATGTTATAAACGACTATAAAATTATTGATATGTATACCATTGACTCGTCTACTATTCAACGCAGAGAACATACGTGTAGAATATCTACCAAATTATCATGCCATTATGATAAGTACCCTTATATCCACAAATATGAGGGTGATGAACGACAATATTCTATTACTGCAGAGGGAAAATGCTATAAAGGAATAAAATATGAAATAAGTATGATGAACGATGATACTCTATTGAGAAAACATACTCTTAAAATTGGATTTACTTATATATTCGATCGTCATGGGCATAGTAATACATATTATTCAAAATATGATTTT
>ON983164
ATGTATAAAAAACTAATAACGTTTTTATTTGTAATAGGTGCAGTTGCATCCTATTCGAATAATGAGTACACTCCGTTTAATAAACTGAGTGTAAAACTCTATATAGATGGAGTAGATAATATAGAAAATTCATATACTGATGATAATAATGAATTGGTGTTAAATTTTAAAGAGTACACAATTTCTATTATTACAGAGTCATGTGACGTCGGATTTGATTCCATAGATATAGATGTTATAAACGACTATAAAATTATTGATATGTATACCATTGACTCGTCTACTATTCAACGCAGAGGACATACGTGTAGAATATCTACCAAATTATCATGCCATTATGATAAGTACCCTTATATCCACAAATATGAGGGTGATAAACGACAATATTCTATTACCGCAGAGGGAAAATGCTATAAAGGAATAAAATATGAAATAAGTATGATGAACGATGATACTCTATTGAGAAAACATACTCTTAAAATTGGATTTACTTATATATTCGATCGTCATGGGCATAGTAATACATATTATTCAAAATATGATTTT
>ON880524
ATGTATAAAAAACTAATAACGTTTTTATTTGTAATAGGTGCAGTTGCATCCTATTCGAATAATGAGTACACTCCGTTTAATAAACTGAGTGTAAAACTCTATATAGATGGAGTAGATAATATAGAAAATTCATATACTGATGATAATAATGAATTGGTGTTAAATTTTAAAGAGTACACAATTTCTATTATTACAGAGTCATGTGACGTCGGATTTGATTCCATAGATATAGATGTTATAAACGACTATAAAATTATTGATATGTATACCATTGACTCGTCTACTATTCAACGCAGAGGACATACGTGTAGAATATCTACCAAATTATCATGCCATTATGATAAGTACCCTTATATCCACAAATATGAGGGTGATGAACGACAATATTCTATTACCGCAGAGGGAAAATGCTATAAAGGAATAAAATATGAAATAAGTATGATGAACGATGATACTCTATTGAGAAAACATACTCTTAAAATTGGATTTACTTATATATTCGATCGTCATGGGCATAGTAATACATATTATTCAAATTATGATTTT
>JX878426
ATGTATAAAAAACTAATAACGTTTTTATTTGTAATAGGTGCAGTTGCATCCTATTCGAATAATGAGTACACTCCGTTTAATAAACTGAGTGTAAAACTCTATATAGATGGAGTAGATAATATAGAAAATTCATATACTGATGATAATAATGAATTGGTGTTAAATTTTAAAGAGTACACAATTTCTATTATTACAGAGTCATGCGACGTCGGATTTGATTCCATAGATATAGATGTTATAAACGATTATAAAATTATTGATATGTATACCATTGACTCGTCTACTATTCAACGCAGAGAACATACGTGTAGAATATCTACCAAATTATCATGCCATTATGATAAGTACCCTTATATCCACAAATATGAGGGTGATGAACGACAATATTCTATTACTGCAGAGGGAAAATGCTATAAAGGAATAAAATATGAAATAAGTATGATGAACGATGATACTCTATTGAGAAAACATACTCTTAAAATTGGATTTACTTATATATTCGATCGTCATGGGCATAGTAATACATATTATTCAAAATATGATTTT
>MN702451
ATGTATAAAAAACTAATAACGTTTTTATTTGTAATAGGTGCAGTTGCATCCTATTCGAATAATGAGTACACTCCGTTTAATAAACTGAGTGTAAAACTCTATATAGATGGAGTAGATAATATAGAAAATTCATATACTGATGATAATAATGAATTGGTGTTAAATTTTAAAGAGTACACAATTTCTATTATTACAGAGTCATGCGACGTCGGATTTGATTCCATAGATATAGATGTTATAAACGACTATAAAATTATTGATATGTATACCATTGACTCGTCTACTATTCAACGCAGAGAACATACGTGTAGAATATCTACCAAATTATCATGCCATTATGATAAGTACCCTTATATCCACAAATATGAGGGTGATGAACGACAATATTCTATTACTGCAGAGGGAAAATGCTATAAAGGAATAAAATATGAAATAAGTATGATGAACGATGATACTCTATTGAGAAAACATACTCTTAAAATTGGATTTACTTATATATTCGATCGTCATGGGTATAGTAATACATATTATTCAAAATATGATTTT
>NC_003310
ATGTATAAAAAACTAATAACGTTTTTATTTGTAATAGGTGCAGTTGCATCCTATTCGAATAATGAGTACACTCCGTTTAATAAACTGAGTGTAAAACTCTATATAGATGGAGTAGATAATATAGAAAATTCATATACTGATGATAATAATGAATTGGTGTTAAATTTTAAAGAGTACACAATTTCTATTATTACAGAGTCATGCGACGTCGGATTTGATTCCATAGATATAGATGTTATAAACGACTATAAAATTATTGATATGTATACCATTGACTCGTCTACTATTCAACGCAGAGAACATACGTGTAGAATATCTACCAAATTATCATGCTATTATGATAAGTACCCTTATATCCACAAATATGAGGGTGATGAACGACAATATTCTATTACTGCAGAGGGAAAATGCTATAAAGGAATAAAATATGAAATAAGTATGATGAACGATGATACTCTATTGAGAAAACATACTCTTAAAATTGGATTTACTTATATATTCGATCGTCATGGGCATAGTAATACATATTATTCAAAATATGATTTT
