# Supplementary material for: Evolutionary dissection of monkeypox virus: Positive Darwinian selection drives the adaptation of virus–host interaction proteins
Source: Front Cell Infect Microbiol. 2023 Jan 13;12:1083234. doi: 10.3389/fcimb.2022.1083234 (PMC9880225; doi:10.3389/fcimb.2022.1083234)
Supplement: Supplementary file 1 [file DataSheet_1.zip › Dataset_MPXV_coding_gene_allleles/MPXVgp170.fas]

>KP849471
ATGAGATATATTATAATTCTCGCAGTTTTGTTCATTAATAGTATACATGCTAAAATAACTAGTTATAAGTTTGAATCCGTCAATTTTGATTCCAAAATTGAATGGACTGGGGATGGTCTATACAATATATCCCTTAAAAATTATGGCATCAAGACGTGGCAAACAATGTATACAAATGTACCAGAAGGAACATACGACATATCCGGATTTCCAAAGAATGATTTCGTATCTTTCTGGGTTAAATTTGAACAAGGCGACTATAAAGTGGAAGAGTATTGTACGGGACTATGTGTCGAAGTAAAAATTGGACCACCAACTGTAAGATTGACTGAATATGACGATCATATCAATTTGTTCATCGAGCATCCGTATGCTACTAGAGGTAGCAAGAAGATTCCTATTTACAAACGCGGTGACATGTGTGATATCTACTTGTTGTATACGGCTAACTTCACATTCGGAGATTCTGAAGAACCAGTAACATATGATATCGATGACTACGATTGCACGTCTACAGGTTGCAGCATAGACTTTGCCACAACAGAAAAAGTGTGTGTGACAGCACAGGGAGCCACAGAAGGGTTTCTCGAAAAAATTACTCCATGGAGTTCGGAAGTATGTCTGACACCTAAAAAGAATGTATATACGTGCGCAATTAGATCTAAAGAAGATGTTCCCAATTTCAAGGACAAAATAGCCAGAGTTATCACGAGAAAATTTAATAAACAGTCTCAATCTTATTTGACTAAATTTCTCGGTAGCACATCGAATGATGTTACAACTTTTCTTAGCATTCTTGAC
>KJ642618
ATGAGATATATTATAATTCTCGCAGTTTTGTTCATTAATAGTATACATGCTAAAATAACTAGTTATAAGTTTGAATCCGTCAATTTTGATTCCAAAATTGAATGGACTGGGGATGGTCTATACAATATATCCCTTAAAAATTATGGCATCAAGACGTGGCAAACAATGTATACAAATGTACCAGAAGGAACATACTACATATCCGGATTTCCAAAGAATGATTTCGTATCTTTCTGGGTTAAATTTGAACAAGGCGACTATAAAGTGGAAGAGTATTGTACGGGACTATGTGTCGAAGTAAAAATTGGACCACCAACTGTAAGATTGACTGAATATGACGATCATATCAATTTGTTCATCGAGCATCCGTATGCTACTAGAGGTAGCAAGAAGATTCCTATTTACAAACGCGGTGACATGTGTGATATCTACTTGTTGTATACGGCTAACTTCACATTCGGAGATTCTGAAGAACCAGTAACATATGATATCGATGACTACGATTGCACGTCTACAGGTTGCAGCATAGACTTTGCCACAACAGAAAAAGTGTGTGTGACAGCACAGGGAGCCACAGAAGGGTTTCTCGAAAAAATTACTCCATGGAGTTCGGAAGTATGTCTGACACCTAAAAAGAATGTATATACGTGCGCAATTAGATCTAAAGAAGATGTTCCCAATTTCAAGGACAAAATAGCCAGAGTTATCACGAGAAAATTTAATAAACAGTCTCAATCTTATTTGACTAAATTTCTCGGTAGCACATCGAATGATGTTACAACTTTTCTTAGCATTCTTGAC
>KJ642617
ATGAGATATATTATAATTCTCGCAGTTTTGTTCATTAATAGTATACATGCTAAAATAACTAGTTATAAGTTTGAATCCGTCAATTTTGATTCCAAAATTGAATGGACTGGGGATGGTCTATACAATATATCCCTTAAAAATTATGGCATCAAGACGTGGCAAACAATGTATACAAATGTACCAGAAGGAACATACGACATATCCGGATTTCCAAAGAATGATTTCGTATCTTTCTGGGTTAAATTTGAACAAGGCGACTATAAAGTGGAAGAGTATTGTACGGGACTATGTGTCGAAGTAAAAATTGGACCACCAACTGTAAGATTGACTGAATATGACGATCATATCAATTTGTTCATCGAGCATCCGTATGCTACTAGAGGTAGCAAGAAGATTCCTATTTACAAACGCGGTGACATGTGTGATATCTACTTGTTGTATACGGCTAACTTCACATTCGGAGATTCTGAAGAACCAGTAACATATGATATCGATGACTACGATTGCACGTCTACAGGTTGCAGTATAGACTTTGCCACAACAGAAAAAGTGTGTGTGACAGCACAGGGAGCCACAGAAGGGTTTCTCGAAAAAATTACTCCATGGAGTTCGGAAGTATGTCTGACACCTAAAAAGAATGTATATACGTGCGCAATTAGATCTAAAGAAGATGTTCCCAATTTCAAGGACAAAATAGCCAGAGTTATCACGAGAAAATTTAATAAACAGTCTCAATCTTATTTGACTAAATTTCTCGGTAGCACATCGAATGATGTTACAACTTTTCTTAGCATTCTTGAC
>KJ642614
ATGAGATATATTATAATTCTCGCAGTTTTGTTCATTAATAGTATACATGCTAAAATAACTAGTTATAAGTTTGAATCCGTCAATTTTGATTCCAAAATTGAATGGACTGGGGATGGTCTATACAATATATCCCTTAAAAATTATGGCATCAAGACATGGCAAACAATGTATACAAATGTACCAGAAGGAACATACGACATATCCGGATTTCCAAAGAATGATTTCGTATCTTTCTGGGTTAAATTTGAACAAGGCGACTATAAAGTGGAAGAGTATTGTACGGGACTATGTGTCGAAGTAAAAATTGGACCACCAACTGTAAGATTGACTGAATATGACGATCATATCAATTTGTTCATCGAGCATCCGTATGCTACTAGAGGTAGCAAGAAGATTCCTATTTACAAACGCGGTGACATGTGTGATATCTACTTGTTGTATACGGCTAACTTCACATTCGGAGATTCTGAAGAACCAGTAACATATGATATCGATGACTACGATTGCACGTCTACAGGTTGCAGCATAGACTTTGCCACAACAGAAAAAGTGTGTGTGACAGCACAGGGAGCCACAGAAGGGTTTCTCGAAAAAATTACTCCATGGAGTTCGGAAGTATGTCTGACACCTAAAAAGAATGTATATACGTGCGCAATTAGATCTAAAGAAGATGTTCCCAATTTCAAGGACAAAATAGCCAGAGTTATCACGAGAAAATTTAATAAACAGTCTCAATCTTATTTGACTAAATTTCTCGGTAGCACATCGAATGATGTTACAACTTTTCTTAGCATTCTTGAC
>KC257459
ATGAGATATATTATAATTCTCGCAGTTTTGTTCATTAATAGTATACATGCTAAAATAACTAGCTATAAGTTTGAATCCGTCAATTTTGATTCCAAAATTGAATGGACTGGGGATGGTCTATACAATATATCCCTTAAAAATTATGGCATCAAGACGTGGCAAACAATGTATACAAATGTACCAGAAGGAACATACGACATATCCGGATTTCCAAAGAATGATTTCGTATCTTTCTGGGTTAAATTTGAACAAGGCGACTATAAAGTGGAAGAGTATTGTACGGGACTATGTGTCGAAGTAAAAATTGGACCACCAACTGTAAGATTGACTGAATATGACGATCATATCAATTTGTTCATCGAGCATCCGTATGCTACTAGAGGTAGCAAGAAGATTCCTATTTACAAACGCGGTGACATGTGTGATATCTACTTGTTGTATACGGCTAACTTCACATTCGGAGATTCTGAAGAACCAGTAACATATGATATCGATGACTACGATTGCACGTCTACAGGTTGCAGCATAGACTTTGCCACAACAGAAAAAGTGTGTGTGACAGCACAGGGAGCCACAGAAGGGTTTCTCGAAAAAATTACTCCATGGAGTTCGGAAGTATGTCTGACACCTAAAAAGAATGTATATACGTGCGCAATTAGATCTAAAGAAGATGTTCCCAATTTCAAGGACAAAATAGCCAGAGTTATCACGAGAAAATTTAATAAACAGTCTCAATCTTATTTGACTAAATTTCTCGGTAGCACATCGAATGATGTTACAACTTTTCTTAGCATTCTTGAC
>MG693724
ATGAGATATATTATAATTCTCGCAGTTTTGTTCATTAATAGTATACATGCTAAAATAACTAGTTATAAGTTTGAATCCGTCAATTTTGATTCCAAAATTGAATGGACTGGGGATGGTCTATACAATATATCCCTTAAAAATTATGGCATCAAGACGTGGCAAACAATGTATACAAATGTACCAGAAGGAACATACGACATATCCGGATTTCCAAAGAATGATTTCGTATCTTTCTGGGTTAAATTTGAACAAGGCGACTATAAAGTGGAAGAGTATTGTACGGGACTATGTGTCGAAGTAAAAATTGGACCACCAACTGTAATATTGACTGAATATGACGATCATATCAATTTGTTCATCGAGCATCCGTATGCTACTAGAGGTAGCAAGAAGATTCCTATTTACAAACGCGGTGACATGTGTGATATCTACTTGTTGTATACGGCTAACTTCACATTCGGAGATTCTGAAGAACCAGTAACATATGATATCGATGACTACGATTGCACGTCTACAGGTTGCAGTATAGACTTTGCCACAACAGAAAAAGTGTGTGTGACAGCACAGGGAGCCACAGAAGGGTTTCTCGAAAAAATTACTCCATGGAGTTCGGAAGTATGTCTGACACCTAAAAAGAATGTATATACGTGCGCAATTAGATCTAAAGAAGATGTTCCCAATTTCAAGGACAAAATAGCCAGAGTTATCACGAGAAAATTTAATAAACAGTCTCAATCTTATTTGACTAAATTTCTCGGTAGCACATCGAATGATGTTACAACTTTTCTTAGCATTCTTGAC
>MT250197
ATGAGATATATTATAATTCTCGCAGTTTTGTTCATTAATAGTATACATGCTAAAATAACTAGTTATAAGTTTGAATCCGTCAATTTTGATTCCAAAATTGAATGGACTGGGGATGGTCTATACAATATATCCCTTAAAAATTATGGCATCAAGACGTGGCAAACAATGTATACAAATGTACCAGAAGGAACATACGACATATCCGGATTTCCAAAGAATGATTTCGTATCTTTCTGGGTTAAATTTGAACAAGGCGACTATAAAGTGGAAGAGTATTGTACGGGACTATGTGTCGAAGTAAAAATTGGACCACCAACTGTAATATTGACTGAATATGACGATCATATCAATTTGTTCATCGAGCATCCGTATGCTACTAGAGGTAGCAAGAAGATTCCTATTTACAAACGCGGTGACATGTGTGATATCTACTTGTTGTATACGGCTAACTTCACATTCGGAGATTCTGAAGAACCAGTAACATATGATATCGATGACTACGATTGCACGTCTACAGGTTGCAGTATAGACTTTGCCACAACAGAAAAAGTGTGTGTGACAGCACAGGGAGCCACAGAAGGGTTTCTCGAAAAAATTACTCCATGGAGTTCGGAAGTATGTCTGACACCTAAAAAGAATGTATATACGTGCGCAATTAGATCTAAAGAAGATGTTCCCAATTTCAAGGACAAAATAGCCAGAGTTATCACGAGAAAATTTAATAAACAGTCTCAATCTTATTTGACTAAATTTCTCGGTAGCACATCGAATGATGTTACAACTTTTTTTAGCATTCTTGAC
>OP013016
ATGAGATATATTATAATTCTCGCAGTTTTGTTCATTAATAGTATACATGCTAAAATAACTAGTTATAAGTTTGAATCCGTCAATTTTGATTCCAAAATTGAATGGACTGGGGATGGTCTATACAATATATCCCTTAAAAATTATGGCATCAAGACGTGGCAAACAATGTATACAAATGTACCAGAAGGAACATACGACATATCCGGATTTCCAAAGAATGATTTCGTATCTTTCTGGGTTAAATTTGAACAAGGCGACTATAAAGTGGAAGAGTATTGTACGGGACTATGTGTCGAAGTAAAAATTGGACCACCAACTGTAATATTGACTGAATATGACGATCATATCAATTTGTTCATCGAGCATCCGTATGCTACTAGAGGTAGCAAGAAGATTCCTATTTACAAACGCGGTGACATGTGTGATATCTACTTGTTGTATACGGCTAACTTCACATTCGGAGATTCTGAAGAACCAGTAACATATGATATCGATGACTACGATTGCACGTCTACAGGTTGCAGTATAGACTTTGCCACAACAGAAAAAGTGTGTGTGACAGCACAGGGAGCCACAGAAGGGTTTCTCGAAAAAATTACTCCATGGAGTTCGGAAGTATGTCTGACACCTAAAAAGAATGTATATACGTGCGCAATTAGATCTAAAGAAGATGTTCCCAATTTCAAGGACAAAATAGCCAGAGTTATCACGAGAAAATTTAATAAACAGTCTCAATCTTATTTGACTAAATTTCTCGGTAGCACATCGAATGATGTTACAACTTTTTTTAGCATTCTTGAC
>ON950045
ATGAGATATATTATAATTCTCGCAGTTTTGTTCATTAATAGTATACATGCTAAAATAACTAGTTATAAGTTTGAATCCGTCAATTTTGATTCCAAAATTGAATGGACTGGGGATGGTCTATACAATATATCCCTTAAAAATTATGGCATCAAGACGTGGCAAACAATGTATACAAATGTACCAGAAGGAACATACGACATATCCGGATTTCCAAAGAATGATTTCGTATCTTTCTGGGTTAAATTTGAACAAGGCGACTATAAAGTGGAAGAGTATTGTACGGGACTATGTGTCGAAGTAAAAATTGGACCACCAACTGTAATATTGACTGAATATGACGATCATATCAATTTGTTCATCGAGCATCCGTATGCTACTAGAGGTAGCAAGAAGATTCCTATTTACAAACGCGGTGACATGTGTGATATCTACTTGTTGTATACGGCTAACTTCACATTCGGAGATTCTGAAGAACCAGTAACATATGATATCGATGACTACGATTGCACGTCTACAGGTTGCAGTATAGACTTTGCCACAACAGAAAAAGTGTGTGTGACAGCACAGGGAGCCACAGAAGGGTTTCTCGAAAAAATTACTCCATGGAGTTCGGAAGTATGTCTGACACCTAAAAAGAATGTATATACGTGCGCAATTAGATCTAAAGAAGATGTTCCCAATTTCAAGGACAAAATAGCCAGAGTTATCACGAGAAAATTTAATAAACAGTCTCAATCTTATTTGACTAAATTTCTCGGTAGCACATCGAATGATGTTACAACTTTTTTAGCATTCTTGACT
>AJ404663
ATGAGATATATTATAATTCTCGCAGTTTTGTTCATTAATAGTATACATGCTAAAATAACTAGTTATAAGTTTGAATCCGTCAATTTTGATTCCAAAATTGAATGGACTGGGGATGGTCTATACAATATATCCCTTAAAAATTATGGCATCAAGACGTGGCAAACAATGTATACAAATGTACCAGAAGGAACATACGACATATCCGGATTTCCAAAGAATGATTTCGTATCTTTCTGGGTTAAATTTGAACAAGGCGACTATAAAGTGGAAGAGTATTGTACGGGACTATGTGTCGAAGTAAAAATTGGACCACCAACTGTAAGATTGACTGAATATGACGATCATATCAATTTGTTCATCGAGCATCCGTATGCTACTAGAGGTAGCAAGAAGATTCCTATTTACAAACGCGGTGACATGTGTGATATCTGCTTGTTGTATACGGCTAACTTCACATTCGGAGATTCTGAAGAACCAGTAACATATGATATCGATGACTACGATTGCACGTCTACAGGTTGCAGCATAGACTTTGCCACAACAGAAAAAGTGTGTGTGACAGCACAGGGAGCCACAGAAGGGTTTCTCGAAAAAATTACTCCATGGAGTTCGGAAGTATGTCTGACACCTAAAAAGAATGTATATACGTGCGCAATTAGATCTAAAGAAGATGTTCCCAATTTCAAGGACAAAATAGCCAGAGTTATCACGAGAAAATTTAATAAACAGTCTCAATCTTATTTGACTAAATTTCTCGGTAGCACATCAAATGATGTTACAACTTTTCTTAGCATTCTTACT
>OP442564
ATGAGATATATTATAATTCTCGCAGTTTTGTTCATTAATAGTATACATGCTAAAATAACTAGTTATAAGTTTGAATCCGTCAATTTTGATTCCAAAATTGAATGGACTGGGGATGGTCTATACAATATATCCCTTAAAAATTATGGCATCAAGACGTGGCAAACAATGTATACAAATGTACCAGAAGGAACATACGACATATCCGGATTTCCAAAGAATGATTTCGTATCTTTCTGGGTTAAATTTGAACAAGGCGACTATAAAGTGGAAGAGTATTGTACGGGACTATGTGTCGAAGTAAAAATTGGACCACCAACTGTAATATTGACTGAATATGACGATCATATCAATTTGTTCATCGAGCATCCGTATGCTACTAAAGGTAGCAAGAAGATTCCTATTTACAAACGCGGTGACATGTGTGATATCTACTTGTTGTATACGGCTAACTTCACATTCGGAGATTCTGAAGAACCAGTAACATATGATATCGATGACTACGATTGCACGTCTACAGGTTGCAGTATAGACTTTGCCACAACAGAAAAAGTGTGTGTGACAGCACAGGGAGCCACAGAAGGGTTTCTCGAAAAAATTACTCCATGGAGTTCGGAAGTATGTCTGACACCTAAAAAGAATGTATATACGTGCGCAATTAGATCTAAAGAAGATGTTCCCAATTTCAAGGACAAAATAGCCAGAGTTATCACGAGAAAATTTAATAAACAGTCTCAATCTTATTTGACTAAATTTCTCGGTAGCACATCGAATGATGTTACAACTTTTTTTAGCATTCTTGAC
>OP440607
ATGAGATATATTATAATTCTCGCAGTTTTGTTCATTAATAGTATACATGCTAAAATAACTAGTTATAAGTTTGAATCCGTCAATTTTGATTCCAAAATTGAATGGACTGGGGATGGTCTATACAATATATCCCTTAAAAATTATGGCATCAAGACGTGGCAAACAATGTATACAAATGTACCAGAAGGAACATACGACATATCCGGATTTCCAAAGAATGATTTCGTATCTTTCTGGGTTAAATTTGAACAAGGCGACTATAAAGTGGAAGAGTATTGTACGGGACTATGTGTCGAAGTAAAAATTGGACCACCAACTGTAATATTGACTGAATATGACGATCATATCAATTTGTTCATCGAGCATCCGTATGCTACTAGAGGTAGCAAGAAGATTCCTATTTACAAACGCGGTGACATGTGTGATATCTACTTGTTGTATACGGCTAACTTCACATTTGGAGATTCTGAAGAACCAGTAACATATGATATCGATGACTACGATTGCACGTCTACAGGTTGCAGTATAGACTTTGCCACAACAGAAAAAGTGTGTGTGACAGCACAGGGAGCCACAGAAGGGTTTCTCGAAAAAATTACTCCATGGAGTTCGGAAGTATGTCTGACACCTAAAAAGAATGTATATACGTGCGCAATTAGATCTAAAGAAGATGTTCCCAATTTCAAGGACAAAATAGCCAGAGTTATCACGAGAAAATTTAATAAACAGTCTCAATCTTATTTGACTAAATTTCTCGGTAGCACATCGAATGATGTTACAACTTTTTTTAGCATTCTTGAC
>OP415190
ATGAGATATATTATAATTCTCGCAGTTTTGTTCATTAATAGTATACATGCTAAAATAACTAGTTATAAGTTTGAATCCGTCAATTTTGATTCCAAAATTGAATGGACTGGGGATGGTCTATACAATATATCCCTTAAAAATTATGGCATCAAGACGTGGCAAACAATGTATACAAATGTACCAGAAGGAACATACGACATATCCGGATTTCCAAAGAATGATTTCGTATCTTTCTGGGTTAAATTTGAACAAGGCGACTATAAAGTGGAAGAGTATTGTACGGGACTATGTGTCGAAGTAAAAATTGGACCACCAACTGTAATATTGACTGAATATGACGATCATATCAATTTGTTCATCGAGCATCCGTATGCTACTAGAGGTAGCAAGAAGATTCCTATTTACAAACGCGGTGACATGTGTGATATCTACTTGTTGTATACGGCTAACTTCACATTCGGAGATTCTGAAGAACCAGTAACATATGATATCGATGACTACGATTGCACGTCTACAGGTTGCAGTATAGACTTTGCCACAACAGAAAAAGTGTGTGTGACAGCACAGGGAGCCACAGAAGGGTTTCTCGAAAAAATTACTCCATGGAGTTCGGAAGTATGTCTGACACCTAAAAAGAATGTATATACGTGCGCAATTAGATCTAAAGAAGATGTTCCCAATTTCAAGGACAAAATAGCCAAAGTTATCACGAGAAAATTTAATAAACAGTCTCAATCTTATTTGACTAAATTTCTCGGTAGCACATCGAATGATGTTACAACTTTTTTTAGCATTCTTGAC
>OP012849
ATGAGATATATTATAATTCTCGCAGTTTTGTTCATTAATAGTATACATGCTAAAATAACTAGTTATAAGTTTGAATCCGTCAATTTTGATTCCAAAATTGAATGGACTGGGGATGGTCTATACAATATATCCCTTAAAAATTATGGCATCAAGACGTGGCAAACAATGTATACAAATGTACCAGAAGGAACATACGACATATCCGGATTTCCAAAGAATGATTTCGTATCTTTCTGGGTTAAATTTGAACAAGGCGACTATAAAGTGGAAGAGTATTGTACGGGACTATGTGTCGAAGTAAAAATTGGACCACCAACTGTAATATTGACTGAATATGACGATCATATCAATTTGTTCATCGAGCATCCGTATGCTACTAGAGGTAGCAAGAAGATTCCTATTTACAAACGCGGTGACATGTGTGATATCTACTTGTTGTATACGGCTAACTTCACATTCGGAGATTCTGAAGAACCAGTAACATATGATATCGATGACTACGATTGCACGTCTACAGGTTGCAGTATAGACTTTGCCACAACAGAAAAAGTGTGTGTGACAGCACAGGGAGCCACAGAAGGGTTTCTCGAAAAAATTACTCCATGGAGTTCGGAAGTATGTCTGACACCTAAAAAGAATGTATATACGTGCGCAATTAGATCTAAAGAAGATGTTCCCAATTTCAAGGACAAAATAGCCAGAGTTATCACGAGAAAATTTAATAAACAGTCTCAATCTTATTTGACTAAATTTCTCGGTAGCACATCGAATGATGTTACAACTCTTTTTAGCATTCTTGAC
>ON754987
ATGAGATATATTATAATTCTCGCAGTTTTGTTCATTAATAGTATACATGCTAAAATAACTAGTTATAAGTTTGAATCCGTCAATTTTGATTCCAAAATTGAATGGACTGGGGATGGTCTATACAATATATCCCTTAAAAATTATGGCATCAAGACGTGGCAAACAATGTATACAAATGTACCAAAAGGAACATACGACATATCCGGATTTCCAAAGAATGATTTCGTATCTTTCTGGGTTAAATTTGAACAAGGCGACTATAAAGTGGAAGAGTATTGTACGGGACTATGTGTCGAAGTAAAAATTGGACCACCAACTGTAATATTGACTGAATATGACGATCATATCAATTTGTTCATCGAGCATCCGTATGCTACTAGAGGTAGCAAGAAGATTCCTATTTACAAACGCGGTGACATGTGTGATATCTACTTGTTGTATACGGCTAACTTCACATTCGGAGATTCTGAAGAACCAGTAACATATGATATCGATGACTACGATTGCACGTCTACAGGTTGCAGTATAGACTTTGCCACAACAGAAAAAGTGTGTGTGACAGCACAGGGAGCCACAGAAGGGTTTCTCGAAAAAATTACTCCATGGAGTTCGGAAGTATGTCTGACACCTAAAAAGAATGTATATACGTGCGCAATTAGATCTAAAGAAGATGTTCCCAATTTCAAGGACAAAATAGCCAGAGTTATCACGAGAAAATTTAATAAACAGTCTCAATCTTATTTGACTAAATTTCTCGGTAGCACATCGAATGATGTTACAACTTTTTTTAGCATTCTTGAC
>AJ404662
ATGGGATATATTATAATTCTCGCAGTTTTGTTCATTAATAGTATACATGCTAAAATAACTAGTTATAAGTTTGAATCCGTCAATTTTGATTCCAAAATTGAATGGACTGGGGATGGTCTATACAATATATCCCTTAAAAATTATGGCATCAAGACGTGGCAAACAATGTATACAAATGTACCAGAAGGAACATACGACATATCCGGATTTCCAAAGAATGATTTCGTATCTTTCTGGGTTAAATTTGAACAAGGCGACTATAAAGTGGAAGAGTATTGTACGGGACTATGTGTCGAAGTAAAAATTGGACCACCAACTGTAAGATTGACTGAATATGACGATCATATCAATTTGTTCATCGAGCATCCGTATGCTACTAGAGGTAGCAAGAAGATTCCTATTTACAAACGCGGTGACATGTGTGATATCTGCTTGTTGTATACGGCTAACTTCACATTCGGAGATTCTGAAGAACCAGTAACATATGATATCGATGACTACGATTGCACGTCTACAGGTTGCAGCATAGACTTTGCCACAACAGAAAAAGTGTGTGTGACAGCACAGGGAGCCACAGAAGGGTTTCTCGAAAAAATTACTCCATGGAGTTCGGAAGTATGTCTGACACCTAAAAAGAATGTATATACGTGCGCAATTAGATCTAAAGAAGATGTTCCCAATTTCAAGGACAAAATAGCCAGAGTTATCACGAGAAAATTTAATAAACAGTCTCAATCTTATTTGACTAAATTTCTCGGTAGCACATCAAATGATGTTACAACTTTTCTTAGCATTCTTACT
