# Supplementary material for: Evolutionary dissection of monkeypox virus: Positive Darwinian selection drives the adaptation of virus–host interaction proteins
Source: Front Cell Infect Microbiol. 2023 Jan 13;12:1083234. doi: 10.3389/fcimb.2022.1083234 (PMC9880225; doi:10.3389/fcimb.2022.1083234)
Supplement: Supplementary file 1 [file DataSheet_1.zip › Dataset_MPXV_coding_gene_allleles/MPXVgp172.fas]

>MT903346
ATGGAATCCTTCAAGTATTGTTTTGATAACGATGGTAAGAAATGGATTATCGGAAATACTTTATATTCTGGTAATTCAATACTCTATAAGGTCAGAAAAAATTTCACTAGTTCGTTCTACAATTACGTAATGAAGATAGATCATAAATCACACAAGCCATTGTTGTCCGAAATACGATTCTATATATCTGTATTGGATCCTTTGACTATCGACAACTGGACACGGGAACGTGGTATAAAGTATTTAGCTATTCCAGATCTGTATGGAATTGGAGAAACCGATGATTATATGTTCTTCATTATAAAGAATTTGGGAAGAGTATTCGCCCCAAAGGATAGTGAATCAGTTTTCGAAGCATGTGTCACTATGATAAACACGTTAGAGTTTATACACTCTCGAGGATTTACTCATGGAAAAATAGAACCGATGAATATACTGATTAGAAATAAACGTATTTCACTAATTGACTATTCTAGAACTAACAAACTATACAAAAGTGGAACACATATAGATTACAACGAGGACATGATAACTTCAGGAAATATCAATTATATGTGTGTAGACAATCATCTTGGAGCAACAGTTTCAAGACGAGGAGATTTAGAAATGTTGGGATATTGCATGATAGAATGGTTCGGTGGTAAACTTCCATGGAAAAACGAAAGTAGTATAAAAGTAATAAAACAAAAAAAAGAATATAAACAATTTATAGCTACCTTTTTTGAGGACTGTTTTCCTGAAGGAAATGAACCTCTGGAATTAGTTAGATATATAGAATTAGTATACATGTTAGATTATTCTCAAACTCCTAATTATGACAGACTACGTAGACTGTTTATACAAGAT
>KP849470
ATGGAATCCTTCAAGTATTGTTTTGATAACGATGGTAAGAAATGGATTATCGGAAATACTTTATATTCTGGTAATTCAATACTCTATAAGGTCAGAAAAAATTTCACTAGTTCGTTCTACAATTACGTAATGAAGATAGATCATAAATCACACAAGCCATTGTTGTCCGAAATACGATTCTATATATCTGTATTGGATCCTTTGACTATCGACAACTGGACACGGGAACGTGGTATAAAGTATTTAGCTATTCCAGATCTGTATGGAATTGGAGAAACCGATGATTATATGTTCTTCATTATAAAGAATTTGGGAAGAGTATTCGCCCCAAAGGATAGTGAATCAGTTTTCGAAGCATGTGTCACTATGATAAACACGTTAGAGTTTATACACTCTCGAGGATTTACTCATGGAAAAATAGAACCGATGAATATACTGATTAGAAATAAACGTATTTCACTAATTGACTATTCTAGAACTAACAAACTATACAAAAGTGGAACACATATAGATTACAACGAGGACATGATAACTTCAGGAAATATCAATTATATGTGTGTAGACAATCATCTTGGAGCAACAGTTTCAAGACGAGGAGATTTAGAAATGTTGGGATATTGCATGATAGAATGGTTCGGTGGTAAACTTCCATGGAAAAACGAAAGTAGTATAAAAGTAATAAAACAAAAAAAAGAATATAAACAATTTATAGCTACTTTTTTTGAGGACTGTTTTCCTGAAGGAAATGAACCTCTGGAATTAGTTAGATATATAGAATTAGTATACATGTTAGATTATTCTCAAACTCCTAATTATGACAGACTACGTAGACTGTTTATACAAGAT
>KP849471
ATGGAATCCTTCAAGTATTGTTTTGATAACGATGGTAAGAAATGGATTATCGGAAATACTTTATATTCTGGTAATTCAATACTCTATAAGGTCAGAAAAAATTTCACTAGTTCGTTCTACAATTACGTAATGAAGATAGATCATAAATCACACAAGCCATTGTTGTCCGAAATACGATTCTATATATCTGTATTGGATCCTTTGACTATCGACAACTGGACACGGGAACGTGGTATAAAGTATTTGGCTATTCCAGATCTGTATGGAATTGGAGAAACCGATGATTATATGTTCTTCGTTATAAAGAATTTGGGAAGAGTATTCGCCCCAAAGGATAGTGAATCAGTTTTCGAAGCATGTGTCACTATGATAAACACGTTAGAGTTTATACACTCTCGAGGATTTACTCATGGAAAAATAGAACCGATGAATATACTGATTAGAAATAAACGTATTTCACTAATTGACTATTCTAGAACTAACAAACTATACAAAAGTGGAACACATATAGATTACAACGAGGACATGATAACTTCAGGAAATATCAATTATATGTGTGTAGACAATCATCTTGGAGCAACAGTTTCAAGACGAGGAGATTTAGAAATGTTGGGATATTGCATGATAGAATGGTTCGGTGGTAAACTTCCATGGAAAAACGAAAGTAGTATAAAAGTAATAAAACAAAAAAAAGAATATAAACAATTTATAGCTACTTTTTTTGAGGACTGTTTTCCTGAAGGAAATGAACCTCTGGAATTAGTTAGATATATAGAATTAGTATACATGTTAGATTATTCTCAAACTCCTAATTATGACAGACTACGTAGACTGTTTATACAAGAT
>MN648051
ATGGAATCCTTCAAGTATTGTTTTGATAACGATGGTAAGAAATGGATTATCGGAAATACTTTATATTCTGGTAATTCAATACTCTATAAGGTCAGAAAAAATTTCACTAGTTCGTTCTACAATTACGTAATGAAGATAGATCATAAATCACACAAGCCATTGTTGTCCGAAATACGATTCTATATATCTGTATTGGATCCTTTGACTATCAACAACTGGACACGGGAACGTGGTATAAAGTATTTGGCTATTCCAGATCTGTATGGAATTGGAGAAACCGATGATTATATGTTCTTCATTATAAAGAATTTGGGAAGAGTATTCGCCCCAAAGGATAGTGAATCAGTTTTCGAAGCATGTGTCACTATGATAAACACGTTAGAGTTTATACACTCTCAAGGATTTACTCATGGAAAAATAGAACCGATGAATATACTGATTAGAAATAAACGTATTTCACTAATTGACTATTCTAGAACTAACAAACTATACAAAAGTGGAACACATATAGATTACAACGAGGACATGATAACTTCAGGAAATATCAATTATATGTGTGTAGACAATCATCTTGGAGCAACAGTTTCAAGACGAGGAGATTTAGAAATGTTGGGATATTGCATGATAGAATGGTTCGGTGGTAAACTTCCATGGAAAAACGAAAGTAGTATAAAAGTAATAAAACAAAAAAAAGAATATAAACAATTTATAGCTACTTTTTTTGAGGACTGTTTTCCTGAAGGAAATGAACCTCTGGAATTAGTTAGATATATAGAATTAGTATACATGTTAGATTATTCTCAAACTCCTAATTATGACAGACTACGTAGACTGTTTATACAAGAT
>KJ642619
ATGGAATCCTTCAAGTATTGTTTTGATAACGATGGTAAGAAATGGATTATCGGAAATACTTTATATTCTGGTAATTCAATACTCTATAAGGTCAGAAAAAATTTCACTAGTTCGTTCTACAATTACGTAATGAAGATAGATCATAAATCACACAAGCCATTGTTGTCCGAAATACGATTCTATATATCTGTATTGGATCCTTTGACTATCGACAACTGGACACGGGAACGTGGTATAAAGTATTTGGCTATTCCAGATCTGTATGGAATTGGAGAAACCGATGATTATATGTTCTTCGTTATAAAGAATTTGGGAAGAGTATTCGCCCCAAAGGATAGTGAATCAGTTTTCGAAGCATGTGTCACTATGATAAACACGTTAGAGTTTATACACTCTCGAGGATTTACTCATGGAAAAATAGAACCGATGAATATACTGATTAGAAATAAACGTATTTCACTAATTGACTATTCTAGAACTAACAAACTATACAAAAGTGGAACATATATAGATTACAACGAGGACATGATAACTTCAGGAAATATCAATTATATGTGTGTAGACAATCATCTTGGAGCAACAGTTTCAAGACGAGGAGATTTAGAAATGTTGGGATATTGCATGATAGAATGGTTCGGTGGTAAACTTCCATGGAAAAACGAAAGTAGTATAAAAGTAATAAAACAAAAAAAAGAATATAAACAATTTATAGCTACTTTTTTTGAGGACTGTTTTCCTGAAGGAAATGAACCTCTGGAATTAGTTAGATATATAGAATTAGTATACATGTTAGATTATTCTCAAACTCCTAATTATGACAGACTACGTAGACTGTTTATACAAGAT
>JX878420
ATGGAATCCTTCAAGTATTGTTTTGATAACGATGGTAAGAAATGGATTATCGGAAATACTTTATATTCTGGTAATTCAATACTCTATAAGGTCAGAAAAAATTTCACTAGTTCGTTCTACAATTACGTAATGAAGATAGATCATAAATCACACAAGCCATTGTTGTCCGAAATACGATTCTATATATCTGTATTGGATCCTTTGACTATCGACAACTGGACACGGGAACGTGGTATAAAGTATTTGGCTATTCCAGATATGTATGGAATTGGAGAAACCGATGATTATATGTTCTTCGTTATAAAGAATTTGGGAAGAGTATTCGCCCCAAAGGATAGTGAATCAGTTTTCGAAGCATGTGTCACTATGATAAACACGTTAGAGTTTATACACTCTCGAGGATTTACTCATGGAAAAATAGAACCGATGAATATACTGATTAGAAATAAACGTATTTCACTAATTGACTATTCTAGAACTAACAAACTATACAAAAGTGGAACACATATAGATTACAACGAGGACATGATAACTTCAGGAAATATCAATTATATGTGTGTAGACAATCATCTTGGAGCAACAGTTTCAAGACGAGGAGATTTAGAAATGTTGGGATATTGCATGATAGAATGGTTCGGTGGTAAACTTCCATGGAAAAACGAAAGTAGTATAAAAGTAATAAAACAAAAAAAAGAATATAAACAATTTATAGCTACTTTTTTTGAGGACTGTTTTCCTGAAGGAAATGAACCTCTGGAATTAGTTAGATATATAGAATTAGTATACATGTTAGATTATTCTCAAACTCCTAATTATGACAGACTACGTAGACTGTTTATACAAGAT
>NC003310
ATGGAATCCTTCAAGTATTGTTTTGATAACGATGGTAAGGAATGGATTATCGGAAATACTTTATATTCTGGTAATTCAATACTCTATAAGGTCAGAAAAAATTTCACTAGTTCGTTCTACAATTACGTAATGAAGATAGATCATAAATCACACAAGCCATTGTTGTCCGAAATACGATTCTATATATCTGTATTGGATCCTTTGACTATCGACAACTGGACACGGGAACGTGGTATAAAGTATTTGGCTATTCCAGATCTGTATGGAATTGGAGAAACCGATGATTATATGTTCTTCGTTATAAAGAATTTGGGAAGAGTATTCGCCCCAAAGGATAGTGAATCAGTTTTCGAAGCATGTGTCACTATGATAAACACGTTAGAGTTTATACACTCTCGAGGATTTACTCATGGAAAAATAGAACCGATGAATATACTGATTAGAAATAAACGTATTTCACTAATTGACTATTCTAGAACTAACAAACTATACAAAAGTGGAACACATATAGATTACAACGAGGACATGATAACTTCAGGAAATATCAATTATATGTGTGTAGACAATCATCTTGGAGCAACAGTTTCAAGACGAGGAGATTTAGAAATGTTGGGATATTGCATGATAGAATGGTTCGGTGGTAAACTTCCATGGAAAAACGAAAGTAGTATAAAAGTAATAAAACAAAAAAAAGAATATAAACAATTTATAGCTACTTTTTTTGAGGACTGTTTTCCTGAAGGAAATGAACCTCTGGAATTAGTTAGATATATAGAATTAGTATACATGTTAGATTATTCTCAAACTCCTAATTATGACAGACTACGTAGACTGTTTATACAAGAT
>OP144217
ATGGAATCCTTCAAGTATTGTTTTGATAACGATGGTAAGAAATGGATTATCGGAAATACTTTATATTCTGGTAATTCAATACTCTATAAGGTCAGAAAAAATTTCACTAGTTCGTTCTACAATTACGTAATGAAGATAGATCATAAATCACACAAGCCATTGTTGTCCGAAATACGATTCTATATATCTGTATTGGATCCTTTGACTATCAACAACTGGACACGAGAACGTGGTATAAAGTATTTGGCTATTCCAGATCTGTATGGAATTGGAGAAACCGATGATTATATGTTCTTCATTATAAAGAATTTGGGAAGAGTATTCGCCCCAAAGGATAGTGAATCAGTTTTCGAAGCATGTGTCACTATGATAAACACGTTAGAGTTTATACACTCTCAAGGATTTACTCATGGAAAAATAGAACCGATGAATATACTGATTAGAAATAAACGTATTTCACTAATTGACTATTCTAGAACTAACAAACTATACAAAAGTGGAACACATATAGATTACAACGAGGACATGATAACTTCAGGAAATATCAATTATATGTGTGTAGACAATCATCTTGGAGCAACAGTTTCAAGACGAGGAGATTTAGAAATGTTGGGATATTGCATGATAGAATGGTTCGGTGGTAAACTTCCATGGAAAAACGAAAGTAGTATAAAAGTAATAAAACAAAAAAAAGAATATAAACAATTTATAGCTACTTTTTTTGAGGACTGTTTTCCTGAAGGAAATGAACCTCTGGAATTAGTTAGATATATAGAATTAGTATACATGTTAGATTATTCTCAAACTCCTAATTATGACAGACTACGTAGACTGTTTATACAAGAT
>MT250197
ATGGAATCCTTCAAGTATTGTTTTGATAACGATGGTAAGAAATGGATTATCGGAAATACTTTATATTCTGGTAATTCAATACTCTATAAGGTCAGAAAAAATTTCACTAGTTCGTTCTACAATTACGTAATGAAGATAGATCATAAATCACACAAGCCATTGTTGTCCGAAATACGATTCTATATATCTGTATTGGATCCTTTGACTATCAACAACTGGACACGGGAACGTGGTATAAAGTATTTGGCTATTCCAGATCTGTATGGAATTGGAGAAACCGATGATTATATGTTCTTCATTATAAAGAATTTGGGAAGAGTATTCGCCCCAAAGGATAGTGAATCAGTTTTCGAAGCATGTGTCACTATGATAAACACGTTAGAGTTTATACACTCTCAAGGATTTACTCATGGAAAAATAGAACCGATGAATATACTGATTAGAAATAAACGTATTTCACTAATTGACTATTCTAGAACTAACAAACTATACAAAAGTGGAACACATATAGATTACAACGAGGACATGATAACTTTAGGAAATATCAATTATATGTGTGTAGACAATCATCTTGGAGCAACAGTTTCAAGACGAGGAGATTTAGAAATGTTGGGATATTGCATGATAGAATGGTTCGGTGGTAAACTTCCATGGAAAAACGAAAGTAGTATAAAAGTAATAAAACAAAAAAAAGAATATAAACAATTTATAGCTACTTTTTTTGAGGACTGTTTTCCTGAAGGAAATGAACCTCTGGAATTAGTTAGATATATAGAATTAGTATACATGTTAGATTATTCTCAAACTCCTAATTATGACAGACTACGTAGACTGTTTATACAAGAT
>ON676707
ATGGAATCCTTCAAGTATTGTTTTGATAACGATGGTAAGAAATGGATTATCGGAAATACTTTATATTCTGGTAATTCAATACTCTATAAGGTCAGAAAAAATTTCACTAGTTCGTTCTACAATTACGTAATGAAGATAGATCATAAATCACACAAGCCATTGTTGTCCGAAATACGATTCTATATATCTGTATTGGATCCTTTGACTATCAACAACTGGACACGGGAACGTGGTATAAAGTATTTGGCTATTCCAGATCTGTATGGAATTGGAGAAACCAATGATTATATGTTCTTCATTATAAAGAATTTGGGAAGAGTATTCGCCCCAAAGGATAGTGAATCAGTTTTCGAAGCATGTGTCACTATGATAAACACGTTAGAGTTTATACACTCTCAAGGATTTACTCATGGAAAAATAGAACCGATGAATATACTGATTAGAAATAAACGTATTTCACTAATTGACTATTCTAGAACTAACAAACTATACAAAAGTGGAACACATATAGATTACAACGAGGACATGATAACTTCAGGAAATATCAATTATATGTGTGTAGACAATCATCTTGGAGCAACAGTTTCAAGACGAGGAGATTTAGAAATGTTGGGATATTGCATGATAGAATGGTTCGGTGGTAAACTTCCATGGAAAAACGAAAGTAGTATAAAAGTAATAAAACAAAAAAAAGAATATAAACAATTTATAGCTACTTTTTTTGAGGACTGTTTTCCTGAAGGAAATGAACCTCTGGAATTAGTTAGATATATAGAATTAGTATACATGTTAGATTATTCTCAAACTCCTAATTATGACAGACTACGTAGACTGTTTATACAAGAT
>OP381208
ATGGAATCCTTCAAGTATTGTTTTGATAACGATGGTAAGAAATGGATTATCGGAAATACTTTATATTCTGGTAATTCAATACTCTATAAGGTCAGAAAAAATTTCACTAGTTCGTTCTACAATTACGTAATGAAGATAGATCATAAATCACACAAGCCATTGTTGTCCGAAATACGATTCTATATATCTGTATTGGATCCTTTGACTATCAACAACTGGACACGAGAACGTGGTATAAAGTATTTGGCTATTCCAGATCTGTATGGAATTGGAGAAACCGATGATTATATGTTCTTCATTATAAAGAATTTGGGAAGAGTATTCGCCCCAAAGGATAGTGAATCAGTTTTCGAAGCATGTGTCACTATGATAAACACGTTAGAGTTTATACACTCTCAAGGATTTACTCATGGAAAAATAGAACCGATGAATATACTGATTAGAAATAAACGTATTTCACTAATTGACTATTCTAGAACTAACAAACTATACAAAAGTGGAACACATATAGATTACAACGAGGACATGATAACTTTAGGAAATATCAATTATATGTGTGTAGACAATCATCTTGGAGCAACAGTTTCAAGACGAGGAGATTTAGAAATGTTGGGATATTGCATGATAGAATGGTTCGGTGGTAAACTTCCATGGAAAAACGAAAGTAGTATAAAAGTAATAAAACAAAAAAAAGAATATAAACAATTTATAGCTACTTTTTTTGAGGACTGTTTTCCTGAAGGAAATGAACCTCTGGAATTAGTTAGATATATAGAATTAGTATACATGTTAGATTATTCTCAAACTCCTAATTATGACAGACTACGTAGACTGTTTATACAAGAT
>OP415219
ATGGAATCCTTTAAGTATTGTTTTGATAACGATGGTAAGAAATGGATTATCGGAAATACTTTATATTCTGGTAATTCAATACTCTATAAGGTCAGAAAAAATTTCACTAGTTCGTTCTACAATTACGTAATGAAGATAGATCATAAATCACACAAGCCATTGTTGTCCGAAATACGATTCTATATATCTGTATTGGATCCTTTGACTATCAACAACTGGACACGAGAACGTGGTATAAAGTATTTGGCTATTCCAGATCTGTATGGAATTGGAGAAACCGATGATTATATGTTCTTCATTATAAAGAATTTGGGAAGAGTATTCGCCCCAAAGGATAGTGAATCAGTTTTCGAAGCATGTGTCACTATGATAAACACGTTAGAGTTTATACACTCTCAAGGATTTACTCATGGAAAAATAGAACCGATGAATATACTGATTAGAAATAAACGTATTTCACTAATTGACTATTCTAGAACTAACAAACTATACAAAAGTGGAACACATATAGATTACAACGAGGACATGATAACTTCAGGAAATATCAATTATATGTGTGTAGACAATCATCTTGGAGCAACAGTTTCAAGACGAGGAGATTTAGAAATGTTGGGATATTGCATGATAGAATGGTTCGGTGGTAAACTTCCATGGAAAAACGAAAGTAGTATAAAAGTAATAAAACAAAAAAAAGAATATAAACAATTTATAGCTACTTTTTTTGAGGACTGTTTTCCTGAAGGAAATGAACCTCTGGAATTAGTTAGATATATAGAATTAGTATACATGTTAGATTATTCTCAAACTCCTAATTATGACAGACTACGTAGACTGTTTATACAAGAT
>OP339852
ATGGAATCCTTCAAGTATTGTTTTGATAACGATGGTAAGAAATGGATTATTGGAAATACTTTATATTCTGGTAATTCAATACTCTATAAGGTCAGAAAAAATTTCACTAGTTCGTTCTACAATTACGTAATGAAGATAGATCATAAATCACACAAGCCATTGTTGTCCGAAATACGATTCTATATATCTGTATTGGATCCTTTGACTATCAACAACTGGACACGAGAACGTGGTATAAAGTATTTGGCTATTCCAGATCTGTATGGAATTGGAGAAACCGATGATTATATGTTCTTCATTATAAAGAATTTGGGAAGAGTATTCGCCCCAAAGGATAGTGAATCAGTTTTCGAAGCATGTGTCACTATGATAAACACGTTAGAGTTTATACACTCTCAAGGATTTACTCATGGAAAAATAGAACCGATGAATATACTGATTAGAAATAAACGTATTTCACTAATTGACTATTCTAGAACTAACAAACTATACAAAAGTGGAACACATATAGATTACAACGAGGACATGATAACTTCAGGAAATATCAATTATATGTGTGTAGACAATCATCTTGGAGCAACAGTTTCAAGACGAGGAGATTTAGAAATGTTGGGATATTGCATGATAGAATGGTTCGGTGGTAAACTTCCATGGAAAAACGAAAGTAGTATAAAAGTAATAAAACAAAAAAAAGAATATAAACAATTTATAGCTACTTTTTTTGAGGACTGTTTTCCTGAAGGAAATGAACCTCTGGAATTAGTTAGATATATAGAATTAGTATACATGTTAGATTATTCTCAAACTCCTAATTATGACAGACTACGTAGACTGTTTATACAAGAT
>OP215278
ATGGAATCCTTCAAGTATTGTTTTGATAACGATGGTAAGAAATGGATTATCGGAAATACTTTATATTCTGGTAATTCAATACTCTATAAGGTCAGAAAAAATTTCACTAGTTCGTTCTACAATTACGTAATGAAGATAGATCATAAATCACACAAGCCATTGTTGTCCGAAATACGATTCTATATATCTGTATTGGATCCTTTGACTATCAACAACTGGACACGAGAACGTGGTATAAAGTATTTGGCTATTCCAGATCTGTATGGAATTGGAGAAACCGATGATTATATGTTCTTCATTATAAAGAATTTGGGAAGAGTATTCGCCCCAAAGGATAGTGAATCAGTTTTCGAAGCATGTGTCACTATGATAAACACGTTAGAGTTTATACACTCTCAAGGATTTACTCATGGAAAAATAGAACCGATGAATATACTGATTAGAAATAAACGTATTTCACTAATTGACTATTCTAGAACTAACAAACTATACAAAAGTGGAACACATATAGATTACAACGAGGACATGATAACTTCAGGAAATATCAATTATATGTGTGTAGACAATCATCTTGGAGCAACAGTTTCAAGACGAGGAGATTTAGAAATGTTGGGATATTGCATGATAGAATGGTTCGGTGGTAAACTTCCATGGAAAAACGAAAGTAGTATAAAAGTAATAAAACAAAAAAAAGAATATAAACAATTTATAGCTACTTTTTTTGAGGACTGTTTTCCTGAAGGAAATAAACCTCTGGAATTAGTTAGATATATAGAATTAGTATACATGTTAGATTATTCTCAAACTCCTAATTATGACAGACTACGTAGACTGTTTATACAAGAT
>OP205104
ATGGAATCCTTCAAGTATTGTTTTGATAACGATGGTAAGAAATGGATTATCGGAAATACTTTATATTCTGGTAATTCAATACTCTATAAGGTCAGAAAAAATTTCACTAGTTCGTTCTACAATTACGTAATGAAGATAGATCATAAATCACACAAGCCATTGTTGTCCGAAATACGATTCTATATATCTGTATTGGATCCTTTGACTATCAACAACTGGACACGAGAACGTGGTATAAAGTATTTGGCTATTCCAGATCTGTATGGAATTGGAGAAACCGATGATTATATGTTCTTCATTATAAAGAATTTGGGAAGAGTATTCGCCCCAAAGGATAGTGAATCAGTTTTCGAAGCATGTGTCACTATGATAAACACGTTAGAGTTTATACACTCTCAAGGATTTACTCATGGAAAAATAGAACCGATGAATATACTGATTAGAAATAAACGTATTTCACTAATTGACTATTCTAGAACTAACAAACTATACAAAAGTGGAACACATATAGATTACAACGAGGACATGATAACTTCAGGCAATATCAATTATATGTGTGTAGACAATCATCTTGGAGCAACAGTTTCAAGACGAGGAGATTTAGAAATGTTGGGATATTGCATGATAGAATGGTTCGGTGGTAAACTTCCATGGAAAAACGAAAGTAGTATAAAAGTAATAAAACAAAAAAAAGAATATAAACAATTTATAGCTACTTTTTTTGAGGACTGTTTTCCTGAAGGAAATGAACCTCTGGAATTAGTTAGATATATAGAATTAGTATACATGTTAGATTATTCTCAAACTCCTAATTATGACAGACTACGTAGACTGTTTATACAAGAT
>ON959153
ATGGAATCCTTCAAGTATTGTTTTGATAACGATGGTAAGAAATGGATTATCGGAAATACTTTATATTCTGGTAATTCAATACTCTATAAGGTCAGAAAAAATTTCACTAGTTCGTTCTACAATTACGTAATGAAGATAGATCATAAATCACACAAGCCATTGTTGTCCGAAATACGATTCTATATATCTGTATTGGATCCTTTGACTATCAACAACTGGACACGAGAACGTGGTATAAAGTATTTGGCTATTCCAGATCTGTATGGAATTGGAGAAACCGATGATTATATGTTCTTCATTATAAAGAATTTGGGAAGAGTATTCGCCCCAAAGGATAGTGAATCAGTTTTCGAAGCATGTGTCACTATGATAAACACGTTAGAGTTTATACACTCTCAAGGATTTACTCATGGAAAAATAGAACCGATGAATATACTGATTAGAAATAAACGTATTTCACTAATTGACTATTCTAGAACTAACAAACTATACAAAAGTGGAACACATATAGATTACAACAAGGACATGATAACTTCAGGAAATATCAATTATATGTGTGTAGACAATCATCTTGGAGCAACAGTTTCAAGACGAGGAGATTTAGAAATGTTGGGATATTGCATGATAGAATGGTTCGGTGGTAAACTTCCATGGAAAAACGAAAGTAGTATAAAAGTAATAAAACAAAAAAAAGAATATAAACAATTTATAGCTACTTTTTTTGAGGACTGTTTTCCTGAAGGAAATGAACCTCTGGAATTAGTTAGATATATAGAATTAGTATACATGTTAGATTATTCTCAAACTCCTAATTATGACAGACTACGTAGACTGTTTATACAAGAT
>ON880541
ATGGAATCCTTCAAGTATTGTTTTGATAACGATGGTAAGAAATGGATTATCGGAAATACTTTATATTCTGGTAATTCAATACTCTATAAGGTCAGAAAAAATTTCACTAGTTCGTTCTACAATTACGTAATGAAGATAGATCATAAATCACACAAGCCATTGTTGTCCGAAATACGATTCTATATATCTGTATTGGATCCTTTGACTATCAACAACTGGACACGAGAACGTGGTATAAAGTATTTGGCTATTCCAGATCTGTATGGAATTGGAGAAACCGATGATTATATGTTCTTCATTATAAAGAATTTGGGAAGAGTATTCGCCCCAAAGGATAGTGAATCAGTTTTCGAAGCATGTGTCACTATGATAAACACGTTAGAGTTTATACACTCTCAAGGATTTACTCATGGAAAAATAGAACCGATGAATATACTGATTAGAAATAAACGTATTTCACTAATTGACTATTCTAGAACTAACAAACTATACAAAAGTGGAACACATATAGATTACAACGAGGACATGATAACTTCAGGAAATATCAATTATATGTGTGTAGACAATCATCTTGGAGCAACAGTTTCAAGACGAGGAGATTTAGAAATGTTGGGATATTGCATGATAGAATGGTTCGGTGGTAAACTTCCATGGAAAAACAAAAGTAGTATAAAAGTAATAAAACAAAAAAAAGAATATAAACAATTTATAGCTACTTTTTTTGAGGACTGTTTTCCTGAAGGAAATGAACCTCTGGAATTAGTTAGATATATAGAATTAGTATACATGTTAGATTATTCTCAAACTCCTAATTATGACAGACTACGTAGACTGTTTATACAAGAT
>ON803420
ATGGAATCCTTCAAGTATTGTTTTGATAACGATGGTAAGAAATGGATTATCGGAAATACTTTATATTCTGGTAATTCAATACTCTATAAGGTCAGAAAAAATTTCACTAGTTCGTTCTACAATTACGTAATGAAGATAGATCATAAATCACACAAGCCATTGTTGTCCGAAATACGATTCTATATATCTGTATTGGATCCTTTGACTATCAACAACTGGACACGAGAACGTGGTATAAAGTATTTGGCTATTCCAGATCTGTATGGAATTGGAGAAACCGATGATTATATGTTCTTCATTATAAAGAATTTGGGAAGAGTATTCGCCCCAAAGGATAGTGAATCAGTTTTCAAAGCATGTGTCACTATGATAAACACGTTAGAGTTTATACACTCTCAAGGATTTACTCATGGAAAAATAGAACCGATGAATATACTGATTAGAAATAAACGTATTTCACTAATTGACTATTCTAGAACTAACAAACTATACAAAAGTGGAACACATATAGATTACAACGAGGACATGATAACTTCAGGAAATATCAATTATATGTGTGTAGACAATCATCTTGGAGCAACAGTTTCAAGACGAGGAGATTTAGAAATGTTGGGATATTGCATGATAGAATGGTTCGGTGGTAAACTTCCATGGAAAAACAAAAGTAGTATAAAAGTAATAAAACAAAAAAAAGAATATAAACAATTTATAGCTACTTTTTTTGAGGACTGTTTTCCTGAAGGAAATGAACCTCTGGAATTAGTTAGATATATAGAATTAGTATACATGTTAGATTATTCTCAAACTCCTAATTATGACAGACTACGTAGACTGTTTATACAAGAT
