# Supplementary material for: Evolutionary dissection of monkeypox virus: Positive Darwinian selection drives the adaptation of virus–host interaction proteins
Source: Front Cell Infect Microbiol. 2023 Jan 13;12:1083234. doi: 10.3389/fcimb.2022.1083234 (PMC9880225; doi:10.3389/fcimb.2022.1083234)
Supplement: Supplementary file 1 [file DataSheet_1.zip › Dataset_MPXV_coding_gene_allleles/MPXVgp173.fas]

>KJ642616
ATGGATATCTTCAGGGAAATCGCATCTTCTATGAAAGGAAAGAATGTATTCATTTCTCCAGCGTCAATCTCGTCAGTATTAACAATACTGTATTATGGAGCTAATGGATCCACTGCTGAACAGCTATCAAAATATGTAGAAAAGGAGGAGAACATGGATAAGGTTAGCGCTCAGAATATCTCATTCAAATCCATGAATAAAGTATATGGGCGATATTCTGCCGTGTTTAAAGATTCCTTTTTGGGAAAAATTGGCGATAAGTTTCAAACTGTTGACTTCACTGATTGTCGCACTATAGATGCAATCAATAAGTGTGTAGATATCTTTACTGAGGGAAAAATCAATCCACTATTGGATGAACCATTGTCTCCTGATACCTGTCTCCTAGCAATTAGTGCCGTATACTTTAAAGCAAAATGGTTGATGCCATTCGAAAAGGAATTTACCAGTGATTATCCCTTTTACGTATCTCCAACGGAAATGGTAGATGTAAGTATGATGTCTATTTACGGCGAGCCATTTAATCACGCATCTGTAAAAGAATCATTCGGTAACTTTTCAATCATAGAACTGCCATATGTTGGAGATACTAGTATGATGGTCATTCTTCCAAACAAGATTGATGGATTAGAATCCATAGAACAAAATCTAACAGATACAAATTTTAAGAAATGGTGTAACTCTCTGGAAGCTACGTTTATCGATGTGCACATTCCTAAGTTTAAGGTAATAGGTTCGTATAATCTTGTGGATACGCTAATAAAGTTGGGACTGACAGATGTGTTCTATTCAACTGGTGATTATATCAATATGTGTAATTCAGATGTGAGTGTTGACGCTATGATTCACAAAACGTATATAGATGTCAATGAAGAGTATACAGAAGCAGCTGCAGCAACTTCTGTACTAGTGGCAGACTGTGCATCAACAGTTACAAATGAGTTCTGTGCAGATCATCCGTTCATCTATGTGATTAGACATGTCGATGGTAAAATTCTTTTCGTTGGTAGATATTGCTCTCCAACAACTAAT
>KP849470
ATGGATATCTTCAGGGAAATCGCATCTTCTATGAAAGGAAAGAATGTATTCATTTCTCCAGCGTCAATCTCGTCAGTATTAACAATACTGTATTATGGAGCTAATGGATCCACTGCTGAACAGCTATCAAAATATGTAGAAAAGGAGGAGAACATGGATAAGGTTAGCGCTCAGAATATCTCATTCAAATCCATGAATAAAGTATATGGGCGATATTCTGCCGTGTTTAAAGATTCCTTTTTGGGAAAAATTGGCGATAAGTTTCAAACTGTTGACTTCACTGATTGTCGCACTATAGATGCAATCAATAAGTGTGTAGATATCTTTACTGAGGGAAAAATCAATCCACTATTGGATGAACCATTGTCTCCTGATACCTGTCTCCTAGCAATTAGTGCCGTATACTTTAAAGCAAAATGGTTGATGCCATTCGAAAAGGAATTTACCAGTGATTATCCCTTTTACGTATCTCCAACGGAAATGGTAGATGTAAGTATGATGTCTATTTACGGCGAGCCATTTAATCACGCATCTGTAAAAGAATCATTCGGTAACTTTTCAATCATAGAACTGCCATATGTTGGAGATACTAGTATGATGGTCATTCTTCCAAACAAGATTGATGGATTAGAATCCATAGAACAAAATCTAACAGATACAAATTTTAAGAAATGGTGTAACTCTCTGGAAGCTACGTTTATCGATGTGCACATTCCTAAGTTTAAGGTAATAGGTTCGTATAATCTTGTGGATACGCTAATAAAGTTGGGACTGACAGATGTGTTCTATTCAACTGGTGATTATATCAATATGTGTAATTCAGATGTGAGTGTTGACGCTATGATTCACAAAACGTATATAGATGTCAATGAAGCGTATACAGAAGCAGCTGCAGCAACTTCTGTACTAGTGGCAGACTGTGCATCAACAGTTACAAATGAGTTCTGTGCAGATCATCCGTTCATCTATGTGATTAGACATGTCGATGGTAAAATTCTTTTCGTTGGTAGATATTGCTCTCCAACAACTAAT
>KJ642617
ATGGATATCTTCAGGGAAATCGCATCTTCTATGAAAGGAAAGAATGTATTCATTTCTCCAGCGTCAATCTCGTCAGTATTGACAATACTGTATTATGGAGCTAATGGATCCACTGCTGAACAGCTATCAAAATATGTAGAAAAGGAGGAGAACATGGATAAGGTTAGCGCTCAGAATATCTCATTCAAATCCATGAATAAAGTATATGGGCGATATTCTGCCGTGTTTAAAGATTCCTTTTTGGGAAAAATTGGCGATAAGTTTCAAACTGTTGACTTCACTGATTGTCGCACTATAGATGCAATCAATAAGTGTGTAGATATCTTTACTGAGGGAAAAATCAATCCACTATTGGATGAACCATTGTCTCCTGATACCTGTCTCCTAGCAATTAGTGCCGTATACTTTAAAGCAAAATGGTTGATGCCATTCGAAAAGGAATTTACCAGTGATTATCCCTTTTACGTATCTCCAACGGAAATGGTAGATGTAAGTATGATGTCTATTTACGGCGAGCCATTTAATCACGCATCTGTAAAAGAATCATTCGGTAACTTTTCAATCATAGAACTGCCATATGTTGGAGATACTAGTATGATGGTCATTCTTCCAAACAAGATTGATGGATTAGAATCCATAGAACAAAATCTAACAGATACAAATTTTAAGAAATGGTGTAACTCTCTGGAAGCTACGTTTATCGATGTGCACATTCCTAAGTTTAAGGTAATAGGTTCGTATAATCTTGTGGATACGCTAATAAAGTTGGGACTGACAGATGTGTTCTATTCAACTGGTGATTATATCAATATGTGTAATTCAGATGTGAGTGTTGACGCTATGATTCACAAAACGTATATAGATGTCAATGAAGAGTATACAGAAGCAGCTGCAGCAACTTCTGTACTAGTGGCAGACTGTGCATCAACAGTTACAAATGAGTTCTGTGCAGATCATCCGTTCATCTATGTGATTAGACATGTCGATGGTAAAATTCTTTTCGTTGGTAGATATTGCTCTCCAACAACTAAT
>KJ642615
ATGGATATCTTCAGGGAAATCGCATCTTCTATGAAAGGAAAGAATGTATTCATTTCTCCAGCGTCAATCTCGTCAGTATTAACAATACTGTATTATGGAGCTAATGGATCCACTGCTGAACAGCTATCAAAATATGTAGAAAAGGAGGAGAACATGGATAAGGTTAGCGCTCAGAATATCTCATTCAAATCCATGAATAAAGTATATGGGCGATATTCTGCCGTGTTTAAAGATTCCTTTTTGGGAAAAATTGGCGATAAGTTTCAAACTGTTGACTTCACTGATTGTCGCACTATAGATGAAATCAATAAGTGTGTAGATATCTTTACTGAGGGAAAAATCAATCCACTATTGGATGAACCATTGTCTCCTGATACCTGTCTCCTAGCAATTAGTGCCGTATACTTTAAAGCAAAATGGTTGATGCCATTCGAAAAGGAATTTACCAGTGATTATCCCTTTTACGTATCTCCAACGGAAATGGTAGATGTAAGTATGATGTCTATTTACGGCGAGCCATTTAATCACGCATCTGTAAAAGAATCATTCGGTAACTTTTCAATCATAGAACTGCCATATGTTGGAGATACTAGTATGATGGTCATTCTTCCAAACAAGATTGATGGATTAGAATCCATAGAACAAAATCTAACAGATACAAATTTTAAGAAATGGTGTAACTCTCTGGAAGCTACGTTTATCGATGTGCACATTCCTAAGTTTAAGGTAATAGGTTCGTATAATCTTGTGGATACGCTAATAAAGTTGGGACTGACAGATGTGTTCTATTCAACTGGTGATTATATCAATATGTGTAATTCAGATGTGAGTGTTGACGCTATGATTCACAAAACGTATATAGATGTCAATGAAGAGTATACAGAAGCAGCTGCAGCAACTTCTGTACTAGTGGCAGACTGTGCATCAACAGTTACAAATGAGTTCTGTGCAGATCATCCGTTCATCTATGTGATTAGACATGTCGATGGTAAAATTCTTTTCGTTGGTAGATATTGCTCTCCAACAACTAAT
>KJ642614
ATGGATATCTTCAGGGAAATCGCATCTTCTATGAAAGGAAAGAATGTATTCATTTCTCCAGCGTCAATCTCGTCAGTATTAACAATACTGTATTATGGAGCTAATGGATCCACTGCTGAACAGCTATCAAAATATGTAGAAAAGGAGGAGAACATGGATAAGGTTAGCGCTCAGAATATCTCATTCAAATCCATGAATAAAGTATATGGGCGATATTCTGCCGTGTTTAAAGATTCCTTTTTGGGAAAAATTGGCGATAAGTTTCAAACTGTTGACTTCACTGATTGTCGCACTATAGATGCAATCAATAAGTGTGTAGATATCTTTACTGAGGGAAAAATCAATCCACTATTGGATGAACCATTGTCTCCTGATACCTGTCTCCTAGCAATTAGTGCCGTATACTTTAAAGCAAAATGGTTGATGCCATTCGAAAAGGAATTTACCAGTGATTATCCCTTTTACGTATCTCCAACGGAAATGGTAGATGTAAGTATGATGTCTATTTACGGCGAGCCATTTAATCACGCATCTGTAAAAGAATCATTCGGTAACTTTTCAATCATAGAACTGCCATATGTTGGAGATACTAGTATGATGGTCATTCTTCCAAACAAGATTGATGGATTAGAATCCATAGAACAAAATCTAACAGATACAAATTTTAAGAAATGGTGTAACTCTCTGGAAGCTACGTTTATCGATGTGCACATTCCTAAGTTTAAGGTAATAGGTTCGTATAATCTTGTGGATACGCTAATAAAGTTGGGACTGACAGATGTGTTCTATTCAACTGGTGATTATATCAATATGTGTAATTCAGATGTGAGTGTTGACGCTATGATTCACAAAACGTATATAGATGTCAATGAAGAGTATACAGAAGCAGCTGCAGCAACTTCTGTACTAGTGGCAGACTGTGCATCAACAGTTACAAATGAGTTCTGTGCAGATCATCCGTTCATCTATGTGATTAGACATGTTGATGGTAAAATTCTTTTCGTTGGTAGATATTGCTCTCCAACAACTAAT
>AY753185
ATGGATATCTTTAGGGAAATCGCATCTTCTATGAAAGGAAAGAATGTATTCATTTCTCCAGCGTCAATCTCGTCAGTATTAACAATACTGTATTATGGAGCTAATGGATCCACTGCTGAACAGCTATCAAAATATGTAGAAAAGGAGGAGAACATGGATAAGGTTAGCGCTCAGAATATCTCATTCAAATCCATGAATAAAGTATATGGGCGATATTCTGCCGTGTTTAAAGATTCCTTTTTGGGAAAAATTGGCGATAAGTTTCAAACTGTTGACTTCACTGATTGTCGCACTATAGATGCAATCAATAAGTGTGTAGATATCTTTACTGAGGGAAAAATCAATCCACTATTGGATGAACCATTGTCTCCTGATACCTGTCTCCTAGCAATTAGTGCCGTATACTTTAAAGCAAAATGGTTGATGCCATTCGAAAAGGAATTTACCAGTGATTATCCCTTTTACGTATCTCCAACGGAAATGGTAGATGTAAGTATGATGTCTATTTACGGCGAGCCATTTAATCACGCATCTGTAAAAGAATCATTCGGTAACTTTTCAATCATAGAACTGCCATATGTTGGAGATACTAGTATGATGGTCATTCTTCCAAACAAGATTGATGGATTAGAATCCATAGAACAAAATCTAACAGATACAAATTTTAAGAAATGGTGTAACTCTCTGGAAGCTACGTTTATCGATGTGCACATTCCTAAGTTTAAGGTAATAGGTTCGTATAATCTTGTGGATACGCTAATAAAGTTGGGACTGACAGATGTGTTCTATTCAACTGGTGATTATATCAATATGTGTAATTCAGATGTGAGTGTTGACGCTATGATTCACAAAACGTATATAGATGTCAATGAAGAGTATACAGAAGCAGCTGCAGCAACTTCTGTACTAGTGGCAGACTGTGCATCAACAGTTACAAATGAGTTCTGTGCAGATCATCCGTTCATCTATGTGATTAGACATGTCGATGGTAAAATTCTTTTCGTTGGTAGATATTGCTCTCCAACAACTAAT
>MT250197
ATGGATATCTTCAGGGAAATCGCATCTTCTATGAAAGGAAAGAATGTATTCATTTCTCCAGCGTCAATCTCGTCAGTATTGACAATACTGTATTATGGAGCTAATGGATCCACTGCTGAACAGCTATCAAAATATGTAGAAAAGGAGGAGAACATGGATAAGGTTAGCGCTCAGAATATCTCATTCAAATCCATGAATAAAGTATATGGGCGATATTCTGCCGTGTTTAAAGATTCCTTTTTGGGAAAAATTGGCGATAAGTTTCAAACTGTTGACTTCACTGATTGTCGCACTATAGATGCAATCAATAAGTGTGTAGATATCTTTACTGAGGGAAAAATCAATCCACTATTGGATGAACCATTGTCTCCTGATACCTGTCTCCTAGCAATTAGTGCCGTATACTTTAAAGCAAAATGGTTGATGCCATTCGAAAAGGAATTTACCAGTGATTATCCCTTTTACGTATCTCCAACGGAAATGGTAGATGTAAGTATGATGTCTATTTACGGCGAGCCATTTAATCACGCATCTGTAAAAGAATCATTCGGTAACTTTTCAATCATAGAACTGCCATATGTTGGAGATACTAGTATGATGGTCATTCTTCCAAACAAGATTGATGGATTAGAATCCATAGAACAAAATCTAACAGATACAAATTTTAAGAAATGGTGTAACTCTCTGAAAGCTACGTTTATCGATGTGCACATTCCTAAGTTTAAGGTAATAGGTTCGTATAATCTTGTGGATACGCTAATAAAGTTGGGACTGACAGATGTGTTCTATTCAACTGGTGATTATATCAATATGTGTAATTCAGATGTGAGTGTTGACGCTATGATTCACAAAACGTATATAGATGTCAATGAAGAGTATACAGAAGCAGCTGCAGCAACTTCTGTACTAGTGGCAGACTGTGCATCAACAGTTACAAATGAGTTCTGTGCAGATCATCCGTTCATCTATGTGATTAGACATGTCGATGGTAAAATTCTTTTCGTTGGTAGATATTGCTCTCCAACAACTAAT
>KP849471
ATGGATATCTTTAGGGAAATCGCATCTTCTATGAAAGGAAAGAATGTATTCATTTCTCCAGCGTCAATCTCGTCAGTATTGACAATACTGTATTATGGAGCTAATGGATCCACTGCTGAACAGCTATCAAAATATGTAGAAAAGGAGGAGAACATGGATAAGGTTAGCGCTCAGAATATCTCATTCAAATCCATGAATAAAGTATATGGGCGATATTCTGCCGTGTTTAAAGATTCCTTTTTGGGAAAAATTGGCGATAAGTTTCAAACTGTTGACTTCACTGATTGTCGCACTATAGATGCAATCAATAAGTGTGTAGATATCTTTACTGAGGGAAAAATCAATCCACTATTGGATGAACCATTGTCTCCTGATACCTGTCTCCTAGCAATTAGTGCCGTATACTTTAAAGCAAAATGGTTGATGCCATTCGAAAAGGAATTTACCAGTGATTATCCCTTTTACGTATCTCCAACGGAAATGGTAGATGTAAGTATGATGTCTATTTACGGCGAGCCATTTAATCACGCATCTGTAAAAGAATCATTCGGTAACTTTTCAATCATAGAACTGCCATATGTTGGAGATACTAGTATGATGGTCATTCTTCCAAACAAGATTGATGGATTAGAATCCATAGAACAAAATCTAACAGATACAAATTTTAAGAAATGGTGTAACTCTCTGGAAGCTACGTTTATCGATGTGCACATTCCTAAGTTTAAGGTAATAGGTTCGTATAATCTTGTGGATACGCTAATAAAGTTGGGACTGACAGATGTGTTCTATTCAACTGGTGATTATATCAATATGTGTAATTCAGATGTGAGTGTTGACGCTATGATTCACAAAACGTATATAGATGTCAATGAAGAGTATACAGAAGCAGCTGCAGCAACTTCTGTACTAGTGGCAGACTGTGCATCAACAGTTACAAATGAGTTCTGTGCAGATCATCCGTTCATCTATGTGATTAGACATGTCGATGGTAAAATTCTTTTCGTTGGTAGATATTGCTCTCCAACAACTAAT
>OP245312
ATGGATATCTTCAGGGAAATCGCATCTTCTATGAAAGGAAAGAATGTATTCATTTCTCCAGCGTCAATCTCGTCAGTATTGACAATACTGTATTATGGAGCTAATGGATCCACTGCTGAACAGCTATCAAAATATGTAGAAAAGGAGGAGAACATGGATAAGGTTAGCGCTCAGAATATCTCATTCAAATCCATGAATAAAGTATATGGGCGATATTCTGCCGTGTTTAAAGATTCCTTTTTGGGAAAAATTGGCGATAAGTTTCAAACTGTTGACTTCACTGATTGTCGCACTATAGATGCAATCAATAAGTGTGTAGATATCTTTACTGAGGGAAAAATCAATCCACTATTGGATGAACCATTGTCTCCTGATACCTGTCTCCTAGCAATTAGTGCCGTATACTTTAAAGCAAAATGGTTGATGCCATTCGAAAAGGAATTTACCAGTGATTATCCCTTTTACGTATCTCCAACGGAAATGGTAGATGTAAGTATGATGTCTATTTACGGCGAGCCATTTAATCACGCATCTGTAAAAGAATCATTCGGTAACTTTTCAATCATAGAACTGCCATATGTTGGAGATACTAGTATGATGGTCATTCTTCCAAACAAGATTGATGGATTAGAATCCATAGAACAAAATCTAACAGATACAAATTTTAAGAAATGGTGTAACTCTCTGAAAGCTACGTTTATCGATGTGCACATTCCTAAGTTTAAGGTAATAGGTTCGTATAATCTTGTGGATACGCTAATAAAGTTGGGACTGACAGATGTGTTCTATTCAACTGGTGATTATATCAATATGTGTAATTTAGATGTGAGTGTTGACGCTATGATTCACAAAACGTATATAGATGTCAATGAAGAGTATACAGAAGCAGCTGCAGCAACTTCTGTACTAGTGGCAGACTGTGCATCAACAGTTACAAATGAGTTCTGTGCAGATCATCCGTTCATCTATGTGATTAGACATGTCGATGGTAAAATTCTTTTCGTTGGTAGATATTGCTCTCCAACAACTAAT
>OP205121
ATGGATATCTTCAGGGAAATCGCATCTTCTATGAAAGGAAAGAATGTATTCATTTCTCCAGCGTCAATCTCGTCAGTATTGACAATACTGTATTATGGAGCTAATGGATCCACTGCTGAACAGCTATCAAAATATGTAGAAAAGGAGGAGAACATGGATAAGGTTAGCGCTCAGAATATCTCATTCAAATCCATGAATAAAGTATATGGGCGATATTCTGCCGTGTTTAAAGATTCCTTTTTGGGAAAAATTGGCGATAAGTTTCAAACTGTTGACTTCACTGATTGTCGCACTATAGATGCAATCAATAAGTGTGTAGATATCTTTACTAAGGGAAAAATCAATCCACTATTGGATGAACCATTGTCTCCTGATACCTGTCTCCTAGCAATTAGTGCCGTATACTTTAAAGCAAAATGGTTGATGCCATTCGAAAAGGAATTTACCAGTGATTATCCCTTTTACGTATCTCCAACGGAAATGGTAGATGTAAGTATGATGTCTATTTACGGCGAGCCATTTAATCACGCATCTGTAAAAGAATCATTCGGTAACTTTTCAATCATAGAACTGCCATATGTTGGAGATACTAGTATGATGGTCATTCTTCCAAACAAGATTGATGGATTAGAATCCATAGAACAAAATCTAACAGATACAAATTTTAAGAAATGGTGTAACTCTCTGAAAGCTACGTTTATCGATGTGCACATTCCTAAGTTTAAGGTAATAGGTTCGTATAATCTTGTGGATACGCTAATAAAGTTGGGACTGACAGATGTGTTCTATTCAACTGGTGATTATATCAATATGTGTAATTCAGATGTGAGTGTTGACGCTATGATTCACAAAACGTATATAGATGTCAATGAAGAGTATACAGAAGCAGCTGCAGCAACTTCTGTACTAGTGGCAGACTGTGCATCAACAGTTACAAATGAGTTCTGTGCAGATCATCCGTTCATCTATGTGATTAGACATGTCGATGGTAAAATTCTTTTCGTTGGTAGATATTGCTCTCCAACAACTAAT
>ON929078
ATGGATATCTTCAGGGAAATCGCATCTTCTATGAAAGGAAAGAATGTATTCATTTCTCCAGCGTCAATCTCGTCAGTATTGACAATACTGTATTATGGAGCTAATGGATCCACTGCTGAACAGCTATCAAAATATGTAGAAAAGGAGGAGAACATGGATAAGGTTAGCGCTCAGAATATCTCATTCAAATCCATGAATAAAGTATATGGGCGATATTCTACCGTGTTTAAAGATTCCTTTTTGGGAAAAATTGGCGATAAGTTTCAAACTGTTGACTTCACTGATTGTCGCACTATAGATGCAATCAATAAGTGTGTAGATATCTTTACTGAGGGAAAAATCAATCCACTATTGGATGAACCATTGTCTCCTGATACCTGTCTCCTAGCAATTAGTGCCGTATACTTTAAAGCAAAATGGTTGATGCCATTCGAAAAGGAATTTACCAGTGATTATCCCTTTTACGTATCTCCAACGGAAATGGTAGATGTAAGTATGATGTCTATTTACGGCGAGCCATTTAATCACGCATCTGTAAAAGAATCATTCGGTAACTTTTCAATCATAGAACTGCCATATGTTGGAGATACTAGTATGATGGTCATTCTTCCAAACAAGATTGATGGATTAGAATCCATAGAACAAAATCTAACAGATACAAATTTTAAGAAATGGTGTAACTCTCTGAAAGCTACGTTTATCGATGTGCACATTCCTAAGTTTAAGGTAATAGGTTCGTATAATCTTGTGGATACGCTAATAAAGTTGGGACTGACAGATGTGTTCTATTCAACTGGTGATTATATCAATATGTGTAATTCAGATGTGAGTGTTGACGCTATGATTCACAAAACGTATATAGATGTCAATGAAGAGTATACAGAAGCAGCTGCAGCAACTTCTGTACTAGTGGCAGACTGTGCATCAACAGTTACAAATGAGTTCTGTGCAGATCATCCGTTCATCTATGTGATTAGACATGTCGATGGTAAAATTCTTTTCGTTGGTAGATATTGCTCTCCAACAACTAAT
>ON615424
ATGGATATCTTCAGGAAAATCGCATCTTCTATGAAAGGAAAGAATGTATTCATTTCTCCAGCGTCAATCTCGTCAGTATTGACAATACTGTATTATGGAGCTAATGGATCCACTGCTGAACAGCTATCAAAATATGTAGAAAAGGAGGAGAACATGGATAAGGTTAGCGCTCAGAATATCTCATTCAAATCCATGAATAAAGTATATGGGCGATATTCTGCCGTGTTTAAAGATTCCTTTTTGGGAAAAATTGGCGATAAGTTTCAAACTGTTGACTTCACTGATTGTCGCACTATAGATGCAATCAATAAGTGTGTAGATATCTTTACTGAGGGAAAAATCAATCCACTATTGGATGAACCATTGTCTCCTGATACCTGTCTCCTAGCAATTAGTGCCGTATACTTTAAAGCAAAATGGTTGATGCCATTCGAAAAGGAATTTACCAGTGATTATCCCTTTTACGTATCTCCAACGGAAATGGTAGATGTAAGTATGATGTCTATTTACGGCGAGCCATTTAATCACGCATCTGTAAAAGAATCATTCGGTAACTTTTCAATCATAGAACTGCCATATGTTGGAGATACTAGTATGATGGTCATTCTTCCAAACAAGATTGATGGATTAGAATCCATAGAACAAAATCTAACAGATACAAATTTTAAGAAATGGTGTAACTCTCTGAAAGCTACGTTTATCGATGTGCACATTCCTAAGTTTAAGGTAATAGGTTCGTATAATCTTGTGGATACGCTAATAAAGTTGGGACTGACAGATGTGTTCTATTCAACTGGTGATTATATCAATATGTGTAATTCAGATGTGAGTGTTGACGCTATGATTCACAAAACGTATATAGATGTCAATGAAGAGTATACAGAAGCAGCTGCAGCAACTTCTGTACTAGTGGCAGACTGTGCATCAACAGTTACAAATGAGTTCTGTGCAGATCATCCGTTCATCTATGTGATTAGACATGTCGATGGTAAAATTCTTTTCGTTGGTAGATATTGCTCTCCAACAACTAAT
>JX878426
ATGGATATCTTTAGGGAAATCGCATCTTCTATGAAAGGAAAGAATGTATTCATTTCTCCAGCGTCAATCTCGTCAGTATTGACAATACTGTATTATGGAGCTAATGGATCCACTGCTGAACAGCTATCAAAATATGTAGAAAAGGAGGAGAACATGGATAAGGTTAGCGCTCAGAATATCTCATTCAAATCCATGAATAAAGTATATGGGCGATATTCTGCCGTGTTTAAAGATTCCTTTTTGGGAAAAATTGGCGATAAGTTTCAAACTGTTGACTTCACTGATTGTCGCACTATAGATGCAATCAATAAGTGTGTAGATATCTTTACTGAGGGAAAAATCAATCCACTATTGGATGAACCATTGTCTCCTGATACCTGTCTCCTAGCAATTAGTGCCGTATACTTTAAAGCAAAATGGTTGATGCCATTCGAAAAGGAATTTACCAGTGATTATCCCTTTTACGTATCTCCAACGGAAATGGTAGATGTAAGTATGATGTCTATTTACGGCGAGCCATTTAATCACGCATCTGTAAAAGAATCATTCGGTAACTTTTCAATCATAGAACTGTCATATGTTGGAGATACTAGTATGATGGTCATTCTTCCAAACAAGATTGATGGATTAGAATCCATAGAACAAAATCTAACAGATACAAATTTTAAGAAATGGTGTAACTCTCTGGAAGCTACGTTTATCGATGTGCACATTCCTAAGTTTAAGGTAATAGGTTCGTATAATCTTGTGGATACGCTAATAAAGTTGGGACTGACAGATGTGTTCTATTCAACTGGTGATTATATCAATATGTGTAATTCAGATGTGAGTGTTGACGCTATGATTCACAAAACGTATATAGATGTCAATGAAGAGTATACAGAAGCAGCTGCAGCAACTTCTGTACTAGTGGCAGACTGTGCATCAACAGTTACAAATGAGTTCTGTGCAGATCATCCGTTCATCTATGTGATTAGACATGTCGATGGTAAAATTCTTTTCGTTGGTAGATATTGCTCTCCAACAACTAAT
>MN702451
ATGGATATCTTTAGGGAAATCGCATCTTCTATGAAAGGAAAGAATGTATTCATTTCTCCAGCGTCAATCTCGTCAGTATTGACAATACTGTATTATGGAGCTAATGGATCCACTGCTGAACAGCTATCAAAATATGTAGAAAAGGAGGAGAACATGGATAAGGTTAGCGCTCAGAATATCTCATTCAAATCCATGAATAAAGTATATGGGCGATATTCTGCCGTGTTTAAAGATTCCTTTTTGGGAAAAATTGGCGATAAGTTTCAAACTGTTGACTTCACTGATTGTCGCACTATAGATGCAATCAATAAGTGTGTAGATATCTTTACTGAGGGAAAAATCAATCCACTATTGGATGAACCATTGTCTCCTGATACCTGTCTCCTAGCAATTAGTGCCGTATACTTTAAAGCAAAATGGTTGATGCCATTCGAAAAGGAATTTACCAGTGATTATCCCTTTTACGTATCTCCAACGGAAATGGTAGATGTAAGTATGATGTCTATTTACGGCGAGCCATTTAATCACGCATCTGTAAAAGAATCATTCGGTAACTTTTCAATCATAGAACTGCCATATGTTGGAGATACTAGTATGATGGTCATTCTTCCAAACAAGATTGATGGATTAGAATCCATAGAACAAAATCTAACAGATACAAATTTTAAGAAATGGTGTAACTCTCTGGAAGCTACGTTTATCGATGTACACATTCCTAAGTTTAAGGTAATAGGTTCGTATAATCTTGTGGATACGCTAATAAAGTTGGGACTGACAGATGTGTTCTATTCAACTGGTGATTATATCAATATGTGTAATTCAGATGTGAGTGTTGACGCTATGATTCACAAAACGTATATAGATGTCAATGAAGAGTATACAGAAGCAGCTGCAGCAACTTCTGTACTAGTGGCAGACTGTGCATCAACAGTTACAAATGAGTTCTGTGCAGATCATCCGTTCATCTATGTGATTAGACATGTCGATGGTAAAATTCTTTTCGTTGGTAGATATTGCTCTCCAACAACTAAT
>MN702450
ATGGATATCTTTAGGGAAATCGCATCTTCTATGAAAGGAAAGAATGTATTCATTTCTCCAGCGTCAATCTCGTCAGTATTGACAATACTGTATTATGGAGCTAATGGATCCACTGCTGAACAGCTATCAAAATATGTAGAAAAGGAGGAGAACATGGATAAGGTTAGCGCTCAGAATATCTCATTCAAATCCATGAATAAAGTATATGGGCGATATTCTGCCGTGTTTAAAGATTCCTTTTTGGGAAAAATTGGCGATAAGTTTCAAACTGTTGACTTCACTGATTGTCGCACTATAGATGCAATCAATAAGTGTGTAGATATCTTTACTGAGGGAAAAATCAATCCACTATTGGATGAACCATTGTCTCCTGATACCTGTCTCCTAGCAATTAGTGCCGTATACTTTAAAGCAAAATGGTTGATGCCATTCGAAAAGGAATTTACCAGTGATTATCCCTTTTACGTATCTCCAACGGAAATGGTAGATGTAAGTATGATGTCTATTTACGGCGAGCCATTTAATCACGCATCTGTAAAAGAATCATTCGGTAACTTTTCAATCATAGAACTGCCATATGTTGGAGATACTAGTATGATGGTCATTCTTCCAAACAAGATTGATGGATTAGAATCCATAGAACAAAATCTATCAGATACAAATTTTAAGAAATGGTGTAACTCTCTGGAAGCTACGTTTATCGATGTGCACATTCCTAAGTTTAAGGTAATAGGTTCGTATAATCTTGTGGATACGCTAATAAAGTTGGGACTGACAGATGTGTTCTATTCAACTGGTGATTATATCAATATGTGTAATTCAGATGTGAGTGTTGACGCTATGATTCACAAAACGTATATAGATGTCAATGAAGAGTATACAGAAGCAGCTGCAGCAACTTCTGTACTAGTGGCAGACTGTGCATCAACAGTTACAAATGAGTTCTGTGCAGATCATCCGTTCATCTATGTGATTAGACATGTCGATGGTAAAATTCTTTTCGTTGGTAGATATTGCTCTCCAACAACTAAT
>HQ857563
ATGGATATCTTTAGGGAAATCGCATCTTCTATGAAAGGAAAGAATGTATTCATTTCTCCAGCGTCAATCTCGTCAGTATTGACAATACTGTATTATGGAGCTAATGGATCCACTGCTGAACAGCTATCAAAATATGTAGAAAAGGAGGAGAACATGGATAAGGTTAGCGCTCAGAATATCTCATTCAAATCCATGAATAAAGTATATGGGCGATATTCTGCCGTGTTTAAAGATTCCTTTTTGGGAAAAATTGGCGATAAGTTTCAAACTGTTGACTTCACTGATTGTCGCACTATAGATGCAATCAATAAGTGTGTAGATATCTTTACTGAGGGAAAAATCAATCCACTATTGGATGAACCATTGTCTCCTGATACCTGTCTCCTAGCAATTAGTGCCGTATACTTTAAAGCAAAATGGTTGATACCATTCGAAAAGGAATTTACCAGTGATTATCCCTTTTACGTATCTCCAACGGAAATGGTAGATGTAAGTATGATGTCTATTTACGGCGAGCCATTTAATCACGCATCTGTAAAAGAATCATTCGGTAACTTTTCAATCATAGAACTGCCATATGTTGGAGATACTAGTATGATGGTCATTCTTCCAAACAAGATTGATGGATTAGAATCCATAGAACAAAATCTAACAGATACAAATTTTAAGAAATGGTGTAACTCTCTGGAAGCTACGTTTATCGATGTGCACATTCCTAAGTTTAAGGTAATAGGTTCGTATAATCTTGTGGATACGCTAATAAAGTTGGGACTGACAGATGTGTTCTATTCAACTGGTGATTATATCAATATGTGTAATTCAGATGTGAGTGTTGACGCTATGATTCACAAAACGTATATAGATGTCAATGAAGAGTATACAGAAGCAGCTGCAGCAACTTCTGTACTAGTGGCAGACTGTGCATCAACAGTTACAAATGAGTTCTGTGCAGATCATCCGTTCATCTATGTGATTAGACATGTCGATGGTAAAATTCTTTTCGTTGGTAGATATTGCTCTCCAACAACTAAT
>OP339853
ATGGATATCTTTAGGGAAATCGCATCTTCTATGAAAGGAAAGAATGTATTCATTTCTCCAGCGTCAATCTCGTCAGTATTGACAATACTGTATTATGGAGCTAATGGATCCACTGCTGAACAGCTATCAAAATATGTAGAAAAGGAGGAGAACATGGATAAGGTTAGCGCTCAGAATATCTCATTCAAATCCATGAATAAAGTATATGGGCGATATTCTGCCGTGTTTAAAGATTCCTTTTTGGGAAAAATTGGCGATAAGTTTCAAACTGTTGACTTCACTGATTGTCGCACTATAGATGCAATCAATAAGTGTGTAGATATCTTTACTGAGGGAAAAATCAATCCACTATTGGATGAACCATTGTCTCCTGATACCTGTCTCCTAGCAATTAGTGCCGTATACTTTAAAGCAAAATGGTTGATGCCATTCGAAAAGGAATTTACCAGTGATTATCCCTTTTACGTATCTCCAACGGAAATGGTAGATGTAAGTATGATGTCTATTTACGGCGAGCCATTTAATCACGCATCTGTAAAAGAATCATTCGGTAACTTTTCAATCATAGAACTGCCATATGTTGGAGATACTAGTATGATGGTCATTCTTCCAAACAAGATTGATGGATTAGAATCCATAGAACAAAATCTAACAGATACAAATTTTAAGAAATGGTGTAACTCTCTGAAAGCTACGTTTATCGATGTGCACATTCCTAAGTTTAAGGTAATAGGTTCGTATAATCTTGTGGATACGCTAATAAAGTTGGGACTGACAGATGTGTTCTATTCAACTGGTGATTATATTAATATGTGTAATTTAGATGTGAGTGTTGACGCTATGATTCACAAAACGTATATAGATGTCAATGAAGAGTATACAGAAGCAGCTGCAGCAACTTCTGTACTAGTGGCAGACTGTGCATCAACAGTTACAAATGAGTTCTGTGCAGATCATCCGTTCATCTATGTGATTAGACATGTCGATGGTAAAATTCTTTTCGTTGGTAGATATTGCTCTCCAACAACTAAT
