# Supplementary material for: Evolutionary dissection of monkeypox virus: Positive Darwinian selection drives the adaptation of virus–host interaction proteins
Source: Front Cell Infect Microbiol. 2023 Jan 13;12:1083234. doi: 10.3389/fcimb.2022.1083234 (PMC9880225; doi:10.3389/fcimb.2022.1083234)
Supplement: Supplementary file 1 [file DataSheet_1.zip › Dataset_MPXV_coding_gene_allleles/MPXVgp177.fas]

>MT903346
ATGAAGATGAAGATGATGGTCCGTATATATTTTGTATCATTATCGTTATTGCTATTCCATAGTTACGCCATAGACATCGAAAATGAAATCACCGAATTCTTCAATAAAATGAGAGATACTCTACCAGCTAAAGACTCTAAATGGTTGAATCCAGTATGTATGTTTGGAGGCACAATGAATGATATGGCCGCTCTAGGAGAGCCATTCAGTGCAAAGTGTCCTCCTATTGAAGACAGTCTTTTATCGCATAGATATAAAGACTATGTGGTTAAATGGGAAAGGCTAGAAAAGAATAGACGGCGACAGGTTTCTAATAAACGTGTTAAACATGGTGATTTATGGATAGCCAACTATACATCTAAATTCAGTAACCGTAGGTATTTATGTACCGTAACCACAAAGAATGGTGACTGTGTTCAGGGTGTAGTTAGATCTCATGTGTGGAAACCTTCTTCATGTATTCCAAAAACATATGAACTAGGTACTTATGATAAGTATGGCATAGACTTATACTGTGGAATTCTTTATGCGAAACATTATAATAATATAACTTGGTATAAAGATAATAAGGAAATTAATATCGACGATTTTAAGTATTCACAAGCGGGAAAGGAATTAATTATTCATAATCCAGAGTTAGAAGATAGTGGAAGATACGACTGTTACGTTCATTACGACGACGTTAGAATCAAGAATGATATCGTAGTATCAAGATGTAAAATACTTACGGTTATACCGTCACAAGACCACAGGTTTAAACTAATACTAGATCCGAAAATCAACGTAACGATAGGAGAACCTGCCAATATAACATGCAGTGCTGTGTCAACGTCATTATTTGTCGACGATGTACTGATTGAATGGAAAAATCCATCCGGATGGATTATAGGATTAGATTTTGGTGTATACTCTATTTTAACTAGTAGAGGCGGTATCACCGAGGCGACTTTGTATTTTGAAAATGTTACTGAAGAATATATAGGCAATACATATACATGTCGTGGATACAACTATTATTTTGATAAAACTCTTACAACTACAGTAGTATTGGAG
>KP849470
ATGAAGATGAAGATGATGGTCCGTATATATTTTGTATCATTATCGTTATTGCTATTCCATAGTTACGCCATAGACATCGAAAATGAAATCACCGAATTCTTCAATAAAATGAGAGATACTCTACCAGCTAAAGACTCTAAATGGTTGAATCCAGTATGTATGTTTGGAGGCACAATGAATGATATGGCCGCTCTAGGAGAGCCATTCAGTGCAAAGTGTCCTCCTATTGAAGACAGTCTTTTATCGCATAGATATAAAGACTATGTGGTTAAATGGGAAAGGCTAGAAAAGAATAGACGGCGACAGGTTTCTAATAAACGTGTTAAACATGGTGATTTATGGATAGCCAACTATACATCTAAATTCAGTAACCGTAGGTATTTATGTACCGTAACCACAAAGAATGGTGACTGTGTTCAGGGTGTAGTTAGATCTCATGTGTGGAAACCTTCTTCATGCATTCCAAAAACATATGAACTAGGTACTTATGATAAGTATGGCATAGACTTATACTGTGGAATTCTTTATGCGAAACATTATAATAATATAACTTGGTATAAAGATAATAAGGAAATTAATATCGACGATTTTAAGTATTCACAAGCGGGAAAGGAATTAATTATTCATAATCCAGAGTTAGAAGATAGTGGAAGATACGACTGTTACGTTCATTACGACGACGTTAGAATCAAGAATGATATCGTAGTATCAAGATGTAAAATACTTACGGTTATACCGTCACAAGACCACAGGTTTAAACTAATACTAGATCCGAAAATCAACGTAACGATAGGAGAACCTGCCAATATAACATGCAGTGCTGTGTCAACGTCATTATTTGTCGACGATGTACTGATTGAATGGAAAAATCCATCCGGATGGATTATAGGATTAGATTTTGGTGTATACTCTATTTTAACTAGTAGAGGCGGTATCACCGAGGCGACTTTGTATTTTGAAAATGTTACTGAAGAATATATAGGCAATACATATACATGTCGTGGACACAACTATTATTTTGATAAAACTCTTACAACTACAGTAGTATTGGAG
>AY741551
ATGAAGATGAAGATGATGGTCCGTATATATTTTGTATCATTATCGTTATTGCTATTCCATAGTTACGCCATAGACATCGAAAATGAAATCACCGAATTCTTCAATAAAATGAGAGATACTCTACCAGCTAAAGACTCTAAATGGTTGAATCCAGTATGTATGTTTGGAGGCACAATGAATGATATGGCCGCTCTAGGAGAGCCATTCAGTGCAAAGTGTCCTCCTATTGAAGACAGTCTTTTATCGCATAGATATAAAGACTATGTGGTTAAATGGGAAAGGCTAGAAAAGAATAGACGGCGACAGGTTTCTAATAAACGTGTTAAACATGGTGATTTATGGATAGCCAACTATACATCTAAATTCAGTAACCGTAGGTATTTATGTACCGTAACCACAAAGAATGGTGACTGTGTTCAGGGTGTAGTTAGATCTCATGTGTGGAAACCTTCTTCATGCATTCCAAAAACATATGAACTAGGTACTTATGATAAGTATGGCATAGACTTATACTGTGGAATTCTTTATGCGAAACATTATAATAATATAACTTGGTATAAAGATAATAAGGAAATTAATATCGACGATTTTAAGTATTCACAAGCGGGAAAGGAATTAATTATTCATAATCCAGAGTTAGAAGATAGTGGAAGATACGACTGTTACGTTCATTACGACGACGTTAGAATCAAGAATGATATCGTAGTATCAAGATGTAAAATACTTACGGTTATACCGTCACAAGACCACAGGTTTAAACTAATACTAGATCCGAAAATCAACGTAACGATAGGAGAACCTGCCAATATAACATGCAGTGCTGTGTCAACGTCATTATTTGTCGACGATGTACTGATTGAATGGAAAAATCCATCCGGATGGATTATAGGATTAGATTTTGGTGTATACTCTATTTTAACTAGTAGAGGAGGTATCACCGAGGCGACTTTGTATTTTGAAAATGTTACTGAAGAATATATAGGCAATACATATACATGTCGTGGACACAACTATTATTTTGATAAAACTCTTACAACTACAGTAGTATTGGAG
>MT250197
ATGAAGATGAAGATGATGGTCCGTATATATTTTGTATCATTATCGTTATTGCTATTCCATAGTTACGCCATAGACATCGAAAATGAAATCACCGAATTCTTCAATAAAATGAGAGATACTCTACCAGCTAAAGACTCTAAATGGTTGAATCCAGTATGTATGTTTGGAGGCACAATGAATGATATGGCCGCTCTAGGAGAGCCATTCAGTGCAAAGTGTCCTCCTATTGAAGACAGTCTTTTATCGCATAGATATAAAGACTATGTGGTTAAATGGGAAAGGCTAGAAAAGAATAGACGGCGACAGGTTTCTAATAAACGTGTTAAACATGGTGATTTATGGATAGCCAACTATACATCTAAATTCAGTAACCGTAGGTATTTATGTACCGTAACCACAAAGAATGGTGACTGTGTTCAGGGTGTAGTTAGATCTCATGTGTGGAAACCTTCTTCATGCATTCCAAAAACATATGAACTAGGTACTTATGATAAGTATGGCATAGACTTATACTGTGGAATTCTTTATGCGAACCATTATAATAATATAACTTGGTATAAAGATAATAAGGAAATTAATATCGACGATTTTAAGTATTCACAAGCGGGAAAGGAATTAATTATTCATAATCCAGAGTTAGAAGATAGTGGAAGATACGACTGTTACGTTCATTACGACGACGTTAGAATCAAGAATGATATCGTAGTATCAAGATGTAAAATACTTACGGTTATACCGTCACAAGACCACAGGTTTAAACTAATACTAGATCCGAAAATCAACGTAACGATAGGAGAACCTGCCAATATAACATGCAGTGCTGTGTCAACGTCATTATTTGTCGACGATGTACTGATTGAATGGGAAAATCCATCCGGATGGATTATAGGATTAGATTTTGGTGTATACTCTATTTTAACTAGTAGAGGCGGTATCACCGAGGCGACTTTGTATTTTGAAAATGTTACTGAAGAATATATAGGCAATACATATACATGTCGTGGACACAACTATTATTTTGATAAAACTCTTACAACTACAGTAGTATTGGAG
>KP849471
ATGAAGATGAAGATGATGGTCCGTATATATTTTGTATCATTATCGTTATTGCTATTCCATAGTTACGCCATAGACATCGAAAATGAAATCACCGAATTCTTCAATAAAATGAGAGATACTCTACCAGCTAAAGACTCTAAATGGTTGAATCCAGTATGTATGTTTGGAGGCACAATGAATGATATGGCCGCTCTAGGAGAGCCATTCAGTGCAAAGTGTCCTCCTATTGAAGACAGTCTTTTATCGCATAGATATAAAGACTATGTGGTTAAATGGGAAAGGCTAGAAAAGAATAGACGGCGACAGGTTTCTAATAAACGTGTCAAACATGGTGATTTATGGATAGCCAACTATACATCTAAATTCAGTAACCGTAGGTATTTATGTACCGTAACCACAAAGAATGGTGACTGTGTTCAGGGTGTAGTTAGATCTCATGTGTGGAAACCTTCTTCATGCATTCCAAAAACATATGAACTAGGTACTTATGATAAGTATGGCATAGACTTATACTGTGGAATTCTTTATGCGAAACATTATAATAATATAACTTGGTATAAAGATAATAAGGAAATTAATATCGACGATTTTAAGTATTCACAAGCGGGAAAGGAATTAATTATTCATAATCCAGAGTTAGAAGATAGTGGAAGATACGACTGTTACGTTCATTACGACGACGTTAGAATCAAGAATGATATCGTAGTATCAAGATGTAAAATACTTACGGTTATACCGTCACAAGACCACAGGTTTAAACTAATACTAGATCCGAAAATCAACGTAACGATAGGAGAACCTGCCAATATAACATGCAGTGCTGTGTCAACGTCATTATTTGTCGACGATGTACTGATTGAATGGGAAAATCCATCCGGATGGATTATAGGATTAGATTTTGGTGTATACTCTATTTTAACTAGTAGAGGCGGTATCACCGAGGCGACTTTGTATTTTGAAAATGTTACTGAAGAATATATAGGCAATACATATACATGTCGTGGACACAACTATTATTTTGATAAAACTCTTACAACTACAGTAGTATTGGAG
>KJ642618
ATGAAGATGAAGATGATGGTCCGTATATATTTTGTATCATTATCGTTATTGCTATTCCATAGTTACGTCATAGACATCGAAAATGAAATCACCGAATTCTTCAATAAAATGAGAGATACTCTACCAGCTAAAGACTCTAAATGGTTGAATCCAGTATGTATGTTTGGAGGCACAATGAATGATATGGCCGCTCTAGGAGAGCCATTCAGTGCAAAGTGTCCTCCTATTGAAGACAGTCTTTTATCGCATAGATATAAAGACTATGTGGTTAAATGGGAAAGGCTAGAAAAGAATAGACGGCGACAGGTTTCTAATAAACGTGTCAAACATGGTGATTTATGGATAGCCAACTATACATCTAAATTCAGTAACCGTAGGTATTTATGTACCGTAACCACAAAGAATGGTGACTGTGTTCAGGGTGTAGTTAGATCTCATGTGTGGAAACCTTCTTCATGCATTCCAAAAACATATGAACTAGGTACTTATGATAAGTATGGCATAGACTTATACTGTGGAATTCTTTATGCGAAACATTATAATAATATAACTTGGTATAAAGATAATAAGGAAATTAATATCGACGATTTTAAGTATTCACAAGCGGGAAAGGAATTAATTATTCATAATCCAGAGTTAGAAGATAGTGGAAGATACGACTGTTACGTTCATTACGACGACGTTAGAATCAAGAATGATATCGTAGTATCAAGATGTAAAATACTTACGGTTATACCGTCACAAGACCACAGGTTTAAACTAATACTAGATCCGAAAATCAACGTAACGATAGGAGAACCTGCCAATATAACATGCAGTGCTGTGTCAACGTCATTATTTGTCGACGATGTACTGATTGAATGGGAAAATCCATCCGGATGGATTATAGGATTAGATTTTGGTGTATACTCTATTTTAACTAGTAGAGGCGGTATCACCGAGGCGACTTTGTATTTTGAAAATGTTACTGAAGAATATATAGGCAATACATATACATGTCGTGGACACAACTATTATTTTGATAAAACTCTTACAACTACAGTAGTATTGGAG
>OP451003
ATGAAGATGAAGATGATGGTCCGTATATATTTTGTATCATTATCGTTATTGCTATTCCATAGTTACGCCATAGACATCGAAAATGAAATCACCGAATTCTTCAATAAAATGAGAGATACTCTACCAGCTAAAGACTCTAAATGGTTGAATCCAGTATGTATGTTTGGAGGCACAATGAATGATATGGCCGCTCTAGGAGAGCCATTCAGTGCAAAGTGTCCTCCTATTGAAGACAGTCTTTTATCGCATAGATATAAAGACTATGTGGTTAAATGGGAAAGGCTAGAAAAGAATAGACGGCGACAGGTTTCTAATAAACGTGTTAAACATGGTGATTTATGGATAGCCAACTATACATCTAAATTCAGTAACCGTAGGTATTTATGTACCGTAACCACAAAGAATGGTGACTGTGTTCAGGGTGTAGTTAGATCTCATGTGTGGAAACCTTCTTCATGCATTCCAAAAACATATGAACTAGGTACTTATGATAAGTATGGCATAGACTTATACTGTGGAATTCTTTATGCGAACCATTATAATAATATAACTTGGTATAAAAATAATAAGGAAATTAATATCGACGATTTTAAGTATTCACAAGCGGGAAAGGAATTAATTATTCATAATCCAGAGTTAGAAGATAGTGGAAGATACGACTGTTACGTTCATTACGACGACGTTAGAATCAAGAATGATATCGTAGTATCAAGATGTAAAATACTTACGGTTATACCGTCACAAGACCACAGGTTTAAACTAATACTAGATCCGAAAATCAACGTAACGATAGGAGAACCTGCCAATATAACATGCAGTGCTGTGTCAACGTCATTATTTGTCGACGATGTACTGATTGAATGGGAAAATCCATCCGGATGGATTATAGGATTAGATTTTGGTGTATACTCTATTTTAACTAGTAGAGGCGGTATCACCGAGGCGACTTTGTATTTTGAAAATGTTACTGAAGAATATATAGGCAATACATATACATGTCGTGGACACAACTATTATTTTGATAAAACTCTTACAACTACAGTAGTATTGGAG
>OP442942
ATGAAGATGAAAATGATGGTCCGTATATATTTTGTATCATTATCGTTATTGCTATTCCATAGTTACGCCATAGACATCGAAAATGAAATCACCGAATTCTTCAATAAAATGAGAGATACTCTACCAGCTAAAGACTCTAAATGGTTGAATCCAGTATGTATGTTTGGAGGCACAATGAATGATATGGCCGCTCTAGGAGAGCCATTCAGTGCAAAGTGTCCTCCTATTGAAGACAGTCTTTTATCGCATAGATATAAAGACTATGTGGTTAAATGGGAAAGGCTAGAAAAGAATAGACGGCGACAGGTTTCTAATAAACGTGTTAAACATGGTGATTTATGGATAGCCAACTATACATCTAAATTCAGTAACCGTAGGTATTTATGTACCGTAACCACAAAGAATGGTGACTGTGTTCAGGGTGTAGTTAGATCTCATGTGTGGAAACCTTCTTCATGCATTCCAAAAACATATGAACTAGGTACTTATGATAAGTATGGCATAGACTTATACTGTGGAATTCTTTATGCGAACCATTATAATAATATAACTTGGTATAAAGATAATAAGGAAATTAATATCGACGATTTTAAGTATTCACAAGCGGGAAAGGAATTAATTATTCATAATCCAGAGTTAGAAGATAGTGGAAGATACGACTGTTACGTTCATTACGACGACGTTAGAATCAAGAATGATATCGTAGTATCAAGATGTAAAATACTTACGGTTATACCGTCACAAGACCACAGGTTTAAACTAATACTAGATCCGAAAATCAACGTAACGATAGGAGAACCTGCCAATATAACATGCAGTGCTGTGTCAACGTCATTATTTGTCGACGATGTACTGATTGAATGGGAAAATCCATCCGGATGGATTATAGGATTAGATTTTGGTGTATACTCTATTTTAACTAGTAGAGGCGGTATCACCGAGGCGACTTTGTATTTTGAAAATGTTACTGAAGAATATATAGGCAATACATATACATGTCGTGGACACAACTATTATTTTGATAAAACTCTTACAACTACAGTAGTATTGGAG
>OP440598
ATGAAGATGAAGATGATGGTCCGTATATATTTTGTATCATTATCGTTATTGCTATTCCATAGTTACGCCATAGACATCGAAAATGAAATCACCGAATTCTTCAATAAAATGAGAGATACTCTACCAGCTAAAGACTCTAAATGGTTGAATCCAGTATGTATGTTTGGAGGCACAATGAATGATATGGCCGCTCTAGGAGAGCCATTCAGTGCAAAGTGTCCTCCTATTGAAGACAGTCTTTTATCGCATAGATATAAAGACTATGTGGTTAAATGGGAAAGGCTAGAAAAGAATAGACGGCGACAGGTTTCTAATAAACGTGTTAAACATGGTGATTTATGGATAGCCAACTATACATCTAAATTCAGTAACCGTAGGTATTTATGTACCGTAACCACAAAGAATGGTGACTGTGTTCAGGGTGTAGTTAAATCTCATGTGTGGAAACCTTCTTCATGCATTCCAAAAACATATGAACTAGGTACTTATGATAAGTATGGCATAGACTTATACTGTGGAATTCTTTATGCGAACCATTATAATAATATAACTTGGTATAAAGATAATAAGGAAATTAATATCGACGATTTTAAGTATTCACAAGCGGGAAAGGAATTAATTATTCATAATCCAGAGTTAGAAGATAGTGGAAGATACGACTGTTACGTTCATTACGACGACGTTAGAATCAAGAATGATATCGTAGTATCAAGATGTAAAATACTTACGGTTATACCGTCACAAGACCACAGGTTTAAACTAATACTAGATCCGAAAATCAACGTAACGATAGGAGAACCTGCCAATATAACATGCAGTGCTGTGTCAACGTCATTATTTGTCGACGATGTACTGATTGAATGGGAAAATCCATCCGGATGGATTATAGGATTAGATTTTGGTGTATACTCTATTTTAACTAGTAGAGGCGGTATCACCGAGGCGACTTTGTATTTTGAAAATGTTACTGAAGAATATATAGGCAATACATATACATGTCGTGGACACAACTATTATTTTGATAAAACTCTTACAACTACAGTAGTATTGGAG
>OP415237
ATGAAGATGAAGATGATGGTCCGTATATATTTTGTATCATTATCGTTATTGCTATTCCATAGTTACGCCATAGACATCGAAAATGAAATCACCGAATTCTTCAATAAAATGAGAGATACTCTACCAGCTAAAGACTCTAAATGGTTGAATCCAGTATGTATGTTTGGAGGCACAATGAATGATATGGCCGCTCTAGGAGAGCCATTCAGTGCAAAGTGTCCTCCTATTGAAGACAGTCTTTTATCGCATAGATATAAAGACTATGTGGTTAAATGGGAAAGGCTAGAAAAGAATAGACGGCGACAGGTTTCTAATAAACGTGTTAAACATGGTGATTTATGGATAGCCAACTATACATCTAAATTCAGTAACCGTAGGTATTTATGTACCGTAACCACAAAGAATGGTGACTGTGTTCAGGGTGTAGTTAGATCTCATGTGTGGAAACCTTCTTCATGCATTCCAAAAACATATGAACTAGGTACTTATGATAAGTATGGCATAGACTTATACTGTGGAATTCTTTATGCGAACCATTATAATAATATAACTTGGTATAAAGATAATAAGGAAATTAATATCGACGATTTTAAGTATTCACAAGCGGGAAAGGAATTAATTATTCATAATCCAGAGTTAGAAGATAGTGGAAGATACGACTGTTACGTTCATTACGACGACGTTAGAATCAAGAATGATATCGTAGTATTAAGATGTAAAATACTTACGGTTATACCGTCACAAGACCACAGGTTTAAACTAATACTAGATCCGAAAATCAACGTAACGATAGGAGAACCTGCCAATATAACATGCAGTGCTGTGTCAACGTCATTATTTGTCGACGATGTACTGATTGAATGGGAAAATCCATCCGGATGGATTATAGGATTAGATTTTGGTGTATACTCTATTTTAACTAGTAGAGGCGGTATCACCGAGGCGACTTTGTATTTTGAAAATGTTACTGAAGAATATATAGGCAATACATATACATGTCGTGGACACAACTATTATTTTGATAAAACTCTTACAACTACAGTAGTATTGGAG
>OP414331
ATGAAGATGAAGATGATGGTCCGTATATATTTTGTATCATTATCGTTATTGCTATTCCATAGTTACGCCATAGACATCGAAAATGAAATCACCGAATTCTTCAATAAAATGAGAGATACTCTACCAGCTAAAGACTCTAAATGGTTGAATCCAGTATGTATGTTTGGAGGCACAATGAATGATATGGCCGCTCTAGGAGAGCCATTCAGTGCAAAGTGTCCTCCTATTGAAGACAGTCTTTTATCGCATAGATATAAAGACTATGTGGTTAAATGGGAAAGGCTAGAAAAGAATAGACGGCGACAGGTTTCTAATAAACGTGTTAAACATGGTGATTTATGGATAGCCAACTATACATCTAAATTCAGTAACCGTAGGTATTTATGTACCGTAACCACAAAGAATGGTGACTGTGTTCAGGGTGTAGTTAGATCTCATGTGTGGAAACCTTCTTCATGCATTCCAAAAACATATGAACTAGGTACTTATGATAAGTATGGCATAGACTTATACTGTGGAATTCTTTATGCGAACCATTATAATAATATAACTTGGTATAAAGATAATAAGGAAATTAATATCGACGATTTTAAGTATTCACAAGCGGGAAAGGAATTAATTATTCATAATCCAGAGTTAGAAGATAGTGGAAGATACGACTGTTACGTTCATTACGACGACGTTAGAATCAAGAATGATATCGTAGTATCAAGATGTAAAATACTTACGGTTATACCGTCACAAGACCACAGGTTTAAACTAATACTAGATCCGAAAATCAACGTAACGATAGGAGAACCTGCCAATATAACATGCAGTGCTGTGTCAACGTCATTATTTGTCGACGATGTACTGATTGAATGGGAAAATCCATCCGGATGGATTATAGGATTAGATTTTGGTGTATACTTTATTTTAACTAGTAGAGGCGGTATCACCGAGGCGACTTTGTATTTTGAAAATGTTACTGAAGAATATATAGGCAATACATATACATGTCGTGGACACAACTATTATTTTGATAAAACTCTTACAACTACAGTAGTATTGGAG
>OP331336
ATGAAGATGAAGATGATGGTCCGTATATATTTTGTATCATTATCGTTATTGCTATTCCATAGTTACGCCATAGACATCGAAAATGAAATCACCGAATTCTTCAATAAAATGAGAGATACTCTACCAGCTAAAGACTCTAAATGGTTGAATCCAGTATGTATGTTTGGAGGCACAATGAATGATATGGCCACTCTAGGAGAGCCATTCAGTGCAAAGTGTCCTCCTATTGAAGACAGTCTTTTATCGCATAGATATAAAGACTATGTGGTTAAATGGGAAAGGCTAGAAAAGAATAGACGGCGACAGGTTTCTAATAAACGTGTTAAACATGGTGATTTATGGATAGCCAACTATACATCTAAATTCAGTAACCGTAGGTATTTATGTACCGTAACCACAAAGAATGGTGACTGTGTTCAGGGTGTAGTTAGATCTCATGTGTGGAAACCTTCTTCATGCATTCCAAAAACATATGAACTAGGTACTTATGATAAGTATGGCATAGACTTATACTGTGGAATTCTTTATGCGAACCATTATAATAATATAACTTGGTATAAAGATAATAAGGAAATTAATATCGACGATTTTAAGTATTCACAAGCGGGAAAGGAATTAATTATTCATAATCCAGAGTTAGAAGATAGTGGAAGATACGACTGTTACGTTCATTACGACGACGTTAGAATCAAGAATGATATCGTAGTATCAAGATGTAAAATACTTACGGTTATACCGTCACAAGACCACAGGTTTAAACTAATACTAGATCCGAAAATCAACGTAACGATAGGAGAACCTGCCAATATAACATGCAGTGCTGTGTCAACGTCATTATTTGTCGACGATGTACTGATTGAATGGGAAAATCCATCCGGATGGATTATAGGATTAGATTTTGGTGTATACTCTATTTTAACTAGTAGAGGCGGTATCACCGAGGCGACTTTGTATTTTGAAAATGTTACTGAAGAATATATAGGCAATACATATACATGTCGTGGACACAACTATTATTTTGATAAAACTCTTACAACTACAGTAGTATTGGAG
>OP324454
ATGAAGATGAAGATGATGGTCCGTATATATTTTGTATCATTATCGTTATTGCTATTCCATAGTTACGCCATAGACATCGAAAATGAAATCACCGAATTCTTCAATAAAATGAGAGATACTCTACCAGCTAAAGACTCTAAATGGTTAAATCCAGTATGTATGTTTGGAGGCACAATGAATGATATGGCCGCTCTAGGAGAGCCATTCAGTGCAAAGTGTCCTCCTATTGAAGACAGTCTTTTATCGCATAGATATAAAGACTATGTGGTTAAATGGGAAAGGCTAGAAAAGAATAGACGGCGACAGGTTTCTAATAAACGTGTTAAACATGGTGATTTATGGATAGCCAACTATACATCTAAATTCAGTAACCGTAGGTATTTATGTACCGTAACCACAAAGAATGGTGACTGTGTTCAGGGTGTAGTTAGATCTCATGTGTGGAAACCTTCTTCATGCATTCCAAAAACATATGAACTAGGTACTTATGATAAGTATGGCATAGACTTATACTGTGGAATTCTTTATGCGAACCATTATAATAATATAACTTGGTATAAAGATAATAAGGAAATTAATATCGACGATTTTAAGTATTCACAAGCGGGAAAGGAATTAATTATTCATAATCCAGAGTTAGAAGATAGTGGAAGATACGACTGTTACGTTCATTACGACGACGTTAGAATCAAGAATGATATCGTAGTATCAAGATGTAAAATACTTACGGTTATACCGTCACAAGACCACAGGTTTAAACTAATACTAGATCCGAAAATCAACGTAACGATAGGAGAACCTGCCAATATAACATGCAGTGCTGTGTCAACGTCATTATTTGTCGACGATGTACTGATTGAATGGGAAAATCCATCCGGATGGATTATAGGATTAGATTTTGGTGTATACTCTATTTTAACTAGTAGAGGCGGTATCACCGAGGCGACTTTGTATTTTGAAAATGTTACTGAAGAATATATAGGCAATACATATACATGTCGTGGACACAACTATTATTTTGATAAAACTCTTACAACTACAGTAGTATTGGAG
>OP270477
ATGAAGATGAAGATGATGGTCCGTATATATTTTGTATCATTATCGTTATTGCTATTCCATAGTTACGCCATAGACATCGAAAATGAAATCACCGAATTCTTTAATAAAATGAGAGATACTCTACCAGCTAAAGACTCTAAATGGTTGAATCCAGTATGTATGTTTGGAGGCACAATGAATGATATGGCCGCTCTAGGAGAGCCATTCAGTGCAAAGTGTCCTCCTATTGAAGACAGTCTTTTATCGCATAGATATAAAGACTATGTGGTTAAATGGGAAAGGCTAGAAAAGAATAGACGGCGACAGGTTTCTAATAAACGTGTTAAACATGGTGATTTATGGATAGCCAACTATACATCTAAATTCAGTAACCGTAGGTATTTATGTACCGTAACCACAAAGAATGGTGACTGTGTTCAGGGTGTAGTTAGATCTCATGTGTGGAAACCTTCTTCATGCATTCCAAAAACATATGAACTAGGTACTTATGATAAGTATGGCATAGACTTATACTGTGGAATTCTTTATGCGAACCATTATAATAATATAACTTGGTATAAAGATAATAAGGAAATTAATATCGACGATTTTAAGTATTCACAAGCGGGAAAGGAATTAATTATTCATAATCCAGAGTTAGAAGATAGTGGAAGATACGACTGTTACGTTCATTACGACGACGTTAGAATCAAGAATGATATCGTAGTATCAAGATGTAAAATACTTACGGTTATACCGTCACAAGACCACAGGTTTAAACTAATACTAGATCCGAAAATCAACGTAACGATAGGAGAACCTGCCAATATAACATGCAGTGCTGTGTCAACGTCATTATTTGTCGACGATGTACTGATTGAATGGGAAAATCCATCCGGATGGATTATAGGATTAGATTTTGGTGTATACTCTATTTTAACTAGTAGAGGCGGTATCACCGAGGCGACTTTGTATTTTGAAAATGTTACTGAAGAATATATAGGCAATACATATACATGTCGTGGACACAACTATTATTTTGATAAAACTCTTACAACTACAGTAGTATTGGAG
>OP215268
ATGAAGATGAAGATGATGGTCCGTATATATTTTGTATCATTATCGTTATTGCTATTCCATAGTTACGCCATAGACATCGAAAATGAAATCACCGAATTCTTCAATAAAATGAGAGATACTCTACCAGCTAAAGACTCTAAATGGTTGAATCCAGTATGTATGTTTGGAGGCACAATGAATGATATGGCCGCTCTAGGAGAGCCATTCAGTGCAAAGTGTCCTCCTATTGAAGACAGTCTTTTATCGCATAGATATAAAGACTATGTGGTTAAATGGGAAAGGCTAGAAAAGAATAGACGGCGACAGGTTTCTAATAAACGTGTTAAACATGGTGATTTATGGATAGCCAACTATACATCTAAATTCAGTAACCGTAGGTATTTATGTACCGTAACCACAAAGAATGGTGACTGTGTTCAGGGTGTAGTTAGATCTCATGTGTGGAAACCTTCTTCATGCATTCCAAAAACATATGAACTAGGTACTTATGATAAGTATGGCATAGACTTATACTGTGGAATTCTTTATGCGAACCATTATAATAATATAACTTGGTATAAAGATAATAAGGAAATTAATATCGACGATTTTAAGTATTCACAAGCGGGAAAGGAATTAATTATTCATAATCCAGAGTTAGAAGATAGTGGAAGATACGACTGTTACGTTCATTACGACGACGTTAGAATCAAGAATGATATCGTAGTATCAAGATGTAAAATACTTACGGTTATACCGTCACAAGACCACAGGTTTAAACTAATACTAGATCCGAAAATCAACGTAACGATAGGAGAACCTGCCAATATAACATGCAATGCTGTGTCAACGTCATTATTTGTCGACGATGTACTGATTGAATGGGAAAATCCATCCGGATGGATTATAGGATTAGATTTTGGTGTATACTCTATTTTAACTAGTAGAGGCGGTATCACCGAGGCGACTTTGTATTTTGAAAATGTTACTGAAGAATATATAGGCAATACATATACATGTCGTGGACACAACTATTATTTTGATAAAACTCTTACAACTACAGTAGTATTGGAG
>OP215250
ATGAAGATGAAGATGATGGTCCGTATATATTTTGTATCATTATCGTTATTGCTATTCCATAGTTACGCCATAGACATCGAAAATGAAATCACCGAATTCTTCAATAAAATAAGAGATACTCTACCAGCTAAAGACTCTAAATGGTTGAATCCAGTATGTATGTTTGGAGGCACAATGAATGATATGGCCGCTCTAGGAGAGCCATTCAGTGCAAAGTGTCCTCCTATTGAAGACAGTCTTTTATCGCATAGATATAAAGACTATGTGGTTAAATGGGAAAGGCTAGAAAAGAATAGACGGCGACAGGTTTCTAATAAACGTGTTAAACATGGTGATTTATGGATAGCCAACTATACATCTAAATTCAGTAACCGTAGGTATTTATGTACCGTAACCACAAAGAATGGTGACTGTGTTCAGGGTGTAGTTAGATCTCATGTGTGGAAACCTTCTTCATGCATTCCAAAAACATATGAACTAGGTACTTATGATAAGTATGGCATAGACTTATACTGTGGAATTCTTTATGCGAACCATTATAATAATATAACTTGGTATAAAGATAATAAGGAAATTAATATCGACGATTTTAAGTATTCACAAGCGGGAAAGGAATTAATTATTCATAATCCAGAGTTAGAAGATAGTGGAAGATACGACTGTTACGTTCATTACGACGACGTTAGAATCAAGAATGATATCGTAGTATCAAGATGTAAAATACTTACGGTTATACCGTCACAAGACCACAGGTTTAAACTAATACTAGATCCGAAAATCAACGTAACGATAGGAGAACCTGCCAATATAACATGCAGTGCTGTGTCAACGTCATTATTTGTCGACGATGTACTGATTGAATGGGAAAATCCATCCGGATGGATTATAGGATTAGATTTTGGTGTATACTCTATTTTAACTAGTAGAGGCGGTATCACCGAGGCGACTTTGTATTTTGAAAATGTTACTGAAGAATATATAGGCAATACATATACATGTCGTGGACACAACTATTATTTTGATAAAACTCTTACAACTACAGTAGTATTGGAG
>OP215246
ATGAAGATGAAGATGATGGTCCGTATATATTTTGTATCATTATCGTTATTGCTATTCCATAGTTACGCCATAGACATCGAAAATGAAATCACCGAATTCTTCAATAAAATGAGAGATACTCTACCAGCTAAAGACTCTAAATGGTTGAATCCAGTATGTATGTTTGGAGGCACAATGAATGATATGGCCGCTCTAGGAGAGCCATTCAGTGCAAAGTGTCCTCCTATTGAAGACAGTCTTTTATCGCATAGATATAAAGACTATGTGGTTAAATGGGAAAGGCTAGAAAAGAATAGACGGCGACAGGTTTTTAATAAACGTGTTAAACATGGTGATTTATGGATAGCCAACTATACATCTAAATTCAGTAACCGTAGGTATTTATGTACCGTAACCACAAAGAATGGTGACTGTGTTCAGGGTGTAGTTAGATCTCATGTGTGGAAACCTTCTTCATGCATTCCAAAAACATATGAACTAGGTACTTATGATAAGTATGGCATAGACTTATACTGTGGAATTCTTTATGCGAACCATTATAATAATATAACTTGGTATAAAGATAATAAGGAAATTAATATCGACGATTTTAAGTATTCACAAGCGGGAAAGGAATTAATTATTCATAATCCAGAGTTAGAAGATAGTGGAAGATACGACTGTTACGTTCATTACGACGACGTTAGAATCAAGAATGATATCGTAGTATCAAGATGTAAAATACTTACGGTTATACCGTCACAAGACCACAGGTTTAAACTAATACTAGATCCGAAAATCAACGTAACGATAGGAGAACCTGCCAATATAACATGCAGTGCTGTGTCAACGTCATTATTTGTCGACGATGTACTGATTGAATGGGAAAATCCATCCGGATGGATTATAGGATTAGATTTTGGTGTATACTCTATTTTAACTAGTAGAGGCGGTATCACCGAGGCGACTTTGTATTTTGAAAATGTTACTGAAGAATATATAGGCAATACATATACATGTCGTGGACACAACTATTATTTTGATAAAACTCTTACAACTACAGTAGTATTGGAG
>OP205100
ATGAAGATGAAGATGATGGTCCGTATATATTTTGTATCATTATCGTTATTGCTATTCCATAGTTACGCCATAGACATCGAAAATGAAATCACCGAATTCTTCAATAAAATGAGAGATACTCTACCAGCTAAAGACTCTAAATGGTTGAATCCAGTATGTATGTTTGGAGGCACAATGAATGATATGGCCGCTCTAGGAGAGCCATTCAGTGCAAAGTGTCCTCCTATTGAAGACAGTCTTTTATCGCATAGATATAAAGACTATGTGGTTAAATGGGAAAGGCTAGAAAAGAATAGACGGCGACAGGTTTCTAATAAACGTGTTAAACATGGTGATTTATGGATAGCCAACTATACATCTAAATTCAGTAACCGTAGGTATTTATGTACCGTTACCACAAAGAATGGTGACTGTGTTCAGGGTGTAGTTAGATCTCATGTGTGGAAACCTTCTTCATGCATTCCAAAAACATATGAACTAGGTACTTATGATAAGTATGGCATAGACTTATACTGTGGAATTCTTTATGCGAACCATTATAATAATATAACTTGGTATAAAGATAATAAGGAAATTAATATCGACGATTTTAAGTATTCACAAGCGGGAAAGGAATTAATTATTCATAATCCAGAGTTAGAAGATAGTGGAAGATACGACTGTTACGTTCATTACGACGACGTTAGAATCAAGAATGATATCGTAGTATCAAGATGTAAAATACTTACGGTTATACCGTCACAAGACCACAGGTTTAAACTAATACTAGATCCGAAAATCAACGTAACGATAGGAGAACCTGCCAATATAACATGCAGTGCTGTGTCAACGTCATTATTTGTCGACGATGTACTGATTGAATGGGAAAATCCATCCGGATGGATTATAGGATTAGATTTTGGTGTATACTCTATTTTAACTAGTAGAGGCGGTATCACCGAGGCGACTTTGTATTTTGAAAATGTTACTGAAGAATATATAGGCAATACATATACATGTCGTGGACACAACTATTATTTTGATAAAACTCTTACAACTACAGTAGTATTGGAG
>OP012849
ATGAAGATGAAGATGATGGTCCGTATATATTTTGTATCATTATCGTTATTGCTATTCCATAGTTACGCCATAGACATCGAAAATGAAATCACCGAATTCTTCAATAAAATGAGAGATACTCTACCAGCTAAAGACTCTAAATGGTTGAATCCAGTATGTATGTTTGGAGGCACAATGAATGATATGGCCGCTCTGGGAGAGCCATTCAGTGCAAAGTGTCCTCCTATTGAAGACAGTCTTTTATCGCATAGATATAAAGACTATGTGGTTAAATGGGAAAGGCTAGAAAAGAATAGACGGCGACAGGTTTCTAATAAACGTGTTAAACATGGTGATTTATGGATAGCCAACTATACATCTAAATTCAGTAACCGTAGGTATTTATGTACCGTAACCACAAAGAATGGTGACTGTGTTCAGGGTGTAGTTAGATCTCATGTGTGGAAACCTTCTTCATGCATTCCAAAAACATATGAACTAGGTACTTATGATAAGTATGGCATAGACTTATACTGTGGAATTCTTTATGCGAACCATTATAATAATATAACTTGGTATAAAGATAATAAGGAAATTAATATCGACGATTTTAAGTATTCACAAGCGGGAAAGGAATTAATTATTCATAATCCAGAGTTAGAAGATAGTGGAAGATACGACTGTTACGTTCATTACGACGACGTTAGAATCAAGAATGATATCGTAGTATCAAGATGTAAAATACTTACGGTTATACCGTCACAAGACCACAGGTTTAAACTAATACTAGATCCGAAAATCAACGTAACGATAGGAGAACCTGCCAATATAACATGCAGTGCTGTGTCAACGTCATTATTTGTCGACGATGTACTGATTGAATGGGAAAATCCATCCGGATGGATTATAGGATTAGATTTTGGTGTATACTCTATTTTAACTAGTAGAGGCGGTATCACCGAGGCGACTTTGTATTTTGAAAATGTTACTGAAGAATATATAGGCAATACATATACATGTCGTGGACACAACTATTATTTTGATAAAACTCTTACAACTACAGTAGTATTGGAG
>JX878421
ATGAAGATGAAGATGATGGTCCGTATATATTTTGTATCATTATCGTTATTGCTATTCCATAGTTACGCCATAGACATCGAAAATGAAATCACCGAATTCTTCAATAAAATGAGAGATACTCTACCAGCTAAAGACTCTAAATGGTTGAATCCAGTATGTATGTTTGGAGGCACAATGAATGATATGGCCGCTCTAGGAGAGCCATTCAGTGCAAAGTGTCCTCCTATTGAAGACAGTCTTTTATCGCATAGATATAAAGACTATGTGGTTAAATGGGAAATGCTAGAAAAGAATAGACGGCGACAGGTTTCTAATAAACGTGTCAAACATGGTGATTTATGGATAGCCAACTATACATCTAAATTCAGTAACCGTAGGTATTTATGTACCGTAACCACAAAGAATGGTGACTGTGTTCAGGGTGTAGTTAGATCTCATGTGTGGAAACCTTCTTCATGCATTCCAAAAACATATGAACTAGGTACTTATGATAAGTATGGCATAGACTTATACTGTGGAATTCTTTATGCGAAACATTATAATAATATAACTTGGTATAAAGATAATAAGGAAATTAATATCGACGATTTTAAGTATTCACAAGCGGGAAAGGAATTAATTATTCATAATCCAGAGTTAGAAGATAGTGGAAGATACGACTGTTACGTTCATTACGACGACGTTAGAATCAAGAATGATATCGTAGTATCAAGATGTAAAATACTTACGGTTATACCGTCACAAGACCACAGGTTTAAACTAATACTAGATCCGAAAATCAACGTAACGATAGGAGAACCTGCCAATATAACATGCAGTGCTGTGTCAACGTCATTATTTGTCGACGATGTACTGATTGAATGGGAAAATCCATCCGGATGGATTATAGGATTAGATTTTGGTGTATACTCTATTTTAACTAGTAGAGGCGGTATCACCGAGGCGACTTTGTATTTTGAAAATGTTACTGAAGAATATATAGGCAATACATATACATGTCGTGGACACAACTATTATTTTGATAAAACTCTTACAACTACAGTAGTATTGGAG
>JX878417
ATGAAGATGAAGATGATGGTCCGTATATATTTTGTATCATTATCGTTATTGCTATTCCATAGTTACGCCATAGACATCGAAAATGAAATCACCGAATTCTTCAATAAAATGAGAGATACTCTACCAGCTAAAGACTCTAAATGGTTGAATCCAGTATGTATGTTTGGAGGCACAATGAATGATATGGCCGCTCTAGGAGAGCCATTCAGTGCAAAGTGTCCTCCTATTGAAGACAGTCTTTTATCGCATAGATATAAAGACTATGTGGTTAAATGGGAAAGGCTAGAAAAGAATAGACGGCGACAGGTTTCTAATAAACGTGTCAAACATGGTGATTTATGGATAGCCAACTATACATCTAAATTCAGTAACCGTAGGTATTTATGTACCGTAACCACAAAGAATGGTGACTGTGTTCAGGGTGTAGTTAGATCTCATGTGTGGAAACCTTCTTCATGCATTCCAAAAACATATGAACTAGGTACTTATGATAAGTATGGCATAGACTTATACTGTGGAATTCTTTATGCGAAACATTATAATAATATAACTTGGTATAAAGATAATAAGGAAATTAATATCGACGATTTTAAGTATTCACAAGCGGGAAAGGAATTAATTATTCATAATCCAGAGTTAGAAGATAGTGGAAGATACGACTGTTACGTTCATTACGACGACGTTAGAATCAAGAATGATATCGTAGTATCAAGATGTAAAATACTTACGGTTATACCGTCACAAGACCACAGGTTTAAACTAATACTAGATCCGAAAATCAACGTAACGATAGGAGAACCTGCCAATATAACATGCAGTGCTGTGTCAATGTCATTATTTGTCGACGATGTACTGATTGAATGGGAAAATCCATCCGGATGGATTATAGGATTAGATTTTGGTGTATACTCTATTTTAACTAGTAGAGGCGGTATCACCGAGGCGACTTTGTATTTTGAAAATGTTACTGAAGAATATATAGGCAATACATATACATGTCGTGGACACAACTATTATTTTGATAAAACTCTTACAACTACAGTAGTATTGGAG
>HM172544
ATGAAGATGAAGATGATGGTCCGTATATATTTTGTATCATTATCGTTATTGCTATTCCATAGTTACGCCATAGACATCGAAAATGAAATCACCGAATTCTTCAATAAAATGAGAGATACTCTACCAGCTAAAGACTCTAAATGGTTGAATCCAGTATGTATGTTTGGAGGCACAATGAATGATATGGCCGCTCTAGGAGAGCCATTCAGTGCAAAGTGTCCTCCTATTGAAGACAGTCTTTTATCGCATAGATATAAAGACTATGTGGTTAAATGGGAAAGGCTAGAAAAGAATAGACGGCGACAGGTTTCTAATAAACGTGTCAAACATGGTGATTTATGGATAGCCAACTATACATCTAAATTCAGTAACCGTAGGTATTTATGTACCGTAACCACAAAGAATGGTGACTGTGTTCAGGGTGTAGTTAGATCTCATGTGTGGAAACCTTCTTCATGCATTCCAAAAACATATGAACTAGGTACTTATGATAAGTATGGCATAGACTTATACTGTGGAATTCTTTATGCGAAACATTATAATAATATAACTTGGTATAAAGATAATAAGGAAATTAATATCGACGATTTTAAGTATTCACAAGCGGGAAAGGAATTAATTATTCATAATCCAGAGTTAGAAGATAGTGGAAGATACGACTGTTACGTTCATTACGACGACGTTAGAATCAAGAATGATATCGTAGTATCAAGATGTAAAATACTTACGGTTATACCGTCACAAGACCACAGGTTTAAACTAATACTAGATCCGAAAATCAACGTAACGATAGGAGAACCTGCCAATATAACATGCAGTGCTGTGTCAACGTCATTATTTGTCGACGATGTATTGATTGAATGGGAAAATCCATCCGGATGGATTATAGGATTAGATTTTGGTGTATACTCTATTTTAACTAGTAGAGGCGGTATCACCGAGGCGACTTTGTATTTTGAAAATGTTACTGAAGAATATATAGGCAATACATATACATGTCGTGGACACAACTATTATTTTGATAAAACTCTTACAACTACAGTAGTATTGGAG
>AY315879
ATGAAGATGAAGATGATGGTCCGTATATATTTTGTATCATTATCGTTATTGCTATTCCATAGTTACGCCATAGACATCGAAAATGAAATCACCGAATTCTTCAATAAAATGAGAGATACTCTACCAGCTAAAGACTCTAAATGGTTGAATCCAGTATGTATGTTTGGAGGCACAATGAATGATATGGCCGCTCTAGGAGAGCCATTCAGTGCAAAGTGTCCTCCTATTGAAGACAGTCTTTTATCGCATAGATATAAAGACTATGTGGTTAAATGGGAAAGGCTAGAAAAGAATAGACGGCGACAGGTTTCTAATAAACGTGTCAAACATGGTGATTTATGGATAGCCAACTATACATCTAAATTCAGTAACCGTAGGTATTTATGTACCGTAACCACAAAGAATGGTGACTGTGTTCAGGGTGTAGTTAGATCTCATGTGTGGAAACCTTCTTCATGCATTCCAAAAACATATGAACTAGGTACTTATGATAAGTATGGCATAGACTTATACTGTGGAATTCTTTATGCGAAACATTATAATAATATAACTTGGTATAAAGATAATAAGGAAATTAATATCGACGATTTTAAGTATTCACAAGCGGGAAAGGAATTAATTATTCATAATCCAGAGTTAGAAGATAGTGGAAGATACGACTGTTACGTTCATTACGACGACGTTAGAATCAAGAATGATATCGTAGTATCAAGATGTAAAATACTTACGGTTATACCGTCACAAGACCACAGGTTTAAACTAATACTAGATCCGAAAATCAACGTAACGATAGGAGAACCTGCCAATATAACATGCAGTGCTGTGTCAACGTCATTATTTGTCGACGATGTACTGATTGAATGGGAAAATCCATCCGGATGGATTATAGGATTAGATTTTGGTGTATACTCTATTTTAACTAGTAGAGGCGGTATCACCGAGGCGACCTTGTATTTTGAAAATGTTACTGAAGAATATATAGGCAATACATATACATGTCGTGGACACAACTATTATTTTGATAAAACTCTTACAACTACAGTAGTATTGGAG
>ON622721
ATGAAGATGAAGATGATGGTCCGTATATATTTTGTATCATTATCATTATTACTATTCCATAGTTACGCCATAGACATCGAAAATGAAATCACCGAATTCTTCAATAAAATGAGAGATACTCTACCAGCTAAAGACTCTAAATGGTTGAATCCAGTATGTATGTTTGGAGGCACAATGAATGATATGGCCGCTCTAGGAGAGCCATTCAGTGCAAAGTGTCCTCCTATTGAAGACAGTCTTTTATCGCATAGATATAAAGACTATGTGGTTAAATGGGAAAGGCTAGAAAAGAATAGACGGCGACAGGTTTCTAATAAACGTGTTAAACATGGTGATTTATGGATAGCCAACTATACATCTAAATTCAGTAACCGTAGGTATTTATGTACCGTAACCACAAAGAATGGTGACTGTGTTCAGGGTGTAGTTAGATCTCATGTGTGGAAACCTTCTTCATGCATTCCAAAAACATATGAACTAGGTACTTATGATAAGTATGGCATAGACTTATACTGTGGAATTCTTTATGCGAACCATTATAATAATATAACTTGGTATAAAGATAATAAGGAAATTAATATCGACGATTTTAAGTATTCACAAGCGGGAAAGGAATTAATTATTCATAATCCAGAGTTAGAAGATAGTGGAAGATACGACTGTTACGTTCATTACGACGACGTTAGAATCAAGAATGATATCGTAGTATCAAGATGTAAAATACTTACGGTTATACCGTCACAAGACCACAGGTTTAAACTAATACTAGATCCGAAAATCAACGTAACGATAGGAGAACCTGCCAATATAACATGCAGTGCTGTGTCAACGTCATTATTTGTCGACGATGTACTGATTGAATGGGAAAATCCATCCGGATGGATTATAGGATTAGATTTTGGTGTATACTCTATTTTAACTAGTAGAGGCGGTATCACCGAGGCGACTTTGTATTTTGAAAATGTTACTGAAGAATATATAGGCAATACATATACATGTCGTGGACACAACTATTATTTTGATAAAACTCTTACAACTACAGTAGTATTGGAG
