# Supplementary material for: Evolutionary dissection of monkeypox virus: Positive Darwinian selection drives the adaptation of virus–host interaction proteins
Source: Front Cell Infect Microbiol. 2023 Jan 13;12:1083234. doi: 10.3389/fcimb.2022.1083234 (PMC9880225; doi:10.3389/fcimb.2022.1083234)
Supplement: Supplementary file 1 [file DataSheet_1.zip › Dataset_MPXV_coding_gene_allleles/MPXVgp178.fas]

>KP849470
ATGGATGAAGATACGCGACTATCTAGGTATTTGTATCTCACCGATAGAGAACATATAAATGTAGACTCTATTAAACAGTTGTGTAAAATATCAGATCCTAATGCATGTTATAGATGTGGATGTACGGCTTTACATGAGTACTTTTATAATTATAGATCAGTCAACGGAAAATACAAGTATAGATACAACGGTTACTATCAATATTATTCATCTAGCGATTATGAAAATTATAATGAATATTATTATGATGATTATGATAGAACTGGTATGAACAGTGAGAGTGATAATATATCAATCAAAACAGAATACGAGAATGAATATGAATTCTATGATGAAACACAAGATCAAAGTACACAACTAGTAGATTACGACATTAAACTCAAAACCAATGAGGATGATTTTGTTGATGAATTCTATGGTTATGATAGATCAGTGGGTGTCCATGATTATATAGATGTATCAATTAATAAAGTAGTATATGGAAGAGAGTCTCACGTAAGATGGCGGGATATATGGCAAGAACATAATGATGGCGTATACAGTATAGGAAAGGAGTGCATAGATAATATATACGAAGACAGACATACCGTAGACGAATTCTACAAGATAGACAGCGTATCAGATGTAGATGACGCAGAACATATATCTCAGATAACTAATGATGTATCTACACAAACATGGGAAAAGAAATCAGAGTTAGATAGATACATGGAAATGTATCCTCGTCATAGATATGGTAAGCATTCTGTCTTTAAGGGATTTTCTGACAAAGTTAGAAAAAATGATTTAGACATGAACGTGGTAAAAGAATTACTTTCTAACGGTGCATCTCTAACAATCAAGGATAGCAGTAATAAGGATCCAATTGCTGTTTATTTTAGAAGAACAATAATGAATTTAGAAATGATTGATATCATTAACAAACATACAACTATCTATGAACGCAGGTATATAGTACACTCCTATCTAAAAAATTATAGAAATTTCGATTATCCATTTTTCAGAAAGTTAGTTTTGACTAATAAACATTGTCTCAACAATTATTGTAATATAAGCGACGGCAAATATGGAACACCACTACATATATTAGCATCTAATAAAAAAATAATAACTCCTAATTACATGAAGTTATTAGTGTATAACGGAAATGATATAAACGCACGAGGTGAAGATACACAAATGCGAACTCCATTACACAAATATTTGTGTAAATTTGTATATCATAATATTGAATATGGTATCCGATACTATAATGAAAAGATTATAGACGCATTTATAGAGTTAGGAGCCGATCTAACTATTCCAAATGACGATGGAATGATACCAGTAGTTTACTGTATACACTCAAATGCCGAATATGGTTATAACAATATTACTAACATAAAGATAATACGTAAACTACTTAATCTTAGTAGACGTGCGTCACATAATCTATTTAGAGATCGAGTCATGCACGATTATATAAGTAATACATATATTGATCTTGAGTGTTTAGATATCATTAGATCACTGGATGGGTACGATATTAATTGTTACTTTGAAGGACGTACACCACTTCATTGCGCTATACAATATAACTTCACTCAGATTGCTGAGTACTTATTAGATCGAGGAGCTGATATATCATTAAAGACAGACGATGGTAAAACTGTATTTGATTTATCGTTATGTAGTTACATTCCTCTTAAATGGACTAGCTTTTTGATTAGTCGTCTACCGCCTAAAAGTGTCATATGCTCACTGACTAACCATATAATAGATTATGTTCTTACGAACAATAGACGTATTATTTGGCAGAGTCAAATGATTAATAAGTACGTACTGTTACTGGACCCATCCTTTTATTATAGATTCAGAAATGTTATCGAAAACAAATTAGACCAATACAATAATCGTTATAATATGTTCGAACACGATAGGGACGTTAATGAAAAGTATGGCAAAGTCTTACATGACCTCGATACATATATCAAGGATGTACAAGTATTAAAATCTACTTCCATCACTAATAATATAACACTATACGACACTATTATAAATAATAAGTCAGAGTTTCCTATACGTCGTGTAAACGACAAACAATTAATTAATCTCATAAAATCCAATACATATCATAATCTTATCGAAAAAGTTATTAAAAATACATTAGAGAAATATACTTTAACTAATATAGTCCTCGAGTATATGATCTCA------------------TCTCGATCTCAATCATCTTATTTGAGTCGTATTCCTAATGAGATATTACTCGAAATATTATATAAACTCGACATGTACGATTTACGTAATCTATATACAAGATAT------------------ATGAGAGAGAATGATATCACAGAGTATCATATAGAGAATACGAGGTCTGTTTCTACACAGACA
>KJ642615
ATGGATGAAGATACGCGACTATCTAGGTATTTGTATCTCACCGATAGAGAACATATAAATGTAGACTCTATTAAACAGTTGTGTAAAATATCAGATCCTAATGCATGTTATAGATGTGGATGTACGGCTTTACATGAGTACTTTTATAATTATAGATCAGTCAACGGAAAATACAAGTATAGATACAACGGTTACTATCAATATTATTCATCTAGCGATTATGAAAATTATAATGAATATTATTATGATGATTATGATAGAACTGGTATGAACAGTGAGAGTGATAATATATCAATCAAAACAGAATACGAGAATGAATATGAATTCTATGATGAAACACAAGATCAAAGTACACAACTAGTAGATTACGACATTAAACTCAAAACCAATGAGGATGATTTTGTTGATGAATTCTATGGTTATGATAGATCAGTGGGTGTCCATGATTATATAGATGTATCAATTAATAAAGTAGTATATGGAAGAGAGTCTCACGTAAGATGGCGGGATATATGGCAAGAACATAATGATGGCGTATACAGTATAGGAAAGGAGTGCATAGATAATATATACGAAGACAGACATACAGTAGACGAATTCTACAAGATAGACAGCGTATCAGATGTAGATGACGCAGAACATATATCTCAGATAACTAATGATGTATCTACACAAACATGGGAAAAGAAATCAGAGTTAGATAGATACATGGAAATGTATCCTCGTCATAGATATGGTAAGCATTCTGTCTTTAAGGGATTTTCTGACAAAGTTAGAAAAAATGATTTAGACATGAACGTGGTAAAAGAATTACTTTCTAACGGTGCATCTCTAACAATCAAGGATAGCAGTAATAAGGATCCAATTGCTGTTTATTTTAGAAGAACAATAATGAATTTAGAAATGATTGATATCATTAACAAACATACAACTATCTATGAACGCAGGTATATAGTACACTCCTATCTAAAAAATTATAGAAATTTCGATTATCCATTTTTCAGAAAGTTAGTTTTGACTAATAAACATTGTCTCAACAATTATTGTAATATAAGCGACGGCAAATATGGAACACCACTACATATATTAGCATCTAATAAAAAAATAATAACTCCTAATTACATGAAGTTATTAGTGTATAACGGAAATGATATAAACGCACGAGGTGAAGATACACAAATGCGAACTCCATTACACAAATATTTGTGTAAATTTGTATATCATAATATTGAATATGGTATCCGATACTATAATGAAAAGATTATAGACGCATTTATAGAGTTAGGAGCCGATCTAACTATTCCAAATGACGATGGAATGATACCAGTAGTTTACTGTATACACTCAAATGCCGAATATGGTTATAACAATATTACTAACATAAAGATAATACGTAAACTACTTAATCTTAGTAGACGTGCGTCACATAATCTATTTAGAGATCGAGTCATGCACGATTATATAAGTAATACATATATTGATCTTGAGTGTTTAGATATCATTAGATCACTGGATGGGTACGATATTAATTGTTACTTTGAAGGACGTACACCACTTCATTGCGCTATACAATATAACTTCACTCAGATTGCTGAGTACTTATTAGATCGAGGAGCTGATATATCATTAAAGACAGACGATGGTAAAACTGTATTTGATTTATCGTTATGTAGTTACATTCCTCTTAAATGGACTAGCTTTTTGATTAGTCGTCTACCGCCTAAAAGTGTCATATGCTCACTGACTAACCATATAATAGATTATGTTCTTACGAACAATAGACGTATTATTTGGCAGAGTCAAATGATTAATAAGTACGTACTGTTACTGGACCCATCCTTTTATTATAGATTCAGAAATGTTATCGAAAACAAATTAGACCAATACAATAATCGTTATAATATGTTCGAACACGATAGGGACGTTAATGAAAAGTATGGCAAAGTCTTACATGACCTCGATACATATATCAAGGATGTACAAGTATTAAAATCTACTTCCATCACTAATAATATAACACTATACGACACTATTATAAATAATAAGTCAGAGTTTCCTATACGTCGTGTAAACGACAAACAATTAATTAATCTCATAAAATCCAATACATATCATAATCTTATCGAAAAAGTTATTAAAAATACATTAGAGAAATATACTTTAACTAATATAGTCCTCGAGTATATGATCTCA------------------TCTCGATCTCAATCATCTTATTTGAGTCGTATTCCTAATGAGATATTACTCGAAATATTATATAAACTCGACATGTACGATTTACGTAATCTATATACAAGATAT------------------ATGAGAGAGAATGATATCACAGAGTATCATATAGAGAATACGAGGTCTGTTTCTACACAGACA
>MT250197
ATGGATGAAGATACGCGACTATCTAGGTATTTGTATCTCACCGATAGAGAACATATAAATGTAGACTCTATTAAACAGTTGTGTAAAATATCAGATCCTAATGCATGTTATAGATGTGGATGTACGGCTTTACATGAGTACTTTTATAATTATAGATCAGTCAACGGAAAATACAAGTATAGATACAACGGTTACTATCAATATTATTCATCTAGCGATTATGAAAATTATAATGAATATTATTATGATGATTATGATAGAACTGGTATGAACAGTGAGAGTGATAATATATCAATCAAAACAGAATACGAGAATGAATATGAATTCTATGATGAAACACAAGATCAAAGTACACAACTAGTAGATTACGACATTAAACTCAAAACCAATGAGGATGATTTTGTTGATGAATTCTATGGTTATGATAGATCAGTGGGTGTCCATGATTATATAGATGTATCAATTAATAAAGTAGTATATGGAAGAGAGTCTCACGTAAGATGGTGGGATATATGGCAAGAACATAATGATGGCGTATACAGTATAGGAAAGGAGTGCATAGATAATATATACGAAGACAGACATACCGTAGACGAATTCTACAAGATAGACAGCGTATCAGATGTAGATGACGCAGAACATATATCTCAGATAACTAATGATGTATCTACACAAACATGGGAAAAGAAATCAGAGTTAGATAGATACATGGAAATGTATCCTCGTCATAGATATGGTAAGCATTCTGTCTTTAAGGGATTTTCTGACAAAGTTAGAAAAAATGATTTAGACATGAACGTGGTAAAAGAATTACTTTCTAACGGTGCATCTCTAACAATCAAGGATAGCAGTAATAAGGATCCAATTGCTGTTTATTTTAGAAGAACAATAATGAATTTAGAAATGATTGATATCATTAACAAACATACAACTATCTATGAACGCAGGTATATAGTACACTCCTATCTAAAAAATTATAGAAATTTCGATTATCCATTTTTCAGAAAGTTAGTTTTGACTAATAAACATTGTCTCAACAATTATTGTAATATAAGCGACGGCAAATATGGAACACCACTACATATATTAGCATCTAATAAAAAAATAATAACTCCTAATTACATGAAGTTATTAGTGTATAACGGAAATGATATAAACGCACGAGGTGAAGATACACAAATGCGAACTCCATTACACAAATATTTGTGTAAATTTGTATATCATAATATTGAATATGGTATCCGATACTATAATGAAAAGATTATAGACGCATTTATAGAGTTAGGAGCCGATCTAACTATTCCAAATGACGATGGAATGATACCAGTAGTTTACTGTATACACTCAAATGCCGAATATGGTTATAACAATATTACTAACATAAAGATAATACGTAAACTACTTAATCTTAGTAGACATGCGTCACATAATCTATTTAGAGATCGAGTCATGCACGATTATATAAGTAATACATATATTGATCTTGAGTGTTTAGATATCATTAGATCACTTGATGGGTACGATATTAATTGTTACTTTGAAGGACGTACACCACTTCATTGCGCTATACAATATAACTTCACTCAGATTGCTGAGTACTTATTAGATCGAGGAGCTGATATATCATTAAAGACAGACGATGGTAAAACTGTATTTGATTTATCGTTATGTAGTTACATTCCTCTTAAATGGACTAGCTTTTTGATTAGTCGTCTACCGCCTAAAAGTGTCATATGCTCACTGACTAACCATATAATAGATTATGTTCTTACGAACAATAGACGTATTATTTGGCAGAGTCAAATGATTAATAAGTACGTACTGTTACTGGACCCATCCTTTTATTATAGATTCAGAAATGTTATCGAAAACAAATTAGACCAATACAATAATCGTTATAATATGTTCGAACACGATAGGGACGTTAATGAAAAGTATGGCAAAGTCTTACATGACCTCGATACATATATCAAGGATGTACAAGTATTAAAATCTACTTCCATCACTAATAATATAACACTATACGACACTATTATAAATAATAAGTCAGAGTTTCCTATACGTCGTGTAAACGACAAACAATTAATTAATCTCATAAAATCCAATACATATCATAATCTTATCGAAAAAGTTATTAAAAATACATTAGAGAAATATACTTTAACTAATATAGTCCTCGAGTATATGATCTCA------------------TCTCGATCTCAATCATCTTATTTGAGTCGTATTCCTAATGAGATATTACTCGAAATATTATATAAACTCGACATGTACGATTTACGTAATCTATATACAAGATAT------------------ATGAGAGAGAATGATATCACAGAGTATCATATAGAGAATACGAGGTCTGTTTCTACACAGACA
>MN648051
ATGGATGAAGATACGCGACTATCTAGGTATTTGTATCTCACCGATAGAGAACATATAAATGTAGACTCTATTAAACAGTTGTGTAAAATATCAGATCCTAATGCATGTTATAGATGTGGATGTACGGCTTTACATGAGTACTTTTATAATTATAGATCAGTCAACGGAAAATACAAGTATAGATACAACGGTTACTATCAATATTATTCATCTAGCGATTATGAAAATTATAATGAATATTATTATGATGATTATGATAGAACTGGTATGAACAGTGAGAGTGATAATATATCAATCAAAACAGAATACGAGAATGAATATGAATTCTATGATGAAACACAAGATCAAAGTACACAACTAGTAGATTACGACATTAAACTCAAAACCAATGAGGATGATTTTGTTGATGAATTCTATGGTTATGATAGATCAGTGGGTGTCCATGATTATATAGATGTATCAATTAATAAAGTAGTATATGGAAGAGAGTCTCACGTAAGATGGTGGGATATATGGCAAGAACATAATGATGGCGTATACAGTATAGGAAAGGAGTGCATAGATAATATATACGAAGACAGACATACCGTAGACGAATTCTACAAGATAGACAGCGTATCAGATGTAGATGACGCAGAACATATATCTCAGATAACTAATGATGTATCTACACAAACATGGGAAAAGAAATCAGAGTTAGATAGATACATGGAAATGTATCCTCGTCATAGATATGGTAAGCATTCTGTCTTTAAGGGATTTTCTGACAAAGTTAGAAAAAATGATTTAGACATGAACGTGGTAAAAGAATTACTTTCTAACGGTGCATCTCTAACAATCAAGGATAGCAGTAATAAGGATCCAATTGCTGTTTATTTTAGAAGAACAATAATGAATTTAGAAATGATTGATATCATTAACAAACATACAACTATCTATGAACGCAGGTATATAGTACACTCCTATCTAAAAAATTATAGAAATTTCGATTATCCATTTTTCAGAAAGTTAGTTTTGACTAATAAACATTGTCTCAACAATTATTGTAATATAAGCGACGGCAAATATGGAACACCACTACATATATTAGCATCTAATAAAAAAATAATAACTCCTAATTACATGAAGTTATTAGTGTATAACGGAAATGATATAAACGCACGAGGTGAAGATACACAAATGCGAACTCCATTACACAAATATTTGTGTAAATTTGTATATCATAATATTGAATATGGTATCCGATACTATAATGAAAAGATTATAGACGCATTTATAGAGTTAGGAGCCGATCTAACTATTCCAAATGACGATGGAATGATACCAGTAGTTTACTGTATACACTCAAATGCCGAATATGGTTATAACAATATTACTAACATAAAGATAATACGTAAACTACTTAATCTTAGTAGACATGCGTCACATAATCTATTTAGAGATCGAGTCATGCACGATTATATAAGTAATACATATATTGATCTTGAGTGTTTAGATATCATTAGATCACTTGATGGGTACGATATTAATTGTTACTTTGAAGGACGTACACCACTTCATTGCGCTATACAATATAACTTCACTCAGATTGCTGAGTACTTATTAGATCGAGGAGCTAATATATCATTAAAGACAGACGATGGTAAAACTGTATTTGATTTATCGTTATGTAGTTACATTCCTCTTAAATGGACTAGCTTTTTGATTAGTCGTCTACCGCCTAAAAGTGTCATATGCTCACTGACTAACCATATAATAGATTATGTTCTTACGAACAATAGACGTATTATTTGGCAGAGTCAAATGATTAATAAGTACGTACTGTTACTGGACCCATCCTTTTATTATAGATTCAGAAATGTTATCGAAAACAAATTAGACCAATACAATAATCGTTATAATATGTTCGAACACGATAGGGACGTTAATGAAAAGTATGGCAAAGTCTTACATGACCTCGATACATATATCAAGGATGTACAAGTATTAAAATCTACTTCCATCACTAATAATATAACACTATACGACACTATTATAAATAATAAGTCAGAGTTTCCTATACGTCGTGTAAACGACAAACAATTAATTAATCTCATAAAATCCAATACATATCATAATCTTATCGAAAAAGTTATTAAAAATACATTAGAGAAATATACTTTAACTAATATAGTCCTCGAGTATATGATCTCA------------------TCTCGATCTCAATCATCTTATTTGAGTCGTATTCCTAATGAGATATTACTCGAAATATTATATAAACTCGACATGTACGATTTACGTAATCTATATACAAGATAT------------------ATGAGAGAGAATGATATCACAGAGTATCATATAGAGAATACGAGGTCTGTTTCTACACAGACA
>OP331336
ATGGATGAAGATACGCGACTATCTAGGTATTTGTATCTCACCGATAGAGAACATATAAATGTAGACTCTATTAAACAGTTGTGTAAAATATCAGATCCTAATGCATGTTATAGATGTGGATGTACGGCTTTACATGAGTACTTTTATAATTATAGATCAGTCAACGGAAAATACAAGTATAGATACAACGGTTACTATCAATATTATTCATCTAGCGATTATGAAAATTATAATGAATATTATTATGATGATTATGATAGAACTGGTATGAACAGTGAGAGTGATAATATATCAATCAAAACAGAATACGAGAATGAATATGAATTCTATGATGAAACACAAGATCAAAGTACACAACTAGTAGATTACGACATTAAACTCAAAACCAATGAGGATGATTTTGTTGATGAATTCTATGGTTATGATAGATCAGTGGGTGTCCATGATTATATAGATGTATCAATTAATAAAGTAGTATATGGAAGAGAGTCTCACGTAAGATGGTGGGATATATGGCAAGAACATAATGATGGCGTATACAGTATAGGAAAGGAGTGCATAGATAATATATACGAAGACAGACATACCGTAGACGAATTCTACAAGATAGACAGCGTATCAGATGTAGATGACGCAGAACATATATCTCAGATAACTAATGATGTATCTACACAAACATGGGAAAAGAAATCAGAGTTAGATAGATACATGGAAATGTATCCTCGTCATAGATATGGTAAGCATTCTGTCTTTAAGGGATTTTCTGACAAAGTTAGAAAAAATGATTTAGACATGAACGTGGTAAAAGAATTACTTTCTAACGGTGCATCTCTAACAATCAAGGATAGCAGTAATAAGGATCCAATTGCTGTTTATTTTAGAAGAACAATAATGAATTTAGAAATGATTGATATCATTAACAAACATACAACTATCTATGAACGCAGGTATATAGTACACTCCTATCTAAAAAATTATAGAAATTTCGATTATCCATTTTTCAGAAAGTTAGTTTTGACTAATAAACATTGTCTCAACAATTATTGTAATATAAGCGACGGCAAATATGGAACACCACTACATATATTAGCATCTAATAAAAAAATAATAACTCCTAATTACATGAAGTTATTAGTGTATAACGGAAATGATATAAACGCACGAGGTGAAGATACACAAATGCGAACTCCATTACACAAATATTTGTGTAAATTTGTATATCATAATATTGAATATGGTATCCGATACTATAATGAAAAGATTATAGACGCATTTATAGAGTTAGGAGCCGATCTAACTATTCCAAATGACGATGGAATGATACCAGTAGTTTACTGTATACACTCAAATGCCGAATATGGTTATAACAATATTACTAACATAAAGATAATACGTAAACTACTTAATCTTAGTAGACATGCGTCACATAATCTATTTAGAGATCGAGTCATGCACGATTATATAAGTAATACATATATTGATCTTGAGTGTTTAGATATCATTAGATCACTTGATGGGTACGATATTAATTGTTACTTTGAAGGACGTACACCACTTCATTGCGCTATACAATATAACTTCACTCAGATTGCTGAGTACTTATTAGATCGAGGAGCTGATATATCATTAAAGACAGACGATGGTAAAACTGTATTTGATTTATCGTTATGTAGTTACATTCCTCTTAAATGGACTAGCTTTTTGATTAGTCGTCTACCGCCTAAAAGTGTCATATGCTCACTGACTAACCATATAATAGATTATGTTCTTACGAACAATAGACGTATTATTTGGCAGAGTCAAATGATTAATAAGTACGTACTGTTACTGGACCCATCCTTTTATTATAGATTCAGAAATGTTATCGAAAACAAATTAGACCAATACAATAATCGTTATAATATGTTCGAACACGATAGGGACGTTAATGAAAAGTATGGCAAAGTCTTACATGACCTCGATACATATATCAAGGATGTACAAGTATTAAAATCTACTTCCATCACTAATAATATAACACTATACGACACTATTATAAATAATAAGTCAGAGTTTCCTATACGTTGTGTAAACGACAAACAATTAATTAATCTCATAAAATCCAATACATATCATAATCTTATCGAAAAAGTTATTAAAAATACATTAGAGAAATATACTTTAACTAATATAGTCCTCGAGTATATGATCTCA------------------TCTCGATCTCAATCATCTTATTTGAGTCGTATTCCTAATGAGATATTACTCGAAATATTATATAAACTCGACATGTACGATTTACGTAATCTATATACAAGATAT------------------ATGAGAGAGAATGATATCACAGAGTATCATATAGAGAATACGAGGTCTGTTTCTACACAGACA
>OP324544
ATGGATGAAGATACGCGACTATCTAGGTATTTGTATCTCACCGATAGAGAACATATAAATGTAGACTCTATTAAACAGTTGTGTAAAATATCAGATCCTAATGCATGTTATAGATGTGGATGTACGGCTTTACATGAGTACTTTTATAATTATAGATCAGTCAACGGAAAATACAAGTATAGATACAACGGTTACTATCAATATTATTCATCTAGCGATTATGAAAATTATAATGAATATTATTATGATGATTATGATAGAACTGGTATGAACAGTGAGAGTGATAATATATCAATCAAAACAGAATACGAGAATGAATATGAATTCTATGATGAAACACAAGATCAAAGTACACAACTAGTAGATTACGACATTAAACTCAAAACCAATGAGGATGATTTTGTTGATGAATTCTATGGTTATGATAGATCAGTGGGTGTCCATGATTATATAGATGTATCAATTAATAAAGTAGTATATGGAAGAGAGTCTCACGTAAGATGGTGGGATATATGGCAAGAACATAATGATGGCGTATACAGTATAGGAAAGGAGTGCATAGATAATATATACGAAGACAGACATACCGTAGACGAATTCTACAAGATAGACAGCGTATCAGATGTAGATGACGCAGAACATATATCTCAGATAACTAATGATGTATCTACACAAACATGGGAAAAGAAATCAGAGTTAGATAGATACATGGAAATGTATCCTCGTCATAGATATGGTAAGCATTCTGTCTTTAAGGGATTTTCTGACAAAGTTAGAAAAAATGATTTAGACATGAACGTGGTAAAAGAATTACTTTCTAACGGTGCATCTCTAACAATCAAGGATAGCAGTAATAAGGATCCAATTGCTGTTTATTTTAGAAGAACAATAATGAATTTAGAAATGATTGATATCATTAACAAACATACAACTATCTATGAACGCAGGTATATAGTACACTCCTATCTAAAAAATTATAGAAATTTCGATTATCCATTTTTCAGAAAGTTAGTTTTGACTAATAAACATTGTCTCAACAATTATTGTAATATAAGCGACGGCAAATATGGAACACCACTACATATATTAGCATCTAATAAAAAAATAATAACTCCTAATTACATGAAGTTATTAGTGTATAACGGAAATGATATAAACGCACGAGGTAAAGATACACAAATGCGAACTCCATTACACAAATATTTGTGTAAATTTGTATATCATAATATTGAATATGGTATCCGATACTATAATGAAAAGATTATAGACGCATTTATAGAGTTAGGAGCCGATCTAACTATTCCAAATGACGATGGAATGATACCAGTAGTTTACTGTATACACTCAAATGCCGAATATGGTTATAACAATATTACTAACATAAAGATAATACGTAAACTACTTAATCTTAGTAGACATGCGTCACATAATCTATTTAGAGATCGAGTCATGCACGATTATATAAGTAATACATATATTGATCTTGAGTGTTTAGATATCATTAGATCACTTGATGGGTACGATATTAATTGTTACTTTGAAGGACGTACACCACTTCATTGCGCTATACAATATAACTTCACTCAGATTGCTGAGTACTTATTAGATCGAGGAGCTGATATATCATTAAAGACAGACGATGGTAAAACTGTATTTGATTTATCGTTATGTAGTTACATTCCTCTTAAATGGACTAGCTTTTTGATTAGTCGTCTACCGCCTAAAAGTGTCATATGCTCACTGACTAACCATATAATAGATTATGTTCTTACGAACAATAGACGTATTATTTGGCAGAGTCAAATGATTAATAAGTACGTACTGTTACTGGACCCATCCTTTTATTATAGATTCAGAAATGTTATCGAAAACAAATTAGACCAATACAATAATCGTTATAATATGTTCGAACACGATAGGGACGTTAATGAAAAGTATGGCAAAGTCTTACATGACCTCGATACATATATCAAGGATGTACAAGTATTAAAATCTACTTCCATCACTAATAATATAACACTATACGACACTATTATAAATAATAAGTCAGAGTTTCCTATACGTCGTGTAAACGACAAACAATTAATTAATCTCATAAAATCCAATACATATCATAATCTTATCGAAAAAGTTATTAAAAATACATTAGAGAAATATACTTTAACTAATATAGTCCTCGAGTATATGATCTCA------------------TCTCGATCTCAATCATCTTATTTGAGTCGTATTCCTAATGAGATATTACTCGAAATATTATATAAACTCGACATGTACGATTTACGTAATCTATATACAAGATAT------------------ATGAGAGAGAATGATATCACAGAGTATCATATAGAGAATACGAGGTCTGTTTCTACACAGACA
>OP310060
ATGGATGAAGATACGCGACTATCTAGGTATTTGTATCTCACCGATAGAGAACATATAAATGTAGACTCTATTAAACAGTTGTGTAAAATATCAGATCCTAATGCATGTTATAGATGTGGATGTACGGCTTTACATGAGTACTTTTATAATTATAGATCAGTCAACGGAAAATACAAGTATAGATACAACGGTTACTATCAATATTATTCATCTAGCGATTATGAAAATTATAATGAATATTATTATGATGATTATGATAGAACTGGTATGAACAGTGAGAGTGATAATATATCAATCAAAACAGAATACGAGAATGAATATGAATTCTATGATGAAACACAAGATCAAAGTACACAACTAGTAGATTACGACATTAAACTCAAAACCAATGAGGATGATTTTGTTGATGAATTCTATGGTTATGATAGATCAGTGGGTGTCCATGATTATATAGATGTATCAATTAATAAAGTAGTATATGGAAGAGAGTCTCACGTAAGATGGTGGGATATATGGCAAGAACATAATGATGGCGTATACAGTATAGGAAAGGAGTGCATAGATAATATATACGAAGACAGACATACCGTAGACGAATTCTACAAGATAGACAGCGTATCAGATGTAGATGACGCAGAACATATATCTCAGATAACTAATGATGTATCTACACAAACATGGGAAAAGAAATCAGAGTTAGATAGATACATGGAAATGTATCCTCGTCATAGATATGGTAAGCATTCTGTCTTTAAGGGATTTTCTGACAAAGTTAGAAAAAATGATTTAGACATGAACGTGGTAAAAGAATTACTTTCTAACGGTGCATCTCTAACAATCAAGGATAGCAGTAATAAGGATCCAATTGCTGTTTATTTTAGAAGAACAATAATGAATTTAGAAATGATTGATATCATTAACAAACATACAACTATCTATGAACGCAGGTATATAGTACACTCCTATCTAAAAAATTATAGAAATTTCGATTATCCATTTTTTAGAAAGTTAGTTTTGACTAATAAACATTGTCTCAACAATTATTGTAATATAAGCGACGGCAAATATGGAACACCACTACATATATTAGCATCTAATAAAAAAATAATAACTCCTAATTACATGAAGTTATTAGTGTATAACGGAAATGATATAAACGCACGAGGTGAAGATACACAAATGCGAACTCCATTACACAAATATTTGTGTAAATTTGTATATCATAATATTGAATATGGTATCCGATACTATAATGAAAAGATTATAGACGCATTTATAGAGTTAGGAGCCGATCTAACTATTCCAAATGACGATGGAATGATACCAGTAGTTTACTGTATACACTCAAATGCCGAATATGGTTATAACAATATTACTAACATAAAGATAATACGTAAACTACTTAATCTTAGTAGACATGCGTCACATAATCTATTTAGAGATCGAGTCATGCACGATTATATAAGTAATACATATATTGATCTTGAGTGTTTAGATATCATTAGATCACTTGATGGGTACGATATTAATTGTTACTTTGAAGGACGTACACCACTTCATTGCGCTATACAATATAACTTCACTCAGATTGCTGAGTACTTATTAGATCGAGGAGCTGATATATCATTAAAGACAGACGATGGTAAAACTGTATTTGATTTATCGTTATGTAGTTACATTCCTCTTAAATGGACTAGCTTTTTGATTAGTCGTCTACCGCCTAAAAGTGTCATATGCTCACTGACTAACCATATAATAGATTATGTTCTTACGAACAATAGACGTATTATTTGGCAGAGTCAAATGATTAATAAGTACGTACTGTTACTGGACCCATCCTTTTATTATAGATTCAGAAATGTTATCGAAAACAAATTAGACCAATACAATAATCGTTATAATATGTTCGAACACGATAGGGACGTTAATGAAAAGTATGGCAAAGTCTTACATGACCTCGATACATATATCAAGGATGTACAAGTATTAAAATCTACTTCCATCACTAATAATATAACACTATACGACACTATTATAAATAATAAGTCAGAGTTTCCTATACGTCGTGTAAACGACAAACAATTAATTAATCTCATAAAATCCAATACATATCATAATCTTATCGAAAAAGTTATTAAAAATACATTAGAGAAATATACTTTAACTAATATAGTCCTCGAGTATATGATCTCA------------------TCTCGATCTCAATCATCTTATTTGAGTCGTATTCCTAATGAGATATTACTCGAAATATTATATAAACTCGACATGTACGATTTACGTAATCTATATACAAGATAT------------------ATGAGAGAGAATGATATCACAGAGTATCATATAGAGAATACGAGGTCTGTTTCTACACAGACA
>OP263626
ATGGATGAAGATACGCGACTATCTAGGTATTTGTATCTCACCGATAGAGAACATATAAATGTAGACTCTATTAAACAGTTGTGTAAAATATCAGATCCTAATGCATGTTATAGATGTGGATGTACGGCTTTACATGAGTACTTTTATAATTATAGATCAGTCAACGGAAAATACAAGTATAGATACAACGGTTACTATCAATATTATTCATCTAGCGATTATGAAAATTATAATGAATATTATTATGATGATTATGATAGAACTGGTATGAACAGTGAGAGTGATAATATATCAATCAAAACAGAATACGAGAATGAATATGAATTCTATGATGAAACACAAGATCAAAGTACACAACTAGTAGATTACGACATTAAACTCAAAACCAATGAGGATGATTTTGTTGATGAATTCTATGGTTATGATAGATCAGTGGGTGTCCATGATTATATAGATGTATCAATTAATAAAGTAGTATATGGAAGAGAGTCTCACGTAAGATGGTGGGATATATGGCAAGAACATAATGATGGCGTATACAGTATAGGAAAGGAGTGCATAGATAATATATACGAAGACAGACATACCGTAGACGAATTCTACAAGATAGACAGCGTATCAGATGTAGATGACGCAGAACATATATCTCAGATAACTAATGATGTATCTACACAAACATGGGAAAAGAAATCAGAGTTAGATAGATACATGGAAATGTATCCTTGTCATAGATATGGTAAGCATTCTGTCTTTAAGGGATTTTCTGACAAAGTTAGAAAAAATGATTTAGACATGAACGTGGTAAAAGAATTACTTTCTAACGGTGCATCTCTAACAATCAAGGATAGCAGTAATAAGGATCCAATTGCTGTTTATTTTAGAAGAACAATAATGAATTTAGAAATGATTGATATCATTAACAAACATACAACTATCTATGAACGCAGGTATATAGTACACTCCTATCTAAAAAATTATAGAAATTTCGATTATCCATTTTTCAGAAAGTTAGTTTTGACTAATAAACATTGTCTCAACAATTATTGTAATATAAGCGACGGCAAATATGGAACACCACTACATATATTAGCATCTAATAAAAAAATAATAACTCCTAATTACATGAAGTTATTAGTGTATAACGGAAATGATATAAACGCACGAGGTGAAGATACACAAATGCGAACTCCATTACACAAATATTTGTGTAAATTTGTATATCATAATATTGAATATGGTATCCGATACTATAATGAAAAGATTATAGACGCATTTATAGAGTTAGGAGCCGATCTAACTATTCCAAATGACGATGGAATGATACCAGTAGTTTACTGTATACACTCAAATGCCGAATATGGTTATAACAATATTACTAACATAAAGATAATACGTAAACTACTTAATCTTAGTAGACATGCGTCACATAATCTATTTAGAGATCGAGTCATGCACGATTATATAAGTAATACATATATTGATCTTGAGTGTTTAGATATCATTAGATCACTTGATGGGTACGATATTAATTGTTACTTTGAAGGACGTACACCACTTCATTGCGCTATACAATATAACTTCACTCAGATTGCTGAGTACTTATTAGATCGAGGAGCTGATATATCATTAAAGACAGACGATGGTAAAACTGTATTTGATTTATCGTTATGTAGTTACATTCCTCTTAAATGGACTAGCTTTTTGATTAGTCGTCTACCGCCTAAAAGTGTCATATGCTCACTGACTAACCATATAATAGATTATGTTCTTACGAACAATAGACGTATTATTTGGCAGAGTCAAATGATTAATAAGTACGTACTGTTACTGGACCCATCCTTTTATTATAGATTCAGAAATGTTATCGAAAACAAATTAGACCAATACAATAATCGTTATAATATGTTCGAACACGATAGGGACGTTAATGAAAAGTATGGCAAAGTCTTACATGACCTCGATACATATATCAAGGATGTACAAGTATTAAAATCTACTTCCATCACTAATAATATAACACTATACGACACTATTATAAATAATAAGTCAGAGTTTCCTATACGTCGTGTAAACGACAAACAATTAATTAATCTCATAAAATCCAATACATATCATAATCTTATCGAAAAAGTTATTAAAAATACATTAGAGAAATATACTTTAACTAATATAGTCCTCGAGTATATGATCTCA------------------TCTCGATCTCAATCATCTTATTTGAGTCGTATTCCTAATGAGATATTACTCGAAATATTATATAAACTCGACATGTACGATTTACGTAATCTATATACAAGATAT------------------ATGAGAGAGAATGATATCACAGAGTATCATATAGAGAATACGAGGTCTGTTTCTACACAGACA
>OP215279
ATGGATGAAGATACGCGACTATCTAGGTATTTGTATCTCACCGATAGAGAACATATAAATGTAGACTCTATTAAACAGTTGTGTAAAATATCAGATCCTAATGCATGTTATAGATGTGGATGTACGGCTTTACATGAGTACTTTTATAATTATAGATCAGTCAACGGAAAATACAAGTATAGATACAACGGTTACTATCAATATTATTCATCTAGCGATTATGAAAATTATAATGAATATTATTATGATGATTATGATAGAACTGGTATGAACAGTGAGAGTGATAATATATCAATCAAAACAGAATACGAGAATGAATATGAATTCTATGATGAAACACAAGATCAAAGTACACAACTAGTAGATTACGACATTAAACTCAAAACCAATGAGGATGATTTTGTTGATGAATTCTATGGTTATGATAGATCAGTGGGTGTCCATGATTATATAGATGTATCAATTAATAAAGTAGTATATGGAAGAGAGTCTCACGTAAGATGGTGGGATATATGGCAAGAACATAATGATGGCGTATACAGTATAGGAAAGGAGTGCATAGATAATATATACGAAGACAGACATACCGTAGACGAATTCTACAAGATAGACAGCGTATCAGATGTAGATGACGCAGAACATATATCTCAGATAACTAATGATGTATCTACACAAACATGGGAAAAGAAATCAGAGTTAGATAGATACATGGAAATGTATCCTCGTCATAGATATGGTAAGCATTCTGTCTTTAAGGGATTTTCTGACAAAGTTAGAAAAAATGATTTAGACATGAACGTGGTAAAAGAATTACTTTCTAACGGTGCATCTCTAACAATCAAGGATAGCAGTAATAAGGATCCAATTGCTGTTTATTTTAGAAGAACAATAATGAATTTAGAAATGATTGATATCATTAACAAACATACAACTATCTATGAACGCAGGTATATAGTACACTCCTATCTAAAAAATTATAGAAATTTCGATTATCCATTTTTCAGAAAGTTAGTTTTGACTAATAAACATTGTCTCAACAATTATTGTAATATAAGCGACGGCAAATATGGAACACCACTACATATATTAGCATCTAATAAAAAAATAATAACTCCTAATTACATGAAGTTATTAGTGTATAACGGAAATGATATAAACGCACGAGGTGAAGATACACAAATGCGAACTCCATTACACAAATATTTGTGTAAATTTGTATATCATAATATTGAATATGGTATCCGATACTATAATGAAAAGATTATAGACGCATTTATAGAGTTAGGAGCCGATCTAACTATTCCAAATGACGATGGAATGATACCAGTAGTTTACTGTATACACTCAAATGCCGAATATGGTTATAACAATATTACTAACATAAAGATAATACGTAAACTACTTAATCTTAGTAGACATGCGTCACATAATCTATTTAGAGATCGAGTCATGCACGATTATATAAGTAATACATATATTGATCTTGAGTGTTTAGATATCATTAGATCACTTGATGGGTACGATATTAATTGTTACTTTGAAGGACGTACACCACTTCATTGCGCTATACAATATAACTTCACTCAGATTGCTGAGTACTTATTAGATCGAGGAGCTGATATATCATTAAAGACAGACGATGGTAAAACTGTATTTGATTTATCGTTATGTAGTTACATTCCTCTTAAATGGACTAGCTTTTTGATTAGTCGTCTACCGCCTAAAAGTGTCATATGCTCACTGACTAACCATATAATAGATTATGTTCTTACGAACAATAGACGTATTATTTGGCAGAGTCAAATGATTAATAAGTACGTACTGTTACTGGACCCATCCTTTTATTATAGATTCAGAAATGTTATCGAAAACAAATTAGACCAATACAATAATCGTTATAATATGTTCGAACACGATAGGGACGTTAATGAAAAGTATGGCAAAGTCTTACATGACCTCGATACATATATCAAGGATGTACAAGTATTAAAATCTACTTCCATCACTAATAATATAACACTATACGACACTATTATAAATAATAAGTCAGAGTTTCCTATACGTCGTGTAAACGACAAACAATTAATTAATCTCATAAAATCCAATACATATCATAATCTTATCGAAAAAGTTATTAAAAATACATTAGAGAAATATACTTTAACTAATATAGTCCTCGAGTATATGATCTCA------------------TCTCGATCTCAATCATCTTATTTAAGTCGTATTCCTAATGAGATATTACTCGAAATATTATATAAACTCGACATGTACGATTTACGTAATCTATATACAAGATAT------------------ATGAGAGAGAATGATATCACAGAGTATCATATAGAGAATACGAGGTCTGTTTCTACACAGACA
>OP215245
ATGGATGAAGATACGCGACTATCTAGGTATTTGTATCTCACCGATAGAGAACATATAAATGTAGACTCTATTAAACAGTTGTGTAAAATATCAGATCCTAATGCATGTTATAGATGTGGATGTACGGCTTTACATGAGTACTTTTATAATTATAGATCAGTCAACGGAAAATACAAGTATAGATACAACGGTTACTATCAATATTATTCATCTAGCGATTATGAAAATTATAATGAATATTATTATGATGATTATGATAGAACTGGTATGAACAGTGAGAGTGATAATATATCAATCAAAACAGAATACGAGAATGAATATGAATTCTATGATGAAACACAAGATCAAAGTACACAACTAGTAGATTACGACATTAAACTCAAAACCAATGAGGATGATTTTGTTGATGAATTCTATGGTTATGATAGATCAGTGGGTGTCCATGATTATATAGATGTATCAATTAATAAAGTAGTATATGGAAGAGAGTCTCACGTAAGATGGTGGGATATATGGCAAGAACATAATGATGGCGTATACAGTATAGGAAAGGAGTGCATAGATAATATATACGAAGACAGACATACCGTAGACGAATTCTACAAGATAGACAGCGTATCAGATGTAGATGACGCAGAACATATATCTCAGATAACTAATGATGTATCTACACAAACATGGGAAAAGAAATCAGAGTTAGATAGATACATGGAAATGTATCCTCGTCATAGATATGGTAAGCATTCTGTCTTTAAGGGATTTTCTGACAAAGTTAGAAAAAATGATTTAGACATGAACGTGGTAAAAGAATTACTTTCTAACGGTGCATCTCTAACAATCAAGGATAGCAGTAATAAGGATCCAATTGCTGTTTATTTTAAAAGAACAATAATGAATTTAGAAATGATTGATATCATTAACAAACATACAACTATCTATGAACGCAGGTATATAGTACACTCCTATCTAAAAAATTATAGAAATTTCGATTATCCATTTTTCAGAAAGTTAGTTTTGACTAATAAACATTGTCTCAACAATTATTGTAATATAAGCGACGGCAAATATGGAACACCACTACATATATTAGCATCTAATAAAAAAATAATAACTCCTAATTACATGAAGTTATTAGTGTATAACGGAAATGATATAAACGCACGAGGTGAAGATACACAAATGCGAACTCCATTACACAAATATTTGTGTAAATTTGTATATCATAATATTGAATATGGTATCCGATACTATAATGAAAAGATTATAGACGCATTTATAGAGTTAGGAGCCGATCTAACTATTCCAAATGACGATGGAATGATACCAGTAGTTTACTGTATACACTCAAATGCCGAATATGGTTATAACAATATTACTAACATAAAGATAATACGTAAACTACTTAATCTTAGTAGACATGCGTCACATAATCTATTTAGAGATCGAGTCATGCACGATTATATAAGTAATACATATATTGATCTTGAGTGTTTAGATATCATTAGATCACTTGATGGGTACGATATTAATTGTTACTTTGAAGGACGTACACCACTTCATTGCGCTATACAATATAACTTCACTCAGATTGCTGAGTACTTATTAGATCGAGGAGCTGATATATCATTAAAGACAGACGATGGTAAAACTGTATTTGATTTATCGTTATGTAGTTACATTCCTCTTAAATGGACTAGCTTTTTGATTAGTCGTCTACCGCCTAAAAGTGTCATATGCTCACTGACTAACCATATAATAGATTATGTTCTTACGAACAATAGACGTATTATTTGGCAGAGTCAAATGATTAATAAGTACGTACTGTTACTGGACCCATCCTTTTATTATAGATTCAGAAATGTTATCGAAAACAAATTAGACCAATACAATAATCGTTATAATATGTTCGAACACGATAGGGACGTTAATGAAAAGTATGGCAAAGTCTTACATGACCTCGATACATATATCAAGGATGTACAAGTATTAAAATCTACTTCCATCACTAATAATATAACACTATACGACACTATTATAAATAATAAGTCAGAGTTTCCTATACGTCGTGTAAACGACAAACAATTAATTAATCTCATAAAATCCAATACATATCATAATCTTATCGAAAAAGTTATTAAAAATACATTAGAGAAATATACTTTAACTAATATAGTCCTCGAGTATATGATCTCA------------------TCTCGATCTCAATCATCTTATTTGAGTCGTATTCCTAATGAGATATTACTCGAAATATTATATAAACTCGACATGTACGATTTACGTAATCTATATACAAGATAT------------------ATGAGAGAGAATGATATCACAGAGTATCATATAGAGAATACGAGGTCTGTTTCTACACAGACA
>OX044347
ATGGATGAAGATACGCGACTATCTAGGTATTTGTATCTCACCGATAGAGAACATATAAATGTAGACTCTATTAAACAGTTGTGTAAAATATCAGATCCTAATGCATGTTATAGATGTGGATGTACGGCTTTACATGAGTACTTTTATAATTATAGATCAGTCAACGGAAAATACAAGTATAGATACAACGGTTACTATCAATATTATTCATCTAGCGATTATGAAAATTATAATGAATATTATTATGATGATTATGATAGAACTGGTATGAACAGTGAGAGTGATAATATATCAATCAAAACAGAATACGAGAATGAATATGAATTCTATGATGAAACACAAGATCAAAGTACACAACTAGTAGATTACGACATTAAACTCAAAACCAATGAGGATGATTTTGTTGATGAATTCTATGGTTATGATAGATCAGTGGGTGTCCATGATTATATAGATGTATCAATTAATAAAGTAGTATATGGAAGAGAGTCTCACGTAAGATGGTGGGATATATGGCAAGAACATAATGATGGCGTATACAGTATAGGAAAGGAGTGCATAGATAATATATACGAAGACAGACATACCGTAGACGAATTCTACAAGATAGACAGCGTATCAGATGTAGATGACGCAGAACATATATCTCAGATAACTAATGATGTATCTACACAAACATGGGAAAAGAAATCAGAGTTAGATAGATACATGGAAATGTATCCTCGTCATAGATATGGTAAGCATTCTGTCTTTAAGGGATTTTCTGACAAAGTTAGAAAAAATGATTTAGACATGAACGTGGTAAAAGAATTACTTTCTAACGGTGCATCTCTAACAATCAAGGATAGCAGTAATAAGGATCCAATTGCTGTTTATTTTAGAAGAACAATAATGAATTTAGAAATGATTGATATCATTAACAAACATACAACTATCTATGAACGCAGGTATATAGTACACTCCTATCTAAAAAATTATAGAAATTTTGATTATCCATTTTTCAGAAAGTTAGTTTTGACTAATAAACATTGTCTCAACAATTATTGTAATATAAGCGACGGCAAATATGGAACACCACTACATATATTAGCATCTAATAAAAAAATAATAACTCCTAATTACATGAAGTTATTAGTGTATAACGGAAATGATATAAACGCACGAGGTGAAGATACACAAATGCGAACTCCATTACACAAATATTTGTGTAAATTTGTATATCATAATATTGAATATGGTATCCGATACTATAATGAAAAGATTATAGACGCATTTATAGAGTTAGGAGCCGATCTAACTATTCCAAATGACGATGGAATGATACCAGTAGTTTACTGTATACACTCAAATGCCGAATATGGTTATAACAATATTACTAACATAAAGATAATACGTAAACTACTTAATCTTAGTAGACATGCGTCACATAATCTATTTAGAGATCGAGTCATGCACGATTATATAAGTAATACATATATTGATCTTGAGTGTTTAGATATCATTAGATCACTTGATGGGTACGATATTAATTGTTACTTTGAAGGACGTACACCACTTCATTGCGCTATACAATATAACTTCACTCAGATTGCTGAGTACTTATTAGATCGAGGAGCTGATATATCATTAAAGACAGACGATGGTAAAACTGTATTTGATTTATCGTTATGTAGTTACATTCCTCTTAAATGGACTAGCTTTTTGATTAGTCGTCTACCGCCTAAAAGTGTCATATGCTCACTGACTAACCATATAATAGATTATGTTCTTACGAACAATAGACGTATTATTTGGCAGAGTCAAATGATTAATAAGTACGTACTGTTACTGGACCCATCCTTTTATTATAGATTCAGAAATGTTATCGAAAACAAATTAGACCAATACAATAATCGTTATAATATGTTCGAACACGATAGGGACGTTAATGAAAAGTATGGCAAAGTCTTACATGACCTCGATACATATATCAAGGATGTACAAGTATTAAAATCTACTTCCATCACTAATAATATAACACTATACGACACTATTATAAATAATAAGTCAGAGTTTCCTATACGTCGTGTAAACGACAAACAATTAATTAATCTCATAAAATCCAATACATATCATAATCTTATCGAAAAAGTTATTAAAAATACATTAGAGAAATATACTTTAACTAATATAGTCCTCGAGTATATGATCTCA------------------TCTCGATCTCAATCATCTTATTTGAGTCGTATTCCTAATGAGATATTACTCGAAATATTATATAAACTCGACATGTACGATTTACGTAATCTATATACAAGATAT------------------ATGAGAGAGAATGATATCACAGAGTATCATATAGAGAATACGAGGTCTGTTTCTACACAGACA
>ON927248
ATGGATGAAGATACGCGACTATCTAGGTATTTGTATCTCACCGATAGAGAACATATAAATGTAGACTCTATTAAACAGTTGTGTAAAATATCAGATCCTAATGCATGTTATAGATGTGGATGTACGGCTTTACATGAGTACTTTTATAATTATAGATCAGTCAACGGAAAATACAAGTATAGATACAACGGTTACTATCAATATTATTCATCTAGCGATTATGAAAATTATAATGAATATTATTATGATGATTATGATAGAACTGGTATGAACAGTGAGAGTGATAATATATCAATCAAAACAGAATACGAGAATGAATATGAATTCTATGATGAAACACAAGATCAAAGTACACAACTAGTAGATTACGACATTAAACTCAAAACCAATGAGGATGATTTTGTTGATGAATTCTATGGTTATGATAGATCAGTGGGTGTCCATGATTATATAGATGTATCAATTAATAAAGTAGTATATGGAAGAGAGTCTCACGTAAGATGGTGGGATATATGGCAAGAACATAATGATGGCGTATACAGTATAGGAAAGGAGTGCATAGATAATATATACGAAGACAGACATACCGTAGACGAATTCTACAAGATAGACAGCGTATCAGATGTAGATGACGCAGAACATATATCTCAGATAACTAATGATGTATCTACACAAACATGGGAAAAGAAATCAGAGTTAGATAGATACATGGAAATGTATCCTCGTCATAGATATGGTAAGCATTCTGTCTTTAAGGGATTTTCTGACAAAGTTAGAAAAAATGATTTAGACATGAACGTGGTAAAAGAATTACTTTCTAACGGTGCATCTCTAACAATCAAGGATAGCAGTAATAAGGATCCAATTGCTGTTTATTTTAGAAGAACAATAATGAATTTAGAAATGATTGATATCATTAACAAACATACAACTATCTATGAACGCAGGTATATAGTACACTCCTATCTAAAAAATTATAGAAATTTCGATTATCCATTTTTCAGAAAGTTAGTTTTGACTAATAAACATTGTCTCAACAATTATTGTAATATAAGCGACGGCAAATATGGAACACCACTACATATATTAGCATCTAATAAAAAAATAATAACTCCTAATTACATGAAGTTATTAGTGTATAACGGAAATGATATAAACGCACGAGGTGAAGATACACAAATGCGAACTCCATTACACAAATATTTGTGTAAATTTGTATATCATAATATTGAATATGGTATCCGATACTATAATGAAAAGATTATAGACGCATTTATAGAGTTAGGAGCCGATCTAACTATTCCAAATGACGATGGAATGATACCAGTAGTTTACTGTATACACTCAAATGCCGAATATGGTTATAACAATATTACTAACATAAAGATAATACGTAAACTACTTAATCTTAGTAGACATGCGTCACATAATCTATTTAGAGATCGAGTCATGCACGATTATATAAGTAATACATATATTGATCTTGAGTGTTTAGATATCATTAGATCACTTGATGGGTACGATATTAATTGTTACTTTGAAGGACGTACACCACTTCATTGCGCTATACAATATAACTTCACTCAGATTGCTGAGTACTTATTAGATCGAGGAGCTGATATATCATTAAAGACAGACGATGGTAAAACTGTATTTGATTTATCGTTATGTAGTTACATTCCTCTTAAATGGACTAGCTTTTTGATTAGTCGTCTACCGCCTAAAAGTGTCATATGCTCACTGACTAACCATATAATAGATTATGTTCTTACGAACAATAGACGTATTATTTGGCAGAGTCAAATGATTAATAAGTACGTACTGTTACTGGACCCATCCTTTTATTATAGATTCAGAAATGTTATCGAAAACAAATTAGACCAATACAATAATCGTTATAATATGTTCGAACACGATAGGGACGTTAATGAAAAGTATGGCAAAGTCTTACATGACCTCGATACATATATCAAGGATGTACAAGTATTAAAATCTACTTCCATCACTAATAATATAACACTATACGACACTATTATAAATAATAAGTCAGAGTTTCCTATACGTCGTGTAAACGACAAACAATTAATTAATCTCATAAAATCCAATACATATCATAATCTTATCGAAAAAGTTATTAAAAATACATTAGAGAAATATACTTTAACTAATATAGTCCTCGAGTATATGATCTTA------------------TCTCGATCTCAATCATCTTATTTGAGTCGTATTCCTAATGAGATATTACTCGAAATATTATATAAACTCGACATGTACGATTTACGTAATCTATATACAAGATAT------------------ATGAGAGAGAATGATATCACAGAGTATCATATAGAGAATACGAGGTCTGTTTCTACACAGACA
>ON853656
ATGGATGAAGATACGCGACTATCTAGGTATTTGTATCTCACCGATAGAGAACATATAAATGTAGACTCTATTAAACAGTTGTGTAAAATATCAGATCCTAATGCATGTTATAGATGTGGATGTACGGCTTTACATGAGTACTTTTATAATTATAGATCAGTCAACGGAAAATACAAGTATAGATACAACGGTTACTATCAATATTATTCATCTAGCGATTATGAAAATTATAATGAATATTATTATGATGATTATGATAGAACTGGTATGAACAGTGAGAGTGATAATATATCAATCAAAACAGAATACGAGAATGAATATGAATTCTATGATGAAACACAAGATCAAAGTACACAACTAGTAGATTACGACATTAAACTCAAAACCAATGAGGATGATTTTGTTGATGAATTCTATGGTTATGATAGATCAGTGGGTGTCCATGATTATATAGATGTATCAATTAATAAAGTAGTATATGGAAGAGAGTCTCACGTAAGATGGTGGGATATATGGCAAGAACATAATGATGGCGTATACAGTATAGGAAAGGAGTGCATAGATAATATATACGAAGACAGACATACCGTAGACGAATTCTACAAGATAGACAGCGTATCAGATGTAGATGACGCAGAACATATATCTCAGATAACTAATGATGTATCTACACAAACATGGGAAAAGAAATCAGAGTTAGATAGATACATGGAAATGTATCCTCGTCATAGATATGGTAAGCATTCTGTCTTTAAGGGATTTTCTGACAAAGTTAGAAAAAATGATTTAGACATGAACGTGGTAAAAGAATTACTTTCTAACGGTGCATCTCTAACAATCAAGGATAGCAGTAATAAGGATCCAATTGCTGTTTATTTTAGAAGAACAATAATGAATTTAGAAATGATTGATATCATTAACAAACATACAACTATCTATGAACGCAGGTATATAGTACACTCCTATCTAAAAAATTATAGAAATTTCGATTATCCATTTTTCAGAAAGTTAGTTTTGACTAATAAACATTGTCTCAACAATTATTGTAATATAAGCGACGGCAAATATGGAACACCACTACATATATTAGCATCTAATAAAAAAATAATAACTCCTAATTACATGAAGTTATTAGTGTATAACGGAAATGATATAAACGCACGAGGTGAAGATACACAAATGCGAACTCCATTACACAAATATTTGTGTAAATTTGTATATCATAATATTGAATATGGTATCCGATACTATAATGAAAAGATTATAGACGCATTTATAGAGTTAGGAGCCGATCTAACTATTCCAAATGACGATGGAATGATACCAGTAGTTTACTGTATACACTCAAATGCCGAATATGGTTATAACAATATTACTAACATAAAGATAATACGTAAACTACTTAATCTTAGTAGACATGCGTCACATAATCTATTTAGAGATCGAGTCATGCACGATTATATAAGTAATACATATATTGATCTTGAGTGTTTAGATATCATTAGATCACTTGATGGGTACGATATTAATTGTTACTTTGAAGGACGTACACCACTTCATTGCGCTATACAATATAACTTCACTCAGATTGCTGAGTACTTATTAGATCGAGGAGCTGATATATCATTAAAGACAGACGATGGTAAAACTGTATTTGATTTATCGTTATGTAGTTACATTCCTCTTAAATGGACTAGCTTTTTGATTAGTCGTCTACCGCCTAAAAGTGTCATATGCTCACTGACTAACCATATAATAGATTATGTTCTTACGAACAATAGACGTATTATTTGGCAGAGTCAAATGATTAATAAGTACGTACTGTTACTGGACCCATCCTTTTATTATAGATTCAGAAATGTTATCGAAAACAAATTAGACCAATACAATAATCGTTATAATATGTTCGAACACGATAGGGACGTTAATGAAAAGTATGGCAAAGTCTTACATGACCTCGATACATATATCAAGGATGTACAAGTATTAAAATCTACTTCCATCACTAATAATATAACACTATACGACACTATTATAAATAATAAGTCAGAGTTTCCTATACGTCGTGTAAACGACAAACAATTAATTAATCTCATAAAATCCAATACATATCATAATCTTATCGAAAAAGTTATTAAAAATACATTAGAGAAATATACTTTAACTAATATAGTCCTCGAGTATATGATTTCA------------------TCTCGATCTCAATCATCTTATTTGAGTCGTATTCCTAATGAGATATTACTCGAAATATTATATAAACTCGACATGTACGATTTACGTAATCTATATACAAGATAT------------------ATGAGAGAGAATGATATCACAGAGTATCATATAGAGAATACGAGGTCTGTTTCTACACAGACA
>OP012849
ATGGATGAAGATACGCGACTATCTAGGTATTTGTATCTCACCGATAGAGAACATATAAATGTAGACTCTATTAAACAGTTGTGTAAAATATCAGATCCTAATGCATGTTATAGATGTGGATGTACGGCTTTACATGAGTACTTTTATAATTATAGATCAGTCAACGGAAAATACAAGTATAGATACAGCGGTTACTATCAATATTATTCATCTAGCGATTATGAAAATTATAATGAATATTATTATGATGATTATGATAGAACTGGTATGAACAGTGAGAGTGATAATATATCAATCAAAACAGAATACGAGAATGAATATGAATTCTATGATGAAACACAAGATCAAAGTACACAACTAGTAGATTACGACATTAAACTCAAAACCAATGAGGATGATTTTGTTGATGAATTCTATGGTTATGATAGATCAGTGGGTGTCCATGATTATATAGATGTATCAATTAATAAAGTAGTATATGGAAGAGAGTCTCACGTAAGATGGTGGGATATATGGCAAGAACATAATGATGGCGTATACAGTATAGGAAAGGAGTGCATAGATAATATATACGAAGACAGACATACCGTAGACGAATTCTACAAGATAGACAGCGTATCAGATGTAGATGACGCAGAACATATATCTCAGATAACTAATGATGTATCTACACAAACATGGGAAAAGAAATCAGAGTTAGATAGATACATGGAAATGTATCCTCGTCATAGATATGGTAAGCATTCTGTCTTTAAGGGATTTTCTGACAAAGTTAGAAAAAATGATTTAGACATGAACGTGGTAAAAGAATTACTTTCTAACGGTGCATCTCTAACAATCAAGGATAGCAGTAATAAGGATCCAATTGCTGTTTATTTTAGAAGAACAATAATGAATTTAGAAATGATTGATATCATTAACAAACATACAACTATCTATGAACGCAGGTATATAGTACACTCCTATCTAAAAAATTATAGAAATTTCGATTATCCATTTTTCAGAAAGTTAGTTTTGACTAATAAACATTGTCTCAACAATTATTGTAATATAAGCGACGGCAAATATGGAACACCACTACATATATTAGCATCTAATAAAAAAATAATAACTCCTAATTACATGAAGTTATTAGTGTATAACGGAAATGATATAAACGCACGAGGTGAAGATACACAAATGCGAACTCCATTACACAAATATTTGTGTAAATTTGTATATCATAATATTGAATATGGTATCCGATACTATAATGAAAAGATTATAGACGCATTTATAGAGTTAGGAGCCGATCTAACTATTCCAAATGACGATGGAATGATACCAGTAGTTTACTGTATACACTCAAATGCCGAATATGGTTATAACAATATTACTAACATAAAGATAATACGTAAACTACTTAATCTTAGTAGACATGCGTCACATAATCTATTTAGAGATCGAGTCATGCACGATTATATAAGTAATACATATATTGATCTTGAGTGTTTAGATATCATTAGATCACTTGATGGGTACGATATTAATTGTTACTTTGAAGGACGTACACCACTTCATTGCGCTATACAATATAACTTCACTCAGATTGCTGAGTACTTATTAGATCGAGGAGCTGATATATCATTAAAGACAGACGATGGTAAAACTGTATTTGATTTATCGTTATGTAGTTACATTCCTCTTAAATGGACTAGCTTTTTGATTAGTCGTCTACCGCCTAAAAGTGTCATATGCTCACTGACTAACCATATAATAGATTATGTTCTTACGAACAATAGACGTATTATTTGGCAGAGTCAAATGATTAATAAGTACGTACTGTTACTGGACCCATCCTTTTATTATAGATTCAGAAATGTTATCGAAAACAAATTAGACCAATACAATAATCGTTATAATATGTTCGAACACGATAGGGACGTTAATGAAAAGTATGGCAAAGTCTTACATGACCTCGATACATATATCAAGGATGTACAAGTATTAAAATCTACTTCCATCACTAATAATATAACACTATACGACACTATTATAAATAATAAGTCAGAGTTTCCTATACGTCATGTAAACGACAAACAATTAATTAATCTCATAAAATCCAATACATATCATAATCTTATCGAAAAAGTTATTAAAAATACATTAGAGAAATATACTTTAACTAATATAGTCCTCGAGTATATGATCTCA------------------TCTCGATCTCAATCATCTTATTTGAGTCGTATTCCTAATGAGATATTACTCGAAATATTATATAAACTCGACATGTACGATTTACGTAATCTATATACAAGATAT------------------ATGAGAGAGAATGATATCACAGAGTATCATATAGAGAATACGAGGTCTGTTTCTACACAGACA
>ON676707
ATGGATGAAGATACGCGACTATCTAGGTATTTGTATCTCACCGATAGAGAACATATAAATGTAGACTCTATTAAACAGTTGTGTAAAATATCAGATCCTAATGTATGTTATAGATGTGGATGTACGGCTTTACATGAGTACTTTTATAATTATAGATCAGTCAACGGAAAATACAAGTATAGATACAACGGTTACTATCAATATTATTCATCTAGCGATTATGAAAATTATAATGAATATTATTATGATGATTATGATAGAACTGGTATGAACAGTGAGAGTGATAATATATCAATCAAAACAGAATACGAGAATGAATATGAATTCTATGATGAAACACAAGATCAAAGTACACAACTAGTAGATTACGACATTAAACTCAAAACCAATGAGGATGATTTTGTTGATGAATTCTATGGTTATGATAGATCAGTGGGTGTCCATGATTATATAGATGTATCAATTAATAAAGTAGTATATGGAAGAGAGTCTCACGTAAGATGGTGGGATATATGGCAAGAACATAATGATGGCGTATACAGTATAGGAAAGGAGTGCATAGATAATATATACGAAGACAGACATACCGTAGACGAATTCTACAAGATAGACAGCGTATCAGATGTAGATGACGCAGAACATATATCTCAGATAACTAATGATGTATCTACACAAACATGGGAAAAGAAATCAGAGTTAGATAGATACATGGAAATGTATCCTCGTCATAGATATGGTAAGCATTCTGTCTTTAAGGGATTTTCTGACAAAGTTAGAAAAAATGATTTAGACATGAACGTGGTAAAAGAATTACTTTCTAACGGTGCATCTCTAACAATCAAGGATAGCAGTAATAAGGATCCAATTGCTGTTTATTTTAGAAGAACAATAATGAATTTAGAAATGATTGATATCATTAACAAACATACAACTATCTATGAACGCAGGTATATAGTACACTCCTATCTAAAAAATTATAGAAATTTCGATTATCCATTTTTCAGAAAGTTAGTTTTGACTAATAAACATTGTCTCAACAATTATTGTAATATAAGCGACGGCAAATATGGAACACCACTACATATATTAGCATCTAATAAAAAAATAATAACTCCTAATTACATGAAGTTATTAGTGTATAACGGAAATGATATAAACGCACGAGGTGAAGATACACAAATGCGAACTCCATTACACAAATATTTGTGTAAATTTGTATATCATAATATTGAATATGGTATCCGATACTATAATGAAAAGATTATAGACGCATTTATAGAGTTAGGAGCCGATCTAACTATTCCAAATGACGATGGAATGATACCAGTAGTTTACTGTATACACTCAAATGCCGAATATGGTTATAACAATATTACTAACATAAAGATAATACGTAAACTACTTAATCTTAGTAGACATGCGTCACATAATCTATTTAGAGATCGAGTCATGCACGATTATATAAGTAATACATATATTGATCTTGAGTGTTTAGATATCATTAGATCACTTGATGGGTACGATATTAATTGTTACTTTGAAGGACGTACACCACTTCATTGCGCTATACAATATAACTTCACTCAGATTGCTGAGTACTTATTAGATCGAGGAGCTGATATATCATTAAAGACAGACGATGGTAAAACTGTATTTGATTTATCGTTATGTAGTTACATTCCTCTTAAATGGACTAGCTTTTTGATTAGTCGTCTACCGCCTAAAAGTGTCATATGCTCACTGACTAACCATATAATAGATTATGTTCTTACGAACAATAGACGTATTATTTGGCAGAGTCAAATGATTAATAAGTACGTACTGTTACTGGACCCATCCTTTTATTATAGATTCAGAAATGTTATCGAAAACAAATTAGACCAATACAATAATCGTTATAATATGTTCGAACACGATAGGGACGTTAATGAAAAGTATGGCAAAGTCTTACATGACCTCGATACATATATCAAGGATGTACAAGTATTAAAATCTACTTCCATCACTAATAATATAACACTATACGACACTATTATAAATAATAAGTCAGAGTTTCCTATACGTTGTGTAAACGACAAACAATTAATTAATCTCATAAAATCCAATACATATCATAATCTTATCGAAAAAGTTATTAAAAATACATTAGAGAAATATACTTTAACTAATATAGTCCTCGAGTATATGATCTCA------------------TCTCGATCTCAATCATCTTATTTGAGTCGTATTCCTAATGAGATATTACTCGAAATATTATATAAACTCGACATGTACGATTTACGTAATCTATATACAAGATAT------------------ATGAGAGAGAATGATATCACAGAGTATCATATAGAGAATACGAGGTCTGTTTCTACACAGACA
>MN702453
ATGGATGAAGATACGCGACTATCTAGGTATTTGTATCTCACCGATAGAGAACATATAAATGTAGACTCTATTAAACAGTTGTGTAAAATATCAGATCCTAATGCATGTTATAGATGTGGATGTACGGCTTTACATGAGTACTTTTATAATTATAGATCAGTCAACGGAAAATACAAGTATAGATACAACGGTTACTATCAATATTATTCATCTAGCGATTATGAAAATTATAATGAATATTATTATGATGATTATGATAGAACTGGTATGAACAGTGAGAGTGATAATATATCAATCAAAACAGAATATGAGAATGAATATGAATTCTATGATGAAACACAAGATCAAAGTACACAACTAGTAGATTACGACATTAAACTCAAAACCAATGAGGATGATTTTGTTGATGAATTCTATGGTTATGATAGATCAGTGGGTGTCCATGATTATATAGATGTATCAATTAATAAAGTAGTATATGGAAGAGAGTCTCACGTAAGATGGCGGGATATATGGCAAGAACATAATGATGGCGTATACAGTATAGGAAAGGAGTGCATAGATAATATATACGAAGACAGACATACCGTAGACGAATTCTACAAGATAGACAGCGTATCAGATGTAGATGACGCAGAACATATATCTCAGATAACTAATGATGTATCTACACAAACATGGGAAAAGAAATCAGAGTTAGATAGATACATGGAAATGTATCCTCGTCATAGATATGGTAAGCATTCTGTCTTTAAGGGATTTTCTGACAAAGTTAGAAAAAATGATTTAGACATGAATGTGGTAAAAGAATTACTTTCTAACGGTGCATCTCTAACAATCAAGGATAGCAGTAATAAGGATCCAATTGCTGTTTATTTTAGAAGAACAATAATGAATTTAGAAATGATTGATATCATTAACAAACATACAACTATCTATGAACGCAGGTATATAGTACACTCCTATCTAAAAAATTATAGAAATTTCGATTATCCATTTTTCAGAAAGTTAGTTTTGACTAATAAACATTGTCTCAACAATTATTATAATATAAGCGACAGCAAATATGGAACACCACTACATATATTAGCATCTAATAAAAAAATAATAACTCCTAATTACATGAAGTTATTAGTGTATAACGGAAATGATATAAACGCACGAGGTGAAGATACACAAATGCGAACTCCATTACACAAATATTTGTGTAAATTTGTATATCATAATATTGAATATGGTATCCGATACTATAATGAAAAGATTATAGACGCATTTATAGAGTTAGGAGCCGATCTAACTATTCCAAATGACGATGGAATGATACCAGTAGTTTACTGTATACACTCAAATGCCGAATATGGTTATAACAATATTACTAACATAAAGATAATACGTAAACTACTTAATCTTAGTAGACATGCGTCACATAATCTATTTAGAGATCGAGTCATGCACGATTATATAAGTAATACATATATTGATCTTGAGTGTTTAGATATCATTAGATCACTGGATGGGTACGATATTAATTGTTACTTTGAAGGACGTACACCACTTCATTGCGCTATACAATATAACTTCACTCAGATTGCTGAGTACTTATTAGATCGAGGAGCTGATATATCATTAAAGACAGACGATGGTAAAACTGTATTTGATTTATCGTTATGTAGTTACATTCCTCTTAAATGGACTAGCTTTTTGATTAGTCGTCTACCGCCTAAAAGTGTCATATGCTCACTGACTAACCATATAATAGATTATGTTCTTACGAACAATAGACGTATTATTTGGCAGAGTCAAATGATTAATAAGTACGTACTGTTACTGGACCCATCCTTTTATTATAGATTCAGAAATGCTATCGAAAACAAATTAGACCAATACAATAATCGTTATAATATGTTCGAACACGATAGGGACGTTAATGAAAAGTATGGCAAAGTCTTACATGACCTCGATACATATATCAAGGATGTACAAGTATTAAAATCTACTTCCATCACTAATAATATAACACTATACGACACTATTATAAATAATAAGTCAGAGTTTCCTATACGTCGTGCAAACGACAAACAATTAATTAATCTCATAAAATCCAATACATATCATAATCTTATCGAAAAAGTTATTAAAAATACATTAGAGAAATATACTTTAACTAATATAGTCCTCGAGTATATGATCTCA------------------TCTCAATCTCAATCATCTTATTTGAGTCGTATTCCTAATGAGATATTACTCGAAATATTATATAAACTCGACATGTACGATTTACGTAATCTATATACAAGATAT------------------ATGAGAGAGAATGATATCACAGAGTATCATATAGAGAATACGAGGTCTGTTTCTACACAGACA
>KP849469
ATGGATGAAGATACGCGACTATCTAGGTATTTGTATCTCACCGATAGAGAACATATAAATGTAGACTCTATTAAACAGTTGTGTAAAATATCAGATCCTAATGCATGTTATAGATGTGGATGTACGGCTTTACATGAGTACTTTTATAATTATAGATCAGTCAACGGAAAATACAAGTATAGATACAACGGTTACTATCAATATTATTCATCTAGCGATTATGAAAATTATAATGAATATTATTATGATGATTATGATAGAACTGGTATGAACAGTGAGAGTGATAATATATCAATCAAAACAGAATATGAGAATGAATATGAATTCTATGATGAAACACAAGATCAAAGTACACAACTAGTAGATTACGACATTAAACTCAAAACCAATGAGGATGATTTTGTTGATGAATTCTATGGTTATGATAGATCAGTGGGTGTCCATGATTATATAGATGTATCAATTAATAAAGTAGTATATGGAAGAGAGTCTCACGTAAGATGGCGGGATATATGGCAAGAACATAATGATGGCGTATACAGTATAGGAAAGGAGTGCATAGATAATATATACGAAGACAGACATACCGTAGACGAATTCTACAAGATAGACAGCGTATCAGATGTAGATGACGCAGAACATATATCTCAGATAACTAATGATGTATCTACACAAACATGGGAAAAGAAATCAGAGTTAGATAGATACATGGAAATGTATCCTCGTCATAGATATGGTAAGCATTCTGTCTTTAAGGGATTTTCTGACAAAGTTAGAAAAAATGATTTAGACATGAATGTGGTAAAAGAATTACTTTCTAACGGTGCATCTCTAACAATCAAGGATAGCAGTAATAAGGATCCAATTGCTGTTTATTTTAGAAGAACAATAATGAATTTAGAAATGATTGATATCATTAACAAACATACAACTATCTATGAACGCAGGTATATAGTACACTCCTATCTAAAAAATTATAGAAATTTCGATTATCCATTTTTCAGAAAGTTAGTTTTGACTAATAAACATTGTCTCAACAATTATTATAATATAAGCGACAGCAAATATGGAACACCACTACATATATTAGCATCTAATAAAAAAATAATAACTCCTAATTACATGAAGTTATTAGTGTATAACGGAAATGATATAAACGCACGAGGTGAAGATACACAAATGCGAACTCCATTACACAAATATTTGTGTAAATTTGTATATCATAATATTGAATATGGTATCCGATACTATAATGAAAAGATTATAGACGCATTTATAGAGTTAGGAGCCGATCTAACTATTCCAAATGACGATGGAATGATACCAGTAGTTTACTGTATACACTCAAATGCCGAATATGGTTATAACAATATTACTAACATAAAGATAATACGTAAACTACTTAATCTTAGTAGACATGCGTCACATAATCTATTTAGAGATCGAGTCATGCACGATTATATAAGTAATACATATATTGATCTTGAGTGTTTAGATATCATTAGATCACTGGATGGGTACGATATTAATTGTTACTTTGAAGGACGTACACCACTTCATTGCGCTATACAATATAACTTCACTCAGATTGCTGAGTACTTATTAGATCGAGGAGCTGATATATCATTAAAGACAGACGATGGTAAAACTGTATTTGATTTATCGTTATGTAGTTACATTCCTCTTAAATGGACTAGCTTTTTGATTAGTCGTCTACCGCCTAAAAGTGTCATATGCTCACTGACTAACCATATAATAGATTATGTTCTTACGAACAATAGACGTATTATTTGGCAGAGTCAAATGATTAATAAGTACGTACTGTTACTGGACCCATCCTTTTATTATAGATTCAGAAATGCTATCGAAAACAAATTAGACCAATACAATAATCGTTATAATATGTTCGAACACGATAGGGACGTTAATGAAAAGTATGGCAAAGTCTTACATGACCTCGATACATATATCAAGGATGTACAAGTATTAAAATCTACTTCCATCACTAATAATATAACACTATACGACACTATTATAAATAATAAGTCAGAGTTTCCTATACGTCGTGCAAACGACAAACAATTAATTAATCTCATAAAATCCAATACATATCATAATCTTATCGAAAAAGTTATTAAAAATACATTAGAGAAATATACTTTAACTAATATAGTCCTCGAGTATATGATCTCA------------TCTCAATCTCAATCTCAATCATCTTATTTGAGTCGTATTCCTAATGAGATATTACTCGAAATATTATATAAACTCGACATGTACGATTTACGTAATCTATATACAAGATAT------------------ATGAGAGAGAATGATATCACAGAGTATCATATAGAGAATACGAGGTCTGTTTCTACACAGACA
>KJ642619
ATGGATGAAGATACGCGACTATCTAGGTATTTGTATCTCACCGATAGAGAACATATAAATGTAGACTCTATTAAACAGTTGTGTAAAATATCAGATCCTAATGCATGTTATAGATGTGGATGTACGGCTTTACATGAGTACTTTTATAATTATAGATCAGTCAACGGAAAATACAAGTATAGATACAACGGTTACTATCAATATTATTCATCTAGCGATTATGAAAATTATAATGAATATTATTATGATGATTATGATAGAACTGGTATGAACAGTGAGAGTGATAATATATCAATCAAAACAGAATATGAGAATGAATATGAATTCTATGATGAAACACAAGATCAAAGTACACAACTAGTAGATTACGACATTAAACTCAAAACCAATGAGGATGATTTTGTTGATGAATTCTATGGTTATGATAGATCAGTGGGTGTCCATGATTATATAGATGTATCAATTAATAAAGTAGTATATGGAAGAGAGTCTCACGTAAGATGGCGGGATATATGGCAAGAACATAATGATGGCGTATACAGTATAGGAAAGGAGTGCATAGATAATATATACGAAGACAGACATACCGTAGACGAATTCTACAAGATAGACAGCGTATCAGATGTAGATGACGCAGAACATATATCTCAGATAACTAATGATGTATCTACACAAACATGGGAAAAGAAATCAGAGTTAGATAGATACATGGAAATGTATCCTCGTCATAGATATGGTAAGCATTCTGTCTTTAAGGGATTTTCTGACAAAGTTAGAAAAAATGATTTAGACATGAATGTGGTAAAAGAATTACTTTCTAACGGTGCATCTCTAACAATCAAGGATAGCAGTAATAAGGATCCAATTGCTGTTTATTTTAGAAGAACAATAATGAATTTAGAAATGATTGATATCATTAACAAACATACAACTATCTATGAACGCAGGTATATAGTACACTCCTATCTAAAAAATTATAGAAATTTCGATTATCCATTTTTCAGAAAGTTAGTTTTGACTAATAAACATTGTCTCAACAATTATTATAATATAAGCGACAGCAAATATGGAACACCACTACATATATTAGCATCTAATAAAAAAATAATAACTCCTAATTACATGAAGTTATTAGTGTATAACGGAAATGATATAAACGCACGAGGTGAAGATACACAAATGCGAACTCCATTACACAAATATTTGTGTAAATTTGTATATCATAATATTGAATATGGTATCCGATACTATAATGAAAAGATTATAGACGCATTTATAGAGTTAGGAACCGATCTAACTATTCCAAATGACGATGGAATGATACCAGTAGTTTACTGTATACACTCAAATGCCGAATATGGTTATAACAATATTACTAACATAAAGATAATACGTAAACTACTTAATCTTAGTAGACATGCGTCACATAATCTATTTAGAGATCGAGTCATGCACGATTATATAAGTAATACATATATTGATCTTGAGTGTTTAGATATCATTAGATCACTGGATGGGTACGATATTAATTGTTACTTTGAAGGACGTACACCACTTCATTGCGCTATACAATATAACTTCACTCAGATTGCTGAGTACTTATTAGATCGAGGAGCTGATATATCATTAAAGACAGACGATGGTAAAACTGTATTTGATTTATCGTTATGTAGTTACATTCCTCTTAAATGGACTAGCTTTTTGATTAGTCGTCTACCGCCTAAAAGTGTCATATGCTCACTGACTAACCATATAATAGATTATGTTCTTACGAACAATAGACGTATTATTTGGCAGAGTCAAATGATTAATAAGTACGTACTGTTACTGGACCCATCCTTTTATTATAGATTCAGAAATGCTATCGAAAACAAATTAGACCAATACAATAATCGTTATAATATGTTCGAACACGATAGGGACGTTAATGAAAAGTATGGCAAAGTCTTACATGACCTCGATACATATATCAAGGATGTACAAGTATTAAAATCTACTTCCATCACTAATAATATAACACTATACGACACTATTATAAATAATAAGTCAGAGTTTCCTATACGTCGTGCAAACGACAAACAATTAATTAATCTCATAAAATCCAATACATATCATAATCTTATCGAAAAAGTTATTAAAAATACATTAGAGAAATATACTTTAACTAATATAGTCCTCGAGTATATGATCTCA------------TCTCAATCTCAATCTCAATCATCTTATTTGAGTCGTATTCCTAATGAGATATTACTCGAAATATTATATAAACTCGACATGTACGATTTACGTAATCTATATACAAGATAT------------------ATGAGAGAGAATGATATCACAGAGTATCATATAGAGAATACGAGGTCTGTTTCTACACAGACA
>JX878429
ATGGATGAAGATACGCGACTATCTAGGTATTTGTATCTCACCGATAGAGAACATATAAATGTAGACTCTATTAAACAGTTGTGTAAAATATCAGATCCTAATGCATGTTATAGATGTGGATGTACGGCTTTACATGAGTACTTTTATAATTATAGATCAGTCAACGGAAAATACAAGTATAGATACAACGGTTACTATCAATATTATTCATCTAGCGATTATGAAAATTATAATGAATATTATTATGATGATTATGATAGAACTGGTATGAACAGTGAGAGTGATAATATATCAATCAAAACAGAATATGAGAATGAATATGAATTCTATGATGAAACACAAGATCAAAGTACACAACTAGTAGATTACGACATTAAACTCAAAACCAATGAGGATGATTTTGTTGATGAATTCTATGGTTATGATAGATCAGTGGGTGTCCATGATTATATAAATGTATCAATTAATAAAGTAGTATATGGAAGAGAGTCTCACGTAAGATGGCGGGATATATGGCAAGAACATAATGATGGCGTATACAGTATAGGAAAGGAGTGCATAGATAATATATACGAAGACAGACATACCGTAGACGAATTCTACAAGATAGACAGCGTATCAGATGTAGATGACGCAGAACATATATCTCAGATAACTAATGATGTATCTACACAAACATGGGAAAAGAAATCAGAGTTAGATAGATACATGGAAATGTATCCTCGTCATAGATATGGTAAGCATTCTGTCTTTAAGGGATTTTCTGACAAAGTTAGAAAAAATGATTTAGACATGAATGTGGTAAAAGAATTACTTTCTAACGGTGCATCTCTAACAATCAAGGATAGCAGTAATAAGGATCCAATTGCTGTTTATTTTAGAAGAACAATAATGAATTTAGAAATGATTGATATCATTAACAAACATACAACTATCTATGAACGCAGGTATATAGTACACTCCTATCTAAAAAATTATAGAAATTTCGATTATCCATTTTTCAGAAAGTTAGTTTTGACTAATAAACATTGTCTCAACAATTATTATAATATAAGCGACAGCAAATATGGAACACCACTACATATATTAGCATCTAATAAAAAAATAATAACTCCTAATTACATGAAGTTATTAGTGTATAACGGAAATGATATAAACGCACGAGGTGAAGATACACAAATGCGAACTCCATTACACAAATATTTGTGTAAATTTGTATATCATAATATTGAATATGGTATCCGATACTATAATGAAAAGATTATAGACGCATTTATAGAGTTAGGAGCCGATCTAACTATTCCAAATGACGATGGAATGATACCAGTAGTTTACTGTATACACTCAAATGCCGAATATGGTTATAACAATATTACTAACATAAAGATAATACGTAAACTACTTAATCTTAGTAGACATGCGTCACATAATCTATTTAGAGATCGAGTCATGCACGATTATATAAGTAATACATATATTGATCTTGAGTGTTTAGATATCATTAGATCACTGGATGGGTACGATATTAATTGTTACTTTGAAGGACGTACACCACTTCATTGCGCTATACAATATAACTTCACTCAGATTGCTGAGTACTTATTAGATCGAGGAGCTGATATATCATTAAAGACAGACGATGGTAAAACTGTATTTGATTTATCGTTATGTAGTTACATTCCTCTTAAATGGACTAGCTTTTTGATTAGTCGTCTACCGCCTAAAAGTGTCATATGCTCACTGACTAACCATATAATAGATTATGTTCTTACGAACAATAGACGTATTATTTGGCAGAGTCAAATGATTAATAAGTACGTACTGTTACTGGACCCATCCTTTTATTATAGATTCAGAAATGCTATCGAAAACAAATTAGACCAATACAATAATCGTTATAATATGTTCGAACACGATAGGGACGTTAATGAAAAGTATGGCAAAGTCTTACATGACCTCGATACATATATCAAGGATGTACAAGTATTAAAATCTACTTCCATCACTAATAATATAACACTATACGACACTATTATAAATAATAAGTCAGAGTTTCCTATACGTCGTGCAAACGACAAACAATTAATTAATCTCATAAAATCCAATACATATCATAATCTTATCGAAAAAGTTATTAAAAATACATTAGAGAAATATACTTTAACTAATATAGTCCTCGAGTATATGATCTCA------------TCTCAATCTCAATCTCAATCATCTTATTTGAGTCGTATTCCTAATGAGATATTACTCGAAATATTATATAAACTCGACATGTACGATTTACGTAATCTATATACAAGATAT------------------ATGAGAGAGAATGATATCACAGAGTATCATATAGAGAATACGAGGTCTGTTTCTACACAGACA
>HM172544
ATGGATGAAGATACGCGACTATCTAGGTATTTGTATCTCACCGATAGAGAACATATAAATGTAGACTCTATTAAACAGTTGTGTAAAATATCAGATCCTAATGCATGTTATAGATGTGGATGTACGGCTTTACATGAGTACTTTTATAATTATAGATCAGTCAACGGAAAATACAAGTATAGATACAACGGTTACTATCAATATTATTCATCTAGCGATTATGAAAATTATAATGAATATTATTATGATGATTATGATAGAACTGGTATGAACAGTGAGAGTGATAATATATCAATCAAAACAGAATATGAGAATGAATATGAATTCTATGATGAAACACAAGATCAAAGTACACAACTAGTAGATTACGACATTAAACTCAAAACCAATGAGGATGATTTTGTTGATGAATTCTATGGTTATGATAGATCAGTGGGTGTCCATGATTATATAGATGTATCAATTAATAAAGTAGTATATGGAAGAGAGTCTCACGTAAGATGGCGGGATATATGGCAAGAACATAATGATGGCGTATACAGTATAGGAAAGGAGTGCATAGATAATATATACGAAGACAGACATACCGTAGACGAATTCTACAAGATAGACAGCGTATCAGATGTAGATGACGCAGAACATATATCTCAGATAACTAATGATGTATCTACACAAACATGGGAAAAGAAATCAGAGTTAGATAGATACATGGAAATGTATCCTCGTCATAGATATGGTAAGCATTCTGTCTTTAAGGGATTTTCTGACAAAGTTAGAAAAAATGATTTAGACATGAATGTGGTAAAAGAATTACTTTCTAACGGTGCATCTCTAACAATCAAGGATAGCAGTAATAAGGATCCAATTGCTGTTTATTTTAGAAGAACAATAATGAATTTAGAAATGATCGATATCATTAACAAACATACAACTATCTATGAACGCAGGTATATAGTACACTCCTATCTAAAAAATTATAGAAATTTCGATTATCCATTTTTCAGAAAGTTAGTTTTGACTAATAAACATTGTCTCAACAATTATTATAATATAAGCGACAGCAAATATGGAACACCACTACATATATTAGCATCTAATAAAAAAATAATAACTCCTAATTACATGAAGTTATTAGTGTATAACGGAAATGATATAAACGCACGAGGTGAAGATACACAAATGCGAACTCCATTACACAAATATTTGTGTAAATTTGTATATCATAATATTGAATATGGTATCCGATACTATAATGAAAAGATTATAGACGCATTTATAGAGTTAGGAGCCGATCTAACTATTCCAAATGACGATGGAATGATACCAGTAGTTTACTGTATACACTCAAATGCCGAATATGGTTATAACAATATTACTAACATAAAGATAATACGTAAACTACTTAATCTTAGTAGACATGCGTCACATAATCTATTTAGAGATCGAGTCATGCACGATTATATAAGTAATACATATATTGATCTTGAGTGTTTAGATATCATTAGATCACTGGATGGGTACGATATTAATTGTTACTTTGAAGGACGTACACCACTTCATTGCGCTATACAATATAACTTCACTCAGATTGCTGAGTACTTATTAGATCGAGGAGCTGATATATCATTAAAGACAGACGATGGTAAAACTGTATTTGATTTATCGTTATGTAGTTACATTCCTCTTAAATGGACTAGCTTTTTGATTAGTCGTCTACCGCCTAAAAGTGTCATATGCTCACTGACTAACCATATAATAGATTATGTTCTTACGAACAATAGACGTATTATTTGGCAGAGTCAAATGATTAATAAGTACGTACTGTTACTGGACCCATCCTTTTATTATAGATTCAGAAATGCTATCGAAAACAAATTAGACCAATACAATAATCGTTATAATATGTTCGAACACGATAGGGACGTTAATGAAAAGTATGGCAAAGTCTTACATGACCTCGATACATATATCAAGGATGTACAAGTATTAAAATCTACTTCCATCACTAATAATATAACACTATACGACACTATTATAAATAATAAGTCAGAGTTTCCTATACGTCGTGCAAACGACAAACAATTAATTAATCTCATAAAATCCAATACATATCATAATCTTATCGAAAAAGTTATTAAAAATACATTAGAGAAATATACTTTAACTAATATAGTCCTCGAGTATATGATCTCA------------TCTCAATCTCAATCTCAATCATCTTATTTGAGTCGTATTCCTAATGAGATATTACTCGAAATATTATATAAACTCGACATGTACGATTTACGTAATCTATATACAAGATAT------------------ATGAGAGAGAATGATATCACAGAGTATCATATAGAGAATACGAGGTCTGTTTCTACACAGACA
>KP849471
ATGGATGAAGATACGCGACTATCTAGGTATTTGTATCTCACCGATAGAGAACATATAAATGTAGACTCTATTAAACAGTTGTGTAAAATATCAGATCCTAATGCATGTTATAGATGTGGATGTACGGCTTTACATGAGTACTTTTATAATTATAGATCAGTCAACGGAAAATACAAGTATAGATACAACGGTTACTATCAATATTATTCATCTAGCGATTATGAAAATTATAATGAATATTATTATGATGATTATGATAGAACTGGTATGAACAGTGAGAGTGATAATATATCAATCAAAACAGAATATGAGAATGAATATGAATTCTATGATGAAACACAAGATCAAAGTACACAACTAGTAGATTACGACATTAAACTCAAAACCAATGAGGATGATTTTGTTGATGAATTCTATGGTTATGATAGATCAGTGGGTGTCCATGATTATATAGATGTATCAATTAATAAAGTAGTATATGGAAGAGAGTCTCACGTAAGATGGCGGGATATATGGCAAGAACATAATGATGGCGTATACAGTATAGGAAAGGAGTGCATAGATAATATATACGAAGACAGACATACCGTAGACGAATTCTACAAGATAGACAGCGTATCAGATGTAGATGACGCAGAACATATATCTCAGATAACTAATGATGTATCTACACAAACATGGGAAAAGAAATCAGAGTTAGATAGATACATGGAAATGTATCCTCGTCATAGATATGGTAAGCATTCTGTCTTTAAGGGATTTTCTGACAAAGTTAGAAAAAATGATTTAGACATGAATGTGGTAAAAGAATTACTTTCTAACGGTGCATCTCTAACAATCAAGGATAGCAGTAATAAGGATCCAATTGCTGTTTATTTTAGAAGAACAATAATGAATTTAGAAATGATTGATATCATTAACAAACATACAACTATCTATGAACGCAGGTATATAGTACACTCCTATCTAAAAAATTATAGAAATTTCGATTATCCATTTTTCAGAAAGTTAGTTTTGACTAATAAACATTGTCTCAATAATTATTATAATATAAGCGACAGCAAATATGGAACACCACTACATATATTAGCATCTAATAAAAAAATAATAACTCCTAATTACATGAAGTTATTAGTGTATAACGGAAATGATATAAACGCACGAGGTGAAGATACACAAATGCGAACTCCATTACACAAATATTTGTGTAAATTTGTATATCATAATATTGAATATGGTATCCGATACTATAATGAAAAGATTATAGACGCATTTATAGAGTTAGGAGCCGATCTAACTATTCCAAATGACGATGGAATGATACCAGTAGTTTACTGTATACACTCAAATGCCGAATATGGTTATAACAATATTACTAACATAAAGATAATACGTAAACTACTTAATCTTAGTAGACATGCGTCACATAATCTATTTAGAGATCGAGTCATGCACGATTATATAAGTAATACATATATTGATCTTGAGTGTTTAGATATCATTAGATCACTGGATGGGTACGATATTAATTGTTACTTTGAAGGACGTACACCACTTCATTGCGCTATACAATATAACTTCACTCAGATTGCTGAGTACTTATTAGATCGAGGAGCTGATATATCATTAAAGACAGACGATGGTAAAACTGTATTTGATTTATCGTTATGTAGTTACATTCCTCTTAAATGGACTAGCTTTTTGATTAGTCGTCTACCGCCTAAAAGTGTCATATGCTCACTGACTAACCATATAATAGATTATGTTCTTACGAACAATAGACGTATTATTTGGCAGAGTCAAATGATTAATAAGTACGTACTGTTACTGGACCCATCCTTTTATTATAGATTCAGAAATGCTATCGAAAACAAATTAGACCAATACAATAATCGTTATAATATGTTCGAACACGATAGGGACGTTAATGAAAAGTATGGCAAAGTCTTACATGACCTCGATACATATATCAAGGATGTACAAGTATTAAAATCTACTTCCATCACTAATAATATAACACTATACGACACTATTATAAATAATAAGTCAGAGTTTCCTATACGTTGTGCAAACGACAAACAATTAATTAATCTCATAAAATCCAATACATATCATAATCTTATCGAAAAAGTTATTAAAAATACATTAGAGAAATATACTTTAACTAATATAGTCCTCGAGTATATGATCTCA------------TCTCAATCTCAATCTCAATCATCTTATTTGAGTCGTATTCCTAATGAGATATTACTCGAAATATTATATAAACTCGACATGTACGATTTACGTAATCTATATACAAGATAT------------------ATGAGAGAGAATGATATCACAGAGTATCATATAGAGAATACGAGGTCTGTTTCTACACAGACA
>OP215261
ATGGATGAAGATACGCGACTATCTAGGTATTTGTATCTCACCGATAGAGAACATATAAATGTAGACTCTATTAAACAGTTGTGTAAAATATCAGATCCTAATGCATGTTATAGATGTGGATGTACGGCTTTACATGAGTACTTTTATAATTATAGATCAGTCAACGGAAAATACAAGTATAGATACAACGGTTACTATCAATATTATTCATCTAGCGATTATGAAAATTATAATGAATATTATTATGATGATTATGATAGAACTGGTATGAACAGTGAGAGTGATAATATATCAATCAAAACAGAATACGAGAATGAATATGAATTCTATGATGAAACACAAGATCAAAGTACACAACTAGTAGATTACGACATTAAACTCAAAACCAATGAGGATGATTTTGTTGATGAATTCTATGGTTATGATAGATCAGTGGGTGTCCATGATTATATAGATGTATCAATTAATAAAGTAGTATATGGAAGAGAGTCTCACGTAAGATGGTGGGATATATGGCAAGAACATAATGATGGCGTATACAGTATAGGAAAGGAGTGCATAGATAATATATACGAAGACAGACATACCGTAGACGAATTCTACAAGATAGACAGCGTATCAGATGTAGATGACGCAGAACATATATCTCAGATAACTAATGATGTATCTACACAAACATGGGAAAAGAAATCAGAGTTAGATAGATACATGGAAATGTATCCTCGTCATAGATATGGTAAGCATTCTGTCTTTAAGGGATTTTCTGACAAAGTTAGAAAAAATGATTTAGACATGAACGTGGTAAAAGAATTACTTTCTAACGGTGCATCTCTAACAATCAAGGATAGCAGTAATAAGGATCCAATTGCTGTTTATTTTAGAAGAACAATAATGAATTTAGAAATGATTGATATCATTAACAAACATACAACTATCTATGAACGCAGGTATATAGTACACTCCTATCTAAAAAATTATAGAAATTTCGATTATCCATTTTTCAGAAAGTTAGTTTTGACTAATAAACATTGTCTCAACAATTATTGTAATATAAGCGACGGCAAATATGGAACACCACTACATATATTAGCATCTAATAAAAAAATAATAACTCCTAATTACATGAAGTTATTAGTGTATAACGGAAATGATATAAACGCACGAGGTGAAGATACACAAATGCGAACTCCATTACACAAATATTTGTGTAAATTTGTATATCATAATATTGAATATGGTATCCGATACTATAATGAAAAGATTATAGACGCATTTATAGAGTTAGGAGCCGATCTAACTATTCCAAATGACGATGGAATGATACCAGTAGTTTACTGTATACACTCAAATGCCGAATATGGTTATAACAATATTACTAACATAAAGATAATACGTAAACTACTTAATCTTAGTAGACATGCGTCACATAATCTATTTAGAGATCGAGTCATGCACGATTATATAAGTAATACATATATTGATCTTGAGTGTTTAGATATCATTAGATCACTTGATGGGTACGATATTAATTGTTACTTTGAAGGACGTACACCACTTCATTGCGCTATACAATATAACTTCACTCAGATTGCTGAGTACTTATTAGATCGAGGAGCTGATATATCATTAAAGACAGACGATGGTAAAACTGTATTTGATTTATCGTTATGTAGTTACATTCCTCTTAAATGGACTAGCTTTTTGATTAGTCGTCTACCGCCTAAAAGTGTCATATGCTCACTGACTAACCATATAATAGATTATGTTCTTACGAACAATAGACGTATTATTTGGCAGAGTCAAATGATTAATAAGTACGTACTGTTACTGGACCCATCCTTTTATTATAGATTCAGAAATGTTATCGAAAACAAATTAGACCAATACAATAATCGTTATAATATGTTCGAACACGATAGGGACGTTAATGAAAAGTATGGCAAAGTCTTACATGACCTCGATACATATATCAAGGATGTACAAGTATTAAAATCTACTTCCATCACTAATAATATAACACTATACGACACTATTATAAATAATAAGTCAGAGTTTCCTATACGTCGTGTAAACGACAAACAATTAATTAATCTCATAAAATCCAATACATATCATAATCTTATCGAAAAAGTTATTAAAAATACATTAGAGAAATATACTTTAACTAATATAGTCCTCGAGTATATGATCTCA------------------TCTCGATCTCAATCATCTTATTTGAGTCGTATTCCTAATGAGATATTACTCGAAATATTATATAAACTCGACATGTACGATTTACGTAATCTATATACAAGATATATGAGT------------ATGAGAGAGAATGATATG------TATCATATAGAGAATACGAGGTCTGTTTCTACACAGACA
>JX878428
ATGGATGAAGATACGCGACTATCTAGGTATTTGTATCTCACCGATAGAGAACATATAAATGTAGACTCTATTAAACAGTTGTGTAAAATATCAGATCCTAATGCATGTTATAGATGTGGATGTACGGCTTTACATGAGTACTTTTATAATTATAGATCAGTCAACGGAAAATACAAGTATAGATACAACGGTTACTATCAATATTATTCATCTAGCGATTATGAAAATTATAATGAATATTATTATGATGATTATGATAGAACTGGTATGAACAGTGAGAGTGATAATATATCAATCAAAACAGAATATGAGAATGAATATGAATTCTATGATGAAACACAAGATCAAAGTACACAACTAGTAGATTACGACATTAAACTCAAAACCAATGAGGATGATTTTGTTGATGAATTCTATGGTTATGATAGATCAGTGGGTGTCCATGATTATATAGATGTATCAATTAATAAAGTAGTATATGGAAGAGAGTCTCACGTAAGATGGCGGGATATATGGCAAGAACATAATGATGGCGTATACAGTATAGGAAAGGAGTGCATAGATAATATATACGAAGACAGACATACCGTAGACGAATTCTACAAGATAGACAGCGTATCAGATGTAGATGACGCAGAACATATATCTCAGATAACTAATGATGTATCTACACAAACATGGGAAAAGAAATCAGAGTTAGATAGATACATGGAAATGTATCCTCGTCATAGATATGGTAAGCATTCTGTCTTTAAGGGATTTTCTGACAAAGTTAGAAAAAATGATTTAGACATGAATGTGGTAAAAGAATTACTTTCTAACGGTGCATCTCTAACAATCAAGGATAGCAGTAATAAGGATCCAATTGCTGTTTATTTTAGAAGAACAATAATGAATTTAGAAATGATTGATATCATTAACAAACATACAACTATCTATGAACGCAGGTATATAGTACACTCCTATCTAAAAAATTATAGAAATTTCGATTATCCATTTTTCAGAAAGTTAGTTTTGACTAATAAACATTGTCTCAATAATTATTATAATATAAGCGACAGCAAATATGGAACACCACTACATATATTAGCATCTAATAAAAAAATAATAACTCCTAATTACATGAAGTTATTAGTGTATAACGGAAATGATATAAACGCACGAGGTGAAGATACACAAATGCGAACTCCATTACACAAATATTTGTGTAAATTTGTATATCATAATATTGAATATGGTATCCGATACTATAATGAAAAGATTATAGACGCATTTATAGAGTTAGGAGCCGATCTAACTATTCCAAATGACGATGGAATGATACCAGTAGTTTACTGTATACACTCAAATGCCGAATATGGTTATAACAATATTACTAACATAAAGATAATACGTAAACTACTTAATCTTAGTAGACATGCGTCACATAATCTATTTAGAGATCGAGTCATGCACGATTATATAAGTAATACATATATTGATCTTGAGTGTTTAGATATCATTAGATCACTGGATGGGTACGATATTAATTGTTACTTTGAAGGACGTACACCACTTCATTGCGCTATACAATATAACTTCACTCAGATTGCTGAGTACTTATTAGATCGAGGAGCTGATATATCATTAAAGACAGACGATGGTAAAACTGTATTTGATTTATCGTTATGTAGTTACATTCCTCTTAAATGGACTAGCTTTTTGATTAGTCGTCTACCGCCTAAAAGTGTCATATGCTCACTGACTAACCATATAATAGATTATGTTCTTACGAACAATAGACGTATTATTTGGCAGAGTCAAATGATTAATAAGTACGTACTGTTACTGGACCCATCCTTTTATTATAGATTCAGAAATGCTATCGAAAACAAATTAGACCAATACAATAATCGTTATAATATGTTCGAACACGATAGGGACGTTAATGAAAAGTATGGCAAAGTCTTACATGACCTCGATACATATATCAAGGATGTACAAGTATTAAAATCTACTTCCATCACTAATAATATAACACTATACGACACTATTATAAATAATAAGTCAGAGTTTCCTATACGTTGTGCAAACGACAAACAATTAATTAATCTCATAAAATCCAATACATATCATAATCTTATCGAAAAAGTTATTAAAAATACATTAGAGAAATATACTTTAACTAATATAGTCCTCGAGTATATGATCTCA------------TCTCAATCTCAATCTCAATCATCTTATTTGAGTCGTATTCCTAATGAGATATTACTCGAAATATTATATAAACTCGACATGTACGATTTACGTAATCTATATACAAGATATATGAGAGAGAATGATATTATGAGAGAGAATGATATCACAGAGTATCATATAGAGAATACGAGGTCTGTTTCTACACAGACA
>KJ642618
ATGGATGAAGATACGCGACTATCTAGGTATTTGTATCTCACCGATAGAGAACATATAAATGTAGACTCTATTAAACAGTTGTGTAAAATATCAGATCCTAATGCATGTTATAGATGTGGATGTACGGCTTTACATGAGTACTTTTATAATTATAGATCAGTCAACGGAAAATACAAGTATAGATACAACGGTTACTATCAATATTATTCATCTAGCGATTATGAAAATTATAATGAATATTATTATGATGATTATGATAGAACTGGTATGAACAGTGAGAGTGATAATATATCAATCAAAACAGAATATGAGAATGAATATGAATTCTATGATGAAACACAAGATCAAAGTACACAACTAGTAGATTACGACATTAAACTCAAAACCAATGAGGATGATTTTGTTGATGAATTCTATGGTTATGATAGATCAGTGGGTGTCCATGATTATATAGATGTATCAATTAATAAAGTAGTATATGGAAGAGAGTCTCACGTAAGATGGCGGGATATATGGCAAGAACATAATGATGGCGTATACAGTATAGGAAAGGAGTGCATAGATAATATATACGAAGACAGACATACCGTAGACGAATTCTACAAGATAGACAGCGTATCAGATGTAGATGACGCAGAACATATATCTCAGATAACTAATGATGTATCTACACAAACATGGGAAAAGAAATCAGAGTTAGATAGATACATGGAAATGTATCCTCGTCATAGATATGGTAAGCATTCTGTCTTTAAGGGATTTTCTGACAAAGTTAGAAAAAATGATTTAGACATGAATGTGGTAAAAGAATTACTTTCTAACGGTGCATCTCTAACAATCAAGGATAGCAGTAATAAGGATCCAATTGCTGTTTATTTTAGAAGAACAATAATGAATTTAGAAATGATTGATATCATTAACAAACATACAACTATCTATGAACGCAGGTATATAGTACACTCCTATCTAAAAAATTATAGAAATTTCGATTATCCATTTTTCAGAAAGTTAGTTTTGACTAATAAACATTGTCTCAACAATTATTATAATATAAGCGACAGCAAATATGGAACACCACTACATATATTAGCATCTAATAAAAAAATAATAACTCCTAATTACATGAAGTTATTAGTGTATAACGGAAATGATATAAACGCACGAGGTGAAGATACACAAATGCGAACTCCATTACACAAATATTTGTGTAAATTTGTATATCATAATATTGAATATGGTATCCGATACTATAATGAAAAGATTATAGACGCATTTATAGAGTTAGGAGCCGATCTAACTATTCCAAATGACGATGGAATGATACCAGTAGTTTACTGTATACACTCAAATGCCGAATATGGTTATAACAATATTACTAACATAAAGATAATACGTAAACTACTTAATCTTAGTAGACATGCGTCACATAATCTATTTAGAGATCGAGTCATGCACGATTATATAAGTAATACATATATTGATCTTGAGTGTTTAGATATCATTAGATCACTGGATGGGTACGATATTAATTGTTACTTTGAAGGACGTACACCACTTCATTGCGCTATACAATATAACTTCACTCAGATTGCTGAGTACTTATTAGATCGAGGAGCTGATATATCATTAAAGACAGACGATGGTAAAACTGTATTTGATTTATCGTTATGTAGTTACATTCCTCTTAAATGGACTAGCTTTTTGATTAGTCGTCTACCGCCTAAAAGTGTCATATGCTCACTGACTAACCATATAATAGATTATGTTCTTACGAACAATAGACGTATTATTTGGCAGAGTCAAATGATTAATAAGTACGTACTGTTACTGGACCCATCCTTTTATTATAGATTCAGAAATGCTATCGAAAACAAATTAGACCAATACAATAATCGTTATAATATGTTCGAACACGATAGGGACGTTAATGAAAAGTATGGCAAAGTCTTACATGACCTCGATACATATATCAAGGATGTACAAGTATTAAAATCTACTTCCATCACTAATAATATAACACTATACGACACTATTATAAATAATAAGTCAGAGTTTCCTATACGTCGTGCAAACGACAAACAATTAATTAATCTCATAAAATCCAATACATATCATAATCTTATCGAAAAAGTTATTAAAAATACATTAGAGAAATATACTTTAACTAATATAGTCCTCGAGTATATGATCTCA------TCTCAATCTCAATCTCAATCTCAATCATCTTATTTGAGTCGTATTCCTAATGAGATATTACTCGAAATATTATATAAACTCGACATGTACGATTTACGTAATCTATATACAAGATAT------------------ATGAGAGAGAATGATATCACAGAGTATCATATAGAGAATACGAGGTCTGTTTCTACACAGACA
>KJ642612
ATGGATGAAGATACGCGACTATCTAGGTATTTGTATCTCACCGATAGAGAACATATAAATGTAGACTCTATTAAACAGTTGTGTAAAATATCAGATCCTAATGCATGTTATAGATGTGGATGTACGGCTTTACATGAGTACTTTTATAATTATAGATCAGTCAACGGAAAATACAAGTATAGATACAACGGTTACTATCAATATTATTCATCTAGCGATTATGAAAATTATAATGAATATTATTATGATGATTATGATAGAACTGGTATGAACAGTGAGAGTGATAATATATCAATCAAAACAGAATATGAGAATGAATATGAATTCTATGATGAAACACAAGATCAAAGTACACAACTAGTAGATTACGACATTAAACTCAAAACCAATGAGGATGATTTTGTTGATGAATTCTATGGTTATGATAGATCAGTGGGTGTCCATGATTATATAGATGTATCAATTAATAAAGTAGTATATGGAAGAGAGTCTCACGTAAGATGGCGGGATATATGGCAAGAACATAATGATGGCGTATACAGTATAGGAAAGGAGTGCATAGATAATATATACGAAGACAGACATACCGTAGACGAATTCTACAAGATAGACAGCGTATCAGATGTAGATGACGCAGAACATATATCTCAGATAACTAATGATGTATCTACACAAACATGGGAAAAGAAATCAGAGTTAGATAGATACATGGAAATGTATCCTCGTCATAGATATGGTAAGCATTCTGTCTTTAAGGGATTTTCTGACAAAGTTAGAAAAAATGATTTAGACATGAATGTGGTAAAAGAATTACTTTCTAACGGTGCATCTCTAACAATTAAGGATAGCAGTAATAAGGATCCAATTGCTGTTTATTTTAGAAGAACAATAATGAATTTAGAAATGATTGATATCATTAACAAACATACAACTATCTATGAACGCAGGTATATAGTACACTCCTATCTAAAAAATTATAGAAATTTCGATTATCCATTTTTCAGAAAGTTAGTTTTGACTAATAAACATTGTCTCAACAATTATTATAATATAAGCGACAGCAAATATGGAACACCACTACATATATTAGCATCTAATAAAAAAATAATAACTCCTAATTACATGAAGTTATTAGTGTATAACGGAAATGATATAAACGCACGAGGTGAAGATACACAAATGCGAACTCCATTACACAAATATTTGTGTAAATTTGTATATCATAATATTGAATATGGTATCCGATACTATAATGAAAAGATTATAGACGCATTTATAGAGTTAGGAGCCGATCTAACTATTCCAAATGACGATGGAATGATACCAGTAGTTTACTGTATACACTCAAATGCCGAATATGGTTATAACAATATTACTAACATAAAGATAATACGTAAACTACTTAATCTTAGTAGACATGCGTCACATAATCTATTTAGAGATCGAGTCATGCACGATTATATAAGTAATACATATATTGATCTTGAGTGTTTAGATATCATTAGATCACTGGATGGGTACGATATTAATTGTTACTTTGAAGGACGTACACCACTTCATTGCGCTATACAATATAACTTCACTCAGATTGCTGAGTACTTATTAGATCGAGGAGCTGATATATCATTAAAGACAGACGATGGTAAAACTGTATTTGATTTATCGTTATGTAGTTACATTCCTCTTAAATGGACTAGCTTTTTGATTAGTCGTCTACCGCCTAAAAGTGTCATATGCTCACTGACTAACCATATAATAGATTATGTTCTTACGAACAATAGACGTATTATTTGGCAGAGTCAAATGATTAATAAGTACGTACTGTTACTGGACCCATCCTTTTATTATAGATTCAGAAATGCTATCGAAAACAAATTAGACCAATACAATAATCGTTATAATATGTTCGAACACGATAGGGACGTTAATGAAAAGTATGGCAAAGTCTTACATGACCTCGATACATATATCAAGGATGTACAAGTATTAAAATCTACTTCCATCACTAATAATATAACACTATACGACACTATTATAAATAATAAGTCAGAGTTTCCTATACGTCGTGCAAACGACAAACAATTAATTAATCTCATAAAATCCAATACATATCATAATCTTATCGAAAAAGTTATTAAAAATACATTAGAGAAATATACTTTAACTAATATAGTCCTCGAGTATATGATCTCA------TCTCAATCTCAATCTCAATCTCAATCATCTTATTTGAGTCGTATTCCTAATGAGATATTACTCGAAATATTATATAAACTCGACATGTACGATTTACGTAATCTATATACAAGATAT------------------ATGAGAGAGAATGATATCACAGAGTATCATATAGAGAATACGAGGTCTGTTTCTACACAGACA
>HQ857563
ATGGATGAAGATACGCGACTATCTAGGTATTTGTATCTCACCGATAGAGAACATATAAATGTAGACTCTATTAAACAGTTGTGTAAAATATCAGATCCTAATGCATGTTATAGATGTGGATGTACGGCTTTACATGAGTACTTTTATAATTATAGATCAGTCAACGGAAAATACAAGTATAGATACAACGGTTACTATCAATATTATTCATCTAGCGATTATGAAAATTATAATGAATATTATTATGATGATTATGATAGAACTGGTATGAACAGTGAGAGTGATAATATATCAATCAAAACAGAATATGAGAATGAATATGAATTCTATGATGAAACACAAGATCAAAGTACACAACTAGTAGATTACGACATTAAACTCAAAACCAATGAGGATGATTTTGTTGATGAATTCTATGGTTATGATAGATCAGTGGGTGTCCATGATTATATAGATGTATCAATTAATAAAGTAGTATATGGAAGAGAGTCTCACGTAAGATGGCGGGATATATGGCAAGAACATAATGATGGCGTATACAGTATAGGAAAGGAGTGCATAGATAATATATACGAAGACAGACATACCGTAGACGAATTCTACAAGATAGACAGCGTATCAGATGTAGATGACGCAGAACATATATCTCAGATAACTAATGATGTATCTACACAAACATGGGAAAAGAAATCAGAGTTAGATAGATACATGGAAATGTATCCTCGTCATAGATATGGTAAGCATTCTGTCTTTAAGGGATTTTCTGACAAAGTTAGAAAAAATGATTTAGACATGAATGTGGTAAAAGAATTACTTTCTAACGGTGCATCTCTAACAATCAAGGATAGCAGTAATAAGGATCCAATTGCTGTTTATTTTAGAAGAACAATAATGAATTTAGAAATGATTGATATCATTAACAAACATACAACTATCTATGAACGCAGGTATATAGTACACTCCTATCTAAAAAATTATAGAAATTTCGATTATCCATTTTTCAGAAAGTTAGTTTTGACTAATAAACATTGTCTCAACAATTATTATAATATAAGCGACAGCAAATATGGAACACCACTACATATATTAGCATCTAATAAAAAAATAATAACTCCTAATTACATGAAGTTATTAGTGTATAACGGAAATGATATAAACGCACGAGGTGAAGATACACAAATGCGAACTCCATTACACAAATATTTGTGTAAATTTGTATATCATAATATTGAATATGGTATCCGATACTATAATGAAAAGATTATAGACGCATTTATAGAGTTAGGAGCCGATCTAACTATTCCAAATGACGATGGAATGATACCAGTAGTTTACTGTATACACTCAAATGCCGAATATGGTTATAACAATATTACTAACATAAAGATAATACGTAAACTACTTAATCTTAGTAGACATGCGTCACATAATCTATTTAGAGATCGAGTCATGCACGATTATATAAGTAATACATATATTGATCTTGAGTGTTTAGATATCATTAGATCACTGGATGGGTACGATATTAATTGTTACTTTGAAGGACGTACACCACTTCATTGCGCTATACAATATAACTTCACTCAGATTGCTGAGTACTTATTAGATCGAGGAGCTGATATATCATTAAAGACAGACGATGGTAAAACTGTATTTGATTTATCGTTATGTAGTTACATTCCTCTTAAATGGACTAGCTTTTTGATTAGTCGTCTACCGCCTAAAAGTGTCATATGCTCACTGACTAACCATATAATAGATTATGTTCTTACGAACAATAGACGTATTATTTGGCAGAGTCAAATGATTAATAAGTACGTACTGTTACTGGACCCATCCTTTTATTATAGATTCAGAAATGCTATCGAAAACAAATTAGACCAATACAATAATCGTTATAATATGTTCGAACACGATAGGGACGTTAATGAAAAGTATGGCAAAGTCTTACATGACCTCGATACATATATCAAGGATGTACAAGTATTAAAATCTACTTCCATCACTAATAATATAACACTATACGACACTATTATAAATAATAAGTCAGAGTTTCCTATACGTCGTGCAAACGACAAACAATTAATTAATCTCATAAAATCCAATACATATCATAATCTTATCGAAAAAGTTATTAAAAATACATTAGAGAAATATACTTTAACTAATATAGTCCTCGAGTATATGATCTCATCTCAATCTCAATCTCAATCTCAATCTCAATCATCTTATTTGAGTCGTATTCCTAATGAGATATTACTCGAAATATTATATAAACTCGACATGTACGATTTACGTAATCTATATACAAGATAT------------------ATGAGAGAGAATGATATCACAGAGTATCATATAGAGAATACGAGGTCTGTTTCTACACAGACA
