# Supplementary material for: Evolutionary dissection of monkeypox virus: Positive Darwinian selection drives the adaptation of virus–host interaction proteins
Source: Front Cell Infect Microbiol. 2023 Jan 13;12:1083234. doi: 10.3389/fcimb.2022.1083234 (PMC9880225; doi:10.3389/fcimb.2022.1083234)
Supplement: Supplementary file 1 [file DataSheet_1.zip › Dataset_MPXV_coding_gene_allleles/MPXVgp180.fas]

>MT903346
ATGGATATCTTTAAAGAACTAATCTTAAAACATACGGATGAAAATGTTTTGATTTCTCCAGTTTCCATTTTATCTACTTTATCTATTCTGAATCATGGAGCAGCTGGTTCTACAGCTGAACAACTATCAAAATATATAGAGAATATGAATGAGAATATACCCGATGATAAGAAGGATGACAATAATGACATGGACGTAGATATTCCGTATTGCGCGACACTAGCTACCGCAAATAAAATATACGGTAGTGATAGTATCGAGTTCCATGCCTCATTCCTACAAAAAATAAAAGACGATTTTCAAACTGTAAACTTTAATAATGCGAACCAAACAAAGGAACTAATCAACGAATGGGTTAAGACAATGACAAATGGTAAAATTAATTCCTTATTGACTAGTCCGCTATCCATTAATACTCGTATGATAGTTATTAGCGCCGTCCATTTTAAAGCAATGTGGAAATATCCATTTTCTAAACATCTTACATATACAGACAAGTTTTATATTTCTAAGAATATAGTTACCAGTGTTGATATGATGGTGGGTACCGAGAATGACTTGCAATATGTACATATTAATGAATTATTCGGAGGATTCTCTATTATCGATATTCCATACGAGGGAAACTCTAGTATGGTGATTATACTGCCGGACGACATAGAAGGTATATATAACATAGAAAAAAATATAACAGATGAAAAATTTAAAAAATGGTGTGGTATGTTATCTACTAAAAGTATAGACTTGTATATGCCAAAGTTTAAAGTGGAAATGACGGAACCGTATAATCTGGTACCGATTCTAGAAAATTTAGGACTTACTAATATATTTGGATATTATGCAGATTTTAGTAAGATGTGTAATGAAACTATCACTGTAGAAAAATTTCTACATACGACGTTTATAGATGTTAATGAGGAGTATACAGAAGTATCGGCCGTTACAGGAGTATTCATGACTAACTTTTCGATGGTATATCGTATGAAGGTCTATATAAACCATCCATTCATATACATGATTAAAGATAACACCGGACATACACTTTTTATAGGGAAATACTGCTATCCGCAA
>KP849470
ATGGATATCTTTAAAGAACTAATCTTAAAACATACGGATGAAAATGTTTTGATTTCTCCAGTTTCCATTTTATCTACTTTATCTATTCTGAATCATGGAGCAGCTGGTTCTACAGCTGAACAACTATCAAAATATATAGAGAATATGAATGAGAATATACCCGATGATAAGAAGGATGACAATAATGACATGGACGTAGATATTCCGTATTGCGCGACACTAGCTACCGCAAATAAAATATACGGTAGTGATAGTATCGAGTTCCATGCCTCATTCCTACAAAAAATAAAAGACGATTTTCAAACTGTAAACTTTAATAATGCGAACCAAACAAAGGAACTAATCAACGAATGGGTTAAGACAATGACAAATGGTAAAATTAATTCCTTATTGACTAGTCCGCTATCCATTAATACTCGTATGATAGTTATTAGCGCCGTCCATTTTAAAGCAATGTGGAAATATCCATTTTCTAAACATCTTACATATACAGACAAGTTTTATATTTCTAAGAATATAGTTACCAGTGTTGATATGATGGTGGGTACCGAGAATGACTTGCAATATGTACATATTAATGAATTATTCGGAGGATTCTCTATTATCGATATTCCATACGAGGGAAACTCTAGTATGGTGATTATACTGCCGGACGACATAGAAGGTATATATAACATAGAAAAAAATATAACAGATGAAAAATTTAAAAAATGGTGTGGTATGTTATCTACTAAAAGTATAGACTTGTATATGCCAAAGTTTAAAGTGGAAATGACGGAACCGTATAATCTGGTACCGATTCTAGAAAATTTAGGACTTACTAATATATTTGGATATTATGCAGATTTTAGTAAGATGTGTAATGAAACTATCACTGTAGAAAAATTTCTACATACGACGTTTATAGATGTTAATGAGGAGTATACAGAAGTATCGGCCGTTACAGGAGTATTCATGACTAACTTTTCGATGGTATATCGTATGAAGGTCTACATAAACCATCCATTCATATACATGATTAAAGATAACACCGGACATACACTTTTTATAGGGAAATACTGCTATCCGCAA
>MN648051
ATGGATATCTTTAAAGAACTAATCTTAAAACATACGGATGAAAATGTTTTGATTTCTCCAGTTTCCATTTTATCTACTTTATCTATTCTGAATCATGGAGCAGCTGGTTCTACAGCTGAACAACTATCAAAATATATAGAGAATATGAATGAGAATACACCCGATGATAAGAAGGATGACAATAATGACATGGACGTAGATATTCCGTATTGCGCGACACTAGCTACCGCAAATAAAATATACGGTAGTGATAGTATCGAGTTCCATGCCTCATTCCTACAAAAAATAAAAGACGATTTTCAAACTGTAAACTTTAATAATGCGAACCAAACAAAGGAACTAATCAACGAATGGGTTAAGACAATGACAAATGGTAAAATTAATTCCTTATTGACTAGTCCGCTATCCATTAATACTCGTATGATAGTTATTAGCGCCGTCCATTTTAAAGCAATGTGGAAATATCCATTTTCTAAACATCTTACATATACAGACAAGTTTTATATTTCTAAGAATATAGTTACCAGTGTTGATATGATGGTGGGTACCGAGAATGACTTGCAATATGTACATATTAATGAATTATTCGGAGGATTCTCTATTATCGATATTCCATACGAGGGAAACTCTAGTATGGTGATTATACTGCCGGACGACATAGAAGGTATATATAACATAGAAAAAAATATAACAGATGAAAAATTTAAAAAATGGTGTGGTATGTTATCTACTAAAAGTATAGACTTGTATATGCCAAAGTTTAAAGTGGAAATGACGGAACCGTATAATCTGGTACCGATTCTAGAAAATTTAGGACTTACTAATATATTTGGATATTATGCAGATTTTAGTAAGATGTGTAATGAAACTATCACTGTAGAAAAATTTCTACATACGACGTTTATAGATGTTAATGAGGAGTATACAGAAGTATCGGCCGTTACAGGAGTATTCATGACTAACTTTTCGATGGTATATCGTATGAAGGTCTACATAAACCATCCATTCATATACATGATTAAAGATAACACCGGACATACACTTTTTATAGGGAAATACTGCTATCCGCAA
>KJ642616
ATGGATATCTTTAAAGAACTAATCTTAAAACATACGGATGAAAATGTTTTGATTTCTCCAGTTTCCATTTTATCTACTTTATCTATTCTGAATCATGGAGCAGCTGGTTCTACAGCTGAACAACTATCAAAATATATAGAGAATATGAATGAGAATATACCCGATGATAAGAAGGATGACAATAATGACATGGACGTAGATATTCCGTATTGCGCGACACTAGCTACCGCAAATAAAATATACGGTAGTGATAGTATCGAGTTCCATGCCTCATTCCTACAAAAAATAAAAGACGATTTTCAAACTGTAAACTTTAATAATGCGAACCAAACAAAGGAACTAATCAACGAATGGGTTAAGACAATGACAAATGGTAAAATTAATTCCTTATTGACTAGTCCGCTATCCATTAATACTCGTATGATAGTTATTAGCGCCGTCCATTTTAAAGCAATGTGGAAATATCCATTTTCTAAACATCTTACATATACAGACAAGTTTTATATTTCTAAGAATATAGTTACCAGTGTTGATATGATGGTGGGTACCGAGAATGACTTGCAATATGTACATATTAATGAATTATTCGGAGGATTCTCTATTATCGATATTCCATACGAGGGAAACTCTAGTATGGTGATTATACTGCCGGACGACATAGAAGGTATATATAACATAGAAAAAAATATAACAGATGAAAAATTTAAAAAATGGTGTGGTATGTTATCTACTAAAAGTATAGACTTGTATATGCCAAAGTTTAAAGTGGAAATGACGGAACCGTATAATCTGGTACCGATTCTAGAAAAATTAGGACTTACTAATATATTTGGATATTATGCAGATTTTAGTAAGATGTGTAATGAAACTATCACTGTAGAAAAATTTCTACATACGACGTTTATAGATGTTAATGAGGAGTATACAGAAGTATCGGCCGTTACAGGAGTATCCATGACTAACTTTTCGATGGTATATCGTATGAAGGTCTACATAAACCATCCATTCATATACATGATTAAAGATAACACCGGACATACACTTTTTATAGGGAAATACTGCTATCCGCAA
>OP415274
ATGGATATCTTTAAAGAACTAATCTTAAAACATACGGATGAAAATGTTTTGATTTCTCCAGTTTCCATTTTATCTACTTTATCTATTCTGAATCATGGAGCAGCTGGTTCTACAGCTGAACAACTATCAAAATATATAGAGAATATGAATGAGAATACACCCGATGATAAGAAGGATGACAATAATGACATGGACGTAGATATTCCGTATTGCGCGACACTAGCTACCGCAAATAAAATATACGGTAGTGATAGTATCGAGTTCCATGCCTCATTCCTACAAAAAATAAAAGACGATTTTCAAACTGTAAACTTTAATAATGCGAACCAAACAAAGGAACTAATCAACGAATGGGTTAAGACAATGACAAATGGTAAAATTAATTCCTTATTGACTAGTCCGCTATCCATTAATACTCGTATGATAGTTATTAGCGCCGTCCATTTTAAAGCAATGTGGAAATATCCATTTTCTAAACATCTTACATATACAGACAAGTTTTATATTTCTAAGAATATAGTTACCAGTGTTGATATGATGGTGGGTACCGAGAATGACTTGCAATATGTACATATTAATGAATTATTCGGAGGATTCTCTATTATCGATATTCCATACGAGGGAAACTCTAGTATGGTGATTATACTGCCGGACGACATAGAAGGTATATATAACATAGAAAAAAATATAACAGATGAAAAATTTAAAAAATGGTGTGGTATGTTATCTACTAAAAGTATAGACTTGTATATGCCAAAGTTTAAAGTGGAAATGACGGAACCGTATAATCTGGTACCGATTCTAGAAAATTTAGGACTTACTAATATATTTGGATATTATGCAGATTTTAGTAAGATGTGTAATGAAACTATCACTGTAGAAAAATTTCTACATACGACGTTTATAGATGTTAATGAGGAGTATACAGAAGTATCGGCCGTTACAGGAGTATTCATGACTAACTTTTCGATGGTATATCGTATGAAGGTCTACATAAACCATCCATTCATATACATGATTAAAGATAACACCGAACATACACTTTTTATAGGGAAATACTGCTATCCGCAA
>OP414318
ATGGATATCTTTAAAGAACTAATCTTAAAACATACGGATGAAAATGTTTTGATTTCTCCAGTTTCCATTTTATCTACTTTATCTATTCTGAATCATGGAGCAGCTGGTTCTACAGCTGAACAACTATCAAAATATATAGAGAATATGAATGAGAATACACCCGATGATAAGAAGGATGACAATAATGACATGGACGTAGATATTCCGTATTGCGCGACACTAGCTACCGCAAATAAAATATACGGTAGTGATAGTATCGAGTTCCATGCCTCATTCCTACAAAAAATAAAAGACGATTTTCAAACTGTAAACTTTAATAATGCGAACCAAACAAAGGAACTAATCAACGAATGGGTTAAGACAATGACAAATGGTAAAATTAATTCCTTATTGACTAGTCCGCTATCCATTAATACTCGTATGATAGTTATTAGCGCCGTCCATTTTAAAGCAATGTGGAAATATCCATTTTCTAAACATCTTACATATACAGACAAGTTTTATATTTCTAAGAATATAGTTACCAGTGTTGATATGATGGTGGGTACCGAGAATGACTTGCAATATGTACATATTAATGAATTATTTGGAGGATTCTCTATTATCGATATTCCATACGAGGGAAACTCTAGTATGGTGATTATACTGCCGGACGACATAGAAGGTATATATAACATAGAAAAAAATATAACAGATGAAAAATTTAAAAAATGGTGTGGTATGTTATCTACTAAAAGTATAGACTTGTATATGCCAAAGTTTAAAGTGGAAATGACGGAACCGTATAATCTGGTACCGATTCTAGAAAATTTAGGACTTACTAATATATTTGGATATTATGCAGATTTTAGTAAGATGTGTAATGAAACTATCACTGTAGAAAAATTTCTACATACGACGTTTATAGATGTTAATGAGGAGTATACAGAAGTATCGGCCGTTACAGGAGTATTCATGACTAACTTTTCGATGGTATATCGTATGAAGGTCTACATAAACCATCCATTCATATACATGATTAAAGATAACACCGGACATACACTTTTTATAGGGAAATACTGCTATCCGCAA
>OP331335
ATGGATATCTTTAAAGAACTAATCTTAAAACATACGGATGAAAATGTTTTGATTTCTCCAGTTTCCATTTTATCTACTTTATCTATTCTGAATCATGGAGCAGCTGGTTCTACAGCTGAACAACTATCAAAATATATAGAGAATATGAATGAGAATACACCCGATGATAAGAAGGATGACAATAATGACATGGACGTAGATATTCCGTATTGCGCGACACTAGCTACCGCAAATAAAATATACGGTAGTGATAGTATCGAGTTCCATGCCTTATTCCTACAAAAAATAAAAGACGATTTTCAAACTGTAAACTTTAATAATGCGAACCAAACAAAGGAACTAATCAACGAATGGGTTAAGACAATGACAAATGGTAAAATTAATTCCTTATTGACTAGTCCGCTATCCATTAATACTCGTATGATAGTTATTAGCGCCGTCCATTTTAAAGCAATGTGGAAATATCCATTTTCTAAACATCTTACATATACAGACAAGTTTTATATTTCTAAGAATATAGTTACCAGTGTTGATATGATGGTGGGTACCGAGAATGACTTGCAATATGTACATATTAATGAATTATTCGGAGGATTCTCTATTATCGATATTCCATACGAGGGAAACTCTAGTATGGTGATTATACTGCCGGACGACATAGAAGGTATATATAACATAGAAAAAAATATAACAGATGAAAAATTTAAAAAATGGTGTGGTATGTTATCTACTAAAAGTATAGACTTGTATATGCCAAAGTTTAAAGTGGAAATGACGGAACCGTATAATCTGGTACCGATTCTAGAAAATTTAGGACTTACTAATATATTTGGATATTATGCAGATTTTAGTAAGATGTGTAATGAAACTATCACTGTAGAAAAATTTCTACATACGACGTTTATAGATGTTAATGAGGAGTATACAGAAGTATCGGCCGTTACAGGAGTATTCATGACTAACTTTTCGATGGTATATCGTATGAAGGTCTACATAAACCATCCATTCATATACATGATTAAAGATAACACCGGACATACACTTTTTATAGGGAAATACTGCTATCCGCAA
>OP215261
ATGGATATCTTTAAAGAACTAATCTTAAAACATACGGATGAAAATGTTTTGATTTCTCCAGTTTCCATTTTATCTACTTTATCTATTCTGAATCATGGAGCAGCTGGTTCTACAGCTGAACAACTATCAAAATATATAGAGAATATGAATGAGAATACACCCGATGATAAGAAGGATGACAATAATGACATGGACGTAGATATTCCGTATTGCGCGACACTAGCTACCGCAAATAAAATATACGGTAGTGATAGTATCGAGTTCCATGCCTCATTCCTACAAAAAATAAAAGACGATTTTCAAACTGTAAACTTTAATAATGCGAACCAAACAAAGGAACTAATCAACGAATGGGTTAAGACAATGACAAATGGTAAAATTAATTCCTTATTGACTAGTCCGCTATCCATTAATACTCGTATGATAGTTATTAGCGCCGTCCATTTTAAAGCAATGTGGAAATATCCATTTTCTAAACATCTTACATATACAGACAAGTTTTATATTTCTAAGAATACAGTTACCAGTGTTGATATGATGGTGGGTACCGAGAATGACTTGCAATATGTACATATTAATGAATTATTCGGAGGATTCTCTATTATCGATATTCCATACGAGGGAAACTCTAGTATGGTGATTATACTGCCGGACGACATAGAAGGTATATATAACATAGAAAAAAATATAACAGATGAAAAATTTAAAAAATGGTGTGGTATGTTATCTACTAAAAGTATAGACTTGTATATGCCAAAGTTTAAAGTGGAAATGACGGAACCGTATAATCTGGTACCGATTCTAGAAAATTTAGGACTTACTAATATATTTGGATATTATGCAGATTTTAGTAAGATGTGTAATGAAACTATCACTGTAGAAAAATTTCTACATACGACGTTTATAGATGTTAATGAGGAGTATACAGAAGTATCGGCCGTTACAGGAGTATTCATGACTAACTTTTCGATGGTATATCGTATGAAGGTCTACATAAACCATCCATTCATATACATGATTAAAGATAACACCGGACATACACTTTTTATAGGGAAATACTGCTATCCGCAA
>OP018592
ATGGATATCTTTAAAGAACTAATCTTAAAACATACGGATGAAAATGTTTTGATTTCTCCAGTTTCCATTTTATCTACTTTATCTATTCTGAATCATGGAGCAGCTGGTTCTACAGCTGAACAACTATCAAAATATATAGAGAATATGAATGAGAATACACCCGATGATAAGAAGGATGACAATAATGACATGGACGTAGATATTCCGTATTGCGCGACACTAGCTACCGCAAATAAAATATACGGTAGTGATAGTATCGAGTTCCATGCCTCATTCCTACAAAAAATAAAAGACGATTTTCAAACTGTAAACTTTAATAATGCGAACCAAACAAAGGAACTAATCAACGAATGGGTTAAGACAATGACAAATGGTAAAATTAATTCCTTATTGACTAGTCCGCTATCCATTAATACTCGTATGATAGTTATTAGCGCCGTCCATTTTAAAGCAATGTGGAAATATCCATTTTCTAAACATCTTACATATACAGACAAGTTTTATATTTCTAAGAATATAGTTACCAGTGTTGATATGATGGTGGGTACCGAGAATGACTTGCAATATGTACATATTAATGAATTATTCGGAGGATTCTCTATTATCGATATTCCATACGAGGGAAACTCTAGTATGGTGATTATACTGCCGGACGACATAGAAGGTATATATAACATAGAAAAAAATATAACAGATGAAAAATTTAAAAAATGGTGTGGTATGTTATCTACTAAAAGTATAGACTTGTATATGCCAAAGTTTAAAGTGGAAATGACGGAACCGTATAATCTGGTACCGATTCTAGAAAATTTAGGACTTACTAATATATTTGGATATTATGCAGATTTTAGTAAGATGTGTAATGAAACTATCACTGTAGAAAAATTTTTACATACGACGTTTATAGATGTTAATGAGGAGTATACAGAAGTATCGGCCGTTACAGGAGTATTCATGACTAACTTTTCGATGGTATATCGTATGAAGGTCTACATAAACCATCCATTCATATACATGATTAAAGATAACACCGGACATACACTTTTTATAGGGAAATACTGCTATCCGCAA
>ON880518
ATGGATATCTTTAAAGAACTAATCTTAAAACATACGGATGAAAATGTTTTGATTTCTCCAGTTTCCATTTTATCTACTTTATCTATTCTGAATCATGGAGCAGCTGGTTCTACAGCTGAACAACTATCAAAATATATAGAGAATATGAATAAGAATACACCCGATGATAAGAAGGATGACAATAATGACATGGACGTAGATATTCCGTATTGCGCGACACTAGCTACCGCAAATAAAATATACGGTAGTGATAGTATCGAGTTCCATGCCTCATTCCTACAAAAAATAAAAGACGATTTTCAAACTGTAAACTTTAATAATGCGAACCAAACAAAGGAACTAATCAACGAATGGGTTAAGACAATGACAAATGGTAAAATTAATTCCTTATTGACTAGTCCGCTATCCATTAATACTCGTATGATAGTTATTAGCGCCGTCCATTTTAAAGCAATGTGGAAATATCCATTTTCTAAACATCTTACATATACAGACAAGTTTTATATTTCTAAGAATATAGTTACCAGTGTTGATATGATGGTGGGTACCGAGAATGACTTGCAATATGTACATATTAATGAATTATTCGGAGGATTCTCTATTATCGATATTCCATACGAGGGAAACTCTAGTATGGTGATTATACTGCCGGACGACATAGAAGGTATATATAACATAGAAAAAAATATAACAGATGAAAAATTTAAAAAATGGTGTGGTATGTTATCTACTAAAAGTATAGACTTGTATATGCCAAAGTTTAAAGTGGAAATGACGGAACCGTATAATCTGGTACCGATTCTAGAAAATTTAGGACTTACTAATATATTTGGATATTATGCAGATTTTAGTAAGATGTGTAATGAAACTATCACTGTAGAAAAATTTCTACATACGACGTTTATAGATGTTAATGAGGAGTATACAGAAGTATCGGCCGTTACAGGAGTATTCATGACTAACTTTTCGATGGTATATCGTATGAAGGTCTACATAAACCATCCATTCATATACATGATTAAAGATAACACCGGACATACACTTTTTATAGGGAAATACTGCTATCCGCAA
>ON622721
ATGGATATCTTTAAAGAACTAATCTTAAAACATACGGATGAAAATGTTTTGATTTCTCCAGTTTCCATTTTATCTACTTTATCTATTCTGAATCATGGAGCAGCTGGTTCTACAGCTGAACAACTATCAAAATATATAGAGAATATGAATGAGAATACACCCGATGATAAGAAGGATGACAATAATGACATGGACGTAGATATTCCGTATTGCGCGACACTAGCTACCGCAAATAAAATATACGGTAGTGATAGTATCGAGTTCCATGCCTCATTCCTACAAAAAATAAAAGACGATTTTCAAACTGTAAACTTTAATAATGCGAACCAAACAAAGGAACTAATCAACGAATGGGTTAAGACAATGACAAATGGTAAAATTAATTCCTTATTGACTAGTCCGCTATCCATTAATACTCGTATGATAGTTATTAGCGCCGTCCATTTTAAAGCAATGTGGAAATATCCATTTTCTAAACATCTTACATATACAGACAAGTTTTATATTTCTAAGAATATAGTTACCAGTGTTGATATGATGGTGGGTACCGAGAATGACTTGCAATATGTACATATTAATGAATTATTCGGAGGATTCTCTATTATCGATATTCCATACGAGGGAAACTCTAGTATGGTGATTATACTGCCGGACGACATAGAAGGTATATATAACATAGAAAAAAATATAACAGATGAAAAATTTAAAAAATGGTGTGGTATGTTATCTACTAAAAGTATAGACTTGTATAGGCCAAAGTTTAAAGTGGAAATGACGGAACCGTATAATCTGGTACCGATTCTAGAAAATTTAGGACTTACTAATATATTTGGATATTATGCAGATTTTAGTAAGATGTGTAATGAAACTATCACTGTAGAAAAATTTCTACATACGACGTTTATAGATGTTAATGAGGAGTATACAGAAGTATCGGCCGTTACAGGAGTATTCATGACTAACTTTTCGATGGTATATCGTATGAAGGTCTACATAAACCATCCATTCATATACATGATTAAAGATAACACCGGACATACACTTTTTATAGGGAAATACTGCTATCCGCAA
>MT903339
ATGGATATCTTTAAAGAACTAATCTTAAAACATACGGATGAAAATGTTTTGATTTCTCCAGTTTCCATTTTATCTACTTTATCTATTCTGAATCATGGAGCAGCTGGTTCTACAGCTGAACAACTATCAAAATATATAGAGAATATGAATGAGAATACACCCGATGATAAGAAGGATGACAATAATGACATGGACGTAGATATTCCGTATTGCGCGACACTAGCTACCGCAAATAAAATATACGGTAGTGATAGTATCGAGTTCCATGCCTCATTCCTACAAAAAATAAAAGACGATTTTCAAACTGTAAACTTTAATAATGCGAACCAAACAAAGGAACTAATCAACGAATGGGTTAAGACAATGACAAATGGTAAAATTAATTCCTTATTGACTAGTCCGCTATCCATTAATACTCGTATGATAGTTATTAGCGCCGTCCATTTTAAAGCAATGTGGAAATATCCATTTTCTAAACATCTTACATATACAGACAAGTTTTATATTTCTAAGAATATAGTTACCAGTGTTGATATGATGGTGGGTACCGAGAATGACTTGCAATATGTACATATTAATGAATTATTCGGAGGATTCTCTATTATCGATATTCCATACAAGGGAAACTCTAGTATGGTGATTATACTGCCGGACGACATAGAAGGTATATATAACATAGAAAAAAATATAACAGATGAAAAATTTAAAAAATGGTGTGGTATGTTATCTACTAAAAGTATAGACTTGTATATGCCAAAGTTTAAAGTGGAAATGACGGAACCGTATAATCTGGTACCGATTCTAGAAAATTTAGGACTTACTAATATATTTGGATATTATGCAGATTTTAGTAAGATGTGTAATGAAACTATCACTGTAGAAAAATTTCTACATACGACGTTTATAGATGTTAATGAGGAGTATACAGAAGTATCGGCCGTTACAGGAGTATTCATGACTAACTTTTCGATGGTATATCGTATGAAGGTCTACATAAACCATCCATTCATATACATGATTAAAGATAACACCGGACATACACTTTTTATAGGGAAATACTGCTATCCGCAA
>ON675438
ATGGATATCTTTAAAGAACTAATCTTAAAACATACGGATGAAAATGTTTTGATTTCTCCAGTTTCCATTTTATCTACTTTATCTATTCTGAATCATGGAGCAGCTGGTTCTACAGCTGAACAACTATCAAAATATATAGAGAATATGAATGAGAATACACCCGATGATAAGAAGGATGACAATAATGACATGGACGTAGATATTCCGTATTGCGCGACACTAGCTACCGCAAATAAAATATACGGTAGTGATAGTATCGAGTTCCATGCCTCATTCCTACAAAAAATAAAAGACGATTTTCAAACTGTAAACTTTAATAATGCGAACCAAACAAAGGAACTAATCAACGAATGGGTTAAGACGATGACAAATGGTAAAATTAATTCCTTATTGACTAGTCCGCTATCCATTAATACTCGTATGATAGTTATTAGCGCCGTCCATTTTAAAGCAATGTGGAAATATCCATTTTCTAAACATCTTACATATACAGACAAGTTTTATATTTCTAAGAATATAGTTACCAGTGTTGATATGATGGTGGGTACCGAGAATGACTTGCAATATGTACATATTAATGAATTATTTGGAGGATTCTCTATTATCGATATTCCATACGAGGGAAACTCTAGTATGGTGATTATACTGCCGGACGACATAGAAGGTATATATAACATAGAAAAAAATATAACAGATGAAAAATTTAAAAAATGGTGTGGTATGTTATCTACTAAAAGTATAGACTTGTATATGCCAAAGTTTAAAGTGGAAATGACGGAACCGTATAATCTGGTACCGATTCTAGAAAATTTAGGACTTACTAATATATTTGGATATTATGCAGATTTTAGTAAGATGTGTAATGAAACTATCACTGTAGAAAAATTTCTACATACGACGTTTATAGATGTTAATGAGGAGTATACAGAAGTATCGGCCGTTACAGGAGTATTCATGACTAACTTTTCGATGGTATATCGTATGAAGGTCTACATAAACCATCCATTCATATACATGATTAAAGATAACACCGGACATACACTTTTTATAGGGAAATACTGCTATCCGCAA
>KJ642614
ATGGATATCTTTAAAGAACTAATCTTAAAACATACGGATGAAAATGTTTTGATTCTCCAGTTGCCATTAGTATCTACTTTATCTATTCTGAATCATGGAGCAGCTGGTTCTACAGCTGAACAACTATCAAAATATATAGAGAATATGAATGAGAATATACCCGATGATAAGAAGGATGACAATAATGACATGGACGTAGATATTCCGTATTGCGCGACACTAGCTACCGCAAATAAAATATACGGTAGTGATAGTATCGAGTTCCATGCCTCATTCCTACAAAAAATAAAAGACGATTTTCAAACTGTAAACTTTAATAATGCGAACCAAACAAAGGAACTAATCAACGAATGGGTTAAGACAATGACAAATGGTAAAATTAATTCCTTATTGACTAGTCCGCTATCCATTAATACTCGTATGATAGTTATTAGCGCCGTCCATTTTAAAGCAATGTGGAAATATCCATTTTCTAAACATCTTACATATACAGACAAGTTTTATATTTCTAAGAATATAGTTACCAGTGTTGATATGATGGTGGGTACCGAGAATGACTTGCAATATGTACATATTAATGAATTATTCGGAGGATTCTCTATTATCGATATTCCATACGAGGGAAACTCTAGTATGGTGATTATACTGCCGGACGACATAGAAGGTATATATAACATAGAAAAAAATATAACAGATGAAAAATTTAAAAAATGGTGTGGTATGTTATCTACTAAAAGTATAGACTTGTATATGCCAAAGTTTAAAGTGGAAATGACGGAACCGTATAATCTGGTACCGATTCTAGAAAAATTAGGACTTACTAATATATTTGGATATTATGCAGATTTTAGTAAGATGTGTAATGAAACTATCACTGTAGAAAAATTTCTACATACGACGTTTATAGATGTTAATGAGGAGTATACAGAAGTATCGGCCGTTACAGGAGTATCCATGACTAACTTTTCGATGGTATATCGTATGAAGGTCTACATAAACCATCCATTCATATACATGATTAAAGATAACACCGGACATACACTTTTTATAGGGAAATACTGCTATCCGCAA
>KP849471
ATGGATATCTTTAAAGAACTAATCTTAAAACATACGGATGAAAATGTTTTGATTTCTCCAGTTTCCATTTTATCTACTTTATCTATTCTGAATCATGGAGTAGCTGGTTCTACAGCTGAACAACTATCAAAATATATAGAGAATATGAATGAGAATACACCCGATGATAAGAAGGATGACAATAATGACATGGACGTAGATATTCCGTATTGTGCGACACTAGCTACCGCAAATAAAATATACGGTAGTGATAGTATCGAGTTCCATGCCTCCTTCCTACAAAAAATAAAAGACGATTTTCAAACTGTAAACTTTAATAATGCTAACCAAACAAAGGAACTAATCAACGAATGGGTTAAGACAATGACAAATGGTAAAATTAATTCCTTATTGACTAGTCCGCTATCCATTAATACTCGTATGACAGTTATTAGCGCCGTCCATTTTAAAGCAATGTGGAAATATCCATTTTCTAAACATCTTACATATACAGACAAGTTTTATATTTCTAAGAATATAGTTACCAGTGTTGATATGATGGTGGGTACCGAGAATGACTTGCAATATGTACATATTAATGAATTATTCGGAGGATTCTCTATTATCGATATTCCATACGAGGGAAACTCTAGTATGGTGATTATACTGCCGGACGACATAGAAGGTATATATAACATAGAAAAAAATATAACAGATGAAAAATTTAAAAAATGGTGTGGTATGTTATCTACTAAAAGTATAGACTTGTATATGCCAAAGTTTAAAGTGGAAATGACGGAACCGTATAATCTGGTACCGATTCTAGAAAATTTAGGACTTACTAATATATTTGGATATTATGCAGATTTTAGTAAGATGTGTAATGAAACTATCACTGTAGAAAAATTTCTACATACGGCGTTTATAGATGTTAATGAGGAGTATACAGAAGCATCGGCCGTTACAGGAGTATTCATGACTAACTTTTCGATGGTATATCGTATGAAGGTCTACATAAACCATCCATTCATATACATGATTAAAGATAACACCGGACATACACTTTTTATAGGGAAATACTGCTATCCGCAA
>JX878417
ATGGATATCTTTAAAGAACTAATTTTAAAACATACGGATGAAAATGTTTTGATTTCTCCAGTTTCCATTTTATCTACTTTATCTATTCTGAATCATGGAGTAGCTGGTTCTACAGCTGAACAACTATCAAAATATATAGAGAATATGAATGAGAATACACCCGATGATAAGAAGGATGACAATAATGACATGGACGTAGATATTCCGTATTGTGCGACACTAGCTACCGCAAATAAAATATACGGTAGTGATAGTATCGAGTTCCATGCCTCCTTCCTACAAAAAATAAAAGACGATTTTCAAACTGTAAACTTTAATAATGCTAACCAAACAAAGGAACTAATCAACGAATGGGTTAAGACAATGACAAATGGTAAAATTAATTCCTTATTGACTAGTCCGCTATCCATTAATACTCGTATGACAGTTATTAGCGCCGTCCATTTTAAAGCAATGTGGAAATATCCATTTTCTAAACATCTTACATATACAGACAAGTTTTATATTTCTAAGAATATAGTTACCAGTGTTGATATGATGGTGGGTACCGAGAATGACTTGCAATATGTACATATTAATGAATTATTCGGAGGATTCTCTATTATCGATATTCCATACGAGGGAAACTCTAGTATGGTGATTATACTGCCGGACGACATAGAAGGTATATATAACATAGAAAAAAATATAACAGATGAAAAATTTAAAAAATGGTGTGGTATGTTATCTACTAAAAGTATAGACTTGTATATGCCAAAGTTTAAAGTGGAAATGACGGAACCGTATAATCTGGTACCGATTCTAGAAAATTTAGGACTTACTAATATATTTGGATATTATGCAGATTTTAGTAAGATGTGTAATGAAACTATCACTGTAGAAAAATTTCTACATACGGCGTTTATAGATGTTAATGAGGAGTATACAGAAGCATCGGCCGTTACAGGAGTATTCATGACTAACTTTTCGATGGTATATCGTATGAAGGTCTACATAAACCATCCATTCATATACATGATTAAAGATAACACCGGACATACACTTTTTATAGGGAAATACTGCTATCCGCAA
>KC257459
ATGGATATCTTTAAAGAACTAATCTTAAAACATACGGATGAAAATGTTTTGATTTCTCCAGTTTCCATTTTATCTACTTTATCTATTCTGAATCATGGAGTAGCTGGTTCTACAGCTGAACAACTATCAAAATATATAGAGAATATGAATGAGAATACACCCGATGATAAGAAGGATGACAATAATGACATGTACGTAGATATTCCGTATTGTGCGACACTAGCTACCGCAAATAAAATATACGGTAGTGATAGTATCGAGTTCCATGCCTCCTTCCTACAAAAAATAAAAGACGATTTTCAAACTGTAAACTTTAATAATGCTAACCAAACAAAGGAACTAATCAACGAATGGGTTAAGACAATGACAAATGGTAAAATTAATTCCTTATTGACTAGTCCGCTATCCATTAATACTCGTATGACAGTTATTAGCGCCGTCCATTTTAAAGCAATGTGGAAATATCCATTTTCTAAACATCTTACATATACAGACAAGTTTTATATTTCTAAGAATATAGTTACCAGTGTTGATATGATGGTGGGTACCGAGAATGACTTGCAATATGTACATATTAATGAATTATTCGGAGGATTCTCTATTATCGATATTCCATACGAGGGAAACTCTAGTATGGTGATTATACTGCCGGACGACATAGAAGGTATATATAACATAGAAAAAAATATAACAGATGAAAAATTTAAAAAATGGTGTGGTATGTTATCTACTAAAAGTATAGACTTGTATATGCCAAAGTTTAAAGTGGAAATGACGGAACCGTATAATCTGGTACCGATTCTAGAAAATTTAGGACTTACTAATATATTTGGATATTATGCAGATTTTAGTAAGATGTGTAATGAAACTATCACTGTAGAAAAATTTCTACATACGGCGTTTATAGATGTTAATGAGGAGTATACAGAAGCATCGGCCGTTACAGGAGTATTCATGACTAACTTTTCGATGGTATATCGTATGAAGGTCTACATAAACCATCCATTCATATACATGATTAAAGATAACACCGGACATACACTTTTTATAGGGAAATACTGCTATCCGCAA
