# Supplementary material for: Evolutionary dissection of monkeypox virus: Positive Darwinian selection drives the adaptation of virus–host interaction proteins
Source: Front Cell Infect Microbiol. 2023 Jan 13;12:1083234. doi: 10.3389/fcimb.2022.1083234 (PMC9880225; doi:10.3389/fcimb.2022.1083234)
Supplement: Supplementary file 1 [file DataSheet_1.zip › Dataset_MPXV_coding_gene_allleles/MPXVgp181_del_ON645312.fas]

>KP849470
ATGACGATATACGGATTAATAGCGTATCTTATATTCGTGACTTCATCCATCGCTAGTCCACTTTACATTCCCGTTATTCCGCCCATTTCGGAAGATAAATCGTTCAATAGTGTAGAGGTATTAGTTTCTTTGTTTCCCGATGACCAAAAAGACTATACAGTAACTTCTCAGTTCAATAACTACACTATCGGTACCAAAGACTGGACTATCAACGTACTATCCACACCTGATGGTCTGGACATACCATTGACTAATATAACTTATTGGTCACGGTTTACTATAGGTCGTGCATTGTTCAAATCAGAGTCTGAGGATATTTTCCAAAAGAAAATGAGTATTCTAGGTGTTTCTATAGAATGTAAGAAGCCGTCGACATTACTTACTTTTTTAACCGTGCGTAAAATGACTCGAGTATTTAATAGATTTCCAGATATGGCTTATTATCGAGGAGACTGTCTAGAAGCCGTTTATGTAACAATGACTTATAAAAATACTAAAACTGGAGAGACTGATTACACGTACCTCTCTAATGGGGGGTTGCCTGCATACTATCGTAATAGGGTCGATGGT
>MT250197
ATGACGATATACGGATTAATAGCGTATCTTATATTCGTGACTTCATCCATCGCTAGTCCACTTTACATTCCCGTTATTCCGCCCATTTCGGAAGATAAATCGTTCAATAGTGTAGAGGTATTAGTTTCTTTGTTTCCCGATGACCAAAAAGACTATACAGTAACTTCTCAGTTCAATAACTACACTATCGGTACCAAAGACTGGACTATCAACGTACTATCCACACCTGATGGTCTGGACATACCATTGACTAATATAACTTATTGGTCACGGTTTACTATAGGTCGTGCATTGTTCAAATCAGAGTCTGAGGATATTTTCCAAAAGAAAATGAGTATTCTAGGTGTTTCTATAGAATGTAAGAAGCCGTCGACATTACTTACTTTTTTAACCGTGCGTAAAATGACTCGAGTATTTAATAGATTTCCAGATATGGCTTATTATCGAGGAGACTGTCTAGAAGCCGTTTATGTAACAATGACTTATAAAAATACTAAAACTGGAGAGACTGATTACACGTACCTCTCTAATGGGGGGTTGCCTGCATACTATCGTAATGGGGTCGATGGT
>OP442946
ATGACGATATACGGATTAATAGCGTATCTTATATTCGTGACTTCATCCATCGCTAGTCCACTTTACATTCCCGTTATTCCGCCCATTTCGGAAGATAAATCGTTCAATAGTGTAGAGGTATTAGTTTCTTTGTTTCCCGATGACCAAAAAGACTATACAGTAACTTCTCAGTTCAATAACTACACTATCGGTACCAAAGACTGGACTATCAACGTACTATCCACACCTGATGGTCTGGACATACCATTGACTAATATAACTTATTGGTCACGGTTTACTATAGGTCGTGCATTGTTCAAATCAGAGTCTGAGGATATTTTCCAAAAGAAAATGAGTATTCTAGGTGTTTCTATAGAATGTAAGAAGCCGTCGACATTACTTACTTTTTTAACCGTGCGTAAAATGACTCGAGTATTTAATAGATTTCCAGATATGGCTTATTATCGAGGAGACTGTCTAGAAGCCGTTTATGTAACAATGACTTATAAAAATACTAAAACTGGAGAGACTGATTACACGTACCTCTCTAATGGGGGGTTGCCTGCATACTATCGTAATGGGGTCAATGGT
>OP442545
ATGACGATATACGGATTAATAGCGTATCTTATATTCGTGACTTCATCCATCGCTAGTCCACTTTACATTCCCGTTATTCCGCCCATTTCGGAAGATAAATCGTTCAATAGTGTAGAGGTATTAGTTTCTTTGTTTCCCGATGACCAAAAAGACTATACAGTAACTTCTCAGTTCAATAACTACACTATCGGTACCAAAGACTGGACTATCAACGTACTATCCACACCTGATGGTCTGGACATACCATTGACTAATATAACTTATTGGTCACGGTTTACTATAGGTCGTGCATTGTTCAAATCAGAGTCTGAGGATATTTTCCAAAAGAAAATGAGTATTCTAGGTGTTTCTATAGAATGTAAGAAGCCGTCGACATTACTTACTTTTTTAACCGTGCGTAAAATGACTCGAGTATTTAATAGATTTCCAGATATGGCTTATTATCAAGGAGACTGTCTAGAAGCCGTTTATGTAACAATGACTTATAAAAATACTAAAACTGGAGAGACTGATTACACGTACCTCTCTAATGGGGGGTTGCCTGCATACTATCGTAATGGGGTCGATGGT
>OP415278
ATGACGATATACGGATTAATAGCGTATCTTATATTCGTGACTTCATCCATCGCTAGTCCACTTTACATTCCCGTTATTCCGCCCATTTCGAAAGATAAATCGTTCAATAGTGTAGAGGTATTAGTTTCTTTGTTTCCCGATGACCAAAAAGACTATACAGTAACTTCTCAGTTCAATAACTACACTATCGGTACCAAAGACTGGACTATCAACGTACTATCCACACCTGATGGTCTGGACATACCATTGACTAATATAACTTATTGGTCACGGTTTACTATAGGTCGTGCATTGTTCAAATCAGAGTCTGAGGATATTTTCCAAAAGAAAATGAGTATTCTAGGTGTTTCTATAGAATGTAAGAAGCCGTCGACATTACTTACTTTTTTAACCGTGCGTAAAATGACTCGAGTATTTAATAGATTTCCAGATATGGCTTATTATCGAGGAGACTGTCTAGAAGCCGTTTATGTAACAATGACTTATAAAAATACTAAAACTGGAGAGACTGATTACACGTACCTCTCTAATGGGGGGTTGCCTGCATACTATCGTAATGGGGTCGATGGT
>ON983165
ATGACGATATACGGATTAATAGCGTATCTTATATTCGTGACTTCATCCATCGCTAGTCCACTTTACATTCCCGTTATTCCGCCCATTTCGGAAGATAAATCGTTCAATAGTGTAGAGGTATTAGTTTCTTTGTTTCCCGATGACCAAAAAGACTATACAGTAACTTCTCAGTTCAATAACTACACTATCGGTACCAAAGACTGGACTATCAACGTACTATCCACACCTGATGGTCTGGACATACCATTGACTAATATAACTTATTGGTCACGGTTTACTATAGGTCGTGCATTGTTCAAATCAGAGTTTGAGGATATTTTCCAAAAGAAAATGAGTATTCTAGGTGTTTCTATAGAATGTAAGAAGCCGTCGACATTACTTACTTTTTTAACCGTGCGTAAAATGACTCGAGTATTTAATAGATTTCCAGATATGGCTTATTATCGAGGAGACTGTCTAGAAGCCGTTTATGTAACAATGACTTATAAAAATACTAAAACTGGAGAGACTGATTACACGTACCTCTCTAATGGGGGGTTGCCTGCATACTATCGTAATGGGGTCGATGGT
>ON959174
ATGACAATATACGGATTAATAGCGTATCTTATATTCGTGACTTCATCCATCGCTAGTCCACTTTACATTCCCGTTATTCCGCCCATTTCGGAAGATAAATCGTTCAATAGTGTAGAGGTATTAGTTTCTTTGTTTCCCGATGACCAAAAAGACTATACAGTAACTTCTCAGTTCAATAACTACACTATCGGTACCAAAGACTGGACTATCAACGTACTATCCACACCTGATGGTCTGGACATACCATTGACTAATATAACTTATTGGTCACGGTTTACTATAGGTCGTGCATTGTTCAAATCAGAGTCTGAGGATATTTTCCAAAAGAAAATGAGTATTCTAGGTGTTTCTATAGAATGTAAGAAGCCGTCGACATTACTTACTTTTTTAACCGTGCGTAAAATGACTCGAGTATTTAATAGATTTCCAGATATGGCTTATTATCGAGGAGACTGTCTAGAAGCCGTTTATGTAACAATGACTTATAAAAATACTAAAACTGGAGAGACTGATTACACGTACCTCTCTAATGGGGGGTTGCCTGCATACTATCGTAATGGGGTCGATGGT
>KJ642619
ATGACGATATACGGATTAATAGCGTATCTTGTATTCGTGACTTCATCCATCGCTAGTCCATTTTACATTCCCGTTATTCCGCCCATTTCGGAAGATAAATCGTTCAATAGTGTAGAGGTATTAGTTTCTTTGTTTCCCGATGACCAAAAAGACTATACAGTAACTTCTCAGTTCAATAACTACACTATCGGTACCAAAGACTGGACTATCAACGTACTATCCACACCTGATGGTCTGGACATACCATTGACTAATATAACTTATTGGTCACGGTTTACTATAGGTCGTGCATTGTTCAAATCAGAGTCTGAGGATATTTTCCAAAAGAAAATGAGTATTCTAGGTGTTTCTATAGAATGTAAGAAGCCGTCGACATTACTTACTTTTTTAACCGTGCGTAAAATGACTCGAGTATTTAATAGATTTCCAGATATGGCTTATTATCGAGGAGACTGTCTAGAAGCCGTTTATGTAACAATGACTTATAAAAATACTAAAACTGGAGAGACTGATTACACGTACCTCTCTAATGGGGGGTTGCCTGCATACTATCGTAATGGGGTCGATGGT
>KP849471
ATGACGATATACGGATTAATAGCGTATCTTGTATTCGTGACTTCATCCATCGCTAGTCCATTTTACATTCCCGTTATTCCACCCATTTCGGAAGATAAATCGTTCAATAGTGTAGAGGTATTAGTTTCTTTGTTTCCCGATGACCAAAAAGACTATACAGTAACTTCTCAGTTCAATAACTACACTATCGGTACCAAAGACTGGACTATCAACGTACTATCCACACCTGATGGTCTGGACATACCATTGACTAATATAACTTATTGGTCACGGTTTACTATAGGTCGTGCATTGTTCAAATCAGAGTCTGAGGATATTTTCCAAAAGAAAATGAGTATTCTAGGTGTTTCTATAGAATGTAAGAAGCCGTCGACATTACTTACTTTTTTAACCGTGCGTAAAATGACTCGAGTATTTAATAGATTTCCAGATATGGCTTATTATCGAGGAGACTGTCTAGAAGCCGTTTATGTAACAATGACTTATAAAAATACTAAAACTGGAGAGACTGATTACACGTACCTCTCTAATGGGGGGTTGCCTGCATACTATCGTAATGGGGTCGATGGT
>JX878417
ATGACGATATACGGATTAATAGCGTATCTTGTATTCGTGACTTCATCCATCGCTAGTCCATTTTACATTCCCGTTATTCCGCCCATTTCGGAAGATAAATCGTTCAATAGTGTAGAGGTATTAGTTTCTTTGTTTCCCGATGACCAAAAAGACTATACAGTAACTTCTCAGTTCAATAACTACACTATCGGTACCAAAGACTGGACTATCAACGTACTAACCACACCTGATGGTCTGGACATACCATTGACTAATATAACTTATTGGTCACGGTTTACTATAGGTCGTGCATTGTTCAAATCAGAGTCTGAGGATATTTTCCAAAAGAAAATGAGTATTCTAGGTGTTTCTATAGAATGTAAGAAGCCGTCGACATTACTTACTTTTTTAACCGTGCGTAAAATGACTCGAGTATTTAATAGATTTCCAGATATGGCTTATTATCGAGGAGACTGTCTAGAAGCCGTTTATGTAACAATGACTTATAAAAATACTAAAACTGGAGAGACTGATTACACGTACCTCTCTAATGGGGGGTTGCCTGCATACTATCGTAATGGGGTCGATGGT
>KP849469
ATGACGATATACGGATTAATAGCGTATCTTGTATTCGTTACTTCATCCATCGCTAGTCCATTTTACATTCCCGTTATTCCGCCCATTTCGGAAGATAAATCGTTCAATAGTGTAGAGGTATTAGTTTCTTTGTTTCCCGATGACCAAAAAGACTATACAGTAACTTCTCAGTTCAATAACTACACTATCGGTACCAAAGACTGGACTATCAACGTACTATCCACACCTGATGGTCTGGACATACCATTGACTAATATAACTTATTGGTCACGGTTTACTATAGGTCGTGCATTGTTCAAATCAGAGTCTGAGGATATTTTCCAAAAGAAAATGAGTATTCTAGGTGTTTCTATAGAATGTAAGAAGCCGTCGACATTACTTACTTTTTTAACCGTGCGTAAAATGACTCGAGTATTTAATAGATTTCCAGATATGGCTTATTATCGAGGAGACTGTCTAGAAGCCGTTTATGTAACAATGACTTATAAAAATACTAAAACTGGAGAGACTGATTACACATACCTCTCTAATGGGGGGTTGCCTGCATACTATCGTAATGGGGTCGATGGT
