# Supplementary material for: Evolutionary dissection of monkeypox virus: Positive Darwinian selection drives the adaptation of virus–host interaction proteins
Source: Front Cell Infect Microbiol. 2023 Jan 13;12:1083234. doi: 10.3389/fcimb.2022.1083234 (PMC9880225; doi:10.3389/fcimb.2022.1083234)
Supplement: Supplementary file 1 [file DataSheet_1.zip › Dataset_MPXV_coding_gene_allleles/MPXVgp182_del_ON929062.fas]

>MT903346
ATGAATTTTCAGAAATTATCTCTGGCTATATATCTTACGGTGACATGTTCGTGGTGTTATGAAACATGTATGAGAAAAACTGCGTTGTATCATGACATTCAATTGGAGCATGTAGAAGACAATAAAGATAGTGTAGCATCGCTACCGTACAAGTATCTACAAGTAGTCAAACAAAGAGAACGTAGTAGATTGTTGGCTACATTTAATTGGACGGATATAGCTGAGGGTGTTAGAAATGAGTTCATTAAAATATGTGATATCAACGGAACATATCTATATAATTATACTATTGCTGTTAGTATAATTATTGATTCCACGGAAGAACTACCAACAGTTACTCCAATTACAACATATGAACCTTCTATATATAATTATACTATCGATTATAGCACTGTTATTACTACTGAAGAACTACAAGTGACTCCAACATATGCACCTGTAACAACTCCTCTTCCAACATCAGCAGTTCCTTATGATCAACGATCGAATAACAATGTAAGTACTATATCTATTCAGGTACTGAGTAAAATATTGGGAGTCAATGAAACAGAATTAACTAATTATCTTATTATGCATAAAAATGACACTGTTGACAATAACACCATGGTT---GATGATGAGACATCTGACAATAACACATTGCATGGTAATATAGGATTTTTGGAAATAAATAATTGTTATAATGTTTCTGTGTCAGATGCTAGTTTTAGAATAACATTAGTAAACGATACTTCTGAAGAAATTTTGCTAATGCTAACAGGAACTAGTTCATCCGACACCTTCATATCTTCCACCAATATCACTGAATGTTTGAAAACATTAATCAATAATGTGTCGATTAATGATGTACTTATAACACAAAATATGAATGTAACATCTAATTGTGATAAATGCTCAATGAATTTGATGGCATCCGTTATTCCTGCAGTTAATGAATTTAACAATACGTTGATGAAAATTGGTGTAAAAGATGATGAAAACAATACGGTATATAAATATTATAATTGTAAACTAACTACAAATTCTACATGTGATGAGTTAATCAATTTAGATGAAGTAATTAACAACATAACTCTGACAAATATTATACGCAATAGTGTTTCGACAACTAACAGCAGAAAAAGACGAGATCTGAATGGTGAGTTTGAATTTTCCACTTCCAAGGAATTAGATTGTCTTTACGAATCATATGGTGTAAACGATGATATAAGTCATTGTTTTGCATCACCTAGACGTAGACGATCTGATGACAAAAAGGAGTACATGGACATGAAATTATTCGACCACGCGAAAAAAGATTTAGGAATAGACAGTGTTATTCCTAGAGGTACAACCCATTTCCAAGTAGGTGCATCTGGTGCAAGTGGTGGTGTTGTAGGAGATAGTTTCCCATTTCAAAATGTTAAATCGCGTGCCAGTCTATTGGCGGAAAAAATAATGCCTAGAGTACCTATTACTGCTACCGAAGCTGATCTATATGCAACTGTAAATAGACAACCCAAGTTACCAGCAGGTGTTAAAAGTACTCCGTTTACAGAGGCGCTTGTGTCTACGATAAACCAAAAGCTTTCTAATGTTAGAGAGGTAACTTATGCTTCGCTCAATCTGCCAGGATCAAGTGGCTATGTTCATAGACCATCTGATTCTGTTATTTACAGCAGTATAAGACGGTCACGTTTACCTAGTGATAGCGATAGTGATTATGAGGATATACAAACTGTTGTTAAGGAATATAATGAAAGATATGGTAGATCAGTCAGTAGAACACAGTCATCAAGTAGTGAAAGCGATTTTGAAGATATAGATACTGTTGTTAGGGAATATAGACAAAAATATGGCAATGCAATGGCAAAAGGACGTAGTAGTTCCCCTAAACCTGATCCATTATATAGTACTGTTAAGAAAACAACTAAAAGTCTATCTACTGGTGTAGACATAGTTACAAAACAATCAGACTATTCTCTATTACCTGACGTTAATACTGGCAGTTCTATTGTGTCACCTCTCACCAGAAAAGGAGCTACTAGACGACGACCTAGACGCCCTACAAATGATGGTCTACAGAGTCCAAATCCTCCTCTCCGTAATCCACTTCCTCAACATGATGATTATTATCCTCCACAAGTACACAGACCTCCACCACTTCCTCCTAAACCAGTCCAAAATCCGCCACAACTTCCCCCTAGACCAGTAGGTCAAATACTACCTCCTCCTATAGATCAACCAGATAAAGGATTTAGTAAGTTTGTATCACCTAGACGGTGTAGAAGAGCAAGCTCTGGAGTCATATGTGGTATGATACAATCAAAACCAAACGATGATACCTATTCACTTCTTCAACGGCCAAAAATTGAACCAGAATATGTGGAGGTTGGTAATGGTATACCCAAGAACAATGTTCCTGTAATAGGTAATAAACATAGTAAAAAATATACATCGACGATGTCAAAAATATCAACAAAATTTGATAAATCTACGGCATTTGGAGCAGCAATGTTACTAACTGGTCAGCAGGCCATTAGCCAACAGACTAGATCAACTACGTTGAGTAGAAAAGATCAGATGAGTAAGGAAGAAAAGATATTCGAAGCAGTTACAATGAGTCTATCAACTATAGGTTCAACGTTGACGTCTGCAGGTATGACGGGTGGTCCAAAACTAATGATTGCAGGAATGGCTATAACGGCTATAACTGGTATAATAGATACGATAAAAGATATATATTACATGTTTTCAGGACAGGAGAGGCCAGTAGATCCTGTTATTAAATTATTTAATAAGTACGCTGGCTTAATGTCCGATAATAATAAAATGGGTGTAAGAAAATGTTTGACACCCGGTGACGACACACTTATTTATATCGCATACAGAAACGATACCAGTTTTAAACAGAATACGGATGCGATGGCTTTGTATTTCTTAGATGTTATCGATTCAGAGATCCTATATCTAAACACATCAAATTTAGTTCTAGAGTATCAACTAAAGGTGGCTTGCCCCATAGGAACATTAAGATCTGTAGATGTGGACATAACTGCGTATACAATATTATATGATACAGCGGATAATATTAAGAAATACAAGTTTATCAGAATGGCAACGCTACTATCCAAACATCCAGTTATTAGATTGACATGTGGTTTAGCAGCAACATTGGTGATTAAACCGTACGAGGTACCCATCAGTGATATGCAACTACTAAAAATGGCGACGCCTGGTGAACCAGAATCCACTAAATCTATACCATCCGATGTCTGTGATAGGTATCCTCTAAAGAAATTCTATCTTTTAGCTGGTGGTTGTCCCTATGATACATCTCAAACTTTTATTGTACATACTACTTGCAGTATTCTACTAAGAACAGCTACACGGGATCAGTTTAGAAACAGATGGGTGTTACAAAATCCATTTAGACAAGAAGGGACATATAAGCAACTGTTTACCTTTAGCAAATACGATTTTAACGACACCATAATCGATCCTAATGGTGTGGTGGGTCATGCTAGCTTTTGTACCAATAGAAGCAGCAACCAATGTTTCTGGTCCGAACCTATGATATTGGAAGATGTATCATCGTGTAGTTCTAGAACTAGAAAAATATACGTAAAACTGGGAATATTTAATGCTGAAGGTTTTAATAGTTTTGTACTAAATTGTCCAACTGGGTCTACACCTACATACATCAAACATAAAAATGCGGACAGTAACAATGTTATCATAGAGCTACCTGTAGGTGATTACGGCACAGCCAAATTGTATTCAGCAACAAAACCATCGAGGATAGCTGTGTTCTGCACACATAACTATGATAAACGATTCAAATCAGATATTATAGTTCTAATGTTTAATAAAAACAGCGGTATTCCATTTTGGAGCATGTACACAGGAAGTGTAACTAGTAAAAATAGAATGTTTGCCACATTGGCTAGAGGAATGCCGTTTAGATCAACGTATTGCGATAACAGACGACGATCAGGTTGTTATTATGCAGGAATACCATTTCATGAAGATAGTGTAGAAACAGATATACATTATGGACCAGAAATAATGTTAAAGGAAACATATGACATAAACAGTATTGACCCACGAGTTATAACAAAGTCAAAGACCCATTTTCCTGCTCCATTGAGTGTAAAATTCATGGTTGACAATTTAGGAAATGGATATGACAACCCTAATTCATTTTGGGAAGATGCTAAAACTAAGAAACGGACATATAGTGCAATGACGATAAAAGTCCTACCATGTACAGTGAGAAATAAAAATATAGACTTTGGATATAACTATGGAGATATTATTTCTAATATGGTTTATCTACAATCTACTAGTCAGGATTATGGAGATGGTACCAAATATACATTTAAATCCGTAACTAGATCAGATCATGAGTGTGAATCTAGCTTAGATCTAACGTCTAAGGAAGTAACTGTGACATGTCCTGCGTTTAGTATACCAAGAAATATATCAACATATGAAGGTCTATGCTTTAGTGTTACTACATCTAAAGATCATTGTGCTACAGGTATTGGTTGGTTAAAATCTAGTGGTTATGGGAAGGAAGATGCTGATAAACCACGTGCTTGTTTTCATCATTGGAATTATTACACACTGTCGTTGGATTATTACTGTTCATACGAAGATATTTGGAGAAGCACCTGGCCTGACTATGATCCATGTAAGTCATATATCCATATAGAGTATAGAGATACATGGATAGAATCTAATGTGTTACAGCAACCTCCTTACACATTCGAATTCATTCATGACAATTCTAACGAATATGTGGATAAAGAAATTAGTAACAAATTAAATGATCTGTACAATGAATACAAGAAGATTATGGAATATAGCGACGGATCATTGCCGGCGTCTATAAACAGATTAGCAAAGGCATTGACTTCAGAGGGTAGAGAAATAGCAAGTGTTAATATAGATGGTAATCTGTTAGATATCGCATATCAAGCAGATAAGGAAAAGATGGCCGACATACAGACAAGAATAAATGATATTATTAGAGATTTGTTTATACACACTCTATCAGACAAAGATATAAAAGACATTATAGAATCCGAAGAAGGTAAGAGATGTTGTATAATAGATGTTAAGAACAATCTTGTTAAAAAGTACTATTCTATTGATAATTATCTATGTGATACTTTAGATGATTATATATACACCTCTGTAGAATATAACAAATCCTATGTGTTAGTAAACGATACTTATATGAGCTATGACTATCTTGAATCATCAGGTGTAGTTGTTCTATCATGTTATGAAATGACTATAATCTCCTTGGATACAAAAGACGCCAAAGATGCTATAGAAGATGTGATAGTAGCAAGTGCGGTAGCCGAAGCATTGAATGACATGTTTAAGGAATTTGATAAAAACGTAAGTGCTATTATAATAAAAGAAGAAGATAATTATCTAAACAGTTCGCCCGATATCTACCATATAATATATATCATAGGTGGCACTATTCTGCTACTGTTAGTCATTATTTTAATATTGGCAATTTATATAGCGCGCAATAAATACAGAACCAGGAAATATGAAATAATGAAATATGACAATATGAGCATTAAATCTGAGCATCATGATAGTCTTGAAACAGTGTCTATGGAAATTATTGATAATCGGTAC
>KP849470
ATGAATTTTCAGAAATTATCTCTGGCTATATATCTTACGGTGACATGTTCGTGGTGTTATGAAACATGTATGAGAAAAACTGCGTTGTATCATGACATTCAATTGGAGCATGTAGAAGACAATAAAGATAGTGTAGCATCGCTACCGTACAAGTATCTACAAGTAGTCAAACAAAGAGAACGTAGTAGATTGTTGGCTACATTTAATTGGACGGATATAGCTGAGGGTGTTAGAAATGAGTTCATTAAAATATGTGATATCAACGGAACATATCTATATAATTATACTATTGCTGTTAGTATAATTATTGATTCCACGGAAGAACTACCAACAGTTACTCCAATTACAACATATGAACCTTCTATATATAATTATACTATCGATTATAGCACTGTTATTACTACTGAAGAACTACAAGTGACTCCAACATATGCACCTGTAACAACTCCTCTTCCAACATCAGCAGTTCCTTATGATCAACGATCGAATAACAATGTAAGTACTATATCTATTCAGGTACTGAGTAAAATATTGGGAGTCAATGAAACAGAATTAACTAATTATCTTATTATGCATAAAAATGACACTGTTGACAATAACACCATGGTT---GATGATGAGACATCTGACAATAACACATTGCATGGTAATATAGGATTTTTGGAAATAAATAATTGTTATAATGTTTCTGTGTCAGATGCTAGTTTTAGAATAACATTAGTAAACGATACTTCTGAAGAAATTTTGCTAATGCTAACAGGAACTAGTTCATCCGACACCTTCATATCTTCCACCAATATCACTGAATGTTTGAAAACATTAATCAATAATGTGTCGATTAATGATGTACTTATAACACAAAATATGAATGTAACATCTAATTGTGATAAATGCTCAATGAATTTGATGGCATCCGTTATTCCTGCAGTTAATGAATTTAACAATACGTTGATGAAAATTGGTGTAAAAGATGATGAAAACAATACGGTATATAAATATTATAATTGTAAACTAACTACAAATTCTACATGTGATGAGTTAATCAATTTAGATGAAGTAATTAACAACATAACTCTGACAAATATTATACGCAATAGTGTTTCGACAACTAACAGCAGAAAAAGACGAGATCTGAATGGTGAGTTTGAATTTTCCACTTCCAAGGAATTAGATTGTCTTTACGAATCATATGGTGTAAACGATGATATAAGTCATTGTTTTGCATCACCTAGACGTAGACGATCTGATGACAAAAAGGAGTACATGGACATGAAATTATTCGACCACGCGAAAAAAGATTTAGGAATAGACAGTGTTATTCCTAGAGGTACAACCCATTTCCAAGTAGGTGCATCTGGTGCAAGTGGTGGTGTTGTAGGAGATAGTTTCCCATTTCAAAATGTTAAATCGCGTGCCAGTCTATTGGCGGAAAAAATAATGCCTAGAGTACCTATTACTGCTACCGAAGCTGATCTATATGCAACTGTAAATAGACAACCCAAGTTACCAGCAGGTGTTAAAAGTACTCCGTTTACAGAGGCGCTTGTGTCTACGATAAACCAAAAGCTTTCTAATGTTAGAGAGGTAACTTATGCTTCGCTCAATCTGCCAGGATCAAGTGGCTATGTTCATAGACCATCTGATTCTGTTATTTACAGCAGTATAAGACGGTCACGTTTACCTAGTGATAGCGATAGTGATTATGAGGATATACAAACTGTTGTTAAGGAATATAATGAAAGATATGGTAGATCAGTCAGTAGAACACAGTCATCAAGTAGTGAAAGCGATTTTGAAGATATAGATACTGTTGTTAGGGAATATAGACAAAAATATGGCAATGCAATGGCAAAAGGACGTAGTAGTTCCCCTAAACCTGATCCATTATATAGTACTGTTAAGAAAACAACTAAAAGTCTATCTACTGGTGTAGACATAGTTACAAAACAATCAGACTATTCTCTATTACCTGACGTTAATACTGGCAGTTCTATTGTGTCACCTCTCACCAGAAAAGGAGCTACTAGACGACGACCTAGACGCCCTACAAATGATGGTCTACAGAGTCCAAATCCTCCTCTCCGTAATCCACTTCCTCAACATGATGATTATTATCCTCCACAAGTACACAGACCTCCACCACTTCCTCCTAAACCAGTCCAAAATCCGCCACAACTTCCCCCTAGACCAGTAGGTCAATTACTACCTCCTCCTATAGATCAACCAGATAAAGGATTTAGTAAGTTTGTATCACCTAGACGGTGTAGAAGAGCAAGCTCTGGAGTCATATGTGGTATGATACAATCAAAACCAAACGATGATACCTATTCACTTCTTCAACGGCCAAAAATTGAACCAGAATATGTGGAGGTTGGTAATGGTATACCCAAGAACAATGTTCCTGTAATAGGTAATAAACATAGTAAAAAATATACATCGACGATGTCAAAAATATCAACAAAATTTGATAAATCTACGGCATTTGGAGCAGCAATGTTACTAACTGGTCAGCAGGCCATTAGCCAACAGACTAGATCAACTACGTTGAGTAGAAAAGATCAGATGAGTAAGGAAGAAAAGATATTCGAAGCAGTTACAATGAGTCTATCAACTATAGGTTCAACGTTGACGTCTGCAGGTATGACGGGTGGTCCAAAACTAATGATTGCAGGAATGGCTATAACGGCTATAACTGGTATAATAGATACGATAAAAGATATATATTACATGTTTTCAGGACAGGAGAGGCCAGTAGATCCTGTTATTAAATTATTTAATAAGTACGCTGGCTTAATGTCCGATAATAATAAAATGGGTGTAAGAAAATGTTTGACACCCGGTGACGACACACTTATTTATATCGCATACAGAAACGATACCAGTTTTAAACAGAATACGGATGCGATGGCTTTGTATTTCTTAGATGTTATCGATTCAGAGATCCTATATCTAAACACATCAAATTTAGTTCTAGAGTATCAACTAAAGGTGGCTTGCCCCATAGGAACATTAAGATCTGTAGATGTGGACATAACTGCGTATACAATATTATATGATACAGCGGATAATATTAAGAAATACAAGTTTATCAGAATGGCAACGCTACTATCCAAACATCCAGTTATTAGATTGACATGTGGTTTAGCAGCAACATTGGTGATTAAACCGTACGAGGTACCCATCAGTGATATGCAACTACTAAAAATGGCGACGCCTGGTGAACCAGAATCCACTAAATCTATACCATCCGATGTCTGTGATAGGTATCCTCTAAAGAAATTCTATCTTTTAGCTGGTGGTTGTCCCTATGATACATCTCAAACTTTTATTGTACATACTACTTGCAGTATTCTACTAAGAACAGCTACACGGGATCAGTTTAGAAACAGATGGGTGTTACAAAATCCATTTAGACAAGAAGGGACATATAAGCAACTGTTTACCTTTAGCAAATACGATTTTAACGACACCATAATCGATCCTAATGGTGTGGTGGGTCATGCTAGCTTTTGTACCAATAGAAGCAGCAACCAATGTTTCTGGTCCGAACCTATGATATTGGAAGATGTATCATCGTGTAGTTCTAGAACTAGAAAAATATACGTAAAACTGGGAATATTTAATGCTGAAGGTTTTAATAGTTTTGTACTAAATTGTCCAACTGGGTCTACACCTACATACATCAAACATAAAAATGCGGACAGTAACAATGTTATCATAGAGCTACCTGTAGGTGATTACGGCACAGCCAAATTGTATTCAGCAACAAAACCATCGAGGATAGCTGTGTTCTGCACACATAACTATGATAAACGATTCAAATCAGATATTATAGTTCTAATGTTTAATAAAAACAGCGGTATTCCATTTTGGAGCATGTACACAGGAAGTGTAACTAGTAAAAATAGAATGTTTGCCACATTGGCTAGAGGAATGCCGTTTAGATCAACGTATTGCGATAACAGACGACGATCAGGTTGTTATTATGCAGGAATACCATTTCATGAAGATAGTGTAGAAACAGATATACATTATGGACCAGAAATAATGTTAAAGGAAACATATGACATAAACAGTATTGACCCACGAGTTATAACAAAGTCAAAGACCCATTTTCCTGCTCCATTGAGTGTAAAATTCATGGTTGACAATTTAGGAAATGGATATGACAACCCTAATTCATTTTGGGAAGATGCTAAAACTAAGAAACGGACATATAGTGCAATGACGATAAAAGTCCTACCATGTACAGTGAGAAATAAAAATATAGACTTTGGATATAACTATGGAGATATTATTTCTAATATGGTTTATCTACAATCTACTAGTCAGGATTATGGAGATGGTACCAAATATACATTTAAATCCGTAACTAGATCAGATCATGAGTGTGAATCTAGCTTAGATCTAACGTCTAAGGAAGTAACTGTGACATGTCCTGCGTTTAGTATACCAAGAAATATATCAACATATGAAGGTCTATGCTTTAGTGTTACTACATCTAAAGATCATTGTGCTACAGGTATTGGTTGGTTAAAATCTAGTGGTTATGGGAAGGAAGATGCTGATAAACCACGTGCTTGTTTTCATCATTGGAATTATTACACACTGTCGTTGGATTATTACTGTTCATACGAAGATATTTGGAGAAGCACCTGGCCTGACTATGATCCATGTAAGTCATATATCCATATAGAGTATAGAGATACATGGATAGAATCTAATGTGTTACAGCAACCTCCTTACACATTCGAATTCATTCATGACAATTCTAACGAATATGTGGATAAAGAAATTAGTAACAAATTAAATGATCTGTACAATGAATACAAGAAGATTATGGAATATAGCGACGGATCATTGCCGGCGTCTATAAACAGATTAGCAAAGGCATTGACTTCAGAGGGTAGAGAAATAGCAAGTGTTAATATAGATGGTAATCTGTTAGATATCGCATATCAAGCAGATAAGGAAAAGATGGCCGACATACAGACAAGAATAAATGATATTATTAGAGATTTGTTTATACACACTCTATCAGACAAAGATATAAAAGACATTATAGAATCCGAAGAAGGTAAGAGATGTTGTATAATAGATGTTAAGAACAATCTTGTTAAAAAGTACTATTCTATTGATAATTATCTATGTGATACTTTAGATGATTATATATACACCTCTGTAGAATATAACAAATCCTATGTGTTAGTAAACGATACTTATATGAGCTATGACTATCTTGAATCATCAGGTGTAGTTGTTCTATCATGTTATGAAATGACTATAATCTCCTTGGATACAAAAGACGCCAAAGATGCTATAGAAGATGTGATAGTAGCAAGTGCGGTAGCCGAAGCATTGAATGACATGTTTAAGGAATTTGATAAAAACGTAAGTGCTATTATAATAAAAGAAGAAGATAATTATCTAAACAGTTCGCCCGATATCTACCATATAATATATATCATAGGTGGCACTATTCTGCTACTGTTAGTCATTATTTTAATATTGGCAATTTATATAGCGCGCAATAAATACAGAACCAGGAAATATGAAATAATGAAATATGACAATATGAGCATTAAATCTGAGCATCATGATAGTCTTGAAACAGTGTCTATGGAAATTATTGATAATCGGTAC
>KJ642616
ATGAATTTTCAGAAATTATCTCTGGCTATATATCTTACGGTGACATGTTCGTGGTGTTATGAAACATGTATGAGAAAAACTGCGTTGTATCATGACATTCAATTGGAGCATGTAGAAGACAATAAAGATAGTGTAGCATCGCTACCGTACAAGTATCTACAAGTAGTCAAACAAAGAGAACGTAGTAGATTGTTGGCTACATTTAATTGGACGGATATAGCTGAGGGTGTTAGAAATGAGTTCATTAAAATATGTGATATCAACGGAACATATCTATATAATTATACTATTGCTGTTAGTATAATTATTGATTCCACGGAAGAACTACCAACAGTTACTCCAATTACAACATATGAACCTTCTATATATAATTATACTATCGATTATAGCACTGTTATTACTACTGAAGAACTACAAGTGACTCCAACATATGCACCTGTAACAACTCCTCTTCCAACATCAGCAGTTCCTTATGATCAACGATCGAATAACAATGTAAGTACTATATCTATTCAGGTACTGAGTAAAATATTGGGAGTCAATGAAACAGAATTAACTAATTATCTTATTATGCATAAAAATGACACTGTTGACAATAACACCATGGTT---GATGATGAGACATCTGACAATAACACATTGCATGGTAATATAGGATTTTTGGAAATAAATAATTGTTATAATGTTTCTGTGTCAGATGCTAGTTTTAGAATAACATTAGTAAACGATACTTCTGAAGAAATTTTGCTAATGCTAACAGGAACTAGTTCATCCGACACCTTCATATCTTCCACCAATATCACTGAATGTTTGAAAACATTAATCAATAATGTGTCGATTAATGATGTACTTATAACACAAAATATGAATGTAACATCTAATTGTGATAAATGCTCAATGAATTTGATGGCATCCGTTATTCCTGCAGTTAATGAATTTAACAATACGTTGATGAAAATTGGTGTAAAAGATGATGAAAACAATACGGTATATAAATATTATAATTGTAAACTAACTACAAATTCTACATGTGATGAGTTAATCAATTTAGATGAAGTAATTAACAACATAACTCTGACAAATATTATACGCAATAGTGTTTCGACAACTAACAGCAGAAAAAGACGAGATCTGAATGGTGAGTTTGAATTTTCCACTTCCAAGGAATTAGATTGTCTTTACGAATCATATGGTGTAAACGATGATATAAGTCATTGTTTTGCATCACCTAGACGTAGACGATCTGATGACAAAAAGGAGTACATGGACATGAAATTATTCGACCACGCGAAAAAAGATTTAGGAATAGACAGTGTTATTCCTAGAGGTACAACCCATTTCCAAGTAGGTGCATCTGGTGCAAGTGGTGGTGTTGTAGGAGATAGTTTCCCATTTCAAAATGTTAAATCGCGTGCCAGTCTATTGGCGGAAAAAATAATGCCTAGAGTACCTATTACTGCTACCGAAGCTGATCTATATGCAACTGTAAATAGACAACCCAAGTTACCAGCAGGTGTTAAAAGTACTCCGTTTACAGAGGCGCTTGTGTCTACGATAAACCAAAAGCTTTCTAATGTTAGAGAGGTAACTTATGCTTCGCTCAATCTGCCAGGATCAAGTGGCTATGTTCATAGACCATCTGATTCTGTTATTTACAGCAGTATAAGACGGTCACGTTTACCTAGTGATAGCGATAGTGATTATGAGGATATACAAACTGTTGTTAAGGAATATAATGAAAGATATGGTAGATCAGTCAGTAGAACACAGTCATCAAGTAGTGAAAGCGATTTTGAAGATATAGATACTGTTGTTAGGGAATATAGACAAAAATATGGCAATGCAATGGCAAAAGGACGTAGTAGTTCCCCTAAACCTGATCCATTATATAGTACTGTTAAGAAAACAACTAAAAGTCTATCTACTGGTGTAGACATAGTTACAAAACAATCAGACTATTCTCTATTACCTGACGTTAATACTGGCAGTTCTATTGTGTCACCTCTCACCAGAAAAGGAGCTACTAGACGACGACCTAGACGCCCTACAAATGATGGTCTACAGAGTCCAAATCCTCCTCTCCGTAATCCACTTCCTCAACATGATGATTATTATCCTCCGCAAGTACACAGACCTCCACCACTTCCTCCTAAACCAGTCCAAAATCCGCCACAACTTCCCCCTAGACCAGTAGGTCAATTACTACCTCCTCCTATAGATCAACCAGATAAAGGATTTAGTAAGTTTGTATCACCTAGACGGTGTAGAAGAGCAAGCTCTGGAGTCATATGTGGTATGATACAATCAAAACCAAACGATGATACCTATTCACTTCTTCAACGGCCAAAAATTGAACCAGAATATGTGGAGGTTGGTAATGGTATACCCAAGAACAATGTTCCTGTAATAGGTAATAAACATAGTAAAAAATATACATCGACGATGTCAAAAATATCAACAAAATTTGATAAATCTACGGCATTTGGAGCAGCAATGTTACTAACTGGTCAGCAGGCCATTAGCCAACAGACTAGATCAACTACGTTGAGTAGAAAAGATCAGATGAGTAAGGAAGAAAAGATATTCGAAGCAGTTACAATGAGTCTATCAACTATAGGTTCAACGTTGACGTCTGCAGGTATGACGGGTGGTCCAAAACTAATGATTGCAGGAATGGCTATAACGGCTATAACTGGTATAATAGATACGATAAAAGATATATATTACATGTTTTCAGGACAGGAGAGGCCAGTAGATCCTGTTATTAAATTATTTAATAAGTACGCTGGCTTAATGTCCGATAATAATAAAATGGGTGTAAGAAAATGTTTGACACCCGGTGACGACACACTTATTTATATCGCATACAGAAACGATACCAGTTTTAAACAGAATACGGATGCGATGGCTTTGTATTTCTTAGATGTTATCGATTCAGAGATCCTATATCTAAACACATCAAATTTAGTTCTAGAGTATCAACTAAAGGTGGCTTGCCCCATAGGAACATTAAGATCTGTAGATGTGGACATAACTGCGTATACAATATTATATGATACAGCGGATAATATTAAGAAATACAAGTTTATCAGAATGGCAACGCTACTATCCAAACATCCAGTTATTAGATTGACATGTGGTTTAGCAGCAACATTGGTGATTAAACCGTACGAGGTACCCATCAGTGATATGCAACTACTAAAAATGGCGACGCCTGGTGAACCAGAATCCACTAAATCTATACCATCCGATGTCTGTGATAGGTATCCTCTAAAGAAATTCTATCTTTTAGCTGGTGGTTGTCCCTATGATACATCTCAAACTTTTATTGTACATACTACTTGCAGTATTCTACTAAGAACAGCTACACGGGATCAGTTTAGAAACAGATGGGTGTTACAAAATCCATTTAGACAAGAAGGGACATATAAGCAACTGTTTACCTTTAGCAAATACGATTTTAACGACACCATAATCGATCCTAATGGTGTGGTGGGTCATGCTAGCTTTTGTACCAATAGAAGCAGCAACCAATGTTTCTGGTCCGAACCTATGATATTGGAAGATGTATCATCGTGTAGTTCTAGAACTAGAAAAATATACGTAAAACTGGGAATATTTAATGCTGAAGGTTTTAATAGTTTTGTACTAAATTGTCCAACTGGGTCTACACCTACATACATCAAACATAAAAATGCGGACAGTAACAATGTTATCATAGAGCTACCTGTAGGTGATTACGGCACAGCCAAATTGTATTCAGCAACAAAACCATCGAGGATAGCTGTGTTCTGCACACATAACTATGATAAACGATTCAAATCAGATATTATAGTTCTAATGTTTAATAAAAACAGCGGTATTCCATTTTGGAGCATGTACACAGGAAGTGTAACTAGTAAAAATAGAATGTTTGCCACATTGGCTAGAGGAATGCCGTTTAGATCAACGTATTGCGATAACAGACGACGATCAGGTTGTTATTATGCAGGAATACCATTTCATGAAGATAGTGTAGAAACAGATATACATTATGGACCAGAAATAATGTTAAAGGAAACATATGACATAAACAGTATTGACCCACGAGTTATAACAAAGTCAAAGACCCATTTTCCTGCTCCATTGAGTGTAAAATTCATGGTTGACAATTTAGGAAATGGATATGACAACCCTAATTCATTTTGGGAAGATGCTAAAACTAAGAAACGGACATATAGTGCAATGACGATAAAAGTCCTACCATGTACAGTGAGAAATAAAAATATAGACTTTGGATATAACTATGGAGATATTATTTCTAATATGGTTTATCTACAATCTACTAGTCAGGATTATGGAGATGGTACCAAATATACATTTAAATCCGTAACTAGATCAGATCATGAGTGTGAATCTAGCTTAGATCTAACGTCTAAGGAAGTAACTGTGACATGTCCTGCGTTTAGTATACCAAGAAATATATCAACATATGAAGGTCTATGCTTTAGTGTTACTACATCTAAAGATCATTGTGCTACAGGTATTGGTTGGTTAAAATCTAGTGGTTATGGGAAGGAAGATGCTGATAAACCACGTGCTTGTTTTCATCATTGGAATTATTACACACTGTCGTTGGATTATTACTGTTCATACGAAGATATTTGGAGAAGCACCTGGCCTGACTATGATCCATGTAAGTCATATATCCATATAGAGTATAGAGATACATGGATAGAATCTAATGTGTTACAGCAACCTCCTTACACATTCGAATTCATTCATGACAATTCTAACGAATATGTGGATAAAGAAATTAGTAACAAATTAAATGATCTGTACAATGAATACAAGAAGATTATGGAATATAGCGACGGATCATTGCCGGCGTCTATAAACAGATTAGCAAAGGCATTGACTTCAGAGGGTAGAGAAATAGCAAGTGTTAATATAGATGGTAATCTGTTAGATATCGCATATCAAGCAGATAAGGAAAAGATGGCCGACATACAGACAAGAATAAATGATATTATTAGAGATTTGTTTATACACACTCTATCAGACAAAGATATAAAAGACATTATAGAATCCGAAGAAGGTAAGAGATGTTGTATAATAGATGTTAAGAACAATCTTGTTAAAAAGTACTATTCTATTGATAATTATCTATGTGATACTTTAGATGATTATATATACACCTCTGTAGAATATAACAAATCCTATGTGTTAGTAAACGATACTTATATGAGCTATGACTATCTTGAATCATCAGGTGTAGTTGTTCTATCATGTTATGAAATGACTATAATCTCCTTGGATACAAAAGACGCCAAAGATGCTATAGAAGATGTGATAGTAGCAAGTGCGGTAGCCGAAGCATTGAATGACATGTTTAAGGAATTTGATAAAAACGTAAGTGCTATTATAATAAAAGAAGAAGATAATTATCTAAACAGTTCGCCCGATATCTACCATATAATATATATCATAGGTGGCACTATTCTGCTACTGTTAGTCATTATTTTAATATTGGCAATTTATATAGCGCGCAATAAATACAGAACCAGGAAATATGAAATAATGAAATATGACAATATGAGCATTAAATCTGAGCATCATGATAGTCTTGAAACAGTGTCTATGGAAATTATTGATAATCGGTAC
>KJ642615
ATGAATTTTCAGAAATTATCTCTGGCTATATATCTTACGGTGACATGTTCGTGGTGTTATGAAACATGTATGAGAAAAACTGCGTTGTATCATGACATTCAATTGGAGCATGTAGAAGACAATAAAGATAGTGTAGCATCGCTACCGTACAAGTATCTACAAGTAGTCAAACAAAGAGAACGTAGTAGATTGTTGGCTACATTTAATTGGACGGATATAGCTGAGGGTGTTAGAAATGAGTTCATTAAAATATGTGATATCAACGGAACATATCTATATAATTATACTATTGCTGTTAGTATAATTATTGATTCCACGGAAGAACTACCAACAGTTACTCCAATTACAACATATGAACCTTCTATATATAATTATACTATCGATTATAGCACTGTTATTACTACTGAAGAACTACAAGTGACTCCAACATATGCACCTGTAACAACTCCTCTTCCAACATCAGCAGTTCCTTATGATCAACGATCGAATAACAATGTAAGTACTATATCTATTCAGGTACTGAGTAAAATATTGGGAGTCAATGAAACAGAATTAACTAATTATCTTATTATGCATAAAAATGACACTGTTGACAATAACACCATGGTT---GATGATGAGACATCTGACAATAACACATTGCATGGTAATATAGGATTTTTGGAAATAAATAATTGTTATAATGTTTCTGTGTCAGATGCTAGTTTTAGAATAACATTAGTAAACGATACTTCTGAAGAAATTTTGCTAATGCTAACAGGAACTAGTTCATCCGACACCTTCATATCTTCCACCAATATCACTGAATGTTTGAAAACATTAATCAATAATGTGTCGATTAATGATGTACTTATAACACAAAATATGAATGTAACATCTAATTGTGATAAATGCTCAATGAATTTGATGGCATCCGTTATTCCTGCAGTTAATGAATTTAACAATACGTTGATGAAAATTGGTGTAAAAGATGATGAAAACAATACGGTATATAAATATTATAATTGTAAACTAACTACAAATTCTACATGTGATGAGTTAATCAATTTAGATGAAGTAATTAACAACATAACTCTGACAAATATTATACGCAATAGTGTTTCGACAACTAACAGCAGAAAAAGACGAGATCTGAATGGTGAGTTTGAATTTTCCACTTCCAAGGAATTAGATTGTCTTTACGAATCATATGGTGTAAACGATGATATAAGTCATTGTTTTGCATCACCTAGACGTAGACGATCTGATGACAAAAAGGAGTACATGGACATGAAATTATTCGACCACGCGAAAAAAGATTTAGGAATAGACAGTGTTATTCCTAGAGGTACAACCCATTTCCAAGTAGGTGCATCTGGTGCAAGTGGTGGTGTTGTAGGAGATAGTTTCCCATTTCAAAATGTTAAATCGCGTGCCAGTCTATTGGCGGAAAAAATAATGCCTAGAGTACCTATTACTGCTACCGAAGCTGATCTATATGCAACTGTAAATAGACAACCCAAGTTACCAGCAGGTGTTAAAAGTACTCCGTTTACAGAGGCGCTTGTGTCTACGATAAACCAAAAGCTTTCTAATGTTAGAGAGGTAACTTATGCTTCGCTCAATCTGCCAGGATCAAGTGGCTATGTTCATAGACCATCTGATTCTGTTATTTACAGCAGTATAAGACGGTCACGTTTACCTAGTGATAGCGATAGTGATTATGAGGATATACAAACTGTTGTTAAGGAATATAATGAAAGATATGGTAGATCAGTCAGTAGAACACAGTCATCAAGTAGTGAAAGCGATTTTGAAGATATAGATACTGTTGTTAGGGAATATAGACAAAAATATGGCAATGCAATGGCAAAAGGACGTAGTAGTTCCCCTAAACCTGATCCATTATATAGTACTGTTAAGAAAACAACTAAAAGTCTATCTACTGGTGTAGACATAGTTACAAAACAATCAGACTATTCTCTATTACCTGACGTTAATACTGGCAGTTCTATTGTGTCACCTCTCACCAGAAAAGGAGCTACTAGACGACGACCTAGACGCCCTACAAATGATGGTCTACAGAGTCCAAATCCTCCTCTCCGTAATCCACTTCCTCAACATGATGATTATTCTCCTCCACAAGTACACAGACCTCCACCACTTCCTCCTAAACCAGTCCAAAATCCGCCACAACTTCCCCCTAGACCAGTAGGTCAATTACTACCTCCTCCTATAGATCAACCAGATAAAGGATTTAGTAAGTTTGTATCACCTAGACGGTGTAGAAGAGCAAGCTCTGGAGTCATATGTGGTATGATACAATCAAAACCAAACGATGATACCTATTCACTTCTTCAACGGCCAAAAATTGAACCAGAATATGTGGAGGTTGGTAATGGTATACCCAAGAACAATGTTCCTGTAATAGGTAATAAACATAGTAAAAAATATACATCGACGATGTCAAAAATATCAACAAAATTTGATAAATCTACGGCATTTGGAGCAGCAATGTTACTAACTGGTCAGCAGGCCATTAGCCAACAGACTAGATCAACTACGTTGAGTAGAAAAGATCAGATGAGTAAGGAAGAAAAGATATTCGAAGCAGTTACAATGAGTCTATCAACTATAGGTTCAACGTTGACGTCTGCAGGTATGACGGGTGGTCCAAAACTAATGATTGCAGGAATGGCTATAACGGCTATAACTGGTATAATAGATACGATAAAAGATATATATTACATGTTTTCAGGACAGGAGAGGCCAGTAGATCCTGTTATTAAATTATTTAATAAGTACGCTGGCTTAATGTCCGATAATAATAAAATGGGTGTAAGAAAATGTTTGACACCCGGTGACGACACACTTATTTATATCGCATACAGAAACGATACCAGTTTTAAACAGAATACGGATGCGATGGCTTTGTATTTCTTAGATGTTATCGATTCAGAGATCCTATATCTAAACACATCAAATTTAGTTCTAGAGTATCAACTAAAGGTGGCTTGCCCCATAGGAACATTAAGATCTGTAGATGTGGACATAACTGCGTATACAATATTATATGATACAGCGGATAATATTAAGAAATACAAGTTTATCAGAATGGCAACGCTACTATCCAAACATCCAGTTATTAGATTGACATGTGGTTTAGCAGCAACATTGGTGATTAAACCGTACGAGGTACCCATCAGTGATATGCAACTACTAAAAATGGCGACGCCTGGTGAACCAGAATCCACTAAATCTATACCATCCGATGTCTGTGATAGGTATCCTCTAAAGAAATTCTATCTTTTAGCTGGTGGTTGTCCCTATGATACATCTCAAACTTTTATTGTACATACTACTTGCAGTATTCTACTAAGAACAGCTACACGGGATCAGTTTAGAAACAGATGGGTGTTACAAAATCCATTTAGACAAGAAGGGACATATAAGCAACTGTTTACCTTTAGCAAATACGATTTTAACGACACCATAATCGATCCTAATGGTGTGGTGGGTCATGCTAGCTTTTGTACCAATAGAAGCAGCAACCAATGTTTCTGGTCCGAACCTATGATATTGGAAGATGTATCATCGTGTAGTTCTAGAACTAGAAAAATATACGTAAAACTGGGAATATTTAATGCTGAAGGTTTTAATAGTTTTGTACTAAATTGTCCAACTGGGTCTACACCTACATACATCAAACATAAAAATGCGGACAGTAACAATGTTATCATAGAGCTACCTGTAGGTGATTACGGCACAGCCAAATTGTATTCAGCAACAAAACCATCGAGGATAGCTGTGTTCTGCACACATAACTATGATAAACGATTCAAATCAGATATTATAGTTCTAATGTTTAATAAAAACAGCGGTATTCCATTTTGGAGCATGTACACAGGAAGTGTAACTAGTAAAAATAGAATGTTTGCCACATTGGCTAGAGGAATGCCGTTTAGATCAACGTATTGCGATAACAGACGACGATCAGGTTGTTATTATGCAGGAATACCATTTCATGAAGATAGTGTAGAAACAGATATACATTATGGACCAGAAATAATGTTAAAGGAAACATATGACATAAACAGTATTGACCCACGAGTTATAACAAAGTCAAAGACCCATTTTCCTGCTCCATTGAGTGTAAAATTCATGGTTGACAATTTAGGAAATGGATATGACAACCCTAATTCATTTTGGGAAGATGCTAAAACTAAGAAACGGACATATAGTGCAATGACGATAAAAGTCCTACCATGTACAGTGAGAAATAAAAATATAGACTTTGGATATAACTATGGAGATATTATTTCTAATATGGTTTATCTACAATCTACTAGTCAGGATTATGGAGATGGTACCAAATATACATTTAAATCCGTAACTAGATCAGATCATGAGTGTGAATCTAGCTTAGATCTAACGTCTAAGGAAGTAACTGTGACATGTCCTGCGTTTAGTATACCAAGAAATATATCAACATATGAAGGTCTATGCTTTAGTGTTACTACATCTAAAGATCATTGTGCTACAGGTATTGGTTGGTTAAAATCTAGTGGTTATGGGAAGGAAGATGCTGATAAACCACGTGCTTGTTTTCATCATTGGAATTATTACACACTGTCGTTGGATTATTACTGTTCATACGAAGATATTTGGAGAAGCACCTGGCCTGACTATGATCCATGTAAGTCATATATCCATATAGAGTATAGAGATACATGGATAGAATCTAATGTGTTACAGCAACCTCCTTACACATTCGAATTCATTCATGACAATTCTAACGAATATGTGGATAAAGAAATTAGTAACAAATTAAATGATCTGTACAATGAATACAAGAAGATTATGGAATATAGCGACGGATCATTGCCGGCGTCTATAAACAGATTAGCAAAGGCATTGACTTCAGAGGGTAGAGAAATAGCAAGTGTTAATATAGATGGTAATCTGTTAGATATCGCATATCAAGCAGATAAGGAAAAGATGGCCGACATACAGACAAGAATAAATGATATTATTAGAGATTTGTTTATACACACTCTATCAGACAAAGATATAAAAGACATTATAGAATCCGAAGAAGGTAAGAGATGTTGTATAATAGATGTTAAGAACAATCTTGTTAAAAAGTACTATTCTATTGATAATTATCTATGTGATACTTTAGATGATTATATATACACCTCTGTAGAATATAACAAATCCTATGTGTTAGTAAACGATACTTATATGAGCTATGACTATCTTGAATCATCAGGTGTAGTTGTTCTATCATGTTATGAAATGACTATAATCTCCTTGGATACAAAAGACGCCAAAGATGCTATAGAAGATGTGATAGTAGCAAGTGCGGTAGCCGAAGCATTGAATGACATGTTTAAGGAATTTGATAAAAACGTAAGTGCTATTATAATAAAAGAAGAAGATAATTATCTAAACAGTTCGCCCGATATCTACCATATAATATATATCATAGGTGGCACTATTCTGCTACTGTTAGTCATTATTTTAATATTGGCAATTTATATAGCGCGCAATAAATACAGAACCAGGAAATATGAAATAATGAAATATGACAATATGAGCATTAAATCTGAGCATCATGATAGTCTTGAAACAGTGTCTATGGAAATTATTGATAATCGGTAC
>AY741551
ATGAATTTTCAGAAATTATCTCTGGCTATATATCTTACGGTGACATGTTCGTGGTGTTATGAAACATGTATGAGAAAAACTGCGTTGTATCATGACATTCAATTGGAGCATGTAGAAGACAATAAAGATAGTGTAGCATCGCTACCGTACAAGTATCTACAAGTAGTCAAACAAAGAGAACGTAGTAGATTGTTGGCTACATTTAATTGGACGGATATAGCTGAGGGTGTTAGAAATGAGTTCATTAAAATATGTGATATCAACGGAACATATCTATATAATTATACTATTGCTGTTAGTATAATTATTGATTCCACGGAAGAACTACCAACAGTTACTCCAATTACAACATATGAACCTTCTATATATAATTATACTATCGATTATAGCACTGTTATTACTACTGAAGAACTACAAGTGACTCCAACATATGCACCTGTAACAACTCCTCTTCCAACATCAGCAGTTCCTTATGATCAACGATCGAATAACAATGTAAGTACTATATCTATTCAGGTACTGAGTAAAATATTGGGAGTCAATGAAACAGAATTAACTAATTATCTTATTATGCATAAAAATGACACTGTTGACAATAACACCATGGTT---GATGATGAGACATCTGACAATAACACATTGCATGGTAATATAGGATTTTTGGAAATAAATAATTGTTATAATGTTTCTGTGTCAGATGCTAGTTTTAGAATAACATTAGTAAACGATACTTCTGAAGAAATTTTGCTAATGCTAACAGGAACTAGTTCATCCGACACCTTCATATCTTCCACCAATATCACTGAATGTTTGAAAACATTAATCAATAATGTGTCGATTAATGATGTACTTATAACACAAAATATGAATGTAACATCTAATTGTGATAAATGCTCAATGAATTTGATGGCATCCGTTATTCCTGCAGTTAATGAATTTAACAATACGTTGATGAAAATTGGTGTAAAAGATGATGAAAACAATACGGTATATAAATATTATAATTGTAAACTAACTACAAATTCTACATGTGATGAGTTAATCAATTTAGATGAAGTAATTAACAACATAACTCTGACAAATATTATACGCAATAGTGTTTCGACAACTAACAGCAGAAAAAGACGAGATCTGAATGGTGAGTTTGAATTTTCCACTTCCAAGGAATTAGATTGTCTTTACGAATCATATGGTGTAAACGATGATATAAGTCATTGTTTTGCATCACCTAGACGTAGACGATCTGATGACAAAAAGGAGTACATGGACATGAAATTATTCGACCACGCGAAAAAAGATTTAGGAATAGACAGTGTTATTCCTAGAGGTACAACCCATTTCCAAGTAGGTGCATCTGGTGCAAGTGGTGGTGTTGTAGGAGATAGTTTCCCATTTCAAAATGTTAAATCGCGTGCCAGTCTATTGGCGGAAAAAATAATGCCTAGAGTACCTATTACTGCTACCGAAGCTGATCTATATGCAACTGTAAATAGACAACCCAAGTTACCAGCAGGTGTTAAAAGTACTCCGTTTACAGAGGCGCTTGTGTCTACGATAAACCAAAAGCTTTCTAATGTTAGAGAGGTAACTTATGCTTCGCTCAATCTGCCAGGATCAAGTGGCTATGTTCATAGACCATCTGATTCTGTTATTTACAGCAGTATAAGACGGTCACGTTTACCTAGTGATAGCGATAGTGATTATGAGGATATACAAACTGTTGTTAAGGAATATAATGAAAGATATGGTAGATCAGTCAGTAGAACACAGTCATCAAGTAGTGAAAGCGATTTTGAAGATATAGATACTGTTGTTAGGGAATATAGACAAAAATATGGCAATGCAATGGCAAAAGGACGTAGTAGTTCCCCTAAACCTGATCCATTATATAGTACTGTTAAGAAAACAACTAAAAGTCTATCTACTGGTGTAGACATAGTTACAAAACAATCAGACTATTCTCTATTACCTGACGTTAATACTGGCAGTTCTATTGTGTCACCTCTCACCAGAAAAGGAGCTACTAGACGACGACCTAGACGCCCTACAAATGATGGTCTACAGAGTCCAAATCCTCCTCTCCGTAATCCACTTCCTCAACATGATGATTATTATCCTCCACAAGTACACAGACCTCCACCACTTCCTCCTAAACCAGTCCAAAATCCGCCACAACTTCCCCCTAGACCAGTAGGTCAATTACTACCTCCTCCTATAGATCAACCAGATAAAGGATTTAGTAAGTTTGTATCACCTAGACGGTGTAGAAGAGCAAGCTCTGGAGTCATATGTGGTATGATACAATCAAAACCAAACGATGATACCTATTCACTTCTTCAACGGCCAAAAATTGAACCAGAATATGTGGAGGTTGGTAATGGTATACCCAAGAACAATGTTCCTGTAATAGGTAATAAACATAGTAAAAAATATACATCGACGATGTCAAAAATATCAACAAAATTTGATAAATCTACGGCATTTGGAGCAGCAATGTTACTAACTGGTCAGCAGGCCATTAGCCAACAGACTAGATCAACTACGTTGAGTAGAAAAGATCAGATGAGTAAGGAAGAAAAGATATTCGAAGCAGTTACAATGAGTCTATCAACTATAGGTTCAACGTTGACGTCTGCAGGTATGACGGGTGGTCCAAAACTAATGATTGCAGGAATGGCTATAACGGCTATAACTGGTATAATAGATACGATAAAAGATATATATTACATGTTTTCAGGACAGGAGAGGCCAGTAGATCCTGTTATTAAATTATTTAATAAGTACGCTGGCTTAATGTCCGATAATAATAAAATGGGTGTAAGAAAATGTTTGACACCCGGTGACGACACACTTATTTATATCGCATACAGAAACGATACCAGTTTTAAACAGAATACGGATGCGATGGCTTTGTATTTCTTAGATGTTATCGATTCAGAGATCCTATATCTAAACACATCAAATTTAGTTCTAGAGTATCAACTAAAGGTGGCTTGCCCCATAGGAACATTAAGATCTGTAGATGTGGACATAACTGCGTATACAATATTATATGATACAGCGGATAATATTAAGAAATACAAGTTTATCAGAATGGCAACGCTACTATCCAAACATCCAGTTATTAGATTGACATGTGGTTTAGCAGCAACATTGGTGATTAAACCGTACGAGGTACCCATCAGTGATATGCAACTACTAAAAATGGCGACGCCTGGTGAACCAGAATCCACTAAATCTATACCATCCGATGTCTGTGATAGGTATCCTCTAAAGAAATTCTATCTTTTAGCTGGTGGTTGTCCCTATGATACATCTCAAACTTTTATTGTACATACTACTTGCAGTATTCTACTAAGAACAGCTACACGGGATCAGTTTAGAAACAGATGGGTGTTACAAAATCCATTTAGACAAGAAGGGACATATAAGCAACTGTTTACCTTTAGCAAATACGATTTTAACGACACCATAATCGATCCTAATGGTGTGGTGGGTCATGCTAGCTTTTGTACCAATAGAAGCAGCAACCAATGTTTCTGGTCCGAACCTATGATATTGGAAGATGTATCATCGTGTAGTTCTAGAACTAGAAAAATATACGTAAAACTGGGAATATTTAATGCTGAAGGTTTTAATAGTTTTGTACTAAATTGTCCAACTGGGTCTACACCTACATACATCAAACATAAAAATGCGGACAGTAACAATGTTATCATAGAGCTACCTGTAGGTGATTACGGCACAGCCAAATTGTATTCAGCAACAAAACCATCGAGGATAGCTGTGTTCTGCACACATAACTATGATAAACGATTCAAATCAGATATTATAGTTCTAATGTTTAATAAAAACAGCGGTATTCCATTTTGGAGCATGTACACAGGAAGTGTAACTAGTAAAAATAGAATGTTTGCCACATTGGCTAGAGGAATGCCGTTTAGATCAACGTATTGCGATAACAGACGACGATCAGGTTGTTATTATGCAGGAATACCATTTCATGAAGATAGTGTAGAAACAGATATACATTATGGACCAGAAATAATGTTAAAGGAAACATATGACATAAACAGTATTGACCCACGAGTTATAACAAAGTCAAAGACCCATTTTCCTGCTCCATTGAGTGTAAAATTCATGGTTGACAATTTAGGAAATGGATATGACAACCCTAATTCATTTTGGGAAGATGCTAAAACTAAGAAACGGACATATAGTGCAATGACGATAAAAGTCCTACCGTGTACAGTGAGAAATAAAAATATAGACTTTGGATATAACTATGGAGATATTATTTCTAATATGGTTTATCTACAATCTACTAGTCAGGATTATGGAGATGGTACCAAATATACATTTAAATCCGTAACTAGATCAGATCATGAGTGTGAATCTAGCTTAGATCTAACGTCTAAGGAAGTAACTGTGACATGTCCTGCGTTTAGTATACCAAGAAATATATCAACATATGAAGGTCTATGCTTTAGTGTTACTACATCTAAAGATCATTGTGCTACAGGTATTGGTTGGTTAAAATCTAGTGGTTATGGGAAGGAAGATGCTGATAAACCACGTGCTTGTTTTCATCATTGGAATTATTACACACTGTCGTTGGATTATTACTGTTCATACGAAGATATTTGGAGAAGCACCTGGCCTGACTATGATCCATGTAAGTCATATATCCATATAGAGTATAGAGATACATGGATAGAATCTAATGTGTTACAGCAACCTCCTTACACATTCGAATTCATTCATGACAATTCTAACGAATATGTGGATAAAGAAATTAGTAACAAATTAAATGATCTGTACAATGAATACAAGAAGATTATGGAATATAGCGACGGATCATTGCCGGCGTCTATAAACAGATTAGCAAAGGCATTGACTTCAGAGGGTAGAGAAATAGCAAGTGTTAATATAGATGGTAATCTGTTAGATATCGCATATCAAGCAGATAAGGAAAAGATGGCCGACATACAGACAAGAATAAATGATATTATTAGAGATTTGTTTATACACACTCTATCAGACAAAGATATAAAAGACATTATAGAATCCGAAGAAGGTAAGAGATGTTGTATAATAGATGTTAAGAACAATCTTGTTAAAAAGTACTATTCTATTGATAATTATCTATGTGATACTTTAGATGATTATATATACACCTCTGTAGAATATAACAAATCCTATGTGTTAGTAAACGATACTTATATGAGCTATGACTATCTTGAATCATCAGGTGTAGTTGTTCTATCATGTTATGAAATGACTATAATCTCCTTGGATACAAAAGACGCCAAAGATGCTATAGAAGATGTGATAGTAGCAAGTGCGGTAGCCGAAGCATTGAATGACATGTTTAAGGAATTTGATAAAAACGTAAGTGCTATTATAATAAAAGAAGAAGATAATTATCTAAACAGTTCGCCCGATATCTACCATATAATATATATCATAGGTGGCACTATTCTGCTACTGTTAGTCATTATTTTAATATTGGCAATTTATATAGCGCGCAATAAATACAGAACCAGGAAATATGAAATAATGAAATATGACAATATGAGCATTAAATCTGAGCATCATGATAGTCTTGAAACAGTGTCTATGGAAATTATTGATAATCGGTAC
>MN648051
ATGAATTTTCAGAAATTATCTCTGGCTATATATCTTACGGTGACATGTTCGTGGTGTTATGAAACATGTATGAGAAAAACTGCGTTGTATCATGACATTCAATTGGAGCATGTAGAAGACAATAAAGATAGTGTAGCATCGCTACCGTACAAGTATCTACAAGTAGTCAAACAAAGAGAACGTAGTAGATTGTTGGCTACATTTAATTGGACGGATATAGCTGAGGGTGTTAGAAATGAGTTCATTAAAATATGTGATATCAACGGAACATATCTATATAATTATACTATTGCTGTTAGTATAATTATTGATTCCACGGAAGAACTACCAACAGTTACTCCAATTACAACATATGAACCTTCTATATATAATTATACTATCGATTATAGCACTGTTATTACTACTGAAGAACTACAAGTGACTCCAACATATGCACCTGTAACAACTCCTCTTCCAACATCAGCAGTTCCTTATGATCAACGATCGAATAACAATGTAAGTACTATATCTATTCAGGTACTGAGTAAAATATTGGGAGTCAATGAAACAGAATTAACTAATTATCTTATTATGCATAAAAATGACACTGTTGACAATAACACCATGGTT---GATGATGAGACATCTGACAATAACACATTACATGGTAATATAGGATTTTTGGAAATAAATAATTGTTATAATGTTTCTGTGTCAGATGCTAGTTTTAGAATAACATTAGTAAACGATACTTCTGAAGAAATTTTGCTAATGCTAACAGGAACTAGTTCATCCGACACCTTCATATCTTCCACCAATATCACTGAATGTTTGAAAACATTAATCAATAATGTGTCGATTAATGATGTACTTATAACACAAAATATGAATGTAACATCTAATTGTGATAAATGCTCAATGAATTTGATGGCATCCGTTATTCCTGCAGTTAATGAATTTAACAATACGTTGATGAAAATTGGTGTAAAAGATGATGAAAACAATACGGTATATAAATATTATAATTGTAAACTAACTACAAATTCTACATGTGATGAGTTAATCAATTTAGATGAAGTCATTAACAACATAACTCTGACAAATATTATACACAATAGTGTTTCGACAACTAACAGCAGAAAAAGACGAGATCTGAATGATGAGTTTGAATTTTCCACTTCCAAGGAATTAGATTGTCTTTACGAATCATATGGTGTAAACGATGATATAAGTCATTGTTTTGCATCACCTAGACGTAGACGATCTGACGACAAAAAGGAGTACATGGACATGAAATTATTCGACCACGCGAAAAAAGATTTAGGAATAGACAGTGTTATTCCTAGAGGTACAACCCATTTCCAAGTAGGTGCATCTGGTGCAAGTGGTGGTGTTGTAGGAGATAGTTTCCCATTTCAAAATGTTAAATCGCGTGCCAGTCTATTGGCGGAAAAAATAATGCCTAGAGTACCTATTACTGCTACCGAAGCTGATCTATATGCAACTGTAAATAGACAACCCAAGTTACCAGCAGGTGTTAAAAGTACTCCGTTTACAGAGGCGCTTGTGTCTACGATAAACCAAAAGCTTTCTAATGTTAGAGAGGTAACTTATGCTTCGCTCAATCTGCCAGGATCAAGTGGCTATGTTCATAGACCATCTGATTCTGTTATTTATAGCAGTATAAGACGGTCACGTTTACCTAGTGATAGCGATAGTGATTATGAGGATATACAAACTGTTGTTAAGGAATATAATGAAAGATATGGTAGATCAGTCAGTAGAACACAGTCATCAAGTAGTGAAAGCGATTTTGAAGATATAGATACTGTTGTTAGGGAATATAGACAAAAATATGGCAATGCAATGGCAAAAGGACGTAGTAGTTCCCCTAAACCTGATCCATTATATAGTACTGTTAAGAAAACAACTAAAAGTCTATCTACTGGTGTAGACATAGTTACAAAACAATCAGACTATTCTCTATTACCTGACGTTAATACTGGCAGTTCTATTGTGTCACCTCTCACCAGAAAAGGAGCTACTAGACGACGACCTAGACGCCCTACAAATGATGGTCTACAGAGTCCAAATCCTCCTCTCCGTAATCCACTTCCTCAACATGATGATTATTCTCCTCCACAAGTACACAGACCTCCACCACTTCCTCCTAAACCAGTCCAAAATCCGCCACAACTTCCCCCTAGACCAGTAGGTCAATTACTACCTCCTCCTATAGATCAACCAGATAAAGGATTTAGTAAGTTTGTATCACCTAGACGGTGTAGAAGAGCAAGCTCTGGAGTCATATGTGGTATGATACAATCAAAACCAAACGATGATACCTATTCACTTCTTCAACGATCAAAAATTGAACCAGAATATGTGGAGGTTGGTAATGGTATACCCAAGAACAATGTTCCTGTAATAGGTAATAAACATAGTAAAAAATATACATCGACGATGTCAAAAATATCAACAAAATTTGATAAATCTACGGCATTTGGAGCAGCAATGTTACTAACTGGTCAGCAGGCCATTAGCCAACAGACTAGATCAACTACGTTGAGTAGAAAAGATCAGATGAGTAAGGAAGAAAAGATATTCGAAGCAGTTACAATGAGTCTATCAACTATAGGTTCAACGTTGACGTCTGCAGGTATGACGGGTGGTCCAAAACTAATGATTGCAGGAATGGCTATAACGGCTATAACTGGTATAATAGATACGATAAAAGATATATATTACATGTTTTCAGGACAGGAGAGGCCAGTAGATCCTGTTATTAAATTATTTAATAAGTACACTGGCTTAATGTCCGATAATAATAAAATGGGTGTAAGAAAATGTTTGACACCCGGTGACGACACACTTATTTATATCGCATACAGAAACGATACCAGTTTTAAACAGAATACGGATGCGATGGCTTTGTATTTCTTAGATGTTATCGATTCAGAGATCCTATATCTAAACACATCAAATTTAGTTCTAGAGTATCAACTAAAGGTGGCTTGCCCCATAGGAACATTAAGATCTGTAGATGTGGACATAACTGCGTATACAATATTATATGATACAGCGGATAATATTAAGAAATACAAGTTTATCAGAATGGCAACGCTACTATCCAAACATCCAGTTATTAGATTGACATGTGGTTTAGCAGCAACATTGGTGATTAAACCGTACGAGGTACCCATCAGTGATATGCAACTACTAAAAATGGCGACGCCTGGTGAACCAGAATCCACTAAATCTATACCATCCGATGTCTGTGATAGGTATCCTCTAAAGAAATTCTATCTTTTAGCTGGTGGTTGTCCCTATGATACATCTCAAACTTTTATTGTACATACTACTTGCAGTATTCTACTAAGAACAGCTACACGGGATCAGTTTAGAAACAGATGGGTGTTACAAAATCCATTTAGACAAGAAGGGACATATAAGCAACTGTTTACCTTTAGCAAATACGATTTTAACGACACCATAATCGATCCTAATGGTGTGGTGGGTCATGCTAGCTTTTGTACCAATAGAAGCAGCAACCAATGTTTCTGGTCCGAACCTATGATATTGGAAGATGTATCATCGTGTAGTTCTAGAACTAGAAAAATATACGTAAAACTGGGAATATTTAATGCTGAAGGTTTTAATAGTTTTGTACTAAATTGTCCAACTGGGTCTACACCTACATACATCAAACATAAAAATGCGGACAGTAACAATGTTATCATAGAGCTACCTGTAGGTGATTACGGCACAGCCAAATTGTATTCAGCAACAAAACCATCGAGGATAGCTGTGTTCTGCACACATAACTATGATAAACGATTCAAATCAGATATTATAGTTCTAATGTTTAATAAAAACAGCGGTATTCCATTTTGGAGCATGTACACAGGAAGTGTAACTAGTAAAAATAGAATGTTTGCCACATTGGCTAGAGGAATGCCGTTTAGATCAACGTATTGCGATAACAGACGACGATCAGGTTGTTATTATGCAGGAATACCATTTCATGAAGATAGTGTAGAAACAGATATACATTATGGACCAGAAATAATGTTAAAGGAAACATATGACATAAACAGTATTGACCCACGAGTTATAACAAAGTCAAAGACCCATTTTCCTGCTCCATTGAGTGTAAAATTCATGGTTGACAATTTAGGAAATGGATATGACAACCCTAATTCATTTTGGGAAGATGCTAAAACTAAGAAACGGACATATAGTGCAATGACGATAAAAGTCCTACCATGTACAGTGAGAAATAAAAATATAGACTTTGGATATAACTATGGAGATATTATTTCTAATATGGTTTATCTACAATCTACTAGTCAGGATTATGGAGATGGTACCAAATATACATTTAAATCCGTAACTAGATCAGATCATGAGTGTGAATCTAGCTTAGATCTAACGTCTAAGGAAGTAACTGTGACATGTCCTGCGTTTAGTATACCAAGAAATATATCAACATATGAAGGTCTATGCTTTAGTGTTACTACATCTAAAGATCATTGTGCTACAGGTATTGGTTGGTTAAAATCTAGTGGTTATGGGAAGGAAGATGCTGATAAACCACGTGCTTGTTTTCATCATTGGAATTATTACACACTGTCGTTGGATTATTACTGTTCATACGAAGATATTTGGAGAAGCACCTGGCCTGACTATGATCCATGTAAGTCATATATCCATATAGAGTATAGAGATACATGGATAGAATCTAATGTGTTACAGCAACCTCCTTACACATTCGAATTCATTCATGACAATTCTAACGAATATGTGGATAAAGAAATTAGTAACAAATTAAATGATCTGTACAATGAATACAAGAAGATTATGGAATATAGCGACGGATCATTGCCGGCGTCTATAAACAGATTAGCAAAGGCATTGACTTCAGAGGGTAGAGAAATAGCAAGTGTTAATATAGATGGTAATCTGTTAGATATCGCATATCAAGCAGATAAGGAAAAGATGGCCGACATACAGACAAGAATAAATGATATTATTAGAGATTTGTTTATACACACTCTATCAGACAAAGATATAAAAGACATTATAGAATCCGAAGAAGGTAAGAGATGTTGTATAATAGATGTTAAGAACAATCTTGTTAAAAAGTACTATTCTATTGATAATTATCTATGTGATACTTTAGATGATTATATATACACCTCTGTAGAATATAACAAATCCTATGTGTTAGTAAACGATACTTATATGAGCTATGACTATCTTGAATCATCAGGTGTAGTTGTTCTATCATGTTATGAAATGACTATAATCTCCTTGGATACAAAAGACGCCAAAGATGCTATAGAAGATGTGATAGTAGCAAGTGCGGTAGCCGAAGCATTGAATGACATGTTTAAGGAATTTGATAAAAACGTAAGTGCTATTATAATAAAAGAAGAAGATAATTATCTAAACAGTTCGCCCGATATCTACCATATAATATATATCATAGGTGGCACTATTCTGCTACTGTTAGTCATTATTTTAATATTGGCAATTTATATAGCGCGCAATAAATACAGAACCAGGAAATATGAAATAATGAAATATGACAATATGAGCATTAAATCTGAGCATCATGATAGTCTTGAAACAGTGTCTATGGAAATTATTGATAATCGGTAC
>OP331336
ATGAATTTTCAGAAATTATCTCTGGCTATATATCTTACGGTGACATGTTCGTGGTGTTATGAAACATGTATGAGAAAAACTGCGTTGTATCATGACATTCAATTGGAGCATGTAGAAGACAATAAAGATAGTGTAGCATCGCTACCGTACAAGTATCTACAAGTAGTCAAACAAAGAGAACGTAGTAGATTGTTGGCTACATTTAATTGGACGGATATAGCTGAGGGTGTTAGAAATGAGTTCATTAAAATATGTGATATCAACGGAACATATCTATATAATTATACTATTGCTGTTAGTATAATTATTGATTCCACGGAAGAACTACCAACAGTTACTCCAATTACAACATATGAACCTTCTATATATAATTATACTATCGATTATAGCACTGTTATTACTACTGAAGAACTACAAGTGACTCCAACATATGCACCTGTAACAACTCCTCTTCCAACATCAGCAGTTCCTTATGATCAACGATCGAATAACAATGTAAGTACTATATCTATTCAGGTACTGAGTAAAATATTGGGAGTCAATGAAACAGAATTAACTAATTATCTTATTATGCATAAAAATGACACTGTTGACAATAACACCATGGTT---GATGATGAGACATCTGACAATAACACATTACATGGTAATATAGGATTTTTGGAAATAAATAATTGTTATAATGTTTCTGTGTCAGATGCTAGTTTTAGAATAACATTAGTAAACGATACTTCTGAAGAAATTTTGCTAATGCTAACAGGAACTAGTTCATCCGACACCTTCATATCTTCCACCAATATCACTGAATGTTTGAAAACATTAATCAATAATGTGTCGATTAATGATGTACTTATAACACAAAATATGAATGTAACATCTAATTGTGATAAATGCTCAATGAATTTGATGGCATCCGTTATTCCTGCAGTTAATGAATTTAACAATACGTTGATGAAAATTGGTGTAAAAGATGATGAAAACAATACGGTATATAAATATTATAATTGTAAACTAACTACAAATTCTACATGTGATGAGTTAATCAATTTAGATGAAGTCATTAACAACATAACTCTGACAAATATTATACACAATAGTGTTTCGACAACTAACAGCAGAAAAAGACGAGATCTGAATGATGAGTTTGAATTTTCCACTTCCAAGGAATTAGATTGTCTTTACGAATCATATGGTGTAAACGATGATATAAGTCATTGTTTTGCATCACCTAGACGTAGACGATCTGACGACAAAAAGGAGTACATGGACATGAAATTATTCGACCACGCGAAAAAAGATTTAGGAATAGACAGTGTTATTCCTAGAGGTACAACCCATTTCCAAGTAGGTGCATCTGGTGCAAGTGGTGGTGTTGTAGGAGATAGTTTCCCATTTCAAAATGTTAAATCGCGTGCCAGTCTATTGGCGGAAAAAATAATGCCTAGAGTACCTATTACTGCTACCGAAGCTGATCTATATGCAACTGTAAATAGACAACCCAAGTTACCAGCAGGTGTTAAAAGTACTCCGTTTACAGAGGCGCTTGTGTCTACGATAAACCAAAAGCTTTCTAATGTTAGAGAGGTAACTTATGCTTCGCTCAATCTGCCAGGATCAAGTGGCTATGTTCATAGACCATCTGATTCTGTTATTTATAGCAGTATAAGACGGTCACGTTTACCTAGTGATAGCGATAGTGATTATGAGGATATACAAACTGTTGTTAAGGAATATAATGAAAGATATGGTAGATCAGTCAGTAGAACACAGTCATCAAGTAGTGAAAGCGATTTTGAAGATATAGATACTGTTGTTAGGGAATATAGACAAAAATATGGCAATGCAATGGCAAAAGGACGTAGTAGTTCCCCTAAACCTGATCCATTATATAGTACTGTTAAGAAAACAACTAAAAGTCTATCTACTGGTGTAGACATAGTTACAAAACAATCAGACTATTCTCTATTACCTGACGTTAATACTGGCAGTTCTATTGTGTCACCTCTCACCAGAAAAGGAGCTACTAGACGACGACCTAGACGCCCTACAAATGATGGTCTACAGAGTCCAAATCCTCCTCTCCGTAATCCACTTCCTCAACATGATGATTATTCTCCTCCACAAGTACACAGACCTCCACCACTTCCTCCTAAACCAGTCCAAAATCCGCCACAACTTCCCCCTAGACCAGTAGGTCAATTACTACCTCCTCCTATAGATCAACCAGATAAAGGATTTAGTAAGTTTGTATCACCTAGACGGTGTAGAAGAGCAAGCTCTGGAGTCATATGTGGTATGATACAATCAAAACCAAACGATGATACCTATTCACTTCTTCAACGATCAAAAATTGAACCAGAATATGTGGAGGTTGGTAATGGTATACCCAAGAACAATGTTCCTGTAATAGGTAATAAACATAGTAAAAAATATACATCGACGATGTCAAAAATATCAACAAAATTTGATAAATCTACGGCATTTGGAGCAGCAATGTTACTAACTGGTCAGCAGGCCATTAGCCAACAGACTAGATCAACTACGTTGAGTAGAAAAGATCAGATGAGTAAGGAAGAAAAGATATTCGAAGCAGTTACAATGAGTCTATCAACTATAGGTTCAACGTTGACGTCTGCAGGTATGACGGGTGGTCCAAAACTAATGATTGCAGGAATGGCTATAACGGCTATAACTGGTATAATAGATACGATAAAAGATATATATTACATGTTTTCAGGACAGGAGAGGCCAGTAGATCCTGTTATTAAATTATTTAATAAGTACACTGGCTTAATGTCCGATAATAATAAAATGGGTGTAAGAAAATGTTTGACACCCGGTGACGACACACTTATTTATATCGCATACAGAAACGATACCAGTTTTAAACAGAATACGGATGCGATGGCTTTGTATTTCTTAGATGTTATCGATTCAGAGATCCTATATCTAAACACATCAAATTTAGTTCTAGAGTATCAACTAAAGGTGGCTTGCCCCATAGGAACATTAAGATCTGTAGATGTGGACATAACTGCGTATACAATATTATATGATACAGCGGATAATATTAAGAAATACAAGTTTATCAGAATGGCAACGCTACTATCCAAACATCCAGTTATTAGATTGACATGTGGTTTAGCAGCAACATTGGTGATTAAACCGTACGAGGTACCCATCAGTGATATGCAACTACTAAAAATGGCGACGCCTGGTGAACCAGAATCCACTAAATCTATACCATCCGATGTCTGTGATAGGTATCCTCTAAAGAAATTCTATCTTTTAGCTGGTGGTTGTCCCTATGATACATCTCAAACTTTTATTGTACATACTACTTGCAGTATTCTACTAAGAACAGCTACACGGGATCAGTTTAGAAACAGATGGGTGTTACAAAATCCATTTAGACAAGAAGGGACATATAAGCAACTGTTTACCTTTAGCAAATACGATTTTAACGACACCATAATCGATCCTAATGGTGTGGTGGGTCATGCTAGCTTTTGTACCAATAGAAGCAGCAACCAATGTTTCTGGTCCGAACCTATGATATTGGAAGATGTATCATCGTGTAGTTCTAGAACTAGAAAAATATACGTAAAACTGGGAATATTTAATGCTGAAGGTTTTAATAGTTTTGTACTAAATTGTCCAACTGGGTCTACACCTACATACATCAAACATAAAAATGCGGACAGTAACAATGTTATCATAGAGCTACCTGTAGGTGATTACGGCACAGCCAAATTGTATTCAGCAACAAAACCATCGAGGATAGCTGTGTTCTGCACACATAACTATGATAAACGATTCAAATCAGATATTATAGTTCTAATGTTTAATAAAAACAGCGGTATTCCATTTTGGAGCATGTACACAGGAAGTGTAACTAGTAAAAATAGAATGTTTGCCACATTGGCTAGAGGAATGCCGTTTAGATCAACGTATTGCGATAACAGACGACGATCAGGTTGTTATTATGCAGGAATACCATTTCATGAAGATAGTGTAGAAACAGATATACATTATGGACCAGAAATAATGTTAAAGGAAACATATGACATAAACAGTATTGACCCACGAGTTATAACAAAGTCAAAGACCCATTTTCCTGCTCCATTGAGTGTAAAATTCATGGTTGACAATTTAGGAAATGGATATGACAACCCTAATTCATTTTGGGAAGATGCTAAAACTAAGAAACGGACATATAGTGCAATGACGATAAAAGTCCTACCATGTACAGTGAGAAATAAAAATATAGACTTTGGATATAACTATGGAGATATTATTTCTAATATGGTTTATCTACAATCTACTAGTCAGGATTATGGAGATGGTACCAAATATACATTTAAATCCGTAACTAGATCAGATCATGAGTGTGAATCTAGCTTAGATCTAACGTCTAAGGAAGTAACTGTGACATGTCCTGCGTTTAGTATACCAAGAAATATATCAACATATGAAGGTCTATGCTTTAGTGTTACTACATCTAAAGATCATTGTGCTACAGGTATTGGTTGGTTAAAATCTAGTGGTTATGGGAAGGAAGATGCTGATAAACCACGTGCTTGTTTTCATCATTGGAATTATTACACACTGTCGTTGGATTATTACTGTTCATACGAAGATATTTGGAGAAGCACCTGGCCTGACTATGATCCATGTAAGTCATATATCCATATAGAGTATAGAGATACATGGATAGAATCTAATGTGTTACAGCAACCTCCTTACACATTCGAATTCATTCATGACAATTCTAACGAATATGTGGATAAAGAAATTAGTAACAAATTAAATGATCTGTACAATGAATACAAGAAGATTATGGAATATAGCGACGGATCATTGCCGGCGTCTATAAACAGATTAGCAAAGGCATTGACTTCAGAGGGTAGAGAAATAGCAAGTGTTAATATAGATGGTAATCTGTTAGATATCGCATATCAAGCAGATAAGGAAAAGATGGCCGACATACAGACAAGAATAAATGATATTATTAGAGATTTGTTTATACACACTCTATCAGACAAAGATATAAAAGACATTATAGAATCCGAAGAAGGTAAGAGATGTTGTATAATAGATGTTAAGAACAATCTTGTTAAAAAGTACTATTCTATTGATAATTATCTATGTGATACTTTAGATGATTATATATACACCTCTGTAGAATATAACAAATCCTATGTGTTAGTAAACGATACTTATATGAGCTATGACTATCTTGAATCATCAGGTGTAGTTGTTCTATCATGTTATGAAATGACTATAATCTCCTTGGATACAAAAGACGCCAAAGATGCTATAGAAGATGTGATAGTAGCAAGTGCGGTAGCCGAAGCATTGAATGACATGTTTAAGGAATTTGATAAAAACGTAAGTGCTATTATAATAAAAGAAGAAGATAATTATCTAAACAGTTCGCCCGATATCTACCATATAATATATATCATAGGTGGCACTATTCTGCTACTGTTAGTCATTATTTTAATATTGGCAATTTATATAGCGCGCAATAAATACAGAACCAGGAAATATGAAATAATGAAATATGACAATATGAGCATTAAATCTGAGCATCATGATAGTCTTGAAACAGTGTCTATGGAAATTATTAATAATCGGTAC
>OP331335
ATGAATTTTCAGAAATTATCTCTGGCTATATATCTTACGGTGACATGTTCGTGGTGTTATGAAACATGTATGAGAAAAACTGCGTTGTATCATGACATTCAATTGGAGCATGTAGAAGACAATAAAGATAGTGTAGCATCGCTACCGTACAAGTATCTACAAGTAGTCAAACAAAGAGAACGTAGTAGATTGTTGGCTACATTTAATTGGACGGATATAGCTGAGGGTGTTAGAAATGAGTTCATTAAAATATGTGATATCAACGGAACATATCTATATAATTATACTATTGCTGTTAGTATAATTATTGATTCCACGGAAGAACTACCAACAGTTACTCCAATTACAACATATGAACCTTCTATATATAATTATACTATCGATTATAGCACTGTTATTACTACTGAAGAACTACAAGTGACTCCAACATATGCACCTGTAACAACTCCTCTTCCAACATCAGCAGTTCCTTATGATCAACGATCGAATAACAATGTAAGTACTATATCTATTCAGGTACTGAGTAAAATATTGGGAGTCAATGAAACAGAATTAACTAATTATCTTATTATGCATAAAAATGACACTGTTGACAATAACACCATGGTT---GATGATGAGACATCTGACAATAACACATTACATGGTAATATAGGATTTTTGGAAATAAATAATTGTTATAATGTTTCTGTGTCAGATGCTAGTTTTAGAATAACATTAGTAAACGATACTTCTGAAGAAATTTTGCTAATGCTAACAGGAACTAGTTCATCCGACACCTTCATATCTTCCACCAATATCACTGAATGTTTGAAAACATTAATCAATAATGTGTCGATTAATGATGTACTTATAACACAAAATATGAATGTAACATCTAATTGTGATAAATGCTCAATGAATTTGATGGCATCCGTTATTCCTGCAGTTAATGAATTTAACAATACGTTGATGAAAATTGGTGTAAAAGATGATGAAAACAATACGGTATATAAATATTATAATTGTAAACTAACTACAAATTCTACATGTGATGAGTTAATCAATTTAGATGAAGTCATTAACAACATAACTCTGACAAATATTATACACAATAGTGTTTCGACAACTAACAGCAGAAAAAGACGAGATCTGAATGATGAGTTTGAATTTTCCACTTCCAAGGAATTAGATTGTCTTTACGAATCATATGGTGTAAACGATGATATAAGTCATTGTTTTGCATCACCTAGACGTAGACGATCTGACGACAAAAAGGAGTACATGGACATGAAATTATTCGACCACGCGAAAAAAGATTTAGGAATAGACAGTGTTATTCCTAGAGGTACAACCCATTTCCAAGTAGGTGCATCTGGTGCAAGTGGTGGTGTTGTAGGAGATAGTTTCCCATTTCAAAATGTTAAATCGCGTGCCAGTCTATTGGCGGAAAAAATAATGCCTAGAGTACCTATTACTGCTACCGAAGCTGATCTATATGCAACTGTAAATAGACAACCCAAGTTACCAGCAGGTGTTAAAAGTACTCCGTTTACAGAGGCGCTTGTGTCTACGATAAACCAAAAGCTTTCTAATGTTAGAGAGGTAACTTATGCTTCGCTCAATCTGCCAGGATCAAGTGGCTATGTTCATAGACCATCTGATTCTGTTATTTATAGCAGTATAAGACGGTCACGTTTACCTAGTGATAGCGATAGTGATTATGAGGATATACAAACTGTTGTTAAGGAATATAATGAAAGATATGGTAGATCAGTCAGTAGAACACAGTCATCAAGTAGTGAAAGCGATTTTGAAGATATAGATACTGTTGTTAGGGAATATAGACAAAAATATGGCAATGCAATGGCAAAAGGACGTAGTAGTTCCCCTAAACCTGATCCATTATATAGTACTGTTAAGAAAACAACTAAAAGTCTATCTACTGGTGTAGACATAGTTACAAAACAATCAGACTATTCTCTATTACCTGACGTTAATACTGGCAGTTCTATTGTGTCACCTCTCACCAGAAAAGGAGCTACTAGACGACGACCTAGACGCCCTACAAATGATGGTCTACAGAGTCCAAATCCTCCTCTCCGTAATCCACTTCCTCAACATGATGATTATTCTCCTCCACAAGTACACAGACCTCCACCACTTCCTCCTAAACCAGTCCAAAATCCGCCACAACTTCCCCCTAGACCAGTAGGTCAATTACTACCTCCTCCTATAGATCAACCAGATAAAGGATTTAGTAAGTTTGTATCACCTAGACGGTGTAGAAGAGCAAGCTCTGGAGTCATATGTGGTATGATACAATCAAAACCAAACGATGATACCTATTCACTTCTTCAACGATCAAAAATTGAACCAGAATATGTGGAGGTTGGTAATGGTATACCCAAGAACAATGTTCCTGTAATAGGTAATAAACATAGTAAAAAATATACATCGACGATGTCAAAAATATCAACAAAATTTGATAAATCTACGGCATTTGGAGCAGCAATGTTACTAACTGGTCAGCAGGCCATTAGCCAACAGACTAGATCAACTACGTTGAGTAGAAAAGATCAGATGAGTAAGGAAGAAAAGATATTCGAAGCAGTTACAATGAGTCTATCAACTATAGGTTCAACGTTGACGTCTGCAGGTATGACGGGTGGTCCAAAACTAATGATTGCAGGAATGGCTATAACGGCTATAACTGGTATAATAGATACGATAAAAGATATATATTACATGTTTTCAGGACAGGAGAGGCCAGTAGATCCTGTTATTAAATTATTTAATAAGTACACTGGCTTAATGTCCGATAATAATAAAATGGGTGTAAGAAAATGTTTGACACCCGGTGACGACACACTTATTTATATCGCATACAGAAACGATACCAGTTTTAAACAGAATACGGATGCGATGGCTTTGTATTTCTTAGATGTTATCGATTCAGAGATCCTATATCTAAACACATCAAATTTAGTTCTAGAGTATCAACTAAAGGTGGCTTGCCCCATAGGAACATTAAGATCTGTAGATGTGGACATAACTGCGTATACAATATTATATGATACAGCGGATAATATTAAGAAATACAAGTTTATCAGAATGGCAACGCTACTATCCAAACATCCAGTTATTAGATTGACATGTGGTTTAGCAGCAACATTGGTGATTAAACCGTACGAGGTACCCATCAGTGATATGCAACTACTAAAAATGGCGACGCCTGGTGAACCAGAATCCACTAAATCTATACCATCCGATGTCTGTGATAGGTATCCTCTAAAGAAATTCTATCTTTTAGCTGGTGGTTGTCCCTATGATACATCTCAAACTTTTATTGTACATACTACTTGCAGTATTCTACTAAGAACAGCTACACGGGATCAGTTTAGAAACAGATGGGTGTTACAAAATCCATTTAGACAAGAAGGGACATATAAGCAACTGTTTACCTTTAGCAAATACGATTTTAACGACACCATAATCGATCCTAATGGTGTGGTGGGTCATGCTAGCTTTTGTACCAATAGAAGCAGCAACCAATGTTTCTGGTCCGAACCTATGATATTGGAAGATGTATTATCGTGTAGTTCTAGAACTAGAAAAATATACGTAAAACTGGGAATATTTAATGCTGAAGGTTTTAATAGTTTTGTACTAAATTGTCCAACTGGGTCTACACCTACATACATCAAACATAAAAATGCGGACAGTAACAATGTTATCATAGAGCTACCTGTAGGTGATTACGGCACAGCCAAATTGTATTCAGCAACAAAACCATCGAGGATAGCTGTGTTCTGCACACATAACTATGATAAACGATTCAAATCAGATATTATAGTTCTAATGTTTAATAAAAACAGCGGTATTCCATTTTGGAGCATGTACACAGGAAGTGTAACTAGTAAAAATAGAATGTTTGCCACATTGGCTAGAGGAATGCCGTTTAGATCAACGTATTGCGATAACAGACGACGATCAGGTTGTTATTATGCAGGAATACCATTTCATGAAGATAGTGTAGAAACAGATATACATTATGGACCAGAAATAATGTTAAAGGAAACATATGACATAAACAGTATTGACCCACGAGTTATAACAAAGTCAAAGACCCATTTTCCTGCTCCATTGAGTGTAAAATTCATGGTTGACAATTTAGGAAATGGATATGACAACCCTAATTCATTTTGGGAAGATGCTAAAACTAAGAAACGGACATATAGTGCAATGACGATAAAAGTCCTACCATGTACAGTGAGAAATAAAAATATAGACTTTGGATATAACTATGGAGATATTATTTCTAATATGGTTTATCTACAATCTACTAGTCAGGATTATGGAGATGGTACCAAATATACATTTAAATCCGTAACTAGATCAGATCATGAGTGTGAATCTAGCTTAGATCTAACGTCTAAGGAAGTAACTGTGACATGTCCTGCGTTTAGTATACCAAGAAATATATCAACATATGAAGGTCTATGCTTTAGTGTTACTACATCTAAAGATCATTGTGCTACAGGTATTGGTTGGTTAAAATCTAGTGGTTATGGGAAGGAAGATGCTGATAAACCACGTGCTTGTTTTCATCATTGGAATTATTACACACTGTCGTTGGATTATTACTGTTCATACGAAGATATTTGGAGAAGCACCTGGCCTGACTATGATCCATGTAAGTCATATATCCATATAGAGTATAGAGATACATGGATAGAATCTAATGTGTTACAGCAACCTCCTTACACATTCGAATTCATTCATGACAATTCTAACGAATATGTGGATAAAGAAATTAGTAACAAATTAAATGATCTGTACAATGAATACAAGAAGATTATGGAATATAGCGACGGATCATTGCCGGCGTCTATAAACAGATTAGCAAAGGCATTGACTTCAGAGGGTAGAGAAATAGCAAGTGTTAATATAGATGGTAATCTGTTAGATATCGCATATCAAGCAGATAAGGAAAAGATGGCCGACATACAGACAAGAATAAATGATATTATTAGAGATTTGTTTATACACACTCTATCAGACAAAGATATAAAAGACATTATAGAATCCGAAGAAGGTAAGAGATGTTGTATAATAGATGTTAAGAACAATCTTGTTAAAAAGTACTATTCTATTGATAATTATCTATGTGATACTTTAGATGATTATATATACACCTCTGTAGAATATAACAAATCCTATGTGTTAGTAAACGATACTTATATGAGCTATGACTATCTTGAATCATCAGGTGTAGTTGTTCTATCATGTTATGAAATGACTATAATCTCCTTGGATACAAAAGACGCCAAAGATGCTATAGAAGATGTGATAGTAGCAAGTGCGGTAGCCGAAGCATTGAATGACATGTTTAAGGAATTTGATAAAAACGTAAGTGCTATTATAATAAAAGAAGAAGATAATTATCTAAACAGTTCGCCCGATATCTACCATATAATATATATCATAGGTGGCACTATTCTGCTACTGTTAGTCATTATTTTAATATTGGCAATTTATATAGCGCGCAATAAATACAGAACCAGGAAATATGAAATAATGAAATATGACAATATGAGCATTAAATCTGAGCATCATGATAGTCTTGAAACAGTGTCTATGGAAATTATTGATAATCGGTAC
>ON676707
ATGAATTTTCAGAAATTATCTCTGGCTATATATCTTACGGTGACATGTTCGTGGTGTTATGAAACATGTATGAGAAAAACTGCGTTGTATCATGACATTCAATTGGAGCATGTAGAAGACAATAAAGATAGTGTAGCATCGCTACCGTACAAGTATCTACAAGTAGTCAAACAAAGAGAACGTAGTAGATTGTTGGCTACATTTAATTGGACGGATATAGCTGAGGGTGTTAGAAATGAGTTCATTAAAATATGTGATATCAACGGAACATATCTATATAATTATACTATTGCTGTTAGTATAATTATTGATTCCACGGAAGAACTACCAACAGTTACTCCAATTACAACATATGAACCTTCTATATATAATTATACTATCGATTATAGCACTGTTATTACTACTGAAGAACTACAAGTGACTCCAACATATGCACCTGTAACAACTCCTCTTCCAACATCAGCAGTTCCTTATGATCAACGATCGAATAACAATGTAAGTACTATATCTATTCAGGTACTGAGTAAAATATTGGGAGTCAATGAAACAGAATTAACTAATTATCTTATTATGCATAAAAATGACACTGTTGACAATAACACCATGGTT---GATGATGAGACATCTGACAATAACACATTACATGGTAATATAGGATTTTTGGAAATAAATAATTGTTATAATGTTTCTGTGTCAGATGCTAGTTTTAGAATAACATTAGTAAACGATACTTCTGAAGAAATTTTGCTAATGCTAACAGGAACTAGTTCATCCGACACCTTCATATCTTCCACCAATATCACTGAATGTTTGAAAACATTAATCAATAATGTGTCGATTAATGATGTACTTATAACACAAAATATGAATGTAACATCTAATTGTGATAAATGCTCAATGAATTTGATGGCATCCGTTATTCCTGCAGTTAATGAATTTAACAATACGTTGATGAAAATTGGTGTAAAAGATGATGAAAACAATACGGTATATAAATATTATAATTGTAAACTAACTACAAATTCTACATGTGATGAGTTAATCAATTTAGATGAAGTCATTAACAACATAACTCTGACAAATATTATACACAATAGTGTTTCGACAACTAACAGCAGAAAAAGACGAGATCTGAATGATGAGTTTGAATTTTCCACTTCCAAGGAATTAGATTGTCTTTACGAATCATATGGTGTAAACGATGATATAAGTCATTGTTTTGCATCACCTAGACGTAGACGATCTGACGACAAAAAGGAGTACATGGACATGAAATTATTCGACCACGCGAAAAAAGATTTAGGAATAGACAGTGTTATTCCTAGAGGTACAACCCATTTCCAAGTAGGTGCATCTGGTGCAAGTGGTGGTGTTGTAGGAGATAGTTTCCCATTTCAAAATGTTAAATCGCGTGCCAGTCTATTGGCGGAAAAAATAATGCCTAGAGTACCTATTACTGCTACCGAAGCTGATCTATATGCAACTGTAAATAGACAACCCAAGTTACCAGCAGGTGTTAAAAGTACTCCGTTTACAGAGGCGCTTGTGTCTACGATAAACCAAAAGCTTTCTAATGTTAGAGAGGTAACTTATGCTTCGCTCAATCTGCCAGGATCAAGTGGCTATGTTCATAGACCATCTGATTCTGTTATTTATAGCAGTATAAGACGGTCACGTTTACCTAGTGATAGCGATAGTGATTATGAGGATATACAAACTGTTGTTAAGGAATATAATGAAAGATATGGTAGATCAGTCAGTAGAACACAGTCATCAAGTAGTGAAAGCGATTTTGAAGATATAGATACTGTTGTTAGGGAATATAGACAAAAATATGGCAATGCAATGGCAAAAGGACGTAGTAGTTCCCCTAAACCTGATCCATTATATAGTACTGTTAAGAAAACAACTAAAAGTCTATCTACTGGTGTAGACATAGTTACAAAACAATCAGACTATTCTCTATTACCTGACGTTAATACTGGCAGTTCTATTGTGTCACCTCTCACCAGAAAAGGAGCTACTAGACGACGACCTAGACGCCCTACAAATGATGGTCTACAGAGTCCAAATCCTCCTCTCCGTAATCCACTTCCTCAACATGATGATTATTCTCCTCCACAAGTACACAGACCTCCACCACTTCCTCCTAAACCAGTCCAAAATCCGCCACAACTTCCCCCTAGACCAGTAGGTCAATTACTACCTCCTCCTATAGATCAACCAGATAAAGGATTTAGTAAGTTTGTATCACCTAGACGGTGTAGAAGAGCAAGCTCTGGAGTCATATGTGGTATGATACAATCAAAACCAAACGATGATACCTATTCACTTCTTCAACGATCAAAAATTGAACCAGAATATGTGGAGGTTGGTAATGGTATACCCAAGAACAATGTTCCTGTAATAGGTAATAAACATAGTAAAAAATATACATCGACGATGTCAAAAATATCAACAAAATTTGATAAATCTACGGCATTTGGAGCAGCAATGTTACTAACTGGTCAGCAGGCCATTAGCCAACAGACTAGATCAACTACGTTGAGTAGAAAAGATCAGATGAGTAAGGAAGAAAAGATATTCGAAGCAGTTACAATGAGTCTATCAACTATAGGTTCAACGTTGACGTCTGCAGGTATGACGGGTGGTCCAAAACTAATGATTGCAGGAATGGCTATAACGGCTATAACTGGTATAATAGATACGATAAAAGATATATATTACATGTTTTCAGGACAGGAGAGGCCAGTAGATCCTGTTATTAAATTATTTAATAAGTACACTGGCTTAATGTCCGATAATAATAAAATGGGTGTAAGAAAATGTTTGACACCCGGTGACGACACACTTATTTATATCGCATACAGAAACGATACCAGTTTTAAACAGAATACGGATGCGATGGCTTTGTATTTCTTAGATGTTATCGATTCAGAGATCCTATATCTAAACACATCAAATTTAGTTCTAGAGTATCAACTAAAGGTGGCTTGCCCCATAGGAACATTAAGATCTGTAGATGTGGACATAACTGCGTATACAATATTATATGATACAGCGGATAATATTAAGAAATACAAGTTTATCAGAATGGCAACGCTACTATCCAAACATCCAGTTATTAGATTGACATGTGGTTTAGCAGCAACATTGGTGATTAAACCGTACGAGGTACCCATCAGTGATATGCAACTACTAAAAATGGCGACGCCTGGTGAACCAGAATCCACTAAATCTATACCATCCGATGTCTGTGATAGGTATCCTCTAAAGAAATTCTATCTTTTAGCTGGTGGTTGTCCCTATGATACATCTCAAACTTTTATTGTACATACTACTTGCAGTATTCTACTAAGAACAGCTACACGGGATCAGTTTAGAAACAGATGGGTGTTACAAAATCCATTTAGACAAGAAGGGACATATAAGCAACTGTTTACCTTTAGCAAATACGATTTTAACGACACCATAATCGATCCTAATGGTGTGGTGGGTCATGCTAGCTTTTGTACCAATAGAAGCAGCAACCAATGTTTCTGGTCCGAACCTATGATATTGGAAGATGTATCATCGTGTAGTTCTAGAACTAGAAAAATATACGTAAAACTGGGAATATTTAATGCTGAAGGTTTTAATAGTTTTGTACTAAATTGTCCAACTGGGTCTACACCTACATACATCAAACATAAAAATGCGGACAGTAACAATGTTATCATAGAGCTACCTGTAGGTGATTACGGCACAGCCAAATTGTATTCAGCAACAAAACCATCGAGGATAGCTGTGTTCTGCACACATAACTATGATAAACGATTCAAATCAGATATTATAGTTCTAATGTTTAATAAAAACAGCGGTATTCCATTTTGGAGCATGTACACAGGAAGTGTAACTAGTAAAAATAGAATGTTTGCCACATTGGCTAGAGGAATGCCGTTTAGATCAACGTATTGCGATAACAGACGACGATCAGGTTGTTATTATGCAGGAATACCATTTCATGAAGATAGTGTAGAAACAGATATACATTATGGACCAGAAATAATGTTAAAGGAAACATATGACATAAACAGTATTGACCCACGAGTTATAACAAAGTCAAAGACCCATTTTCCTGCTCCATTGAGTGTAAAATTCATGGTTGACAATTTAGGAAATGGATATGACAACCCTAATTCATTTTGGGAAGATGCTAAAACTAAGAAACGGACATATAGTGCAATGACGATAAAAGTCCTACCATGTACAGTGAGAAATAAAAATATAGACTTTGGATATAACTATGGAGATATTATTTCTAATATGGTTTATCTACAATCTACTAGTCAGGATTATGGAGATGGTACCAAATATACATTTAAATCCGTAACTAGATCAGATCATGAGTGTGAATCTAGCTTAGATCTAACGTCTAAGGAAGTAACTGTGACATGTCCTGCGTTTAGTATACCAAGAAATATATCAACATATGAAGGTCTATGCTTTAGTGTTACTACATCTAAAGATCATTGTGCTACAGGTATTGGTTGGTTAAAATCTAGTGGTTATGGGAAGGAAGATGCTGATAAACCACGTGCTTGTTTTCATCATTGGAATTATTACACACTGTCGTTGGATTATTACTGTTCATACGAAGATATTTGGAGAAGCACCTGGCCTGACTATGATCCATGTAAGTCATATATCCATATAGAGTATAGAGATACATGGATAGAATCTAATGTGTTACAGCAACCTCCTTACACATTTGAATTCATTCATGACAATTCTAACGAATATGTGGATAAAGAAATTAGTAACAAATTAAATGATCTGTACAATGAATACAAGAAGATTATGGAATATAGCGACGGATCATTGCCGGCGTCTATAAACAGATTAGCAAAGGCATTGACTTCAGAGGGTAGAGAAATAGCAAGTGTTAATATAGATGGTAATCTGTTAGATATCGCATATCAAGCAGATAAGGAAAAGATGGCCGACATACAGACAAGAATAAATGATATTATTAGAGATTTGTTTATACACACTCTATCAGACAAAGATATAAAAGACATTATAGAATCCGAAGAAGGTAAGAGATGTTGTATAATAGATGTTAAGAACAATCTTGTTAAAAAGTACTATTCTATTGATAATTATCTATGTGATACTTTAGATGATTATATATACACCTCTGTAGAATATAACAAATCCTATGTGTTAGTAAACGATACTTATATGAGCTATGACTATCTTGAATCATCAGGTGTAGTTGTTCTATCATGTTATGAAATGACTATAATCTCCTTGGATACAAAAGACGCCAAAGATGCTATAGAAGATGTGATAGTAGCAAGTGCGGTAGCCGAAGCATTGAATGACATGTTTAAGGAATTTGATAAAAACGTAAGTGCTATTATAATAAAAGAAGAAGATAATTATCTAAACAGTTCGCCCGATATCTACCATATAATATATATCATAGGTGGCACTATTCTGCTACTGTTAGTCATTATTTTAATATTGGCAATTTATATAGCGCGCAATAAATACAGAACCAGGAAATATGAAATAATGAAATATGACAATATGAGCATTAAATCTGAGCATCATGATAGTCTTGAAACAGTGTCTATGGAAATTATTGATAATCGGTAC
>MT903337
ATGAATTTTCAGAAATTATCTCTGGCTATATATCTTACGGTGACATGTTCGTGGTGTTATGAAACATGTATGAGAAAAACTGCGTTGTATCATGACATTCAATTGGAGCATGTAGAAGACAATAAAGATAGTGTAGCATCGCTACCGTACAAGTATCTACAAGTAGTCAAACAAAGAGAACGTAGTAGATTGTTGGCTACATTTAATTGGACGGATATAGCCGAGGGTGTTAGAAATGAGTTCATTAAAATATGTGATATCAACGGAACATATCTATATAATTATACTATTGCTGTTAGTATAATTATTGATTCCACGGAAGAACTACCAACAGTTACTCCAATTACAACATATGAACCTTCTATATATAATTATACTATCGATTATAGCACTGTTATTACTACTGAAGAACTACAAGTGACTCCAACATATGCACCTGTAACAACTCCTCTTCCAACATCAGCAGTTCCTTATGATCAACGATCGAATAACAATGTAAGTACTATATCTATTCAGGTACTGAGTAAAATATTGGGAGTCAATGAAACAGAATTAACTAATTATCTTATTATGCATAAAAATGACACTGTTGACAATAACACCATGGTT---GATGATGAGACATCTGACAATAACACATTACATGGTAATATAGGATTTTTGGAAATAAATAATTGTTATAATGTTTCTGTGTCAGATGCTAGTTTTAGAATAACATTAGTAAACGATACTTCTGAAGAAATTTTGCTAATGCTAACAGGAACTAGTTCATCCGACACCTTCATATCTTCCACCAATATCACTGAATGTTTGAAAACATTAATCAATAATGTGTCGATTAATGATGTACTTATAACACAAAATATGAATGTAACATCTAATTGTGATAAATGCTCAATGAATTTGATGGCATCCGTTATTCCTGCAGTTAATGAATTTAACAATACGTTGATGAAAATTGGTGTAAAAGATGATGAAAACAATACGGTATATAAATATTATAATTGTAAACTAACTACAAATTCTACATGTGATGAGTTAATCAATTTAGATGAAGTCATTAACAACATAACTCTGACAAATATTATACACAATAGTGTTTCGACAACTAACAGCAGAAAAAGACGAGATCTGAATGATGAGTTTGAATTTTCCACTTCCAAGGAATTAGATTGTCTTTACGAATCATATGGTGTAAACGATGATATAAGTCATTGTTTTGCATCACCTAGACGTAGACGATCTGACGACAAAAAGGAGTACATGGACATGAAATTATTCGACCACGCGAAAAAAGATTTAGGAATAGACAGTGTTATTCCTAGAGGTACAACCCATTTCCAAGTAGGTGCATCTGGTGCAAGTGGTGGTGTTGTAGGAGATAGTTTCCCATTTCAAAATGTTAAATCGCGTGCCAGTCTATTGGCGGAAAAAATAATGCCTAGAGTACCTATTACTGCTACCGAAGCTGATCTATATGCAACTGTAAATAGACAACCCAAGTTACCAGCAGGTGTTAAAAGTACTCCGTTTACAGAGGCGCTTGTGTCTACGATAAACCAAAAGCTTTCTAATGTTAGAGAGGTAACTTATGCTTCGCTCAATCTGCCAGGATCAAGTGGCTATGTTCATAGACCATCTGATTCTGTTATTTATAGCAGTATAAGACGGTCACGTTTACCTAGTGATAGCGATAGTGATTATGAGGATATACAAACTGTTGTTAAGGAATATAATGAAAGATATGGTAGATCAGTCAGTAGAACACAGTCATCAAGTAGTGAAAGCGATTTTGAAGATATAGATACTGTTGTTAGGGAATATAGACAAAAATATGGCAATGCAATGGCAAAAGGACGTAGTAGTTCCCCTAAACCTGATCCATTATATAGTACTGTTAAGAAAACAACTAAAAGTCTATCTACTGGTGTAGACATAGTTACAAAACAATCAGACTATTCTCTATTACCTGACGTTAATACTGGCAGTTCTATTGTGTCACCTCTCACCAGAAAAGGAGCTACTAGACGACGACCTAGACGCCCTACAAATGATGGTCTACAGAGTCCAAATCCTCCTCTCCGTAATCCACTTCCTCAACATGATGATTATTCTCCTCCACAAGTACACAGACCTCCACCACTTCCTCCTAAACCAGTCCAAAATCCGCCACAACTTCCCCCTAGACCAGTAGGTCAATTACTACCTCCTCCTATAGATCAACCAGATAAAGGATTTAGTAAGTTTGTATCACCTAGACGGTGTAGAAGAGCAAGCTCTGGAGTCATATGTGGTATGATACAATCAAAACCAAACGATGATACCTATTCACTTCTTCAACGATCAAAAATTGAACCAGAATATGTGGAGGTTGGTAATGGTATACCCAAGAACAATGTTCCTGTAATAGGTAATAAACATAGTAAAAAATATACATCGACGATGTCAAAAATATCAACAAAATTTGATAAATCTACGGCATTTGGAGCAGCAATGTTACTAACTGGTCAGCAGGCCATTAGCCAACAGACTAGATCAACTACGTTGAGTAGAAAAGATCAGATGAGTAAGGAAGAAAAGATATTCGAAGCAGTTACAATGAGTCTATCAACTATAGGTTCAACGTTGACGTCTGCAGGTATGACGGGTGGTCCAAAACTAATGATTGCAGGAATGGCTATAACGGCTATAACTGGTATAATAGATACGATAAAAGATATATATTACATGTTTTCAGGACAGGAGAGGCCAGTAGATCCTGTTATTAAATTATTTAATAAGTACACTGGCTTAATGTCCGATAATAATAAAATGGGTGTAAGAAAATGTTTGACACCCGGTGACGACACACTTATTTATATCGCATACAGAAACGATACCAGTTTTAAACAGAATACGGATGCGATGGCTTTGTATTTCTTAGATGTTATCGATTCAGAGATCCTATATCTAAACACATCAAATTTAGTTCTAGAGTATCAACTAAAGGTGGCTTGCCCCATAGGAACATTAAGATCTGTAGATGTGGACATAACTGCGTATACAATATTATATGATACAGCGGATAATATTAAGAAATACAAGTTTATCAGAATGGCAACGCTACTATCCAAACATCCAGTTATTAGATTGACATGTGGTTTAGCAGCAACATTGGTGATTAAACCGTACGAGGTACCCATCAGTGATATGCAACTACTAAAAATGGCGACGCCTGGTGAACCAGAATCCACTAAATCTATACCATCCGATGTCTGTGATAGGTATCCTCTAAAGAAATTCTATCTTTTAGCTGGTGGTTGTCCCTATGATACATCTCAAACTTTTATTGTACATACTACTTGCAGTATTCTACTAAGAACAGCTACACGGGATCAGTTTAGAAACAGATGGGTGTTACAAAATCCATTTAGACAAGAAGGGACATATAAGCAACTGTTTACCTTTAGCAAATACGATTTTAACGACACCATAATCGATCCTAATGGTGTGGTGGGTCATGCTAGCTTTTGTACCAATAGAAGCAGCAACCAATGTTTCTGGTCCGAACCTATGATATTGGAAGATGTATCATCGTGTAGTTCTAGAACTAGAAAAATATACGTAAAACTGGGAATATTTAATGCTGAAGGTTTTAATAGTTTTGTACTAAATTGTCCAACTGGGTCTACACCTACATACATCAAACATAAAAATGCGGACAGTAACAATGTTATCATAGAGCTACCTGTAGGTGATTACGGCACAGCCAAATTGTATTCAGCAACAAAACCATCGAGGATAGCTGTGTTCTGCACACATAACTATGATAAACGATTCAAATCAGATATTATAGTTCTAATGTTTAATAAAAACAGCGGTATTCCATTTTGGAGCATGTACACAGGAAGTGTAACTAGTAAAAATAGAATGTTTGCCACATTGGCTAGAGGAATGCCGTTTAGATCAACGTATTGCGATAACAGACGACGATCAGGTTGTTATTATGCAGGAATACCATTTCATGAAGATAGTGTAGAAACAGATATACATTATGGACCAGAAATAATGTTAAAGGAAACATATGACATAAACAGTATTGACCCACGAGTTATAACAAAGTCAAAGACCCATTTTCCTGCTCCATTGAGTGTAAAATTCATGGTTGACAATTTAGGAAATGGATATGACAACCCTAATTCATTTTGGGAAGATGCTAAAACTAAGAAACGGACATATAGTGCAATGACGATAAAAGTCCTACCATGTACAGTGAGAAATAAAAATATAGACTTTGGATATAACTATGGAGATATTATTTCTAATATGGTTTATCTACAATCTACTAGTCAGGATTATGGAGATGGTACCAAATATACATTTAAATCCGTAACTAGATCAGATCATGAGTGTGAATCTAGCTTAGATCTAACGTCTAAGGAAGTAACTGTGACATGTCCTGCGTTTAGTATACCAAGAAATATATCAACATATGAAGGTCTATGCTTTAGTGTTACTACATCTAAAGATCATTGTGCTACAGGTATTGGTTGGTTAAAATCTAGTGGTTATGGGAAGGAAGATGCTGATAAACCACGTGCTTGTTTTCATCATTGGAATTATTACACACTGTCGTTGGATTATTACTGTTCATACGAAGATATTTGGAGAAGCACCTGGCCTGACTATGATCCATGTAAGTCATATATCCATATAGAGTATAGAGATACATGGATAGAATCTAATGTGTTACAGCAACCTCCTTACACATTCGAATTCATTCATGACAATTCTAACGAATATGTGGATAAAGAAATTAGTAACAAATTAAATGATCTGTACAATGAATACAAGAAGATTATGGAATATAGCGACGGATCATTGCCGGCGTCTATAAACAGATTAGCAAAGGCATTGACTTCAGAGGGTAGAGAAATAGCAAGTGTTAATATAGATGGTAATCTGTTAGATATCGCATATCAAGCAGATAAGGAAAAGATGGCCGACATACAGACAAGAATAAATGATATTATTAGAGATTTGTTTATACACACTCTATCAGACAAAGATATAAAAGACATTATAGAATCCGAAGAAGGTAAGAGATGTTGTATAATAGATGTTAAGAACAATCTTGTTAAAAAGTACTATTCTATTGATAATTATCTATGTGATACTTTAGATGATTATATATACACCTCTGTAGAATATAACAAATCCTATGTGTTAGTAAACGATACTTATATGAGCTATGACTATCTTGAATCATCAGGTGTAGTTGTTCTATCATGTTATGAAATGACTATAATCTCCTTGGATACAAAAGACGCCAAAGATGCTATAGAAGATGTGATAGTAGCAAGTGCGGTAGCCGAAGCATTGAATGACATGTTTAAGGAATTTGATAAAAACGTAAGTGCTATTATAATAAAAGAAGAAGATAATTATCTAAACAGTTCGCCCGATATCTACCATATAATATATATCATAGGTGGCACTATTCTGCTACTGTTAGTCATTATTTTAATATTGGCAATTTATATAGCGCGCAATAAATACAGAACCAGGAAATATGAAATAATGAAATATGACAATATGAGCATTAAATCTGAGCATCATGATAGTCTTGAAACAGTGTCTATGGAAATTATTGATAATCGGTAC
>ON676708
ATGAATTTTCAGAAATTATCTCTGGCTATATATCTTACGGTGACATGTTCGTGGTGTTATGAAACATGTATGAGAAAAACTGCGTTGTATCATGACATTCAATTGGAGCATGTAGAAGACAATAAAGATAGTGTAGCATCGCTACCGTACAAGTATCTACAAGTAGTCAAACAAAGAGAACGTAGTAGATTGTTGGCTACATTTAATTGGACGGATATAGCTGAGGGTGTTAGAAATGAGTTCATTAAAATATGTGATATCAACGGAACATATCTATATAATTATACTATTGCTGTTAGTATAATTATTGATTCCACGGAAGAACTACCAACAGTTACTCCAATTACAACATATGAACCTTCTATATATAATTATACTATCGATTATAGCACTGTTATTACTACTGAAGAACTACAAGTGACTCCAACATATGCACCTGTAACAACTCCTCTTCCAACATCAGCAGTTCCTTATGATCAACGATCGAATAACAATGTAAGTACTATATCTATTCAGGTACTGAGTAAAATATTGGGAGTCAATGAAACAGAATTAACTAATTATCTTATTATGCATAAAAATGACACTGTTGACAATAACACCATGGTT---GATGATGAGACATCTAACAATAACACATTACATGGTAATATAGGATTTTTGGAAATAAATAATTGTTATAATGTTTCTGTGTCAGATGCTAGTTTTAGAATAACATTAGTAAACGATACTTCTGAAGAAATTTTGCTAATGCTAACAGGAACTAGTTCATCCGACACCTTCATATCTTCCACCAATATCACTGAATGTTTGAAAACATTAATCAATAATGTGTCGATTAATGATGTACTTATAACACAAAATATGAATGTAACATCTAATTGTGATAAATGCTCAATGAATTTGATGGCATCCGTTATTCCTGCAGTTAATGAATTTAACAATACGTTGATGAAAATTGGTGTAAAAGATGATGAAAACAATACGGTATATAAATATTATAATTGTAAACTAACTACAAATTCTACATGTGATGAGTTAATCAATTTAGATGAAGTCATTAACAACATAACTCTGACAAATATTATACACAATAGTGTTTCGACAACTAACAGCAGAAAAAGACGAGATCTGAATGATGAGTTTGAATTTTCCACTTCCAAGGAATTAGATTGTCTTTACGAATCATATGGTGTAAACGATGATATAAGTCATTGTTTTGCATCACCTAGACGTAGACGATCTGACGACAAAAAGGAGTACATGGACATGAAATTATTCGACCACGCGAAAAAAGATTTAGGAATAGACAGTGTTATTCCTAGAGGTACAACCCATTTCCAAGTAGGTGCATCTGGTGCAAGTGGTGGTGTTGTAGGAGATAGTTTCCCATTTCAAAATGTTAAATCGCGTGCCAGTCTATTGGCGGAAAAAATAATGCCTAGAGTACCTATTACTGCTACCGAAGCTGATCTATATGCAACTGTAAATAGACAACCCAAGTTACCAGCAGGTGTTAAAAGTACTCCGTTTACAGAGGCGCTTGTGTCTACGATAAACCAAAAGCTTTCTAATGTTAGAGAGGTAACTTATGCTTCGCTCAATCTGCCAGGATCAAGTGGCTATGTTCATAGACCATCTGATTCTGTTATTTATAGCAGTATAAGACGGTCACGTTTACCTAGTGATAGCGATAGTGATTATGAGGATATACAAACTGTTGTTAAGGAATATAATGAAAGATATGGTAGATCAGTCAGTAGAACACAGTCATCAAGTAGTGAAAGCGATTTTGAAGATATAGATACTGTTGTTAGGGAATATAGACAAAAATATGGCAATGCAATGGCAAAAGGACGTAGTAGTTCCCCTAAACCTGATCCATTATATAGTACTGTTAAGAAAACAACTAAAAGTCTATCTACTGGTGTAGACATAGTTACAAAACAATCAGACTATTCTCTATTACCTGACGTTAATACTGGCAGTTCTATTGTGTCACCTCTCACCAGAAAAGGAGCTACTAGACGACGACCTAGACGCCCTACAAATGATGGTCTACAGAGTCCAAATCCTCCTCTCCGTAATCCACTTCCTCAACATGATGATTATTCTCCTCCACAAGTACACAGACCTCCACCACTTCCTCCTAAACCAGTCCAAAATCCGCCACAACTTCCCCCTAGACCAGTAGGTCAATTACTACCTCCTCCTATAGATCAACCAGATAAAGGATTTAGTAAGTTTGTATCACCTAGACGGTGTAGAAGAGCAAGCTCTGGAGTCATATGTGGTATGATACAATCAAAACCAAACGATGATACCTATTCACTTCTTCAACGATCAAAAATTGAACCAGAATATGTGGAGGTTGGTAATGGTATACCCAAGAACAATGTTCCTGTAATAGGTAATAAACATAGTAAAAAATATACATCGACGATGTCAAAAATATCAACAAAATTTGATAAATCTACGGCATTTGGAGCAGCAATGTTACTAACTGGTCAGCAGGCCATTAGCCAACAGACTAGATCAACTACGTTGAGTAGAAAAGATCAGATGAGTAAGGAAGAAAAGATATTCGAAGCAGTTACAATGAGTCTATCAACTATAGGTTCAACGTTGACGTCTGCAGGTATGACGGGTGGTCCAAAACTAATGATTGCAGGAATGGCTATAACGGCTATAACTGGTATAATAGATACGATAAAAGATATATATTACATGTTTTCAGGACAGGAGAGGCCAGTAGATCCTGTTATTAAATTATTTAATAAGTACACTGGCTTAATGTCCGATAATAATAAAATGGGTGTAAGAAAATGTTTGACACCCGGTGACGACACACTTATTTATATCGCATACAGAAACGATACCAGTTTTAAACAGAATACGGATGCGATGGCTTTGTATTTCTTAGATGTTATCGATTCAGAGATCCTATATCTAAACACATCAAATTTAGTTCTAGAGTATCAACTAAAGGTGGCTTGCCCCATAGGAACATTAAGATCTGTAGATGTGGACATAACTGCGTATACAATATTATATGATACAGCGGATAATATTAAGAAATACAAGTTTATCAGAATGGCAACGCTACTATCCAAACATCCAGTTATTAGATTGACATGTGGTTTAGCAGCAACATTGGTGATTAAACCGTACGAGGTACCCATCAGTGATATGCAACTACTAAAAATGGCGACGCCTGGTGAACCAGAATCCACTAAATCTATACCATCCGATGTCTGTGATAGGTATCCTCTAAAGAAATTCTATCTTTTAGCTGGTGGTTGTCCCTATGATACATCTCAAACTTTTATTGTACATACTACTTGCAGTATTCTACTAAGAACAGCTACACGGGATCAGTTTAGAAACAGATGGGTGTTACAAAATCCATTTAGACAAGAAGGGACATATAAGCAACTGTTTACCTTTAGCAAATACGATTTTAACGACACCATAATCGATCCTAATGGTGTGGTGGGTCATGCTAGCTTTTGTACCAATAGAAGCAGCAACCAATGTTTCTGGTCCGAACCTATGATATTGGAAGATGTATCATCGTGTAGTTCTAGAACTAGAAAAATATACGTAAAACTGGGAATATTTAATGCTGAAGGTTTTAATAGTTTTGTACTAAATTGTCCAACTGGGTCTACACCTACATACATCAAACATAAAAATGCGGACAGTAACAATGTTATCATAGAGCTACCTGTAGGTGATTACGGCACAGCCAAATTGTATTCAGCAACAAAACCATCGAGGATAGCTGTGTTCTGCACACATAACTATGATAAACGATTCAAATCAGATATTATAGTTCTAATGTTTAATAAAAACAGCGGTATTCCATTTTGGAGCATGTACACAGGAAGTGTAACTAGTAAAAATAGAATGTTTGCCACATTGGCTAGAGGAATGCCGTTTAGATCAACGTATTGCGATAACAGACGACGATCAGGTTGTTATTATGCAGGAATACCATTTCATGAAGATAGTGTAGAAACAGATATACATTATGGACCAGAAATAATGTTAAAGGAAACATATGACATAAACAGTATTGACCCACGAGTTATAACAAAGTCAAAGACCCATTTTCCTGCTCCATTGAGTGTAAAATTCATGGTTGACAATTTAGGAAATGGATATGACAACCCTAATTCATTTTGGGAAGATGCTAAAACTAAGAAACGGACATATAGTGCAATGACGATAAAAGTCCTACCATGTACAGTGAGAAATAAAAATATAGACTTTGGATATAACTATGGAGATATTATTTCTAATATGGTTTATCTACAATCTACTAGTCAGGATTATGGAGATGGTACCAAATATACATTTAAATCCGTAACTAGATCAGATCATGAGTGTGAATCTAGCTTAGATCTAACGTCTAAGGAAGTAACTGTGACATGTCCTGCGTTTAGTATACCAAGAAATATATCAACATATGAAGGTCTATGCTTTAGTGTTACTACATCTAAAGATCATTGTGCTACAGGTATTGGTTGGTTAAAATCTAGTGGTTATGGGAAGGAAGATGCTGATAAACCACGTGCTTGTTTTCATCATTGGAATTATTACACACTGTCGTTGGATTATTACTGTTCATACGAAGATATTTGGAGAAGCACCTGGCCTGACTATGATCCATGTAAGTCATATATCCATATAGAGTATAGAGATACATGGATAGAATCTAATGTGTTACAGCAACCTCCTTACACATTCGAATTCATTCATGACAATTCTAACGAATATGTGGATAAAGAAATTAGTAACAAATTAAATGATCTGTACAATGAATACAAGAAGATTATGGAATATAGCGACGGATCATTGCCGGCGTCTATAAACAGATTAGCAAAGGCATTGACTTCAGAGGGTAGAGAAATAGCAAGTGTTAATATAGATGGTAATCTGTTAGATATCGCATATCAAGCAGATAAGGAAAAGATGGCCGACATACAGACAAGAATAAATGATATTATTAGAGATTTGTTTATACACACTCTATCAGACAAAGATATAAAAGACATTATAGAATCCGAAGAAGGTAAGAGATGTTGTATAATAGATGTTAAGAACAATCTTGTTAAAAAGTACTATTCTATTGATAATTATCTATGTGATACTTTAGATGATTATATATACACCTCTGTAGAATATAACAAATCCTATGTGTTAGTAAACGATACTTATATAAGCTATGACTATCTTGAATCATCAGGTGTAGTTGTTCTATCATGTTATGAAATGACTATAATCTCCTTGGATACAAAAGACGCCAAAGATGCTATAGAAGATGTGATAGTAGCAAGTGCGGTAGCCGAAGCATTGAATGACATGTTTAAGGAATTTGATAAAAACGTAAGTGCTATTATAATAAAAGAAGAAGATAATTATCTAAACAGTTCGCCCGATATCTACCATATAATATATATCATAGGTGGCACTATTCTGCTACTGTTAGTCATTATTTTAATATTGGCAATTTATATAGCGCGCAATAAATACAGAACCAGGAAATATGAAATAATGAAATATGACAATATGAGCATTAAATCTGAGCATCATGATAGTCTTGAAACAGTGTCTATGGAAATTATTGATAATCGGTAC
>OP341487
ATGAATTTTCAGAAATTATCTCTGGCTATATATCTTACGGTGACATGTTCGTGGTGTTATGAAACATGTATGAGAAAAACTGCGTTGTATCATGACATTCAATTGGAGCATGTAGAAGACAATAAAGATAGTGTAGCATCGCTACCGTACAAGTATCTACAAGTAGTCAAACAAAGAGAACGTAGTAGATTGTTGGCTACATTTAATTGGACGGATATAGCTGAGGGTGTTAGAAATGAGTTCATTAAAATATGTGATATCAACGGAACATATCTATATAATTATACTATTGCTGTTAGTATAATTATTGATTCCACGGAAGAACTACCAACAGTTACTCCAATTACAACATATGAACCTTCTATATATAATTATACTATCGATTATAGCACTGTTATTACTACTGAAGAACTACAAGTGACTCCAACATATGCACCTGTAACAACTCCTCTTCCAACATCAGCAGTTCCTTATGATCAACGATCGAATAACAATGTAAGTACTATATCTATTCAGGTACTGAGTAAAATATTGGGAGTCAATGAAACAGAATTAACTAATTATCTTATTATGCATAAAAATGACACTGTTGACAATAACACCATGGTT---GATGATGAGACATCTAACAATAACACATTACATGGTAATATAGGATTTTTGGAAATAAATAATTGTTATAATGTTTCTGTGTCAGATGCTAGTTTTAGAATAACATTAGTAAACGATACTTCTGAAGAAATTTTGCTAATGCTAACAGGAACTAGTTCATCCGACACCTTCATATCTTCCACCAATATCACTGAATGTTTGAAAACATTAATCAATAATGTGTCGATTAATGATGTACTTATAACACAAAATATGAATGTAACATCTAATTGTGATAAATGCTCAATGAATTTGATGGCATCCGTTATTCCTGCAGTTAATGAATTTAACAATACGTTGATGAAAATTGGTGTAAAAGATGATGAAAACAATACGGTATATAAATATTATAATTGTAAACTAACTACAAATTCTACATGTGATGAGTTAATCAATTTAGATGAAGTCATTAACAACATAACTCTGACAAATATTATACACAATAGTGTTTCGACAACTAACAGCAGAAAAAGACGAGATCTGAATGATGAGTTTGAATTTTCCACTTCCAAGGAATTAGATTGTCTTTACGAATCATATGGTGTAAACGATGATATAAGTCATTGTTTTGCATCACCTAGACGTAGACGATCTGACGACAAAAAGGAGTACATGGACATGAAATTATTCGACCACGCGAAAAAAGATTTAGGAATAGACAGTGTTATTCCTAGAGGTACAACCCATTTCCAAGTAGGTGCATCTGGTGCAAGTGGTGGTGTTGTAGGAGATAGTTTCCCATTTCAAAATGTTAAATCGCGTGCCAGTCTATTGGCGGAAAAAATAATGCCTAGAGTACCTATTACTGCTACCGAAGCTGATCTATATGCAACTGTAAATAGACAACCCAAGTTACCAGCAGGTGTTAAAAGTACTCCGTTTACAGAGGCGCTTGTGTCTACGATAAACCAAAAGCTTTCTAATGTTAGAGAGGTAACTTATGCTTCGCTCAATCTGCCAGGATCAAGTGGCTATGTTCATAGACCATCTGATTCTGTTATTTATAGCAGTATAAGACGGTCACGTTTACCTAGTGATAGCGATAGTGATTATGAGGATATACAAACTGTTGTTAAGGAATATAATGAAAGATATGGTAGATCAGTCAGTAGAACACAGTCATCAAGTAGTGAAAGCGATTTTGAAGATATAGATACTGTTGTTAGGGAATATAGACAAAAATATGGCAATGCAATGGCAAAAGGACGTAGTAGTTCCCCTAAACCTGATCCATTATATAGTACTGTTAAGAAAACAACTAAAAGTCTATCTACTGGTGTAGACATAGTTACAAAACAATCAGACTATTCTCTATTACCTGACGTTAATACTGGCAGTTCTATTGTGTCACCTCTCACCAGAAAAGGAGCTACTAGACGACGACCTAGACGCCCTACAAATGATGGTCTACAGAGTCCAAATCCTCCTCTCCGTAATCCACTTCCTCAACATGATGATTATTCTCCTCCACAAGTACACAGACCTCCACCACTTCCTCCTAAACCAGTCCAAAATTCGCCACAACTTCCCCCTAGACCAGTAGGTCAATTACTACCTCCTCCTATAGATCAACCAGATAAAGGATTTAGTAAGTTTGTATCACCTAGACGGTGTAGAAGAGCAAGCTCTGGAGTCATATGTGGTATGATACAATCAAAACCAAACGATGATACCTATTCACTTCTTCAACGATCAAAAATTGAACCAGAATATGTGGAGGTTGGTAATGGTATACCCAAGAACAATGTTCCTGTAATAGGTAATAAACATAGTAAAAAATATACATCGACGATGTCAAAAATATCAACAAAATTTGATAAATCTACGGCATTTGGAGCAGCAATGTTACTAACTGGTCAGCAGGCCATTAGCCAACAGACTAGATCAACTACGTTGAGTAGAAAAGATCAGATGAGTAAGGAAGAAAAGATATTCGAAGCAGTTACAATGAGTCTATCAACTATAGGTTCAACGTTGACGTCTGCAGGTATGACGGGTGGTCCAAAACTAATGATTGCAGGAATGGCTATAACGGCTATAACTGGTATAATAGATACGATAAAAGATATATATTACATGTTTTCAGGACAGGAGAGGCCAGTAGATCCTGTTATTAAATTATTTAATAAGTACACTGGCTTAATGTCCGATAATAATAAAATGGGTGTAAGAAAATGTTTGACACCCGGTGACGACACACTTATTTATATCGCATACAGAAACGATACCAGTTTTAAACAGAATACGGATGCGATGGCTTTGTATTTCTTAGATGTTATCGATTCAGAGATCCTATATCTAAACACATCAAATTTAGTTCTAGAGTATCAACTAAAGGTGGCTTGCCCCATAGGAACATTAAGATCTGTAGATGTGGACATAACTGCGTATACAATATTATATGATACAGCGGATAATATTAAGAAATACAAGTTTATCAGAATGGCAACGCTACTATCCAAACATCCAGTTATTAGATTGACATGTGGTTTAGCAGCAACATTGGTGATTAAACCGTACGAGGTACCCATCAGTGATATGCAACTACTAAAAATGGCGACGCCTGGTGAACCAGAATCCACTAAATCTATACCATCCGATGTCTGTGATAGGTATCCTCTAAAGAAATTCTATCTTTTAGCTGGTGGTTGTCCCTATGATACATCTCAAACTTTTATTGTACATACTACTTGCAGTATTCTACTAAGAACAGCTACACGGGATCAGTTTAGAAACAGATGGGTGTTACAAAATCCATTTAGACAAGAAGGGACATATAAGCAACTGTTTACCTTTAGCAAATACGATTTTAACGACACCATAATCGATCCTAATGGTGTGGTGGGTCATGCTAGCTTTTGTACCAATAGAAGCAGCAACCAATGTTTCTGGTCCGAACCTATGATATTGGAAGATGTATCATCGTGTAGTTCTAGAACTAGAAAAATATACGTAAAACTGGGAATATTTAATGCTGAAGGTTTTAATAGTTTTGTACTAAATTGTCCAACTGGGTCTACACCTACATACATCAAACATAAAAATGCGGACAGTAACAATGTTATCATAGAGCTACCTGTAGGTGATTACGGCACAGCCAAATTGTATTCAGCAACAAAACCATCGAGGATAGCTGTGTTCTGCACACATAACTATGATAAACGATTCAAATCAGATATTATAGTTCTAATGTTTAATAAAAACAGCGGTATTCCATTTTGGAGCATGTACACAGGAAGTGTAACTAGTAAAAATAGAATGTTTGCCACATTGGCTAGAGGAATGCCGTTTAGATCAACGTATTGCGATAACAGACGACGATCAGGTTGTTATTATGCAGGAATACCATTTCATGAAGATAGTGTAGAAACAGATATACATTATGGACCAGAAATAATGTTAAAGGAAACATATGACATAAACAGTATTGACCCACGAGTTATAACAAAGTCAAAGACCCATTTTCCTGCTCCATTGAGTGTAAAATTCATGGTTGACAATTTAGGAAATGGATATGACAACCCTAATTCATTTTGGGAAGATGCTAAAACTAAGAAACGGACATATAGTGCAATGACGATAAAAGTCCTACCATGTACAGTGAGAAATAAAAATATAGACTTTGGATATAACTATGGAGATATTATTTCTAATATGGTTTATCTACAATCTACTAGTCAGGATTATGGAGATGGTACCAAATATACATTTAAATCCGTAACTAGATCAGATCATGAGTGTGAATCTAGCTTAGATCTAACGTCTAAGGAAGTAACTGTGACATGTCCTGCGTTTAGTATACCAAGAAATATATCAACATATGAAGGTCTATGCTTTAGTGTTACTACATCTAAAGATCATTGTGCTACAGGTATTGGTTGGTTAAAATCTAGTGGTTATGGGAAGGAAGATGCTGATAAACCACGTGCTTGTTTTCATCATTGGAATTATTACACACTGTCGTTGGATTATTACTGTTCATACGAAGATATTTGGAGAAGCACCTGGCCTGACTATGATCCATGTAAGTCATATATCCATATAGAGTATAGAGATACATGGATAGAATCTAATGTGTTACAGCAACCTCCTTACACATTCGAATTCATTCATGACAATTCTAACGAATATGTGGATAAAGAAATTAGTAACAAATTAAATGATCTGTACAATGAATACAAGAAGATTATGGAATATAGCGACGGATCATTGCCGGCGTCTATAAACAGATTAGCAAAGGCATTGACTTCAGAGGGTAGAGAAATAGCAAGTGTTAATATAGATGGTAATCTGTTAGATATCGCATATCAAGCAGATAAGGAAAAGATGGCCGACATACAGACAAGAATAAATGATATTATTAGAGATTTGTTTATACACACTCTATCAGACAAAGATATAAAAGACATTATAGAATCCGAAGAAGGTAAGAGATGTTGTATAATAGATGTTAAGAACAATCTTGTTAAAAAGTACTATTCTATTGATAATTATCTATGTGATACTTTAGATGATTATATATACACCTCTGTAGAATATAACAAATCCTATGTGTTAGTAAACGATACTTATATAAGCTATGACTATCTTGAATCATCAGGTGTAGTTGTTCTATCATGTTATGAAATGACTATAATCTCCTTGGATACAAAAGACGCCAAAGATGCTATAGAAGATGTGATAGTAGCAAGTGCGGTAGCCGAAGCATTGAATGACATGTTTAAGGAATTTGATAAAAACGTAAGTGCTATTATAATAAAAGAAGAAGATAATTATCTAAACAGTTCGCCCGATATCTACCATATAATATATATCATAGGTGGCACTATTCTGCTACTGTTAGTCATTATTTTAATATTGGCAATTTATATAGCGCGCAATAAATACAGAACCAGGAAATATGAAATAATGAAATATGACAATATGAGCATTAAATCTGAGCATCATGATAGTCTTGAAACAGTGTCTATGGAAATTATTGATAATCGGTAC
>OP331334
ATGAATTTTCAGAAATTATCTCTGGCTATATATCTTACGGTGACATGTTCGTGGTGTTATGAAACATGTATGAGAAAAACTGCGTTGTATCATGACATTCAATTGGAGCATGTAGAAGACAATAAAGATAGTGTAGCATCGCTACCGTACAAGTATCTACAAGTAGTCAAACAAAGAGAACGTAGTAGATTGTTGGCTACATTTAATTGGACGGATATAGCTGAGGGTGTTAGAAATGAGTTCATTAAAATATGTGATATCAACGGAACATATCTATATAATTATACTATTGCTGTTAGTATAATTATTGATTCCACGGAAGAACTACCAACAGTTACTCCAATTACAACATATGAACCTTCTATATATAATTATACTATCGATTATAGCACTGTTATTACTACTGAAGAACTACAAGTGACTCCAACATATGCACCTGTAACAACTCCTCTTCCAACATCAGCAGTTCCTTATGATCAACGATCGAATAACAATGTAAGTACTATATCTATTCAGGTACTGAGTAAAATATTGGGAGTCAATGAAACAGAATTAACTAATTATCTTATTATGCATAAAAATGACACTGTTGACAATAACACCATGGTT---GATGATGAGACATCTAACAATAACACATTACATGGTAATATAGGATTTTTGGAAATAAATAATTGTTATAATGTTTCTGTGTCAGATGCTAGTTTTAGAATAACATTAGTAAACGATACTTCTGAAGAAATTTTGCTAATGCTAACAGGAACTAGTTCATCCGACACCTTCATATCTTCCACCAATATCACTGAATGTTTGAAAACATTAATCAATAATGTGTCGATTAATGATGTACTTATAACACAAAATATGAATGTAACATCTAATTGTGATAAATGCTCAATGAATTTGATGGCATCCGTTATTCCTGCAGTTAATGAATTTAACAATACGTTGATGAAAATTGGTGTAAAAGATGATGAAAACAATACGGTATATAAATATTATAATTGTAAACTAACTACAAATTCTACATGTGATGAGTTAATCAATTTAGATGAAGTCATTAACAACATAACTCTGACAAATATTATACACAATAGTGTTTCGACAACTAACAGCAGAAAAAGACGAGATCTGAATGATGAGTTTGAATTTTCCACTTCCAAGGAATTAGATTGTCTTTACGAATCATATGGTGTAAACGATGATATAAGTCATTGTTTTGCATCACCTAGACGTAGACGATCTGACGACAAAAAGGAGTACATGGACATGAAATTATTCGACCACGCGAAAAAAGATTTAGGAATAGACAGTGTTATTCCTAGAGGTACAACCCATTTCCAAGTAGGTGCATCTGGTGCAAGTGGTGGTGTTGTAGGAGATAGTTTCCCATTTCAAAATGTTAAATCGCGTGCCAGTCTATTGGCGGAAAAAATAATGCCTAGAGTACCTATTACTGCTACCGAAGCTGATCTATATGCAACTGTAAATAGACAACCCAAGTTACCAGCAGGTGTTAAAAGTACTCCGTTTACAGAGGCGCTTGTGTCTACGATAAACCAAAAGCTTTCTAATGTTAGAGAGGTAACTTATGCTTCGCTCAATCTGCCAGGATCAAGTGGCTATGTTCATAGACCATCTGATTCTGTTATTTATAGCAGTATAAGACGGTCACGTTTACCTAGTGATAGCGATAGTGATTATGAGGATATACAAACTGTTGTTAAGGAATATAATGAAAGATATGGTAGATCAGTCAGTAGAACACAGTCATCAAGTAGTGAAAGCGATTTTGAAGATATAGATACTGTTGTTAGGGAATATAGACAAAAATATGGCAATGCAATGGCAAAAGGACGTAGTAGTTCCCCTAAACCTGATCCATTATATAGTACTGTTAAGAAAACAACTAAAAGTCTATCTACTGGTGTAGACATAGTTACAAAACAATCAGACTATTCTCTATTACCTGACGTTAATACTGGCAGTTCTATTGTGTCACCTCTCACCAGAAAAGGAGCTACTAGACGACGACCTAGACGCCCTACAAATGATGGTCTACAGAGTCCAAATCCTCCTCTCCGTAATCCACTTCCTCAACATGATGATTATTCTCCTCCACAAGTACACAGACCTCCACCACTTCCTCCTAAACCAGTCCAAAATTCGCCACAACTTCCCCCTAGACCAGTAGGTCAATTACTACCTCCTCCTATAGATCAACCAGATAAAGGATTTAGTAAGTTTGTATCACCTAGACGGTGTAGAAGAGCAAGCTCTGGAGTCATATGTGGTATGATACAATCAAAACCAAACGATGATACCTATTCACTTCTTCAACGATCAAAAATTGAACCAGAATATGTGGAGGTTGGTAATGGTATACCCAAGAACAATGTTCCTGTAATAGGTAATAAACATAGTAAAAAATATACATCGACGATGTCAAAAATATCAACAAAATTTGATAAATCTACGGCATTTGGAGCAGCAATGTTACTAACTGGTCAGCAGGCCATTAGCCAACAGACTAGATCAACTACGTTGAGTAGAAAAGATCAGATGAGTAAGGAAGAAAAGATATTCGAAGCAGTTACAATGAGTCTATCAACTATAGGTTCAACGTTGACGTCTGCAGGTATGACGGGTGGTCCAAAACTAATGATTGCAGGAATGGCTATAACGGCTATAACTGGTATAATAGATACGATAAAAGATATATATTACATGTTTTCAGGACAGGAGAGGCCAGTAGATCCTGTTATTAAATTATTTAATAAGTACACTGGCTTAATGTCCGATAATAATAAAATGGGTGTAAGAAAATGTTTGACACCCGGTGACGACACACTTATTTATATCGCATACAGAAACGATACCAGTTTTAAACAGAATACGGATGCGATGGCTTTGTATTTCTTAGATGTTATCGATTCAGAGATCCTATATCTAAACACATCAAATTTAGTTCTAGAGTATCAACTAAAGGTGGCTTGCCCCATAGGAACATTAAGATCTGTAGATGTGGACATAACTGCGTATACAATATTATATGATACAGCGGATAATATTAAGAAATACAAGTTTATCAGAATGGCAACGCTACTATCCAAACATCCAGTTATTAGATTGACATGTGGTTTAGCAGCAACATTGGTGATTAAACCGTACGAGGTACCCATCAGTGATATGCAACTACTAAAAATGGCGACGCCTGGTGAACCAGAATCCACTAAATCTATACCATCCGATGTCTGTGATAGGTATCCTCTAAAGAAATTCTATCTTTTAGCTGGTGGTTGTCCCTATGATACATCTCAAACTTTTATTGTACATACTACTTGCAGTATTCTACTAAGAACAGCTACACGGGATCAGTTTAGAAACAGATGGGTGTTACAAAATCCATTTAGACAAGAAGGGACATATAAGCAACTGTTTACCTTTAGCAAATACGATTTTAACGACACCATAATCGATCCTAATGGTGTGGTGGGTCATGCTAGCTTTTGTACCAATAGAAGCAGCAACCAATGTTTCTGGTCCGAACCTATGATATTGGAAGATGTATCATCGTGTAGTTCTAGAACTAGAAAAATATACGTAAAACTGGGAATATTTAATGCTGAAGGTTTTAATAGTTTTGTACTAAATTGTCCAACTGGGTCTACACCTACATACATCAAACATAAAAATGCGGACAGTAACAATGTTATCATAGAGCTACCTGTAGGTGATTACGGCACAGCCAAATTGTATTCAGCAACAAAACCATCGAGGATAGCTGTGTTCTGCACACATAACTATGATAAACGATTCAAATCAGATATTATAGTTCTAATGTTTAATAAAAACAGCGGTATTCCATTTTGGAGCATGTACACAGGAAGTGTAACTAGTAAAAATAGAATGTTTGCCACATTGGCTAGAGGAATGCCGTTTAGATCAACGTATTGCGATAACAGACGACGATCAGGTTGTTATTATGCAGGAATACCATTTCATGAAGATAGTGTAGAAACAGATATACATTATGGACCAGAAATAATGTTAAAGGAAACATATGACATAAACAGTATTGACCCACGAGTTATAACAAAGTCAAAGACCCATTTTCCTGCTCCATTGAGTGTAAAATTCATGGTTGACAATTTAGGAAATGGATATGACAACCCTAATTCATTTTGGGAAGATGCTAAAACTAAGAAACGGACATATAGTGCAATGACGATAAAAGTCCTACCATGTACAGTGAGAAATAAAAATATAGACTTTGGATATAACTATGGAGATATTATTTCTAATATGGTTTATCTACAATCTACTAGTCAGGATTATGGAGATGGTACCAAATATACATTTAAATCCGTAACTAGATCAGATCATGAGTGTGAATCTAGCTTAGATCTAACGTCTAAGGAAGTAACTGTGACATGTCCTGCGTTTAGTATACCAAGAAATATATCAACATATGAAGGTCTATGCTTTAGTGTTACTACATCTAAAGATCATTGTGCTACAGGTATTGGTTGGTTAAAATCTAGTGGTTATGGGAAGGAAGATGCTGATAAACCACGTGCTTGTTTTCATCATTGGAATTATTACACACTGTCGTTGGATTATTACTGTTCATACGAAGATATTTGGAGAAGCACCTGGCCTGACTATGATCCATGTAAGTCATATATCCATATAGAGTATAGAGATACATGGATAGAATCTAATGTGTTACAGCAACCTCCTTACACATTCGAATTCATTCATGACAATTCTAACGAATATGTGGATAAAGAAATTAGTAACAAATTAAATAATCTGTACAATGAATACAAGAAGATTATGGAATATAGCGACGGATCATTGCCGGCGTCTATAAACAGATTAGCAAAGGCATTGACTTCAGAGGGTAGAGAAATAGCAAGTGTTAATATAGATGGTAATCTGTTAGATATCGCATATCAAGCAGATAAGGAAAAGATGGCCGACATACAGACAAGAATAAATGATATTATTAGAGATTTGTTTATACACACTCTATCAGACAAAGATATAAAAGACATTATAGAATCCGAAGAAGGTAAGAGATGTTGTATAATAGATGTTAAGAACAATCTTGTTAAAAAGTACTATTCTATTGATAATTATCTATGTGATACTTTAGATGATTATATATACACCTCTGTAGAATATAACAAATCCTATGTGTTAGTAAACGATACTTATATAAGCTATGACTATCTTGAATCATCAGGTGTAGTTGTTCTATCATGTTATGAAATGACTATAATCTCCTTGGATACAAAAGACGCCAAAGATGCTATAGAAGATGTGATAGTAGCAAGTGCGGTAGCCGAAGCATTGAATGACATGTTTAAGGAATTTGATAAAAACGTAAGTGCTATTATAATAAAAGAAGAAGATAATTATCTAAACAGTTCGCCCGATATCTACCATATAATATATATCATAGGTGGCACTATTCTGCTACTGTTAGTCATTATTTTAATATTGGCAATTTATATAGCGCGCAATAAATACAGAACCAGGAAATATGAAATAATGAAATATGACAATATGAGCATTAAATCTGAGCATCATGATAGTCTTGAAACAGTGTCTATGGAAATTATTGATAATCGGTAC
>OP339853
ATGAATTTTCAGAAATTATCTCTGGCTATATATCTTACGGTGACATGTTCGTGGTGTTATGAAACATGTATGAGAAAAACTGCGTTGTATCATGACATTCAATTGGAGCATGTAGAAGACAATAAAGATAGTGTAGCATCGCTACCGTACAAGTATCTACAAGTAGTCAAACAAAGAGAACGTAGTAGATTGTTGGCTACATTTAATTGGACGGATATAGCTGAGGGTGTTAGAAATGAGTTCATTAAAATATGTGATATCAACGGAACATATCTATATAATTATACTATTGCTGTTAGTATAATTATTGATTCCACGGAAGAACTACCAACAGTTACTCCAATTACAACATATGAACCTTCTATATATAATTATACTATCGATTATAGCACTGTTATTACTACTGAAGAACTACAAGTGACTCCAACATATGCACCTGTAACAACTCCTCTTCCAACATCAGCAGTTCCTTATGATCAACGATCGAATAACAATGTAAGTACTATATCTATTCAGGTACTGAGTAAAATATTGGGAGTCAATGAAACAGAATTAACTAATTATCTTATTATGCATAAAAATGACACTGTTGACAATAACACCATGGTT---GATGATGAGACATCTAACAATAACACATTACATGGTAATATAGGATTTTTGGAAATAAATAATTGTTATAATGTTTCTGTGTCAGATGCTAGTTTTAGAATAACATTAGTAAACGATACTTCTGAAGAAATTTTGCTAATGCTAACAGGAACTAGTTCATCCGACACCTTCATATCTTCCACCAATATCACTGAATGTTTGAAAACATTAATCAATAATGTGTCAATTAATGATGTACTTATAACACAAAATATGAATGTAACATCTAATTGTGATAAATGCTCAATGAATTTGATGGCATCCGTTATTCCTGCAGTTAATGAATTTAACAATACGTTGATGAAAATTGGTGTAAAAGATGATGAAAACAATACGGTATATAAATATTATAATTGTAAACTAACTACAAATTCTACATGTGATGAGTTAATCAATTTAGATGAAGTCATTAACAACATAACTCTGACAAATATTATACACAATAGTGTTTCGACAACTAACAGCAGAAAAAGACGAGATCTGAATGATGAGTTTGAATTTTCCACTTCCAAGGAATTAGATTGTCTTTACGAATCATATGGTGTAAACGATGATATAAGTCATTGTTTTGCATCACCTAGACGTAGACGATCTGACGACAAAAAGGAGTACATGGACATGAAATTATTCGACCACGCGAAAAAAGATTTAGGAATAGACAGTGTTATTCCTAGAGGTACAACCCATTTCCAAGTAGGTGCATCTGGTGCAAGTGGTGGTGTTGTAGGAGATAGTTTCCCATTTCAAAATGTTAAATCGCGTGCCAGTCTATTGGCGGAAAAAATAATGCCTAGAGTACCTATTACTGCTACCGAAGCTGATCTATATGCAACTGTAAATAGACAACCCAAGTTACCAGCAGGTGTTAAAAGTACTCCGTTTACAGAGGCGCTTGTGTCTACGATAAACCAAAAGCTTTCTAATGTTAGAGAGGTAACTTATGCTTCGCTCAATCTGCCAGGATCAAGTGGCTATGTTCATAGACCATCTGATTCTGTTATTTATAGCAGTATAAGACGGTCACGTTTACCTAGTGATAGCGATAGTGATTATGAGGATATACAAACTGTTGTTAAGGAATATAATGAAAGATATGGTAGATCAGTCAGTAGAACACAGTCATCAAGTAGTGAAAGCGATTTTGAAGATATAGATACTGTTGTTAGGGAATATAGACAAAAATATGGCAATGCAATGGCAAAAGGACGTAGTAGTTCCCCTAAACCTGATCCATTATATAGTACTGTTAAGAAAACAACTAAAAGTCTATCTACTGGTGTAGACATAGTTACAAAACAATCAGACTATTCTCTATTACCTGACGTTAATACTGGCAGTTCTATTGTGTCACCTCTCACCAGAAAAGGAGCTACTAGACGACGACCTAGACGCCCTACAAATGATGGTCTACAGAGTCCAAATCCTCCTCTCCGTAATCCACTTCCTCAACATGATGATTATTCTCCTCCACAAGTACACAGACCTCCACCACTTCCTCCTAAACCAGTCCAAAATTCGCCACAACTTCCCCCTAGACCAGTAGGTCAATTACTACCTCCTCCTATAGATCAACCAGATAAAGGATTTAGTAAGTTTGTATCACCTAGACGGTGTAGAAGAGCAAGCTCTGGAGTCATATGTGGTATGATACAATCAAAACCAAACGATGATACCTATTCACTTCTTCAACGATCAAAAATTGAACCAGAATATGTGGAGGTTGGTAATGGTATACCCAAGAACAATGTTCCTGTAATAGGTAATAAACATAGTAAAAAATATACATCGACGATGTCAAAAATATCAACAAAATTTGATAAATCTACGGCATTTGGAGCAGCAATGTTACTAACTGGTCAGCAGGCCATTAGCCAACAGACTAGATCAACTACGTTGAGTAGAAAAGATCAGATGAGTAAGGAAGAAAAGATATTCGAAGCAGTTACAATGAGTCTATCAACTATAGGTTCAACGTTGACGTCTGCAGGTATGACGGGTGGTCCAAAACTAATGATTGCAGGAATGGCTATAACGGCTATAACTGGTATAATAGATACGATAAAAGATATATATTACATGTTTTCAGGACAGGAGAGGCCAGTAGATCCTGTTATTAAATTATTTAATAAGTACACTGGCTTAATGTCCGATAATAATAAAATGGGTGTAAGAAAATGTTTGACACCCGGTGACGACACACTTATTTATATCGCATACAGAAACGATACCAGTTTTAAACAGAATACGGATGCGATGGCTTTGTATTTCTTAGATGTTATCGATTCAGAGATCCTATATCTAAACACATCAAATTTAGTTCTAGAGTATCAACTAAAGGTGGCTTGCCCCATAGGAACATTAAGATCTGTAGATGTGGACATAACTGCGTATACAATATTATATGATACAGCGGATAATATTAAGAAATACAAGTTTATCAGAATGGCAACGCTACTATCCAAACATCCAGTTATTAGATTGACATGTGGTTTAGCAGCAACATTGGTGATTAAACCGTACGAGGTACCCATCAGTGATATGCAACTACTAAAAATGGCGACGCCTGGTGAACCAGAATCCACTAAATCTATACCATCCGATGTCTGTGATAGGTATCCTCTAAAGAAATTCTATCTTTTAGCTGGTGGTTGTCCCTATGATACATCTCAAACTTTTATTGTACATACTACTTGCAGTATTCTACTAAGAACAGCTACACGGGATCAGTTTAGAAACAGATGGGTGTTACAAAATCCATTTAGACAAGAAGGGACATATAAGCAACTGTTTACCTTTAGCAAATACGATTTTAACGACACCATAATCGATCCTAATGGTGTGGTGGGTCATGCTAGCTTTTGTACCAATAGAAGCAGCAACCAATGTTTCTGGTCCGAACCTATGATATTGGAAGATGTATCATCGTGTAGTTCTAGAACTAGAAAAATATACGTAAAACTGGGAATATTTAATGCTGAAGGTTTTAATAGTTTTGTACTAAATTGTCCAACTGGGTCTACACCTACATACATCAAACATAAAAATGCGGACAGTAACAATGTTATCATAGAGCTACCTGTAGGTGATTACGGCACAGCCAAATTGTATTCAGCAACAAAACCATCGAGGATAGCTGTGTTCTGCACACATAACTATGATAAACGATTCAAATCAGATATTATAGTTCTAATGTTTAATAAAAACAGCGGTATTCCATTTTGGAGCATGTACACAGGAAGTGTAACTAGTAAAAATAGAATGTTTGCCACATTGGCTAGAGGAATGCCGTTTAGATCAACGTATTGCGATAACAGACGACGATCAGGTTGTTATTATGCAGGAATACCATTTCATGAAGATAGTGTAGAAACAGATATACATTATGGACCAGAAATAATGTTAAAGGAAACATATGACATAAACAGTATTGACCCACGAGTTATAACAAAGTCAAAGACCCATTTTCCTGCTCCATTGAGTGTAAAATTCATGGTTGACAATTTAGGAAATGGATATGACAACCCTAATTCATTTTGGGAAGATGCTAAAACTAAGAAACGGACATATAGTGCAATGACGATAAAAGTCCTACCATGTACAGTGAGAAATAAAAATATAGACTTTGGATATAACTATGGAGATATTATTTCTAATATGGTTTATCTACAATCTACTAGTCAGGATTATGGAGATGGTACCAAATATACATTTAAATCCGTAACTAGATCAGATCATGAGTGTGAATCTAGCTTAGATCTAACGTCTAAGGAAGTAACTGTGACATGTCCTGCGTTTAGTATACCAAGAAATATATCAACATATGAAGGTCTATGCTTTAGTGTTACTACATCTAAAGATCATTGTGCTACAGGTATTGGTTGGTTAAAATCTAGTGGTTATGGGAAGGAAGATGCTGATAAACCACGTGCTTGTTTTCATCATTGGAATTATTACACACTGTCGTTGGATTATTACTGTTCATACGAAGATATTTGGAGAAGCACCTGGCCTGACTATGATCCATGTAAGTCATATATCCATATAGAGTATAGAGATACATGGATAGAATCTAATGTGTTACAGCAACCTCCTTACACATTCGAATTCATTCATGACAATTCTAACGAATATGTGGATAAAGAAATTAGTAACAAATTAAATGATCTGTACAATGAATACAAGAAGATTATGGAATATAGCGACGGATCATTGCCGGCGTCTATAAACAGATTAGCAAAGGCATTGACTTCAGAGGGTAGAGAAATAGCAAGTGTTAATATAGATGGTAATCTGTTAGATATCGCATATCAAGCAGATAAGGAAAAGATGGCCGACATACAGACAAGAATAAATGATATTATTAGAGATTTGTTTATACACACTCTATCAGACAAAGATATAAAAGACATTATAGAATCCGAAGAAGGTAAGAGATGTTGTATAATAGATGTTAAGAACAATCTTGTTAAAAAGTACTATTCTATTGATAATTATCTATGTGATACTTTAGATGATTATATATACACCTCTGTAGAATATAACAAATCCTATGTGTTAGTAAACGATACTTATATAAGCTATGACTATCTTGAATCATCAGGTGTAGTTGTTCTATCATGTTATGAAATGACTATAATCTCCTTGGATACAAAAGACGCCAAAGATGCTATAGAAGATGTGATAGTAGCAAGTGCGGTAGCCGAAGCATTGAATGACATGTTTAAGGAATTTGATAAAAACGTAAGTGCTATTATAATAAAAGAAGAAGATAATTATCTAAACAGTTCGCCCGATATCTACCATATAATATATATCATAGGTGGCACTATTCTGCTACTGTTAGTCATTATTTTAATATTGGCAATTTATATAGCGCGCAATAAATACAGAACCAGGAAATATGAAATAATGAAATATGACAATATGAGCATTAAATCTGAGCATCATGATAGTCTTGAAACAGTGTCTATGGAAATTATTGATAATCGGTAC
>OP339849
ATGAATTTTCAGAAATTATCTCTGGCTATATATCTTACGGTGACATGTTCGTGGTGTTATGAAACATGTATGAGAAAAACTGCGTTGTATCATGACATTCAATTGGAGCATGTAGAAGACAATAAAGATAGTGTAGCATCGCTACCGTACAAGTATCTACAAGTAGTCAAACAAAGAGAACGTAGTAGATTGTTGGCTACATTTAATTGGACGGATATAGCTGAGGGTGTTAGAAATGAGTTCATTAAAATATGTGATATCAACGGAACATATCTATATAATTATACTATTGCTGTTAGTATAATTATTGATTCCACGGAAGAACTACCAACAGTTACTCCAATTACAACATATGAACCTTCTATATATAATTATACTATCGATTATAGCACTGTTATTACTACTGAAGAACTACAAGTGACTCCAACATATGCACCTGTAACAACTCCTCTTCCAACATCAGCAGTTCCTTATGATCAACGATCGAATAACAATGTAAGTACTATATCTATTCAGGTACTGAGTAAAATATTGGGAGTCAATGAAACAGAATTAACTAATTATCTTATTATGCATAAAAATGACACTGTTGACAATAACACCATGGTT---GATGATGAGACATCTAACAATAACACATTACATGGTAATATAGGATTTTTGGAAATAAATAATTGTTATAATGTTTCTGTGTCAGATGCTAGTTTTAGAATAACATTAGTAAACGATACTTCTGAAGAAATTTTGCTAATGCTAACAGGAACTAGTTCATCCGACACCTTCATATCTTCCACCAATATCACTGAATGTTTGAAAACATTAATCAATAATGTGTCGATTAATGATGTACTTATAACACAAAATATGAATGTAACATCTAATTGTGATAAATGCTCAATGAATTTGATGGCATCCGTTATTCCTGCAGTTAATGAATTTAACAATACGTTGATGAAAATTGGTGTAAAAGATGATGAAAACAATACGGTATATAAATATTATAATTGTAAACTAACTACAAATTCTACATGTGATGAGTTAATCAATTTAGATGAAGTCATTAACAACATAACTCTGACAAATATTATACACAATAGTGTTTCGACAACTAACAGCAGAAAAAGACGAGATCTGAATGATGAGTTTGAATTTTCCACTTCCAAGGAATTAGATTGTCTTTACGAATCATATGGTGTAAACGATGATATAAGTCATTGTTTTGCATCACCTAGACGTAGACGATCTGACGACAAAAAGGAGTACATGGACATGAAATTATTCGACCACGCGAAAAAAGATTTAGGAATAGACAGTGTTATTCCTAGAGGTACAACCCATTTCCAAGTAGGTGCATCTGGTGCAAGTGGTGGTGTTGTAGGAGATAGTTTCCCATTTCAAAATGTTAAATCGCGTGCCAGTCTATTGGCGGAAAAAATAATGCCTAGAGTACCTATTACTGCTACCGAAGCTGATCTATATGCAACTGTAAATAGACAACCCAAGTTACCAGCAGGTGTTAAAAGTACTCCGTTTACAGAGGCGCTTGTGTCTACGATAAACCAAAAGCTTTCTAATGTTAGAGAGGTAACTTATGCTTCGCTCAATCTGCCAGGATCAAGTGGCTATGTTCATAGACCATCTGATTCTGTTATTTATAGCAGTATAAGACGGTCACGTTTACCTAGTGATAGCGATAGTGATTATGAGGATATACAAACTGTTGTTAAGGAATATAATGAAAGATATGGTAGATCAGTCAGTAGAACACAGTCATCAAGTAGTGAAAGCGATTTTGAAGATATAGATACTGTTGTTAGGGAATATAGACAAAAATATGGCAATGCAATGGCAAAAGGACGTAGTAGTTCCCCTAAACCTGATCCATTATATAGTACTGTTAAGAAAACAACTAAAAGTCTATCTACTGGTGTAGACATAGTTACAAAACAATCAGACTATTCTCTATTACCTGACGTTAATACTGGCAGTTCTATTGTGTCACCTCTCACCAGAAAAGGAGCTACTAGACGACGACCTAGACGCCCTACAAATGATGGTCTACAGAGTCCAAATCCTCCTCTCCGTAATCCACTTCCTCAACATGATGATTATTCTCCTCCACAAGTACACAGACCTCCACCACTTCCTCCTAAACCAGTCCAAAATTCGCCACAACTTCCCCCTAGACCAGTAGGTCAATTACTACCTCCTCCTATAGATCAACCAGATAAAGGATTTAGTAAGTTTGTATCACCTAGACGGTGTAGAAGAGCAAGCTCTGGAGTCATATGTGGTATGATACAATCAAAACCAAACGATGATACCTATTCACTTCTTCAACGATCAAAAATTGAACCAGAATATGTGGAGGTTGGTAATGGTATACCCAAGAACAATGTTCCTGTAATAGGTAATAAACATAGTAAAAAATATACATCGACGATGTCAAAAATATCAACAAAATTTGATAAATCTACGGCATTTGGAGCAGCAATGTTACTAACTGGTCAGCAGGCCATTAGCCAACAGACTAGATCAACTACGTTGAGTAGAAAAGATCAGATGAGTAAGGAAGAAAAGATATTCGAAGCAGTTACAATGAGTCTATCAACTATAGGTTCAACGTTGACGTCTGCAGGTATGACGGGTGGTCCAAAACTAATGATTGCAGGAATGGCTATAACGGCTATAACTGGTATAATAGATACGATAAAAGATATATATTACATGTTTTCAGGACAGGAGAGGCCAGTAGATCCTGTTATTAAATTATTTAATAAGTACACTGGCTTAATGTCCGATAATAATAAAATGGGTGTAAGAAAATGTTTGACACCCGGTGACGACACACTTATTTATATCGCATACAGAAACGATACCAGTTTTAAACAGAATACGGATGCGATGGCTTTGTATTTCTTAGATGTTATCGATTCAGAGATCCTATATCTAAACACATCAAATTTAGTTCTAGAGTATCAACTAAAGGTGGCTTGCCCCATAGGAACATTAAGATCTGTAGATGTGGACATAACTGCGTATACAATATTATATGATACAGCGGATAATATTAAGAAATACAAGTTTATCAGAATGGCAACGCTACTATCCAAACATCCAGTTATTAGATTGACATGTGGTTTAGCAGCAACATTGGTGATTAAACCGTACGAGGTACCCATCAGTGATATGCAACTACTAAAAATGGCGACGCCTGGTGAACCAGAATCCACTAAATCTATACCATCCGATGTCTGTGATAGGTATCCTCTAAAGAAATTCTATCTTTTAGCTGGTGGTTGTCCCTATGATACATCTCAAACTTTTATTGTACATACTACTTGCAGTATTCTACTAAGAACAGCTACACGGGATCAGTTTAGAAACAGATGGGTGTTACAAAATCCATTTAGACAAGAAGGGACATATAAGCAACTGTTTACCTTTAGCAAATACGATTTTAACGACACCATAATCGATCCTAATGGTGTGGTGGGTCATGCTAGCTTTTGTACCAATAGAAGCAGCAACCAATGTTTCTGGTCCGAACCTATGATATTGGAAGATGTATCATCGTGTAGTTCTAGAACTAGAAAAATATACGTAAAACTGGGAATATTTAATGCTGAAGGTTTTAATAGTTTTGTACTAAATTGTCCAACTGGGTCTACACCTACATACATCAAACATAAAAATGCGGACAGTAACAATGTTATCATAGAGCTACCTGTAGGTGATTACGGCACAGCCAAATTGTATTCAGCAACAAAACCATCGAGGATAGCTGTGTTCTGCACACATAACTATGATAAACGATTCAAATCAGATATTATAGTTCTAATGTTTAATAAAAACAGCGGTATTCCATTTTGGAGCATGTACACAGGAAGTGTAACTAGTAAAAATAGAATGTTTGCCACATTGGCTAGAGGAATGCCGTTTAGATCAACGTATTGCGATAACAGACGACGATCAGGTTGTTATTATGCAGGAATACCATTTCATGAAGATAGTGTAGAAACAGATATACATTATGGACCAGAAATAATGTTAAAGGAAACATATGACATAAACAGTATTGACCCACGAGTTATAACAAAGTCAAAGACCCATTTTCCTGCTCCATTGAGTGTAAAATTCATGGTTGACAATTTAGGAAATGGATATGACAACCCTAATTCATTTTGGGAAGATGCTAAAACTAAGAAACGGACATATAGTGCAATGACGATAAAAGTCCTACCATGTACAGTGAGAAATAAAAATATAGACTTTGGATATAACTATGGAGATATTATTTCTAATATGGTTTATCTACAATCTACTAGTCAGGATTATGGAGATGGTACCAAATATACATTTAAATCCGTAACTAGATCAGATCATGAGTGTGAATCTAGCTTAGATCTAACGTCTAAGGAAGTAACTGTGACATGTCCTGCGTTTAGTATACCAAGAAATATATCAACATATGAAGGTCTATGCTTTAGTGTTACTACATCTAAAGATCATTGTGCTACAGGTATTGGTTGGTTAAAATCTAGTGGTTATGGGAAGGAAGATGCTGATAAACCACGTGCTTGTTTTCATCATTGGAATTATTACACACTGTCGTTGGATTATTACTGTTCATACGAAGATATTTGGAGAAGCACCTGGCCTGACTATGATCCATGTAAGTCATATATCCATATAGAGTATAGAGATACATGGATAGAATCTAATGTGTTACAGCAACCTCCTTACACATTCGAATTCATTCATGACAATTTTAACGAATATGTGGATAAAGAAATTAGTAACAAATTAAATGATCTGTACAATGAATACAAGAAGATTATGGAATATAGCGACGGATCATTGCCGGCGTCTATAAACAGATTAGCAAAGGCATTGACTTCAGAGGGTAGAGAAATAGCAAGTGTTAATATAGATGGTAATCTGTTAGATATCGCATATCAAGCAGATAAGGAAAAGATGGCCGACATACAGACAAGAATAAATGATATTATTAGAGATTTGTTTATACACACTCTATCAGACAAAGATATAAAAGACATTATAGAATCCGAAGAAGGTAAGAGATGTTGTATAATAGATGTTAAGAACAATCTTGTTAAAAAGTACTATTCTATTGATAATTATCTATGTGATACTTTAGATGATTATATATACACCTCTGTAGAATATAACAAATCCTATGTGTTAGTAAACGATACTTATATAAGCTATGACTATCTTGAATCATCAGGTGTAGTTGTTCTATCATGTTATGAAATGACTATAATCTCCTTGGATACAAAAGACGCCAAAGATGCTATAGAAGATGTGATAGTAGCAAGTGCGGTAGCCGAAGCATTGAATGACATGTTTAAGGAATTTGATAAAAACGTAAGTGCTATTATAATAAAAGAAGAAGATAATTATCTAAACAGTTCGCCCGATATCTACCATATAATATATATCATAGGTGGCACTATTCTGCTACTGTTAGTCATTATTTTAATATTGGCAATTTATATAGCGCGCAATAAATACAGAACCAGGAAATATGAAATAATGAAATATGACAATATGAGCATTAAATCTGAGCATCATGATAGTCTTGAAACAGTGTCTATGGAAATTATTGATAATCGGTAC
>OP328311
ATGAATTTTCAGAAATTATCTCTGGCTATATATCTTACGGTGACATGTTCGTGGTGTTATGAAACATGTATGAGAAAAACTGCGTTGTATCATGACATTCAATTGGAGCATGTAGAAGACAATAAAGATAGTGTAGCATCGCTACCGTACAAGTATCTACAAGTAGTCAAACAAAGAGAACGTAGTAGATTGTTGGCTACATTTAATTGGACGGATATAGCTGAGGGTGTTAGAAATGAGTTCATTAAAATATGTGATATCAACGGAACATATCTATATAATTATACTATTGCTGTTAGTATAATTATTGATTCCACGGAAGAACTACCAACAGTTACTCCAATTACAACATATGAACCTTCTATATATAATTATACTATCGATTATAGCACTGTTATTACTACTGAAGAACTACAAGTGACTCCAACATATGCACCTGTAACAACTCCTCTTCCAACATCAGCAGTTCCTTATGATCAACGATCGAATAACAATGTAAGTACTATATCTATTCAGGTACTGAGTAAAATATTGGGAGTCAATGAAACAGAATTAACTAATTATCTTATTATGCATAAAAATGACACTGTTGACAATAACACCATGGTT---GATGATGAGACATCTAACAATAACACATTACATGGTAATATAGGATTTTTGGAAATAAATAATTGTTATAATGTTTCTGTGTCAGATGCTAGTTTTAGAATAACATTAGTAAACGATACTTCTGAAGAAATTTTGCTAATGCTAACAGGAACTAGTTCATCCGACACCTTCATATCTTCCACCAATATCACTGAATGTTTGAAAACATTAATCAATAATGTGTCGATTAATGATGTACTTATAACACAAAATATGAATGTAACATCTAATTGTGATAAATGCTCAATGAATTTGATGGCATCCGTTATTCCTGCAGTTAATGAATTTAACAATACGTTGATGAAAATTGGTGTAAAAGATGATGAAAACAATACGGTATATAAATATTATAATTGTAAACTAACTACAAATTCTACATGTGATGAGTTAATCAATTTAGATGAAGTCATTAACAACATAACTCTGACAAATATTATACACAATAGTGTTTCGACAACTAACAGCAGAAAAAGACGAGATCTGAATGATGAGTTTGAATTTTCCACTTCCAAGGAATTAGATTGTCTTTACGAATCATATGGTGTAAACGATGATATAAGTCATTGTTTTGCATCACCTAGACGTAGACGATCTGACGACAAAAAGGAGTACATGGACATGAAATTATTCGACCACGCGAAAAAAGATTTAGGAATAGACAGTGTTATTCCTAGAGGTACAACCCATTTCCAAGTAGGTGCATCTGGTGCAAGTGGTGGTGTTGTAGGAGATAGTTTCCCATTTCAAAATGTTAAATCGCGTGCCAGTCTATTGGCGGAAAAAATAATGCCTAGAGTACCTATTACTGCTACCGAAGCTGATCTATATGCAACTGTAAATAGACAACCCAAGTTACCAGCAGGTGTTAAAAGTACTCCGTTTACAGAGGCGCTTGTGTCTACGATAAACCAAAAGCTTTCTAATGTTAGAGAGGTAACTTATGCTTCGCTCAATCTGCCAGGATCAAGTGGCTATGTTCATAGACCATCTGATTCTGTTATTTATAGCAGTATAAGACGGTCACGTTTACCTAGTGATAGCGATAGTGATTATGAGGATATACAAACTGTTGTTAAGGAATATAATGAAAGATATGGTAGATCAGTCAGTAGAACACAGTCATCAAGTAGTGAAAGCGATTTTGAAGATATAGATACTGTTGTTAGGGAATATAGACAAAAATATGGCAATGCAATGGCAAAAGGACGTAGTAGTTCCCCTAAACCTGATCCATTATATAGTACTGTTAAGAAAACAACTAAAAGTCTATCTACTGGTGTAGACATAGTTACAAAACAATCAGACTATTCTCTATTACCTGACGTTAATACTGGCAGTTCTATTGTGTCACCTCTCACCAGAAAAGGAGCTACTAGACGACGACCTAGACGCCCTACAAATGATGGTCTACAGAGTCCAAATCCTCCTCTCCGTAATCCACTTCCTCAACATGATGATTATTCTCCTCCACAAGTACACAGACCTCCACCACTTCCTCCTAAACCAGTCCAAAATTCGCCACAACTTCCCCCTAGACCAGTAGGTCAATTACTACCTCCTCCTATAGATCAACCAGATAAAGGATTTAGTAAGTTTGTATCACCTAGACGGTGTAGAAGAGCAAGCTCTGGAGTCATATGTGGTATGATACAATCAAAACCAAACGATGATACCTATTCACTTCTTCAACGATCAAAAATTGAACCAGAATATGTGGAGGTTGGTAATGGTATACCCAAGAACAATGTTCCTGTAATAGGTAATAAACATAGTAAAAAATATACATCGACGATGTCAAAAATATCAACAAAATTTGATAAATCTACGGCATTTGGAGCAGCAATGTTACTAACTGGTCAGCAGGCCATTAGCCAACAGACTAGATCAACTACGTTGAGTAGAAAAGATCAGATGAGTAAGGAAGAAAAGATATTCGAAGCAGTTACAATGAGTCTATCAACTATAGGTTCAACGTTGACGTCTGCAGGTATGACGGGTGGTCCAAAACTAATGATTGCAGGAATGGCTATAACGGCTATAACTGGTATAATAGATACGATAAAAGATATATATTACATGTTTTCAGGACAGGAGAGGCCAGTAGATCCTGTTATTAAATTATTTAATAAGTACACTGGCTTAATGTCCGATAATAATAAAATGGGTGTAAGAAAATGTTTGACACCCGGTGACGACACACTTATTTATATCGCATACAGAAACGATACCAGTTTTAAACAGAATACGGATGCGATGGCTTTGTATTTCTTAGATGTTATCGATTCAGAGATCCTATATCTAAACACATCAAATTTAGTTCTAGAGTATCAACTAAAGGTGGCTTGCCCCATAGGAACATTAAGATCTGTAGATGTGGACATAACTGCGTATACAATATTATATGATACAGCGGATAATATTAAGAAATACAAGTTTATCAGAATGGCAACGCTACTATCCAAACATCCAGTTATTAGATTGACATGTGGTTTAGCAGCAACATTGGTGATTAAACCGTACGAGGTACCCATCAGTGATATGCAACTACTAAAAATGGCGACGCCTGGTGAACCAGAATCCACTAAATCTATACCATCCGATGTCTGTGATAGGTATCCTCTAAAGAAATTCTATCTTTTAGCTGGTGGTTGTCCCTATGATACATCTCAAACTTTTATTGTACATACTACTTGCAGTATTCTACTAAGAACAGCTACACGGGATCAGTTTAGAAACAGATGGGTGTTACAAAATCCATTTAGACAAGAAGGGACATATAAGCAACTGTTTACCTTTAGCAAATACGATTTTAACGACACCATAATCGATCCTAATGGTGTGGTGGGTCATGCTAGCTTTTGTACCAATAGAAGCAGCAACCAATGTTTCTGGTCCGAACCTATGATATTGGAAGATGTATCATCGTGTAGTTCTAGAACTAGAAAAATATACGTAAAACTGGGAATATTTAATGCTGAAGGTTTTAATAGTTTTGTACTAAATTGTCCAACTGGGTCTACACCTACATACATCAAACATAAAAATGCGGACAGTAACAATGTTATCATAGAGCTACCTGTAGGTGATTACGGCACAGCCAAATTGTATTCAGCAACAAAACCATCGAGGATAGCTGTGTTCTGCACACATAACTATGATAAACGATTCAAATCAGATATTATAGTTCTAATGTTTAATAAAAACAGCGGTATTCCATTTTGGAGCATGTACACAGGAAGTGTAACTAGTAAAAATAGAATGTTTGCCACATTGGCTAGAGGAATGCCGTTTAGATCAACGTATTGCGATAACAGACGACGATCAGGTTGTTATTATGCAGGAATACCATTTCATGAAGATAGTGTAGAAACAGATATACATTATGGACCAGAAATAATGTTAAAGGAAACATATGACATAAACAGTATTGACCCACGAGTTATAACAAAGTCAAAGACCCATTTTCCTGCTCCATTGAGTGTAAAATTCATGGTTGACAATTTAGGAAATGGATATGACAACCCTAATTCATTTTGGGAAGATGCTAAAACTAAGAAACGGACATATAGTGCAATGACGATAAAAGTCCTACCATGTACAGTGAGAAATAAAAATATAGACTTTGGATATAACTATGGAGATATTATTTCTAATATGGTTTATCTACAATCTACTAGTCAGGATTATGGAGATGGTACCAAATATACATTTAAATCCGTAACTAGATCAGATCATGAGTGTGAATCTAGCTTAGATCTAACGTCTAAGGAAGTAACTGTGACATGTCCTGCGTTTAGTATACCAAGAAATATATCAACATATGAAGGTCTATGCTTTAGTGTTACTACATCTAAAGATCATTGTGCTACAGGTATTGGTTGGTTAAAATCTAGTGGTTATGGGAAGGAAGATGCTGATAAACCACGTGCTTGTTTTCATCATTGGAATTATTACACACTGTCGTTGGATTATTACTGTTCATACGAAGATATTTGGAGAAGCACCTGGCCTGACTATGATCCATGTAAGTCATATATCCATATAGAGTATAGAGATACATGGATAGAATCTAATGTGTTACAGCAACCTCCTTACACATTCGAATTCATTCATGACAATTCTAACGAATATGTGGATAAAGAAATTAGTAACAAATTAAATGATCTGTACAATGAATACAAGAAGATTATGGAATATAGCGACGGATCATTGCCGGCGTCTATAAACAGATTAGCAAAGGCATTGACTTTAGAGGGTAGAGAAATAGCAAGTGTTAATATAGATGGTAATCTGTTAGATATCGCATATCAAGCAGATAAGGAAAAGATGGCCGACATACAGACAAGAATAAATGATATTATTAGAGATTTGTTTATACACACTCTATCAGACAAAGATATAAAAGACATTATAGAATCCGAAGAAGGTAAGAGATGTTGTATAATAGATGTTAAGAACAATCTTGTTAAAAAGTACTATTCTATTGATAATTATCTATGTGATACTTTAGATGATTATATATACACCTCTGTAGAATATAACAAATCCTATGTGTTAGTAAACGATACTTATATAAGCTATGACTATCTTGAATCATCAGGTGTAGTTGTTCTATCATGTTATGAAATGACTATAATCTCCTTGGATACAAAAGACGCCAAAGATGCTATAGAAGATGTGATAGTAGCAAGTGCGGTAGCCGAAGCATTGAATGACATGTTTAAGGAATTTGATAAAAACGTAAGTGCTATTATAATAAAAGAAGAAGATAATTATCTAAACAGTTCGCCCGATATCTACCATATAATATATATCATAGGTGGCACTATTCTGCTACTGTTAGTCATTATTTTAATATTGGCAATTTATATAGCGCGCAATAAATACAGAACCAGGAAATATGAAATAATGAAATATGACAATATGAGCATTAAATCTGAGCATCATGATAGTCTTGAAACAGTGTCTATGGAAATTATTGATAATCGGTAC
>OP324544
ATGAATTTTCAAAAATTATCTCTGGCTATATATCTTACGGTGACATGTTCGTGGTGTTATGAAACATGTATGAGAAAAACTGCGTTGTATCATGACATTCAATTGGAGCATGTAGAAGACAATAAAGATAGTGTAGCATCGCTACCGTACAAGTATCTACAAGTAGTCAAACAAAGAGAACGTAGTAGATTGTTGGCTACATTTAATTGGACGGATATAGCTGAGGGTGTTAGAAATGAGTTCATTAAAATATGTGATATCAACGGAACATATCTATATAATTATACTATTGCTGTTAGTATAATTATTGATTCCACGGAAGAACTACCAACAGTTACTCCAATTACAACATATGAACCTTCTATATATAATTATACTATCGATTATAGCACTGTTATTACTACTGAAGAACTACAAGTGACTCCAACATATGCACCTGTAACAACTCCTCTTCCAACATCAGCAGTTCCTTATGATCAACGATCGAATAACAATGTAAGTACTATATCTATTCAGGTACTGAGTAAAATATTGGGAGTCAATGAAACAGAATTAACTAATTATCTTATTATGCATAAAAATGACACTGTTGACAATAACACCATGGTT---GATGATGAGACATCTAACAATAACACATTACATGGTAATATAGGATTTTTGGAAATAAATAATTGTTATAATGTTTCTGTGTCAGATGCTAGTTTTAGAATAACATTAGTAAACGATACTTCTGAAGAAATTTTGCTAATGCTAACAGGAACTAGTTCATCCGACACCTTCATATCTTCCACCAATATCACTGAATGTTTGAAAACATTAATCAATAATGTGTCGATTAATGATGTACTTATAACACAAAATATGAATGTAACATCTAATTGTGATAAATGCTCAATGAATTTGATGGCATCCGTTATTCCTGCAGTTAATGAATTTAACAATACGTTGATGAAAATTGGTGTAAAAGATGATGAAAACAATACGGTATATAAATATTATAATTGTAAACTAACTACAAATTCTACATGTGATGAGTTAATCAATTTAGATGAAGTCATTAACAACATAACTCTGACAAATATTATACACAATAGTGTTTCGACAACTAACAGCAGAAAAAGACGAGATCTGAATGATGAGTTTGAATTTTCCACTTCCAAGGAATTAGATTGTCTTTACGAATCATATGGTGTAAACGATGATATAAGTCATTGTTTTGCATCACCTAGACGTAGACGATCTGACGACAAAAAGGAGTACATGGACATGAAATTATTCGACCACGCGAAAAAAGATTTAGGAATAGACAGTGTTATTCCTAGAGGTACAACCCATTTCCAAGTAGGTGCATCTGGTGCAAGTGGTGGTGTTGTAGGAGATAGTTTCCCATTTCAAAATGTTAAATCGCGTGCCAGTCTATTGGCGGAAAAAATAATGCCTAGAGTACCTATTACTGCTACCGAAGCTGATCTATATGCAACTGTAAATAGACAACCCAAGTTACCAGCAGGTGTTAAAAGTACTCCGTTTACAGAGGCGCTTGTGTCTACGATAAACCAAAAGCTTTCTAATGTTAGAGAGGTAACTTATGCTTCGCTCAATCTGCCAGGATCAAGTGGCTATGTTCATAGACCATCTGATTCTGTTATTTATAGCAGTATAAGACGGTCACGTTTACCTAGTGATAGCGATAGTGATTATGAGGATATACAAACTGTTGTTAAGGAATATAATGAAAGATATGGTAGATCAGTCAGTAGAACACAGTCATCAAGTAGTGAAAGCGATTTTGAAGATATAGATACTGTTGTTAGGGAATATAGACAAAAATATGGCAATGCAATGGCAAAAGGACGTAGTAGTTCCCCTAAACCTGATCCATTATATAGTACTGTTAAGAAAACAACTAAAAGTCTATCTACTGGTGTAGACATAGTTACAAAACAATCAGACTATTCTCTATTACCTGACGTTAATACTGGCAGTTCTATTGTGTCACCTCTCACCAGAAAAGGAGCTACTAGACGACGACCTAGACGCCCTACAAATGATGGTCTACAGAGTCCAAATCCTCCTCTCCGTAATCCACTTCCTCAACATGATGATTATTCTCCTCCACAAGTACACAGACCTCCACCACTTCCTCCTAAACCAGTCCAAAATTCGCCACAACTTCCCCCTAGACCAGTAGGTCAATTACTACCTCCTCCTATAGATCAACCAGATAAAGGATTTAGTAAGTTTGTATCACCTAGACGGTGTAGAAGAGCAAGCTCTGGAGTCATATGTGGTATGATACAATCAAAACCAAACGATGATACCTATTCACTTCTTCAACGATCAAAAATTGAACCAGAATATGTGGAGGTTGGTAATGGTATACCCAAGAACAATGTTCCTGTAATAGGTAATAAACATAGTAAAAAATATACATCGACGATGTCAAAAATATCAACAAAATTTGATAAATCTACGGCATTTGGAGCAGCAATGTTACTAACTGGTCAGCAGGCCATTAGCCAACAGACTAGATCAACTACGTTGAGTAGAAAAGATCAGATGAGTAAGGAAGAAAAGATATTCGAAGCAGTTACAATGAGTCTATCAACTATAGGTTCAACGTTGACGTCTGCAGGTATGACGGGTGGTCCAAAACTAATGATTGCAGGAATGGCTATAACGGCTATAACTGGTATAATAGATACGATAAAAGATATATATTACATGTTTTCAGGACAGGAGAGGCCAGTAGATCCTGTTATTAAATTATTTAATAAGTACACTGGCTTAATGTCCGATAATAATAAAATGGGTGTAAGAAAATGTTTGACACCCGGTGACGACACACTTATTTATATCGCATACAGAAACGATACCAGTTTTAAACAGAATACGGATGCGATGGCTTTGTATTTCTTAGATGTTATCGATTCAGAGATCCTATATCTAAACACATCAAATTTAGTTCTAGAGTATCAACTAAAGGTGGCTTGCCCCATAGGAACATTAAGATCTGTAGATGTGGACATAACTGCGTATACAATATTATATGATACAGCGGATAATATTAAGAAATACAAGTTTATCAGAATGGCAACGCTACTATCCAAACATCCAGTTATTAGATTGACATGTGGTTTAGCAGCAACATTGGTGATTAAACCGTACGAGGTACCCATCAGTGATATGCAACTACTAAAAATGGCGACGCCTGGTGAACCAGAATCCACTAAATCTATACCATCCGATGTCTGTGATAGGTATCCTCTAAAGAAATTCTATCTTTTAGCTGGTGGTTGTCCCTATGATACATCTCAAACTTTTATTGTACATACTACTTGCAGTATTCTACTAAGAACAGCTACACGGGATCAGTTTAGAAACAGATGGGTGTTACAAAATCCATTTAGACAAGAAGGGACATATAAGCAACTGTTTACCTTTAGCAAATACGATTTTAACGACACCATAATCGATCCTAATGGTGTGGTGGGTCATGCTAGCTTTTGTACCAATAGAAGCAGCAACCAATGTTTCTGGTCCGAACCTATGATATTGGAAGATGTATCATCGTGTAGTTCTAGAACTAGAAAAATATACGTAAAACTGGGAATATTTAATGCTGAAGGTTTTAATAGTTTTGTACTAAATTGTCCAACTGGGTCTACACCTACATACATCAAACATAAAAATGCGGACAGTAACAATGTTATCATAGAGCTACCTGTAGGTGATTACGGCACAGCCAAATTGTATTCAGCAACAAAACCATCGAGGATAGCTGTGTTCTGCACACATAACTATGATAAACGATTCAAATCAGATATTATAGTTCTAATGTTTAATAAAAACAGCGGTATTCCATTTTGGAGCATGTACACAGGAAGTGTAACTAGTAAAAATAGAATGTTTGCCACATTGGCTAGAGGAATGCCGTTTAGATCAACGTATTGCGATAACAGACGACGATCAGGTTGTTATTATGCAGGAATACCATTTCATGAAGATAGTGTAGAAACAGATATACATTATGGACCAGAAATAATGTTAAAGGAAACATATGACATAAACAGTATTGACCCACGAGTTATAACAAAGTCAAAGACCCATTTTCCTGCTCCATTGAGTGTAAAATTCATGGTTGACAATTTAGGAAATGGATATGACAACCCTAATTCATTTTGGGAAGATGCTAAAACTAAGAAACGGACATATAGTGCAATGACGATAAAAGTCCTACCATGTACAGTGAGAAATAAAAATATAGACTTTGGATATAACTATGGAGATATTATTTCTAATATGGTTTATCTACAATCTACTAGTCAGGATTATGGAGATGGTACCAAATATACATTTAAATCCGTAACTAGATCAGATCATGAGTGTGAATCTAGCTTAGATCTAACGTCTAAGGAAGTAACTGTGACATGTCCTGCGTTTAGTATACCAAGAAATATATCAACATATGAAGGTCTATGCTTTAGTGTTACTACATCTAAAGATCATTGTGCTACAGGTATTGGTTGGTTAAAATCTAGTGGTTATGGGAAGGAAGATGCTGATAAACCACGTGCTTGTTTTCATCATTGGAATTATTACACACTGTCGTTGGATTATTACTGTTCATACGAAGATATTTGGAGAAGCACCTGGCCTGACTATGATCCATGTAAGTCATATATCCATATAGAGTATAGAGATACATGGATAGAATCTAATGTGTTACAGCAACCTCCTTACACATTCGAATTCATTCATGACAATTCTAACGAATATGTGGATAAAGAAATTAGTAACAAATTAAATGATCTGTACAATGAATACAAGAAGATTATGGAATATAGCGACGGATCATTGCCGGCGTCTATAAACAGATTAGCAAAGGCATTGACTTCAGAGGGTAGAGAAATAGCAAGTGTTAATATAGATGGTAATCTGTTAGATATCGCATATCAAGCAGATAAGGAAAAGATGGCCGACATACAGACAAGAATAAATGATATTATTAGAGATTTGTTTATACACACTCTATCAGACAAAGATATAAAAGACATTATAGAATCCGAAGAAGGTAAGAGATGTTGTATAATAGATGTTAAGAACAATCTTGTTAAAAAGTACTATTCTATTGATAATTATCTATGTGATACTTTAGATGATTATATATACACCTCTGTAGAATATAACAAATCCTATGTGTTAGTAAACGATACTTATATAAGCTATGACTATCTTGAATCATCAGGTGTAGTTGTTCTATCATGTTATGAAATGACTATAATCTCCTTGGATACAAAAGACGCCAAAGATGCTATAGAAGATGTGATAGTAGCAAGTGCGGTAGCCGAAGCATTGAATGACATGTTTAAGGAATTTGATAAAAACGTAAGTGCTATTATAATAAAAGAAGAAGATAATTATCTAAACAGTTCGCCCGATATCTACCATATAATATATATCATAGGTGGCACTATTCTGCTACTGTTAGTCATTATTTTAATATTGGCAATTTATATAGCGCGCAATAAATACAGAACCAGGAAATATGAAATAATGAAATATGACAATATGAGCATTAAATCTGAGCATCATGATAGTCTTGAAACAGTGTCTATGGAAATTATTGATAATCGGTAC
>OP324503
ATGAATTTTCAGAAATTATCTCTGGCTATATATCTTACGGTGACATGTTCGTGGTGTTATGAAACATGTATGAGAAAAACTGCGTTGTATCATGACATTCAATTGGAGCATGTAGAAGACAATAAAGATAGTGTAGCATCGCTACCGTACAAGTATCTACAAGTAGTCAAACAAAGAGAACGTAGTAGATTGTTGGCTACATTTAATTGGACGGATATAGCTGAGGGTGTTAGAAATGAGTTCATTAAAATATGTGATATCAACGGAACATATCTATATAATTATACTATTGCTGTTAGTATAATTATTGATTCCACGGAAGAACTACCAACAGTTACTCCAATTACAACATATGAACCTTCTATATATAATTATACTATCGATTATAGCACTGTTATTACTACTGAAGAACTACAAGTGACTCCAACATATGCACCTGTAACAACTCCTCTTCCAACATCAGCAGTTCCTTATGATCAACGATCGAATAACAATGTAAGTACTATATCTATTCAGGTACTGAGTAAAATATTGGGAGTCAATGAAACAGAATTAACTAATTATCTTATTATGCATAAAAATGACACTGTTGACAATAACACCATGGTT---GATGATGAGACATCTAACAATAACACATTACATGGTAATATAGGATTTTTGGAAATAAATAATTGTTATAATGTTTCTGTGTCAGATGCTAGTTTTAGAATAACATTAGTAAACGATACTTCTGAAGAAATTTTGCTAATGCTAACAGGAACTAGTTCATCCGACACCTTCATATCTTCCACCAATATCACTGAATGTTTGAAAACATTAATCAATAATGTGTCGATTAATGATGTACTTATAACACAAAATATGAATGTAACATCTAATTGTGATAAATGCTCAATGAATTTGATGGCATCCGTTATTCCTGCAGTTAATGAATTTAACAATACGTTGATGAAAATTGGTGTAAAAGATGATGAAAACAATACGGTATATAAATATTATAATTGTAAACTAACTACAAATTCTACATGTGATGAGTTAATCAATTTAGATGAAGTCATTAACAACATAACTCTGACAAATATTATACACAATAGTGTTTCGACAACTAACAGCAGAAAAAGACGAGATCTGAATGATGAGTTTGAATTTTCCACTTCCAAGGAATTAGATTGTCTTTACGAATCATATGGTGTAAACGATGATATAAGTCATTGTTTTGCATCACCTAGACGTAGACGATCTGACGACAAAAAGGAGTACATGGACATGAAATTATTCGACCACGCGAAAAAAGATTTAGGAATAGACAGTGTTATTCCTAGAGGTACAACCCATTTCCAAGTAGGTGCATCTGGTGCAAGTGGTGGTGTTGTAGGAGATAGTTTCCCATTTCAAAATGTTAAATCGCGTGCCAGTCTATTGGCGGAAAAAATAATGCCTAGAGTACCTATTACTGCTACCGAAGCTGATCTATATGCAACTGTAAATAGACAACCCAAGTTACCAGCAGGTGTTAAAAGTACTCCGTTTACAGAGGCGCTTGTGTCTACGATAAACCAAAAGCTTTCTAATGTTAGAGAGGTAACTTATGCTTCGCTCAATCTGCCAGGATCAAGTGGCTATGTTCATAGACCATCTGATTCTGTTATTTATAGCAGTATAAGACGGTCACGTTTACCTAGTGATAGCGATAGTGATTATGAGGATATACAAACTGTTGTTAAGGAATATAATGAAAGATATGGTAGATCAGTCAGTAGAACACAGTCATCAAGTAGTGAAAGCGATTTTGAAGATATAGATACTGTTGTTAGGGAATATAGACAAAAATATGGCAATGCAATGGCAAAAGGACGTAGTAGTTCCCCTAAACCTGATCCATTATATAGTACTGTTAAGAAAACAACTAAAAGTCTATCTACTGGTGTAGACATAGTTACAAAACAATCAGACTATTCTCTATTACCTGACGTTAATACTGGCAGTTCTATTGTGTCACCTCTCACCAGAAAAGGAGCTACTAGACGACGACCTAGACGCCCTACAAATGATGGTCTACAGAGTCCAAATCCTCCTCTCCGTAATCCACTTCCTCAACATGATGATTATTCTCCTCCACAAGTACACAGACCTCCACCACTTCCTCCTAAACCAGTCCAAAATTCGCCACAACTTCCCCCTAGACCAGTAGGTCAATTACTACCTCCTCCTATAGATCAACCAGATAAAGGATTTAGTAAGTTTGTATCACCTAGACGGTGTAGAAGAGCAAGCTCTGGAGTCATATGTGGTATGATACAATCAAAACCAAACGATGATACCTATTCACTTCTTCAACGATCAAAAATTGAACCAGAATATGTGGAGGTTGGTAATGGTATACCCAAGAACAATGTTCCTGTAATAGGTAATAAACATAGTAAAAAATATACATCGACGATGTCAAAAATATCAACAAAATTTGATAAATCTACGGCATTTGGAGCAGCAATGTTACTAACTGGTCAGCAGGCCATTAGCCAACAGACTAGATCAACTACGTTGAGTAGAAAAGATCAGATGAGTAAGGAAGAAAAGATATTCGAAGCAGTTACAATGAGTCTATCAACTATAGGTTCAACGTTGACGTCTGCAGGTATGACGGGTGGTCCAAAACTAATGATTGCAGGAATGGCTATAACGGCTATAACTGGTATAATAGATACGATAAAAGATATATATTACATGTTTTCAGGACAGGAGAGGCCAGTAGATCCTGTTATTAAATTATTTAATAAGTACACTGGCTTAATGTCCGATAATAATAAAATGGGTGTAAGAAAATGTTTGACACCCGGTGACGACACACTTATTTATATCGCATACAGAAACGATACCAGTTTTAAACAGAATACGGATGCGATGGCTTTGTATTTCTTAGATGTTATCGATTCAGAGATCCTATATCTAAACACATCAAATTTAGTTCTAGAGTATCAACTAAAGGTGGCTTGCCCCATAGGAACATTAAGATCTGTAGATGTGGACATAACTGCGTATACAATATTATATGATACAGCGGATAATATTAAGAAATACAAGTTTATCAGAATGGCAACGCTACTATCCAAACATCCAGTTATTAGATTGACATGTGGTTTAGCAGCAACATTGGTGATTAAACCGTACGAGGTACCCATCAGTGATATGCAACTACTAAAAATGGCGACGCCTGGTGAACCAGAATCCACTAAATCTATACCATCCGATGTCTGTGATAGGTATCCTCTAAAGAAATTCTATCTTTTAGCTGGTGGTTGTCCCTATGATACATCTCAAACTTTTATTGTACATACTACTTGCAGTATTCTACTAAGAACAGCTACACGGGATCAGTTTAGAAACAGATGGGTGTTACAAAATCCATTTAGACAAGAAGGGACATATAAGCAACTGTTTACCTTTAGCAAATACGATTTTAACGACACCATAATCGATCCTAATGGTGTGGTGGGTCATGCTAGCTTTTGTACCAATAGAAGCAGCAACCAATGTTTCTGGTCCGAACCTATGATATTGGAAGATGTATCATCGTGTAGTTCTAGAACTAGAAAAATATACGTAAAACTGGGAATATTTAATGCTGAAGGTTTTAATAGTTTTGTACTAAATTGTCCAACTGGGTCTACACCTACATACATCAAACATAAAAATGCGGACAGTAACAATGTTATCATAGAGCTACCTGTAGGTGATTACGGCACAGCCAAATTGTATTCAGCAACAAAACCATCGAGGATAGCTGTGTTCTGCACACATAACTATGATAAACGATTCAAATCAGATATTATAGTTCTAATGTTTAATAAAAACAGCGGTATTCCATTTTGGAGCATGTACACAGGAAGTGTAACTAGTAAAAATAGAATGTTTGCCACATTGGCTAGAGGAATGCCGTTTAGATCAACGTATTGCGATAACAGACGACGATCAGGTTGTTATTATGCAGGAATACCATTTCATGAAGATAGTGTAGAAACAGATATACATTATGGACCAGAAATAATGTTAAAGGAAACATATGACATAAACAGTATTGACCCACGAGTTATAACAAAGTCAAAGACCCATTTTCCTGCTCCATTGAGTGTAAAATTCATGGTTGACAATTTAGGAAATGGATATGACAACCCTAATTCATTTTGGGAAGATGCTAAAACTAAGAAACGGACATATAGTGCAATGACGATAAAAGTCCTACCATGTACAGTGAGAAATAAAAATATAGACTTTGGATATAACTATGGAGATATTATTTCTAATATGGTTTATCTACAATCTACTAGTCAGGATTATGGAGATGGTACCAAATATACATTTAAATCCGTAACTAGATCAGATCATGAGTGTGAATCTAGCTTAGATCTAACGTCTAAGGAAGTAACTGTGACATGTCCTGCGTTTAGTATACCAAGAAATATATCAACATATGAAGGTCTATGCTTTAGTGTTACTACATCTAAAGATCATTGTGCTACAGGTATTGGTTGGTTAAAATCTAGTGGTTATGGGAAGGAAGATGCTGATAAACCACGTGCTTGTTTTCATCATTGGAATTATTACACACTGTCGTTGGATTATTACTGTTCATACGAAGATATTTGGAGAAGCACCTGGCCTGACTATGATCCATGTAAGTCATATATCCATATAGAGTATAGAGATACATGGATAGAATCTAATGTGTTACAGCAACCTCCTTACACATTCGAATTCATTCATGACAATTCTAACGAATATGTGGATAAAGAAATTAGTAACAAATTAAATGATCTGTACAATGAATACAAGAAGATTATGGAATATAGCGACGGATCATTGCCGGCGTCTATAAACAGATTAGCAAAGGCATTGACTTCAGAGGGTAGAGAAATAGCAAGTGTTAATATAGATGGTAATCTGTTAGATATCGCATATCAAGCAGATAAGGAAAAGATGGCCGACATACAGACAAGAATAAATGATATTATTAGAGATTTGTTTATACACACTCTATCAGACAAAGATATAAAAGACATTATAGAATCCGAAGAAGGTAAGAGATGTTGTATAATAGATGTTAAGAACAATCTTGTTAAAAAGTACTATTCTATTGATAATTATCTATGTGATACTTTAGATGATTATATATACACCTCTGTAAAATATAACAAATCCTATGTGTTAGTAAACGATACTTATATAAGCTATGACTATCTTGAATCATCAGGTGTAGTTGTTCTATCATGTTATGAAATGACTATAATCTCCTTGGATACAAAAGACGCCAAAGATGCTATAGAAGATGTGATAGTAGCAAGTGCGGTAGCCGAAGCATTGAATGACATGTTTAAGGAATTTGATAAAAACGTAAGTGCTATTATAATAAAAGAAGAAGATAATTATCTAAACAGTTCGCCCGATATCTACCATATAATATATATCATAGGTGGCACTATTCTGCTACTGTTAGTCATTATTTTAATATTGGCAATTTATATAGCGCGCAATAAATACAGAACCAGGAAATATGAAATAATGAAATATGACAATATGAGCATTAAATCTGAGCATCATGATAGTCTTGAAACAGTGTCTATGGAAATTATTGATAATCGGTAC
>OX291780
ATGAATTTTCAGAAATTATCTCTGGCTATATATCTTACGGTGACATGTTCGTGGTGTTATGAAACATGTATGAGAAAAACTGCGTTGTATCATGACATTCAATTGGAGCATGTAGAAGACAATAAAGATAGTGTAGCATCGCTACCGTACAAGTATCTACAAGTAGTCAAACAAAGAGAACGTAGTAGATTGTTGGCTACATTTAATTGGACGGATATAGCTGAGGGTGTTAGAAATGAGTTCATTAAAATATGTGATATCAACGGAACATATCTATATAATTATACTATTGCTGTTAGTATAATTATTGATTCCACGGAAGAACTACCAACAGTTACTCCAATTACAACATATGAACCTTCTATATATAATTATACTATCGATTATAGCACTGTTATTACTACTGAAGAACTACAAGTGACTCCAACATATGCACCTGTAACAACTCCTCTTCCAACATCAGCAGTTCCTTATGATCAACGATCGAATAACAATGTAAGTACTATATCTATTCAGGTACTGAGTAAAATATTGGGAGTCAATGAAACAGAATTAACTAATTATCTTATTATGCATAAAAATGACACTGTTGACAATAACACCATGGTT---GATGATGAGACATCTAACAATAACACATTACATGGTAATATAGGATTTTTGGAAATAAATAATTGTTATAATGTTTCTGTGTCAGATGCTAGTTTTAGAATAACATTAGTAAACGATACTTCTGAAGAAATTTTGCTAATGCTAACAGGAACTAGTTCATCCGACACCTTCATATCTTCCACCAATATCACTGAATGTTTGAAAACATTAATCAATAATGTGTCGATTAATGATGTACTTATAACACAAAATATGAATGTAACATCTAATTGTGATAAATGCTCAATGAATTTGATGGCATCCGTTATTCCTGCAGTTAATGAATTTAACAATACGTTGATGAAAATTGGTGTAAAAGATGATGAAAACAATACGGTATATAAATATTATAATTGTAAACTAACTACAAATTCTACATGTGATGAGTTAATCAATTTAGATGAAGTCATTAACAACATAACTCTGACAAATATTATACACAATAGTGTTTCGACAACTAACAGCAGAAAAAGACGAGATCTGAATGATGAGTTTGAATTTTCCACTTCCAAGGAATTAGATTGTCTTTACGAATCATATGGTGTAAACGATGATATAAGTCATTGTTTTGCATCACCTAGACGTAGACGATCTGACGACAAAAAGGAGTACATGGACATGAAATTATTCGACCACGCGAAAAAAGATTTAGGAATAGACAGTGTTATTCCTAGAGGTACAACCCATTTCCAAGTAGGTGCATCTGGTGCAAGTGGTGGTGTTGTAGGAGATAGTTTCCCATTTCAAAATGTTAAATCGCGTGCCAGTCTATTGGCGGAAAAAATAATGCCTAGAGTACCTATTACTGCTACCGAAGCTGATCTATATGCAACTGTAAATAGACAACCCAAGTTACCAGCAGGTGTTAAAAGTACTCCGTTTACAGAGGCGCTTGTGTCTACGATAAACCAAAAGCTTTCTAATGTTAGAGAGGTAACTTATGCTTCGCTCAATCTGCCAGGATCAAGTGGCTATGTTCATAGACCATCTGATTCTGTTATTTATAGCAGTATAAGACGGTCACGTTTACCTAGTGATAGCGATAGTGATTATGAGGATATACAAACTGTTGTTAAGGAATATAATGAAAGATATGGTAGATCAGTCAGTAGAACACAGTCATCAAGTAGTGAAAGCGATTTTGAAGATATAGATACTGTTGTTAGGGAATATAGACAAAAATATGGCAATGCAATGGCAAAAGGACGTAGTAGTTCCCCTAAACCTGATCCATTATATAGTACTGTTAAGAAAACAACTAAAAGTCTATCTACTGGTGTAGACATAGTTACAAAACAATCAGACTATTCTCTATTACCTGACGTTAATACTGGCAGTTCTATTGTGTCACCTCTCACCAGAAAAGGAGCTACTAGACGACGACCTAGACGCCCTACAAATGATGGTCTACAGAGTCCAAATCCTCCTCTCCGTAATCCACTTCCTCAACATGATGATTATTCTCCTCCACAAGTACACAGACCTCCACCACTTCCTCCTAAACCAGTCCAAAATTCGCCACAACTTCCCCCTAGACCAGTAGGTCAATTACTACCTCCTCCTATAGATCAACCAGATAAAGGATTTAGTAAGTTTGTATCACCTAGACGGTGTAGAAGAGCAAGCTCTGGAGTCATATGTGGTATGATACAATCAAAACCAAACGATGATACCTATTCACTTCTTCAACGATCAAAAATTGAACCAGAATATGTGGAGGTTGGTAATGGTATACCCAAGAACAATGTTCCTGTAATAGGTAATAAACATAGTAAAAAATATACATCGACGATGTCAAAAATATCAACAAAATTTGATAAATCTACGGCATTTGGAGCAGCAATGTTACTAACTGGTCAGCAGGCCATTAGCCAACAGACTAGATCAACTACGTTGAGTAGAAAAGATCAGATGAGTAAGGAAGAAAAGATATTCGAAGCAGTTACAATGAGTCTATCAACTATAGGTTCAACGTTGACGTCTGCAGGTATGACGGGTGGTCCAAAACTAATGATTGCAGGAATGGCTATAACGGCTATAACTGGTATAATAGATACGATAAAAGATATATATTACATGTTTTCAGGACAGGAGAGGCCAGTAGATCCTGTTATTAAATTATTTAATAAGTACACTGACTTAATGTCCGATAATAATAAAATGGGTGTAAGAAAATGTTTGACACCCGGTGACGACACACTTATTTATATCGCATACAGAAACGATACCAGTTTTAAACAGAATACGGATGCGATGGCTTTGTATTTCTTAGATGTTATCGATTCAGAGATCCTATATCTAAACACATCAAATTTAGTTCTAGAGTATCAACTAAAGGTGGCTTGCCCCATAGGAACATTAAGATCTGTAGATGTGGACATAACTGCGTATACAATATTATATGATACAGCGGATAATATTAAGAAATACAAGTTTATCAGAATGGCAACGCTACTATCCAAACATCCAGTTATTAGATTGACATGTGGTTTAGCAGCAACATTGGTGATTAAACCGTACGAGGTACCCATCAGTGATATGCAACTACTAAAAATGGCGACGCCTGGTGAACCAGAATCCACTAAATCTATACCATCCGATGTCTGTGATAGGTATCCTCTAAAGAAATTCTATCTTTTAGCTGGTGGTTGTCCCTATGATACATCTCAAACTTTTATTGTACATACTACTTGCAGTATTCTACTAAGAACAGCTACACGGGATCAGTTTAGAAACAGATGGGTGTTACAAAATCCATTTAGACAAGAAGGGACATATAAGCAACTGTTTACCTTTAGCAAATACGATTTTAACGACACCATAATCGATCCTAATGGTGTGGTGGGTCATGCTAGCTTTTGTACCAATAGAAGCAGCAACCAATGTTTCTGGTCCGAACCTATGATATTGGAAGATGTATCATCGTGTAGTTCTAGAACTAGAAAAATATACGTAAAACTGGGAATATTTAATGCTGAAGGTTTTAATAGTTTTGTACTAAATTGTCCAACTGGGTCTACACCTACATACATCAAACATAAAAATGCGGACAGTAACAATGTTATCATAGAGCTACCTGTAGGTGATTACGGCACAGCCAAATTGTATTCAGCAACAAAACCATCGAGGATAGCTGTGTTCTGCACACATAACTATGATAAACGATTCAAATCAGATATTATAGTTCTAATGTTTAATAAAAACAGCGGTATTCCATTTTGGAGCATGTACACAGGAAGTGTAACTAGTAAAAATAGAATGTTTGCCACATTGGCTAGAGGAATGCCGTTTAGATCAACGTATTGCGATAACAGACGACGATCAGGTTGTTATTATGCAGGAATACCATTTCATGAAGATAGTGTAGAAACAGATATACATTATGGACCAGAAATAATGTTAAAGGAAACATATGACATAAACAGTATTGACCCACGAGTTATAACAAAGTCAAAGACCCATTTTCCTGCTCCATTGAGTGTAAAATTCATGGTTGACAATTTAGGAAATGGATATGACAACCCTAATTCATTTTGGGAAGATGCTAAAACTAAGAAACGGACATATAGTGCAATGACGATAAAAGTCCTACCATGTACAGTGAGAAATAAAAATATAGACTTTGGATATAACTATGGAGATATTATTTCTAATATGGTTTATCTACAATCTACTAGTCAGGATTATGGAGATGGTACCAAATATACATTTAAATCCGTAACTAGATCAGATCATGAGTGTGAATCTAGCTTAGATCTAACGTCTAAGGAAGTAACTGTGACATGTCCTGCGTTTAGTATACCAAGAAATATATCAACATATGAAGGTCTATGCTTTAGTGTTACTACATCTAAAGATCATTGTGCTACAGGTATTGGTTGGTTAAAATCTAGTGGTTATGGGAAGGAAGATGCTGATAAACCACGTGCTTGTTTTCATCATTGGAATTATTACACACTGTCGTTGGATTATTACTGTTCATACGAAGATATTTGGAGAAGCACCTGGCCTGACTATGATCCATGTAAGTCATATATCCATATAGAGTATAGAGATACATGGATAGAATCTAATGTGTTACAGCAACCTCCTTACACATTCGAATTCATTCATGACAATTCTAACGAATATGTGGATAAAGAAATTAGTAACAAATTAAATGATCTGTACAATGAATACAAGAAGATTATGGAATATAGCGACGGATCATTGCCGGCGTCTATAAACAGATTAGCAAAGGCATTGACTTCAGAGGGTAGAGAAATAGCAAGTGTTAATATAGATGGTAATCTGTTAGATATCGCATATCAAGCAGATAAGGAAAAGATGGCCGACATACAGACAAGAATAAATGATATTATTAGAGATTTGTTTATACACACTCTATCAGACAAAGATATAAAAGACATTATAGAATCCGAAGAAGGTAAGAGATGTTGTATAATAGATGTTAAGAACAATCTTGTTAAAAAGTACTATTCTATTGATAATTATCTATGTGATACTTTAGATGATTATATATACACCTCTGTAGAATATAACAAATCCTATGTGTTAGTAAACGATACTTATATAAGCTATGACTATCTTGAATCATCAGGTGTAGTTGTTCTATCATGTTATGAAATGACTATAATCTCCTTGGATACAAAAGACGCCAAAGATGCTATAGAAGATGTGATAGTAGCAAGTGCGGTAGCCGAAGCATTGAATGACATGTTTAAGGAATTTGATAAAAACGTAAGTGCTATTATAATAAAAGAAGAAGATAATTATCTAAACAGTTCGCCCGATATCTACCATATAATATATATCATAGGTGGCACTATTCTGCTACTGTTAGTCATTATTTTAATATTGGCAATTTATATAGCGCGCAATAAATACAGAACCAGGAAATATGAAATAATGAAATATGACAATATGAGCATTAAATCTGAGCATCATGATAGTCTTGAAACAGTGTCTATGGAAATTATTGATAATCGGTAC
>OP310041
ATGAATTTTCAGAAATTATCTCTGGCTATATATCTTACGGTGACATGTTCGTGGTGTTATGAAACATGTATGAGAAAAACTGCGTTGTATCATGACATTCAATTGGAGCATGTAGAAGACAATAAAGATAGTGTAGCATCGCTACCGTACAAGTATCTACAAGTAGTCAAACAAAGAGAACGTAGTAGATTGTTGGCTACATTTAATTGGACGGATATAGCTGAGGGTGTTAGAAATGAGTTCATTAAAATATGTGATATCAACGGAACATATCTATATAATTATACTATTGCTGTTAGTATAATTATTGATTCCACGGAAGAACTACCAACAGTTACTCCAATTACAACATATGAACCTTCTATATATAATTATACTATCGATTATAGCACTGTTATTACTACTGAAGAACTACAAGTGACTCCAACATATGCACCTGTAACAACTCCTCTTCCAACATCAGCAGTTCCTTATGATCAACGATCGAATAACAATGTAAGTACTATATCTATTCAGGTACTGAGTAAAATATTGGGAGTCAATGAAACAGAATTAACTAATTATCTTATTATGCATAAAAATGACACTGTTGACAATAACACCATGGTT---GATGATGAGACATCTAACAATAACACATTACATGGTAATATAGGATTTTTGGAAATAAATAATTGTTATAATGTTTCTGTGTCAGATGCTAGTTTTAGAATAACATTAGTAAACGATACTTCTGAAGAAATTTTGCTAATGCTAACAGGAACTAGTTCATCCGACACCTTCATATCTTCCACCAATATCACTGAATGTTTGAAAACATTAATCAATAATGTGTCGATTAATGATGTACTTATAACACAAAATATGAATGTAACATCTAATTGTGATAAATGCTCAATGAATTTGATGGCATCCGTTATTCCTGCAGTTAATGAATTTAACAATACGTTGATGAAAATTGGTGTAAAAGATGATGAAAACAATACGGTATATAAATATTATAATTGTAAACTAACTACAAATTCTACATGTGATGAGTTAATCAATTTAGATGAAGTCATTAACAACATAACTCTGACAAATATTATACACAATAGTGTTTCGACAACTAACAGCAGAAAAAGACGAGATCTGAATGATGAGTTTGAATTTTCCACTTCCAAGGAATTAGATTGTCTTTACGAATCATATGGTGTAAACGATGATATAAGTCATTGTTTTGCATCACCTAGACGTAGACGATCTGACGACAAAAAGGAGTACATGGACATGAAATTATTCGACCACGCGAAAAAAGATTTAGGAATAGACAGTGTTATTCCTAGAGGTACAACCCATTTCCAAGTAGGTGCATCTGGTGCAAGTGGTGGTGTTGTAGGAGATAGTTTCCCATTTCAAAATGTTAAATCGCGTGCCAGTCTATTGGCGGAAAAAATAATGCCTAGAGTACCTATTACTGCTACCGAAGCTGATCTATATGCAACTGTAAATAGACAACCCAAGTTACCAGCAGGTGTTAAAAGTACTCCGTTTACAGAGGCGCTTGTGTCTACGATAAACCAAAAGCTTTCTAATGTTAGAGAGGTAACTTATGCTTCGCTCAATCTGCCAGGATCAAGTGGCTATGTTCATAGACCATCTGATTCTGTTATTTATAGCAGTATAAGACGGTCACGTTTACCTAGTGATAGCGATAGTGATTATGAGGATATACAAACTGTTGTTAAGGAATATAATGAAAGATATGGTAGATCAGTCAGTAGAACACAGTCATCAAGTAGTGAAAGCGATTTTGAAGATATAGATACTGTTGTTAGGGAATATAGACAAAAATATGGCAATGCAATGGCAAAAGGACGTAGTAGTTCCCCTAAACCTGATCCATTATATAGTACTGTTAAGAAAACAACTAAAAGTCTATCTACTGGTGTAGACATAGTTACAAAACAATCAGACTATTCTCTATTACCTGACGTTAATACTGGCAGTTCTATTGTGTCACCTCTCACCAGAAAAGGAGCTACTAGACGACGACCTAGACGCCCTACAAATGATGGTCTACAGAGTCCAAATCCTCCTCTCCGTAATCCACTTCCTCAACATGATGATTATTCTCCTCCACAAGTACACAGACCTCCACCACTTCCTCCTAAACCAGTCCAAAATTCGCCACAACTTCCCCCTAGACCAGTAGGTCAATTACTACCTCCTCCTATAGATCAACCAGATAAAGGATTTAGTAAGTTTGTATCACCTAGACGGTGTAGAAGAGCAAGCTCTGGAGTCATATGTGGTATGATACAATCAAAACCAAACGATGATACCTATTCACTTCTTCAACGATCAAAAATTGAACCAGAATATGTGGAGGTTGGTAATGGTATACCCAAGAACAATGTTCCTGTAATAGGTAATAAACATAGTAAAAAATATACATCGACGATGTCAAAAATATCAACAAAATTTGATAAATCTACGGCATTTGGAGCAGCAATGTTACTAACTGGTCAGCAGGCCATTAGCCAACAGACTAGATCAACTACGTTGAGTAGAAAAGATCAGATGAGTAAGGAAGAAAAGATATTCGAAGCAGTTACAATGAGTCTATCAACTATAGGTTCAACGTTGACGTCTGCAGGTATGACGGGTGGTCCAAAACTAATGATTGCAGGAATGGCTATAACGGCTATAACTGGTATAATAGATACGATAAAAGATATATATTACATGTTTTCAGGACAGGAGAGGCCAGTAGATCCTGTTATTAAATTATTTAATAAGTACACTGGCTTAATGTCCGATAATAATAAAATGGGTGTAAGAAAATGTTTGACACCCGGTGACGACACACTTATTTATATCGCATACAGAAACGATACCAGTTTTAAACAGAATACGGATGCGATGGCTTTGTATTTCTTAGATGTTATCGATTCAGAGATCCTATATCTAAACACATCAAATTTAGTTCTAGAGTATCAACTAAAGGTGGCTTGCCCCATAGGAACATTAAGATCTGTAGATGTGGACATAACTGCGTATACAATATTATATGATACAGCGGATAATATTAAGAAATACAAGTTTATCAGAATGGCAACGCTACTATCCAAACATCCAGTTATTAGATTGACATGTGGTTTAGCAGCAACATTGGTGATTAAACCGTACGAGGTACCCATCAGTGATATGCAACTACTAAAAATGGCGACGCCTGGTGAACCAGAATCCACTAAATCTATACCATCCGATGTCTGTGATAGGTATCCTCTAAAGAAATTCTATCTTTTAGCTGGTGGTTGTCCCTATGATACATCTCAAACTTTTATTGTACATACTACTTGCAGTATTCTACTAAGAACAGCTACACGGGATCAGTTTAGAAACAGATGGGTGTTACAAAATCCATTTAGACAAGAAGGGACATATAAGCAACTGTTTACCTTTAGCAAATACGATTTTAACGACACCATAATCGATCCTAATGGTGTGGTGGGTCATGCTAGCTTTTGTACCAATAGAAGCAGCAACCAATGTTTCTGGTCCGAACCTATGATATTGGAAGATGTATCATCGTGTAGTTCTAGAACTAGAAAAATATACGTAAAACTGGGAATATTTAATGCTGAAGGTTTTAATAGTTTTGTACTAAATTGTCCAACTGGGTCTACACCTACATACATCAAACATAAAAATGTGGACAGTAACAATGTTATCATAGAGCTACCTGTAGGTGATTACGGCACAGCCAAATTGTATTCAGCAACAAAACCATCGAGGATAGCTGTGTTCTGCACACATAACTATGATAAACGATTCAAATCAGATATTATAGTTCTAATGTTTAATAAAAACAGCGGTATTCCATTTTGGAGCATGTACACAGGAAGTGTAACTAGTAAAAATAGAATGTTTGCCACATTGGCTAGAGGAATGCCGTTTAGATCAACGTATTGCGATAACAGACGACGATCAGGTTGTTATTATGCAGGAATACCATTTCATGAAGATAGTGTAGAAACAGATATACATTATGGACCAGAAATAATGTTAAAGGAAACATATGACATAAACAGTATTGACCCACGAGTTATAACAAAGTCAAAGACCCATTTTCCTGCTCCATTGAGTGTAAAATTCATGGTTGACAATTTAGGAAATGGATATGACAACCCTAATTCATTTTGGGAAGATGCTAAAACTAAGAAACGGACATATAGTGCAATGACGATAAAAGTCCTACCATGTACAGTGAGAAATAAAAATATAGACTTTGGATATAACTATGGAGATATTATTTCTAATATGGTTTATCTACAATCTACTAGTCAGGATTATGGAGATGGTACCAAATATACATTTAAATCCGTAACTAGATCAGATCATGAGTGTGAATCTAGCTTAGATCTAACGTCTAAGGAAGTAACTGTGACATGTCCTGCGTTTAGTATACCAAGAAATATATCAACATATGAAGGTCTATGCTTTAGTGTTACTACATCTAAAGATCATTGTGCTACAGGTATTGGTTGGTTAAAATCTAGTGGTTATGGGAAGGAAGATGCTGATAAACCACGTGCTTGTTTTCATCATTGGAATTATTACACACTGTCGTTGGATTATTACTGTTCATACGAAGATATTTGGAGAAGCACCTGGCCTGACTATGATCCATGTAAGTCATATATCCATATAGAGTATAGAGATACATGGATAGAATCTAATGTGTTACAGCAACCTCCTTACACATTCGAATTCATTCATGACAATTCTAACGAATATGTGGATAAAGAAATTAGTAACAAATTAAATGATCTGTACAATGAATACAAGAAGATTATGGAATATAGCGACGGATCATTGCCGGCGTCTATAAACAGATTAGCAAAGGCATTGACTTCAGAGGGTAGAGAAATAGCAAGTGTTAATATAGATGGTAATCTGTTAGATATCGCATATCAAGCAGATAAGGAAAAGATGGCCGACATACAGACAAGAATAAATGATATTATTAGAGATTTGTTTATACACACTCTATCAGACAAAGATATAAAAGACATTATAGAATCCGAAGAAGGTAAGAGATGTTGTATAATAGATGTTAAGAACAATCTTGTTAAAAAGTACTATTCTATTGATAATTATCTATGTGATACTTTAGATGATTATATATACACCTCTGTAGAATATAACAAATCCTATGTGTTAGTAAACGATACTTATATAAGCTATGACTATCTTGAATCATCAGGTGTAGTTGTTCTATCATGTTATGAAATGACTATAATCTCCTTGGATACAAAAGACGCCAAAGATGCTATAGAAGATGTGATAGTAGCAAGTGCGGTAGCCGAAGCATTGAATGACATGTTTAAGGAATTTGATAAAAACGTAAGTGCTATTATAATAAAAGAAGAAGATAATTATCTAAACAGTTCGCCCGATATCTACCATATAATATATATCATAGGTGGCACTATTCTGCTACTGTTAGTCATTATTTTAATATTGGCAATTTATATAGCGCGCAATAAATACAGAACCAGGAAATATGAAATAATGAAATATGACAATATGAGCATTAAATCTGAGCATCATGATAGTCTTGAAACAGTGTCTATGGAAATTATTGATAATCGGTAC
>OP303792
ATGAATTTTCAGAAATTATCTCTGGCTATATATCTTACGGTGACATGTTCGTGGTGTTATGAAACATGTATGAGAAAAACTGCGTTGTATCATGACATTCAATTGGAGCATGTAGAAGACAATAAAGATAGTGTAGCATCGCTACCGTACAAGTATCTACAAGTAGTCAAACAAAGAGAACGTAGTAGATTGTTGGCTACATTTAATTGGACGGATATAGCTGAGGGTGTTAGAAATGAGTTCATTAAAATATGTGATATCAACGGAACATATCTATATAATTATACTATTGCTGTTAGTATAATTATTGATTCCACGGAAGAACTACCAACAGTTACTCCAATTACAACATATGAACCTTCTATATATAATTATACTATCGATTATAGCACTGTTATTACTACTGAAGAACTACAAGTGACTCCAACATATGCACCTGTAACAACTCCTCTTCCAACATCAGCAGTTCCTTATGATCAACGATCGAATAACAATGTAAGTACTATATCTATTCAGGTACTGAGTAAAATATTGGGAGTCAATGAAACAGAATTAACTAATTATCTTATTATGCATAAAAATGACACTGTTGACAATAACACCATGGTT---GATGATGAGACATCTAACAATAACACATTACATGGTAATATAGGATTTTTGGAAATAAATAATTGTTATAATGTTTCTGTGTCAGATGCTAGTTTTAGAATAACATTAGTAAACGATACTTCTGAAGAAATTTTGCTAATGCTAACAGGAACTAGTTCATCCGACACCTTCATATCTTCCACCAATATCACTGAATGTTTGAAAACATTAATCAATAATGTGTCGATTAATGATGTACTTATAACACAAAATATGAATGTAACATCTAATTGTGATAAATGCTCAATGAATTTGATGGCATCCGTTATTCCTGCAGTTAATGAATTTAACAATACGTTGATGAAAATTGGTGTAAAAGATGATGAAAACAATACGGTATATAAATATTATAATTGTAAACTAACTACAAATTCTACATGTGATGAGTTAATCAATTTAGATGAAGTCATTAACAACATAACTCTGACAAATATTATACACAATAGTGTTTCGACAACTAACAGCAGAAAAAGACGAGATCTGAATGATGAGTTTGAATTTTCCACTTCCAAGGAATTAGATTGTCTTTACGAATCATATGGTGTAAACGATGATATAAGTCATTGTTTTGCATCACCTAGACGTAGACGATCTGACGACAAAAAGGAGTACATGGACATGAAATTATTCGACCACGCGAAAAAAGATTTAGGAATAGACAGTGTTATTCCTAGAGGTACAACCCATTTCCAAGTAGGTGCATCTGGTGCAAGTGGTGGTGTTGTAGGAGATAGTTTCCCATTTCAAAATGTTAAATCGCGTGCCAGTCTATTGGCGGAAAAAATAATGCCTAGAGTACCTATTACTGCTACCGAAGCTGATCTATATGCAACTGTAAATAGACAACCCAAGTTACCAGCAGGTGTTAAAAGTACTCCGTTTACAGAGGCGCTTGTGTCTACGATAAACCAAAAGCTTTCTAATGTTAGAGAGGTAACTTATGCTTTGCTCAATCTGCCAGGATCAAGTGGCTATGTTCATAGACCATCTGATTCTGTTATTTATAGCAGTATAAGACGGTCACGTTTACCTAGTGATAGCGATAGTGATTATGAGGATATACAAACTGTTGTTAAGGAATATAATGAAAGATATGGTAGATCAGTCAGTAGAACACAGTCATCAAGTAGTGAAAGCGATTTTGAAGATATAGATACTGTTGTTAGGGAATATAGACAAAAATATGGCAATGCAATGGCAAAAGGACGTAGTAGTTCCCCTAAACCTGATCCATTATATAGTACTGTTAAGAAAACAACTAAAAGTCTATCTACTGGTGTAGACATAGTTACAAAACAATCAGACTATTCTCTATTACCTGACGTTAATACTGGCAGTTCTATTGTGTCACCTCTCACCAGAAAAGGAGCTACTAGACGACGACCTAGACGCCCTACAAATGATGGTCTACAGAGTCCAAATCCTCCTCTCCGTAATCCACTTCCTCAACATGATGATTATTCTCCTCCACAAGTACACAGACCTCCACCACTTCCTCCTAAACCAGTCCAAAATTCGCCACAACTTCCCCCTAGACCAGTAGGTCAATTACTACCTCCTCCTATAGATCAACCAGATAAAGGATTTAGTAAGTTTGTATCACCTAGACGGTGTAGAAGAGCAAGCTCTGGAGTCATATGTGGTATGATACAATCAAAACCAAACGATGATACCTATTCACTTCTTCAACGATCAAAAATTGAACCAGAATATGTGGAGGTTGGTAATGGTATACCCAAGAACAATGTTCCTGTAATAGGTAATAAACATAGTAAAAAATATACATCGACGATGTCAAAAATATCAACAAAATTTGATAAATCTACGGCATTTGGAGCAGCAATGTTACTAACTGGTCAGCAGGCCATTAGCCAACAGACTAGATCAACTACGTTGAGTAGAAAAGATCAGATGAGTAAGGAAGAAAAGATATTCGAAGCAGTTACAATGAGTCTATCAACTATAGGTTCAACGTTGACGTCTGCAGGTATGACGGGTGGTCCAAAACTAATGATTGCAGGAATGGCTATAACGGCTATAACTGGTATAATAGATACGATAAAAGATATATATTACATGTTTTCAGGACAGGAGAGGCCAGTAGATCCTGTTATTAAATTATTTAATAAGTACACTGGCTTAATGTCCGATAATAATAAAATGGGTGTAAGAAAATGTTTGACACCCGGTGACGACACACTTATTTATATCGCATACAGAAACGATACCAGTTTTAAACAGAATACGGATGCGATGGCTTTGTATTTCTTAGATGTTATCGATTCAGAGATCCTATATCTAAACACATCAAATTTAGTTCTAGAGTATCAACTAAAGGTGGCTTGCCCCATAGGAACATTAAGATCTGTAGATGTGGACATAACTGCGTATACAATATTATATGATACAGCGGATAATATTAAGAAATACAAGTTTATCAGAATGGCAACGCTACTATCCAAACATCCAGTTATTAGATTGACATGTGGTTTAGCAGCAACATTGGTGATTAAACCGTACGAGGTACCCATCAGTGATATGCAACTACTAAAAATGGCGACGCCTGGTGAACCAGAATCCACTAAATCTATACCATCCGATGTCTGTGATAGGTATCCTCTAAAGAAATTCTATCTTTTAGCTGGTGGTTGTCCCTATGATACATCTCAAACTTTTATTGTACATACTACTTGCAGTATTCTACTAAGAACAGCTACACGGGATCAGTTTAGAAACAGATGGGTGTTACAAAATCCATTTAGACAAGAAGGGACATATAAGCAACTGTTTACCTTTAGCAAATACGATTTTAACGACACCATAATCGATCCTAATGGTGTGGTGGGTCATGCTAGCTTTTGTACCAATAGAAGCAGCAACCAATGTTTCTGGTCCGAACCTATGATATTGGAAGATGTATCATCGTGTAGTTCTAGAACTAGAAAAATATACGTAAAACTGGGAATATTTAATGCTGAAGGTTTTAATAGTTTTGTACTAAATTGTCCAACTGGGTCTACACCTACATACATCAAACATAAAAATGCGGACAGTAACAATGTTATCATAGAGCTACCTGTAGGTGATTACGGCACAGCCAAATTGTATTCAGCAACAAAACCATCGAGGATAGCTGTGTTCTGCACACATAACTATGATAAACGATTCAAATCAGATATTATAGTTCTAATGTTTAATAAAAACAGCGGTATTCCATTTTGGAGCATGTACACAGGAAGTGTAACTAGTAAAAATAGAATGTTTGCCACATTGGCTAGAGGAATGCCGTTTAGATCAACGTATTGCGATAACAGACGACGATCAGGTTGTTATTATGCAGGAATACCATTTCATGAAGATAGTGTAGAAACAGATATACATTATGGACCAGAAATAATGTTAAAGGAAACATATGACATAAACAGTATTGACCCACGAGTTATAACAAAGTCAAAGACCCATTTTCCTGCTCCATTGAGTGTAAAATTCATGGTTGACAATTTAGGAAATGGATATGACAACCCTAATTCATTTTGGGAAGATGCTAAAACTAAGAAACGGACATATAGTGCAATGACGATAAAAGTCCTACCATGTACAGTGAGAAATAAAAATATAGACTTTGGATATAACTATGGAGATATTATTTCTAATATGGTTTATCTACAATCTACTAGTCAGGATTATGGAGATGGTACCAAATATACATTTAAATCCGTAACTAGATCAGATCATGAGTGTGAATCTAGCTTAGATCTAACGTCTAAGGAAGTAACTGTGACATGTCCTGCGTTTAGTATACCAAGAAATATATCAACATATGAAGGTCTATGCTTTAGTGTTACTACATCTAAAGATCATTGTGCTACAGGTATTGGTTGGTTAAAATCTAGTGGTTATGGGAAGGAAGATGCTGATAAACCACGTGCTTGTTTTCATCATTGGAATTATTACACACTGTCGTTGGATTATTACTGTTCATACGAAGATATTTGGAGAAGCACCTGGCCTGACTATGATCCATGTAAGTCATATATCCATATAGAGTATAGAGATACATGGATAGAATCTAATGTGTTACAGCAACCTCCTTACACATTCGAATTCATTCATGACAATTCTAACGAATATGTGGATAAAGAAATTAGTAACAAATTAAATGATCTGTACAATGAATACAAGAAGATTATGGAATATAGCGACGGATCATTGCCGGCGTCTATAAACAGATTAGCAAAGGCATTGACTTCAGAGGGTAGAGAAATAGCAAGTGTTAATATAGATGGTAATCTGTTAGATATCGCATATCAAGCAGATAAGGAAAAGATGGCCGACATACAGACAAGAATAAATGATATTATTAGAGATTTGTTTATACACACTCTATCAGACAAAGATATAAAAGACATTATAGAATCCGAAGAAGGTAAGAGATGTTGTATAATAGATGTTAAGAACAATCTTGTTAAAAAGTACTATTCTATTGATAATTATCTATGTGATACTTTAGATGATTATATATACACCTCTGTAGAATATAACAAATCCTATGTGTTAGTAAACGATACTTATATAAGCTATGACTATCTTGAATCATCAGGTGTAGTTGTTCTATCATGTTATGAAATGACTATAATCTCCTTGGATACAAAAGACGCCAAAGATGCTATAGAAGATGTGATAGTAGCAAGTGCGGTAGCCGAAGCATTGAATGACATGTTTAAGGAATTTGATAAAAACGTAAGTGCTATTATAATAAAAGAAGAAGATAATTATCTAAACAGTTCGCCCGATATCTACCATATAATATATATCATAGGTGGCACTATTCTGCTACTGTTAGTCATTATTTTAATATTGGCAATTTATATAGCGCGCAATAAATACAGAACCAGGAAATATGAAATAATGAAATATGACAATATGAGCATTAAATCTGAGCATCATGATAGTCTTGAAACAGTGTCTATGGAAATTATTGATAATCGGTAC
>OP303787
ATGAATTTTCAGAAATTATCTCTGGCTATATATCTTACGGTGACATGTTCGTGGTGTTATGAAACATGTATGAGAAAAACTGCGTTGTATCATGACATTCAATTGGAGCATGTAGAAGACAATAAAGATAGTGTAGCATCGCTACCGTACAAGTATCTACAAGTAGTCAAACAAAGAGAACGTAGTAGATTGTTGGCTACATTTAATTGGACGGATATAGCTGAGGGTGTTAGAAATGAGTTCATTAAAATATGTGATATCAACGGAACATATCTATATAATTATACTATTGCTGTTAGTATAATTATTGATTCCACGGAAGAACTACCAACAGTTACTCCAATTACAACATATGAACCTTCTATATATAATTATACTATCGATTATAGCACTGTTATTACTACTGAAGAACTACAAGTGACTCCAACATATGCACCTGTAACAACTCCTCTTCCAACATCAGCAGTTCCTTATGATCAACGATCGAATAACAATGTAAGTACTATATCTATTCAGGTACTGAGTAAAATATTGGGAGTCAATGAAACAGAATTAACTAATTATCTTATTATGCATAAAAATGACACTGTTGACAATAACACCATGGTT---GATGATGAGACATCTAACAATAACACATTACATGGTAATATAGGATTTTTGGAAATAAATAATTGTTATAATGTTTCTGTGTCAGATGCTAGTTTTAGAATAACATTAGTAAACGATACTTCTGAAGAAATTTTGCTAATGCTAACAGGAACTAGTTCATCCGACACCTTCATATCTTCCACCAATATCACTGAATGTTTGAAAACATTAATCAATAATGTGTCGATTAATGATGTACTTATAACACAAAATATGAATGTAACATCTAATTGTGATAAATGCTCAATGAATTTGATGGCATCCGTTATTCCTGCAGTTAATGAATTTAACAATACGTTGATGAAAATTGGTGTAAAAGATGATGAAAACAATACGGTATATAAATATTATAATTGTAAACTAACTACAAATTCTACATGTGATGAGTTAATCAATTTAGATGAAGTCATTAACAACATAACTCTGACAAATATTATACACAATAGTGTTTCGACAACTAACAGCAGAAAAAGACGAGATCTGAATGATGAGTTTGAATTTTCCACTTCCAAGGAATTAGATTGTCTTTACGAATCATATGGTGTAAACGATGATATAAGTCATTGTTTTGCATCACCTAGACGTAGACAATCTGACGACAAAAAGGAGTACATGGACATGAAATTATTCGACCACGCGAAAAAAGATTTAGGAATAGACAGTGTTATTCCTAGAGGTACAACCCATTTCCAAGTAGGTGCATCTGGTGCAAGTGGTGGTGTTGTAGGAGATAGTTTCCCATTTCAAAATGTTAAATCGCGTGCCAGTCTATTGGCGGAAAAAATAATGCCTAGAGTACCTATTACTGCTACCGAAGCTGATCTATATGCAACTGTAAATAGACAACCCAAGTTACCAGCAGGTGTTAAAAGTACTCCGTTTACAGAGGCGCTTGTGTCTACGATAAACCAAAAGCTTTCTAATGTTAGAGAGGTAACTTATGCTTCGCTCAATCTGCCAGGATCAAGTGGCTATGTTCATAGACCATCTGATTCTGTTATTTATAGCAGTATAAGACGGTCACGTTTACCTAGTGATAGCGATAGTGATTATGAGGATATACAAACTGTTGTTAAGGAATATAATGAAAGATATGGTAGATCAGTCAGTAGAACACAGTCATCAAGTAGTGAAAGCGATTTTGAAGATATAGATACTGTTGTTAGGGAATATAGACAAAAATATGGCAATGCAATGGCAAAAGGACGTAGTAGTTCCCCTAAACCTGATCCATTATATAGTACTGTTAAGAAAACAACTAAAAGTCTATCTACTGGTGTAGACATAGTTACAAAACAATCAGACTATTCTCTATTACCTGACGTTAATACTGGCAGTTCTATTGTGTCACCTCTCACCAGAAAAGGAGCTACTAGACGACGACCTAGACGCCCTACAAATGATGGTCTACAGAGTCCAAATCCTCCTCTCCGTAATCCACTTCCTCAACATGATGATTATTCTCCTCCACAAGTACACAGACCTCCACCACTTCCTCCTAAACCAGTCCAAAATTCGCCACAACTTCCCCCTAGACCAGTAGGTCAATTACTACCTCCTCCTATAGATCAACCAGATAAAGGATTTAGTAAGTTTGTATCACCTAGACGGTGTAGAAGAGCAAGCTCTGGAGTCATATGTGGTATGATACAATCAAAACCAAACGATGATACCTATTCACTTCTTCAACGATCAAAAATTGAACCAGAATATGTGGAGGTTGGTAATGGTATACCCAAGAACAATGTTCCTGTAATAGGTAATAAACATAGTAAAAAATATACATCGACGATGTCAAAAATATCAACAAAATTTGATAAATCTACGGCATTTGGAGCAGCAATGTTACTAACTGGTCAGCAGGCCATTAGCCAACAGACTAGATCAACTACGTTGAGTAGAAAAGATCAGATGAGTAAGGAAGAAAAGATATTCGAAGCAGTTACAATGAGTCTATCAACTATAGGTTCAACGTTGACGTCTGCAGGTATGACGGGTGGTCCAAAACTAATGATTGCAGGAATGGCTATAACGGCTATAACTGGTATAATAGATACGATAAAAGATATATATTACATGTTTTCAGGACAGGAGAGGCCAGTAGATCCTGTTATTAAATTATTTAATAAGTACACTGGCTTAATGTCCGATAATAATAAAATGGGTGTAAGAAAATGTTTGACACCCGGTGACGACACACTTATTTATATCGCATACAGAAACGATACCAGTTTTAAACAGAATACGGATGCGATGGCTTTGTATTTCTTAGATGTTATCGATTCAGAGATCCTATATCTAAACACATCAAATTTAGTTCTAGAGTATCAACTAAAGGTGGCTTGCCCCATAGGAACATTAAGATCTGTAGATGTGGACATAACTGCGTATACAATATTATATGATACAGCGGATAATATTAAGAAATACAAGTTTATCAGAATGGCAACGCTACTATCCAAACATCCAGTTATTAGATTGACATGTGGTTTAGCAGCAACATTGGTGATTAAACCGTACGAGGTACCCATCAGTGATATGCAACTACTAAAAATGGCGACGCCTGGTGAACCAGAATCCACTAAATCTATACCATCCGATGTCTGTGATAGGTATCCTCTAAAGAAATTCTATCTTTTAGCTGGTGGTTGTCCCTATGATACATCTCAAACTTTTATTGTACATACTACTTGCAGTATTCTACTAAGAACAGCTACACGGGATCAGTTTAGAAACAGATGGGTGTTACAAAATCCATTTAGACAAGAAGGGACATATAAGCAACTGTTTACCTTTAGCAAATACGATTTTAACGACACCATAATCGATCCTAATGGTGTGGTGGGTCATGCTAGCTTTTGTACCAATAGAAGCAGCAACCAATGTTTCTGGTCCGAACCTATGATATTGGAAGATGTATCATCGTGTAGTTCTAGAACTAGAAAAATATACGTAAAACTGGGAATATTTAATGCTGAAGGTTTTAATAGTTTTGTACTAAATTGTCCAACTGGGTCTACACCTACATACATCAAACATAAAAATGCGGACAGTAACAATGTTATCATAGAGCTACCTGTAGGTGATTACGGCACAGCCAAATTGTATTCAGCAACAAAACCATCGAGGATAGCTGTGTTCTGCACACATAACTATGATAAACGATTCAAATCAGATATTATAGTTCTAATGTTTAATAAAAACAGCGGTATTCCATTTTGGAGCATGTACACAGGAAGTGTAACTAGTAAAAATAGAATGTTTGCCACATTGGCTAGAGGAATGCCGTTTAGATCAACGTATTGCGATAACAGACGACGATCAGGTTGTTATTATGCAGGAATACCATTTCATGAAGATAGTGTAGAAACAGATATACATTATGGACCAGAAATAATGTTAAAGGAAACATATGACATAAACAGTATTGACCCACGAGTTATAACAAAGTCAAAGACCCATTTTCCTGCTCCATTGAGTGTAAAATTCATGGTTGACAATTTAGGAAATGGATATGACAACCCTAATTCATTTTGGGAAGATGCTAAAACTAAGAAACGGACATATAGTGCAATGACGATAAAAGTCCTACCATGTACAGTGAGAAATAAAAATATAGACTTTGGATATAACTATGGAGATATTATTTCTAATATGGTTTATCTACAATCTACTAGTCAGGATTATGGAGATGGTACCAAATATACATTTAAATCCGTAACTAGATCAGATCATGAGTGTGAATCTAGCTTAGATCTAACGTCTAAGGAAGTAACTGTGACATGTCCTGCGTTTAGTATACCAAGAAATATATCAACATATGAAGGTCTATGCTTTAGTGTTACTACATCTAAAGATCATTGTGCTACAGGTATTGGTTGGTTAAAATCTAGTGGTTATGGGAAGGAAGATGCTGATAAACCACGTGCTTGTTTTCATCATTGGAATTATTACACACTGTCGTTGGATTATTACTGTTCATACGAAGATATTTGGAGAAGCACCTGGCCTGACTATGATCCATGTAAGTCATATATCCATATAGAGTATAGAGATACATGGATAGAATCTAATGTGTTACAGCAACCTCCTTACACATTCGAATTCATTCATGACAATTCTAACGAATATGTGGATAAAGAAATTAGTAACAAATTAAATGATCTGTACAATGAATACAAGAAGATTATGGAATATAGCGACGGATCATTGCCGGCGTCTATAAACAGATTAGCAAAGGCATTGACTTCAGAGGGTAGAGAAATAGCAAGTGTTAATATAGATGGTAATCTGTTAGATATCGCATATCAAGCAGATAAGGAAAAGATGGCCGACATACAGACAAGAATAAATGATATTATTAGAGATTTGTTTATACACACTCTATCAGACAAAGATATAAAAGACATTATAGAATCCGAAGAAGGTAAGAGATGTTGTATAATAGATGTTAAGAACAATCTTGTTAAAAAGTACTATTCTATTGATAATTATCTATGTGATACTTTAGATGATTATATATACACCTCTGTAGAATATAACAAATCCTATGTGTTAGTAAACGATACTTATATAAGCTATGACTATCTTGAATCATCAGGTGTAGTTGTTCTATCATGTTATGAAATGACTATAATCTCCTTGGATACAAAAGACGCCAAAGATGCTATAGAAGATGTGATAGTAGCAAGTGCGGTAGCCGAAGCATTGAATGACATGTTTAAGGAATTTGATAAAAACGTAAGTGCTATTATAATAAAAGAAGAAGATAATTATCTAAACAGTTCGCCCGATATCTACCATATAATATATATCATAGGTGGCACTATTCTGCTACTGTTAGTCATTATTTTAATATTGGCAATTTATATAGCGCGCAATAAATACAGAACCAGGAAATATGAAATAATGAAATATGACAATATGAGCATTAAATCTGAGCATCATGATAGTCTTGAAACAGTGTCTATGGAAATTATTGATAATCGGTAC
>OP295383
ATGAATTTTCAGAAATTATCTCTGGCTATATATCTTACGGTGACATGTTCGTGGTGTTATGAAACATGTATGAGAAAAACTGCGTTGTATCATGACATTCAATTGGAGCATGTAGAAGACAATAAAGATAGTGTAGCATCGCTACCGTACAAGTATCTACAAGTAGTCAAACAAAGAGAACGTAGTAGATTGTTGGCTACATTTAATTGGACGGATATAGCTGAGGGTGTTAGAAATGAGTTCATTAAAATATGTGATATCAACGGAACATATCTATATAATTATACTATTGCTGTTAGTATAATTATTGATTCCACGGAAGAACTACCAACAGTTACTCCAATTACAACATATGAACCTTCTATATATAATTATACTATCGATTATAGCACTGTTATTACTACTGAAGAACTACAAGTGACTCCAACATATGCACCTGTAACAACTCCTCTTCCAACATCAGCAGTTCCTTATGATCAACGATCGAATAACAATGTAAGTACTATATCTATTCAGGTACTGAGTAAAATATTGGGAGTCAATGAAACAGAATTAACTAATTATCTTATTATGCATAAAAATGACACTGTTGACAATAACACCATGGTT---GATGATGAGACATCTAACAATAACACATTACATGGTAATATAGGATTTTTGGAAATAAATAATTGTTATAATGTTTCTGTGTCAGATGCTAGTTTTAGAATAACATTAGTAAACGATACTTCTGAAGAAATTTTGCTAATGCTAACAGGAACTAGTTCATCCGACACCTTCATATCTTCCACCAATATCACTGAATGTTTGAAAACATTAATCAATAATGTGTCGATTAATGATGTACTTATAACACAAAATATGAATGTAACATCTAATTGTGATAAATGCTCAATGAATTTGATGGCATCCGTTATTCCTGCAGTTAATGAATTTAACAATACGTTGATGAAAATTGGTGTAAAAGATGATGAAAACAATACGGTATATAAATATTATAATTGTAAACTAACTACAAATTCTACATGTGATGAGTTAATCAATTTAGATGAAGTCATTAACAACATAACTCTGACAAATATTATACACAATAGTGTTTCGACAACTAACAGCAGAAAAAGACGAGATCTGAATGATGAGTTTGAATTTTCCACTTCCAAGGAATTAGATTGTCTTTACGAATCATATGGTGTAAACGATGATATAAGTCATTGTTTTGCATCACCTAGACGTAGACGATCTGACGACAAAAAGGAGTACATGGACATGAAATTATTCGACCACGCGAAAAAAGATTTAGGAATAGACAGTGTTATTCCTAGAGGTACAACCCATTTCCAAGTAGGTGCATCTGGTGCAAGTGGTGGTGTTGTAGGAGATAGTTTCCCATTTCAAAATGTTAAATCGCGTGCCAGTCTATTGGCGGAAAAAATAATGCCTAGAGTACCTATTACTGCTACCGAAGCTGATCTATATGCAACTGTAAATAGACAACCCAAGTTACCAGCAGGTGTTAAAAGTACTCCGTTTACAGAGGCGCTTGTGTCTACGATAAACCAAAAGCTTTCTAATGTTAGAGAGGTAACTTATGCTTCGCTCAATCTGCCAGGATCAAGTGGCTATGTTCATAGACCATCTGATTCTGTTATTTATAGCAGTATAAGACGGTCACGTTTACCTAGTGATAGCGATAGTGATTATGAGGATATACAAACTGTTGTTAAGGAATATAATGAAAGATATGGTAGATCAGTCAGTAGAACACAGTCATCAAGTAGTGAAAGCGATTTTGAAGATATAGATACTGTTGTTAGGGAATATAGACAAAAATATGGCAATGCAATGGCAAAAGGACGTAGTAGTTCCCCTAAACCTGATCCATTATATAGTACTGTTAAGAAAACAACTAAAAGTCTATCTACTGGTGTAGACATAGTTACAAAACAATCAGACTATTCTCTATTACCTGACGTTAATACTGGCAGTTCTATTGTGTCACCTCTCACCAGAAAAGGAGCTACTAGACGACGACCTAGACGCCCTACAAATGATGGTCTACAGAGTCCAAATCCTCCTCTCCGTAATCCACTTCCTCAACATGATGATTATTCTCCTCCACAAGTACACAGACCTCCACCACTTCCTCCTAAACCAGTCCAAAATTCGCCACAACTTCCCCCTAGACCAGTAGGTCAATTACTACCTCCTCCTATAGATCAACCAGATAAAGGATTTAGTAAGTTTGTATCACCTAGACGGTGTAGAAGAGCAAGCTCTGGAGTCATATGTGGTATGATACAATCAAAACCAAACGATGATACCTATTCACTTCTTCAACGATCAAAAATTGAACCAGAATATGTGGAGGTTGGTAATGGTATACCCAAGAACAATGTTCCTGTAATAGGTAATAAACATAGTAAAAAATATACATCGACGATGTCAAAAATATCAACAAAATTTGATAAATCTACGGCATTTGGAGCAGCAATGTTACTAACTGGTCAGCAGGCCATTAGCCAACAGACTAGATCAACTACGTTGAGTAGAAAAGATCAGATGAGTAAGGAAGAAAAGATATTCGAAGCAGTTACAATGAGTCTATCAACTATAGGTTCAACGTTGACGTCTGCAGGTATGACGGGTGGTCCAAAACTAATGATTGCAGGAATGGCTATAACGGCTATAACTGGTATAATAGATACGATAAAAGATATATATTACATGTTTTCAGGACAGGAGAGGCCAGTAGATCCTGTTATTAAATTATTTAATAAGTACACTGGCTTAATGTCCGATAATAATAAAATGGGTGTAAGAAAATGTTTGACACCCGGTGACGACACACTTATTTATATCGCATACAGAAACGATACCAGTTTTAAACAGAATACGGATGCGATGGCTTTGTATTTCTTAGATGTTATCGATTCAGAGATCCTATATCTAAACACATCAAATTTAGTTCTAGAGTATCAACTAAAGGTGGCTTGCCCCATAGGAACATTAAGATCTGTAGATGTGGACATAACTGCGTATACAATATTATATGATACAGCGGATAATATTAAGAAATACAAGTTTATCAGAATGGCAACGCTACTATCCAAACATCCAGTTATTAGATTGACATGTGGTTTAGCAGCAACATTGGTGATTAAACCGTACGAGGTACCCATCAGTGATATGCAACTACTAAAAATGGCGACGCCTGGTGAACCAGAATCCACTAAATCTATACCATCCGATGTCTGTGATAGGTATCCTCTAAAGAAATTCTATCTTTTAGCTGGTGGTTGTCCCTATGATACATCTCAAACTTTTATTGTACATACTACTTGCAGTATTCTACTAAGAACAGCTACACGGGATCAGTTTAGAAACAGATGGGTGTTACAAAATCCATTTAGACAAGAAGGGACATATAAGCAACTGTTTACCTTTAGCAAATACGATTTTAACGACACCATAATTGATCCTAATGGTGTGGTGGGTCATGCTAGCTTTTGTACCAATAGAAGCAGCAACCAATGTTTCTGGTCCGAACCTATGATATTGGAAGATGTATCATCGTGTAGTTCTAGAACTAGAAAAATATACGTAAAACTGGGAATATTTAATGCTGAAGGTTTTAATAGTTTTGTACTAAATTGTCCAACTGGGTCTACACCTACATACATCAAACATAAAAATGCGGACAGTAACAATGTTATCATAGAGCTACCTGTAGGTGATTACGGCACAGCCAAATTGTATTCAGCAACAAAACCATCGAGGATAGCTGTGTTCTGCACACATAACTATGATAAACGATTCAAATCAGATATTATAGTTCTAATGTTTAATAAAAACAGCGGTATTCCATTTTGGAGCATGTACACAGGAAGTGTAACTAGTAAAAATAGAATGTTTGCCACATTGGCTAGAGGAATGCCGTTTAGATCAACGTATTGCGATAACAGACGACGATCAGGTTGTTATTATGCAGGAATACCATTTCATGAAGATAGTGTAGAAACAGATATACATTATGGACCAGAAATAATGTTAAAGGAAACATATGACATAAACAGTATTGACCCACGAGTTATAACAAAGTCAAAGACCCATTTTCCTGCTCCATTGAGTGTAAAATTCATGGTTGACAATTTAGGAAATGGATATGACAACCCTAATTCATTTTGGGAAGATGCTAAAACTAAGAAACGGACATATAGTGCAATGACGATAAAAGTCCTACCATGTACAGTGAGAAATAAAAATATAGACTTTGGATATAACTATGGAGATATTATTTCTAATATGGTTTATCTACAATCTACTAGTCAGGATTATGGAGATGGTACCAAATATACATTTAAATCCGTAACTAGATCAGATCATGAGTGTGAATCTAGCTTAGATCTAACGTCTAAGGAAGTAACTGTGACATGTCCTGCGTTTAGTATACCAAGAAATATATCAACATATGAAGGTCTATGCTTTAGTGTTACTACATCTAAAGATCATTGTGCTACAGGTATTGGTTGGTTAAAATCTAGTGGTTATGGGAAGGAAGATGCTGATAAACCACGTGCTTGTTTTCATCATTGGAATTATTACACACTGTCGTTGGATTATTACTGTTCATACGAAGATATTTGGAGAAGCACCTGGCCTGACTATGATCCATGTAAGTCATATATCCATATAGAGTATAGAGATACATGGATAGAATCTAATGTGTTACAGCAACCTCCTTACACATTCGAATTCATTCATGACAATTCTAACGAATATGTGGATAAAGAAATTAGTAACAAATTAAATGATCTGTACAATGAATACAAGAAGATTATGGAATATAGCGACGGATCATTGCCGGCGTCTATAAACAGATTAGCAAAGGCATTGACTTCAGAGGGTAGAGAAATAGCAAGTGTTAATATAGATGGTAATCTGTTAGATATCGCATATCAAGCAGATAAGGAAAAGATGGCCGACATACAGACAAGAATAAATGATATTATTAGAGATTTGTTTATACACACTCTATCAGACAAAGATATAAAAGACATTATAGAATCCGAAGAAGGTAAGAGATGTTGTATAATAGATGTTAAGAACAATCTTGTTAAAAAGTACTATTCTATTGATAATTATCTATGTGATACTTTAGATGATTATATATACACCTCTGTAGAATATAACAAATCCTATGTGTTAGTAAACGATACTTATATAAGCTATGACTATCTTGAATCATCAGGTGTAGTTGTTCTATCATGTTATGAAATGACTATAATCTCCTTGGATACAAAAGACGCCAAAGATGCTATAGAAGATGTGATAGTAGCAAGTGCGGTAGCCGAAGCATTGAATGACATGTTTAAGGAATTTGATAAAAACGTAAGTGCTATTATAATAAAAGAAGAAGATAATTATCTAAACAGTTCGCCCGATATCTACCATATAATATATATCATAGGTGGCACTATTCTGCTACTGTTAGTCATTATTTTAATATTGGCAATTTATATAGCGCGCAATAAATACAGAACCAGGAAATATGAAATAATGAAATATGACAATATGAGCATTAAATCTGAGCATCATGATAGTCTTGAAACAGTGTCTATGGAAATTATTGATAATCGGTAC
>OP263630
ATGAATTTTCAGAAATTATCTCTGGCTATATATCTTACGGTGACATGTTCGTGGTGTTATGAAACATGTATGAGAAAAACTGCGTTGTATCATGACATTCAATTGGAGCATGTAGAAGACAATAAAGATAGTGTAGCATCGCTACCGTACAAGTATCTACAAGTAGTCAAACAAAGAGAACGTAGTAGATTGTTGGCTACATTTAATTGGACGGATATAGCTGAGGGTGTTAGAAATGAGTTCATTAAAATATGTGATATCAACGGAACATATCTATATAATTATACTATTGCTGTTAGTATAATTATTGATTCCACGGAAGAACTACCAACAGTTACTCCAATTACAACATATGAACCTTCTATATATAATTATACTATCGATTATAGCACTGTTATTACTACTGAAGAACTACAAGTGACTCCAACATATGCACCTGTAACAACTCCTCTTCCAACATCAGCAGTTCCTTATGATCAACGATCGAATAACAATGTAAGTACTATATCTATTCAGGTACTGAGTAAAATATTGGGAGTCAATGAAACAGAATTAACTAATTATCTTATTATGCATAAAAATGACACTGTTGACAATAACACCATGGTT---GATGATGAGACATCTAACAATAACACATTACATGGTAATATAGGATTTTTGGAAATAAATAATTGTTATAATGTTTCTGTGTCAGATGCTAGTTTTAGAATAACATTAGTAAACGATACTTCTGAAGAAATTTTGCTAATGCTAACAGGAACTAGTTCATCCGACACCTTCATATCTTCCACCAATATCACTGAATGTTTGAAAACATTAATCAATAATGTGTCGATTAATGATGTACTTATAACACAAAATATGAATGTAACATCTAATTGTGATAAATGCTCAATGAATTTGATGGCATCCGTTATTCCTGCAGTTAATGAATTTAACAATACGTTGATGAAAATTGGTGTAAAAGATGATGAAAACAATACGGTATATAAATATTATAATTGTAAACTAACTACAAATTCTACATGTGATGAGTTAATCAATTTAGATGAAGTCATTAACAACATAACTCTGACAAATATTATACACAATAGTGTTTCGACAACTAACAGCAGAAAAAGACGAGATCTGAATGATGAGTTTGAATTTTCCACTTCCAAGGAATTAGATTGTCTTTACGAATCATATGGTGTAAACGATGATATAAGTCATTGTTTTGCATCACCTAGACGTAGACGATCTGACGACAAAAAGGAGTACATGGACATGAAATTATTCGACCACGCGAAAAAAGATTTAGGAATAGACAGTGTTATTCCTAGAGGTACAACCCATTTCCAAGTAGGTGCATCTGGTGCAAGTGGTGGTGTTGTAGGAGATAGTTTCCCATTTCAAAATGTTAAATCGCGTGCCAGTCTATTGGCGGAAAAAATAATGCCTAGAGTACCTATTACTGCTACCGAAGCTGATCTATATGCAACTGTAAATAGACAACCCAAGTTACCAGCAGGTGTTAAAAGTACTCCGTTTACAGAGGCGCTTGTGTCTACGATAAACCAAAAGCTTTCTAATGTTAGAGAGGTAACTTATGCTTCGCTCAATCTGCCAGGATCAAGTGGCTATGTTCATAGACCATCTGATTCTGTTATTTATAGCAGTATAAGACGGTCACGTTTACCTAGTGATAGCGATAGTGATTATGAGGATATACAAACTGTTGTTAAGGAATATAATGAAAGATATGGTAGATCAGTCAGTAGAACACAGTCATCAAGTAGTGAAAGCGATTTTGAAGATATAGATACTGTTGTTAGGGAATATAGACAAAAATATGGCAATGCAATGGCAAAAGGACGTAGTAGTTCCCCTAAACCTGATCCATTATATAGTACTGTTAAGAAAACAACTAAAAGTCTATCTACTGGTGTAGACATAGTTACAAAACAATCAGACTATTCTCTATTACCTGACGTTAATACTGGCAGTTCTATTGTGTCACCTCTCACCAGAAAAGGAGCTACTAGACGACGACCTAGACGCCCTACAAATGATGGTCTACAGAGTCCAAATCCTCCTCTCCGTAATCCACTTCCTCAACATGATGATTATTCTCCTCCACAAGTACACAGACCTCCACCACTTCCTCCTAAACCAGTCCAAAATTCGCCACAACTTCCCCCTAGACCAGTAGGTCAATTACTACCTCCTCCTATAGATCAACCAGATAAAGGATTTAGTAAGTTTGTATCACCTAGACGGTGTAGAAGAGCAAGCTCTGGAGTCATATGTGGTATGATACAATCAAAACCAAACGATGATACCTATTCACTTCTTCAACGATCAAAAATTGAACCAGAATATGTGGAGGTTGGTAATGGTATACCCAAGAACAATGTTCCTGTAATAGGTAATAAACATAGTAAAAAATATACATCGACGATGTCAAAAATATCAACAAAATTTGATAAATCTACGGCATTTGGAGCAGCAATGTTACTAACTGGTCAGCAGGCCATTAGCCAACAGACTAGATCAACTACGTTGAGTAGAAAAGATCAGATGAGTAAGGAAGAAAAGATATTCGAAGCAGTTACAATGAGTCTATCAACTATAGGTTCAACGTTGACGTCTGCAGGTATGACGGGTGGTCCAAAACTAATGATTGCAGGAATGGCTATAACGGCTATAACTGGTATAATAGATACGATAAAAGATATATATTACATGTTTTCAGGACAGGAGAGGCCAGTAGATCCTGTTATTAAATTATTTAATAAGTACACTGGCTTAATGTCCGATAATAATAAAATGGGTGTAAGAAAATGTTTGACACCCGGTGACGACACACTTATTTATATCGCATACAGAAACGATACCAGTTTTAAACAGAATACGGATGCGATGGCTTTGTATTTCTTAGATGTTATCGATTCAGAGATCCTATATCTAAACACATCAAATTTAGTTCTAGAGTATCAACTAAAGGTGGCTTGCCCCATAGGAACATTAAGATCTGTAGATGTGGACATAACTGCGTATACAATATTATATGATACAGCGGATAATATTAAGAAATACAAGTTTATCAGAATGGCAACGCTACTATCCAAACATCCAGTTATTAGATTGACATGTGGTTTAGCAGCAACATTGGTGATTAAACCGTACGAGGTACCCATCAGTGATATGCAACTACTAAAAATGGCGACGCCTGGTGAACCAGAATCCACTAAATCTATACCATCCGATGTCTGTGATAGGTATCCTCTAAAGAAATTCTATCTTTTAGCTGGTGGTTGTCCCTATGATACATCTCAAACTTTTATTGTACATACTACTTGCAGTATTCTACTAAGAACAGCTACACGGGATCAGTTTAGAAACAGATGGGTGTTACAAAATCCATTTAGACAAGAAGGGACATATAAGCAACTGTTTACCTTTAGCAAATACGATTTTAACGACACCATAATCGATCCTAATGGTGTGGTGGGTCATGCTAGCTTTTGTACCAATAGAAGCAGCAACCAATGTTTCTGGTCCGAACCTATGATATTGGAAGATGTATCATCGTGTAGTTCTAGAACTAGAAAAATATACGTAAAACTGGGAATATTTAATGCTGAAGGTTTTAATAGTTTTGTACTAAATTGTCCAACTGGGTCTACACCTACATACATCAAACATAAAAATGCGGACAGTAACAATGTTATCATAGAGCTACCTGTAGGTGATTACGGCACAGCCAAATTGTATTCAGCAACAAAACCATCGAGGATAGCTGTGTTCTGCACACATAACTATGATAAACGATTCAAATCAGATATTATAGTTCTAATGTTTAATAAAAACAGCGGTATTCCATTTTGGAGCATGTACACAGGAAGTGTAACTAGTAAAAATAGAATGTTTGCCACATTGGCTAGAGGAATGCCGTTTAGATCAACGTATTGCGATAACAGACGACGATCAGGTTGTTATTATGCAGGAATACCATTTCATGAAGATAGTGTAGAAACAGATATACATTATGGACCAGAAATAATGTTAAAGGAAACATATGACATAAACAGTATTGACCCACGAGTTATAACAAAGTCAAAGACCCATTTTCCTGCTCCATTGAGTGTAAAATTCATGGTTGACAATTTAGGAAATGGATATGACAACCCTAATTCATTTTGGGAAGATGCTAAAACTAAGAAACGGACATATAGTGCAATGACGATAAAAGTCCTACCATGTACAGTGAGAAATAAAAATATAGACTTTGGATATAACTATGGAGATATTATTTCTAATATGGTTTATCTACAATCTACTAGTCAGGATTATGGAGATGGTACCAAATATACATTTAAATCCGTAACTAGATCAGATCATGAGTGTGAATCTAGCTTAGATCTAACGTCTAAGGAAGTAACTGTGACATGTCCTGCGTTTAGTATACCAAGAAATATATCAACATATGAAGGTCTATGCTTTAGTGTTACTACATCTAAAGATCATTGTGCTACAGGTATTGGTTGGTTAAAATCTAGTGGTTATGGGAAGGAAGATGCTGATAAACCACGTGCTTGTTTTCATCATTGGAATTATTACACACTGTCGTTGGATTATTACTGTTCATACGAAGATATTTGGAGAAGCACCTGGCCTGACTATGATCCATGTAAGTCATATATCCATATAGAGTATAGAGATACATGGATAGAATCTAATGTGTTACAGCAACCTCCTTACACATTCGAATTCATTCATGACAATTCTAACGAATATGTGGATAAAGAAATTAGTAACAAATTAAATGATCTGTACAATGAATACAAGAAGATTATGGAATATAGCGACGGATCATTGCCGGCGTCTATAAACAGATTAGCAAAGGCATTGACTTCAAAGGGTAGAGAAATAGCAAGTGTTAATATAGATGGTAATCTGTTAGATATCGCATATCAAGCAGATAAGGAAAAGATGGCCGACATACAGACAAGAATAAATGATATTATTAGAGATTTGTTTATACACACTCTATCAGACAAAGATATAAAAGACATTATAGAATCCGAAGAAGGTAAGAGATGTTGTATAATAGATGTTAAGAACAATCTTGTTAAAAAGTACTATTCTATTGATAATTATCTATGTGATACTTTAGATGATTATATATACACCTCTGTAGAATATAACAAATCCTATGTGTTAGTAAACGATACTTATATAAGCTATGACTATCTTGAATCATCAGGTGTAGTTGTTCTATCATGTTATGAAATGACTATAATCTCCTTGGATACAAAAGACGCCAAAGATGCTATAGAAGATGTGATAGTAGCAAGTGCGGTAGCCGAAGCATTGAATGACATGTTTAAGGAATTTGATAAAAACGTAAGTGCTATTATAATAAAAGAAGAAGATAATTATCTAAACAGTTCGCCCGATATCTACCATATAATATATATCATAGGTGGCACTATTCTGCTACTGTTAGTCATTATTTTAATATTGGCAATTTATATAGCGCGCAATAAATACAGAACCAGGAAATATGAAATAATGAAATATGACAATATGAGCATTAAATCTGAGCATCATGATAGTCTTGAAACAGTGTCTATGGAAATTATTGATAATCGGTAC
>OP245322
ATGAATTTTCAGAAATTATCTCTGGCTATATATCTTACGGTGACATGTTCGTGGTGTTATGAAACATGTATGAGAAAAACTGCGTTGTATCATGACATTCAATTGGAGCATGTAGAAGACAATAAAGATAGTGTAGCATTGCTACCGTACAAGTATCTACAAGTAGTCAAACAAAGAGAACGTAGTAGATTGTTGGCTACATTTAATTGGACGGATATAGCTGAGGGTGTTAGAAATGAGTTCATTAAAATATGTGATATCAACGGAACATATCTATATAATTATACTATTGCTGTTAGTATAATTATTGATTCCACGGAAGAACTACCAACAGTTACTCCAATTACAACATATGAACCTTCTATATATAATTATACTATCGATTATAGCACTGTTATTACTACTGAAGAACTACAAGTGACTCCAACATATGCACCTGTAACAACTCCTCTTCCAACATCAGCAGTTCCTTATGATCAACGATCGAATAACAATGTAAGTACTATATCTATTCAGGTACTGAGTAAAATATTGGGAGTCAATGAAACAGAATTAACTAATTATCTTATTATGCATAAAAATGACACTGTTGACAATAACACCATGGTT---GATGATGAGACATCTAACAATAACACATTACATGGTAATATAGGATTTTTGGAAATAAATAATTGTTATAATGTTTCTGTGTCAGATGCTAGTTTTAGAATAACATTAGTAAACGATACTTCTGAAGAAATTTTGCTAATGCTAACAGGAACTAGTTCATCCGACACCTTCATATCTTCCACCAATATCACTGAATGTTTGAAAACATTAATCAATAATGTGTCGATTAATGATGTACTTATAACACAAAATATGAATGTAACATCTAATTGTGATAAATGCTCAATGAATTTGATGGCATCCGTTATTCCTGCAGTTAATGAATTTAACAATACGTTGATGAAAATTGGTGTAAAAGATGATGAAAACAATACGGTATATAAATATTATAATTGTAAACTAACTACAAATTCTACATGTGATGAGTTAATCAATTTAGATGAAGTCATTAACAACATAACTCTGACAAATATTATACACAATAGTGTTTCGACAACTAACAGCAGAAAAAGACGAGATCTGAATGATGAGTTTGAATTTTCCACTTCCAAGGAATTAGATTGTCTTTACGAATCATATGGTGTAAACGATGATATAAGTCATTGTTTTGCATCACCTAGACGTAGACGATCTGACGACAAAAAGGAGTACATGGACATGAAATTATTCGACCACGCGAAAAAAGATTTAGGAATAGACAGTGTTATTCCTAGAGGTACAACCCATTTCCAAGTAGGTGCATCTGGTGCAAGTGGTGGTGTTGTAGGAGATAGTTTCCCATTTCAAAATGTTAAATCGCGTGCCAGTCTATTGGCGGAAAAAATAATGCCTAGAGTACCTATTACTGCTACCGAAGCTGATCTATATGCAACTGTAAATAGACAACCCAAGTTACCAGCAGGTGTTAAAAGTACTCCGTTTACAGAGGCGCTTGTGTCTACGATAAACCAAAAGCTTTCTAATGTTAGAGAGGTAACTTATGCTTCGCTCAATCTGCCAGGATCAAGTGGCTATGTTCATAGACCATCTGATTCTGTTATTTATAGCAGTATAAGACGGTCACGTTTACCTAGTGATAGCGATAGTGATTATGAGGATATACAAACTGTTGTTAAGGAATATAATGAAAGATATGGTAGATCAGTCAGTAGAACACAGTCATCAAGTAGTGAAAGCGATTTTGAAGATATAGATACTGTTGTTAGGGAATATAGACAAAAATATGGCAATGCAATGGCAAAAGGACGTAGTAGTTCCCCTAAACCTGATCCATTATATAGTACTGTTAAGAAAACAACTAAAAGTCTATCTACTGGTGTAGACATAGTTACAAAACAATCAGACTATTCTCTATTACCTGACGTTAATACTGGCAGTTCTATTGTGTCACCTCTCACCAGAAAAGGAGCTACTAGACGACGACCTAGACGCCCTACAAATGATGGTCTACAGAGTCCAAATCCTCCTCTCCGTAATCCACTTCCTCAACATGATGATTATTCTCCTCCACAAGTACACAGACCTCCACCACTTCCTCCTAAACCAGTCCAAAATTCGCCACAACTTCCCCCTAGACCAGTAGGTCAATTACTACCTCCTCCTATAGATCAACCAGATAAAGGATTTAGTAAGTTTGTATCACCTAGACGGTGTAGAAGAGCAAGCTCTGGAGTCATATGTGGTATGATACAATCAAAACCAAACGATGATACCTATTCACTTCTTCAACGATCAAAAATTGAACCAGAATATGTGGAGGTTGGTAATGGTATACCCAAGAACAATGTTCCTGTAATAGGTAATAAACATAGTAAAAAATATACATCGACGATGTCAAAAATATCAACAAAATTTGATAAATCTACGGCATTTGGAGCAGCAATGTTACTAACTGGTCAGCAGGCCATTAGCCAACAGACTAGATCAACTACGTTGAGTAGAAAAGATCAGATGAGTAAGGAAGAAAAGATATTCGAAGCAGTTACAATGAGTCTATCAACTATAGGTTCAACGTTGACGTCTGCAGGTATGACGGGTGGTCCAAAACTAATGATTGCAGGAATGGCTATAACGGCTATAACTGGTATAATAGATACGATAAAAGATATATATTACATGTTTTCAGGACAGGAGAGGCCAGTAGATCCTGTTATTAAATTATTTAATAAGTACACTGGCTTAATGTCCGATAATAATAAAATGGGTGTAAGAAAATGTTTGACACCCGGTGACGACACACTTATTTATATCGCATACAGAAACGATACCAGTTTTAAACAGAATACGGATGCGATGGCTTTGTATTTCTTAGATGTTATCGATTCAGAGATCCTATATCTAAACACATCAAATTTAGTTCTAGAGTATCAACTAAAGGTGGCTTGCCCCATAGGAACATTAAGATCTGTAGATGTGGACATAACTGCGTATACAATATTATATGATACAGCGGATAATATTAAGAAATACAAGTTTATCAGAATGGCAACGCTACTATCCAAACATCCAGTTATTAGATTGACATGTGGTTTAGCAGCAACATTGGTGATTAAACCGTACGAGGTACCCATCAGTGATATGCAACTACTAAAAATGGCGACGCCTGGTGAACCAGAATCCACTAAATCTATACCATCCGATGTCTGTGATAGGTATCCTCTAAAGAAATTCTATCTTTTAGCTGGTGGTTGTCCCTATGATACATCTCAAACTTTTATTGTACATACTACTTGCAGTATTCTACTAAGAACAGCTACACGGGATCAGTTTAGAAACAGATGGGTGTTACAAAATCCATTTAGACAAGAAGGGACATATAAGCAACTGTTTACCTTTAGCAAATACGATTTTAACGACACCATAATCGATCCTAATGGTGTGGTGGGTCATGCTAGCTTTTGTACCAATAGAAGCAGCAACCAATGTTTCTGGTCCGAACCTATGATATTGGAAGATGTATCATCGTGTAGTTCTAGAACTAGAAAAATATACGTAAAACTGGGAATATTTAATGCTGAAGGTTTTAATAGTTTTGTACTAAATTGTCCAACTGGGTCTACACCTACATACATCAAACATAAAAATGCGGACAGTAACAATGTTATCATAGAGCTACCTGTAGGTGATTACGGCACAGCCAAATTGTATTCAGCAACAAAACCATCGAGGATAGCTGTGTTCTGCACACATAACTATGATAAACGATTCAAATCAGATATTATAGTTCTAATGTTTAATAAAAACAGCGGTATTCCATTTTGGAGCATGTACACAGGAAGTGTAACTAGTAAAAATAGAATGTTTGCCACATTGGCTAGAGGAATGCCGTTTAGATCAACGTATTGCGATAACAGACGACGATCAGGTTGTTATTATGCAGGAATACCATTTCATGAAGATAGTGTAGAAACAGATATACATTATGGACCAGAAATAATGTTAAAGGAAACATATGACATAAACAGTATTGACCCACGAGTTATAACAAAGTCAAAGACCCATTTTCCTGCTCCATTGAGTGTAAAATTCATGGTTGACAATTTAGGAAATGGATATGACAACCCTAATTCATTTTGGGAAGATGCTAAAACTAAGAAACGGACATATAGTGCAATGACGATAAAAGTCCTACCATGTACAGTGAGAAATAAAAATATAGACTTTGGATATAACTATGGAGATATTATTTCTAATATGGTTTATCTACAATCTACTAGTCAGGATTATGGAGATGGTACCAAATATACATTTAAATCCGTAACTAGATCAGATCATGAGTGTGAATCTAGCTTAGATCTAACGTCTAAGGAAGTAACTGTGACATGTCCTGCGTTTAGTATACCAAGAAATATATCAACATATGAAGGTCTATGCTTTAGTGTTACTACATCTAAAGATCATTGTGCTACAGGTATTGGTTGGTTAAAATCTAGTGGTTATGGGAAGGAAGATGCTGATAAACCACGTGCTTGTTTTCATCATTGGAATTATTACACACTGTCGTTGGATTATTACTGTTCATACGAAGATATTTGGAGAAGCACCTGGCCTGACTATGATCCATGTAAGTCATATATCCATATAGAGTATAGAGATACATGGATAGAATCTAATGTGTTACAGCAACCTCCTTACACATTCGAATTCATTCATGACAATTCTAACGAATATGTGGATAAAGAAATTAGTAACAAATTAAATGATCTGTACAATGAATACAAGAAGATTATGGAATATAGCGACGGATCATTGCCGGCGTCTATAAACAGATTAGCAAAGGCATTGACTTCAGAGGGTAGAGAAATAGCAAGTGTTAATATAGATGGTAATCTGTTAGATATCGCATATCAAGCAGATAAGGAAAAGATGGCCGACATACAGACAAGAATAAATGATATTATTAGAGATTTGTTTATACACACTCTATCAGACAAAGATATAAAAGACATTATAGAATCCGAAGAAGGTAAGAGATGTTGTATAATAGATGTTAAGAACAATCTTGTTAAAAAGTACTATTCTATTGATAATTATCTATGTGATACTTTAGATGATTATATATACACCTCTGTAGAATATAACAAATCCTATGTGTTAGTAAACGATACTTATATAAGCTATGACTATCTTGAATCATCAGGTGTAGTTGTTCTATCATGTTATGAAATGACTATAATCTCCTTGGATACAAAAGACGCCAAAGATGCTATAGAAGATGTGATAGTAGCAAGTGCGGTAGCCGAAGCATTGAATGACATGTTTAAGGAATTTGATAAAAACGTAAGTGCTATTATAATAAAAGAAGAAGATAATTATCTAAACAGTTCGCCCGATATCTACCATATAATATATATCATAGGTGGCACTATTCTGCTACTGTTAGTCATTATTTTAATATTGGCAATTTATATAGCGCGCAATAAATACAGAACCAGGAAATATGAAATAATGAAATATGACAATATGAGCATTAAATCTGAGCATCATGATAGTCTTGAAACAGTGTCTATGGAAATTATTGATAATCGGTAC
>OP215286
ATGAATTTTCAGAAATTATCTCTGGCTATATATCTTACGGTGACATGTTCGTGGTGTTATGAAACATGTATGAGAAAAACTGCGTTGTATCATGACATTCAATTGGAGCATGTAGAAGACAATAAAGATAGTGTAGCATCGCTACCGTACAAGTATCTACAAGTAGTCAAACAAAGAGAACGTAGTAGATTGTTGGCTACATTTAATTGGACGGATATAGCTGAGGGTGTTAGAAATGAGTTCATTAAAATATGTGATATCAACGGAACATATCTATATAATTATACTATTGCTGTTAGTATAATTATTGATTCCACGGAAGAACTACCAACAGTTACTCCAATTACAACATATGAACCTTCTATATATAATTATACTATCGATTATAGCACTGTTATTACTACTGAAGAACTACAAGTGACTCCAACATATGCACCTGTAACAACTCCTCTTCCAACATCAGCAGTTCCTTATGATCAACGATCGAATAACAATGTAAGTACTATATCTATTCAGGTACTGAGTAAAATATTGGGAGTCAATGAAACAGAATTAACTAATTATCTTATTATGCATAAAAATGACACTGTTGACAATAACACCATGGTT---GATGATGAGACATCTAACAATAACACATTACATGGTAATATAGGATTTTTGGAAATAAATAATTGTTATAATGTTTCTGTGTCAGATGCTAGTTTTAGAATAACATTAGTAAACGATACTTCTGAAGAAATTTTGCTAATGCTAACAGGAACTAGTTCATCCGACACCTTCATATCTTCCACCAATATCACTGAATGTTTGAAAACATTAATCAATAATGTGTCGATTAATGATGTACTTATAACACAAAATATGAATGTAACATCTAATTGTGATAAATGCTCAATGAATTTGATGGCATCCGTTATTCCTGCAGTTAATGAATTTAACAATACGTTGATGAAAATTGGTGTAAAAGATGATGAAAACAATACGGTATATAAATATTATAATTGTAAACTAACTACAAATTCTACATGTGATGAGTTAATCAATTTAGATGAAGTCATTAACAACATAACTCTGACAAATATTATACACAATAGTGTTTCGACAACTAACAGCAGAAAAAGACGAGATCTGAATGATGAGTTTGAATTTTCCACTTCCAAGGAATTAGATTGTCTTTACGAATCATATGGTGTAAACGATGATATAAGTCATTGTTTTGCATCACCTAGACGTAGACGATCTGACGACAAAAAGGAGTACATGGACATGAAATTATTCGACCACGCGAAAAAAGATTTAGGAATAGACAGTGTTATTCCTAGAGGTACAACCCATTTCCAAGTAGGTGCATCTGGTGCAAGTGGTGGTGTTGTAGGAGATAGTTTCCCATTTCAAAATGTTAAATCGCGTGCCAGTCTATTGGCGGAAAAAATAATGCCTAGAGTACCTATTACTGCTACCGAAGCTGATCTATATGCAACTGTAAATAGACAACCCAAGTTACCAGCAGGTGTTAAAAGTACTCCGTTTACAGAGGCGCTTGTGTCTACGATAAACCAAAAGCTTTCTAATGTTAGAGAGGTAACTTATGCTTCGCTCAATCTGCCAGGATCAAGTGGCTATGTTCATAGACCATCTGATTCTGTTATTTATAGCAGTATAAGACGGTCACGTTTACCTAGTGATAGCGATAGTGATTATGAGGATATACAAACTGTTGTTAAGGAATATAATGAAAGATATGGTAGATCAGTCAGTAGAACACAGTCATCAAGTAGTGAAAGCGATTTTGAAGATATAGATACTGTTGTTAGGGAATATAGACAAAAATATGGCAATGCAATGGCAAAAGGACGTAGTAGTTCCCCTAAACCTGATCCATTATATAGTACTGTTAAGAAAACAACTAAAAGTCTATCTACTGGTGTAGACATAGTTACAAAACAATCAGACTATTCTCTATTACCTGACGTTAATACTGGCAGTTCTATTGTGTCACCTCTCACCAGAAAAGGAGCTACTAGACGACGACCTAGACGCCCTACAAATGATGGTCTACAGAGTCCAAATCCTCCTCTCCGTAATCCACTTCCTCAACATGATGATTATTCTCCTCCACAAGTACACAGACCTCCACCACTTCCTCCTAAACCAGTCCAAAATTCGCCACAACTTCCCCCTAGACCAGTAGGTCAATTACTACCTCCTCCTATAGATCAACCAGATAAAGGATTTAGTAAGTTTGTATCACCTAGACGGTGTAGAAGAGCAAGCTCTGGAGTCATATGTGGTATGATACAATCAAAACCAAACGATGATACCTATTCACTTCTTCAACGATCAAAAATTGAACCAGAATATGTGGAGGTTGGTAATGGTATACCCAAGAACAATGTTCCTGTAATAGGTAATAAACATAGTAAAAAATATACATCGACGATGTCAAAAATATCAACAAAATTTGATAAATCTACGGCATTTGGAGCAGCAATGTTACTAACTGGTCAGCAGGCCATTAGCCAACAGACTAGATCAACTACGTTGAGTAGAAAAGATCAGATGAGTAAGGAAGAAAAGATATTCAAAGCAGTTACAATGAGTCTATCAACTATAGGTTCAACGTTGACGTCTGCAGGTATGACGGGTGGTCCAAAACTAATGATTGCAGGAATGGCTATAACGGCTATAACTGGTATAATAGATACGATAAAAGATATATATTACATGTTTTCAGGACAGGAGAGGCCAGTAGATCCTGTTATTAAATTATTTAATAAGTACACTGGCTTAATGTCCGATAATAATAAAATGGGTGTAAGAAAATGTTTGACACCCGGTGACGACACACTTATTTATATCGCATACAGAAACGATACCAGTTTTAAACAGAATACGGATGCGATGGCTTTGTATTTCTTAGATGTTATCGATTCAGAGATCCTATATCTAAACACATCAAATTTAGTTCTAGAGTATCAACTAAAGGTGGCTTGCCCCATAGGAACATTAAGATCTGTAGATGTGGACATAACTGCGTATACAATATTATATGATACAGCGGATAATATTAAGAAATACAAGTTTATCAGAATGGCAACGCTACTATCCAAACATCCAGTTATTAGATTGACATGTGGTTTAGCAGCAACATTGGTGATTAAACCGTACGAGGTACCCATCAGTGATATGCAACTACTAAAAATGGCGACGCCTGGTGAACCAGAATCCACTAAATCTATACCATCCGATGTCTGTGATAGGTATCCTCTAAAGAAATTCTATCTTTTAGCTGGTGGTTGTCCCTATGATACATCTCAAACTTTTATTGTACATACTACTTGCAGTATTCTACTAAGAACAGCTACACGGGATCAGTTTAGAAACAGATGGGTGTTACAAAATCCATTTAGACAAGAAGGGACATATAAGCAACTGTTTACCTTTAGCAAATACGATTTTAACGACACCATAATCGATCCTAATGGTGTGGTGGGTCATGCTAGCTTTTGTACCAATAGAAGCAGCAACCAATGTTTCTGGTCCGAACCTATGATATTGGAAGATGTATCATCGTGTAGTTCTAGAACTAGAAAAATATACGTAAAACTGGGAATATTTAATGCTGAAGGTTTTAATAGTTTTGTACTAAATTGTCCAACTGGGTCTACACCTACATACATCAAACATAAAAATGCGGACAGTAACAATGTTATCATAGAGCTACCTGTAGGTGATTACGGCACAGCCAAATTGTATTCAGCAACAAAACCATCGAGGATAGCTGTGTTCTGCACACATAACTATGATAAACGATTCAAATCAGATATTATAGTTCTAATGTTTAATAAAAACAGCGGTATTCCATTTTGGAGCATGTACACAGGAAGTGTAACTAGTAAAAATAGAATGTTTGCCACATTGGCTAGAGGAATGCCGTTTAGATCAACGTATTGCGATAACAGACGACGATCAGGTTGTTATTATGCAGGAATACCATTTCATGAAGATAGTGTAGAAACAGATATACATTATGGACCAGAAATAATGTTAAAGGAAACATATGACATAAACAGTATTGACCCACGAGTTATAACAAAGTCAAAGACCCATTTTCCTGCTCCATTGAGTGTAAAATTCATGGTTGACAATTTAGGAAATGGATATGACAACCCTAATTCATTTTGGGAAGATGCTAAAACTAAGAAACGGACATATAGTGCAATGACGATAAAAGTCCTACCATGTACAGTGAGAAATAAAAATATAGACTTTGGATATAACTATGGAGATATTATTTCTAATATGGTTTATCTACAATCTACTAGTCAGGATTATGGAGATGGTACCAAATATACATTTAAATCCGTAACTAGATCAGATCATGAGTGTGAATCTAGCTTAGATCTAACGTCTAAGGAAGTAACTGTGACATGTCCTGCGTTTAGTATACCAAGAAATATATCAACATATGAAGGTCTATGCTTTAGTGTTACTACATCTAAAGATCATTGTGCTACAGGTATTGGTTGGTTAAAATCTAGTGGTTATGGGAAGGAAGATGCTGATAAACCACGTGCTTGTTTTCATCATTGGAATTATTACACACTGTCGTTGGATTATTACTGTTCATACGAAGATATTTGGAGAAGCACCTGGCCTGACTATGATCCATGTAAGTCATATATCCATATAGAGTATAGAGATACATGGATAGAATCTAATGTGTTACAGCAACCTCCTTACACATTCGAATTCATTCATGACAATTCTAACGAATATGTGGATAAAGAAATTAGTAACAAATTAAATGATCTGTACAATGAATACAAGAAGATTATGGAATATAGCGACGGATCATTGCCGGCGTCTATAAACAGATTAGCAAAGGCATTGACTTCAGAGGGTAGAGAAATAGCAAGTGTTAATATAGATGGTAATCTGTTAGATATCGCATATCAAGCAGATAAGGAAAAGATGGCCGACATACAGACAAGAATAAATGATATTATTAGAGATTTGTTTATACACACTCTATCAGACAAAGATATAAAAGACATTATAGAATCCGAAGAAGGTAAGAGATGTTGTATAATAGATGTTAAGAACAATCTTGTTAAAAAGTACTATTCTATTGATAATTATCTATGTGATACTTTAGATGATTATATATACACCTCTGTAGAATATAACAAATCCTATGTGTTAGTAAACGATACTTATATAAGCTATGACTATCTTGAATCATCAGGTGTAGTTGTTCTATCATGTTATGAAATGACTATAATCTCCTTGGATACAAAAGACGCCAAAGATGCTATAGAAGATGTGATAGTAGCAAGTGCGGTAGCCGAAGCATTGAATGACATGTTTAAGGAATTTGATAAAAACGTAAGTGCTATTATAATAAAAGAAGAAGATAATTATCTAAACAGTTCGCCCGATATCTACCATATAATATATATCATAGGTGGCACTATTCTGCTACTGTTAGTCATTATTTTAATATTGGCAATTTATATAGCGCGCAATAAATACAGAACCAGGAAATATGAAATAATGAAATATGACAATATGAGCATTAAATCTGAGCATCATGATAGTCTTGAAACAGTGTCTATGGAAATTATTGATAATCGGTAC
>OP215281
ATGAATTTTCAGAAATTATCTCTGGCTATATATCTTACGGTGACATGTTCGTGGTGTTATGAAACATGTATGAGAAAAACTGCGTTGTATCATGACATTCAATTGGAGCATGTAGAAGACAATAAAGATAGTGTAGCATCGCTACCGTACAAGTATCTACAAGTAGTCAAACAAAGAGAACGTAGTAGATTGTTGGCTACATTTAATTGGACGGATATAGCTGAGGGTGTTAGAAATGAGTTCATTAAAATATGTGATATCAACGGAACATATCTATATAATTATACTATTGCTGTTAGTATAATTATTGATTCCACGGAAGAACTACCAACAGTTACTCCAATTACAACATATGAACCTTCTATATATAATTATACTATCGATTATAGCACTGTTATTACTACTGAAGAACTACAAGTGACTCCAACATATGCACCTGTAACAACTCCTCTTCCAACATCAGCAGTTCCTTATGATCAACGATCGAATAACAATGTAAGTACTATATCTATTCAGGTACTGAGTAAAATATTGGGAGTCAATGAAACAGAATTAACTAATTATCTTATTATGCATAAAAATGACACTGTTGACAATAACACCATGGTT---GATGATGAGACATCTAACAATAACACATTACATGGTAATATAGGATTTTTGGAAATAAATAATTGTTATAATGTTTCTGTGTCAGATGCTAGTTTTAGAATAACATTAGTAAACGATACTTCTGAAGAAATTTTGCTAATGCTAACAGGAACTAGTTCATCCGACACCTTCATATCTTCCACCAATATCACTGAATGTTTGAAAACATTAATCAATAATGTGTCGATTAATGATGTACTTATAACACAAAATATGAATGTAACATCTAATTGTGATAAATGCTCAATGAATTTGATGGCATCCGTTATTCCTGCAGTTAATGAATTTAACAATACGTTGATGAAAATTGGTGTAAAAGATGATGAAAACAATACGGTATATAAATATTATAATTGTAAACTAACTACAAATTCTACATGTGATGAGTTAATCAATTTAGATGAAGTCATTAACAACATAACTCTGACAAATATTATACACAATAGTGTTTCGACAACTAACAGCAGAAAAAGACGAGATCTGAATGATGAGTTTGAATTTTCCACTTCCAAGGAATTAGATTGTCTTTACGAATCATATGGTGTAAACGATGATATAAGTCATTGTTTTGCATCACCTAGACGTAGACGATCTGACGACAAAAAGGAGTACATGGACATGAAATTATTCGACCACGCGAAAAAAGATTTAGGAATAGACAGTGTTATTCCTAGAGGTACAACCCATTTCCAAGTAGGTGCATCTGGTGCAAGTGGTGGTGTTGTAGGAGATAGTTTCCCATTTCAAAATGTTAAATCGCGTGCCAGTCTATTGGCGGAAAAAATAATGCCTAGAGTACCTATTACTGCTACCGAAGCTGATCTATATGCAACTGTAAATAGACAACCCAAGTTACCAGCAGGTGTTAAAAGTACTCCGTTTACAGAGGCGCTTGTGTCTACGATAAACCAAAAGCTTTCTAATGTTAGAGAGGTAACTTATGCTTCGCTCAATCTGCCAGGATCAAGTGGCTATGTTCATAGACCATCTGATTCTGTTATTTATAGCAGTATAAGACGGTCACGTTTACCTAGTGATAGCGATAGTGATTATGAGGATATACAAACTGTTGTTAAGGAATATAATGAAAGATATGGTAGATCAGTCAGTAGAACACAGTCATCAAGTAGTGAAAGCGATTTTGAAGATATAGATACTGTTGTTAGGGAATATAGACAAAAATATGGCAATGCAATGGCAAAAGGACGTAGTAGTTCCCCTAAACCTGATCCATTATATAGTACTGTTAAGAAAACAACTAAAAGTCTATCTACTGGTGTAGACATAGTTACAAAACAATCAGACTATTCTCTATTACCTGACGTTAATACTGGCAGTTCTATTGTGTCACCTCTCACCAGAAAAGGAGCTACTAGACGACGACCTAGACGCCCTACAAATGATGGTCTACAGAGTCCAAATCCTCCTCTCCGTAATCCACTTCCTCAACATGATGATTATTCTCCTCCACAAGTACACAGACCTCCACCACTTCCTCCTAAACCAGTCCAAAATTCGCCACAACTTCCCCCTAGACCAGTAGGTCAATTACTACCTCCTCCTATAGATCAACCAGATAAAGGATTTAGTAAGTTTGTATCACCTAGACGGTGTAGAAGAGCAAGCTCTGGAGTCATATGTGGTATGATACAATCAAAACCAAACGATGATACCTATTCACTTCTTCAACGATCAAAAATTGAACCAGAATATGTGGAGGTTGGTAATGGTATACCCAAGAACAATGTTCCTGTAATAGGTAATAAACATAGTAAAAAATATACATCGACGATGTCAAAAATATCAACAAAATTTGATAAATCTACGGCATTTGGAGCAGCAATGTTACTAACTGGTCAGCAGGCCATTAGCCAACAGACTAGATCAACTACGTTGAGTAGAAAAGATCAGATGAGTAAGGAAGAAAAGATATTCGAAGCAGTTACAATGAGTCTATCAACTATAGGTTCAACGTTGACGTCTGCAGGTATGACGGGTGGTCCAAAACTAATGATTGCAGGAATGGCTATAACGGCTATAACTGGTATAATAGATACGATAAAAGATATATATTACATGTTTTCAGGACAGGAGAGGCCAGTAGATCCTGTTATTAAATTATTTAATAAGTACACTGGCTTAATGTCCGATAATAATAAAATGGGTGTAAGAAAATGTTTGACACCCGGTGACGACACACTTATTTATATCGCATACAGAAACGATACCAGTTTTAAACAGAATACGGATGCGATGGCTTTGTATTTCTTAGATGTTATCGATTCAGAGATCCTATATCTAAACACATCAAATTTAGTTCTAGAGTATCAACTAAAGGTGGCTTGCCCCATAGGAACATTAAGATCTGTAGATGTGGACATAACTGCGTATACAATATTATATGATACAGCGGATAATATTAAGAAATACAAGTTTATCAGAATGGCAACGCTACTATCCAAACATCCAGTTATTAGATTGACATGTGGTTTAGCAGCAACATTGGTGATTAAACCGTACGAGGTACCCATCAGTGATATGCAACTACTAAAAATGGCGACGCCTGGTGAACCAGAATCCACTAAATCTATACCATCCGATGTCTGTGATAGGTATCCTCTAAAGAAATTCTATCTTTTAGCTGGTGGTTGTCCCTATGATACATCTCAAACTTTTATTGTACATACTACTTGCAGTATTCTACTAAGAACAGCTACACGGGATCAGTTTAGAAACAGATGGGTGTTACAAAATCCATTTAGACAAGAAGGGACATATAAGCAACTGTTTACCTTTAGCAAATACGATTTTAACGACACCATAATCGATCCTAATGGTGTGGTGGGTCATGCTAGCTTTTGTACCAATAGAAGCAGCAACCAATGTTTCTGGTCCGAACCTATGATATTGGAAGATGTATCATCGTGTAGTTCTAGAACTAAAAAAATATACGTAAAACTGGGAATATTTAATGCTGAAGGTTTTAATAGTTTTGTACTAAATTGTCCAACTGGGTCTACACCTACATACATCAAACATAAAAATGCGGACAGTAACAATGTTATCATAGAGCTACCTGTAGGTGATTACGGCACAGCCAAATTGTATTCAGCAACAAAACCATCGAGGATAGCTGTGTTCTGCACACATAACTATGATAAACGATTCAAATCAGATATTATAGTTCTAATGTTTAATAAAAACAGCGGTATTCCATTTTGGAGCATGTACACAGGAAGTGTAACTAGTAAAAATAGAATGTTTGCCACATTGGCTAGAGGAATGCCGTTTAGATCAACGTATTGCGATAACAGACGACGATCAGGTTGTTATTATGCAGGAATACCATTTCATGAAGATAGTGTAGAAACAGATATACATTATGGACCAGAAATAATGTTAAAGGAAACATATGACATAAACAGTATTGACCCACGAGTTATAACAAAGTCAAAGACCCATTTTCCTGCTCCATTGAGTGTAAAATTCATGGTTGACAATTTAGGAAATGGATATGACAACCCTAATTCATTTTGGGAAGATGCTAAAACTAAGAAACGGACATATAGTGCAATGACGATAAAAGTCCTACCATGTACAGTGAGAAATAAAAATATAGACTTTGGATATAACTATGGAGATATTATTTCTAATATGGTTTATCTACAATCTACTAGTCAGGATTATGGAGATGGTACCAAATATACATTTAAATCCGTAACTAGATCAGATCATGAGTGTGAATCTAGCTTAGATCTAACGTCTAAGGAAGTAACTGTGACATGTCCTGCGTTTAGTATACCAAGAAATATATCAACATATGAAGGTCTATGCTTTAGTGTTACTACATCTAAAGATCATTGTGCTACAGGTATTGGTTGGTTAAAATCTAGTGGTTATGGGAAGGAAGATGCTGATAAACCACGTGCTTGTTTTCATCATTGGAATTATTACACACTGTCGTTGGATTATTACTGTTCATACGAAGATATTTGGAGAAGCACCTGGCCTGACTATGATCCATGTAAGTCATATATCCATATAGAGTATAGAGATACATGGATAGAATCTAATGTGTTACAGCAACCTCCTTACACATTCGAATTCATTCATGACAATTCTAACGAATATGTGGATAAAGAAATTAGTAACAAATTAAATGATCTGTACAATGAATACAAGAAGATTATGGAATATAGCGACGGATCATTGCCGGCGTCTATAAACAGATTAGCAAAGGCATTGACTTCAGAGGGTAGAGAAATAGCAAGTGTTAATATAGATGGTAATCTGTTAGATATCGCATATCAAGCAGATAAGGAAAAGATGGCCGACATACAGACAAGAATAAATGATATTATTAGAGATTTGTTTATACACACTCTATCAGACAAAGATATAAAAGACATTATAGAATCCGAAGAAGGTAAGAGATGTTGTATAATAGATGTTAAGAACAATCTTGTTAAAAAGTACTATTCTATTGATAATTATCTATGTGATACTTTAGATGATTATATATACACCTCTGTAGAATATAACAAATCCTATGTGTTAGTAAACGATACTTATATAAGCTATGACTATCTTGAATCATCAGGTGTAGTTGTTCTATCATGTTATGAAATGACTATAATCTCCTTGGATACAAAAGACGCCAAAGATGCTATAGAAGATGTGATAGTAGCAAGTGCGGTAGCCGAAGCATTGAATGACATGTTTAAGGAATTTGATAAAAACGTAAGTGCTATTATAATAAAAGAAGAAGATAATTATCTAAACAGTTCGCCCGATATCTACCATATAATATATATCATAGGTGGCACTATTCTGCTACTGTTAGTCATTATTTTAATATTGGCAATTTATATAGCGCGCAATAAATACAGAACCAGGAAATATGAAATAATGAAATATGACAATATGAGCATTAAATCTGAGCATCATGATAGTCTTGAAACAGTGTCTATGGAAATTATTGATAATCGGTAC
>OP225963
ATGAATTTTCAGAAATTATCTCTGGCTATATATCTTACGGTGACATGTTCGTGGTGTTATGAAACATGTATGAGAAAAACTGCGTTGTATCATGACATTCAATTGGAGCATGTAGAAGACAATAAAGATAGTGTAGCATCGCTACCGTACAAGTATCTACAAGTAGTCAAACAAAGAGAACGTAGTAGATTGTTGGCTACATTTAATTGGACGGATATAGCTGAGGGTGTTAGAAATGAGTTCATTAAAATATGTGATATCAACGGAACATATCTATATAATTATACTATTGCTGTTAGTATAATTATTGATTCCACGGAAGAACTACCAACAGTTACTCCAATTACAACATATGAACCTTCTATATATAATTATACTATCGATTATAGCACTGTTATTACTACTGAAGAACTACAAGTGACTCCAACATATGCACCTGTAACAACTCCTCTTCCAACATCAGCAGTTCCTTATGATCAACGATCGAATAACAATGTAAGTACTATATCTATTCAGGTACTGAGTAAAATATTGGGAGTCAATGAAACAGAATTAACTAATTATCTTATTATGCATAAAAATGACACTGTTGACAATAACACCATGGTT---GATGATGAGACATCTAACAATAACACATTACATGGTAATATAGGATTTTTGGAAATAAATAATTGTTATAATGTTTCTGTGTCAGATGCTAGTTTTAGAATAACATTAGTAAACGATACTTCTGAAGAAATTTTGCTAATGCTAACAGGAACTAGTTCATCCGACACCTTCATATCTTCCACCAATATCACTGAATGTTTGAAAACATTAATCAATAATGTGTCGATTAATGATGTACTTATAACACAAAATATGAATGTAACATCTAATTGTGATAAATGCTCAATGAATTTGATGGCATCCGTTATTCCTGCAGTTAATGAATTTAACAATACGTTGATGAAAATTGGTGTAAAAGATGATGAAAACAATACGGTATATAAATATTATAATTGTAAACTAACTACAAATTCTACATGTGATGAGTTAATCAATTTAGATGAAGTCATTAACAACATAACTCTGACAAATATTATACACAATAGTGTTTCGACAACTAACAGCAGAAAAAGACGAGATCTGAATGATGAGTTTGAATTTTCCACTTCCAAGGAATTAGATTGTCTTTACGAATCATATGGTGTAAACGATGATATAAGTCATTGTTTTGCATCACCTAGACGTAGACGATCTGACGACAAAAAGGAGTACATGGACATGAAATTATTCGACCACGCGAAAAAAGATTTAGGAATAGACAGTGTTATTCCTAGAGGTACAACCCATTTCCAAGTAGGTGCATCTGGTGCAAGTGGTGGTGTTGTAGGAGATAGTTTCCCATTTCAAAATGTTAAATCGCGTGCCAGTCTATTGGCGGAAAAAATAATGCCTAGAGTACCTATTACTGCTACCGAAGCTGATCTATATGCAACTGTAAATAGACAACCCAAGTTACCAGCAGGTGTTAAAAGTACTCCGTTTACAGAGGCGCTTGTGTCTACGATAAACCAAAAGCTTTCTAATGTTAGAGAGGTAACTTATGCTTCGCTCAATCTGCCAGGATCAAGTGGCTATGTTCATAGACCATCTGATTCTGTTATTTATAGCAGTATAAGACGGTCACGTTTACCTAGTGATAGCGATAGTGATTATGAGGATATACAAACTGTTGTTAAGGAATATAATGAAAGATATGGTAGATCAGTCAGTAGAACACAGTCATCAAGTAGTGAAAGCGATTTTGAAGATATAGATACTGTTGTTAGGGAATATAGACAAAAATATGGCAATGCAATGGCAAAAGGACGTAGTAGTTCCCCTAAACCTGATCCATTATATAGTACTGTTAAGAAAACAACTAAAAGTCTATCTACTGGTGTAGACATAGTTACAAAACAATCAGACTATTCTCTATTACCTGACGTTAATACTGGCAGTTCTATTGTGTCACCTCTCACCAGAAAAGGAGCTACTAGACGACGACCTAGACGCCCTACAAATGATGGTCTACAGAGTCCAAATCCTCCTCTCCGTAATCCACTTCCTCAACATGATGATTATTCTCCTCCACAAGTACACAGACCTCCACCACTTCCTCCTAAACCAGTCCAAAATTCGCCACAACTTCCCCCTAGACCAGTAGGTCAATTACTACCTCCTCCTATAGATCAACCAGATAAAGGATTTAGTAAGTTTGTATCACCTAGACGGTGTAGAAGAGCAAGCTCTGGAGTCATATGTGGTATGATACAATCAAAACCAAACGATGATACCTATTCACTTCTTCAACGATCAAAAATTGAACCAGAATATGTGGAGGTTGGTAATGGTATACCCAAGAACAATGTTCCTGTAATAGGTAATAAACATAGTAAAAAATATACATCGACGATGTCAAAAATATCAACAAAATTTGATAAATCTACGGCATTTGGAGCAGCAATGTTACTAACTGGTCAGCAGGCCATTAGCCAACAGACTAGATCAACTACGTTGAGTAGAAAAGATCAGATGAGTAAGGAAGAAAAGATATTCGAAGCAGTTACAATGAGTCTATCAACTATAGGTTCAACGTTGACGTCTGCAGGTATGACGGGTGGTCCAAAACTAATGATTGCAGGAATGGCTATAACGGCTATAACTGGTATAATAGATACGATAAAAGATATATATTACATGTTTTCAGGACAGGAGAGGCCAGTAGATCCTGTTATTAAATTATTTAATAAGTACACTGGCTTAATGTCCGATAATAATAAAATGGGTGTAAGAAAATGTTTGACACCCGGTGACGACACACTTATTTATATCGCATACAGAAACGATACCAGTTTTAAACAGAATACGGATGCGATGGCTTTGTATTTCTTAGATGTTATCGATTCAGAGATCCTATATCTAAACACATCAAATTTAGTTCTAGAGTATCAACTAAAGGTGGCTTGCCCCATAGGAACATTAAGATCTGTAGATGTGGACATAACTGCGTATACAATATTATATGATACAGCGGATAATATTAAGAAATACAAGTTTATCAGAATGGCAACGCTACTATCCAAACATCCAGTTATTAGATTGACATGTGGTTTAGCAGCAACATTGGTGATTAAACCGTACGAGGTACCCATCAGTGATATGCAACTACTAAAAATGGCGACGCCTGGTGAACCAGAATCCACTAAATCTATACCATCCGATGTCTGTGATAGGTATCCTCTAAAGAAATTCTATCTTTTAGCTGGTGGTTGTCCCTATGATACATCTCAAACTTTTATTGTACATACTACTTGCAGTATTCTACTAAGAACAGCTACACGGGATCAGTTTAGAAACAGATGGGTGTTACAAAATCCATTTAGACAAGAAGGGACATATAAGCAACTGTTTACCTTTAGCAAATACGATTTTAACGACACCATAATCGATCCTAATGGTGTGGTGGGTCATGCTAGCTTTTGTACCAATAGAAGCAGCAACCAATGTTTCTGGTCCGAACCTATGATATTGGAAGATGTATCATCGTGTAGTTCTAGAACTAGAAAAATATACGTAAAACTGGGAATATTTAATGCTGAAGGTTTTAATAGTTTTGTACTAAATTGTCCAACTGGGTCTACACCTACATACATCAAACATAAAAATGCGGACAGTAACAATGTTATCATAGAGCTACCTGTAGGTGATTACGGCACAGCCAAATTGTATTCAGCAACAAAACCATCGAGGATAGCTGTGTTCTGCACACATAACTATGATAAACGATTCAAATCAGATATTATAGTTCTAATGTTTAATAAAAACAGCGGTATTCCATTTTGGAGCATGTACACAGGAAGTGTAACTAGTAAAAATAGAATGTTTGCCACATTGGCTAGAGGAATGCCGTTTAGATCAACGTATTGCGATAACAGACGACGATCAGGTTGTTATTATGCAGGAATACCATTTCATGAAGATAGTGTAGAAACAGATATACATTATGGACCAGAAATAATGTTAAAGGAAACATATGACATAAACAGTATTGACCCACGAGTTATAACAAAGTCAAAGACCCATTTTCCTGCTCCATTGAGTGTAAAATTCATGGTTGACAATTTAGGAAATGGATATGACAACCCTAATTCATTTTGGGAAGATGCTAAAACTAAGAAACGGACATATAGTGCAATGACGATAAAAGTCCTACCATGTACAGTGAGAAATAAAAATATAGACTTTGGATATAACTATGGAGATATTATTTCTAATATGGTTTATCTACAATCTACTAGTCAGGATTATGGAGATGGTACCAAATATACATTTAAATCCGTAACTAGATCAGATCATGAGTGTGAATCTAGCTTAGATCTAACGTCTAAGGAAGTAACTGTGACATGTCCTGCGTTTAGTATACCAAGAAATATATCAACATATGAAGGTCTATGCTTTAGTGTTACTACATCTAAAGATCATTGTGCTACAGGTATTGGTTGGTTAAAATCTAGTGGTTATGGGAAGGAAGATGCTGATAAACCACGTGCTTGTTTTCATCATTGGAATTATTACACACTGTCGTTGGATTATTACTGTTCATACGAAGATATTTGGAGAAGCACCTGGCCTGACTATGATCCATGTAAGTCATATATCCATATAGAGTATAGAGATACATGGATAGAATCTAATGTGTTACAGCAACCTCCTTACACATTCGAATTCATTCATGACAATTCTAACGAATATGTGGATAAAGAAATTAGTAACAAATTAAATGATCTGTACAATGAATACAAGAAGATTATGGAATATAGCGACGGATCATTGCCGGCGTCTATAAACAGATTAGCAAAGGCATTGACTTCAGAGGGTAGAGAAATAGCAAGTGTTAATATAGATGGTAATCTGTTAGATATCGCATATCAAGCAGATAAGGAAAAGATGGCCGACATACAGACAAGAATAAATGATATTATTAGAGATTTGTTTATACACACTCTATCAGACAAAGATATAAAAGACATTATAGAATCCGAAGAAGGTAAGAGATGTTGTATAATAGATGTTAAGAACAATCTTGTTAAAAAGTACTATTCTATTGATAATTATCTATGTGATACTTTAGATGATTATATATACACCTCTGTAGAATATAACAAATCCTATGTGTTAGTAAACGATACTTATATAAGCTATGACTATCTTGAATCATCAGGTGTAGTTGTTCTATCATGTTATGAAATGACTATAATCTCCTTGGATACAAAAGACGCCAAAGATGCTATAGAAGATGTGATAGTAGCAAGTGCGGTAGCCGAAGCATTGAATGACATGTTTAAGGAATTTGATAAAAACGTAAGTGCTATTATAATAAAAGAAGAAGATAATTATCTAAACAGTTCGCCCGATATCTACCATATAATATATATCATAGGTGGCACTATTCTGCTACTGTTAGTCATTATTTTAATATTGGCAATTTATATAGCGCGCAATAAATACAGAACCAGGAAATATGAAATAATGAAATATGACAATATGAGCATTAAATCTGAGCATCATGATAGTCTTGAAACAGTGTTTATGGAAATTATTGATAATCGGTAC
>OP215204
ATGAATTTTCAGAAATTATCTCTGGCTATATATCTTACGGTGACATGTTCGTGGTGTTATGAAACATGTATGAGAAAAACTGCGTTGTATCATGACATTCAATTGGAGCATGTAGAAGACAATAAAGATAGTGTAGCATCGCTACCGTACAAGTATCTACAAGTAGTCAAACAAAGAGAACGTAGTAGATTGTTGGCTACATTTAATTGGACGGATATAGCTGAGGGTGTTAGAAATGAGTTCATTAAAATATGTGATATCAACGGAACATATCTATATAATTATACTATTGCTGTTAGTATAATTATTGATTCCACGGAAGAACTACCAACAGTTACTCCAATTACAACATATGAACCTTCTATATATAATTATACTATCGATTATAGCACTGTTATTACTACTGAAGAACTACAAGTGACTCCAACATATGCACCTGTAACAACTCCTCTTCCAACATCAGCAGTTCCTTATGATCAACGATCGAATAACAATGTAAGTACTATATCTATTCAGGTACTGAGTAAAATATTGGGAGTCAATGAAACAGAATTAACTAATTATCTTATTATGCATAAAAATGACACTGTTGACAATAACACCATGGTT---GATGATGAGACATCTAACAATAACACATTACATGGTAATATAGGATTTTTGGAAATAAATAATTGTTATAATGTTTCTGTGTCAGATGCTAGTTTTAGAATAACATTAGTAAACGATACTTCTGAAGAAATTTTGCTAATGCTAACAGGAACTAGTTCATCCGACACCTTCATATCTTCCACCAATATCACTGAATGTTTGAAAACATTAATCAATAATGTGTCGATTAATGATGTACTTATAACACAAAATATGAATGTAACATCTAATTGTGATAAATGCTCAATGAATTTGATGGCATCCGTTATTCCTGCAGTTAATGAATTTAACAATACGTTGATGAAAATTGGTGTAAAAGATGATGAAAACAATACGGTATATAAATATTATAATTGTAAACTAACTACAAATTCTACATGTGATGAGTTAATCAATTTAGATGAAGTCATTAACAACATAACTCTGACAAATATTATACACAATAGTGTTTCGACAACTAACAGCAGAAAAAGACGAGATCTGAATGATGAGTTTGAATTTTCCACTTCCAAGGAATTAGATTGTCTTTACGAATCATATGGTGTAAACGATGATATAAGTCATTGTTTTGCATCACCTAGACGTAGACGATCTGACGACAAAAAGGAGTACATGGACATGAAATTATTCGACCACGCGAAAAAAGATTTAGGAATAGACAGTGTTATTCCTAGAGGTACAACCCATTTCCAAGTAGGTGCATCTGGTGCAAGTGGTGGTGTTGTAGGAGATAGTTTCCCATTTCAAAATGTTAAATCGCGTGCCAGTCTATTGGCGGAAAAAATAATGCCTAGAGTACCTATTACTGCTACCGAAGCTGATCTATATGCAACTGTAAATAGACAACCCAAGTTACCAGCAGGTGTTAAAAGTACTCCGTTTACAGAGGCGCTTGTGTCTACGATAAACCAAAAGCTTTCTAATGTTAGAGAGGTAACTTATGCTTCGCTCAATCTGCCAGGATCAAGTGGCTATGTTCATAGACCATCTGATTCTGTTATTTATAGCAGTATAAGACGGTCACGTTTACCTAGTGATAGCGATAGTGATTATGAGGATATACAAACTGTTGTTAAGGAATATAATGAAAGATATGGTAGATCAGTCAGTAGAACACAGTCATCAAGTAGTGAAAGCGATTTTGAAGATATAGATACTGTTGTTAGGGAATATAGACAAAAATATGGCAATGCAATGGCAAAAGGACGTAGTAGTTTCCCTAAACCTGATCCATTATATAGTACTGTTAAGAAAACAACTAAAAGTCTATCTACTGGTGTAGACATAGTTACAAAACAATCAGACTATTCTCTATTACCTGACGTTAATACTGGCAGTTCTATTGTGTCACCTCTCACCAGAAAAGGAGCTACTAGACGACGACCTAGACGCCCTACAAATGATGGTCTACAGAGTCCAAATCCTCCTCTCCGTAATCCACTTCCTCAACATGATGATTATTCTCCTCCACAAGTACACAGACCTCCACCACTTCCTCCTAAACCAGTCCAAAATTCGCCACAACTTCCCCCTAGACCAGTAGGTCAATTACTACCTCCTCCTATAGATCAACCAGATAAAGGATTTAGTAAGTTTGTATCACCTAGACGGTGTAGAAGAGCAAGCTCTGGAGTCATATGTGGTATGATACAATCAAAACCAAACGATGATACCTATTCACTTCTTCAACGATCAAAAATTGAACCAGAATATGTGGAGGTTGGTAATGGTATACCCAAGAACAATGTTCCTGTAATAGGTAATAAACATAGTAAAAAATATACATCGACGATGTCAAAAATATCAACAAAATTTGATAAATCTACGGCATTTGGAGCAGCAATGTTACTAACTGGTCAGCAGGCCATTAGCCAACAGACTAGATCAACTACGTTGAGTAGAAAAGATCAGATGAGTAAGGAAGAAAAGATATTCGAAGCAGTTACAATGAGTCTATCAACTATAGGTTCAACGTTGACGTCTGCAGGTATGACGGGTGGTCCAAAACTAATGATTGCAGGAATGGCTATAACGGCTATAACTGGTATAATAGATACGATAAAAGATATATATTACATGTTTTCAGGACAGGAGAGGCCAGTAGATCCTGTTATTAAATTATTTAATAAGTACACTGGCTTAATGTCCGATAATAATAAAATGGGTGTAAGAAAATGTTTGACACCCGGTGACGACACACTTATTTATATCGCATACAGAAACGATACCAGTTTTAAACAGAATACGGATGCGATGGCTTTGTATTTCTTAGATGTTATCGATTCAGAGATCCTATATCTAAACACATCAAATTTAGTTCTAGAGTATCAACTAAAGGTGGCTTGCCCCATAGGAACATTAAGATCTGTAGATGTGGACATAACTGCGTATACAATATTATATGATACAGCGGATAATATTAAGAAATACAAGTTTATCAGAATGGCAACGCTACTATCCAAACATCCAGTTATTAGATTGACATGTGGTTTAGCAGCAACATTGGTGATTAAACCGTACGAGGTACCCATCAGTGATATGCAACTACTAAAAATGGCGACGCCTGGTGAACCAGAATCCACTAAATCTATACCATCCGATGTCTGTGATAGGTATCCTCTAAAGAAATTCTATCTTTTAGCTGGTGGTTGTCCCTATGATACATCTCAAACTTTTATTGTACATACTACTTGCAGTATTCTACTAAGAACAGCTACACGGGATCAGTTTAGAAACAGATGGGTGTTACAAAATCCATTTAGACAAGAAGGGACATATAAGCAACTGTTTACCTTTAGCAAATACGATTTTAACGACACCATAATCGATCCTAATGGTGTGGTGGGTCATGCTAGCTTTTGTACCAATAGAAGCAGCAACCAATGTTTCTGGTCCGAACCTATGATATTGGAAGATGTATCATCGTGTAGTTCTAGAACTAGAAAAATATACGTAAAACTGGGAATATTTAATGCTGAAGGTTTTAATAGTTTTGTACTAAATTGTCCAACTGGGTCTACACCTACATACATCAAACATAAAAATGCGGACAGTAACAATGTTATCATAGAGCTACCTGTAGGTGATTACGGCACAGCCAAATTGTATTCAGCAACAAAACCATCGAGGATAGCTGTGTTCTGCACACATAACTATGATAAACGATTCAAATCAGATATTATAGTTCTAATGTTTAATAAAAACAGCGGTATTCCATTTTGGAGCATGTACACAGGAAGTGTAACTAGTAAAAATAGAATGTTTGCCACATTGGCTAGAGGAATGCCGTTTAGATCAACGTATTGCGATAACAGACGACGATCAGGTTGTTATTATGCAGGAATACCATTTCATGAAGATAGTGTAGAAACAGATATACATTATGGACCAGAAATAATGTTAAAGGAAACATATGACATAAACAGTATTGACCCACGAGTTATAACAAAGTCAAAGACCCATTTTCCTGCTCCATTGAGTGTAAAATTCATGGTTGACAATTTAGGAAATGGATATGACAACCCTAATTCATTTTGGGAAGATGCTAAAACTAAGAAACGGACATATAGTGCAATGACGATAAAAGTCCTACCATGTACAGTGAGAAATAAAAATATAGACTTTGGATATAACTATGGAGATATTATTTCTAATATGGTTTATCTACAATCTACTAGTCAGGATTATGGAGATGGTACCAAATATACATTTAAATCCGTAACTAGATCAGATCATGAGTGTGAATCTAGCTTAGATCTAACGTCTAAGGAAGTAACTGTGACATGTCCTGCGTTTAGTATACCAAGAAATATATCAACATATGAAGGTCTATGCTTTAGTGTTACTACATCTAAAGATCATTGTGCTACAGGTATTGGTTGGTTAAAATCTAGTGGTTATGGGAAGGAAGATGCTGATAAACCACGTGCTTGTTTTCATCATTGGAATTATTACACACTGTCGTTGGATTATTACTGTTCATACGAAGATATTTGGAGAAGCACCTGGCCTGACTATGATCCATGTAAGTCATATATCCATATAGAGTATAGAGATACATGGATAGAATCTAATGTGTTACAGCAACCTCCTTACACATTCGAATTCATTCATGACAATTCTAACGAATATGTGGATAAAGAAATTAGTAACAAATTAAATGATCTGTACAATGAATACAAGAAGATTATGGAATATAGCGACGGATCATTGCCGGCGTCTATAAACAGATTAGCAAAGGCATTGACTTCAGAGGGTAGAGAAATAGCAAGTGTTAATATAGATGGTAATCTGTTAGATATCGCATATCAAGCAGATAAGGAAAAGATGGCCGACATACAGACAAGAATAAATGATATTATTAGAGATTTGTTTATACACACTCTATCAGACAAAGATATAAAAGACATTATAGAATCCGAAGAAGGTAAGAGATGTTGTATAATAGATGTTAAGAACAATCTTGTTAAAAAGTACTATTCTATTGATAATTATCTATGTGATACTTTAGATGATTATATATACACCTCTGTAGAATATAACAAATCCTATGTGTTAGTAAACGATACTTATATAAGCTATGACTATCTTGAATCATCAGGTGTAGTTGTTCTATCATGTTATGAAATGACTATAATCTCCTTGGATACAAAAGACGCCAAAGATGCTATAGAAGATGTGATAGTAGCAAGTGCGGTAGCCGAAGCATTGAATGACATGTTTAAGGAATTTGATAAAAACGTAAGTGCTATTATAATAAAAGAAGAAGATAATTATCTAAACAGTTCGCCCGATATCTACCATATAATATATATCATAGGTGGCACTATTCTGCTACTGTTAGTCATTATTTTAATATTGGCAATTTATATAGCGCGCAATAAATACAGAACCAGGAAATATGAAATAATGAAATATGACAATATGAGCATTAAATCTGAGCATCATGATAGTCTTGAAACAGTGTCTATGGAAATTATTGATAATCGGTAC
>OP169345
ATGAATTTTCAGAAATTATCTCTGGCTATATATCTTACGGTGACATGTTCGTGGTGTTATGAAACATGTATGAGAAAAACTGCGTTGTATCATGACATTCAATTGGAGCATGTAGAAGACAATAAAGATAGTGTAGCATCGCTACCGTACAAGTATCTACAAGTAGTCAAACAAAGAGAACGTAGTAGATTGTTGGCTACATTTAATTGGACGGATATAGCTGAGGGTGTTAGAAATGAGTTCATTAAAATATGTGATATCAACGGAACATATCTATATAATTATACTATTGCTGTTAGTATAATTATTGATTCCACGGAAGAACTACCAACAGTTACTCCAATTACAACATATGAACCTTCTATATATAATTATACTATCGATTATAGCACTGTTATTACTACTGAAGAACTACAAGTGACTCCAACATATGCACCTGTAACAACTCCTCTTCCAACATCAGCAGTTCCTTATGATCAACGATCGAATAACAATGTAAGTACTATATCTATTCAGGTACTGAGTAAAATATTGGGAGTCAATGAAACAGAATTAACTAATTATCTTATTATGCATAAAAATGACACTGTTGACAATAACACCATGGTT---GATGATGAGACATCTAACAATAACACATTACATGGTAATATAGGATTTTTGGAAATAAATAATTGTTATAATGTTTCTGTGTCAGATGCTAGTTTTAGAATAACATTAGTAAACGATACTTCTGAAGAAATTTTGCTAATGCTAACAGGAACTAGTTCATCCGACACCTTCATATCTTCCACCAATATCACTGAATGTTTGAAAACATTAATCAATAATGTGTCGATTAATGATGTACTTATAACACAAAATATGAATGTAACATCTAATTGTGATAAATGCTCAATGAATTTGATGGCATCCGTTATTCCTGCAGTTAATGAATTTAACAATACGTTGATGAAAATTGGTGTAAAAGATGATGAAAACAATACGGTATATAAATATTATAATTGTAAACTAACTACAAATTCTACATGTGATGAGTTAATCAATTTAGATGAAGTCATTAACAACATAACTCTGACAAATATTATACACAATAGTGTTTCGACAACTAACAGCAGAAAAAGACGAGATCTGAATGATGAGTTTGAATTTTCCACTTCCAAGGAATTAGATTGTCTTTACGAATCATATGGTGTAAACGATGATATAAGTCATTGTTTTGCATCACCTAGACGTAGACGATCTGACGACAAAAAGGAGTACATGGACATGAAATTATTCGACCACGCGAAAAAAGATTTAGGAATAGACAGTGTTATTCCTAGAGGTACAACCCATTTCCAAGTAGGTGCATCTGGTGCAAGTGGTGGTGTTGTAGGAGATAGTTTCCCATTTCAAAATGTTAAATCGCGTGCCAGTCTATTGGCGGAAAAAATAATGCCTAGAGTACCTATTACTGCTACCGAAGCTGATCTATATGCAACTGTAAATAGACAACCCAAGTTACCAGCAGGTGTTAAAAGTACTCCGTTTACAGAGGCGCTTGTGTCTACGATAAACCAAAAGCTTTCTAATGTTAGAGAGGTAACTTATGCTTCGCTCAATCTGCCAGGATCAAGTGGCTATGTTCATAGACCATCTGATTCTGTTATTTATAGCAATATAAGACGGTCACGTTTACCTAGTGATAGCGATAGTGATTATGAGGATATACAAACTGTTGTTAAGGAATATAATGAAAGATATGGTAGATCAGTCAGTAGAACACAGTCATCAAGTAGTGAAAGCGATTTTGAAGATATAGATACTGTTGTTAGGGAATATAGACAAAAATATGGCAATGCAATGGCAAAAGGACGTAGTAGTTCCCCTAAACCTGATCCATTATATAGTACTGTTAAGAAAACAACTAAAAGTCTATCTACTGGTGTAGACATAGTTACAAAACAATCAGACTATTCTCTATTACCTGACGTTAATACTGGCAGTTCTATTGTGTCACCTCTCACCAGAAAAGGAGCTACTAGACGACGACCTAGACGCCCTACAAATGATGGTCTACAGAGTCCAAATCCTCCTCTCCGTAATCCACTTCCTCAACATGATGATTATTCTCCTCCACAAGTACACAGACCTCCACCACTTCCTCCTAAACCAGTCCAAAATTCGCCACAACTTCCCCCTAGACCAGTAGGTCAATTACTACCTCCTCCTATAGATCAACCAGATAAAGGATTTAGTAAGTTTGTATCACCTAGACGGTGTAGAAGAGCAAGCTCTGGAGTCATATGTGGTATGATACAATCAAAACCAAACGATGATACCTATTCACTTCTTCAACGATCAAAAATTGAACCAGAATATGTGGAGGTTGGTAATGGTATACCCAAGAACAATGTTCCTGTAATAGGTAATAAACATAGTAAAAAATATACATCGACGATGTCAAAAATATCAACAAAATTTGATAAATCTACGGCATTTGGAGCAGCAATGTTACTAACTGGTCAGCAGGCCATTAGCCAACAGACTAGATCAACTACGTTGAGTAGAAAAGATCAGATGAGTAAGGAAGAAAAGATATTCGAAGCAGTTACAATGAGTCTATCAACTATAGGTTCAACGTTGACGTCTGCAGGTATGACGGGTGGTCCAAAACTAATGATTGCAGGAATGGCTATAACGGCTATAACTGGTATAATAGATACGATAAAAGATATATATTACATGTTTTCAGGACAGGAGAGGCCAGTAGATCCTGTTATTAAATTATTTAATAAGTACACTGGCTTAATGTCCGATAATAATAAAATGGGTGTAAGAAAATGTTTGACACCCGGTGACGACACACTTATTTATATCGCATACAGAAACGATACCAGTTTTAAACAGAATACGGATGCGATGGCTTTGTATTTCTTAGATGTTATCGATTCAGAGATCCTATATCTAAACACATCAAATTTAGTTCTAGAGTATCAACTAAAGGTGGCTTGCCCCATAGGAACATTAAGATCTGTAGATGTGGACATAACTGCGTATACAATATTATATGATACAGCGGATAATATTAAGAAATACAAGTTTATCAGAATGGCAACGCTACTATCCAAACATCCAGTTATTAGATTGACATGTGGTTTAGCAGCAACATTGGTGATTAAACCGTACGAGGTACCCATCAGTGATATGCAACTACTAAAAATGGCGACGCCTGGTGAACCAGAATCCACTAAATCTATACCATCCGATGTCTGTGATAGGTATCCTCTAAAGAAATTCTATCTTTTAGCTGGTGGTTGTCCCTATGATACATCTCAAACTTTTATTGTACATACTACTTGCAGTATTCTACTAAGAACAGCTACACGGGATCAGTTTAGAAACAGATGGGTGTTACAAAATCCATTTAGACAAGAAGGGACATATAAGCAACTGTTTACCTTTAGCAAATACGATTTTAACGACACCATAATCGATCCTAATGGTGTGGTGGGTCATGCTAGCTTTTGTACCAATAGAAGCAGCAACCAATGTTTCTGGTCCGAACCTATGATATTGGAAGATGTATCATCGTGTAGTTCTAGAACTAGAAAAATATACGTAAAACTGGGAATATTTAATGCTGAAGGTTTTAATAGTTTTGTACTAAATTGTCCAACTGGGTCTACACCTACATACATCAAACATAAAAATGCGGACAGTAACAATGTTATCATAGAGCTACCTGTAGGTGATTACGGCACAGCCAAATTGTATTCAGCAACAAAACCATCGAGGATAGCTGTGTTCTGCACACATAACTATGATAAACGATTCAAATCAGATATTATAGTTCTAATGTTTAATAAAAACAGCGGTATTCCATTTTGGAGCATGTACACAGGAAGTGTAACTAGTAAAAATAGAATGTTTGCCACATTGGCTAGAGGAATGCCGTTTAGATCAACGTATTGCGATAACAGACGACGATCAGGTTGTTATTATGCAGGAATACCATTTCATGAAGATAGTGTAGAAACAGATATACATTATGGACCAGAAATAATGTTAAAGGAAACATATGACATAAACAGTATTGACCCACGAGTTATAACAAAGTCAAAGACCCATTTTCCTGCTCCATTGAGTGTAAAATTCATGGTTGACAATTTAGGAAATGGATATGACAACCCTAATTCATTTTGGGAAGATGCTAAAACTAAGAAACGGACATATAGTGCAATGACGATAAAAGTCCTACCATGTACAGTGAGAAATAAAAATATAGACTTTGGATATAACTATGGAGATATTATTTCTAATATGGTTTATCTACAATCTACTAGTCAGGATTATGGAGATGGTACCAAATATACATTTAAATCCGTAACTAGATCAGATCATGAGTGTGAATCTAGCTTAGATCTAACGTCTAAGGAAGTAACTGTGACATGTCCTGCGTTTAGTATACCAAGAAATATATCAACATATGAAGGTCTATGCTTTAGTGTTACTACATCTAAAGATCATTGTGCTACAGGTATTGGTTGGTTAAAATCTAGTGGTTATGGGAAGGAAGATGCTGATAAACCACGTGCTTGTTTTCATCATTGGAATTATTACACACTGTCGTTGGATTATTACTGTTCATACGAAGATATTTGGAGAAGCACCTGGCCTGACTATGATCCATGTAAGTCATATATCCATATAGAGTATAGAGATACATGGATAGAATCTAATGTGTTACAGCAACCTCCTTACACATTCGAATTCATTCATGACAATTCTAACGAATATGTGGATAAAGAAATTAGTAACAAATTAAATGATCTGTACAATGAATACAAGAAGATTATGGAATATAGCGACGGATCATTGCCGGCGTCTATAAACAGATTAGCAAAGGCATTGACTTCAGAGGGTAGAGAAATAGCAAGTGTTAATATAGATGGTAATCTGTTAGATATCGCATATCAAGCAGATAAGGAAAAGATGGCCGACATACAGACAAGAATAAATGATATTATTAGAGATTTGTTTATACACACTCTATCAGACAAAGATATAAAAGACATTATAGAATCCGAAGAAGGTAAGAGATGTTGTATAATAGATGTTAAGAACAATCTTGTTAAAAAGTACTATTCTATTGATAATTATCTATGTGATACTTTAGATGATTATATATACACCTCTGTAGAATATAACAAATCCTATGTGTTAGTAAACGATACTTATATAAGCTATGACTATCTTGAATCATCAGGTGTAGTTGTTCTATCATGTTATGAAATGACTATAATCTCCTTGGATACAAAAGACGCCAAAGATGCTATAGAAGATGTGATAGTAGCAAGTGCGGTAGCCGAAGCATTGAATGACATGTTTAAGGAATTTGATAAAAACGTAAGTGCTATTATAATAAAAGAAGAAGATAATTATCTAAACAGTTCGCCCGATATCTACCATATAATATATATCATAGGTGGCACTATTCTGCTACTGTTAGTCATTATTTTAATATTGGCAATTTATATAGCGCGCAATAAATACAGAACCAGGAAATATGAAATAATGAAATATGACAATATGAGCATTAAATCTGAGCATCATGATAGTCTTGAAACAGTGTCTATGGAAATTATTGATAATCGGTAC
>ON959166
ATGAATTTTCAGAAATTATCTCTGGCTATATATCTTACGGTGACATGTTCGTGGTGTTATGAAACATGTATGAGAAAAACTGCGTTGTATCATGACATTCAATTGGAGCATGTAGAAGACAATAAAGATAGTGTAGCATCGCTACCGTACAAGTATCTACAAGTAGTCAAACAAAGAGAACGTAGTAGATTGTTGGCTACATTTAATTGGACGGATATAGCTGAGGGTGTTAGAAATGAGTTCATTAAAATATGTGATATCAACGGAACATATCTATATAATTATACTATTGCTGTTAGTATAATTATTGATTCCACGGAAGAACTACCAACAGTTACTCCAATTACAACATATGAACCTTCTATATATAATTATACTATCGATTATAGCACTGTTATTACTACTGAAGAACTACAAGTGACTCCAACATATGCACCTGTAACAACTCCTCTTCCAACATCAGCAGTTCCTTATGATCAACGATCGAATAACAATGTAAGTACTATATCTATTCAGGTACTGAGTAAAATATTGGGAGTCAATGAAACAGAATTAACTAATTATCTTATTATGCATAAAAATGACACTGTTGACAATAACACCATGGTT---GATGATGAGACATCTAACAATAACACATTACATGGTAATATAGGATTTTTGGAAATAAATAATTGTTATAATGTTTCTGTGTCAGATGCTAGTTTTAGAATAACATTAGTAAACGATACTTCTGAAGAAATTTTGCTAATGCTAACAGGAACTAGTTCATCCGACACCTTCATATCTTCCACCAATATCACTGAATGTTTGAAAACATTAATCAATAATGTGTCGATTAATGATGTACTTATAACACAAAATATGAATGTAACATCTAATTGTGATAAATGCTCAATGAATTTGATGGCATCCGTTATTCCTGCAGTTAATGAATTTAACAATACGTTGATGAAAATTGGTGTAAAAGATGATGAAAACAATACGGTATATAAATATTATAATTGTAAACTAACTACAAATTCTACATGTGATGAGTTAATCAATTTAGATGAAGTCATTAACAACATAACTCTGACAAATATTATACACAATAGTGTTTCGACAACTAACAGCAGAAAAAGACGAGATCTGAATGATGAGTTTGAATTTTCCACTTCCAAGGAATTAGATTGTCTTTACGAATCATATGGTGTAAACGATGATATAAGTCATTGTTTTGCATCACCTAGACGTAGACGATCTGACGACAAAAAGGAGTACATGGACATGAAATTATTCGACCACGCGAAAAAAGATTTAGGAATAGACAGTGTTATTCCTAGAGGTACAACCCATTTCCAAGTAGGTGCATCTGGTGCAAGTGGTGGTGTTGTAGGAGATAGTTTCCCATTTCAAAATGTTAAATCGCGTGCCAGTCTATTGGCGGAAAAAATAATGCCTAGAGTACCTATTACTGCTACCGAAGCTGATCTATATGCAACTGTAAATAGACAACCCAAGTTACCAGCAGGTGTTAAAAGTACTCCGTTTACAGAGGCGCTTGTGTCTACGATAAACCAAAAGCTTTCTAATGTTAGAGAGGTAACTTATGCTTCGCTCAATCTGCCAGGATCAAGTGGCTATGTTCATAGACCATCTGATTCTGTTATTTATAGCAGTATAAGACGGTCACGTTTACCTAGTGATAGCGATAGTGATTATGAGGATATACAAACTGTTGTTAAGGAATATAATGAAAGATATGGTAGATCAGTCAGTAGAACACAGTCATCAAGTAGTGAAAGCGATTTTGAAGATATAGATACTGTTGTTAGGGAATATAGACAAAAATATGGCAATGCAATGGCAAAAGGACGTAGTAGTTCCCCTAAACCTGATCCATTATATAGTACTGTTAAGAAAACAACTAAAAGTCTATCTACTGGTGTAGACATAGTTACAAAACAATCAGACTATTCTCTATTACCTGACGTTAATACTGGCAGTTCTATTGTGTCACCTCTCACCAGAAAAGGAGCTACTAGACGACGACCTAGACGCCCTACAAATGATGGTCTACAGAGTCCAAATCCTCCTCTCCGTAATCCACTTCCTCAACATGATGATTATTCTCCTCCACAAGTACACAGACCTCCACCACTTCCTCCTAAACCAGTCCAAAATTCGCCACAACTTCCCCCTAGACCAGTAGGTCAATTACTACCTCCTCCTATAGATCAACCAGATAAAGGATTTAGTAAGTTTGTATCACCTAGACGGTGTAGAAGAGCAAGCTCTGGAGTCATATGTGGTATGATACAATCAAAACCAAACGATGATACCTATTCACTTCTTCAACGATCAAAAATTGAACCAGAATATGTGGAGGTTGGTAATGGTATACCCAAGAACAATGTTCCTGTAATAGGTAATAAACATAGTAAAAAATATACATCGACGATGTCAAAAATATCAACAAAATTTGATAAATCTACGGCATTTGGAGCAGCAATGTTACTAACTGGTCAGCAGGCCATTAGCCAACAGACTAGATCAACTACGTTGAGTAGAAAAGATCAGATGAGTAAGGAAGAAAAGATATTCGAAGCAGTTACAATGAGTCTATCAACTATAGGTTCAACGTTGACGTCTGCAGGTATGACGGGTGGTCCAAAACTAATGATTGCAGGAATGGCTATAACGGCTATAACTGGTATAATAGATACGATAAAAGATATATATTACATGTTTTCAGGACAGGAGAGGCCAGTAGATCCTGTTATTAAATTATTTAATAAGTACACTGGCTTAATGTCCGATAATAATAAAATGGGTGTAAGAAAATGTTTGACACCCGGTGACGACACACTTATTTATATCGCATACAGAAACGATACCAGTTTTAAACAGAATACGGATGCGATGGCTTTGTATTTCTTAGATGTTATCGATTCAGAGATCCTATATCTAAACACATCAAATTTAGTTCTAGAGTATCAACTAAAGGTGGCTTGCCCCATAGGAACATTAAGATCTGTAGATGTGGACATAACTGCGTATACAATATTATATGATACAGCGGATAATATTAAGAAATACAAGTTTATCAGAATGGCAACGCTACTATCCAAACATCCAGTTATTAGATTGACATGTGGTTTAGCAGCAACATTGGTGATTAAACCGTACGAGGTACCCATCAGTGATATGCAACTACTAAAAATGGCGACGCCTGGTGAACCAGAATCCACTAAATCTATACCATCCGATGTCTGTGATAGGTATCCTCTAAAGAAATTCTATCTTTTAGCTGGTGGTTGTCCCTATGATACATCTCAAACTTTTATTGTACATACTACTTGCAGTATTCTACTAAGAACAGCTACACGGGATCAGTTTAGAAACAGATGGGTGTTACAAAATCCATTTAGACAAGAAGGGACATATAAGCAACTGTTTACCTTTAGCAAATACGATTTTAACGACACCATAATCGATCCTAATGGTGTGGTGGGTCATGCTAGCTTTTGTACCAATAGAAGCAGCAACCAATGTTTCTGGTCCGAACCTATGATATTGGAAGATGTATCATCGTGTAGTTCTAGAACTAGAAAAATATACGTAAAACTGGGAATATTTAATGCTGAAGGTTTTAATAGTTTTGTACTAAATTGTCCAACTGGGTCTACACCTACATACATCAAACATAAAAATGCGGACAGTAACAATGTTATCATAGAGCTACCTGTAGGTGATTACGGCACAGCCAAATTGTATTCAGCAACAAAACCATCGAGGATAGCTGTGTTCTGCACACATAACTATGATAAACGATTCAAATCAGATATTATAGTTCTAATGTTTAATAAAAACAGCGGTATTCCATTTTGGAGCATGTACACAGGAAGTGTAACTAGTAAAAATAGAATGTTTGCCACATTGGCTAGAGGAATGCCGTTTAGATCAACGTATTGCGATAACAGACGACGATCAGGTTGTTATTATGCAGGAATACCATTTCATGAAGATAGTGTAGAAACAGATATACATTATGGACCAGAAATAATGTTAAAGGAAACATATGACATAAACAGTATTGACCCACGAGTTATAACAAAGTCAAAGACCCATTTTCCTGCTCCATTGAGTGTAAAATTCATGGTTGACAATTTAGGAAATGGATATGACAACCCTAATTCATTTTGGGAAGATGCTAAAACTAAGAAACGGACATATAGTGCAATGACGATAAAAGTCCTACCATGTACAGTGAGAAATAAAAATATAGACTTTGGATATAACTATGGAGATATTATTTCTAATATGGTTTATCTACAATCTACTAGTCAGGATTATGGAGATGGTACCAAATATACATTTAAATCCGTAACTAGATCAGATCATGAGTGTGAATCTAGCTTAGATCTAACGTCTAAGGAAGTAACTGTGACATGTCCTGCGTTTAGTATACCAAGAAATATATCAACATATGAAGGTCTATGCTTTAGTGTTACTACATCTAAAGATCATTGTGCTACAGGTATTGGTTGGTTAAAATCTAGTGGTTATGGGAAGGAAGATGCTGATAAACCACGTGCTTGTTTTCATCATTGGAATTATTACACACTGTCGTTGGATTATTACTGTTCATACGAAGATATTTGGAGAAGCACCTGGCCTGACTATGATCCATGTAAGTCATATATCCATATAGAGTATAGAGATACATGGATAGAATCTAATGTGTTACAGCAACCTCCTTACACATTCGAATTCATTCATGACAATTCTAACGAATATGTGGATAAAGAAATTAGTAACAAATTAAATGATCTGTACAATGAATACAAGAAGATTATGGAATATAGCGACGGATCATTGCCGGTGTCTATAAACAGATTAGCAAAGGCATTGACTTCAGAGGGTAGAGAAATAGCAAGTGTTAATATAGATGGTAATCTGTTAGATATCGCATATCAAGCAGATAAGGAAAAGATGGCCGACATACAGACAAGAATAAATGATATTATTAGAGATTTGTTTATACACACTCTATCAGACAAAGATATAAAAGACATTATAGAATCCGAAGAAGGTAAGAGATGTTGTATAATAGATGTTAAGAACAATCTTGTTAAAAAGTACTATTCTATTGATAATTATCTATGTGATACTTTAGATGATTATATATACACCTCTGTAGAATATAACAAATCCTATGTGTTAGTAAACGATACTTATATAAGCTATGACTATCTTGAATCATCAGGTGTAGTTGTTCTATCATGTTATGAAATGACTATAATCTCCTTGGATACAAAAGACGCCAAAGATGCTATAGAAGATGTGATAGTAGCAAGTGCGGTAGCCGAAGCATTGAATGACATGTTTAAGGAATTTGATAAAAACGTAAGTGCTATTATAATAAAAGAAGAAGATAATTATCTAAACAGTTCGCCCGATATCTACCATATAATATATATCATAGGTGGCACTATTCTGCTACTGTTAGTCATTATTTTAATATTGGCAATTTATATAGCGCGCAATAAATACAGAACCAGGAAATATGAAATAATGAAATATGACAATATGAGCATTAAATCTGAGCATCATGATAGTCTTGAAACAGTGTCTATGGAAATTATTGATAATCGGTAC
>ON929085
ATGAATTTTCAGAAATTATCTCTGGCTATATATCTTACGGTGACATGTTCGTGGTGTTATGAAACATGTATGAGAAAAACTGCGTTGTATCATGACATTCAATTGGAGCATGTAGAAGACAATAAAGATAGTGTAGCATCGCTACCGTACAAGTATCTACAAGTAGTCAAACAAAGAGAACGTAGTAGATTGTTGGCTACATTTAATTGGACGGATATAGCTGAGGGTGTTAGAAATGAGTTCATTAAAATATGTGATATCAACGGAACATATCTATATAATTATACTATTGCTGTTAGTATAATTATTGATTCCACGGAAGAACTACCAACAGTTACTCCAATTACAACATATGAACCTTCTATATATAATTATACTATCGATTATAGCACTGTTATTACTACTGAAGAACTACAAGTGACTCCAACATATGCACCTGTAACAACTCCTCTTCCAACATCAGCAGTTCCTTATGATCAACGATCGAATAACAATGTAAGTACTATATCTATTCAGGTACTGAGTAAAATATTGGGAGTCAATGAAACAGAATTAACTAATTATCTTATTATGCATAAAAATGACACTGTTGACAATAACACCATGGTT---GATGATGAGACATCTAACAATAACACATTACATGGTAATATAGGATTTTTGGAAATAAATAATTGTTATAATGTTTCTGTGTCAGATGCTAGTTTTAGAATAACATTAGTAAACGATACTTCTGAAGAAATTTTGCTAATGCTAACAGGAACTAGTTCATCCGACACCTTCATATCTTCCACCAATATCACTGAATGTTTGAAAACATTAATCAATAATGTGTCGATTAATGATGTACTTATAACACAAAATATGAATGTAACATCTAATTGTGATAAATGCTCAATGAATTTGATGGCATCCGTTATTCCTGCAGTTAATGAATTTAACAATACGTTGATGAAAATTGGTGTAAAAGATGATGAAAACAATACGGTATATAAATATTATAATTGTAAACTAACTACAAATTCTACATGTGATGAGTTAATCAATTTAGATGAAGTCATTAACAACATAACTCTGACAAATATTATACACAATAGTGTTTCGACAACTAACAGCAGAAAAAGACGAGATCTGAATGATGAGTTTGAATTTTCCACTTCCAAGGAATTAGATTGTCTTTACGAATCATATGGTGTAAACGATGATATAAGTCATTGTTTTGCATCACCTAGACGTAGACGATCTGACGACAAAAAGGAGTACATGGACATGAAATTATTCGACCACGCGAAAAAAGATTTAGGAATAGACAGTGTTATTCCTAGAGGTACAACCCATTTCCAAGTAGGTGCATCTGGTGCAAGTGGTGGTGTTGTAGGAGATAGTTTCCCATTTCAAAATGTTAAATCGCGTGCCAGTCTATTGGCGGAAAAAATAATGCCTAGAGTACCTATTACTGCTACCGAAGCTGATCTATATGCAACTGTAAATAGACAACCCAAGTTACCAGCAGGTGTTAAAAGTACTCCGTTTACAGAGGCGCTTGTGTCTACGATAAACCAAAAGCTTTCTAATGTTAGAGAGGTAACTTATGCTTCGCTCAATCTGCCAGGATCAAGTGGCTATGTTCATAGACCATCTGATTCTGTTATTTATAGCAGTATAAGACGGTCACGTTTACCTAGTGATAGCGATAGTGATTATGAGGATATACAAACTGTTGTTAAGGAATATAATGAAAGATATGGTAGATCAGTCAGTAGAACACAGTCATCAAGTAGTGAAAGCGATTTTGAAGATATAGATACTGTTGTTAGGGAATATAGACAAAAATATGGCAATGCAATGGCAAAAGGACGTAGTAGTTCCCCTAAACCTGATCCATTATATAGTACTGTTAAGAAAACAACTAAAAGTCTATCTACTGGTGTAGACATAGTTACAAAACAATCAGACTATTCTCTATTACCTGACGTTAATACTGGCAGTTCTATTGTGTCACCTCTCACCAGAAAAGGAGCTACTAGACGACGACCTAGACGCCCTACAAATGATGGTCTACAGAGTCCAAATCCTCCTCTCCGTAATCCACTTCCTCAACATGATGATTATTCTCCTCCACAAGTACACAGACCTCCACCACTTCCTCCTAAACCAGTCCAAAATTCGCCACAACTTCCCCCTAGACCAGTAGGTCAATTACTACCTCCTCCTATAGATCAACCAGATAAAGGATTTAGTAAGTTTGTATCACCTAGACGGTGTAGAAGAGCAAGCTCTGGAGTCATATGTGGTATGATACAATCAAAACCAAACGATGATACCTATTCACTTCTTCAACGATCAAAAATTGAACCAGAATATGTGGAGGTTGGTAATGGTATACCCAAGAACAATGTTCCTGTAATAGGTAATAAACATAGTAAAAAATATACATCGACGATGTCAAAAATATCAACAAAATTTGATAAATCTACGGCATTTGGAGCAGCAATGTTACTAACTGGTCAGCAGGCCATTAGCCAACAGACTAGATCAACTACGTTGAGTAGAAAAGATCAGATGAGTAAGGAAGAAAAGATATTCGAAGCAGTTACAATGAGTCTATCAACTATAGGTTCAACGTTGACGTCTGCAGGTATGACGGGTGGTCCAAAACTAATGATTGCAGGAATGGCTATAACGGCTATAACTGGTATAATAGATACGATAAAAGATATATATTACATGTTTTCAGGACAGGAGAGGCCAGTAGATCCTGTTATTAAATTATTTAATAAGTACACTGGCTTAATGTCCGATAATAATAAAATGGGTGTAAGAAAATGTTTGACACCCGGTGACGACACACTTATTTATATCGCATACAGAAACGATACCAGTTTTAAACAGAATACGGATGCGATGGCTTTGTATTTCTTAGATGTTATCGATTCAGAGATCCTATATCTAAACACATCAAATTTAGTTCTAGAGTATCAACTAAAGGTGGCTTGCCCCATAGGAACATTAAGATCTGTAGATGTGGACATAACTGCGTATACAATATTATATGATACAGCGGATAATATTAAGAAATACAAGTTTATCAGAATGGCAACGCTACTATCCAAACATCCAGTTATTAGATTGACATGTGGTTTAGCAGCAACATTGGTGATTAAACCGTACGAGGTACCCATCAGTGATATGCAACTACTAAAAATGGCAACGCCTGGTGAACCAGAATCCACTAAATCTATACCATCCGATGTCTGTGATAGGTATCCTCTAAAGAAATTCTATCTTTTAGCTGGTGGTTGTCCCTATGATACATCTCAAACTTTTATTGTACATACTACTTGCAGTATTCTACTAAGAACAGCTACACGGGATCAGTTTAGAAACAGATGGGTGTTACAAAATCCATTTAGACAAGAAGGGACATATAAGCAACTGTTTACCTTTAGCAAATACGATTTTAACGACACCATAATCGATCCTAATGGTGTGGTGGGTCATGCTAGCTTTTGTACCAATAGAAGCAGCAACCAATGTTTCTGGTCCGAACCTATGATATTGGAAGATGTATCATCGTGTAGTTCTAGAACTAGAAAAATATACGTAAAACTGGGAATATTTAATGCTGAAGGTTTTAATAGTTTTGTACTAAATTGTCCAACTGGGTCTACACCTACATACATCAAACATAAAAATGCGGACAGTAACAATGTTATCATAGAGCTACCTGTAGGTGATTACGGCACAGCCAAATTGTATTCAGCAACAAAACCATCGAGGATAGCTGTGTTCTGCACACATAACTATGATAAACGATTCAAATCAGATATTATAGTTCTAATGTTTAATAAAAACAGCGGTATTCCATTTTGGAGCATGTACACAGGAAGTGTAACTAGTAAAAATAGAATGTTTGCCACATTGGCTAGAGGAATGCCGTTTAGATCAACGTATTGCGATAACAGACGACGATCAGGTTGTTATTATGCAGGAATACCATTTCATGAAGATAGTGTAGAAACAGATATACATTATGGACCAGAAATAATGTTAAAGGAAACATATGACATAAACAGTATTGACCCACGAGTTATAACAAAGTCAAAGACCCATTTTCCTGCTCCATTGAGTGTAAAATTCATGGTTGACAATTTAGGAAATGGATATGACAACCCTAATTCATTTTGGGAAGATGCTAAAACTAAGAAACGGACATATAGTGCAATGACGATAAAAGTCCTACCATGTACAGTGAGAAATAAAAATATAGACTTTGGATATAACTATGGAGATATTATTTCTAATATGGTTTATCTACAATCTACTAGTCAGGATTATGGAGATGGTACCAAATATACATTTAAATCCGTAACTAGATCAGATCATGAGTGTGAATCTAGCTTAGATCTAACGTCTAAGGAAGTAACTGTGACATGTCCTGCGTTTAGTATACCAAGAAATATATCAACATATGAAGGTCTATGCTTTAGTGTTACTACATCTAAAGATCATTGTGCTACAGGTATTGGTTGGTTAAAATCTAGTGGTTATGGGAAGGAAGATGCTGATAAACCACGTGCTTGTTTTCATCATTGGAATTATTACACACTGTCGTTGGATTATTACTGTTCATACGAAGATATTTGGAGAAGCACCTGGCCTGACTATGATCCATGTAAGTCATATATCCATATAGAGTATAGAGATACATGGATAGAATCTAATGTGTTACAGCAACCTCCTTACACATTCGAATTCATTCATGACAATTCTAACGAATATGTGGATAAAGAAATTAGTAACAAATTAAATGATCTGTACAATGAATACAAGAAGATTATGGAATATAGCGACGGATCATTGCCGGCGTCTATAAACAGATTAGCAAAGGCATTGACTTCAGAGGGTAGAGAAATAGCAAGTGTTAATATAGATGGTAATCTGTTAGATATCGCATATCAAGCAGATAAGGAAAAGATGGCCGACATACAGACAAGAATAAATGATATTATTAGAGATTTGTTTATACACACTCTATCAGACAAAGATATAAAAGACATTATAGAATCCGAAGAAGGTAAGAGATGTTGTATAATAGATGTTAAGAACAATCTTGTTAAAAAGTACTATTCTATTGATAATTATCTATGTGATACTTTAGATGATTATATATACACCTCTGTAGAATATAACAAATCCTATGTGTTAGTAAACGATACTTATATAAGCTATGACTATCTTGAATCATCAGGTGTAGTTGTTCTATCATGTTATGAAATGACTATAATCTCCTTGGATACAAAAGACGCCAAAGATGCTATAGAAGATGTGATAGTAGCAAGTGCGGTAGCCGAAGCATTGAATGACATGTTTAAGGAATTTGATAAAAACGTAAGTGCTATTATAATAAAAGAAGAAGATAATTATCTAAACAGTTCGCCCGATATCTACCATATAATATATATCATAGGTGGCACTATTCTGCTACTGTTAGTCATTATTTTAATATTGGCAATTTATATAGCGCGCAATAAATACAGAACCAGGAAATATGAAATAATGAAATATGACAATATGAGCATTAAATCTGAGCATCATGATAGTCTTGAAACAGTGTCTATGGAAATTATTGATAATCGGTAC
>ON929083
ATGAATTTTCAGAAATTATCTCTGGCTATATATCTTACGGTGACATGTTCGTGGTGTTATGAAACATGTATGAGAAAAACTGCGTTGTATCATGACATTCAATTGGAGCATGTAGAAGACAATAAAGATAGTGTAGCATCGCTACCGTACAAGTATCTACAAGTAGTCAAACAAAGAGAACGTAGTAGATTGTTGGCTACATTTAATTGGACGGATATAGCTGAGGGTGTTAGAAATGAGTTCATTAAAATATGTGATATCAACGGAACATATCTATATAATTATACTATTGCTGTTAGTATAATTATTGATTCCACGGAAGAACTACCAACAGTTACTCCAATTACAACATATGAACCTTCTATATATAATTATACTATCGATTATAGCACTGTTATTACTACTGAAGAACTACAAGTGACTCCAACATATGCACCTGTAACAACTCCTCTTCCAACATCAGCAGTTCCTTATGATCAACGATCGAATAACAATGTAAGTACTATATCTATTCAGGTACTGAGTAAAATATTGGGAGTCAATGAAACAGAATTAACTAATTATCTTATTATGCATAAAAATGACACTGTTGACAATAACACCATGGTT---GATGATGAGACATCTAACAATAACACATTACATGGTAATATAGGATTTTTGGAAATAAATAATTGTTATAATGTTTCTGTGTCAGATGCTAGTTTTAGAATAACATTAGTAAACGATACTTCTGAAGAAATTTTGCTAATGCTAACAGGAACTAGTTCATCCGACACCTTCATATCTTCCACCAATATCACTGAATGTTTGAAAACATTAATCAATAATGTGTCGATTAATGATGTACTTATAACACAAAATATGAATGTAACATCTAATTGTGATAAATGCTCAATGAATTTGATGGCATCCGTTATTCCTGCAGTTAATGAATTTAACAATACGTTGATGAAAATTGGTGTAAAAGATGATGAAAACAATACGGTATATAAATATTATAATTGTAAACTAACTACAAATTCTACATGTGATGAGTTAATCAATTTAGATGAAGTCATTAACAACATAACTCTGACAAATATTATACACAATAGTGTTTCGACAACTAACAGCAGAAAAAGACGAGATCTGAATGATGAGTTTGAATTTTCCACTTCCAAGGAATTAGATTGTCTTTACGAATCATATGGTGTAAACGATGATATAAGTCATTGTTTTGCATCACCTAGACGTAGACGATCTGACGACAAAAAGGAGTACATGGACATGAAATTATTCGACCACGCGAAAAAAGATTTAGGAATAGACAGTGTTATTCCTAGAGGTACAACCCATTTCCAAGTAGGTGCATCTGGTGCAAGTGGTGGTGTTGTAGGAGATAGTTTCCCATTTCAAAATGTTAAATCGCGTGCCAGTCTATTGGCGGAAAAAATAATGCCTAGAGTACCTATTACTGCTACCGAAGCTGATCTATATGCAACTGTAAATAGACAACCCAAGTTACCAGCAGGTGTTAAAAGTACTCCGTTTACAGAGGCGCTTGTGTCTACGATAAACCAAAAGCTTTCTAATGTTAGAGAGGTAACTTATGCTTCGCTCAATCTGCCAGGATCAAGTGGCTATGTTCATAGACCATCTGATTCTGTTATTTATAGCAGTATAAGACGGTCACGTTTACCTAGTGATAGCGATAGTGATTATGAGGATATACAAACTGTTGTTAAGGAATATAATGAAAGATATGGTAGATCAGTCAGTAGAACACAGTCATCAAGTAGTGAAAGCGATTTTGAAGATATAGATACTGTTGTTAGGGAATATAGACAAAAATATGGCAATGCAATGGCAAAAGGACGTAGTAGTTCCCCTAAACCTGATCCATTATATAGTACTGTTAAGAAAACAACTAAAAGTCTATCTACTGGTGTAGACATAGTTACAAAACAATCAGACTATTCTCTATTACCTGACGTTAATACTGGCAGTTCTATTGTGTCACCTCTCACCAGAAAAGGAGCTACTAGACGACGACCTAGACGCCCTACAAATGATGGTCTACAGAGTCCAAATCCTCCTCTCCGTAATCCACTTCCTCAACATGATGATTATTCTCCTCCACAAGTACACAGACCTCCACCACTTCCTCCTAAACCAGTCCAAAATTCGCCACAACTTCCCCCTAGACCAGTAGGTCAATTACTACCTCCTCCTATAGATCAACCAGATAAAGGATTTAGTAAGTTTGTATCACCTAGACGGTGTAGAAGAGCAAGCTCTGGAGTCATATGTGGTATGATACAATCAAAACCAAACGATGATACCTATTCACTTCTTCAACGATCAAAAATTGAACCAGAATATGTGGAGGTTGGTAATGGTATACCCAAGAACAATGTTCCTGTAATAGGTAATAAACATAGTAAAAAATATACATCGACGATGTCAAAAATATCAACAAAATTTGATAAATCTACGGCATTTGGAGCAGCAATGTTACTAACTGGTCAGCAGGCCATTAGCCAACAGACTAGATCAACTACGTTGAGTAGAAAAGATCAGATGAGTAAGGAAGAAAAGATATTCGAAGCAGTTACAATGAGTCTATCAACTATAGGTTCAACGTTGACGTCTGCAGGTATGACGGGTGGTCCAAAACTAATGATTGCAGGAATGGCTATAACGGCTATAACTGGTATAATAGATACGATAAAAGATATATATTACATGTTTTCAGGACAGGAGAGGCCAGTAGATCCTGTTATTAAATTATTTAATAAGTACACTGGCTTAATGTCCGATAATAATAAAATGGGTGTAAGAAAATGTTTGACACACGGTGACGACACACTTATTTATATCGCATACAGAAACGATACCAGTTTTAAACAGAATACGGATGCGATGGCTTTGTATTTCTTAGATGTTATCGATTCAGAGATCCTATATCTAAACACATCAAATTTAGTTCTAGAGTATCAACTAAAGGTGGCTTGCCCCATAGGAACATTAAGATCTGTAGATGTGGACATAACTGCGTATACAATATTATATGATACAGCGGATAATATTAAGAAATACAAGTTTATCAGAATGGCAACGCTACTATCCAAACATCCAGTTATTAGATTGACATGTGGTTTAGCAGCAACATTGGTGATTAAACCGTACGAGGTACCCATCAGTGATATGCAACTACTAAAAATGGCGACGCCTGGTGAACCAGAATCCACTAAATCTATACCATCCGATGTCTGTGATAGGTATCCTCTAAAGAAATTCTATCTTTTAGCTGGTGGTTGTCCCTATGATACATCTCAAACTTTTATTGTACATACTACTTGCAGTATTCTACTAAGAACAGCTACACGGGATCAGTTTAGAAACAGATGGGTGTTACAAAATCCATTTAGACAAGAAGGGACATATAAGCAACTGTTTACCTTTAGCAAATACGATTTTAACGACACCATAATCGATCCTAATGGTGTGGTGGGTCATGCTAGCTTTTGTACCAATAGAAGCAGCAACCAATGTTTCTGGTCCGAACCTATGATATTGGAAGATGTATCATCGTGTAGTTCTAGAACTAGAAAAATATACGTAAAACTGGGAATATTTAATGCTGAAGGTTTTAATAGTTTTGTACTAAATTGTCCAACTGGGTCTACACCTACATACATCAAACATAAAAATGCGGACAGTAACAATGTTATCATAGAGCTACCTGTAGGTGATTACGGCACAGCCAAATTGTATTCAGCAACAAAACCATCGAGGATAGCTGTGTTCTGCACACATAACTATGATAAACGATTCAAATCAGATATTATAGTTCTAATGTTTAATAAAAACAGCGGTATTCCATTTTGGAGCATGTACACAGGAAGTGTAACTAGTAAAAATAGAATGTTTGCCACATTGGCTAGAGGAATGCCGTTTAGATCAACGTATTGCGATAACAGACGACGATCAGGTTGTTATTATGCAGGAATACCATTTCATGAAGATAGTGTAGAAACAGATATACATTATGGACCAGAAATAATGTTAAAGGAAACATATGACATAAACAGTATTGACCCACGAGTTATAACAAAGTCAAAGACCCATTTTCCTGCTCCATTGAGTGTAAAATTCATGGTTGACAATTTAGGAAATGGATATGACAACCCTAATTCATTTTGGGAAGATGCTAAAACTAAGAAACGGACATATAGTGCAATGACGATAAAAGTCCTACCATGTACAGTGAGAAATAAAAATATAGACTTTGGATATAACTATGGAGATATTATTTCTAATATGGTTTATCTACAATCTACTAGTCAGGATTATGGAGATGGTACCAAATATACATTTAAATCCGTAACTAGATCAGATCATGAGTGTGAATCTAGCTTAGATCTAACGTCTAAGGAAGTAACTGTGACATGTCCTGCGTTTAGTATACCAAGAAATATATCAACATATGAAGGTCTATGCTTTAGTGTTACTACATCTAAAGATCATTGTGCTACAGGTATTGGTTGGTTAAAATCTAGTGGTTATGGGAAGGAAGATGCTGATAAACCACGTGCTTGTTTTCATCATTGGAATTATTACACACTGTCGTTGGATTATTACTGTTCATACGAAGATATTTGGAGAAGCACCTGGCCTGACTATGATCCATGTAAGTCATATATCCATATAGAGTATAGAGATACATGGATAGAATCTAATGTGTTACAGCAACCTCCTTACACATTCGAATTCATTCATGACAATTCTAACGAATATGTGGATAAAGAAATTAGTAACAAATTAAATGATCTGTACAATGAATACAAGAAGATTATGGAATATAGCGACGGATCATTGCCGGCGTCTATAAACAGATTAGCAAAGGCATTGACTTCAGAGGGTAGAGAAATAGCAAGTGTTAATATAGATGGTAATCTGTTAGATATCGCATATCAAGCAGATAAGGAAAAGATGGCCGACATACAGACAAGAATAAATGATATTATTAGAGATTTGTTTATACACACTCTATCAGACAAAGATATAAAAGACATTATAGAATCCGAAGAAGGTAAGAGATGTTGTATAATAGATGTTAAGAACAATCTTGTTAAAAAGTACTATTCTATTGATAATTATCTATGTGATACTTTAGATGATTATATATACACCTCTGTAGAATATAACAAATCCTATGTGTTAGTAAACGATACTTATATAAGCTATGACTATCTTGAATCATCAGGTGTAGTTGTTCTATCATGTTATGAAATGACTATAATCTCCTTGGATACAAAAGACGCCAAAGATGCTATAGAAGATGTGATAGTAGCAAGTGCGGTAGCCGAAGCATTGAATGACATGTTTAAGGAATTTGATAAAAACGTAAGTGCTATTATAATAAAAGAAGAAGATAATTATCTAAACAGTTCGCCCGATATCTACCATATAATATATATCATAGGTGGCACTATTCTGCTACTGTTAGTCATTATTTTAATATTGGCAATTTATATAGCGCGCAATAAATACAGAACCAGGAAATATGAAATAATGAAATATGACAATATGAGCATTAAATCTGAGCATCATGATAGTCTTGAAACAGTGTCTATGGAAATTATTGATAATCGGTAC
>ON929060
ATGAATTTTCAGAAATTATCTCTGGCTATATATCTTACGGTGACATGTTCGTGGTGTTATGAAACATGTATGAGAAAAACTGCGTTGTATCATGACATTCAATTGGAGCATGTAGAAGACAATAAAGATAGTGTAGCATCGCTACCGTACAAGTATCTACAAGTAGTCAAACAAAGAGAACGTAGTAGATTGTTGGCTACATTTAATTGGACGGATATAGCTGAGGGTGTTAGAAATGAGTTCATTAAAATATGTGATATCAACGGAACATATCTATATAATTATACTATTGCTGTTAGTATAATTATTGATTCCACGGAAGAACTACCAACAGTTACTCCAATTACAACATATGAACCTTCTATATATAATTATACTATCGATTATAGCACTGTTATTACTACTGAAGAACTACAAGTGACTCCAACATATGCACCTGTAACAACTCCTCTTCCAACATCAGCAGTTCCTTATGATCAACGATCGAATAACAATGTAAGTACTATATCTATTCAGGTACTGAGTAAAATATTGGGAGTCAATGAAACAGAATTAACTAATTATCTTATTATGCATAAAAATGACACTGTTGACAATAACACCATGGTT---GATGATGAGACATCTAACAATAACACATTACATGGTAATATAGGATTTTTGGAAATAAATAATTGTTATAATGTTTCTGTGTCAGATGCTAGTTTTAGAATAACATTAGTAAACGATACTTCTGAAGAAATTTTGCTAATGCTAACAGGAACTAGTTCATCCGACACCTTCATATCTTCCACCAATATCACTGAATGTTTGAAAACATTAATCAATAATGTGTCGATTAATGATGTACTTATAACACAAAATATGAATGTAACATCTAATTGTGATAAATGCTCAATGAATTTGATGGCATCCGTTATTCCTGCAGTTAATGAATTTAACAATACGTTGATGAAAATTGGTGTAAAAGATGATGAAAACAATACGGTATATAAATATTATAATTGTAAACTAACTACAAATTCTACATGTGATGAGTTAATCAATTTAGATGAAGTCATTAACAACATAACTCTGACAAATATTATACACAATAGTGTTTCGACAACTAACAGCAGAAAAAGACGAGATCTGAATGATGAGTTTGAATTTTCCACTTCCAAGGAATTAGATTGTCTTTACGAATCATATGGTGTAAACGATGATATAAGTCATTGTTTTGCATCACCTAGACGTAGACGATCTGACGACAAAAAGGAGTACATGGACATGAAATTATTCGACCACGCGAAAAAAGATTTAGGAATAGACAGTGTTATTCCTAGAGGTACAACCCATTTCCAAGTAGGTGCATCTGGTGCAAGTGGTGGTGTTGTAGGAGATAGTTTCCCATTTCAAAATGTTAAATCGCGTGCCAGTCTATTGGCGGAAAAAATAATGCCTAGAGTACCTATTACTGCTACCGAAGCTGATCTATATGCAACTGTAAATAGACAACCCAAGTTACCAGCAGGTGTTAAAAGTACTCCGTTTACAGAGGCGCTTGTGTCTACGATAAACCAAAAGCTTTCTAATGTTAGAGAGGTAACTTATGCTTCGCTCAATCTGCCAGGATCAAGTGGCTATGTTCATAGACCATCTGATTCTGTTATTTATAGCAGTATAAGACGGTCACGTTTACCTAGTGATAGCGATAGTGATTATGAGGATATACAAACTGTTGTTAAGGAATATAATGAAAGATATGGTAGATCAGTCAGTAGAACACAGTCATCAAGTAGTGAAAGCGATTTTGAAGATATAGATACTGTTGTTAGGGAATATAGACAAAAATATGGCAATGCAATGGCAAAAGGACGTAGTAGTTCCCCTAAACCTGATCCATTATATAGTACTGTTAAGAAAACAACTAAAAGTCTATCTACTGGTGTAGACATAGTTACAAAACAATCAGACTATTCTCTATTACCTGACGTTAATACTGGCAGTTCTATTGTGTCACCTCTCACCAGAAAAGGAGCTACTAGACGACGACCTAGACGCCCTACAAATGATGGTCTACAGAGTCCAAATCCTCCTCTCCGTAATCCACTTCCTCAACATGATGATTATTCTCCTCCACAAGTACACAGACCTCCACCACTTCCTCCTAAACCAGTCCAAAATTCGCCACAACTTCCCCCTAGACCAGTAGGTCAATTACTACCTCCTCCTATAGATCAACCAGATAAAGGATTTAGTAAGTTTGTATCACCTAGACGGTGTAGAAGAGCAAGCTCTGGAGTCATATGTGGTATGATACAATCAAAACCAAACGATGATACCTATTCACTTCTTCAACGATCAAAAATTGAACCAGAATATGTGGAGGTTGGTAATGGTATACCCAAGAACAATGTTCCTGTAATAGGTAATAAACATAGTAAAAAATATACATTGACGATGTCAAAAATATCAACAAAATTTGATAAATCTACGGCATTTGGAGCAGCAATGTTACTAACTGGTCAGCAGGCCATTAGCCAACAGACTAGATCAACTACGTTGAGTAGAAAAGATCAGATGAGTAAGGAAGAAAAGATATTCGAAGCAGTTACAATGAGTCTATCAACTATAGGTTCAACGTTGACGTCTGCAGGTATGACGGGTGGTCCAAAACTAATGATTGCAGGAATGGCTATAACGGCTATAACTGGTATAATAGATACGATAAAAGATATATATTACATGTTTTCAGGACAGGAGAGGCCAGTAGATCCTGTTATTAAATTATTTAATAAGTACACTGGCTTAATGTCCGATAATAATAAAATGGGTGTAAGAAAATGTTTGACACCCGGTGACGACACACTTATTTATATCGCATACAGAAACGATACCAGTTTTAAACAGAATACGGATGCGATGGCTTTGTATTTCTTAGATGTTATCGATTCAGAGATCCTATATCTAAACACATCAAATTTAGTTCTAGAGTATCAACTAAAGGTGGCTTGCCCCATAGGAACATTAAGATCTGTAGATGTGGACATAACTGCGTATACAATATTATATGATACAGCGGATAATATTAAGAAATACAAGTTTATCAGAATGGCAACGCTACTATCCAAACATCCAGTTATTAGATTGACATGTGGTTTAGCAGCAACATTGGTGATTAAACCGTACGAGGTACCCATCAGTGATATGCAACTACTAAAAATGGCGACGCCTGGTGAACCAGAATCCACTAAATCTATACCATCCGATGTCTGTGATAGGTATCCTCTAAAGAAATTCTATCTTTTAGCTGGTGGTTGTCCCTATGATACATCTCAAACTTTTATTGTACATACTACTTGCAGTATTCTACTAAGAACAGCTACACGGGATCAGTTTAGAAACAGATGGGTGTTACAAAATCCATTTAGACAAGAAGGGACATATAAGCAACTGTTTACCTTTAGCAAATACGATTTTAACGACACCATAATCGATCCTAATGGTGTGGTGGGTCATGCTAGCTTTTGTACCAATAGAAGCAGCAACCAATGTTTCTGGTCCGAACCTATGATATTGGAAGATGTATCATCGTGTAGTTCTAGAACTAGAAAAATATACGTAAAACTGGGAATATTTAATGCTGAAGGTTTTAATAGTTTTGTACTAAATTGTCCAACTGGGTCTACACCTACATACATCAAACATAAAAATGCGGACAGTAACAATGTTATCATAGAGCTACCTGTAGGTGATTACGGCACAGCCAAATTGTATTCAGCAACAAAACCATCGAGGATAGCTGTGTTCTGCACACATAACTATGATAAACGATTCAAATCAGATATTATAGTTCTAATGTTTAATAAAAACAGCGGTATTCCATTTTGGAGCATGTACACAGGAAGTGTAACTAGTAAAAATAGAATGTTTGCCACATTGGCTAGAGGAATGCCGTTTAGATCAACGTATTGCGATAACAGACGACGATCAGGTTGTTATTATGCAGGAATACCATTTCATGAAGATAGTGTAGAAACAGATATACATTATGGACCAGAAATAATGTTAAAGGAAACATATGACATAAACAGTATTGACCCACGAGTTATAACAAAGTCAAAGACCCATTTTCCTGCTCCATTGAGTGTAAAATTCATGGTTGACAATTTAGGAAATGGATATGACAACCCTAATTCATTTTGGGAAGATGCTAAAACTAAGAAACGGACATATAGTGCAATGACGATAAAAGTCCTACCATGTACAGTGAGAAATAAAAATATAGACTTTGGATATAACTATGGAGATATTATTTCTAATATGGTTTATCTACAATCTACTAGTCAGGATTATGGAGATGGTACCAAATATACATTTAAATCCGTAACTAGATCAGATCATGAGTGTGAATCTAGCTTAGATCTAACGTCTAAGGAAGTAACTGTGACATGTCCTGCGTTTAGTATACCAAGAAATATATCAACATATGAAGGTCTATGCTTTAGTGTTACTACATCTAAAGATCATTGTGCTACAGGTATTGGTTGGTTAAAATCTAGTGGTTATGGGAAGGAAGATGCTGATAAACCACGTGCTTGTTTTCATCATTGGAATTATTACACACTGTCGTTGGATTATTACTGTTCATACGAAGATATTTGGAGAAGCACCTGGCCTGACTATGATCCATGTAAGTCATATATCCATATAGAGTATAGAGATACATGGATAGAATCTAATGTGTTACAGCAACCTCCTTACACATTCGAATTCATTCATGACAATTCTAACGAATATGTGGATAAAGAAATTAGTAACAAATTAAATGATCTGTACAATGAATACAAGAAGATTATGGAATATAGCGACGGATCATTGCCGGCGTCTATAAACAGATTAGCAAAGGCATTGACTTCAGAGGGTAGAGAAATAGCAAGTGTTAATATAGATGGTAATCTGTTAGATATCGCATATCAAGCAGATAAGGAAAAGATGGCCGACATACAGACAAGAATAAATGATATTATTAGAGATTTGTTTATACACACTCTATCAGACAAAGATATAAAAGACATTATAGAATCCGAAGAAGGTAAGAGATGTTGTATAATAGATGTTAAGAACAATCTTGTTAAAAAGTACTATTCTATTGATAATTATCTATGTGATACTTTAGATGATTATATATACACCTCTGTAGAATATAACAAATCCTATGTGTTAGTAAACGATACTTATATAAGCTATGACTATCTTGAATCATCAGGTGTAGTTGTTCTATCATGTTATGAAATGACTATAATCTCCTTGGATACAAAAGACGCCAAAGATGCTATAGAAGATGTGATAGTAGCAAGTGCGGTAGCCGAAGCATTGAATGACATGTTTAAGGAATTTGATAAAAACGTAAGTGCTATTATAATAAAAGAAGAAGATAATTATCTAAACAGTTCGCCCGATATCTACCATATAATATATATCATAGGTGGCACTATTCTGCTACTGTTAGTCATTATTTTAATATTGGCAATTTATATAGCGCGCAATAAATACAGAACCAGGAAATATGAAATAATGAAATATGACAATATGAGCATTAAATCTGAGCATCATGATAGTCTTGAAACAGTGTCTATGGAAATTATTGATAATCGGTAC
>ON803432
ATGAATTTTCAGAAATTATCTCTGGCTATATATCTTACGGTGACATGTTCGTGGTGTTATGAAACATGTATGAGAAAAACTGCGTTGTATCATGACATTCAATTGGAGCATGTAGAAGACAATAAAGATAGTGTAGCATCGCTACCGTACAAGTATCTACAAGTAGTCAAACAAAGAGAACGTAGTAGATTGTTGGCTACATTTAATTGGACGGATATAGCTGAGGGTGTTAGAAATGAGTTCATTAAAATATGTGATATCAACGGAACATATCTATATAATTATACTATTGCTGTTAGTATAATTATTGATTCCACGGAAGAACTACCAACAGTTACTCCAATTACAACATATGAACCTTCTATATATAATTATACTATCGATTATAGCACTGTTATTACTACTGAAGAACTACAAGTGACTCCAACATATGCACCTGTAACAACTCCTCTTCCAACATCAGCAGTTCCTTATGATCAACGATCGAATAACAATGTAAGTACTATATCTATTCAGGTACTGAGTAAAATATTGGGAGTCAATGAAACAGAATTAACTAATTATCTTATTATGCATAAAAATGACACTGTTGACAATAACACCATGGTT---GATGATGAGACATCTAACAATAACACATTACATGGTAATATAGGATTTTTGGAAATAAATAATTGTTATAATGTTTCTGTGTCAGATGCTAGTTTTAGAATAACATTAGTAAACGATACTTCTGAAGAAATTTTGCTAATGCTAACAGGAACTAGTTCATCCGACACCTTCATATCTTCCACCAATATCACTGAATGTTTGAAAACATTAATCAATAATGTGTCGATTAATGATGTACTTATAACACAAAATATGAATGTAACATCTAATTGTGATAAATGCTCAATGAATTTGATGGCATCCGTTATTCCTGCAGTTAATGAATTTAACAATACGTTGATGAAAATTGGTGTAAAAGATGATGAAAACAATACGGTATATAAATATTATAATTGTAAACTAACTACAAATTCTACATGTGATGAGTTAATCAATTTAGATGAAGTCATTAACAACATAACTCTGACAAATATTATACACAATAGTGTTTCGACAACTAACAGCAGAAAAAGACGAGATCTGAATGATGAGTTTGAATTTTCCACTTCCAAGGAATTAGATTGTCTTTACGAATCATATGGTGTAAACGATGATATAAGTCATTGTTTTGCATCACCTAGACGTAGACGATCTGACGACAAAAAGGAGTACATGGACATGAAATTATTCGACCACGCGAAAAAAGATTTAGGAATAGACAGTGTTATTCCTAGAGGTACAACCCATTTCCAAGTAGGTGCATCTGGTGCAAGTGGTGGTGTTGTAGGAGATAGTTTCCCATTTCAAAATGTTAAATCGCGTGCCAGTCTATTGGCGGAAAAAATAATGCCTAGAGTACCTATTACTGCTACCGAAGCTGATCTATATGCAACTGTAAATAGACAACCCAAGTTACCAGCAGGTGTTAAAAGTACTCCGTTTACAGAGGCGCTTGTGTCTACGATAAACCAAAAGCTTTCTAATGTTAGAGAGGTAACTTATGCTTCGCTCAATCTGCCAGGATCAAGTGGCTATGTTCATAGACCATCTGATTCTGTTATTTATAGCAGTATAAGACGGTCACGTTTACCTAGTGATAGCGATAGTGATTATGAGGATATACAAACTGTTGTTAAGGAATATAATGAAAGATATGGTAGATCAGTCAGTAGAACACAGTCATCAAGTAGTGAAAGCGATTTTGAAGATATAGATACTGTTGTTAGGGAATATAGACAAAAATATGGCAATGCAATGGCAAAAGGACGTAGTAGTTCCCCTAAACCTGATCCATTATATAGTACTGTTAAGAAAACAACTAAAAGTCTATCTACTGGTGTAGACATAGTTACAAAACAATCAGACTATTCTCTATTACCTGACGTTAATACTGGCAGTTCTATTGTGTCACCTCTCACCAGAAAAGGAGCTACTAGACGACGACCTAGACGCCCTACAAATGATGGTCTACAGAGTCCAAATCCTCCTCTCCGTAATCCACTTCCTCAACATGATGATTATTCTCCTCCACAAGTACACAGACCTCCACCACTTCCTCCTAAACCAGTCCAAAATTCGCCACAACTTCCCCCTAGACCAGTAGGTCAATTACTACCTCCTCCTATAGATCAACCAGATAAAGGATTTAGTAAGTTTGTATTACCTAGACGGTGTAGAAGAGCAAGCTCTGGAGTCATATGTGGTATGATACAATCAAAACCAAACGATGATACCTATTCACTTCTTCAACGATCAAAAATTGAACCAGAATATGTGGAGGTTGGTAATGGTATACCCAAGAACAATGTTCCTGTAATAGGTAATAAACATAGTAAAAAATATACATCGACGATGTCAAAAATATCAACAAAATTTGATAAATCTACGGCATTTGGAGCAGCAATGTTACTAACTGGTCAGCAGGCCATTAGCCAACAGACTAGATCAACTACGTTGAGTAGAAAAGATCAGATGAGTAAGGAAGAAAAGATATTCGAAGCAGTTACAATGAGTCTATCAACTATAGGTTCAACGTTGACGTCTGCAGGTATGACGGGTGGTCCAAAACTAATGATTGCAGGAATGGCTATAACGGCTATAACTGGTATAATAGATACGATAAAAGATATATATTACATGTTTTCAGGACAGGAGAGGCCAGTAGATCCTGTTATTAAATTATTTAATAAGTACACTGGCTTAATGTCCGATAATAATAAAATGGGTGTAAGAAAATGTTTGACACCCGGTGACGACACACTTATTTATATCGCATACAGAAACGATACCAGTTTTAAACAGAATACGGATGCGATGGCTTTGTATTTCTTAGATGTTATCGATTCAGAGATCCTATATCTAAACACATCAAATTTAGTTCTAGAGTATCAACTAAAGGTGGCTTGCCCCATAGGAACATTAAGATCTGTAGATGTGGACATAACTGCGTATACAATATTATATGATACAGCGGATAATATTAAGAAATACAAGTTTATCAGAATGGCAACGCTACTATCCAAACATCCAGTTATTAGATTGACATGTGGTTTAGCAGCAACATTGGTGATTAAACCGTACGAGGTACCCATCAGTGATATGCAACTACTAAAAATGGCGACGCCTGGTGAACCAGAATCCACTAAATCTATACCATCCGATGTCTGTGATAGGTATCCTCTAAAGAAATTCTATCTTTTAGCTGGTGGTTGTCCCTATGATACATCTCAAACTTTTATTGTACATACTACTTGCAGTATTCTACTAAGAACAGCTACACGGGATCAGTTTAGAAACAGATGGGTGTTACAAAATCCATTTAGACAAGAAGGGACATATAAGCAACTGTTTACCTTTAGCAAATACGATTTTAACGACACCATAATCGATCCTAATGGTGTGGTGGGTCATGCTAGCTTTTGTACCAATAGAAGCAGCAACCAATGTTTCTGGTCCGAACCTATGATATTGGAAGATGTATCATCGTGTAGTTCTAGAACTAGAAAAATATACGTAAAACTGGGAATATTTAATGCTGAAGGTTTTAATAGTTTTGTACTAAATTGTCCAACTGGGTCTACACCTACATACATCAAACATAAAAATGCGGACAGTAACAATGTTATCATAGAGCTACCTGTAGGTGATTACGGCACAGCCAAATTGTATTCAGCAACAAAACCATCGAGGATAGCTGTGTTCTGCACACATAACTATGATAAACGATTCAAATCAGATATTATAGTTCTAATGTTTAATAAAAACAGCGGTATTCCATTTTGGAGCATGTACACAGGAAGTGTAACTAGTAAAAATAGAATGTTTGCCACATTGGCTAGAGGAATGCCGTTTAGATCAACGTATTGCGATAACAGACGACGATCAGGTTGTTATTATGCAGGAATACCATTTCATGAAGATAGTGTAGAAACAGATATACATTATGGACCAGAAATAATGTTAAAGGAAACATATGACATAAACAGTATTGACCCACGAGTTATAACAAAGTCAAAGACCCATTTTCCTGCTCCATTGAGTGTAAAATTCATGGTTGACAATTTAGGAAATGGATATGACAACCCTAATTCATTTTGGGAAGATGCTAAAACTAAGAAACGGACATATAGTGCAATGACGATAAAAGTCCTACCATGTACAGTGAGAAATAAAAATATAGACTTTGGATATAACTATGGAGATATTATTTCTAATATGGTTTATCTACAATCTACTAGTCAGGATTATGGAGATGGTACCAAATATACATTTAAATCCGTAACTAGATCAGATCATGAGTGTGAATCTAGCTTAGATCTAACGTCTAAGGAAGTAACTGTGACATGTCCTGCGTTTAGTATACCAAGAAATATATCAACATATGAAGGTCTATGCTTTAGTGTTACTACATCTAAAGATCATTGTGCTACAGGTATTGGTTGGTTAAAATCTAGTGGTTATGGGAAGGAAGATGCTGATAAACCACGTGCTTGTTTTCATCATTGGAATTATTACACACTGTCGTTGGATTATTACTGTTCATACGAAGATATTTGGAGAAGCACCTGGCCTGACTATGATCCATGTAAGTCATATATCCATATAGAGTATAGAGATACATGGATAGAATCTAATGTGTTACAGCAACCTCCTTACACATTCGAATTCATTCATGACAATTCTAACGAATATGTGGATAAAGAAATTAGTAACAAATTAAATGATCTGTACAATGAATACAAGAAGATTATGGAATATAGCGACGGATCATTGCCGGCGTCTATAAACAGATTAGCAAAGGCATTGACTTCAGAGGGTAGAGAAATAGCAAGTGTTAATATAGATGGTAATCTGTTAGATATCGCATATCAAGCAGATAAGGAAAAGATGGCCGACATACAGACAAGAATAAATGATATTATTAGAGATTTGTTTATACACACTCTATCAGACAAAGATATAAAAGACATTATAGAATCCGAAGAAGGTAAGAGATGTTGTATAATAGATGTTAAGAACAATCTTGTTAAAAAGTACTATTCTATTGATAATTATCTATGTGATACTTTAGATGATTATATATACACCTCTGTAGAATATAACAAATCCTATGTGTTAGTAAACGATACTTATATAAGCTATGACTATCTTGAATCATCAGGTGTAGTTGTTCTATCATGTTATGAAATGACTATAATCTCCTTGGATACAAAAGACGCCAAAGATGCTATAGAAGATGTGATAGTAGCAAGTGCGGTAGCCGAAGCATTGAATGACATGTTTAAGGAATTTGATAAAAACGTAAGTGCTATTATAATAAAAGAAGAAGATAATTATCTAAACAGTTCGCCCGATATCTACCATATAATATATATCATAGGTGGCACTATTCTGCTACTGTTAGTCATTATTTTAATATTGGCAATTTATATAGCGCGCAATAAATACAGAACCAGGAAATATGAAATAATGAAATATGACAATATGAGCATTAAATCTGAGCATCATGATAGTCTTGAAACAGTGTCTATGGAAATTATTGATAATCGGTAC
>OP215262
ATGAATTTTCAGAAATTATCTCTGGCTATATATCTTACGGTGACATGTTCGTGGTGTTATGAAACATGTATGAGAAAAACTGCGTTGTATCATGACATTCAATTGGAGCATGTAGAAGACAATAAAGATAGTGTAGCATCGCTACCGTACAAGTATCTACAAGTAGTCAAACAAAGAGAACGTAGTAGATTGTTGGCTACATTTAATTGGACGGATATAGCTGAGGGTGTTAGAAATGAGTTCATTAAAATATGTGATATCAACGGAACATATCTATATAATTATACTATTGCTGTTAGTATAATTATTGATTCCACGGAAGAACTACCAACAGTTACTCCAATTACAACATATGAACCTTCTATATATAATTATACTATCGATTATAGCACTGTTATTACTACTGAAGAACTACAAGTGACTCCAACATATGCACCTGTAACAACTCCTCTTCCAACATCAGCAGTTCCTTATGATCAACGATCGAATAACAATGTAAGTACTATATCTATTCAGGTACTGAGTAAAATATTGGGAGTCAATGAAACAGAATTAACTAATTATCTTATTATGCATAAAAATGACACTGTTGACAATAACACCATGGTT---GATGATGAGACATCTAACAATAACACATTACATGGTAATATAGGATTTTTGGAAATAAATAATTGTTATAATGTTTCTGTGTCAGATGCTAGTTTTAGAATAACATTAGTAAACGATACTTCTGAAGAAATTTTGCTAATGCTAACAGGAACTAGTTCATCCGACACCTTCATATCTTCCACCAATATCACTGAATGTTTGAAAACATTAATCAATAATGTGTCGATTAATGATGTACTTATAACACAAAATATGAATGTAACATCTAATTGTGATAAATGCTCAATGAATTTGATGGCATCCGTTATTCCTGCAGTTAATGAATTTAACAATACGTTAATGAAAATTGGTGTAAAAGATGATGAAAACAATACGGTATATAAATATTATAATTGTAAACTAACTACAAATTCTACATGTGATGAGTTAATCAATTTAGATGAAGTCATTAACAACATAACTCTGACAAATATTATACACAATAGTGTTTCGACAACTAACAGCAGAAAAAGACGAGATCTGAATGATGAGTTTGAATTTTCCACTTCCAAGGAATTAGATTGTCTTTACGAATCATATGGTGTAAACGATGATATAAGTCATTGTTTTGCATCACCTAGACGTAGACGATCTGACGACAAAAAGGAGTACATGGACATGAAATTATTCGACCACGCGAAAAAAGATTTAGGAATAGACAGTGTTATTCCTAGAGGTACAACCCATTTCCAAGTAGGTGCATCTGGTGCAAGTGGTGGTGTTGTAGGAGATAGTTTCCCATTTCAAAATGTTAAATCGCGTGCCAGTCTATTGGCGGAAAAAATAATGCCTAGAGTACCTATTACTGCTACCGAAGCTGATCTATATGCAACTGTAAATAGACAACCCAAGTTACCAGCAGGTGTTAAAAGTACTCCGTTTACAGAGGCGCTTGTGTCTACGATAAACCAAAAGCTTTCTAATGTTAGAGAGGTAACTTATGCTTCGCTCAATCTGCCAGGATCAAGTGGCTATGTTCATAGACCATCTGATTCTGTTATTTATAGCAGTATAAGACGGTCACGTTTACCTAGTGATAGCGATAGTGATTATGAGGATATACAAACTGTTGTTAAGGAATATAATGAAAGATATGGTAGATCAGTCAGTAGAACACAGTCATCAAGTAGTGAAAGCGATTTTGAAGATATAGATACTGTTGTTAGGGAATATAGACAAAAATATGGCAATGCAATGGCAAAAGGACGTAGTAGTTCCCCTAAACCTGATCCATTATATAGTACTGTTAAGAAAACAACTAAAAGTCTATCTACTGGTGTAGACATAGTTACAAAACAATCAGACTATTCTCTATTACCTGACGTTAATACTGGCAGTTCTATTGTGTCACCTCTCACCAGAAAAGGAGCTACTAGACGACGACCTAGACGCCCTACAAATGATGGTCTACAGAGTCCAAATCCTCCTCTCCGTAATCCACTTCCTCAACATGATGATTATTCTCCTCCACAAGTACACAGACCTCCACCACTTCCTCCTAAACCAGTCCAAAATTCGCCACAACTTCCCCCTAGACCAGTAGGTCAATTACTACCTCCTCCTATAGATCAACCAGATAAAGGATTTAGTAAGTTTGTATCACCTAGACGGTGTAGAAGAGCAAGCTCTGGAGTCATATGTGGTATGATACAATCAAAACCAAACGATGATACCTATTCACTTCTTCAACGATCAAAAATTGAACCAGAATATGTGGAGGTTGGTAATGGTATACCCAAGAACAATGTTCCTGTAATAGGTAATAAACATAGTAAAAAATATACATCGACGATGTCAAAAATATCAACAAAATTTGATAAATCTACGGCATTTGGAGCAGCAATGTTACTAACTGGTCAGCAGGCCATTAGCCAACAGACTAGATCAACTACGTTGAGTAGAAAAGATCAGATGAGTAAGGAAGAAAAGATATTCGAAGCAGTTACAATGAGTCTATCAACTATAGGTTCAACGTTGACGTCTGCAGGTATGACGGGTGGTCCAAAACTAATGATTGCAGGAATGGCTATAACGGCTATAACTGGTATAATAGATACGATAAAAGATATATATTACATGTTTTCAGGACAGGAGAGGCCAGTAGATCCTGTTATTAAATTATTTAATAAGTACACTGGCTTAATGTCCGATAATAATAAAATGGGTGTAAGAAAATGTTTGACACCCGGTGACGACACACTTATTTATATCGCATACAGAAACGATACCAGTTTTAAACAGAATACGGATGCGATGGCTTTGTATTTCTTAGATGTTATCGATTCAGAGATCCTATATCTAAACACATCAAATTTAGTTCTAGAGTATCAACTAAAGGTGGCTTGCCCCATAGGAACATTAAGATCTGTAGATGTGGACATAACTGCGTATACAATATTATATGATACAGCGGATAATATTAAGAAATACAAGTTTATCAGAATGGCAACGCTACTATCCAAACATCCAGTTATTAGATTGACATGTGGTTTAGCAGCAACATTGGTGATTAAACCGTACGAGGTACCCATCAGTGATATGCAACTACTAAAAATGGCGACGCCTGGTGAACCAGAATCCACTAAATCTATACCATCCGATGTCTGTGATAGGTATCCTCTAAAGAAATTCTATCTTTTAGCTGGTGGTTGTCCCTATGATACATCTCAAACTTTTATTGTACATACTACTTGCAGTATTCTACTAAGAACAGCTACACGGGATCAGTTTAGAAACAGATGGGTGTTACAAAATCCATTTAGACAAGAAGGGACATATAAGCAACTGTTTACCTTTAGCAAATACGATTTTAACGACACCATAATCGATCCTAATGGTGTGGTGGGTCATGCTAGCTTTTGTACCAATAGAAGCAGCAACCAATGTTTCTGGTCCGAACCTATGATATTGGAAGATGTATCATCGTGTAGTTCTAGAACTAGAAAAATATACGTAAAACTGGGAATATTTAATGCTGAAGGTTTTAATAGTTTTGTACTAAATTGTCCAACTGGGTCTACACCTACATACATCAAACATAAAAATGCGGACAGTAACAATGTTATCATAGAGCTACCTGTAGGTGATTACGGCACAGCCAAATTGTATTCAGCAACAAAACCATCGAGGATAGCTGTGTTCTGCACACATAACTATGATAAACGATTCAAATCAGATATTATAGTTCTAATGTTTAATAAAAACAGCGGTATTCCATTTTGGAGCATGTACACAGGAAGTGTAACTAGTAAAAATAGAATGTTTGCCACATTGGCTAGAGGAATGCCGTTTAGATCAACGTATTGCGATAACAGACGACGATCAGGTTGTTATTATGCAGGAATACCATTTCATGAAGATAGTGTAGAAACAGATATACATTATGGACCAGAAATAATGTTAAAGGAAACATATGACATAAACAGTATTGACCCACGAGTTATAACAAAGTCAAAGACCCATTTTCCTGCTCCATTGAGTGTAAAATTCATGGTTGACAATTTAGGAAATGGATATGACAACCCTAATTCATTTTGGGAAGATGCTAAAACTAAGAAACGGACATATAGTGCAATGACGATAAAAGTCCTACCATGTACAGTGAGAAATAAAAATATAGACTTTGGATATAACTATGGAGATATTATTTCTAATATGGTTTATCTACAATCTACTAGTCAGGATTATGGAGATGGTACCAAATATACATTTAAATCCGTAACTAGATCAGATCATGAGTGTGAATCTAGCTTAGATCTAACGTCTAAGGAAGTAACTGTGACATGTCCTGCGTTTAGTATACCAAGAAATATATCAACATATGAAGGTCTATGCTTTAGTGTTACTACATCTAAAGATCATTGTGCTACAGGTATTGGTTGGTTAAAATCTAGTGGTTATGGGAAGGAAGATGCTGATAAACCACGTGCTTGTTTTCATCATTGGAATTATTACACACTGTCGTTGGATTATTACTGTTCATACGAAGATATTTGGAGAAGCACCTGGCCTGACTATGATCCATGTAAGTCATATATCCATATAGAGTATAGAGATACATGGATAGAATCTAATGTGTTACAGCAACCTCCTTACACATTCGAATTCATTCATGACAATTCTAACGAATATGTGGATAAAGAAATTAGTAACAAATTAAATAATCTGTACAATGAATACAAGAAGATTATGGAATATAGCGACGGATCATTGCCGGCGTCTATAAACAGATTAGCAAAGGCATTGACTTCAGAGGGTAGAGAAATAGCAAGTGTTAATATAGATGGTAATCTGTTAGATATCGCATATCAAGCAGATAAGGAAAAGATGGCCGACATACAGACAAGAATAAATGATATTATTAGAGATTTGTTTATACACACTCTATCAGACAAAGATATAAAAGACATTATAGAATCCGAAGAAGGTAAGAGATGTTGTATAATAGATGTTAAGAACAATCTTGTTAAAAAGTACTATTCTATTGATAATTATCTATGTGATACTTTAGATGATTATATATACACCTCTGTAGAATATAACAAATCCTATGTGTTAGTAAACGATACTTATATAAGCTATGACTATCTTGAATCATCAGGTGTAGTTGTTCTATCATGTTATGAAATGACTATAATCTCCTTGGATACAAAAGACGCCAAAGATGCTATAGAAGATGTGATAGTAGCAAGTGCGGTAGCCGAAGCATTGAATGACATGTTTAAGGAATTTGATAAAAACGTAAGTGCTATTATAATAAAAGAAGAAGATAATTATCTAAACAGTTCGCCCGATATCTACCATATAATATATATCATAGGTGGCACTATTCTGCTACTGTTAGTCATTATTTTAATATTGGCAATTTATATAGCGCGCAATAAATACAGAACCAGGAAATATGAAATAATGAAATATGACAATATGAGCATTAAATCTGAGCATCATGATAGTCTTGAAACAGTGTCTATGGAAATTATTGATAATCGGTAC
>OP205089
ATGAATTTTCAGAAATTATCTCTGGCTATATATCTTACGGTGACATGTTCGTGGTGTTATGAAACATGTATGAGAAAAACTGCGTTGTATCATGACATTCAATTGGAGCATGTAGAAGACAATAAAGATAGTGTAGCATCGCTACCGTACAAGTATCTACAAGTAGTCAAACAAAGAGAACGTAGTAGATTGTTGGCTACATTTAATTGGACGGATATAGCTGAGGGTGTTAGAAATGAGTTCATTAAAATATGTGATATCAACGGAACATATCTATATAATTATACTATTGCTGTTAGTATAATTATTGATTCCACGGAAGAACTACCAACAGTTACTCCAATTACAACATATGAACCTTCTATATATAATTATACTATCGATTATAGCACTGTTATTACTACTGAAGAACTACAAGTGACTCCAACATATGCACCTGTAACAACTCCTCTTCCAACATCAGCAGTTCCTTATGATCAACGATCGAATAACAATGTAAGTACTATATCTATTCAGGTACTGAGTAAAATATTGGGAGTCAATGAAACAGAATTAACTAATTATCTTATTATGCATAAAAATGACACTGTTGACAATAACACCATGGTT---GATGATGAGACATCTAACAATAACACATTACATGGTAATATAGGATTTTTGGAAATAAATAATTGTTATAATGTTTCTGTGTCAGATGCTAGTTTTAGAATAACATTAGTAAACGATACTTCTGAAGAAATTTTGCTAATGCTAACAGGAACTAGTTCATCCGACACCTTCATATCTTCCACCAATATCACTGAATGTTTGAAAACATTAATCAATAATGTGTCGATTAATGATGTACTTATAACACAAAATATGAATGTAACATCTAATTGTGATAAATGCTCAATGAATTTGATGGCATCCGTTATTCCTGCAGTTAATGAATTTAACAATACGTTGATGAAAATTGGTGTAAAAGATGATGAAAACAATACGGTATATAAATATTATAATTGTAAACTAACTACAAATTCTACATGTGATGAGTTAATCAATTTAGATGAAGTCATTAACAACATAACTCTGACAAATATTATACACAATAGTGTTTCGACAACTAACAGCAGAAAAAGACGAGATCTAAATGATGAGTTTGAATTTTCCACTTCCAAGGAATTAGATTGTCTTTACGAATCATATGGTGTAAACGATGATATAAGTCATTGTTTTGCATCACCTAGACGTAGACGATCTGACGACAAAAAGGAGTACATGGACATGAAATTATTCGACCACGCGAAAAAAGATTTAGGAATAGACAGTGTTATTCCTAGAGGTACAACCCATTTCCAAGTAGGTGCATCTGGTGCAAGTGGTGGTGTTGTAGGAGATAGTTTCCCATTTCAAAATGTTAAATCGCGTGCCAGTCTATTGGCGGAAAAAATAATGCCTAGAGTACCTATTACTGCTACCGAAGCTGATCTATATGCAACTGTAAATAGACAACCCAAGTTACCAGCAGGTGTTAAAAGTACTCCGTTTACAGAGGCGCTTGTGTCTACGATAAACCAAAAGCTTTCTAATGTTAGAGAGGTAACTTATGCTTCGCTCAATCTGCCAGGATCAAGTGGCTATGTTCATAGACCATCTGATTCTGTTATTTATAGCAGTATAAGACGGTCACGTTTACCTAGTGATAGCGATAGTGATTATGAGGATATACAAACTGTTGTTAAGGAATATAATGAAAGATATGGTAGATCAGTCAGTAGAACACAGTCATCAAGTAGTGAAAGCGATTTTGAAGATATAGATACTGTTGTTAGGGAATATAGACAAAAATATGGCAATGCAATGGCAAAAGGACGTAGTAGTTCCCCTAAACCTGATCCATTATATAGTACTGTTAAGAAAACAACTAAAAGTCTATCTACTGGTGTAGACATAGTTACAAAACAATCAGACTATTCTCTATTACCTGACGTTAATACTGGCAGTTCTATTGTGTCACCTCTCACCAGAAAAGGAGCTACTAGACGACGACCTAGACGCCCTACAAATGATGGTCTACAGAGTCCAAATCCTCCTCTCCGTAATCCACTTCCTCAACATGATGATTATTCTCCTCCACAAGTACACAGACCTCCACCACTTCCTCCTAAACCAGTCCAAAATTCGCCACAACTTCCCCCTAGACCAGTAGGTCAATTACTACCTCCTCCTATAGATCAACCAGATAAAGGATTTAGTAAGTTTGTATCACCTAGACGGTGTAGAAGAGCAAGCTCTGGAGTCATATGTGGTATGATACAATCAAAACCAAACGATGATACCTATTCACTTCTTCAACGATCAAAAATTGAACCAGAATATGTGGAGGTTGGTAATGGTATACCCAAGAACAATGTTCCTGTAATAGGTAATAAACATAGTAAAAAATATACATCGACGATGTCAAAAATATCAACAAAATTTGATAAATCTACGGCATTTGGAGCAGCAATGTTACTAACTGGTCAGCAGGCCATTAGCCAACAGACTAGATCAACTACGTTGAGTAGAAAAGATCAGATGAGTAAGGAAGAAAAGATATTCGAAGCAGTTACAATGAGTCTATCAACTATAGGTTCAACGTTGACGTCTGCAGGTATGACGGGTGGTCCAAAACTAATGATTGCAGGAATGGCTATAACGGCTATAACTGGTATAATAGATACGATAAAAGATATATATTACATGTTTTCAGGACAGGAGAGGCCAGTAGATCCTGTTATTAAATTATTTAATAAGTACACTGGCTTAATGTCCGATAATAATAAAATGGGTGTAAGAAAATGTTTGACACCCGGTGACGACACACTTATTTATATCGCATACAGAAACGATACCAGTTTTAAACAGAATACGGATGCGATGGCTTTGTATTTCTTAGATGTTATCGATTCAGAGATCCTATATCTAAACACATCAAATTTAGTTCTAGAGTATCAACTAAAGGTGGCTTGCCCCATAGGAACATTAAGATCTGTAGATGTGGACATAACTGCGTATACAATATTATATGATACAGCGGATAATATTAAGAAATACAAGTTTATCAGAATGGCAACGCTACTATCCAAACATCCAGTTATTAGATTGACATGTGGTTTAGCAGCAACATTGGTGATTAAACCGTACGAGGTACCCATCAGTGATATGCAACTACTAAAAATGGCGACGCCTGGTGAACCAGAATCCACTAAATCTATACCATCCGATGTCTGTGATAGGTATCCTCTAAAGAAATTCTATCTTTTAGCTGGTGGTTGTCCCTATGATACATCTCAAACTTTTATTGTACATACTACTTGCAGTATTCTACTAAGAACAGCTACACGGGATCAGTTTAGAAACAGATGGGTGTTACAAAATCCATTTAGACAAGAAGGGACATATAAGCAACTGTTTACCTTTAGCAAATACGATTTTAACGACACCATAATCGATCCTAATGGTGTGGTGGGTCATGCTAGCTTTTGTACCAATAGAAGCAGCAACCAATGTTTCTGGTCCGAACCTATGATATTGGAAGATGTATCATCGTGTAGTTCTAGAACTAGAAAAATATACGTAAAACTGGGAATATTTAATGCTGAAGGTTTTAATAGTTTTGTACTAAATTGTCCAACTGGGTCTACACCTACATACATCAAACATAAAAATGCGGACAGTAACAATGTTATCATAGAGCTACCTGTAGGTGATTACGGCACAGCCAAATTGTATTCAGCAACAAAACCATCGAGGATAGCTGTGTTCTGCACACATAACTATGATAAACGATTCAAATCAGATATTATAGTTCTAATGTTTAATAAAAACAGCGGTATTCCATTTTGGAGCATGTACACAGGAAGTGTAACTAGTAAAAATAGAATGTTTGCCACATTGGCTAGAGGAATGCCGTTTAGATCAACGTATTGCGATAACAGACGACGATCAGGTTGTTATTATGCAGGAATACCATTTCATGAAGATAGTGTAGAAACAGATATACATTATGGACCAGAAATAATGTTAAAGGAAACATATGACATAAACAGTATTGACCCACGAGTTATAACAAAGTCAAAGACCCATTTTCCTGCTCCATTGAGTGTAAAATTCATGGTTGACAATTTAGGAAATGGATATGACAACCCTAATTCATTTTGGGAAGATGCTAAAACTAAGAAACGGACATATAGTGCAATGACGATAAAAGTCCTACCATGTACAGTGAGAAATAAAAATATAGACTTTGGATATAACTATGGAGATATTATTTCTAATATGGTTTATCTACAATCTACTAGTCAGGATTATGGAGATGGTACCAAATATACATTTAAATCCGTAACTAGATCAGATCATGAGTGTGAATCTAGCTTAGATCTAACGTCTAAGGAAGTAACTGTGACATGTCCTGCGTTTAGTATACCAAGAAATATATCAACATATGAAGGTCTATGCTTTAGTGTTACTACATCTAAAGATCATTGTGCTACAGGTATTGGTTGGTTAAAATCTAGTGGTTATGGGAAGGAAGATGCTGATAAACCACGTGCTTGTTTTCATCATTGGAATTATTACACACTGTCGTTGGATTATTACTGTTCATACGAAGATATTTGGAGAAGCACCTGGCCTGACTATGATCCATGTAAGTCATATATCCATATAGAGTATAGAGATACATGGATAGAATCTAATGTGTTACAGCAACCTCCTTACACATTCGAATTCATTCATGACAATTCTAACGAATATGTGGATAAAGAAATTAGTAACAAATTAAATAATCTGTACAATGAATACAAGAAGATTATGGAATATAGCGACGGATCATTGCCGGCGTCTATAAACAGATTAGCAAAGGCATTGACTTCAGAGGGTAGAGAAATAGCAAGTGTTAATATAGATGGTAATCTGTTAGATATCGCATATCAAGCAGATAAGGAAAAGATGGCCGACATACAGACAAGAATAAATGATATTATTAGAGATTTGTTTATACACACTCTATCAGACAAAGATATAAAAGACATTATAGAATCCGAAGAAGGTAAGAGATGTTGTATAATAGATGTTAAGAACAATCTTGTTAAAAAGTACTATTCTATTGATAATTATCTATGTGATACTTTAGATGATTATATATACACCTCTGTAGAATATAACAAATCCTATGTGTTAGTAAACGATACTTATATAAGCTATGACTATCTTGAATCATCAGGTGTAGTTGTTCTATCATGTTATGAAATGACTATAATCTCCTTGGATACAAAAGACGCCAAAGATGCTATAGAAGATGTGATAGTAGCAAGTGCGGTAGCCGAAGCATTGAATGACATGTTTAAGGAATTTGATAAAAACGTAAGTGCTATTATAATAAAAGAAGAAGATAATTATCTAAACAGTTCGCCCGATATCTACCATATAATATATATCATAGGTGGCACTATTCTGCTACTGTTAGTCATTATTTTAATATTGGCAATTTATATAGCGCGCAATAAATACAGAACCAGGAAATATGAAATAATGAAATATGACAATATGAGCATTAAATCTGAGCATCATGATAGTCTTGAAACAGTGTCTATGGAAATTATTGATAATCGGTAC
>OP018593
ATGAATTTTCAGAAATTATCTCTGGCTATATATCTTACGGTGACATGTTCGTGGTGTTATGAAACATGTATGAGAAAAACTGCGTTGTATCATGACATTCAATTGGAGCATGTAGAAGACAATAAAGATAGTGTAGCATCGCTACCGTACAAGTATCTACAAGTAGTCAAACAAAGAGAACGTAGTAGATTGTTGGCTACATTTAATTGGACGGATATAGCTGAGGGTGTTAGAAATGAGTTCATTAAAATATGTGATATCAACGGAACATATCTATATAATTATACTATTGCTGTTAGTATAATTATTGATTCCACGGAAGAACTACCAACAGTTACTCCAATTACAACATATGAACCTTCTATATATAATTATACTATCGATTATAGCACTGTTATTACTACTGAAGAACTACAAGTGACTCCAACATATGCACCTGTAACAACTCCTCTTCCAACATCAGCAGTTCCTTATGATCAACGATCGAATAACAATGTAAGTACTATATCTATTCAGGTACTGAGTAAAATATTGGGAGTCAATGAAACAGAATTAACTAATTATCTTATTATGCATAAAAATGACACTGTTGACAATAACACCATGGTT---GATGATGAGACATCTAACAATAACACATTACATGGTAATATAGGATTTTTGGAAATAAATAATTGTTATAATGTTTCTGTGTCAGATGCTAGTTTTAGAATAACATTAGTAAACGATACTTCTGAAGAAATTTTGCTAATGCTAACAGGAACTAGTTCATCCGACACCTTCATATCTTCCACCAATATCACTGAATGTTTGAAAACATTAATCAATAATGTGTCGATTAATGATGTACTTATAACACAAAATATGAATGTAACATCTAATTGTGATAAATGCTCAATGAATTTGATGGCATCCGTTATTCCTGCAGTTAATGAATTTAACAATACGTTGATGAAAATTGGTGTAAAAGATGATGAAAACAATACGGTATATAAATATTATAATTGTAAACTAACTACAAATTCTACATGTGATGAGTTAATCAATTTAGATGAAGTCATTAACAACATAACTCTGACAAATATTATACACAATAGTGTTTCGACAACTAACAGCAGAAAAAGACGAGATCTGAATGATGAGTTTGAATTTTCCACTTCCAAGGAATTAGATTGTCTTTACGAATCATATGGTGTAAACGATGATATAAGTCATTGTTTTGCATCACCTAGACGTAGACGATCTGACGACAAAAAGGAGTACATGGACATGAAATTATTCGACCACGCGAAAAAAGATTTAGGAATAGACAGTGTTATTCCTAGAGGTACAACCCATTTCCAAGTAGGTGCATCTGGTGCAAGTGGTGGTGTTGTAGGAGATAGTTTCCCATTTCAAAATGTTAAATCGCGTGCCAGTCTATTGGCGGAAAAAATAATGCCTAGAGTACCTATTACTGCTACCGAAGCTGATCTATATGCAACTGTAAATAGACAACCCAAGTTACCAGCAGGTGTTAAAAGTACTCCGTTTACAGAGGCGCTTGTGTCTACGATAAACCAAAAGCTTTCTAATGTTAGAGAGGTAACTTATGCTTCGCTCAATCTGCCAGGATCAAGTGGCTATGTTCATAGACCATCTGATTCTGTTATTTATAGCAGTATAAGACGGTCACGTTTACCTAGTGATAGCGATAGTGATTATGAGGATATACAAACTGTTGTTAAGGAATATAATGAAAGATATGGTAGATCAGTCAGTAGAACACAGTCATCAAGTAGTGAAAGCGATTTTGAAGATATAGATACTGTTGTTAGGGAATATAGACAAAAATATGGCAATGCAATGGCAAAAGGACGTAGTAGTTCCCCTAAACCTGATCCATTATATAGTACTGTTAAGAAAACAACTAAAAGTCTATCTACTGGTGTAGACATAGTTACAAAACAATCAGACTATTCTCTATTACCTGACGTTAATACTGGCAGTTCTATTGTGTCACCTCTCACCAGAAAAGGAGCTACTAGACGACGACCTAGACGCCCTACAAATGATGGTCTACAGAGTCCAAATCCTCCTCTCCGTAATCCACTTCCTCAACATGATGATTATTCTCCTCCACAAGTACACAGACCTCCACCACTTCCTCCTAAACCAGTCCAAAATTCGCCACAACTTCCCCCTAGACCAGTAGGTCAATTACTACCTCCTCCTATAGATCAACCAGATAAAGGATTTAGTAAGTTTGTATCACCTAGACGGTGTAGAAGAGCAAGCTCTGGAGTCATATGTGGTATGATACAATCAAAACCAAACGATGATACCTATTCACTTCTTCAACGATCAAAAATTGAACCAGAATATGTGGAGGTTGGTAATGGTATACCCAAGAACAATGTTCCTGTAATAGGTAATAAACATAGTAAAAAATATACATCGACGATGTCAAAAATATCAACAAAATTTGATAAATCTACGGCATTTGGAGCAGCAATGTTACTAACTGGTCAGCAGGCCATTAGCCAACAGACTAGATCAACTACGTTGAGTAGAAAAGATCAGATGAGTAAGGAAGAAAAGATATTCGAAGCAGTTACAATGAGTCTATCAACTATAGGTTCAACGTTGACGTCTGCAGGTATGACGGGTGGTCCAAAACTAATGATTGCAGGAATGGCTATAACGGCTATAACTGGTATAATAGATACGATAAAAGATATATATTACATGTTTTCAGGACAGGAGAGGCCAGTAGATCCTGTTATTAAATTATTTAATAAGTACACTGGCTTAATGTCCGATAATAATAAAATGGGTGTAAGAAAATGTTTGACACCCGGTGACGACACACTTATTTATATCGCATACAGAAACGATACCAGTTTTAAACAGAATACGGATGCGATGGCTTTGTATTTCTTAGATGTTATCGATTCAGAGATCCTATATCTAAACACATCAAATTTAGTTCTAGAGTATCAACTAAAGGTGGCTTGCCCCATAGGAACATTAAGATCTGTAGATGTGGACATAACTGCGTATACAATATTATATGATACAGCGGATAATATTAAGAAATACAAGTTTATCAGAATGGCAACGCTACTATCCAAACATCCAGTTATTAGATTGACATGTGGTTTAGCAGCAACATTGGTGATTAAACCGTACGAGGTACCCATCAGTGATATGCAACTACTAAAAATGGCGACGCCTGGTGAACCAGAATCCACTAAATCTATACCATCCGATGTCTGTGATAGGTATCCTCTAAAGAAATTCTATCTTTTAGCTGGTGGTTGTCCCTATGATACATCTCAAACTTTTATTGTACATACTACTTGCAGTATTCTACTAAGAACAGCTACACGGGATCAGTTTAGAAACAGATGGGTGTTACAAAATCCATTTAGACAAGAAGGGACATATAAGCAACTGTTTACCTTTAGCAAATACGATTTTAACGACACCATAATCGATCCTAATGGTGTGGTGGGTCATGCTAGCTTTTGTACCAATAGAAGCAGCAACCAATGTTTCTGGTCCGAACCTATGATATTGGAAGATGTATCATCGTGTAGTTCTAGAACTAGAAAAATATACGTAAAACTGGGAATATTTAATGCTGAAGGTTTTAATAGTTTTGTACTAAATTGTCCAACTGGGTCTACACCTACATACATCAAACATAAAAATGCGGACAGTAACAATGTTATCATAGAGCTACCTGTAGGTGATTACGGCACAGCCAAATTGTATTCAGCAACAAAACCATCGAGGATAGCTGTGTTCTGCACACATAACTATGATAAACGATTCAAATTAGATATTATAGTTCTAATGTTTAATAAAAACAGCGGTATTCCATTTTGGAGCATGTACACAGGAAGTGTAACTAGTAAAAATAGAATGTTTGCCACATTGGCTAGAGGAATGCCGTTTAGATCAACGTATTGCGATAACAGACGACGATCAGGTTGTTATTATGCAGGAATACCATTTCATGAAGATAGTGTAGAAACAGATATACATTATGGACCAGAAATAATGTTAAAGGAAACATATGACATAAACAGTATTGACCCACGAGTTATAACAAAGTCAAAGACCCATTTTCCTGCTCCATTGAGTGTAAAATTCATGGTTGACAATTTAGGAAATGGATATGACAACCCTAATTCATTTTGGGAAGATGCTAAAACTAAGAAACGGACATATAGTGCAATGACGATAAAAGTCCTACCATGTACAGTGAGAAATAAAAATATAGACTTTGGATATAACTATGGAGATATTATTTCTAATATGGTTTATCTACAATCTACTAGTCAGGATTATGGAGATGGTACCAAATATACATTTAAATCCGTAACTAGATCAGATCATGAGTGTGAATCTAGCTTAGATCTAACGTCTAAGGAAGTAACTGTGACATGTCCTGCGTTTAGTATACCAAGAAATATATCAACATATGAAGGTCTATGCTTTAGTGTTACTACATCTAAAGATCATTGTGCTACAGGTATTGGTTGGTTAAAATCTAGTGGTTATGGGAAGGAAGATGCTGATAAACCACGTGCTTGTTTTCATCATTGGAATTATTACACACTGTCGTTGGATTATTACTGTTCATACGAAGATATTTGGAGAAGCACCTGGCCTGACTATGATCCATGTAAGTCATATATCCATATAGAGTATAGAGATACATGGATAGAATCTAATGTGTTACAGCAACCTCCTTACACATTCGAATTCATTCATGACAATTCTAACGAATATGTGGATAAAGAAATTAGTAACAAATTAAATAATCTGTACAATGAATACAAGAAGATTATGGAATATAGCGACGGATCATTGCCGGCGTCTATAAACAGATTAGCAAAGGCATTGACTTCAGAGGGTAGAGAAATAGCAAGTGTTAATATAGATGGTAATCTGTTAGATATCGCATATCAAGCAGATAAGGAAAAGATGGCCGACATACAGACAAGAATAAATGATATTATTAGAGATTTGTTTATACACACTCTATCAGACAAAGATATAAAAGACATTATAGAATCCGAAGAAGGTAAGAGATGTTGTATAATAGATGTTAAGAACAATCTTGTTAAAAAGTACTATTCTATTGATAATTATCTATGTGATACTTTAGATGATTATATATACACCTCTGTAGAATATAACAAATCCTATGTGTTAGTAAACGATACTTATATAAGCTATGACTATCTTGAATCATCAGGTGTAGTTGTTCTATCATGTTATGAAATGACTATAATCTCCTTGGATACAAAAGACGCCAAAGATGCTATAGAAGATGTGATAGTAGCAAGTGCGGTAGCCGAAGCATTGAATGACATGTTTAAGGAATTTGATAAAAACGTAAGTGCTATTATAATAAAAGAAGAAGATAATTATCTAAACAGTTCGCCCGATATCTACCATATAATATATATCATAGGTGGCACTATTCTGCTACTGTTAGTCATTATTTTAATATTGGCAATTTATATAGCGCGCAATAAATACAGAACCAGGAAATATGAAATAATGAAATATGACAATATGAGCATTAAATCTGAGCATCATGATAGTCTTGAAACAGTGTCTATGGAAATTATTGATAATCGGTAC
>ON813252
ATGAATTTTCAGAAATTATCTCTGGCTATATATCTTACGGTGACATGTTCGTGGTGTTATGAAACATGTATGAGAAAAACTGCGTTGTATCATGACATTCAATTGGAGCATGTAGAAGACAATAAAGATAGTGTAGCATCGCTACCGTACAAGTATCTACAAGTAGTCAAACAAAGAGAACGTAGTAGATTGTTGGCTACATTTAATTGGACGGATATAGCTGAGGGTGTTAGAAATGAGTTCATTAAAATATGTGATATCAACGGAACATATCTATATAATTATACTATTGCTGTTAGTATAATTATTGATTCCACGGAAGAACTACCAACAGTTACTCCAATTACAACATATGAACCTTCTATATATAATTATACTATCGATTATAGCACTGTTATTACTACTGAAGAACTACAAGTGACTCCAACATATGCACCTGTAACAACTCCTCTTCCAACATCAGCAGTTCCTTATGATCAACGATCGAATAACAATGTAAGTACTATATCTATTCAGGTACTGAGTAAAATATTGGGAGTCAATGAAACAGAATTAACTAATTATCTTATTATGCATAAAAATGACACTGTTGACAATAACACCATGGTTGATGATGATGAGACATCTAACAATAACACATTACATGGTAATATAGGATTTTTGGAAATAAATAATTGTTATAATGTTTCTGTGTCAGATGCTAGTTTTAGAATAACATTAGTAAACGATACTTCTGAAGAAATTTTGCTAATGCTAACAGGAACTAGTTCATCCGACACCTTCATATCTTCCACCAATATCACTGAATGTTTGAAAACATTAATCAATAATGTGTCGATTAATGATGTACTTATAACACAAAATATGAATGTAACATCTAATTGTGATAAATGCTCAATGAATTTGATGGCATCCGTTATTCCTGCAGTTAATGAATTTAACAATACGTTGATGAAAATTGGTGTAAAAGATGATGAAAACAATACGGTATATAAATATTATAATTGTAAACTAACTACAAATTCTACATGTGATGAGTTAATCAATTTAGATGAAGTCATTAACAACATAACTCTGACAAATATTATACACAATAGTGTTTCGACAACTAACAGCAGAAAAAGACGAGATCTGAATGATGAGTTTGAATTTTCCACTTCCAAGGAATTAGATTGTCTTTACGAATCATATGGTGTAAACGATGATATAAGTCATTGTTTTGCATCACCTAGACGTAGACGATCTGACGACAAAAAGGAGTACATGGACATGAAATTATTCGACCACGCGAAAAAAGATTTAGGAATAGACAGTGTTATTCCTAGAGGTACAACCCATTTCCAAGTAGGTGCATCTGGTGCAAGTGGTGGTGTTGTAGGAGATAGTTTCCCATTTCAAAATGTTAAATCGCGTGCCAGTCTATTGGCGGAAAAAATAATGCCTAGAGTACCTATTACTGCTACCGAAGCTGATCTATATGCAACTGTAAATAGACAACCCAAGTTACCAGCAGGTGTTAAAAGTACTCCGTTTACAGAGGCGCTTGTGTCTACGATAAACCAAAAGCTTTCTAATGTTAGAGAGGTAACTTATGCTTCGCTCAATCTGCCAGGATCAAGTGGCTATGTTCATAGACCATCTGATTCTGTTATTTATAGCAGTATAAGACGGTCACGTTTACCTAGTGATAGCGATAGTGATTATGAGGATATACAAACTGTTGTTAAGGAATATAATGAAAGATATGGTAGATCAGTCAGTAGAACACAGTCATCAAGTAGTGAAAGCGATTTTGAAGATATAGATACTGTTGTTAGGGAATATAGACAAAAATATGGCAATGCAATGGCAAAAGGACGTAGTAGTTCCCCTAAACCTGATCCATTATATAGTACTGTTAAGAAAACAACTAAAAGTCTATCTACTGGTGTAGACATAGTTACAAAACAATCAGACTATTCTCTATTACCTGACGTTAATACTGGCAGTTCTATTGTGTCACCTCTCACCAGAAAAGGAGCTACTAGACGACGACCTAGACGCCCTACAAATGATGGTCTACAGAGTCCAAATCCTCCTCTCCGTAATCCACTTCCTCAACATGATGATTATTCTCCTCCACAAGTACACAGACCTCCACCACTTCCTCCTAAACCAGTCCAAAATTCGCCACAACTTCCCCCTAGACCAGTAGGTCAATTACTACCTCCTCCTATAGATCAACCAGATAAAGGATTTAGTAAGTTTGTATCACCTAGACGGTGTAGAAGAGCAAGCTCTGGAGTCATATGTGGTATGATACAATCAAAACCAAACGATGATACCTATTCACTTCTTCAACGATCAAAAATTGAACCAGAATATGTGGAGGTTGGTAATGGTATACCCAAGAACAATGTTCCTGTAATAGGTAATAAACATAGTAAAAAATATACATCGACGATGTCAAAAATATCAACAAAATTTGATAAATCTACGGCATTTGGAGCAGCAATGTTACTAACTGGTCAGCAGGCCATTAGCCAACAGACTAGATCAACTACGTTGAGTAGAAAAGATCAGATGAGTAAGGAAGAAAAGATATTCGAAGCAGTTACAATGAGTCTATCAACTATAGGTTCAACGTTGACGTCTGCAGGTATGACGGGTGGTCCAAAACTAATGATTGCAGGAATGGCTATAACGGCTATAACTGGTATAATAGATACGATAAAAGATATATATTACATGTTTTCAGGACAGGAGAGGCCAGTAGATCCTGTTATTAAATTATTTAATAAGTACACTGGCTTAATGTCCGATAATAATAAAATGGGTGTAAGAAAATGTTTGACACCCGGTGACGACACACTTATTTATATCGCATACAGAAACGATACCAGTTTTAAACAGAATACGGATGCGATGGCTTTGTATTTCTTAGATGTTATCGATTCAGAGATCCTATATCTAAACACATCAAATTTAGTTCTAGAGTATCAACTAAAGGTGGCTTGCCCCATAGGAACATTAAGATCTGTAGATGTGGACATAACTGCGTATACAATATTATATGATACAGCGGATAATATTAAGAAATACAAGTTTATCAGAATGGCAACGCTACTATCCAAACATCCAGTTATTAGATTGACATGTGGTTTAGCAGCAACATTGGTGATTAAACCGTACGAGGTACCCATCAGTGATATGCAACTACTAAAAATGGCGACGCCTGGTGAACCAGAATCCACTAAATCTATACCATCCGATGTCTGTGATAGGTATCCTCTAAAGAAATTCTATCTTTTAGCTGGTGGTTGTCCCTATGATACATCTCAAACTTTTATTGTACATACTACTTGCAGTATTCTACTAAGAACAGCTACACGGGATCAGTTTAGAAACAGATGGGTGTTACAAAATCCATTTAGACAAGAAGGGACATATAAGCAACTGTTTACCTTTAGCAAATACGATTTTAACGACACCATAATCGATCCTAATGGTGTGGTGGGTCATGCTAGCTTTTGTACCAATAGAAGCAGCAACCAATGTTTCTGGTCCGAACCTATGATATTGGAAGATGTATCATCGTGTAGTTCTAGAACTAGAAAAATATACGTAAAACTGGGAATATTTAATGCTGAAGGTTTTAATAGTTTTGTACTAAATTGTCCAACTGGGTCTACACCTACATACATCAAACATAAAAATGCGGACAGTAACAATGTTATCATAGAGCTACCTGTAGGTGATTACGGCACAGCCAAATTGTATTCAGCAACAAAACCATCGAGGATAGCTGTGTTCTGCACACATAACTATGATAAACGATTCAAATCAGATATTATAGTTCTAATGTTTAATAAAAACAGCGGTATTCCATTTTGGAGCATGTACACAGGAAGTGTAACTAGTAAAAATAGAATGTTTGCCACATTGGCTAGAGGAATGCCGTTTAGATCAACGTATTGCGATAACAGACGACGATCAGGTTGTTATTATGCAGGAATACCATTTCATGAAGATAGTGTAGAAACAGATATACATTATGGACCAGAAATAATGTTAAAGGAAACATATGACATAAACAGTATTGACCCACGAGTTATAACAAAGTCAAAGACCCATTTTCCTGCTCCATTGAGTGTAAAATTCATGGTTGACAATTTAGGAAATGGATATGACAACCCTAATTCATTTTGGGAAGATGCTAAAACTAAGAAACGGACATATAGTGCAATGACGATAAAAGTCCTACCATGTACAGTGAGAAATAAAAATATAGACTTTGGATATAACTATGGAGATATTATTTCTAATATGGTTTATCTACAATCTACTAGTCAGGATTATGGAGATGGTACCAAATATACATTTAAATCCGTAACTAGATCAGATCATGAGTGTGAATCTAGCTTAGATCTAACGTCTAAGGAAGTAACTGTGACATGTCCTGCGTTTAGTATACCAAGAAATATATCAACATATGAAGGTCTATGCTTTAGTGTTACTACATCTAAAGATCATTGTGCTACAGGTATTGGTTGGTTAAAATCTAGTGGTTATGGGAAGGAAGATGCTGATAAACCACGTGCTTGTTTTCATCATTGGAATTATTACACACTGTCGTTGGATTATTACTGTTCATACGAAGATATTTGGAGAAGCACCTGGCCTGACTATGATCCATGTAAGTCATATATCCATATAGAGTATAGAGATACATGGATAGAATCTAATGTGTTACAGCAACCTCCTTACACATTCGAATTCATTCATGACAATTCTAACGAATATGTGGATAAAGAAATTAGTAACAAATTAAATGATCTGTACAATGAATACAAGAAGATTATGGAATATAGCGACGGATCATTGCCGGCGTCTATAAACAGATTAGCAAAGGCATTGACTTCAGAGGGTAGAGAAATAGCAAGTGTTAATATAGATGGTAATCTGTTAGATATCGCATATCAAGCAGATAAGGAAAAGATGGCCGACATACAGACAAGAATAAATGATATTATTAGAGATTTGTTTATACACACTCTATCAGACAAAGATATAAAAGACATTATAGAATCCGAAGAAGGTAAGAGATGTTGTATAATAGATGTTAAGAACAATCTTGTTAAAAAGTACTATTCTATTGATAATTATCTATGTGATACTTTAGATGATTATATATACACCTCTGTAGAATATAACAAATCCTATGTGTTAGTAAACGATACTTATATAAGCTATGACTATCTTGAATCATCAGGTGTAGTTGTTCTATCATGTTATGAAATGACTATAATCTCCTTGGATACAAAAGACGCCAAAGATGCTATAGAAGATGTGATAGTAGCAAGTGCGGTAGCCGAAGCATTGAATGACATGTTTAAGGAATTTGATAAAAACGTAAGTGCTATTATAATAAAAGAAGAAGATAATTATCTAAACAGTTCGCCCGATATCTACCATATAATATATATCATAGGTGGCACTATTCTGCTACTGTTAGTCATTATTTTAATATTGGCAATTTATATAGCGCGCAATAAATACAGAACCAGGAAATATGAAATAATGAAATATGACAATATGAGCATTAAATCTGAGCATCATGATAGTCTTGAAACAGTGTCTATGGAAATTATTGATAATCGGTAC
>ON645312
ATGAATTTTCAGAAATTATCTCTGGCTATATATCTTACGGTGACATGTTCGTGGTGTTATGAAACATGTATGAGAAAAACTGCGTTGTATCATGACATTCAATTGGAGCATGTAGAAGACAATAAAGATAGTGTAGCATCGCTACCGTACAAGTATCTACAAGTAGTCAAACAAAGAGAACGTAGTAGATTGTTGGCTACATTTAATTGGACGGATATAGCTGAGGGTGTTAGAAATGAGTTCATTAAAATATGTGATATCAACGGAACATATCTATATAATTATACTATTGCTGTTAGTATAATTATTGATTCCACGGAAGAACTACCAACAGTTACTCCAATTACAACATATGAACCTTCTATATATAATTATACTATCGATTATAGCACTGTTATTACTACTGAAGAACTACAAGTGACTCCAACATATGCACCTGTAACAACTCCTCTTCCAACATCAGCAGTTCCTTATGATCAACGATCGAATAACAATGTAAGTACTATATCTATTCAGGTACTGAGTAAAATATTGGGAGTCAATGAAACAGAATTAACTAATTATCTTATTATGCATAAAAATGACACTGTTGACAATAACACCATGGTT---GATGATGAGACATCTAACAATAACACATTACATGGTAATATAGGATTTTTGGAAATAAATAATTGTTATAATGTTTCTGTGTCAGATGCTAGTTTTAGAATAACATTAGTAAACGATACTTCTGAAGAAATTTTGCTAATGCTAACAGGAACTAGTTCATCCGACACCTTCATATCTTCCACCAATATCACTGAATGTTTGAAAACATTAATCAATAATGTGTCGATTAATGATGTACTTATAACACAAAATATGAATGTAACATCTAATTGTGATAAATGCTCAATGAATTTGATGGCATCCGTTATTCCTGCAGTTAATGAATTTAACAATACGTTGATGAAAATTGGTGTAAAAGATGATGAAAACAATACGGTATATAAATATTATAATTGTAAACTAACTACAAATTCTACATGTGATGAGTTAATCAATTTAGATGAAGTCATTAACAACATAACTCTGACAAATATTATACACAATAGTGTTTCGACAACTAACAGCAGAAAAAGACGAGATCTGAATGATGAGTTTGAATTTTCCACTTCCAAGGAATTAGATTGTCTTTACGAATCATATGGTGTAAACGATGATATAAGTCATTGTTTTGCATCACCTAGACGTAGACGATCTGACGACAAAAAGGAGTACATGGACATGAAATTATTCGACCACGCGAAAAAAGATTTAGGAATAGACAGTGTTATTCCTAGAGGTACAACCCATTTCCAAGTAGGTGCATCTGGTGCAAGTGGTGGTGTTGTAGGAGATAGTTTCCCATTTCAAAATGTTAAATCGCGTGCCAGTCTATTGGCGGAAAAAATAATGCCTAGAGTACCTATTACTGCTACCGAAGCTGATCTATATGCAACTGTAAATAGACAACCCAAGTTACCAGCAGGTGTTAAAAGTACTCCGTTTACAGAGGCGCTTGTGTCTACGATAAACCAAAAGCTTTCTAATGTTAGAGAGGTAACTTATGCTTCGCTCAATCTGCCAGGATCAAGTGGCTATGTTCATAGACCATCTGATTCTGTTATTTATAGCAGTATAAGACGGTCACGTTTACCTAGTGATAGCGATAGTGATTATGAGGATATACAAACTGTTGTTAAGGAATATAATGAAAGATATGGTAGATCAGTCAGTAGAACACAGTCATCAAGTAGTGAAAGCGATTTTGAAGATATAGATACTGTTGTTAGGGAATATAGACAAAAATATGGCAATGCAATGGCAAAAGGACGTAGTAGTTCCCCTAAACCTGATCCATTATATAGTACTGTTAAGAAAACAACTAAAAGTCTATCTACTGGTGTAGACATAGTTACAAAACAATCAGACTATTCTCTATTACCTGACGTTAATACTGGCAGTTCTATTGTGTCACCTCTCACCAGAAAAGGAGCTACTAGACGACGACCTAGACGCCCTACAAATGATGGTCTACAGAGTCCAAATCCTCCTCTCCGTAATCCACTTCCTCAACATGATGATTATTCTCCTCCACAAGTACACAGACCTCCACCACTTCCTCCTAAACCAGTCCAAAATTCGCCACAACTTCCCCCTAGACCAGTAGGTCAA---TTACCTCCTCCTATAGATCAACCAGATAAAGGATTTAGTAAGTTTGTATCACCTAGACGGTGTAGAAGAGCAAGCTCTGGAGTCATATGTGGTATGATACAATCAAAACCAAACGATGATACCTATTCACTTCTTCAACGATCAAAAATTGAACCAGAATATGTGGAGGTTGGTAATGGTATACCCAAGAACAATGTTCCTGTAATAGGTAATAAACATAGTAAAAAATATACATCGACGATGTCAAAAATATCAACAAAATTTGATAAATCTACGGCATTTGGAGCAGCAATGTTACTAACTGGTCAGCAGGCCATTAGCCAACAGACTAGATCAACTACGTTGAGTAGAAAAGATCAGATGAGTAAGGAAGAAAAGATATTCGAAGCAGTTACAATGAGTCTATCAACTATAGGTTCAACGTTGACGTCTGCAGGTATGACGGGTGGTCCAAAACTAATGATTGCAGGAATGGCTATAACGGCTATAACTGGTATAATAGATACGATAAAAGATATATATTACATGTTTTCAGGACAGGAGAGGCCAGTAGATCCTGTTATTAAATTATTTAATAAGTACACTGGCTTAATGTCCGATAATAATAAAATGGGTGTAAGAAAATGTTTGACACCCGGTGACGACACACTTATTTATATCGCATACAGAAACGATACCAGTTTTAAACAGAATACGGATGCGATGGCTTTGTATTTCTTAGATGTTATCGATTCAGAGATCCTATATCTAAACACATCAAATTTAGTTCTAGAGTATCAACTAAAGGTGGCTTGCCCCATAGGAACATTAAGATCTGTAGATGTGGACATAACTGCGTATACAATATTATATGATACAGCGGATAATATTAAGAAATACAAGTTTATCAGAATGGCAACGCTACTATCCAAACATCCAGTTATTAGATTGACATGTGGTTTAGCAGCAACATTGGTGATTAAACCGTACGAGGTACCCATCAGTGATATGCAACTACTAAAAATGGCGACGCCTGGTGAACCAGAATCCACTAAATCTATACCATCCGATGTCTGTGATAGGTATCCTCTAAAGAAATTCTATCTTTTAGCTGGTGGTTGTCCCTATGATACATCTCAAACTTTTATTGTACATACTACTTGCAGTATTCTACTAAGAACAGCTACACGGGATCAGTTTAGAAACAGATGGGTGTTACAAAATCCATTTAGACAAGAAGGGACATATAAGCAACTGTTTACCTTTAGCAAATACGATTTTAACGACACCATAATCGATCCTAATGGTGTGGTGGGTCATGCTAGCTTTTGTACCAATAGAAGCAGCAACCAATGTTTCTGGTCCGAACCTATGATATTGGAAGATGTATCATCGTGTAGTTCTAGAACTAGAAAAATATACGTAAAACTGGGAATATTTAATGCTGAAGGTTTTAATAGTTTTGTACTAAATTGTCCAACTGGGTCTACACCTACATACATCAAACATAAAAATGCGGACAGTAACAATGTTATCATAGAGCTACCTGTAGGTGATTACGGCACAGCCAAATTGTATTCAGCAACAAAACCATCGAGGATAGCTGTGTTCTGCACACATAACTATGATAAACGATTCAAATCAGATATTATAGTTCTAATGTTTAATAAAAACAGCGGTATTCCATTTTGGAGCATGTACACAGGAAGTGTAACTAGTAAAAATAGAATGTTTGCCACATTGGCTAGAGGAATGCCGTTTAGATCAACGTATTGCGATAACAGACGACGATCAGGTTGTTATTATGCAGGAATACCATTTCATGAAGATAGTGTAGAAACAGATATACATTATGGACCAGAAATAATGTTAAAGGAAACATATGACATAAACAGTATTGACCCACGAGTTATAACAAAGTCAAAGACCCATTTTCCTGCTCCATTGAGTGTAAAATTCATGGTTGACAATTTAGGAAATGGATATGACAACCCTAATTCATTTTGGGAAGATGCTAAAACTAAGAAACGGACATATAGTGCAATGACGATAAAAGTCCTACCATGTACAGTGAGAAATAAAAATATAGACTTTGGATATAACTATGGAGATATTATTTCTAATATGGTTTATCTACAATCTACTAGTCAGGATTATGGAGATGGTACCAAATATACATTTAAATCCGTAACTAGATCAGATCATGAGTGTGAATCTAGCTTAGATCTAACGTCTAAGGAAGTAACTGTGACATGTCCTGCGTTTAGTATACCAAGAAATATATCAACATATGAAGGTCTATGCTTTAGTGTTACTACATCTAAAGATCATTGTGCTACAGGTATTGGTTGGTTAAAATCTAGTGGTTATGGGAAGGAAGATGCTGATAAACCACGTGCTTGTTTTCATCATTGGAATTATTACACACTGTCGTTGGATTATTACTGTTCATACGAAGATATTTGGAGAAGCACCTGGCCTGACTATGATCCATGTAAGTCATATATCCATATAGAGTATAGAGATACATGGATAGAATCTAATGTGTTACAGCAACCTCCTTACACATTCGAATTCATTCATGACAATTCTAACGAATATGTGGATAAAGAAATTAGTAACAAATTAAATGATCTGTACAATGAATACAAGAAGATTATGGAATATAGCGACGGATCATTGCCGGCGTCTATAAACAGATTAGCAAAGGCATTGACTTCAGAGGGTAGAGAAATAGCAAGTGTTAATATAGATGGTAATCTGTTAGATATCGCATATCAAGCAGATAAGGAAAAGATGGCCGACATACAGACAAGAATAAATGATATTATTAGAGATTTGTTTATACACACTCTATCAGACAAAGATATAAAAGACATTATAGAATCCGAAGAAGGTAAGAGATGTTGTATAATAGATGTTAAGAACAATCTTGTTAAAAAGTACTATTCTATTGATAATTATCTATGTGATACTTTAGATGATTATATATACACCTCTGTAGAATATAACAAATCCTATGTGTTAGTAAACGATACTTATATAAGCTATGACTATCTTGAATCATCAGGTGTAGTTGTTCTATCATGTTATGAAATGACTATAATCTCCTTGGATACAAAAGACGCCAAAGATGCTATAGAAGATGTGATAGTAGCAAGTGCGGTAGCCGAAGCATTGAATGACATGTTTAAGGAATTTGATAAAAACGTAAGTGCTATTATAATAAAAGAAGAAGATAATTATCTAAACAGTTCGCCCGATATCTACCATATAATATATATCATAGGTGGCACTATTCTGCTACTGTTAGTCATTATTTTAATATTGGCAATTTATATAGCGCGCAATAAATACAGAACCAGGAAATATGAAATAATGAAATATGACAATATGAGCATTAAATCTGAGCATCATGATAGTCTTGAAACAGTGTCTATGGAAATTATTGATAATCGGTAC
>OP012849
ATGAATTTTCAGAAATTATCTCTGGCTATATATCTTACGGTGACATGTTCGTGGTGTTATGAAACATGTATGAGAAAAACTGCGTTGTATCATGACATTCAATTGGAGCATGTAGAAGACAATAAAGATAGTGTAGCATCGCTACCGTACAAGTATCTACAAGTAGTCAAACAAAGAGAACGTAGTAGATTGTTGGCTACATTTAATTGGACGGATATAGCTGAGGGTGTTAGAAATGAGTTCATTAAAATATGTGATATCAACGGAACATATCTATATAATTATACTATTGCTGTTAGTATAATTATTGATTCCACGGAAGAACTACCAACAGTTACTCCAATTACAACATATGAACCTTCTATATATAATTATACTATCGATTATAGCACTGTTATTACTACTGAAGAACTACAAGTGACTCCAACATATGCACCTGTAACAACTCCTCTTCCAACATCAGCAGTTCCTTATGATCAACGATCGAATAACAATGTAAGTACTATATCTATTCAGGTACTGAGTAAAATATTGGGAGTCAATGAAACAGAATTAACTAATTATCTTATTATGCATAAAAATGACACTGTTGACAATAACACCATGGTT---GATGATGAGACATCTAACAATAACACATTACATGGTAATATAGGATTTTTGGAAATAAATAATTGTTATAATGTTTCTGTGTCAGATGCTAGTTTTAGAATAACATTAGTAAACGATACTTCTGAAGAAATTTTGCTAATGCTAACAGGAACTAGTTCATCCGACACCTTCATATCTTCCACCAATATCACTGAATGTTTGAAAACATTAATCAATAATGTGTCGATTAATGATGTACTTATAACACAAAATATGAATGTAACATCTAATTGTGATAAATGCTCAATGAATTTGATGGCATCCGTTATTCCTGCAGTTAATGAATTTAACAATACGTTGATGAAAATTGGTGTAAAAGATGATGAAAACAATACGGTATATAAATATTATAATTGTAAACTAACTACAAATTCTACATGTGATGAGTTAATCAATTTAGATGAAGTCATTAACAACATAACTCTGACAAATATTATACACAATAGTGTTTCGACAACTAACAGCAGAAAAAGACGAGATCTGAATGATGAGTTTGAATTTTCCACTTCCAAGGAATTAGATTGTCTTTACGAATCATATGGTGTAAACGATGATATAAGTCATTGTTTTGCATCACCTAGACGTAGACGATCTGACGACAAAAAGGAGTACATGGACATGAAATTATTCGACCACGCGAAAAAAGATTTAGGAATAGACAGTGTTATTCCTAGAGGTACAACCCATTTCCAAGTAGGTGCATCTGGTGCAAGTGGTGGTGTTGTAGGAGATAGTTTCCCATTTCAAAATGTTAAATCGCGTGCCAGTCTATTGGCGGAAAAAATAATGCCTAGAGTACCTATTACTGCTACCGAAGCTGATCTATATGCAACTGTAAATAGACAACCCAAGTTACCAGCAGGTGTTAAAAGTACTCCGTTTACAGAGGCGCTTGTGTCTACGATAAACCAAAAGCTTTCTAATGTTAGAGAGGTAACTTATGCTTCGCTCAATCTGCCAGGATCAAGTGGCTATGTTCATAGACCATCTGATTCTGTTATTTATAGCAGTATAAGACGGTCACGTTTACCTAGTGATAGCGATAGTGATTATGAGGATATACAAACTGTTGTTAAGGAATATAATGAAAGATATGGTAGATCAGTCAGTAGAACACAGTCATCAAGTAGTGAAAGCGATTTTGAAGATATAGATACTGTTGTTAGGGAATATAGACAAAAATATGGCAATGCAATGGCAAAAGGACGTAGTAGTTCCCCTAAACCTGATCCATTATATAGTACTGTTAAGAAAACAACTAAAAGTCTATCTACTGGTGTAGACATAGTTACAAAACAATCAGACTATTCTCTATTACCTGACGTTAATACTGGCAGTTCTATTGTGTCACCTCTCACCAGAAAAGGAGCTACTAGACGACGACCTAGACGCCCTACAAATGATGGTCTACAGAGTCCAAATCCTCCTCTCCGTAATCCACTTCCTCAACATGATGATTATTCTCCTCCACAAGTACACAGACCTCCACCACTTCCTCCTAAACCAGTCCAAAATTCGCCACAACTTCCCCCTAGACCAGTAGGTCAATTACTACCTCCTCCTATAGATCAACCAGATAAAGGATTTAGTAAGTTTGTATCACCTAGACGGTGTAGAAGAGCAAGCTCTGGAGTCATATGTGGTATGATACAATCAAAACCAAACGATGATACCTATTCACTTCTTCAACGATCAAAAATTGAACCAGAATATGTGGAGGTTGGTAATGGTATACCCAAGAACAATGTTCCTGTAATAGGTAATAAACATAGTAAAAAATATACATCGACGATGTCAAAAATATCAACAAAATTTGATAAATCTACGGCATTTGGAGCAGCAATGTTACTAACTGGTCAGCAGGCCATTAGCCAACAGACTAGATCAACTACGTTGAGTAGAAAAGATCAGATGAGTAAGGAAGAAAAGATATTCGAAGCAGTTACAATGAGTCTATCAACTATAGGTTCAACGTTGACGTCTGCAGGTATGACGGGTGGTCCAAAACTAATGATTGCAGGAATGGCTATAACGGCTATAACTGGTATAATAGATACGATAAAAGATATATATTACATGTTTTCAGGACAGGAGAGGCCAGTAGATCCTGTTATTAAATTATTTAATAAGTACACTGGCTTAATGTCCGATAATAATAAAATGGGTGTAAGAAAATGTTTGACACCCGGTGACGACACACTTATTTATATCGCATACAGAAACGATACCAGTTTTAAACAGAATACGGATGCGATGGCTTTGTATTTCTTAGATGTTATCGATTCAGAGATCCTATATCTAAACACATCAAATTTAGTTCTAGAGTATCAACTAAAGGTGGCTTGCCCCATAGGAACATTAAGATCTGTAGATGTGGACATAACTGCGTATACAATATTATATGATACAGCGGATAATATTAAGAAATACAAGTTTATCAGAATGGCAACGCTACTATCCAAACATCCAGTTATTAGATTGACATGTGGTTTAGCAGCAACATTGGTGATTAAACCGTACGAGGTACCCATCAGTGATATGCAACTACTAAAAATGGCGACGCCTGGTGAACCAGAATCCACTAAATCTATACCATCCGATGTCTGTGATAGGTATCCTCTAAAGAAATTCTATCTTTTAGCTGGTGGTTGTCCCTATGATACATCTCAAACTTTTATTGTACATACTACTTGCAGTATTCTACTAAGAACAGCTACACGGGATCAGTTTAGAAACAGATGGGTGTTACAAAATCCATTTAGACAAGAAGGGACATATAAGCAACTGTTTACCTTTAGCAAATACGATTTTAACGACACCATAATCGATCCTAATGGTGTGGTGGGTCATGCTAGCTTTTGTACCAATAGAAGCAGCAACCAATGTTTCTGGTCCGAACCTATGATATTGGAAGATGTATCATCGTGTAGTTCTAGAACTAGAAAAATATACGTAAAACTGGGAATATTTAATGCTGAAGGTTTTAATAGTTTTGTACTAAATTGTCCAACTGGGTCTACACCTACATACATCAAACATAAAAATGCGGACAGTAACAATGTTATCATAGAGCTACCTGTAGGTGATTACGGCACAGCCAAATTGTATTCAGCAACAAAACCATCGAGGATAGCTGTGTTCTGCACACATAACTATGATAAACGATTCAAATCAGATATTATAGTTCTAATGTTTAATAAAAACAGCGGTATTCCATTTTGGAGCATGTACACAGGAAGTGTAACTAGTAAAAATAGAATGTTTGCCACATTGGCTAGAGGAATGCCGTTTAGATCAACGTATTGCGATAACAGACGACGATCAGGTTGTTATTATGCAGGAATACCATTTCATGAAGATAGTGTAGAAACAGATATACATTATGGACCAGAAATAATGTTAAAGGAAACATATGACATAAACAGTATTGACCCACGAGTTATAACAAAGTCAAAGACCCATTTTCCTGCTCCATTGAGTGTAAAATTCATGGTTGACAATTTAGGAAATGGATATGACAACCCTAATTCATTTTGGGAAGATGCTAAAACTAAGAAACGGACATATAGTGCAATGACGATAAAAGTCCTACCATGTACAGTGAGAAATAAAAATATAGACTTTGGATATAACTATGGAGATATTATTTCTAATATGGTTTATCTACAATCTACTAGTCAGGATTATGGAGATGGTACCAAATATACATTTAAATCCGTAACTAGATCAGATCATGAGTGTGAATCTAGCTTAGATCTAACGTCTAAGGAAGTAACTGTGACATGTCCTGCGTTTAGTATACCAAGAAATATATCAACATATGAAGGTCTATGCTTCAGTGTTACTACATCTAAAGATCATTGTGCTACAGGTATTGGTTGGTTAAAATCTAGTGGTTATGGGAAGGAAGATGCTGATAAACCACGTGCTTGTTTTCATCATTGGAATTATTACACACTGTCGTTGGATTATTACTGTTCATACGAAGATATTTGGAGAAGCACCTGGCCTGACTATGATCCATGTAAGTCATATATCCATATAGAGTATAGAGATACATGGATAGAATCTAATGTGTTACAGCAACCTCCTTACACATTCAGATTCATTCATGACAATTCTAACGAATATGTGGATAAAGAAATTAGTAACAAATTAAATGATCTGTACAATGAATACAAGAAGATTATGGAATATAGCGACGGATCATTGCCGGCGTCTATAAACAGATTAGCAAAGGCATTGACTTCAGAGGGTAGAGAAATAGCAAGTGTTAATATAGATGGTAATCTGTTAGATATCGCATATCAAGCAGATAAGGAAAAGATGGCCGACATACAGACAAGAATAAATGATATTATTAGAGATTTGTTTATACACACTCTATCAGACAAAGATATAAAAGACATTATAGAATCCGAAGAAGGTAAGAGATGTTGTATAATAGATGTTAAGAACAATCTTGTTAAAAAGTACTATTCTATTGATAATTATCTATGTGATACTTTAGATGATTATATATACACCTCTGTAGAATATAACAAATCCTATGTGTTAGTAAACGATACTTATATAAGCTATGACTATCTTGAATCATCAGGTGTAGTTGTTCTATCATGTTATGAAATGACTATAATCTCCTTGGATACAAAAGACGCCAAAGATGCTATAGAAGATGTGATAGTAGCAAGTGCGGTAGCCGAAGCATTGAATGACATGTTTAAGGAATTTGATAAAAACGTAAGTGCTATTATAATAAAAGAAGAAGATAATTATCTAAACAGTTCGCCCGATATCTACCATATAATATATATCATAGGTGGCACTATTCTGCTACTGTTAGTCATTATTTTAATATTGGCAATTTATATAGCGCGCAATAAATACAGAACCAGGAAATATGAAATAATGAAATATGACAATATGAGCATTAAATCTGAGCATCATGATAGTCTTGAAACAGTGTCTATGGAAATTATTGATAATCGGTAC
>OP205095
ATGAATTTTCAGAAATTATCTCTGGCTATATATCTTACGGTGACATGTTCGTGGTGTTATGAAACATGTATGAGAAAAACTGCGTTGTATCATGACATTCAATTGGAGCATGTAGAAGACAATAAAGATAGTGTAGCATCGCTACCGTACAAGTATCTACAAGTAGTCAAACAAAGAGAACGTAGTAGATTGTTGGCTACATTTAATTGGACGGATATAGCTGAGGGTGTTAGAAATGAGTTCATTAAAATATGTGATATCAACGGAACATATCTATATAATTATACTATTGCTGTTAGTATAATTATTGATTCCACGGAAGAACTACCAACAGTTACTCCAATTACAACATATGAACCTTCTATATATAATTATACTATCGATTATAGCACTGTTATTACTACTGAAGAACTACAAGTGACTCCAACATATGCACCTGTAACAACTCCTCTTCCAACATCAGCAGTTCCTTATGATCAACGATCGAATAACAATGTAAGTACTATATCTATTCAGGTACTGAGTAAAATATTGGGAGTCAATGAAACAGAATTAACTAATTATCTTATTATGCATAAAAATGACACTGTTGACAATAACACCATGGTT---GATGATGAGACATCTAACAATAACACATTACATGGTAATATAGGATTTTTGGAAATAAATAATTGTTATAATGTTTCTGTGTCAGATGCTAGTTTTAGAATAACATTAGTAAACGATACTTCTGAAGAAATTTTGCTAATGCTAACAGGAACTAGTTCATCCGACACCTTCATATCTTCCACCAATATCACTGAATGTTTGAAAACATTAATCAATAATGTGTCGATTAATGATGTACTTATAACACAAAATATGAATGTAACATCTAATTGTGATAAATGCTCAATGAATTTGATGGCATCCGTTATTCCTGCAGTTAATGAATTTAACAATACGTTGATGAAAATTGGTGTAAAAGATGATGAAAACAATACGGTATATAAATATTATAATTGTAAACTAACTACAAATTCTACATGTGATGAGTTAATCAATTTAGATGAAGTCATTAACAACATAACTCTGACAAATATTATACACAATAGTGTTTCGACAACTAACAGCAGAAAAAGACGAGATCTGAATGATGAGTTTGAATTTTCCACTTCCAAGGAATTAGATTGTCTTTACGAATCATATGGTGTAAACGATGATATAAGTCATTGTTTTGCATCACCTAGACGTAGACGATCTGACGACAAAAAGGAGTACATGGACATGAAATTATTCGACCACGCGAAAAAAGATTTAGGAATAGACAGTGTTATTCCTAGAGGTACAACCCATTTCCAAGTAGGTGCATCTGGTGCAAGTGGTGGTGTTGTAGGAGATAGTTTCCCATTTCAAAATGTTAAATCGCGTGCCAGTCTATTGGCGGAAAAAATAATGCCTAGAGTACCTATTACTGCTACCGAAGCTGATCTATATGCAACTGTAAATAGACAACCCAAGTTACCAGCAGGTGTTAAAAGTACTCCGTTTACAGAGGCGCTTGTGTCTACGATAAACCAAAAGCTTTCTAATGTTAGAGAGGTAACTTATGCTTCGCTCAATCTGCCAGGATCAAGTGGCTATGTTCATAGACCATCTGATTCTGTTATTTATAGCAGTATAAGACGGTCACGTTTACCTAGTGATAGCGATAGTGATTATGAGGATATACAAACTGTTGTTAAGGAATATAATGAAAGATATGGTAGATCAGTCAGTAGAACACAGTCATCAAGTAGTGAAAGCGATTTTGAAGATATAGATACTGTTGTTAGGGAATATAGACAAAAATATGGCAATGCAATGGCAAAAGGACGTAGTAGTTCCCCTAAACCTGATCCATTATATAGTACTGTTAAGAAAACAACTAAAAGTCTATCTACTGGTGTAGACATAGTTACAAAACAATCAGACTATTCTCTATTACCTGACGTTAATACTGGCAGTTCTATTGTGTCACCTCTCACCAGAAAAGGAGCTACTAGACGACGACCTAGACGCCCTACAAATGATGGTCTACAGAGTCCAAATCCTCCTCTCCGTAATCCACTTCCTCAACATGATGATTATTCTCCTCCACAAGTACACAGACCTCCACCACTTCCTCCTAAACCAGTCCAAAATTCGCCACAACTTCCCCCTAGACCAGTAGGTCAATTACTACCTCCTCCTATAGATCAACCAGATAAAGGATTTAGTAAGTTTGTATCACCTAGACGGTGTAGAAGAGCAAGCTCTGGAGTCATATGTGGTATGATACAATCAAAACCAAACGATGATACCTATTCACTTCTTCAACGATCAAAAATTGAACCAGAATATGTGGAGGTTGGTAATGGTATACCCAAGAACAATGTTCCTGTAATAGGTAATAAACATAGTAAAAAATATACATCGACGATGTCAAAAATATCAACAAAATTTGATAAATCTACGGCATTTGGAGCAGCAATGTTACTAACTGGTCAGCAGGCCATTAGCCAACAGACTAGATCAACTACGTTGAGTAGAAAAGATCAGATGAGTAAGGAAGAAAAGATATTCGAAGCAGTTACAATGAGTCTATCAACTATAGGTTCAACGTTGACGTCTGCAGGTATGACGGGTGGTCCAAAACTAATGATTGCAGGAATGGCTATAACGGCTATAACTGGTATAATAGATACGATAAAAGATATATATTACATGTTTTCAGGACAGGAGAGGCCAGTAGATCCTGTTATTAAATTATTTAATAAGTACACTGGCTTAATGTCCGATAATAATAAAATGGGTGTAAGAAAATGTTTGACACCCGGTGACGACACACTTATTTATATCGCATACAGAAACGATACCAGTTTTAAACAGAATACGGATGCGATGGCTTTGTATTTCTTAGATGTTATCGATTCAGAGATCCTATATCTAAACACATCAAATTTAGTTCTAGAGTATCAACTAAAGGTGGCTTGCCCCATAGGAACATTAAGATCTGTAGATGTGGACATAACTGCGTATACAATATTATATGATACAGCGGATAATATTAAGAAATACAAGTTTATCAGAATGGCAACGCTACTATCCAAACATCCAGTTATTAGATTGACATGTGGTTTAGCAGCAACATTGGTGATTAAACCGTACGAGGTACCCATCAGTGATATGCAACTACTAAAAATGGCGACGCCTGGTGAACCAGAATCCACTAAATCTATACCATCCGATGTCTGTGATAGGTATCCTCTAAAGAAATTCTATCTTTTAGCTGGTGGTTGTCCCTATGATACATCTCAAACTTTTATTGTACATACTACTTGCAGTATTCTACTAAGAACAGCTACACGGGATCAGTTTAGAAACAGATGGGTGTTACAAAATCCATTTAGACAAGAAGGGACATATAAGCAACTGTTTACCTTTAGCAAATACGATTTTAACGACACCATAATCGATCCTAATGGTGTGGTGGGTCATGCTAGCTTTTGTACCAATAGAAGCAGCAACCAATGTTTCTGGTCCGAACCTATGATATTGGAAGATGTATCATCGTGTAGTTCTAGAACTAGAAAAATATACGTAAAACTGGGAATATTTAATGCTGAAGGTTTTAATAGTTTTGTACTAAATTGTCCAACTGGGTCTACACCTACATACATCAAACATAAAAATGCGGACAGTAACAATGTTATCATAGAGCTACCTGTAGGTGATTACGGCACAGCCAAATTGTATTCAGCAACAAAACCATCGAGGATAGCTGTGTTCTGCACACATAACTATGATAAACGATTCAAATCAGATATTATAGTTCTAATGTTTAATAAAAACAGCGGTATTCCATTTTGGAGCATGTACACAGGAAGTGTAACTAGTAAAAATAGAATGTTTGCCACATTGGCTAGAGGAATGCCGTTTAGATCAACGTATTGCGATAACAGACGACGATCAGGTTGTTATTATGCAGGAATACCATTTCATGAAGATAGTGTAGAAACAGATATACATTATGGACCAGAAATAATGTTAAAGGAAACATATGACATAAACAGTATTGACCCACGAGTTATAACAAAGTCAAAGACCCATTTTCCTGCTCCATTGAGTGTAAAATTCATGGTTGACAATTTAGGAAATGGATATGACAACCCTAATTCATTTTGGGAAGATGCTAAAACTAAGAAACGGACATATAGTGCAATGACGATAAAAGTCCTACCATGTACAGTGAGAAATAAAAATATAGACTTTGGATATAACTATGGAGATATTATTTCTAATATGGTTTATCTACAATCTACTAGTCAGGATTATGGAGATGGTACCAAATATACATTTAAATCCGTAACTAGATCAGATCATGAGTGTGAATCTAGCTTAGATCTAACGTCTAAGGAAGTAACTGTGACATGTCCTGCGTTTAGTATACCAAGAAATATATCAACATATGAAGGTCTATGCTTTAGTGTTACTACATCTAAAGATCATTGTGCTACAGGTATTGGTTGGTTAAAATCTAGTGGTTATGGGAAGGAAGATGCTGATAAACCACGTGCTTGTTTTCATCATTGGAATTATTACACACTGTCGTTGGATTATTACTGTTCATACGAAGATATTTGGAGAAGCACCTGGCCTGACTATGATCCATGTAAGTCATATATCCATATAGAGTATAGAGATACATGGATAGAATCTAATGTGTTACAGCAACCTCCTTACACATTCGAATTCATTCATGACAATTCTAACGAATATGTGGATAAAGAAATTAGTAACAAATTAAATGATCTGTACAATGAATACAAGAAGATTATGGAATATAGCGACGGATCATTGCCGGCGTCTATAAACAGATTAGCAAAGGCATTGACTTCAGAGGGTAGAGAAATAGCAAGTGTTAATATAGATGGTAATCTGTTAGATATCGCATATCAAGCAGATAAGGAAAAGATGGCCGACATACAGACAAGAATAAATGATATTATTAGAGATTTGTTTATACACACTCTATCAGACAAAGATATAAAAGACATTATAGAATCCGAAGAAGGTAAGAGATGTTGTATAATAGATGTTAAGAACAATCTTGTTAAAAAGTACTATTCTATTGATAATTATCTATGTGATACTTTAGATGATTATATATACACCTCTGTAGAATATAACAAATCCTATGTGTTAGTAAACGATACTTATATAAGCTATGACTATCTTGAATCATCAGGTGTAGTTGTTCTATCATGTTATGAAATGACTATAATCTCCTTGGATACAAAAGACGCCAAAGATGCTATAGAAGATGTGATAGTAGCAAGTGCGGTAGCCGAAGCATTGAATGACATGTTTAAGGAATTTGATAAAAACGTAAGTGCTATTATAATAAAAGAAGAAGATAATTATCTAAACAGTTCGCCCGATATCTACCATATAATATATATCATAGGTGGCACTATTCTGCTACTGTTAGTCATTATTTTAATATTGGCAATTTATATAGCGCGCAATAAATACAGAACCAGGAAATATGAAATAATGAAATATGACAATATGAGCATTAAATCTGAGCATCATGATAGTCTTGAAACAGTGTCTATGGAAATTATTGATAATCGGTAC
>JX878417
ATGAATTTACAGAAATTATCTCTGGCTATATATCTTACGGTGACATGTTCGTGGTGTTATGAAACATGTATGAGAAAAACTGCGTTGTATCATGACATTCAATTGGAGCATGTAGAAGACAATAAAGATAGTGTAGCATCGCTACCGTACAAGTATCTACAAGTAGTCAAACAAAGAGAACGTAGTAGATTGTTGGCTACATTTAATTGGACGGATATAGCTGAGGGTGTTAGAAATGAGTTCATTAAAATATGTGATATCAACGGAACATATCTATATAATTATACTATTGATGTTAGTATAATTATTGATTCCACGGAAGAACTACCAACAGTTACTCCAATTACAACATATGAACCTTCTATATATAATTATACTATCGATTATAGCACTGTTATTACTACTGAAGAACTACAAGTGACTCCAACATATGCGCCTGTAACAACTCCTCTTCCAACATCAGCAGTTCCTTATGATCAACGATCGAATAACAATGTAAGTACTATATCTATTCAGATACTGAGTAAAATATTGGGAGTCAATGAAACAGAATTAACTAATTATCTTATTATGCATAAAAATGACACTGTTGACAATAACACCATGGTT---GATGATGAGACATCTGACAATAACACATTGCATGGTAATATAGGATTTTTGGAAATAAATAATTGTTACAATGTTTCTGTGTCAGATGCTAGTTTTAGAATAACATTAGTAAACGATACTTCTGAAGAAATTTTGCTAATGCTAACAGGAACTAGTTCATCCGACACCTTCATATCTTCCACCAATATCACTGAATGTTTGAAAACATTAATCAATAATGTGTCGATTAATGATGTACTTATAACACAAAATATGAATGTAACATCTAATTGTGATAAATGCTCAATGAATTTGATGGCATCCGTTATTCCTGCAGTTAATGAATTTAACAATACGTTGATGAAAATTGGTGTAAAAGATGATGAAAACAATACGGTATATAACTATTATATTTGTAAACTAACTACAAATTCTACATGTGATGAGTTAATCAATTTAGATGAAGTCATTAACAACATAACTCTGACAAATATTATACGCAATAGTGTTTCGACAACTAACAGCAGAAAAAGACGAGATCTGAATGGTGAGTTTGAATTTTCCACTTCCAAGGAATTAGATTGTCTTTACGAATCATATGGTGTAAACGATGATATAAGTCATTGTTTTGCATCACCTAGACGTAGACGATCTGACGACAAAAAGGAGTACATGGACATGAAATTATTCGACCACGCGAAAAAAGATTTAGGAATAGACAGTGTTATTCCTAGAGGTACAACCCATTTCCAAGTAGGTGCATCTGGTGCAAGTGGTGGTGTTGTAGGAGATAGTTTCCCATTTCAAAATGTTAAATCGCGTGCCAGTCTATTGGCGGAAAAAATAATGCCTAGAGTACCTATTACTGCTACCGAAGCTGATCTATATGCAACTGTAAATAGACAACCCAAGTTACCAGCAGGTGTTAAAAGTACTCCGTTTACAGAGGCGCTTGCGTCTACGATAAACCAAAAGCTTTCTAATGTTAGAGAGGTAACTTATGCTTCGCTCAATCTGCCAGGATCAAGTGGCTATGTTCATAGACCATCTGATTCTGTTATTTACAGCAGTATAAGACGGTCACGTTTACCTAGTGATAGCGATAGTGATTATGAGGATATACAAACTGTTGTTAAGGAATATAATGAAAGATATGGTAGATCAGTCAGTAGAACACAGTCATCAAGTAGTGAAAGCGATTTTGAAGATATAGATACTGTTGTTAGGGAATATAGACAAAAATATGGCAATGCAATGGCAAAAGGACGTAGTAGTTCCCCTAAACCTGATCCATTATATAGTACTGTTAAGAAAACAACTAAAAGTCTATCTACTGGTGTAGACATAGTTACAAAACAATCAGACTATTCTCTATTACCTGACGTTAATACTGGCAGTTCTATTGTGTCACCTCTCACCAGAAAAGGAGCTACTAGACGACGACCTAGACGCCCTACAAATGATGGTCTACAGAGTCCAAATCCTCCTCTCCGTAATCCACTTCCTCAACATGATGATTATTCTCCTCCACAAGTACACAGACCTCCGCCACTTCCTCCTAAACCAGTCCAAAATCCGCCACAACTTCCCCCTAGACCAGTAGGTCAA---TTACCTCCTCCTATAGATCAACCAGATAAAGGATTTAGTAAGTTTGTATCACCTAGACGGTGTAGAAGAGCAAGCTCTGGAGTCATATGTGGTATGATACAATCAAAACCAAACGATGATACCTATTCACTTCTTCAACGGCCAAAAATTGAACCAGAATATGCGGAGGTTGGTAATGGTATACCCAAGAACAATGTTCCTGTAATAGGTAATAAACATAGTAAAAAATATACATCGACGATGTCAAAAATATCAACAAAATTTGATAAATCTACGGCATTTGGAGCAGCAATGTTACTAACTGGTCAGCAGGCCATTAGCCAACAGACTAGATCAACTACGTTGAGTAGAAAAGATCAGATGAGCAAGGAAGAAAAGATATTCGAAGCAGTTACAATGAGTCTATCAACTATAGGTTCAACGTTGACGTCTGCAGGTATGACGGGTGGTCCAAAACTAATGATTGCAGGAATGGCTATAACGGCTATAACTGGTATAATAGATACGATAAAAGATATATATTACATGTTTTCAGGACAGGAGAGGCCAGTAGATCCTGTTATTAAATTATTTAATAAGTACGCTGGCTTAATGTCCGATAATAATAAAATGGGTGTAAGAAAATGTTTGACACCCGGTGACGACACACTTATTTATATCGCATACAGAAACGATACCAGTTTTAAACAGAATACGGATGCGATGGCTTTGTATTTCTTAGATGTTATCGACTCAGAGATCCTATATCTAAACACATCAAATTTAGTTCTAGAGTATCAACTAAAGGTGGCTTGCCCCATAGGAACATTAAGATCTGTAGATGTGGACATAACTGCGTATACAATATTATATGATACAGCGGATAATATTAAGAAATACAAGTTTATCAGAATGGCAACGCTACTATCCAAACATCCAGTTATTAGATTGACATGTGGTTTAGCAGCAACATTGGTGATTAAACCGTACGAGGTACCCATCAGTGATATGCAACTACTAAAAATGGCGACGCCTGGTGAACCAGAATCCACTAAATCTATACCATCCGATGTCTGTGATAGGTATCCTCTAAAGAAATTCTATCTTTTAGCTGGTGGTTGTCCCTATGATACATCTCAAACTTTTATTGTACATACTACTTGCAGTATTCTACTAAGAACAGCTACACGGGATCAGTTTAGAAACAGATGGGTGTTACAAAATCCATTTAGACAAGAAGGGACATATAAGCAACTGTTTACCTTTAGCAAATACGATTTTAACGACACCATAATCGATCCTAATGGTGTGGTGGGTCATGCTAGCTTTTGTACCAATAGAAGCAGCAACCAATGTTTCTGGTCCGAACCTATGATATTGGAAGATGTATCATCGTGTAGTTCTAGAACTAGAAAAATATACGTAAAACTGGGAATATTTAATGCCGAAGGTTTTAATAGTTTTGTACTAAATTGTCCAACTGGGTCTACACCTACATACATCAAACATAAAAATGCGGACAGTAACAATGTTATCATAGAGCTACCTGTAGGTGATTACGGCACAGCCAAATTGTATTCAGCAACAAAACCATCGAGGATAGCTGTGTTCTGCACACATAACTATGATAAACGATTCAAATCAGATATTATAGTTCTAATGTTTAATAAAAACAGCGGTATTCCATTTTGGAGCATGTACACAGGAAGTGTAACTAGTAAAAATAGAATGTTTACCACATTGGCTAGAGGAATGCCGTTTAGATCAACGTATTGCGATAACAGACGACGATCAGGTTGTTATTATGCAGGAATACCATTTCATGAAGATAGTGTAGAAACAGATATACATTATGGACCAGAAATAATGTTAAAGGAAACATATGACATAAACAGTATTGACCCACGAGTTATAACAAAGTCAAAGACCCATTTTCCTGCTCCATTGAGTGTAAAATTCATGGTTGACAATTTAGGAAATGGATATGACAACCCTAATTCATTTTGGGAAGATGCTAAAACTAAGAAACGGACATATAGTGCAATGACGATAAAAGTCCTACCATGTACAGTGAGAAATAAAAATATAGACTTTGGATATAACTATGGAGATATTATTTCTAATATGGTTTATCTACAATCTACTAGTCAGGATTATGGAGATGGTACCAAATATACATTTAAATCCGTAACTAGATCAGATCATGAGTGTGAATCTAGCTTAGATCTGACGTCTAAGGAAGTAACTGTGACATGTCCTGCGTTTAGTATACCAAGAAATATATCAACATATGAAGGTCTATGCTTTAGTGTTACTACATCTAAAGATCATTGTGCTACAGGTATTGGTTGGTTAAAATCTAGTGGCTATGGGAAGGAAGATGCTGATAAACCACGTGCTTGTTTTCATCATTGGAATTATTACACACTGTCGTTGGATTATTACTGTTCATACGAAGATATTTGGAGAAGCACCTGGCCTGACTATGATCCATGTAAGTCATATATCCATATAGAGTATAGAGATACATGGATAGAATCTAACGTGTTACAGCAACCTCCTTACACATTCGAATTCATTCATGACAATTCTAACGAATATGTGGATAAAGAAATTAGTAACAAATTAAATGATCTGTACAATGAATACAAGAAGATTATGGAATATAGCGACGGATCATTGCCGGCGTCTATAAACAGATTAGCAAAGGCATTGACTTCAGAGGGTAGAGAAATAGCAAGTGTTAATATAGATGGTAATCTGTTAGATATCGCATATCAAGCAGATAAGGAAAAGATGGCCGACATACAGACAAGAATAAATGATATTATTAGAGATTTGTTTATACACACTCTATCAGACAAAGATATAAAAGACATTATAGAATCCGAAGAAGGTAAGAGATGTTGTATAATAGATGTTAAGAACAATCGTGTTAAAAAGTACTATTCTATTGATAATTATCTATGTGGTACTTTAGATGATTATATATACACCTCTGTAGAATATAACAAATCCTATGTGTTAGTAAACGATACTTATATGAGCTATGACTATCTTGAATCATCAGGTGTAGTTGTTCTATCATGTTATGAAATGACTATAATCTCCTTGGATACAAAAGACGCCAAAGATGCTATAGAAGATGTGATAGTAGCAAGTGCGGTAGCCGAAGCATTGAATGACATGTTTAAGGAATTTGATAAAAACGTAAGTGCTATTATAATAAAAGAAGAAGATAATTATCTAAACAGTTCGCCCGATATCTACCATATAATATATATCATAGGTGGCACTATTCTGCTATTGTTAGTCATTATTTTAATATTGGCAATTTATATAGCGCGCAATAAATACAGAACCAGGAAATATGAAATAATGAAATATGACAATATGAGCATTAAATCTGAGCATCATGATAGTCTTGAAACAGTGTCTATGGAAATTATTGATAATCGGTAC
>KP849469
ATGAATTTACAGAAATTATCTCTGGCTATATATCTTACGGTGACATGTTCGTGGTGTTATGAAACATGTATGAGAAAAACTGCGTTGTATCATGACATTCAATTGGAGCATGTAGAAGACAATAAAGATAGTGTAGCATCGCTACCGTACAAGTATCTACAAGTAGTCAAACAAAGAGAACGTAGTAGATTGTTGGCTACATTTAATTGGACGGATATAGCTGAGGGTGTTAGAAATGAGTTCATTAAAATATGTGATATCAACGGAACATATCTATATAATTATACTATTGATGTTAGTATAATTATTGATTCCACGGAAGAACTACCAACAGTTACTCCAATTACAACATATGAACCTTCTATATATAATTATACTATCGATTATAGCACTGTTATTACTACTGAAGAACTACAAGTGACTCCAACATATGCGCCTGTAACAACTCCTCTTCCAACATCAGCAGTTCCTTATGATCAACGATCGAATAACAATGTAAGTACTATATCTATTCAGATACTGAGTAAAATATTGGGAGTCAATGAAACAGAATTAACTAATTATCTTATTATGCATAAAAATGACACTGTTGACAATAACACCATGGTT---GATGATGAGACATCTGACAATAACACATTGCATGGTAATATAGGATTTTTGGAAATAAATAATTGTTACAATGTTTCTGTGTCAGATGCTAGTTTTAGAATAACATTAGTAAACGATACTTCTGAAGAAATTTTGCTAATGCTAACAGGAACTAGTTCATCCGACACCTTCATATCTTCCACCAATATCACTGAATGTTTGAAAACATTAATCAATAATGTGTCGATTAATGATGTACTTATAACACAAAATATGAATGTAACATCTAATTGTGATAAATGCTCAATGAATTTGATGGCATCCGTTATTCCTGCAGTTAATGAATTTAACAATACGTTGATGAAAATTGGTGTAAAAGATGATGAAAACAATACGGTATATAACTATTATATTTGTAAACTAACTACAAATTCTACATGTGATGAGTTAATCAATTTAGATGAAGTCATTAACAACATAACTCTGACAAATATTATACGCAATAGTGTTTCGACAACTAACAGCAGAAAAAGACGAGATCTGAATGGTGAGTTTGAATTTTCCACTTCCAAGGAATTAGATTGTCTTTACGAATCATATGGTGTAAACGATGATATAAGTCATTGTTTTGCATCACCTAGACGTAGACGATCTGACGACAAAAAGGAGTACATGGACATGAAATTATTCGACCACGCGAAAAAAGATTTAGGAATAGACAGTGTTATTCCTAGAGGTACAACCCATTTCCAAGTAGGTGCATCTGGTGCAAGTGGTGGTGTTGTAGGAGATAGTTTCCCATTTCAAAATGTTAAATCGCGTGCCAGTCTATTGGCGGAAAAAATAATGCCTAGAGTACCTATTACTGCTACCGAAGCTGATCTATATGCAACTGTAAATAGACAACCCAAGTTACCAGCAGGTGTTAAAAGTACTCCGTTTACAGAGGCGCTTGCGTCTACGATAAACCAAAAGCTTTCTAATGTTAGAGAGGTAACTTATGCTTCGCTCAATCTGCCAGGATCAAGTGGCTATGTTCATAGACCATCTGATTCTGTTATTTACAGCAGTATAAGACGGTCACGTTTACCTAGTGATAGCGATAGTGATTATGAGGATATACAAACTGTTGTTAAGGAATATAATGAAAGATATGGTAGATCAGTCAGTAGAACACAGTCATCAAGTAGTGAAAGCGATTTTGAAGATATAGATACTGTTGTTAGGGAATATAGACAAAAATATGGCAATGCAATGGCAAAAGGACGTAGTAGTTCCCCTAAACCTGATCCATTATATAGTACTGTTAAGAAAACAACTAAAAGTCTATCTACTGGTGTAGACATAGTTACAAAACAATCAGACTATTCTCTATTACCTGACGTTAATACTGGCAGTTCTATTGTGTCACCTCTCACCAGAAAAGGAGCTACTAGACGACGACCTAGACGCCCTACAAATGATGGTCTACAGAGTCCAAATCCTCCTCTCCGTAATCCACTTCCTCAACATGATGATTATTCTCCTCCACAAGTACACAGACCTCCGCCACTTCCTCCTAAACCAGTCCAAAATCCGCCACAACTTCCCCCTAGACCAGTAGGTCAA---TTACCTCCTCCTATAGATCAACCAGATAAAGGATTTAGTAAGTTTGTATCACCTAGACGGTGTAGAAGAGCAAGCTCTGGAGTCATATGTGGTATGATACAATCAAAACCAAACGATGATACCTATTCACTTCTTCAACGGCCAAAAATTGAACCAGAATATGCGGAGGTTGGTAATGGTATACCCAAGAACAATGTTCCTGTAATAGGTAATAAACATAGTAAAAAATATACATCGACGATGTCAAAAATATCAACAAAATTTGATAAATCTACGGCATTTGGAGCAGCAATGTTACTAACTGGTCAGCAGGCCATTAGCCAACAGACTAGATCAACTACGTTGAGTAGAAAAGATCAGATGAGCAAGGAAGAAAAGATATTCGAAGCAGTTACAATGAGTCTATCAACTATAGGTTCAACGTTGACGTCTGCAGGTATGACGGGTGGTCCAAAACTAATGATTGCAGGAATGGCTATAACGGCTATAACTGGTATAATAGATACGATAAAAGATATATATTACATGTTTTCAGGACAGGAGAGGCCAGTAGATCCTGTTATTAAATTATTTAATAAGTACGCTGGCTTAATGTCCGATAATAATAAAATGGGTGTAAGAAAATGTTTGACACCCGGTGACGACACACTTATTTATATCGCATACAGAAACGATACCAGTTTTAAACAGAATACGGATGCGATGGCTTTGTATTTCTTAGATGTTATCGACTCAGAGATCCTATATCTAAACACATCAAATTTAGTTCTAGAGTATCAACTAAAGGTGGCTTGCCCCATAGGAACATTAAGATCTGTAGATGTGGACATAACTGCGTATACAATATTATATGATACAGCGGATAATATTAAGAAATACAAGTTTATCAGAATGGCAACGCTACTATCCAAACATCCAGTTATTAGATTGACATGTGGTTTAGCAGCAACATTGGTGATTAAACCGTACGAGGTACCCATCAGTGATATGCAACTACTAAAAATGGCGACGCCTGGTGAACCAGAATCCACTAAATCTATACCATCCGATGTCTGTGATAGGTATCCTCTAAAGAAATTCTATCTTTTAGCTGGTGGTTGTCCCTATGATACATCTCAAACTTTTATTGTACATACTACTTGCAGTATTCTACTAAGAACAGCTACACGGGATCAGTTTAGAAACAGATGGGTGTTACAAAATCCATTTAGACAAGAAGGGACATATAAGCAACTGTTTACCTTTAGCAAATACGATTTTAACGACACCATAATCGATCCTAATGGTGTGGTGGGTCATGCTAGCTTTTGTACCAATAGAAGCAGCAACCAATGTTTCTGGTCCGAACCTATGATATTGGAAGATGTATCATCGTGTAGTTCTAGAACTAGAAAAATATACGTAAAACTGGGAATATTTAATGCCGAAGGTTTTAATAGTTTTGTACTAAATTGTCCAACTGGGTCTACACCTACATACATCAAACATAAAAATGCGGACAGTAACAATGTTATCATAGAGCTACCTGTAGGTGATTACGGCACAGCCAAATTGTATTCAGCAACAAAACCATCGAGGATAGCTGTGTTCTGCACACATAACTATGATAAACGATTCAAATCAGATATTATAGTTCTAATGTTTAATAAAAACAGCGGTATTCCATTTTGGAGCATGTACACAGGAAGTGTAACTAGTAAAAATAGAATGTTTACCACATTGGCTAGAGGAATGCCGTTTAGATCAACGTATTGCGATAACAGACGACGATCAGGTTGTTATTATGCAGGAATACCATTTCATGAAGATAGTGTAGAAACAGATATACATTATGGACCAGAAATAATGTTAAAGGAAACATATGACATAAACAGTATTGACCCACGAGTTATAACAAAGTCAAAGACCCATTTTCCTGCTCCATTGAGTGTAAAATTCATGGTTGACAATTTAGGAAATGGATATGACAACCCTAATTCATTTTGGGAAGATGCTAAAACTAAGAAACGGACATATAGTGCAATGACGATAAAAGTCCTACCATGTACAGTGAGAAATAAAAATATAGACTTTGGATATAACTATGGAGATATTATTTCTAATATGGTTTATCTACAATCTACTAGTCAGGATTATGGAGATGGTACCAAATATACATTTAAATCCGTAACTAGATCAGATCATGAGTGTGAATCTAGCTTAGATCTGACGTCTAAGGAAGTAACTGTGACATGTCCTGCGTTTAGTATACCAAGAAATATATCAACATATGAAGGTCTATGCTTTAGTGTTACTACATCTAAAGATCATTGTGCTACAGGTATTGGTTGGTTAAAATCTAGTGGCTATGGGAAGGAAGATGCTGATAAACCACGTGCTTGTTTTCATCATTGGAATTATTACACACTGTCGTTGGATTATTACTGTTCATACGAAGATATTTGGAGAAGCACCTGGCCTGACTATGATCCATGTAAGTCATATATCCATATAGAGTATAGAGATACATGGATAGAATCTAACGTGTTACAGCAACCTCCTTACACATTCGAATTCATTCATGACAATTCTAACGAATATGTGGATAAAGAAATTAGTAACAAATTAAATGATCTGTACAATGAATACAAGAAGATTATGGAATATAGCGACGGATCATTGCCGGCGTCTATAAACAGATTAGCAAAGGCATTGACTTCAGAGGGTAGAGAAATAGCAAGTGTTAATATAGATGGTAATCTGTTAGATATCGCATATCAAGCAGATAAGGAAAAGATGGCCGACATACAGACAAGAATAAATGATATTATTAGAGATTTGTTTATACACACTCTATCAGACAAAGATATAAAAGACATTATAGAATCCGAAGAAGGTAAGAGATGTTGTATAATAGATGTTAAGAACAATCGTGTTAAAAAGTACTATTCTATTGATAATTATCTATGTGGTACTTTAGATGATTATATATACACCTCTGTAGAATATAACAAATCCTATGTGTTAGTAAACGATACTTATATGAGCTATGACTATCTTGAATCATCAGGTGTAGTTGTTCTATCATGTTATGAAATGACTATAATCTCCTTGGATACAAAAGACGCCAAAGATGCTATAGAAGATGTGATAGTAGCAAGTGCGGTAGCCGAAGCATTGAATGACATGTTTAAGGAATTTGATAAAAACGTAAGTGCTATTATAATAAAAGAAGAAGATAATTATCTAAACAGTTCGCCCGATATCTACCATATAATATATATCATAGGTGGCACTATTCTGCTATTGTTAGTCATTATTTTAATATTGGCAATTTATATAGCGCGCAATAAATACAGAACCAGGAAATATGAAATAATGAAATATGACAATATGAGCATTAAATCTGATCATCATGATAGTCTTGAAACAGTGTCTATGGAAATTATTGATAATCGGTAC
>KP849471
ATGAATTTACAGAAATTATCTCTGGCTATATATCTTACGGTGACATGTTCGTGGTGTTATGAAACATGTATGAGAAAAACTGCGTTGTATCATGACATTCAATTGGAGCATGTAGAAGACAATAAAGATAGTGTAGCATCGCTACCGTACAAGTATCTACAAGTAGTCAAACAAAGAGAACGTAGTAGATTGTTGGCTACATTTAATTGGACGGATATAGCTGAGGGTGTTAGAAATGAGTTCATTAAAATATGTGATATCAACGGAACATATCTATATAATTATACTATTGATGTTAGTATAATTATTGATTCCACGGAAGAACTACCAACAGTTACTCCAATTACAACATATGAACCTTCTATATATAATTATACTATCGATTATAGCACTGTTATTACTACTGAAGAACTACAAGTGACTCCAACATATGCGCCTGTAACAACTCCTCTTCCAACATCAGCAGTTCCTTATGATCAACGATCGAATAACAATGTAAGTACTATATCTATTCAGATACTGAGTAAAATATTGGGAGTCAATGAAACAGAATTAACTAATTATCTTATTATGCATAAAAATGACACTGTTGACAATAACACCATGGTT---GATGATGAGACATCTGACAATAACACATTGCATGGTAATATAGGATTTTTGGAAATAAATAATTGTTACAATGTTTCTGTGTCAGATGCTAGTTTTAGAATAACATTAGTAAACGATACTTCTGAAGAAATTTTGCTAATGCTAACAGGAACTAGTTCATCCGACACCTTCATATCTTCCACCAATATCACTGAATGTTTGAAAACATTAATCAATAATGTGTCGATTAATGATGTACTTATAACACAAAATATGAATGTAACATCTAATTGTGATAAATGCTCAATGAATTTGATGGCATCCGTTATTCCTGCAGTTAATGAATTTAACAATACGTTGATGAAAATTGGTGTAAAAGATGATGAAAACAATACGGTATATAACTATTATATTTGTAAACTAACTACAAATTCTACATGTGATGAGTTAATCAATTTAGATGAAGTCATTAACAACATAACTCTGACAAATATTATACGCAATAGTGTTTCGACAACTAACAGCAGAAAAAGACGAGATCTGAATGGTGAGTTTGAATTTTCCACTTCCAAGGAATTAGATTGTCTTTACGAATCATATGGTGTAAACGATGATATAAGTCATTGTTTTGCATCACCTAGACGTAGACGATCTGACGACAAAAAGGAGTACATGGACATGAAATTATTCGACCACGCGAAAAAAGATTTAGGAATAGACAGTGTTATTCCTAGAGGTACAACCCATTTCCAAGTAGGTGCATCTGGTGCAAGTGGTGGTGTTGTAGGAGATAGTTTCCCATTTCAAAATGTTAAATCGCGTGCCAGTCTATTGGCGGAAAAAATAATGCCTAGAGTACCTATTACTGCTACCGAAGCTGATCTATATGCAACTGTAAATAGACAACCCAAGTTACCAGCAGGTGTTAAAAGTACTCCGTTTACAGAGGCGCTTGCGTCTACGATAAACCAAAAGCTTTCTAATGTTAGAGAGGTAACTTATGCTTCGCTCAATCTGCCAGGATCAAGTGGCTATGTTCATAGACCATCTGATTCTGTTATTTACAGCAGTATAAGACGGTCACGTTTACCTAGTGATAGCGATAGTGATTATGAGGATATACAAACTGTTGTTAAGGAATATAATGAAAGATATGGTAGATCAGTCAGTAGAACACAGTCATCAAGTAGTGAAAGCGATTTTGAAGATATAGATACTGTTGTTAGGGAATATAGACAAAAATATGGCAATGCAATGGCAAAAGGACGTAGTAGTTCCCCTAAACCTGATCCATTATATAGTACTGTTAAGAAAACAACTAAAAGTCTATCTACTGGTGTAGACATAGTTACAAAACAATCAGACTATTCTCTATTACCTGACGTTAATACTGGCAGTTCTATTGTGTCACCTCTCACCAGAAAAGGAGCTACTAGACGACGACCTAGACGCCCTACAAATGATGGTCTACAGAGTCCAAATCCTCCTCTCCGTAATCCACTTCCTCAACATGATGATTATTCTCCTCCACAAGTACACAGACCTCCGCCACTTCCTCCTAAACCAGTCCAAAATCCGCCACAACTTCCCCCTAGACCAGTAGGTCAA---TTACCTCCTCCTATAGATCAACCAGATAAAGGATTTAGTAAGTTTGTATCACCTAGACGGTGTAGAAGAGCAAGCTCTGGAGTCATATGTGGTATGATACAATCAAAACCAAACGATGATACCTATTCACTTCTTCAACGGCCAAAAATTGAACCAGAATATGCGGAGGTTGGTAATGGTATACCCAAGAACAATGTTCCTGTAATAGGTAATAAACATAGTAAAAAATATACATCGACGATGTCAAAAATATCAACAAAATTTGATAAATCTACGGCATTTGGAGCAGCAATGTTACTAACTGGTCAGCAGGCCATTAGCCAACAGACTAGATCAACTACGTTGAGTAGAAAAGATCAGATGAGCAAGGAAGAAAAGATATTCGAAGCAGTTACAATGAGTCTATCAACTATAGGTTCAACGTTGACGTCTGCAGGTATGACGGGTGGTCCAAAACTAATGATTGCAGGAATGGCTATAACGGCTATAACTGGTATAATAGATACGATAAAAGATATATATTACATGTTTTCAGGACAGGAGAGGCCAGTAGATCCTGTTATTAAATTATTTAATAAGTACGCTGGCTTAATGTCCGATAATAATAAAATGGGTGTAAGAAAATGTTTGACACCCGGTGACGACACACTTATTTATATCGCATACAGAAACGATACCAGTTTTAAACAGAATACGGATGCGATGGCTTTGTATTTCTTAGATGTTATCGACTCAGAGATCCTATATCTAAACACATCAAATTTAGTTCTAGAGTATCAACTAAAGGTGGCTTGCCCCATAGGAACATTAAGATCTGTAGATGTGGACATAACTGCGTATACAATATTATATGATACAGCGGATAATATTAAGAAATACAAGTTTATCAGAATGGCAACGCTACTATCCAAACATCCAGTTATTAGATTGACATGTGGTTTAGCAGCAACATTGGTGATTAAACCGTACGAGGTACCCATCAGTGATATGCAACTACTAAAAATGGCGACGCCTGGTGAACCAGAATCCACTAAATCTATACCATCCGATGTCTGTGATAGGTATCCTCTAAAGAAATTCTATCTTTTAGCTGGTGGTTGTCCCTATGATACATCTCAAACTTTTATTGTACATACTACTTGCAGTATTCTACTAAGAACAGCTACACGGGATCAGTTTAGAAACAGATGGGTGTTACAAAATCCATTTAGACAAGAAGGGACATATAAGCAACTGTTTACCTTTAGCAAATACGATTTTAACGACACCATAATCGATCCTAATGGTGTGGTGGGTCATGCTAGCTTTTGTACCAATAGAAGCAGCAACCAATGTTTCTGGTCCGAACCTATGATATTGGAAGATGTATCATCGTGTAGTTCTAGAACTAGAAAAATATACGTAAAACTGGGAATATTTAATGCCGAAGGTTTTAATAGTTTTGTACTAAATTGTCCAACTGGGTCTACACCTACATACATCAAACATAAAAATGCGGACAGTAACAATGTTATCATAGAGCTACCTGTAGGTGATTACGGCACAGCCAAATTGTATTCAGCAACAAAACCATCGAGGATAGCTGTGTTCTGCACACATAACTATGATAAACGATTCAAATCAGATATTATAGTTCTAATGTTTAATAAAAACAGCGGTATTCCATTTTGGAGCATGTACACAGGAAGTGTAACTAGTAAAAATAGAATGTTTACCACATTGGCTAGAGGAATGCCGTTTAGATCAACGTATTGCGATAACAGACGACGATCAGGTTGTTATTATGCAGGAATACCATTTCATGAAGATAGTGTAGAAACAGATATACATTATGGACCAGAAATAATGTTAAAGGAAACATATGACATAAACAGTATTGACCCACGAGTTATAACAAAGTCAAAGACCCATTTTCCTGCTCCATTGAGTGTAAAATTCATGGTTGACAATTTAGGAAATGGATATGACAACCCTAATTCATTTTGGGAAGATGCTAAAACTAAGAAACGGACATATAGTGCAATGACGATAAAAGTCCTACCATGTACAGTGAGAAATAAAAATATAGACTTTGGATATAACTATGGAGATATTATTTCTAATATGGTTTATCTACAATCTACTAGTCAGGATTATGGAGATGGTACCAAATATACATTTAAATCCGTAACTAGATCAGATCATGAGTGTGAATCTAGCTTAGATCTGACGTCTAAGGAAGTAACTGTGACATGTCCTGCGTTTAGTATACCAAGAAATATATCAACATATGAAGGTCTATGCTTTAGTGTTACTACATCTAAAGATCATTGTGCTACAGGTATTGGTTGGTTAAAATCTAGTGGCTATGGGAAGGAAGATGCTGATAAACCACGTGCTTGTTTTCATCATTGGAATTATTACACACTGTCGTTGGATTATTACTGTTCATACGAAGATATTTGGAGAAGCACCTGGCCTGACTATGATCCATGTAAGTCATATATCCATATAGAGTATAGAGATACATGGATAGAATCTAACGTGTTACAGCAACCTCCTTACACATTCGAATTCATTCATGACAATTCTAACGAATATGTGGATAAAGAAATTAGTAACAAATTAAATGATCTGTACAATGAATACAAGAAGATTATGGAATATAGCGACGGATCATTGCCGGCGTCTATAAACAGATTAGCAAAGGCATTGACTTCAGAGGGTAGAGAAATAGCAAGTGTTAATATAGATGGTAATCTGTTAGATATCGCATATCAAGCAGATAAGGAAAAGATGGCCGACATACAGACAAGAATAAATGATATTATTAGAGATTTGTTTATACACACTCTATCAGACAAAGATATAAAAGACATTATAGAATCCGAAGAAGGTAAGAGATGTTGTATAATAGATGTTAAGAACAATCGTGTTAAAAAGTACTATTCTATTGATAATTATCTATGTGGTACTTTAGATGATTATATATACACCTCTGTAGAATATAACAAATCCTATGTGTTAGTAAACGATACTTATATGAGCTATGACTATCTTGAATCATCAGGTGTAGTTGTTCTATCATGTTATGAAATGACTATAATCTCCTTGGATACAAAAGACGCCAAAGATGCTATAGAAGATGTGATAGTAGCAAGTGCGGTAGCCGAAGCATTGAATGACATGTTTAAGGAATTTGATAAAAACGTAAGTGCTATTATAATAAAAGAAGAAGATAATTATCTAAACAGTTCGCCCGATATCTACCATATAATATATATCATAGGTGGCACTATTCTGCTATTGTTAGTCATTATTTTAATATTGGCAATTTATATAGCGCGCAATAAATACATAACCAGGAAATATGAAATAATGAAATATGACAATATGAGCATTAAATCTGATCATCATGATAGTCTTGAAACAGTGTCTATGGAAATTATTGATAATCGGTAC
>KJ642612
ATGAATTTACAGAAATTATCTCTGGCTATATATCTTACGGTGACATGTTCGTGGTGTTATGAAACATGTATGAGAAAAACTGCGTTGTATCATGACATTCAATTGGAGCATGTAGAAGACAATAAAGATAGTGTAGCATCGCTACCGTACAAGTATCTACAAGTAGTCAAACAAAGAGAACGTAGTAGATTGTTGGCTACATTTAATTGGACGGATATAGCTGAGGGTGTTAGAAATGAGTTCATTAAAATATGTGATATCAATGGAACATATCTATATAATTATACTATTGATGTTAGTATAATTATTGATTCCACGGAAGAACTACCAACAGTTACTCCAATTACAACATATGAACCTTCTATATATAATTATACTATCGATTATAGCACTGTTATTACTACTGAAGAACTACAAGTGACTCCAACATATGCGCCTGTAACAACTCCTCTTCCAACATCAGCAGTTCCTTATGATCAACGATCGAATAACAATGTAAGTACTATATCTATTCAGATACTGAGTAAAATATTGGGAGTCAATGAAACAGAATTAACTAATTATCTTATTATGCATAAAAATGACACTGTTGACAATAACACCATGGTT---GATGATGAGACATCTGACAATAACACATTGCATGGTAATATAGGATTTTTGGAAATAAATAATTGTTACAATGTTTCTGTGTCAGATGCTAGTTTTAGAATAACATTAGTAAACGATACTTCTGAAGAAATTTTGCTAATGCTAACAGGAACTAGTTCATCCGACACCTTCATATCTTCCACCAATATCACTGAATGTTTGAAAACATTAATCAATAATGTGTCGATTAATGATGTACTTATAACACAAAATATGAATGTAACATCTAATTGTGATAAATGCTCAATGAATTTGATGGCATCCGTTATTCCTGCAGTTAATGAATTTAACAATACGTTGATGAAAATTGGTGTAAAAGATGATGAAAACAATACGGTATATAACTATTATATTTGTAAACTAACTACAAATTCTACATGTGATGAGTTAATCAATTTAGATGAAGTCATTAACAACATAACTCTGACAAATATTATACGCAATAGTGTTTCGACAACTAACAGCAGAAAAAGACGAGATCTGAATGGTGAGTTTGAATTTTCCACTTCCAAGGAATTAGATTGTCTTTACGAATCATATGGTGTAAACGATGATATAAGTCATTGTTTTGCATCACCTAGACGTAGACGATCTGACGACAAAAAGGAGTACATGGACATGAAATTATTCGACCACGCGAAAAAAGATTTAGGAATAGACAGTGTTATTCCTAGAGGTACAACCCATTTCCAAGTAGGTGCATCTGGTGCAAGTGGTGGTGTTGTAGGAGATAGTTTCCCATTTCAAAATGTTAAATCGCGTGCCAGTCTATTGGCGGAAAAAATAATGCCTAGAGTACCTATTACTGCTACCGAAGCTGATCTATATGCAACTGTAAATAGACAACCCAAGTTACCAGCAGGTGTTAAAAGTACTCCGTTTACAGAGGCGCTTGCGTCTACGATAAACCAAAAGCTTTCTAATGTTAGAGAGGTAACTTATGCTTCGCTCAATCTGCCAGGATCAAGTGGCTATGTTCATAGACCATCTGATTCTGTTATTTACAGCAGTATAAGACGGTCACGTTTACCTAGTGATAGCGATAGTGATTATGAGGATATACAAACTGTTGTTAAGGAATATAATGAAAGATATGGTAGATCAGTCAGTAGAACACAGTCATCAAGTAGTGAAAGCGATTTTGAAGATATAGATACTGTTGTTAGGGAATATAGACAAAAATATGGCAATGCAATGGCAAAAGGACGTAGTAGTTCCCCTAAACCTGATCCATTATATAGTACTGTTAAGAAAACAACTAAAAGTCTATCTACTGGTGTAGACATAGTTACAAAACAATCAGACTATTCTCTATTACCTGACGTTAATACTGGCAGTTCTATTGTGTCACCTCTCACCAGAAAAGGAGCTACTAGACGACGACCTAGACGCCCTACAAATGATGGTCTACAGAGTCCAAATCCTCCTCTCCGTAATCCACTTCCTCAACATGATGATTATTCTCCTCCACAAGTACACAGACCTCCGCCACTTCCTCCTAAACCAGTCCAAAATCCGCCACAACTTCCCCCTAGACCAGTAGGTCAA---TTACCTCCTCCTATAGATCAACCAGATAAAGGATTTAGTAAGTTTGTATCACCTAGACGGTGTAGAAGAGCAAGCTCTGGAGTCATATGTGGTATGATACAATCAAAACCAAACGATGATACCTATTCACTTCTTCAACGGCCAAAAATTGAACCAGAATATGCGGAGGTTGGTAATGGTATACCCAAGAACAATGTTCCTGTAATAGGTAATAAACATAGTAAAAAATATACATCGACGATGTCAAAAATATCAACAAAATTTGATAAATCTACGGCATTTGGAGCAGCAATGTTACTAACTGGTCAGCAGGCCATTAGCCAACAGACTAGATCAACTACGTTGAGTAGAAAAGATCAGATGAGCAAGGAAGAAAAGATATTCGAAGCAGTTACAATGAGTCTATCAACTATAGGTTCAACGTTGACGTCTGCAGGTATGACGGGTGGTCCAAAACTAATGATTGCAGGAATGGCTATAACGGCTATAACTGGTATAATAGATACGATAAAAGATATATATTACATGTTTTCAGGACAGGAGAGGCCAGTAGATCCTGTTATTAAATTATTTAATAAGTACGCTGGCTTAATGTCCGATAATAATAAAATGGGTGTAAGAAAATGTTTGACACCCGGTGACGACACACTTATTTATATCGCATACAGAAACGATACCAGTTTTAAACAGAATACGGATGCGATGGCTTTGTATTTCTTAGATGTTATCGACTCAGAGATCCTATATCTAAACACATCAAATTTAGTTCTAGAGTATCAACTAAAGGTGGCTTGCCCCATAGGAACATTAAGATCTGTAGATGTGGACATAACTGCGTATACAATATTATATGATACAGCGGATAATATTAAGAAATACAAGTTTATCAGAATGGCAACGCTACTATCCAAACATCCAGTTATTAGATTGACATGTGGTTTAGCAGCAACATTGGTGATTAAACCGTACGAGGTACCCATCAGTGATATGCAACTACTAAAAATGGCGACGCCTGGTGAACCAGAATCCACTAAATCTATACCATCCGATGTCTGTGATAGGTATCCTCTAAAGAAATTCTATCTTTTAGCTGGTGGTTGTCCCTATGATACATCTCAAACTTTTATTGTACATACTACTTGCAGTATTCTACTAAGAACAGCTACACGGGATCAGTTTAGAAACAGATGGGTGTTACAAAATCCATTTAGACAAGAAGGGACATATAAGCAACTGTTTACCTTTAGCAAATACGATTTTAACGACACCATAATCGATCCTAATGGTGTGGTGGGTCATGCTAGCTTTTGTACCAATAGAAGCAGCAACCAATGTTTCTGGTCCGAACCTATGATATTGGAAGATGTATCATCGTGTAGTTCTAGAACTAGAAAAATATACGTAAAACTGGGAATATTTAATGCCGAAGGTTTTAATAGTTTTGTACTAAATTGTCCAACTGGGTCTACACCTACATACATCAAACATAAAAATGCGGACAGTAACAATGTTATCATAGAGCTACCTGTAGGTGATTACGGCACAGCCAAATTGTATTCAGCAACAAAACCATCGAGGATAGCTGTGTTCTGCACACATAACTATGATAAACGATTCAAATCAGATATTATAGTTCTAATGTTTAATAAAAACAGCGGTATTCCATTTTGGAGCATGTACACAGGAAGTGTAACTAGTAAAAATAGAATGTTTACCACATTGGCTAGAGGAATGCCGTTTAGATCAACGTATTGCGATAACAGACGACGATCAGGTTGTTATTATGCAGGAATACCATTTCATGAAGATAGTGTAGAAACAGATATACATTATGGACCAGAAATAATGTTAAAGGAAACATATGACATAAACAGTATTGACCCACGAGTTATAACAAAGTCAAAGACCCATTTTCCTGCTCCATTGAGTGTAAAATTCATGGTTGACAATTTAGGAAATGGATATGACAACCCTAATTCATTTTGGGAAGATGCTAAAACTAAGAAACGGACATATAGTGCAATGACGATAAAAGTCCTACCATGTACAGTGAGAAATAAAAATATAGACTTTGGATATAACTATGGAGATATTATTTCTAATATGGTTTATCTACAATCTACTAGTCAGGATTATGGAGATGGTACCAAATATACATTTAAATCCGTAACTAGATCAGATCATGAGTGTGAATCTAGCTTAGATCTGACGTCTAAGGAAGTAACTGTGACATGTCCTGCGTTTAGTATACCAAGAAATATATCAACATATGAAGGTCTATGCTTTAGTGTTACTACATCTAAAGATCATTGTGCTACAGGTATTGGTTGGTTAAAATCTAGTGGCTATGGGAAGGAAGATGCTGATAAACCACGTGCTTGTTTTCATCATTGGAATTATTACACACTGTCGTTGGATTATTACTGTTCATACGAAGATATTTGGAGAAGCACCTGGCCTGACTATGATCCATGTAAGTCATATATCCATATAGAGTATAGAGATACATGGATAGAATCTAACGTGTTACAGCAACCTCCTTACACATTCGAATTCATTCATGACAATTCTAACGAATATGTGGATAAAGAAATTAGTAACAAATTAAATGATCTGTACAATGAATACAAGAAGATTATGGAATATAGCGACGGATCATTGCCGGCGTCTATAAACAGATTAGCAAAGGCATTGACTTCAGAGGGTAGAGAAATAGCAAGTGTTAATATAGATGGTAATCTGTTAGATATCGCATATCAAGCAGATAAGGAAAAGATGGCCGACATACAGACAAGAATAAATGATATTATTAGAGATTTGTTTATACACACTCTATCAGACAAAGATATAAAAGACATTATAGAATCCGAAGAAGGTAAGAGATGTTGTATAATAGATGTTAAGAACAATCGTGTTAAAAAGTACTATTCTATTGATAATTATCTATGTGGTACTTTAGATGATTATATATACACCTCTGTAGAATATAACAAATCCTATGTGTTAGTAAACGATACTTATATGAGCTATGACTATCTTGAATCATCAGGTGTAGTTGTTCTATCATGTTATGAAATGACTATAATCTCCTTGGATACAAAAGACGCCAAAGATGCTATAGAAGATGTGATAGTAGCAAGTGCGGTAGCCGAAGCATTGAATGACATGTTTAAGGAATTTGATAAAAACGTAAGTGCTATTATAATAAAAGAAGAAGATAATTATCTAAACAGTTCGCCCGATATCTACCATATAATATATATCATAGGTGGCACTATTCTGCTATTGTTAGTCATTATTTTAATATTGGCAATTTATATAGCGCGCAATAAATACAGAACCAGGAAATATGAAATAATGAAATATGACAATATGAGCATTAAATCTGATCATCATGATAGTCTTGAAACAGTGTCTATGGAAATTATTGATAATCGGTAC
>JX878426
ATGAATTTACAGAAATTATCTCTGGCTATATATCTTACGGTGACATGTTCGTGGTGTTATGAAACATGTATGAGAAAAACTGCGTTGTATCATGACATTCAATTGGAGCATGTAGAAGACAATAAAGATAGTGTAGCATCGCTACCGTACAAGTATCTACAAGTAGTCAAACAAAGAGAACGTAGTAGATTGTTGGCTACATTTAATTGGACGGATATAGCTGAGGGTGTTAGAAATGAGTTCATTAAAATATGTGATATCAACGGAACATATCTATATAATTATACTATTGATGTTAGTATAATTATTGATTCCACGGAAGAACTACCAACAGTTACTCCAATTACAACATATGAACCTTCTATATATAATTATACTATCGATTATAGCACTGTTATTACTACTGAAGAACTACAAGTGACTCCAACATATGCGCCTGTAACAACTCCTCTTCCAACATCAGCAGTTCCTTATGATCAACGATCGAATAACAATGTAAGTACTATATCTATTCAGATACTGAGTAAAATATTGGGAGTCAATGAAACAGAATTAACTAATTATCTTATTATGCATAAAAATGACACTGTTGACAATAACACCATGGTT---GATGATGAGACATCTGACAATAACACATTGCATGGTAATATAGGATTTTTGGAAATAAATAATTGTTACAATGTTTCTGTGTCAGATGCTAGTTTTAGAATAACATTAGTAAACGATACTTCTGAAGAAATTTTGCTAATGCTAACAGGAACTAGTTCATCCGACACCTTCATATCTTCCACCAATATCACTGAATGTTTGAAAACATTAATCAATAATGTGTCGATTAATGATGTACTTATAACACAAAATATGAATGTAACATCTAATTGTGATAAATGCTCAATGAATTTGATGGCATCCGTTATTCCTGCAGTTAATGAATTTAACAATACGTTGATGAAAATTGGTGTAAAAGATGATGAAAACAATACGGTATATAACTATTATATTTGTAAACTAACTACAAATTCTACATGTGATGAGTTAATCAATTTAGATGAAGTCATTAACAACATAACTCTGACAAATATTATACGCAATAGTGTTTCGACAACTAACAGCAGAAAAAGACGAGATCTGAATGGTGAGTTTGAATTTTCCACTTCCAAGGAATTAGATTGTCTTTACGAATCATATGGTGTAAACGATGATATAAGTCATTGTTTTGCATCACCTAGACGTAGACGATCTGACGACAAAAAGGAGTACATGGACATGAAATTATTCGACCACGCGAAAAAAGATTTAGGAATAGACAGTGTTATTCCTAGAGGTACAACCCATTTCCAAGTAGGTGCATCTGGTGCAAGTGGTGGTGTTGTAGGAGATAGTTTCCCATTTCAAAATGTTAAATCGCGTGCCAGTCTATTGGCGGAAAAAATAATGCCTAGAGTACCTATTACTGCTACCGAAGCTGATCTATATGCAACTGTAAATAGACAACCCAAGTTACCAGCAGGTGTTAAAAGTACTCCGTTTACAGAGGCGCTTGCGTCTACGATAAACCAAAAGCTTTCTAATGTTAGAGAGGTAACTTATGCTTCGCTCAATCTGCCAGGATCAAGTGGCTATGTTCATAGACCATCTGATTCTGTTATTTACAGCAGTATAAGACGGTCACGTTTACCTAGTGATAGCGATAGTGATTATGAGGATATACAAACTGTTGTTAAGGAATATAATGAAAGATATGGTAGATCAGTCAGTAGAACACAGTCATCAAGTAGTGAAAGCGATTTTGAAGATATAGATACTGTTGTTAGGGAATATAGACAAAAATATGGCAATGCAATGGCAAAAGGACGTAGTAGTTCCCCTAAACCTGATCCATTATATAGTACTGTTAAGAAAACAACTAAAAGTCTATCTACTGGTGTAGACATAGTTACAAAACAATCAGACTATTCTCTATTACCTGACGTTAATACTGGCAGTTCTATTGTGTCACCTCTCACCAGAAAAGGAGCTACTAGACGACGACCTAGACGCCCTACAAATGATGGTCTACAGAGTCCAAATCCTCCTCTCCGTAATCCACTTCCTCAACATGATGATTATTCTCCTCCACAAGTACACAGACCTCCGCCACTTCCTCCTAAACCAGTCCAAAATCCGCCACAACTTCCCCCTAGACCAGTAGGTCAA---TTACCTCCTCCTATAGATCAACCAGATAAAGGATTTAGTAAGTTTGTATCACCTAGACGGTGTAGAAGAGCAAGCTCTGGAGTCATATGTGGTATGATACAATCAAAACCAAACGATGATACCTATTCACTTCTTCAACGGCCAAAAATTGAACCAGAATATGCGGAGGTTGGTAATGGTATACCCAAGAACAATGTTCCTGTAATAGGTAATAAACATAGTAAAAAATATACATCGACGATGTCAAAAATATCAACAAAATTTGATAAATCTACGGCATTTGGAGCAGCAATGTTACTAACTGGTCAGCAGGCCATTAGCCAACAGACTAGATCAACTACGTTGAGTAGAAAAGATCAGATGAGCAAGGAAGAAAAGATATTCGAAGCAGTTACAATGAGTCTATCAACTATAGGTTCAACGTTGACGTCTGCAGGTATGACGGGTGGTCCAAAACTAATGATTGCAGGAATGGCTATAACGGCTATAACTGGTATAATAGATACGATAAAAGATATATATTACATGTTTTCAGGACAGGAGAGGCCAGTAGATCCTGTTATTAAATTATTTAATAAGTACGCTGGCTTAATGTCCGATAATAATAAAATGGGTGTAAGAAAATGTTTGACACCCGGTGACGACACACTTATTTATATCGCATACAGAAACGATACCAGTTTTAAACAGAATACGGATGCGATGGCTTTGTATTTCTTAGATGTTATCGACTCAGAGATCCTATATCTAAACACATCAAATTTAGTTCTAGAGTATCAACTAAAGGTGGCTTGCCCCATAGGAACATTAAGATCTGTAGATGTGGACATAACTGCGTATACAATATTATATGATACAGCGGATAATATTAAGAAATACAAGTTTATCAGAATGGCAACGCTACTATCCAAACATCCAGTTATTAGATTGACATGTGGTTTAGCAGCAACATTGGTGATTAAACCGTACGAGGTACCCATCAGTGATATGCAACTACTAAAAATGGCGACGCCTGGTGAACCAGAATCCACTAAATCTATACCATCCGATGTCTGTGATAGGTATCCTCTAAAGAAATTCTATCTTTTAGCTGGTGGTTGTCCCTATGATACATCTCAAACTTTTATTGTACATACTACTTGCAGTATTCTACTAAGAACAGCTACACGGGATCAGTTTAGAAACAGATGGGTGTTACAAAATCCATTTAGACAAGAAGGGACATATAAGCAACTGTTTACCTTTAGCAAATACGATTTTAACGACACCATAATCGATCCTAATGGTGTGGTGGGTCATGCTAGCTTTTGTACCAATAGAAGCAGCAACCAATGTTTCTGGTCCGAACCTATGATATTGGAAGATGTATCATCGTGTAGTTCTAGAACTAGAAAAATATACGTAAAACTGGGAATATTTAATGCCGAAGGTTTTAATAGTTTTGTACTAAATTGTCCAACTGGGTCTACACCTACATACATCAAACATAAAAATGCGGACAGTAACAATGTTATCATAGAGCTACCTGTAGGTGATTACGGCACAGCCAAATTGTATTCAGCAACAAAACCATCGAGGATAGCTGTGTTCTGCACACATAACTATGATAAACGATTCAAATCAGATATTATAGTTCTAATGTTTAATAAAAACAGCGGTATTCCATTTTGGAGCATGTACACAGGAAGTGTAACTAGTAAAAATAGAATGTTTACCACATTGGCTAGAGGAATGCCGTTTAGATCAACGTATTGCGATAACAGACGACGATCAGGTTGTTATTATGCAGGAATACCATTTCATGAAGATAGTGTAGAAACAGATATACATTATGGACCAGAAATAATGTTAAAGGAAACATATGACATAAACAGTATTGACCCACGAGTTATAACAAAGTCAAAGACCCATTTTCCTGCTCCATTGAGTGTAAAATTCATGGTTGATAATTTAGGAAATGGATATGACAACCCTAATTCATTTTGGGAAGATGCTAAAACTAAGAAACGGACATATAGTGCAATGACGATAAAAGTCCTACCATGTACAGTGAGAAATAAAAATATAGACTTTGGATATAACTATGGAGATATTATTTCTAATATGGTTTATCTACAATCTACTAGTCAGGATTATGGAGATGGTACCAAATATACATTTAAATCCGTAACTAGATCAGATCATGAGTGTGAATCTAGCTTAGATCTGACGTCTAAGGAAGTAACTGTGACATGTCCTGCGTTTAGTATACCAAGAAATATATCAACATATGAAGGTCTATGCTTTAGTGTTACTACATCTAAAGATCATTGTGCTACAGGTATTGGTTGGTTAAAATCTAGTGGCTATGGGAAGGAAGATGCTGATAAACCACGTGCTTGTTTTCATCATTGGAATTATTACACACTGTCGTTGGATTATTACTGTTCATACGAAGATATTTGGAGAAGCACCTGGCCTGACTATGATCCATGTAAGTCATATATCCATATAGAGTATAGAGATACATGGATAGAATCTAACGTGTTACAGCAACCTCCTTACACATTCGAATTCATTCATGACAATTCTAACGAATATGTGGATAAAGAAATTAGTAACAAATTAAATGATCTGTACAATGAATACAAGAAGATTATGGAATATAGCGACGGATCATTGCCGGCGTCTATAAACAGATTAGCAAAGGCATTGACTTCAGAGGGTAGAGAAATAGCAAGTGTTAATATAGATGGTAATCTGTTAGATATCGCATATCAAGCAGATAAGGAAAAGATGGCCGACATACAGACAAGAATAAATGATATTATTAGAGATTTGTTTATACACACTCTATCAGACAAAGATATAAAAGACATTATAGAATCCGAAGAAGGTAAGAGATGTTGTATAATAGATGTTAAGAACAATCGTGTTAAAAAGTACTATTCTATTGATAATTATCTATGTGGTACTTTAGATGATTATATATACACCTCTGTAGAATATAACAAATCCTATGTGTTAGTAAACGATACTTATATGAGCTATGACTATCTTGAATCATCAGGTGTAGTTGTTCTATCATGTTATGAAATGACTATAATCTCCTTGGATACAAAAGACGCCAAAGATGCTATAGAAGATGTGATAGTAGCAAGTGCGGTAGCCGAAGCATTGAATGACATGTTTAAGGAATTTGATAAAAACGTAAGTGCTATTATAATAAAAGAAGAAGATAATTATCTAAACAGTTCGCCCGATATCTACCATATAATATATATCATAGGTGGCACTATTCTGCTATTGTTAGTCATTATTTTAATATTGGCAATTTATATAGCGCGCAATAAATACAGAACCAGGAAATATGAAATAATGAAATATGACAATATGAGCATTAAATCTGATCATCATGATAGTCTTGAAACAGTGTCTATGGAAATTATTGATAATCGGTAC
>KC257459
ATGAATTTACAGAAATTATCTCTGGCTATATATCTTACGGTGACATGTTCGTGGTGTTATGAAACATGTATGAGAAAAACTGCGTTGTATCATGACATTCAATTGGAGCATGTAGAAGACAATAAAGATAGTGTAGCATCGCTACCGTACAAGTATCTACAAGTAGTCAAACAAAGAGAACGTAGTAGATTGTTGGCTACATTTAATTGGACGGATATAGCTGAGGGTGTTAGAAATGAGTTCATTAAAATATGTGATATCAACGGAACATATCTATATAATTATACTATTGATGTTAGTATAATTATTGATTCCACGGAAGAACTACCAACAGTTACTCCAATTACAACATATGAACCTTCTATATATAATTATACTATCGATTATAGCACTGTTATTACTACTGAAGAACTACAAGTGACTCCAACATATGCGCCTGTAACAACTCCTCTTCCAACATCAGCAGTTCCTTATGATCAACGATCGAATAACAATGTAAGTACTATATCTATTCAGATACTGAGTAAAATATTGGGAGTCAATGAAACAGAATTAACTAATTATCTTATTATGCATAAAAATGACACTGTTGACAATAACACCATGGTT---GATGATGAGACATCTGACAATAACACATTGCATGGTAATATAGGATTTTTGGAAATAAATAATTGTTACAATGTTTCTGTGTCAGATGCTAGTTTTAGAATAACATTAGTAAACGATACTTCTGAAGAAATTTTGCTAATGCTAACAGGAACTAGTTCATCCGACACCTTCATATCTTCCACCAATATCACTGAATGTTTGAAAACATTAATCAATAATGTGTCGATTAATGATGTACTTATAACACAAAATATGAATGTAACATCTAATTGTGATAAATGCTCAATGAATTTGATGGCATCCGTTATTCCTGCAGTTAATGAATTTAACAATACGTTGATGAAAATTGGTGTAAAAGATGATGAAAACAATACGGTATATAACTATTATATTTGTAAACTAACTACAAATTCTACATGTGATGAGTTAATCAATTTAGATGAAGTCATTAACAACATAACTCTGACAAATATTATACGCAATAGTGTTTCGACAACTAACAGCAGAAAAAGACGAGATCTGAATGGTGAGTTTGAATTTTCCACTTCCAAGGAATTAGATTGTCTTTACGAATCATATGGTGTAAACGATGATATAAGTCATTGTTTTGCATCACCTAGACGTAGACGATCTGACGACAAAAAGGAGTACATGGACATGAAATTATTCGACCACGCGAAAAAAGATTTAGGAATAGACAGTGTTATTCCTAGAGGTACAACCCATTTCCAAGTAGGTGCATCTGGTGCAAGTGGTGGTGTTGTAGGAGATAGTTTCCCATTTCAAAATGTTAAATCGCGTGCCAGTCTATTGGCGGAAAAAATAATGCCTAGAGTACCTATTACTGCTACCGAAGCTGATCTATATGCAACTGTAAATAGACAACCCAAGTTACCAGCAGGTGTTAAAAGTACTCCGTTTACAGAGGCGCTTGCGTCTACGATAAACCAAAAGCTTTCTAATGTTAGAGAGGTAACTTATGCTTCGCTCAATCTGCCAGGATCAAGTGGCTATGTTCATAGACCATCTGATTCTGTTATTTACAGCAGTATAAGACGGTCACGTTTACCTAGTGATAGCGATAGTGATTATGAGGATATACAAACTGTTGTTAAGGAATATAATGAAAGATATGGTAGATCAGTCAGTAGAACACAGTCATCAAGTAGTGAAAGCGATTTTGAAGATATAGATACTGTTGTTAGGGAATATAGACAAAAATATGGCAATGCAATGGCAAAAGGACGTAGTAGTTCCCCTAAACCTGATCCATTATATAGTACTGTTAAGAAAACAACTAAAAGTCTATCTACTGGTGTAGACATAGTTACAAAACAATCAGACTATTCTCTATTACCTGACGTTAATACTGGCAGTTCTATTGTGTCACCTCTCACCAGAAAAGGAGCTACTAGACGACGACCTAGACGCCCTACAAATGATGGTCTACAGAGTCCAAATCCTCCTCTCCGTAATCCACTTCCTCAACATGATGATTATTCTCCTCCACAAGTACACAGACCTCCGCCACTTCCTCCTAAACCAGTCCAAAATCCGCCACAACTTCCCCCTAGACCAGTAGGTCAA---TTACCTCCTCCTATAGATCAACCAGATAAAGGATTTAGTAAGTTTGTATCACCTAGACGGTGTAGAAGAGCAAGCTCTGGAGTCATATGTGGTATGATACAATCAAAACCAAACGATGATACCTATTCACTTCTTCAACGGCCAAAAATTGAACCAGAATATGCGGAGGTTGGTAATGGTATACCCAAGAACAATGTTCCTGTAATAGGTAATAAACATAGTAAAAAATATACATCGACGATGTCAAAAATATCAACAAAATTTGATAAATCTACGGCATTTGGAGCAGCAATGTTACTAACTGGTCAGCAGGCCATTAGCCAACAGACTAGATCAACTACGTTGAGTAGAAAAGATCAGATGAGCAAGGAAGAAAAGATATTCGAAGCAGTTACAATGAGTCTATCAACTATAGGTTCAACGTTGACGTCTGCAGGTATGACGGGTGGTCCAAAACTAATGATTGCAGGAATGGCTATAACGGCTATAACTGGTATAATAGATACGATAAAAGATATATATTACATGTTTTCAGGACAGGAGAGGCCAGTAGATCCTGTTATTAAATTATTTAATAAGTACGCTGGCTTAATGTCCGATAATAATAAAATGGGTGTAAGAAAATGTTTGACACCCGGTGACGACACCCTTATTTATATCGCATACAGAAACGATACCAGTTTTAAACAGAATACGGATGCGATGGCTTTGTATTTCTTAGATGTTATCGACTCAGAGATCCTATATCTAAACACATCAAATTTAGTTCTAGAGTATCAACTAAAGGTGGCTTGCCCCATAGGAACATTAAGATCTGTAGATGTGGACATAACTGCGTATACAATATTATATGATACAGCGGATAATATTAAGAAATACAAGTTTATCAGAATGGCAACGCTACTATCCAAACATCCAGTTATTAGATTGACATGTGGTTTAGCAGCAACATTGGTGATTAAACCGTACGAGGTACCCATCAGTGATATGCAACTACTAAAAATGGCGACGCCTGGTGAACCAGAATCCACTAAATCTATACCATCCGATGTCTGTGATAGGTATCCTCTAAAGAAATTCTATCTTTTAGCTGGTGGTTGTCCCTATGATACATCTCAAACTTTTATTGTACATACTACTTGCAGTATTCTACTAAGAACAGCTACACGGGATCAGTTTAGAAACAGATGGGTGTTACAAAATCCATTTAGACAAGAAGGGACATATAAGCAACTGTTTACCTTTAGCAAATACGATTTTAACGACACCATAATCGATCCTAATGGTGTGGTGGGTCATGCTAGCTTTTGTACCAATAGAAGCAGCAACCAATGTTTCTGGTCCGAACCTATGATATTGGAAGATGTATCATCGTGTAGTTCTAGAACTAGAAAAATATACGTAAAACTGGGAATATTTAATGCCGAAGGTTTTAATAGTTTTGTACTAAATTGTCCAACTGGGTCTACACCTACATACATCAAACATAAAAATGCGGACAGTAACAATGTTATCATAGAGCTACCTGTAGGTGATTACGGCACAGCCAAATTGTATTCAGCAACAAAACCATCGAGGATAGCTGTGTTCTGCACACATAACTATGATAAACGATTCAAATCAGATATTATAGTTCTAATGTTTAATAAAAACAGCGGTATTCCATTTTGGAGCATGTACACAGGAAGTGTAACTAGTAAAAATAGAATGTTTACCACATTGGCTAGAGGAATGCCGTTTAGATCAACGTATTGCGATAACAGACGACGATCAGGTTGTTATTATGCAGGAATACCATTTCATGAAGATAGTGTAGAAACAGATATACATTATGGACCAGAAATAATGTTAAAGGAAACATATGACATAAACAGTATTGACCCACGAGTTATAACAAAGTCAAAGACCCATTTTCCTGCTCCATTGAGTGTAAAATTCATGGTTGACAATTTAGGAAATGGATATGACAACCCTAATTCATTTTGGGAAGATGCTAAAACTAAGAAACGGACATATAGTGCAATGACGATAAAAGTCCTACCATGTACAGTGAGAAATAAAAATATAGACTTTGGATATAACTATGGAGATATTATTTCTAATATGGTTTATCTACAATCTACTAGTCAGGATTATGGAGATGGTACCAAATATACATTTAAATCCGTAACTAGATCAGATCATGAGTGTGAATCTAGCTTAGATCTGACGTCTAAGGAAGTAACTGTGACATGTCCTGCGTTTAGTATACCAAGAAATATATCAACATATGAAGGTCTATGCTTTAGTGTTACTACATCTAAAGATCATTGTGCTACAGGTATTGGTTGGTTAAAATCTAGTGGCTATGGGAAGGAAGATGCTGATAAACCACGTGCTTGTTTTCATCATTGGAATTATTACACACTGTCGTTGGATTATTACTGTTCATACGAAGATATTTGGAGAAGCACCTGGCCTGACTATGATCCATGTAAGTCATATATCCATATAGAGTATAGAGATACATGGATAGAATCTAACGTGTTACAGCAACCTCCTTACACATTCGAATTCATTCATGACAATTCTAACGAATATGTGGATAAAGAAATTAGTAACAAATTAAATGATCTGTACAATGAATACAAGAAGATTATGGAATATAGCGACGGATCATTGCCGGCGTCTATAAACAGATTAGCAAAGGCATTGACTTCAGAGGGTAGAGAAATAGCAAGTGTTAATATAGATGGTAATCTGTTAGATATCGCATATCAAGCAGATAAGGAAAAGATGGCCGACATACAGACAAGAATAAATGATATTATTAGAGATTTGTTTATACACACTCTATCAGACAAAGATATAAAAGACATTATAGAATCCGAAGAAGGTAAGAGATGTTGTATAATAGATGTTAAGAACAATCGTGTTAAAAAGTACTATTCTATTGATAATTATCTATGTGGTACTTTAGATGATTATATATACACCTCTGTAGAATATAACAAATCCTATGTGTTAGTAAACGATACTTATATGAGCTATGACTATCTTGAATCATCAGGTGTAGTTGTTCTATCATGTTATGAAATGACTATAATCTCCTTGGATACAAAAGACGCCAAAGATGCTATAGAAGATGTGATAGTAGCAAGTGCGGTAGCCGAAGCATTGAATGACATGTTTAAGGAATTTGATAAAAACGTAAGTGCTATTATAATAAAAGAAGAAGATAATTATCTAAACAGTTCGCCCGATATCTACCATATAATATATATCATAGGTGGCACTATTCTGCTATTGTTAGTCATTATTTTAATATTGGCAATTTATATAGCGCGCAATAAATACAGAACCAGGAAATATGAAATAATGAAATATGACAATATGAGCATTAAATCTGATCATCATGATAGTCTTGAAACAGTGTCTATGGAAATTATTGATAATCGGTAC
>MN702449
ATGAATTTACAGAAATTATCTCTGGCTATATATCTTACGGTGACATGTTCGTGGTGTTATGAAACATGTATGAGAAAAACTGCGTTGTATCATGACATTCAATTGGAGCATGTAGAAGACAATAAAGATAGTGTAGCATCGCTACCGTACAAGTATCTACAAGTAGTCAAACAAAGAGAACGTAGTAGATTGTTGGCTACATTTAATTGGACGGATATAGCTGAGGGTGTTAGAAATGAGTTCATTAAAATATGTGATATCAACGGAACATATCTATATAATTATACTATTGATGTTAGTATAATTATTGATTCCACGGAAGAACTACCAACAGTTACTCCAATTACAACATATGAACCTTCTATATATAATTATACTATCGATTATAGCACTGTTATTACTACTGAAGAACTACAAGTGACTCCAACATATGCGCCTGTAACAACTCCTCTTCCAACATCAGCAGTTCCTTATGATCAACGATCGAATAACAATGTAAGTACTATATCTATTCAGATACTGAGTAAAATATTGGGAGTCAATGAAACAGAATTAACTAATTATCTTATTATGCATAAAAATGACACTGTTGACAATAACACCATGGTT---GATGATGAGACATCTGACAATAACACATTGCATGGTAATATAGGATTTTTGGAAATAAATAATTGTTACAATGTTTCTGTGTCAGATGCTAGTTTTAGAATAACATTAGTAAACGATACTTCTGAAGAAATTTTGCTAATGCTAACAGGAACTAGTTCATCCGACACCTTCATATCTTCCACCAATATCACTGAATGTTTGAAAACATTAATCAATAATGTGTCGATTAATGATGTACTTATAACACAAAATATGAATGTAACATCTAATTGTGATAAATGCTCAATGAATTTGATGGCATCCGTTATTCCTGCAGTTAATGAATTTAACAATACGTTGATGAAAATTGGTGTAAAAGATGATGAAAACAATACGGTATATAACTATTATATTTGTAAACTAACTACAAATTCTACATGTGATGAGTTAATCAATTTAGATGAAGTCATTAACAACATAACTCTGACAAATATTATACGCAATAGTGTTTCGACAACTAACAGCAGAAAAAGACGAGATCTGAATGGTGAGTTTGAATTTTCCACTTCCAAGGAATTAGATTGTCTTTACGAATCATATGGTGTAAACGATGATATAAGTCATTGTTTTGCATCACCTAGACGTAGACGATCTGACGACAAAAAGGAGTACATGGACATGAAATTATTCGACCACGCGAAAAAAGATTTAGGAATAGACAGTGTTATTCCTAGAGGTACAACCCATTTCCAAGTAGGTGCATCTGGTGCAAGTGGTGGTGTTGTAGGAGATAGTTTCCCATTTCAAAATGTTAAATCGCGTGCCAGTCTATTGGCGGAAAAAATAATGCCTAGAGTACCTATTACTGCTACCGAAGCTGATCTATATGCAACTGTAAATAGACAACCCAAGTTACCAGCAGGTGTTAAAAGTACTCCGTTTACAGAGGCGCTTGCGTCTACGATAAACCAAAAGCTTTCTAATGTTAGAGAGGTAACTTATGCTTCGCTCAATCTGCCAGGATCAAGTGGCTATGTTCATAGACCATCTGATTCTGTTATTTACAGCAGTATAAGACGGTCACGTTTACCTAGTGATAGCGATAGTGATTATGAGGATATACAAACTGTTGTTAAGGAATATAATGAAAGATATGGTAGATCAGTCAGTAGAACACAGTCATCAAGTAGTGAAAGCGATTTTGAAGATATAGATACTGTTGTTAGGGAATATAGACAAAAATATGGCAATGCAATGGCAAAAGGACGTAGTAGTTCCCCTAAACCTGATCCATTATATAGTACTGTTAAGAAAACAACTAAAAGTCTATCTACTGGTGTAGACATAGTTACAAAACAATCAGACTATTCTCTATTACCTGACGTTAATACTGGCAGTTCTATTGTGTCACCTCTCACCAGAAAAGGAGCTACTAGACGACGACCTAGACGCCCTACAAATGATGGTCTACAGAGTCCAAATCCTCCTCTCCGTAATCCACTTCCTCAACATGATGATTATTCTCCTCCACAAGTACACAGACCTCCGCCACTTCCTCCTAAACCAGTCCAAAATCCGCCACAACTTCCCCCTAGACCAGTAGGTCAA---TTACCTCCTCCTATAGATCAACCAGATAAAGGATTTAGTAAGTTTGTATCACCTAGACGGTGTAGAAGAGCAAGCTCTGGAGTCATATGTGGTATGATACAATCAAAACCAAACGATGATACCTATTCACTTCTTCAACGGCCAAAAATTGAACCAGAATATGCGGAGGTTGGTAATGGTATACCCAAGAACAATGTTCCTGTAATAGGTAATAAACATAGTAAAAAATATACATCGACGATGTCAAAAATATCAACAAAATTTGATAAATCTACGGCATTTGGAGCAGCAATGTTACTAACTGGTCAGCAGGCCATTAGCCAACAGACTAGATCAACTACGTTGAGTAGAAAAGATCAGATGAGCAAGGAAGAAAAGATATTCGAAGCAGTTACAATGAGTCTATCAACTATAGGTTCAACGTTGACGTCTGCAGGTATGACGGGTGGTCCAAAACTAATGATTGCAGGAATGGCTATAACGGCTATAACTGGTATAATAGATACGATAAGAGATATATATTACATGTTTTCAGGACAGGAGAGGCCAGTAGATCCTGTTATTAAATTATTTAATAAGTACGCTGGCTTAATGTCCGATAATAATAAAATGGGTGTAAGAAAATGTTTGACACCCGGTGACGACACACTTATTTATATCGCATACAGAAACGATACCAGTTTTAAACAGAATACGGATGCGATGGCTTTGTATTTCTTAGATGTTATCGACTCAGAGATCCTATATCTAAACACATCAAATTTAGTTCTAGAGTATCAACTAAAGGTGGCTTGCCCCATAGGAACATTAAGATCTGTAGATGTGGACATAACTGCGTATACAATATTATATGATACAGCGGATAATATTAAGAAATACAAGTTTATCAGAATGGCAACGCTACTATCCAAACATCCAGTTATTAGATTGACATGTGGTTTAGCAGCAACATTGGTGATTAAACCGTACGAGGTACCCATCAGTGATATGCAACTACTAAAAATGGCGACGCCTGGTGAACCAGAATCCACTAAATCTATACCATCCGATGTCTGTGATAGGTATCCTCTAAAGAAATTCTATCTTTTAGCTGGTGGTTGTCCCTATGATACATCTCAAACTTTTATTGTACATACTACTTGCAGTATTCTACTAAGAACAGCTACACGGGATCAGTTTAGAAACAGATGGGTGTTACAAAATCCATTTAGACAAGAAGGGACATATAAGCAACTGTTTACCTTTAGCAAATACGATTTTAACGACACCATAATCGATCCTAATGGTGTGGTGGGTCATGCTAGCTTTTGTACCAATAGAAGCAGCAACCAATGTTTCTGGTCCGAACCTATGATATTGGAAGATGTATCATCGTGTAGTTCTAGAACTAGAAAAATATACGTAAAACTGGGAATATTTAATGCCGAAGGTTTTAATAGTTTTGTACTAAATTGTCCAACTGGGTCTACACCTACATACATCAAACATAAAAATGCGGACAGTAACAATGTTATCATAGAGCTACCTGTAGGTGATTACGGCACAGCCAAATTGTATTCAGCAACAAAACCATCGAGGATAGCTGTGTTCTGCACACATAACTATGATAAACGATTCAAATCAGATATTATAGTTCTAATGTTTAATAAAAACAGCGGTATTCCATTTTGGAGCATGTACACAGGAAGTGTAACTAGTAAAAATAGAATGTTTACCACATTGGCTAGAGGAATGCCGTTTAGATCAACGTATTGCGATAACAGACGACGATCAGGTTGTTATTATGCAGGAATACCATTTCATGAAGATAGTGTAGAAACAGATATACATTATGGACCAGAAATAATGTTAAAGGAAACATATGACATAAACAGTATTGACCCACGAGTTATAACAAAGTCAAAGACCCATTTTCCTGCTCCATTGAGTGTAAAATTCATGGTTGACAATTTAGGAAATGGATATGACAACCCTAATTCATTTTGGGAAGATGCTAAAACTAAGAAACGGACATATAGTGCAATGACGATAAAAGTCCTACCATGTACAGTGAGAAATAAAAATATAGACTTTGGATATAACTATGGAGATATTATTTCTAATATGGTTTATCTACAATCTACTAGTCAGGATTATGGAGATGGTACCAAATATACATTTAAATCCGTAACTAGATCAGATCATGAGTGTGAATCTAGCTTAGATCTGACGTCTAAGGAAGTAACTGTGACATGTCCTGCGTTTAGTATACCAAGAAATATATCAACATATGAAGGTCTATGCTTTAGTGTTACTACATCTAAAGATCATTGTGCTACAGGTATTGGTTGGTTAAAATCTAGTGGCTATGGGAAGGAAGATGCTGATAAACCACGTGCTTGTTTTCATCATTGGAATTATTACACACTGTCGTTGGATTATTACTGTTCATACGAAGATATTTGGAGAAGCACCTGGCCTGACTATGATCCATGTAAGTCATATATCCATATAGAGTATAGAGATACATGGATAGAATCTAACGTGTTACAGCAACCTCCTTACACATTCGAATTCATTCATGACAATTCTAACGAATATGTGGATAAAGAAATTAGTAACAAATTAAATGATCTGTACAATGAATACAAGAAGATTATGGAATATAGCGACGGATCATTGCCGGCGTCTATAAACAGATTAGCAAAGGCATTGACTTCAGAGGGTAGAGAAATAGCAAGTGTTAATATAGATGGTAATCTGTTAGATATCGCATATCAAGCAGATAAGGAAAAGATGGCCGACATACAGACAAGAATAAATGATATTATTAGAGATTTGTTTATACACACTCTATCAGACAAAGATATAAAAGACATTATAGAATCCGAAGAAGGTAAGAGATGTTGTATAATAGATGTTAAGAACAATCGTGTTAAAAAGTACTATTCTATTGATAATTATCTATGTGGTACTTTAGATGATTATATATACACCTCTGTAGAATATAACAAATCCTATGTGTTAGTAAACGATACTTATATGAGCTATGACTATCTTGAATCATCAGGTGTAGTTGTTCTATCATGTTATGAAATGACTATAATCTCCTTGGATACAAAAGACGCCAAAGATGCTATAGAAGATGTGATAGTAGCAAGTGCGGTAGCCGAAGCATTGAATGACATGTTTAAGGAATTTGATAAAAACGTAAGTGCTATTATAATAAAAGAAGAAGATAATTATCTAAACAGTTCGCCCGATATCTACCATATAATATATATCATAGGTGGCACTATTCTGCTATTGTTAGTCATTATTTTAATATTGGCAATTTATATAGCGCGCAATAAATACAGAACCAGGAAATATGAAATAATGAAATATGACAATATGAGCATTAAATCTGATCATCATGATAGTCTTGAAACAGTGTCTATGGAAATTATTGATAATCGGTAC
>MN702450
ATGAATTTACAGAAATTATCTCTGGCTATATATCTTACGGTGACATGTTCGTGGTGTTATGAAACATGTATGAGAAAAACTGCGTTGTATCATGACATTCAATTGGAGCATGTAGAAGACAATAAAGATAGTGTAGCATCGCTACCGTACAAGTATCTACAAGTAGTCAAACAAAGAGAACGTAGTAGATTGTTGGCTACATTTAATTGGACGGATATAGCTGAGGGTGTTAGAAATGAGTTCATTAAAATATGTGATATCAACGGAACATATCTATATAATTATACTATTGATGTTAGTATAATTATTGATTCCACGGAAGAACTACCAACAGTTACTCCAATTACAACATATGAACCTTCTATATATAATTATACTATCGATTATAGCACTGTTATTACTACTGAAGAACTACAAGTGACTCCAACATATGCGCCTGTAACAACTCCTCTTCCAACATCAGCAGTTCCTTATGATCAACGATCGAATAACAATGTAAGTACTATATCTATTCAGATACTGAGTAAAATATTGGGAGTCAATGAAACAGAATTAACTAATTATCTTATTATGCATAAAAATGACACTGTTGACAATAACACCATGGTT---GATGATGAGACATCTGACAATAACACATTGCATGGTAATATAGGATTTTTGGAAATAAATAATTGTTACAATGTTTCTGTGTCAGATGCTAGTTTTAGAATAACATTAGTAAACGATACTTCTGAAGAAATTTTGCTAATGCTAACAGGAACTAGTTCATCCGACACCTTCATATCTTCCACCAATATCACTGAATGTTTGAAAACATTAATCAATAATGTGTCGATTAATGATGTACTTATAACACAAAATATGAATGTAACATCTAATTGTGATAAATGCTCAATGAATTTGATGGCATCCGTTATTCCTGCAGTTAATGAATTTAACAATACGTTGATGAAAATTGGTGTAAAAGATGATGAAAACAATACGGTATATAACTATTATATTTGTAAACTAACTACAAATTCTACATGTGATGAGTTAATCAATTTAGATGAAGTCATTAACAACATAACTCTGACAAATATTATACGCAATAGTGTTTCGACAACTAACAGCAGAAAAAGACGAGATCTGAATGGTGAGTTTGAATTTTCCACTTCCAAGGAATTAGATTGTCTTTACGAATCATATGGTGTAAACGATGATATAAGTCATTGTTTTGCATCACCTAGACGTAGACGATCTGACGACAAAAAGGAGTACATGGACATGAAATTATTCGACCACGCGAAAAAAGATTTAGGAATAGACAGTGTTATTCCTAGAGGTACAACCCATTTCCAAGTAGGTGCATCTGGTGCAAGTGGTGGTGTTGTAGGAGATAGTTTCCCATTTCAAAATGTTAAATCGCGTGCCAGTCTATTGGCGGAAAAAATAATGCCTAGAGTACCTATTACTGCTACCGAAGCTGATCTATATGCAACTGTAAATAGACAACCCAAGTTACCAGCAGGTGTTAAAAGTACTCCGTTTACAGAGGCGCTTGCGTCTACGATAAACCAAAAGCTTTCTAATGTTAGAGAGGTAACTTATGCTTCGCTCAATCTGCCAGGATCAAGTGGCTATGTTCATAGACCATCTGATTCTGTTATTTACAGCAGTATAAGACGGTCACGTTTACCTAGTGATAGCGATAGTGATTATGAGGATATACAAACTGTTGTTAAGGAATATAATGAAAGATATGGTAGATCAGTCAGTAGAACACAGTCATCAAGTAGTGAAAGCGATTTTGAAGATATAGATACTGTTGTTAGGGAATATAGACAAAAATATGGCAATGCAATGGCAAAAGGACGTAGTAGTTCCCCTAAACCTGATCCATTATATAGTACTGTTAAGAAAACAACTAAAAGTCTATCTACTGGTGTAGACATAGTTACAAAACAATCAGACTATTCTCTATTACCTGACGTTAATACTGGCAGTTCTATTGTGTCACCTCTCACCAGAAAAGGAGCTACTAGACGACGACCTAGACGCCCTACAAATGATGGTCTACAGAGTCCAAATCCTCCTCTCCGTAATCCACTTCCTCAACATGATGATTATTCTCCTCCACAAGTACACAGACCTCCGCCACTTCCTCCTAAACCAGTCCAAAATCCGCCACAACTTCCCCCTAGACCAGTAGGTCAA---TTACCTCCTCCTATAGATCAACCAGATAAAGGATTTAGTAAGTTTGTATCACCTAGACGGTGTAGAAGAGCAAGCTCTGGAGTCATATGTGGTATGATACAATCAAAACCAAACGATGATACCTATTCACTTCTTCAACGGCCAAAAATTGAACCAGAATATGCGGAGGTTGGTAATGGTATACCCAAGAACAATGTTCCTGTAATAGGTAATAAACATAGTAAAAAATATACATCGACGATGTCAAAAATATCAACAAAATTTGATAAATCTACGGCATTTGGAGCAGCAATGTTACTAACTGGTCAGCAGGCCATTAGCCAACAGACTAGATCAACTACGTTGAGTAGAAAAGATCAGATGAGCAAGGAAGAAAAGATATTCGAAGCAGTTACAATGAGTCTATCAACTATAGGTTCAACGTTGACGTCTGCAGGTATGACGGGTGGTCCAAAACTAATGATTGCAGGAATGGCTATAACGGCTATAACTGGTATAATAGATACGATAAAAGATATATATTACATGTTTTCAGGACAGGAGAGGCCAGTAGATCCTGTTATTAAATTATTTAATAAGTACGCTGGCTTAATGTCCGATAATAATAAAATGGGTGTAAGAAAATGTTTGACACCCGGTGACGACACACTTATTTATATCGCATACAGAAACGATACCAGTTTTAAACAGAATACGGATGCGATGGCTTTGTATTTCTTAGATGTTATCGACTCAGAGATCCTATATCTAAACACATCAAATTTAGTTCTAGAGTATCAACTAAAGGTGGCTTGCCCCATAGGAACATTAAGATCTGTAGATGTGGACATAACTGCGTATACAATATTATATGATACAGCGGATAATATTAAGAAATACAAGTTTATCAGAATGGCAACGCTACTATCCAAACATCCAGTTATTAGATTGACATGTGGTTTAGCAGCAACATTGGTGATTAAACCGTACGAGGTACCCATCAGTGATATGCAACTACTAAAAATGGCGACGCCTGGTGAACCAGAATCCACTAAATCTATACCATCCGATGTCTGTGATAGGTATCCTCTAAAGAAATTCTATCTTTTAGCTGGTGGTTGTCCCTATGATACATCTCAAACTTTTATTGTACATACTACTTGCAGTATTCTACTAAGAACAGCTACACGGGATCAGTTTAGAAACAGATGGGTGTTACAAAATCCATTTAGACAAGAAGGGACATATAAGCAACTGTTTACCTTTAGCAAATACGATTTTAACGACACCATAATCGATCCTAATGGTGTGGTGGGTCATGCTAGCTTTTGTACCAATAGAAGCAGCAACCAATGTTTCTGGTCCGAACCTATGATATTGGAAGATGTATCATCGTGTAGTTCTAGAACTAGAAAAATATACGTAAAACTGGGAATATTTAATGCCGAAGGTTTTAATAGTTTTGTACTAAATTGTCCAACTGGGTCTACACCTACATACATCAAACATAAAAATGCGGACAGTAACAATGTTATCATAGAGCTACCTGTAGGTGATTACGGCACAGCCAAATTGTATTCAGCAACAAAACCATCGAGGATAGCTGTGTTCTGCACACATAACTATGATAAACGATTCAAATCAGATATTATAGTTCTAATGTTTAATAAAAACAGCGGTATTCCATTTTGGAGCATGTACACAGGAAGTGTAACTAGTAAAAATAGAATGTTTACCACATTGGCTAGAGGAATGCCGTTTAGATCAACGTATTGCGATAACAGACGACGATCAGGTTGTTATTATGCAGGAATACCATTTCATGAAGATAGTGTAGAAACAGATATACATTATGGACCAGAAATAATGTTAAAGGAAACATATGACATAAACAGTATTGACCCACGAGTTATAACAAAGTCAAAGACCCATTTTCCTGCTCCATTGAGTGTAAAATTCATGGTTGACAATTTAGGAAATGGATATGACAACCCTAATTCATTTTGGGAAGATGCTAAAACTAAGAAACGGACATATAGTGCAATGACGATAAAAGTCCTACCATGTACAGTGAGAAATAAAAATATAGACTTTGGATATAACTATGGAGATATTATTTCTAATATGGTTTATCTACAATCTACTAGTCAGGATTATGGAGATGGTACCAAATATACATTTAAATCCGTAACTAGATCAGATCATGAGTGTGAATCTAGCTTAGATCTGACGTCTAAGGAAGTAACTGTGACATGTCCTGCGTTTAGTATACCAAGAAATATATCAACATATGAAGGTCTATGCTTTAGTGTTACTACATCTAAAGATCATTGTGCTACAGGTATTGGTTGGTTAAAATCTAGTGGCTATGGGAAGGAAGATGCTGATAAACCACGTGCTTGTTTTCATCATTGGAATTATTACACACTGTCGTTGGATTATTACTGTTCATACGAAGATATTTGGAGAAGCACCTGGCCTGACTATGATCCATGTAAGTCATATATCCATATAGAGTATAGAGATACATGGATAGAATCTAACGTGTTACAGCAACCTCCTTACACATTCGAATTCATTCATGACAATTCTAACGAATATGTGGATAAAGAAATTAGTAACAAATTAAATGATCTGTACAATGAATACAAGAAGATTATGGAATATAGCGACGGATCATTGCCGGCGTCTATAAACAGATTAGCAAAGGCATTGACTTCAGAGGGTAGAGAAATAGCAAGTGTTAATATAGATGGTAATCTGTTAGATATCGCATATCAAGCAGATAAGGAAAAGATGGCCGACATACAGACAAGAATAAATGATATTATTAGAGATTTGTTTATACACACTCTATCAGACAAAGATATAAAAGACATTATAGAATCCGAAGAAGGTAAGAGATGTTGTATAATAGATGTTAAGAACAATCGTGTTAAAAAGTACTATTCTATTGATAATTATCTATGTGGTACTTTAGATGATTATATATACACCTCTGTAGAATATAACAAATCCTATGTGTTAGTAAACGATACTTATATGAGCTATGACTATCTTGAATCATCAGGTGTAGTTGTTCTATCATGTTATGAAATGACTATAATCTCCTTGGATACAAAAGACGCCAAAGATGCTATAGAAGATGTGATAGTAGCAAGTGCGGTAGCCGAAGCATTGAATGACATGTTTAAGGAATTTGATAAAAACGTAAGTGCTATTATAATAAAAGAAGAAGATAATTATCTAAACAGTTCGCCCGATATCTACCATATAATATATATCATAGGTGGCACTATTCTGCTATTGTTAGTCATTATTTTAATATTGGCAATTTATATAGCGCACAATAAATACAGAACCAGGAAATATGAAATGATGAAATATGACAATATGAGCATTAAATCTGATCATCATGATAGTCTTGAAACAGTGTCTATGGAAATTATTGATAATCGGTAC
>MN702446
ATGAATTTACAGAAATTATCTCTGGCTATATATCTTACGGTGACATGTTCGTGGTGTTATGAAACATGTATGAGAAAAACTGCGTTGTATCATGACATTCAATTGGAGCATGTAGAAGACAATAAAGATAGTGTAGCATCGCTACCGTACAAGTATCTACAAGTAGTCAAACAAAGAGAACGTAGTAGATTGTTGGCTACATTTAATTGGACGGATATAGCTGAGGGTGTTAGAAATGAGTTCATTAAAATATGTGATATCAACGGAACATATCTATATAATTATACTATTGATGTTAGTATAATTATTGATTCCACGGAAGAACTACCAACAGTTACTCCAATTACAACATATGAACCTTCTATATATAATTATAGTATCGATTATAGCACTGTTATTACTACTGAAGAACTACAAGTGACTCCAACATATGCGCCTGTAACAACTCCTCTTCCAACATCAGCAGTTCCTTATGATCAACGATCGAATAACAATGTAAGTACTATATCTATTCAGATACTGAGTAAAATATTGGGAGTCAATGAAACAGAATTAACTAATTATCTTATTATGCATAAAAATGACACTGTTGACAATAACACCATGGTT---GATGATGAGACATCTGACAATAACACATTGCATGGTAATATAGGATTTTTGGAAATAAATAATTGTTACAATGTTTCTGTGTCAGATGCTAGTTTTAGAATAACATTAGTAAACGATACTTCTGAAGAAATTTTGCTAATGCTAACAGGAACTAGTTCATCCGACACCTTCATATCTTCCACCAATATCACTGAATGTTTGAAAACATTAATCAATAATGTGTCGATTAATGATGTACTTATAACACAAAATATGAATGTAACATCTAATTGTGATAAATGCTCAATGAATTTGATGGCATCCGTTATTCCTGCAGTTAATGAATTTAACAATACGTTGATGAAAATTGGTGTAAAAGATGATGAAAACAATACGGTATATAACTATTATATTTGTAAACTAACTACAAATTCTACATGTGATGAGTTAATCAATTTAGATGAAGTCATTAACAACATAACTCTGACAAATATTATACGCAATAGTGTTTCGACAACTAACAGCAGAAAAAGACGAGATCTGAATGGTGAGTTTGAATTTTCCACTTCCAAGGAATTAGATTGTCTTTACGAATCATATGGTGTAAACGATGATATAAGTCATTGTTTTGCATCACCTAGACGTAGACGATCTGACGACAAAAAGGAGTACATGGACATGAAATTATTCGACCACGCGAAAAAAGATTTAGGAATAGACAGTGTTATTCCTAGAGGTACAACCCATTTCCAAGTAGGTGCATCTGGTGCAAGTGGTGGTGTTGTAGGAGATAGTTTCCCATTTCAAAATGTTAAATCGCGTGCCAGTCTATTGGCGGAAAAAATAATGCCTAGAGTACCTATTACTGCTACCGAAGCTGATCTATATGCAACTGTAAATAGACAACCCAAGTTACCAGCAGGTGTTAAAAGTACTCCGTTTACAGAGGCGCTTGCGTCTACGATAAACCAAAAGCTTTCTAATGTTAGAGAGGTAACTTATGCTTCGCTCAATCTGCCAGGATCAAGTGGCTATGTTCATAGACCATCTGATTCTGTTATTTACAGCAGTATAAGACGGTCACGTTTACCTAGTGATAGCGATAGTGATTATGAGGATATACAAACTGTTGTTAAGGAATATAATGAAAGATATGGTAGATCAGTCAGTAGAACACAGTCATCAAGTAGTGAAAGCGATTTTGAAGATATAGATACTGTTGTTAGGGAATATAGACAAAAATATGGCAATGCAATGGCAAAAGGACGTAGTAGTTCCCCTAAACCTGATCCATTATATAGTACTGTTAAGAAAACAACTAAAAGTCTATCTACTGGTGTAGACATAGTTACAAAACAATCAGACTATTCTCTATTACCTGACGTTAATACTGGCAGTTCTATTGTGTCACCTCTCACCAGAAAAGGAGCTACTAGACGACGACCTAGACGCCCTACAAATGATGGTCTACAGAGTCCAAATCCTCCTCTCCGTAATCCACTTCCTCAACATGATGATTATTCTCCTCCACAAGTACACAGACCTCCGCCACTTCCTCCTAAACCAGTCCAAAATCCGCCACAACTTCCCCCTAGACCAGTAGGTCAA---TTACCTCCTCCTATAGATCAACCAGATAAAGGATTTAGTAAGTTTGTATCACCTAGACGGTGTAGAAGAGCAAGCTCTGGAGTCATATGTGGTATGATACAATCAAAACCAAACGATGATACCTATTCACTTCTTCAACGGCCAAAAATTGAACCAGAATATGCGGAGGTTGGTAATGGTATACCCAAGAACAATGTTCCTGTAATAGGTAATAAACATAGTAAAAAATATACATCGACGATGTCAAAAATATCAACAAAATTTGATAAATCTACGGCATTTGGAGCAGCAATGTTACTAACTGGTCAGCAGGCCATTAGCCAACAGACTAGATCAACTACGTTGAGTAGAAAAGATCAGATGAGCAAGGAAGAAAAGATATTCGAAGCAGTTACAATGAGTCTATCAACTATAGGTTCAACGTTGACGTCTGCAGGTATGACGGGTGGTCCAAAACTAATGATTGCAGGAATGGCTATAACGGCTATAACTGGTATAATAGATACGATAAGAGATATATATTACATGTTTTCAGGACAGGAGAGGCCAGTAGATCCTGTTATTAAATTATTTAATAAGTACGCTGGCTTAATGTCCGATAATAATAAAATGGGTGTAAGAAAATGTTTGACACCCGGTGACGACACACTTATTTATATCGCATACAGAAACGATACCAGTTTTAAACAGAATACGGATGCGATGGCTTTGTATTTCTTAGATGTTATCGACTCAGAGATCCTATATCTAAACACATCAAATTTAGTTCTAGAGTATCAACTAAAGGTGGCTTGCCCCATAGGAACATTAAGATCTGTAGATGTGGACATAACTGCGTATACAATATTATATGATACAGCGGATAATATTAAGAAATACAAGTTTATCAGAATGGCAACGCTACTATCCAAACATCCAGTTATTAGATTGACATGTGGTTTAGCAGCAACATTGGTGATTAAACCGTACGAGGTACCCATCAGTGATATGCAACTACTAAAAATGGCGACGCCTGGTGAACCAGAATCCACTAAATCTATACCATCCGATGTCTGTGATAGGTATCCTCTAAAGAAATTCTATCTTTTAGCTGGTGGTTGTCCCTATGATACATCTCAAACTTTTATTGTACATACTACTTGCAGTATTCTACTAAGAACAGCTACACGGGATCAGTTTAGAAACAGATGGGTGTTACAAAATCCATTTAGACAAGAAGGGACATATAAGCAACTGTTTACCTTTAGCAAATACGATTTTAACGACACCATAATCGATCCTAATGGTGTGGTGGGTCATGCTAGCTTTTGTACCAATAGAAGCAGCAACCAATGTTTCTGGTCCGAACCTATGATATTGGAAGATGTATCATCGTGTAGTTCTAGAACTAGAAAAATATACGTAAAACTGGGAATATTTAATGCCGAAGGTTTTAATAGTTTTGTACTAAATTGTCCAACTGGGTCTACACCTACATACATCAAACATAAAAATGCGGACAGTAACAATGTTATCATAGAGCTACCTGTAGGTGATTACGGCACAGCCAAATTGTATTCAGCAACAAAACCATCGAGGATAGCTGTGTTCTGCACACATAACTATGATAAACGATTCAAATCAGATATTATAGTTCTAATGTTTAATAAAAACAGCGGTATTCCATTTTGGAGCATGTACACAGGAAGTGTAACTAGTAAAAATAGAATGTTTACCACATTGGCTAGAGGAATGCCGTTTAGATCAACGTATTGCGATAACAGACGACGATCAGGTTGTTATTATGCAGGAATACCATTTCATGAAGATAGTGTAGAAACAGATATACATTATGGACCAGAAATAATGTTAAAGGAAACATATGACATAAACAGTATTGACCCACGAGTTATAACAAAGTCAAAGACCCATTTTCCTGCTCCATTGAGTGTAAAATTCATGGTTGACAATTTAGGAAATGGATATGACAACCCTAATTCATTTTGGGAAGATGCTAAAACTAAGAAACGGACATATAGTGCAATGACGATAAAAGTCCTACCATGTACAGTGAGAAATAAAAATATAGACTTTGGATATAACTATGGAGATATTATTTCTAATATGGTTTATCTACAATCTACTAGTCAGGATTATGGAGATGGTACCAAATATACATTTAAATCCGTAACTAGATCAGATCATGAGTGTGAATCTAGCTTAGATCTGACGTCTAAGGAAGTAACTGTGACATGTCCTGCGTTTAGTATACCAAGAAATATATCAACATATGAAGGTCTATGCTTTAGTGTTACTACATCTAAAGATCATTGTGCTACAGGTATTGGTTGGTTAAAATCTAGTGGCTATGGGAAGGAAGATGCTGATAAACCACGTGCTTGTTTTCATCATTGGAATTATTACACACTGTCGTTGGATTATTACTGTTCATACGAAGATATTTGGAGAAGCACCTGGCCTGACTATGATCCATGTAAGTCATATATCCATATAGAGTATAGAGATACATGGATAGAATCTAACGTGTTACAGCAACCTCCTTACACATTCGAATTCATTCATGACAATTCTAACGAATATGTGGATAAAGAAATTAGTAACAAATTAAATGATCTGTACAATGAATACAAGAAGATTATGGAATATAGCGACGGATCATTGCCGGCGTCTATAAACAGATTAGCAAAGGCATTGACTTCAGAGGGTAGAGAAATAGCAAGTGTTAATATAGATGGTAATCTGTTAGATATCGCATATCAAGCAGATAAGGAAAAGATGGCCGACATACAGACAAGAATAAATGATATTATTAGAGATTTGTTTATACACACTCTATCAGACAAAGATATAAAAGACATTATAGAATCCGAAGAAGGTAAGAGATGTTGTATAATAGATGTTAAGAACAATCGTGTTAAAAAGTACTATTCTATTGATAATTATCTATGTGGTACTTTAGATGATTATATATACACCTCTGTAGAATATAACAAATCCTATGTGTTAGTAAACGATACTTATATGAGCTATGACTATCTTGAATCATCAGGTGTAGTTGTTCTATCATGTTATGAAATGACTATAATCTCCTTGGATACAAAAGACGCCAAAGATGCTATAGAAGATGTGATAGTAGCAAGTGCGGTAGCCGAAGCATTGAATGACATGTTTAAGGAATTTGATAAAAACGTAAGTGCTATTATAATAAAAGAAGAAGATAATTATCTAAACAGTTCGCCCGATATCTACCATATAATATATATCATAGGTGGCACTATTCTGCTATTGTTAGTCATTATTTTAATATTGGCAATTTATATAGCGCGCAATAAATACAGAACCAGGAAATATGAAATAATGAAATATGACAATATGAGCATTAAATCTGATCATCATGATAGTCTTGAAACAGTGTCTATGGAAATTATTGATAATCGGTAC
>HM172544
ATGAATTTACAGAAATTATCTCTGGCTATATATCTTACGGTGACATGTTCGTGGTGTTATGAAACATGTATGAGAAAAACTGCGTTGTATCATGACATTCAATTGGAGCATGTAGAAGACAATAAAGATAGTGTAGCATCGCTACCGTACAAGTATCTACAAGTAGTCAAACAAAGAGAACGTAGTAGATTGTTGGCTACATTTAATTGGACGGATATAGCTGAGGGTGTTAGAAATGAGTTCATTAAAATATGTGATATCAACGGAACATATCTATATAATTATACTATTGATGTTAGTATAATTATTGATTCCACGGAAGAACTACCAACAGTTACTCCAATTACAACATATGAACCTTCTATATATAATTATACTATCGATTATAGCACTGTTATTACTACTGAAGAACTACAAGTGACTCCAACATATGCGCCTGTAACAACTCCTCTTCCAACATCAGCAGTTCCTTATGATCAACGATCGAATAACAATGTAAGTACTATATCTATTCAGATACTGAGTAAAATATTGGGAGTCAATGAAACAGAATTAACTAATTATCTTATTATGCATAAAAATGACACTGTTGACAATAACACCATGGTT---GATGATGAGACATCTGACAATAACACATTGCATGGTAATATAGGATTTTTGGAAATAAATAATTGTTACAATGTTTCTGTGTCAGATGCTAGTTTTAGAATAACATTAGTAAACGATACTTCTGAAGAAATTTTGCTAATGCTAACAGGAACTAGTTCATCCGACACCTTCATATCTTCCACCAATATCACTGAATGTTTGAAAACATTAATCAATAATGTGTCGATTAATGATGTACTTATAACACAAAATATGAATGTAACATCTAATTGTGATAAATGCTCAATGAATTTGATGGCATCCGTTATTCCTGCAGTTAATGAATTTAACAATACGTTGATGAAAATTGGTGTAAAAGATGATGAAAACAATACGGTATATAACTATTATATTTGTAAACTAACTACAAATTCTACATGTGATGAGTTAATCAATTTAGATGAAGTCATTAACAACATAACTCTGACAAATATTATACGCAATAGTGTTTCGACAACTAACAGCAGAAAAAGACGAGATCTGAATGGTGAGTTTGAATTTTCCACTTCCAAGGAATTAGATTGTCTTTACGAATCATATGGTGTAAACGATGATATAAGTCATTGTTTTGCATCACCTAGACGTAGACGATCTGACGACAAAAAGGAGTACATGGACATGAAATTATTCGACCACGCGAAAAAAGATTTAGGAATAGACAGTGTTATTCCTAGAGGTACAACCCATTTCCAAGTAGGTGCATCTGGTGCAAGTGGTGGTGTTGTAGGAGATAGTTTCCCATTTCAAAATGTTAAATCGCGTGCCAGTCTATTGGCGGAAAAAATAATGCCTAGAGTACCTATTACTGCTACCGAAGCTGATCTATATGCAACTGTAAATAGACAACCCAAGTTACCAGCAGGTGTTAAAAGTACTCCGTTTACAGAGGCGCTTGCGTCTACGATAAACCAAAAGCTTTCTAATGTTAGAGAGGTAACTTATGCTTCGCTCAATCTGCCAGGATCAAGTGGCTATGTTCATAGACCATCTGATTCTGTTATTTACAGCAGTATAAGACGGTCACGTTTACCTAGTGATAGCGATAGTGATTATGAGGATATACAAACTGTTGTTAAGGAATATAATGAAAGATATGGTAGATCAGTCAGTAGAACACAGTCATCAAGTAGTGAAAGCGATTTTGAAGATATAGATACTGTTGTTAGGGAATATAGACAAAAATATGGCAATGCAATGGCAAAAGGACGTAGTAGTTCCCCTAAACCTGATCCATTATATAGTACTGTTAAGAAAACAACTAAAAGTCTATCTACTGGTGTAGACATAGTTACAAAACAATCAGACTATTCTCTATTACCTGACGTTAATACTGGCAGTTCTATTGTGTCACCTCTCACCAGAAAAGGAGCTACTAGACGACGACCTAGACGCCCTACAAATGATGGTCTACAGAGTCCAAATCCTCCTCTCCGTAATCCACTTCCTCAACATGATGATTATTCTCCTCCACAAGTACACAGACCTCCGCCACTTCCTCCTAAACCAGTCCAAAATCCGCCACAACTTCCCCCTAGACCAGTAGGTCAA---TTACCTCCTCCTATAGATCAACCAGATAAAGGATTTAGTAAGTTTGTATCACCTAGACGGTGTAGAAGAGCAAGCTCTGGAGTCATATGTGGTATGATACAATCAAAACCAAACGATGATACCTATTCACTTCTTCAACGGCCAAAAATTGAACCAGAATACGCGGAGGTTGGTAATGGTATACCCAAGAACAATGTTCCTGTAATAGGTAATAAACATAGTAAAAAATATACATCGACGATGTCAAAAATATCAACAAAATTTGATAAATCTACGGCATTTGGAGCAGCAATGTTACTAACTGGTCAGCAGGCCATTAGCCAACAGACTAGATCAACTACGTTGAGTAGAAAAGATCAGATGAGCAAGGAAGAAAAGATATTCGAAGCAGTTACAATGAGTCTATCAACTATAGGTTCAACGTTGACGTCTGCAGGTATGACGGGTGGTCCAAAACTAATGATTGCAGGAATGGCTATAACGGCTATAACTGGTATAATAGATACGATAAAAGATATATATTACATGTTTTCAGGACAGGAGAGGCCAGTAGATCCTGTTATTAAATTATTTAATAAGTACGCTGGCTTAATGTCCGATAATAATAAAATGGGTGTAAGAAAATGTTTGACACCCGGTGACGACACCCTTATTTATATCGCATACAGAAACGATACCAGTTTTAAACAGAATACGGATGCGATGGCTTTGTATTTCTTAGATGTTATCGACTCAGAGATCCTATATCTAAACACATCAAATTTAGTTCTAGAGTATCAACTAAAGGTGGCTTGCCCCATAGGAACATTAAGATCTGTAGATGTGGACATAACTGCGTATACAATATTATATGATACAGCGGATAATATTAAGAAATACAAGTTTATCAGAATGGCAACGCTACTATCCAAACATCCAGTTATTAGATTGACATGTGGTTTAGCAGCAACATTGGTGATTAAACCGTACGAGGTACCCATCAGTGATATGCAACTACTAAAAATGGCGACGCCTGGTGAACCAGAATCCACTAAATCTATACCATCCGATGTCTGTGATAGGTATCCTCTAAAGAAATTCTATCTTTTAGCTGGTGGTTGTCCCTATGATACATCTCAAACTTTTATTGTACATACTACTTGCAGTATTCTACTAAGAACAGCTACACGGGATCAGTTTAGAAACAGATGGGTGTTACAAAATCCATTTAGACAAGAAGGGACATATAAGCAACTGTTTACCTTTAGCAAATACGATTTTAACGACACCATAATCGATCCTAATGGTGTGGTGGGTCATGCTAGCTTTTGTACCAATAGAAGCAGCAACCAATGTTTCTGGTCCGAACCTATGATATTGGAAGATGTATCATCGTGTAGTTCTAGAACTAGAAAAATATACGTAAAACTGGGAATATTTAATGCCGAAGGTTTTAATAGTTTTGTACTAAATTGTCCAACTGGGTCTACACCTACATACATCAAACATAAAAATGCGGACAGTAACAATGTTATCATAGAGCTACCTGTAGGTGATTACGGCACAGCCAAATTGTATTCAGCAACAAAACCATCGAGGATAGCTGTGTTCTGCACACATAACTATGATAAACGATTCAAATCAGATATTATAGTTCTAATGTTTAATAAAAACAGCGGTATTCCATTTTGGAGCATGTACACAGGAAGTGTAACTAGTAAAAATAGAATGTTTACCACATTGGCTAGAGGAATGCCGTTTAGATCAACGTATTGCGATAACAGACGACGATCAGGTTGTTATTATGCAGGAATACCATTTCATGAAGATAGTGTAGAAACAGATATACATTATGGACCAGAAATAATGTTAAAGGAAACATATGACATAAACAGTATTGACCCACGAGTTATAACAAAGTCAAAGACCCATTTTCCTGCTCCATTGAGTGTAAAATTCATGGTTGACAATTTAGGAAATGGATATGACAACCCTAATTCATTTTGGGAAGATGCTAAAACTAAGAAACGGACATATAGTGCAATGACGATAAAAGTCCTACCATGTACAGTGAGAAATAAAAATATAGACTTTGGATATAACTATGGAGATATTATTTCTAATATGGTTTATCTACAATCTACTAGTCAGGATTATGGAGATGGTACCAAATATACATTTAAATCCGTAACTAGATCAGATCATGAGTGTGAATCTAGCTTAGATCTGACGTCTAAGGAAGTAACTGTGACATGTCCTGCGTTTAGTATACCAAGAAATATATCAACATATGAAGGTCTATGCTTTAGTGTTACTACATCTAAAGATCATTGTGCTACAGGTATTGGTTGGTTAAAATCTAGTGGCTATGGGAAGGAAGATGCTGATAAACCACGTGCTTGTTTTCATCATTGGAATTATTACACACTGTCGTTGGATTATTACTGTTCATACGAAGATATTTGGAGAAGCACCTGGCCTGACTATGATCCATGTAAGTCATATATCCATATAGAGTATAGAGATACATGGATAGAATCTAACGTGTTACAGCAACCTCCTTACACATTCGAATTCATTCATGACAATTCTAACGAATATGTGGATAAAGAAATTAGTAACAAATTAAATGATCTGTACAATGAATACAAGAAGATTATGGAATATAGCGACGGATCATTGCCGGCGTCTATAAACAGATTAGCAAAGGCATTGACTTCAGAGGGTAGAGAAATAGCAAGTGTTAATATAGATGGTAATCTGTTAGATATCGCATATCAAGCAGATAAGGAAAAGATGGCCGACATACAGACAAGAATAAATGATATTATTAGAGATTTGTTTATACACACTCTATCAGACAAAGATATAAAAGACATTATAGAATCCGAAGAAGGTAAGAGATGTTGTATAATAGATGTTAAGAACAATCGTGTTAAAAAGTACTATTCTATTGATAATTATCTATGTGGTACTTTAGATGATTATATATACACCTCTGTAGAATATAACAAATCCTATGTGTTAGTAAACGATACTTATATGAGCTATGACTATCTTGAATCATCAGGTGTAGTTGTTCTATCATGTTATGAAATGACTATAATCTCCTTGGATACAAAAGACGCCAAAGATGCTATAGAAGATGTGATAGTAGCAAGTGCGGTAGCCGAAGCATTGAATGACATGTTTAAGGAATTTGATAAAAACGTAAGTGCTATTATAATAAAAGAAGAAGATAATTATCTAAACAGTTCGCCCGATATCTACCATATAATATATATCATAGGTGGCACTATTCTGCTATTGTTAGTCATTATTTTAATATTGGCAATTTATATAGCGCGCAATAAATACAGAACCAGGAAATATGAAATAATGAAATATGACAATATGAGCATTAAATCTGATCATCATGATAGTCTTGAAACAGTGTCTATGGAAATTATTGATAATCGGTAC
>JX878412
ATGAATTTACAGAAATTATCTCTGGCTATATATCTTACGGTGACATGTTCGTGGTGTTATGAAACATGTATGAGAAAAACTGCGTTGTATCATGACATTCAATTGGAGCATGTAGAAGACAATAAAGATAGTGTAGCATCGCTACCGTACAAGTATCTACAAGTAGTCAAACAAAGAGAACGTAGTAGATTGTTGGCTACATTTAATTGGACGGATATAGCTGAGGGTGTTAGAAATGAGTTCATTAAAATATGTGATATCAACGGAACATATCTATATAATTATACTATTGATGTTAGTATAATTATTGATTCCACGGAAGAACTACCAACAGTTACTCCAATTACAACATATGAACCTTCTATATATAATTATACTATCGATTATAGCACTGTTATTACTACTGAAGAACTACAAGTGACTCCAACATATGCGCCTGTAACAACTCCTCTTCCAACATCAGCAGTTCCTTATGATCAACGATCGAATAACAATGTAAGTACTATATCTATTCAGATACTGAGTAAAATATTGGGAGTCAATGAAACAGAATTAACTAATTATCTTATTATGCATAAAAATGACACTGTTGACAATAACACCATGGTT---GATGATGAGACATCTGACAATAACACATTGCATGGTAATATAGGATTTTTGGAAATAAATAATTGTTACAATGTTTCTGTGTCAGATGCTAGTTTTAGAATAACATTAGTAAACGATACTTCTGAAGAAATTTTGCTAATGCTAACAGGAACTAGTTCATCCGACACCTTCATATCTTCCACCAATATCACTGAATGTTTGAAAACATTAATCAATAATGTGTCGATTAATGATGTACTTATAACACAAAATATGAATGTAACATCTAATTGTGATAAATGCTCAATGAATTTGATGGCATCCGTTATTCCTGCAGTTAATGAATTTAACAATACGTTGATGAAAATTGGTGTAAAAGATGATGAAAACAATACGGTATATAACTATTATATTTGTAAACTAACTACAAATTCTACATGTGATGAGTTAATCAATTTAGATGAAGTCATTAACAACATAACTCTGACAAATATTATACGCAATAGTGTTTCGACAACTAACAGCAGAAAAAGACGAGATCTGAATGGTGAGTTTGAATTTTCCACTTCCAAGGAATTAGATTGTCTTTACGAATCATATGGTGTAAACGATGATATAAGTCATTGTTTTGCATCACCTAGACGTAGACGATCTGACGACAAAAAGGAGTACATGGACATGAAATTATTCGACCACGCGAAAAAAGATTTAGGAATAGACAGTGTTATTCCTAGAGGTACAACCCATTTCCAAGTAGGTGCATCTGGTGCAAGTGGTGGTGTTGTAGGAGATAGTTTCCCATTTCAAAATGTTAAATCGCGTGCCAGTCTATTGGCGGAAAAAATAATGCCTAGAGTACCTATTACTGCTACCGAAGCTGATCTATATGCAACTGTAAATAGACAACCCAAGTTACCAGCAGGTGTTAAAAGTACTCCGTTTACAGAGGCGCTTGCGTCTACGATAAACCAAAAGCTTTCTAATGTTAGAGAGGTAACTTATGCTTCGCTCAATCTGCCAGGATCAAGTGGCTATGTTCATAGACCATCTGATTCTGTTATTTACAGCAGTATAAGACGGTCACGTTTACCTAGTGATAGCGATAGTGATTATGAGGATATACAAACTGTTGTTAAGGAATATAATGAAAGATATGGTAGATCAGTCAGTAGAACACAGTCATCAAGTAGTGAAAGCGATTTTGAAGATATAGATACTGTTGTTAGGGAATATAGACAAAAATATGGCAATGCAATGGCAAAAGGACGTAGTAGTTCCCCTAAACCTGATCCATTATATAGTACTGTTAAGAAAACAACTAAAAGTCTATCTACTGGTGTAGACATAGTTACAAAACAATCAGACTATTCTCTATTACCTGACGTTAATACTGGCAGTTCTATTGTGTCACCTCTCACCAGAAAAGGAGCTACTAGACGACGACCTAGACGCCCTACAAATGATGGTCTACAGAGTCCAAATCCTCCTCTCCGTAATCCACTTCCTCAACATGATGATTATTCTCCTCCACAAGTACACAGACCTCCGCCACTTCCTCCTAAACCAGTCCAAAATCCGCCACAACTTCCCCCTAGACCAGTAGGTCAA---TTACCTCCTCCTATAGATCAACCAGATAAAGGATTTAGTAAGTTTGTATCACCTAGACGGTGTAGAAGAGCAAGCTCTGGAGTCATATGTGGTATGATACAATCAAAACCAAACGATGATACCTATTCACTTCTTCAACGGCCAAAAATTGAACCAGAATATGCGGAGGTTGGTAATGGTATACCCAAGAACAATGTTCCTGTAATAGGTAATAAACATAGTAAAAAATATACATCGACGATGTCAAAAATATCAACAAAATTTGATAAATCTACGGCATTTGGAGCAGCAATGTTACTAACTGGTCAGCAGGCCATTAGCCAACAGACTAGATCAACTACGTTGAGTAGAAAAGATCAGATGAGCAAGGAAGAAAAGATATTCGAAGCAGTTACAATGAGTCTATCAACTATAGGTTCAACGTTGACGTCTGCAGGCATGACGGGTGGTCCAAAACTAATGATTGCAGGAATGGCTATAACGGCTATAACTGGTATAATAGATACGATAAAAGATATATATTACATGTTTTCAGGACAGGAGAGGCCAGTAGATCCTGTTATTAAATTATTTAATAAGTACGCTGGCTTAATGTCCGATAATAATAAAATGGGTGTAAGAAAATGTTTGACACCCGGTGACGACACACTTATTTATATCGCATACAGAAACGATACCAGTTTTAAACAGAATACGGATGCGATGGCTTTGTATTTCTTAGATGTTATCGACTCAGAGATCCTATATCTAAACACATCAAATTTAGTTCTAGAGTATCAACTAAAGGTGGCTTGCCCCATAGGAACATTAAGATCTGTAGATGTGGACATAACTGCGTATACAATATTATATGATACAGCGGATAATATTAAGAAATACAAGTTTATCAGAATGGCAACGCTACTATCCAAACATCCAGTTATTAGATTGACATGTGGTTTAGCAGCAACATTGGTGATTAAACCGTACGAGGTACCCATCAGTGATATGCAACTACTAAAAATGGCGACGCCTGGTGAACCAGAATCCACTAAATCTATACCATCCGATGTCTGTGATAGGTATCCTCTAAAGAAATTCTATCTTTTAGCTGGTGGTTGTCCCTATGATACATCTCAAACTTTTATTGTACATACTACTTGCAGTATTCTACTAAGAACAGCTACACGGGATCAGTTTAGAAACAGATGGGTGTTACAAAATCCATTTAGACAAGAAGGGACATATAAGCAACTGTTTACCTTTAGCAAATACGATTTTAACGACACCATAATCGATCCTAATGGTGTGGTGGGTCATGCTAGCTTTTGTACCAATAGAAGCAGCAACCAATGTTTCTGGTCCGAACCTATGATATTGGAAGATGTATCATCGTGTAGTTCTAGAACTAGAAAAATATACGTAAAACTGGGAATATTTAATGCCGAAGGTTTTAATAGTTTTGTACTAAATTGTCCAACTGGGTCTACACCTACATACATCAAACATAAAAATGCGGACAGTAACAATGTTATCATAGAGCTACCTGTAGGTGATTACGGCACAGCCAAATTGTATTCAGCAACAAAACCATCGAGGATAGCTGTGTTCTGCACACATAACTATGATAAACGATTCAAATCAGATATTATAGTTCTAATGTTTAATAAAAACAGCGGTATTCCATTTTGGAGCATGTACACAGGAAGTGTAACTAGTAAAAATAGAATGTTTACCACATTGGCTAGAGGAATGCCGTTTAGATCAACGTATTGCGATAACAGACGACGATCAGGTTGTTATTATGCAGGAATACCATTTCATGAAGATAGTGTAGAAACAGATATACATTATGGACCAGAAATAATGTTAAAGGAAACATATGACATAAACAGTATTGACCCACGAGTTATAACAAAGTCAAAGACCCATTTTCCTGCTCCATTGAGTGTAAAATTCATGGTTGACAATTTAGGAAATGGATATGACAACCCTAATTCATTTTGGGAAGATGCTAAAACTAAGAAACGGACATATAGTGCAATGACGATAAAAGTCCTACCATGTACAGTGAGAAATAAAAATATAGACTTTGGATATAACTATGGAGATATTATTTCTAATATGGTTTATCTACAATCTACTAGTCAGGATTATGGAGATGGTACCAAATATACATTTAAATCCGTAACTAGATCAGATCATGAGTGTGAATCTAGCTTAGATCTGACGTCTAAGGAAGTAACTGTGACATGTCCTGCGTTTAGTATACCAAGAAATATATCAACATATGAAGGTCTATGCTTTAGTGTTACTACATCTAAAGATCATTGTGCTACAGGTATTGGTTGGTTAAAATCTAGTGGCTATGGGAAGGAAGATGCTGATAAACCACGTGCTTGTTTTCATCATTGGAATTATTACACACTGTCGTTGGATTATTACTGTTCATACGAAGATATTTGGAGAAGCACCTGGCCTGACTATGATCCATGTAAGTCATATATCCATATAGAGTATAGAGATACATGGATAGAATCTAACGTGTTACAGCAACCTCCTTACACATTCGAATTCATTCATGACAATTCTAACGAATATGTGGATAAAGAAATTAGTAACAAATTAAATGATCTGTACAATGAATACAAGAAGATTATGGAATATAGCGACGGATCATTGCCGGCGTCTATAAACAGATTAGCAAAGGCATTGACTTCAGAGGGTAGAGAAATAGCAAGTGTTAATATAGATGGTAATCTGTTAGATATCGCATATCAAGCAGATAAGGAAAAGATGGCCGACATACAGACAAGAATAAATGATATTATTAGAGATTTGTTTATACACACTCTATCAGACAAAGATATAAAAGACATTATAGAATCCGAAGAAGGTAAGAGATGTTGTATAATAGATGTTAAGAACAATCGTGTTAAAAAGTACTATTCTATTGATAATTATCTATGTGGTACTTTAGATGATTATATATACACCTCTGTAGAATATAACAAATCCTATGTGTTAGTAAACGATACTTATATGAGCTATGACTATCTTGAATCATCAGGTGTAGTTGTTCTATCATGTTATGAAATGGCTATAATCTCCTTGGATACAAAAGACGCCAAAGATGCTATAGAAGATGTGATAGTAGCAAGTGCGGTAGCCGAAGCATTGAATGACATGTTTAAGGAATTTGATAAAAACGTAAGTGCTATTATAATAAAAGAAGAAGATAATTATCTAAACAGTTCGCCCGATATCTACCATATAATATATATCATAGGTGGCACTATTCTGCTATTGTTAGTCATTATTTTAATATTGGCAATTTATATAGCGCGCAATAAATACATAACCAGGAAATATGAAATAATGAAATATGACAATATGAGCATTAAATCTGATCATCATGATAGTCTTGAAACAGTGTCTATGGAAATTATTGATAATCGGTAC
>NC_003310
ATGAATTTACAGAAATTATCTCTGGCTATATATCTTACGGTGACATGTTCGTGGTGTTATGAAACATGTATGAGAAAAACTGCGTTGTATCATGACATTCAATTGGAGCATGTAGAAGACAATAAAGATAGTGTAGCATCGCTACCGTACAAGTATCTACAAGTAGTCAAACAAAGAGAACGTAGTAGATTGTTGGCTACATTTAATTGGACGGATATAGCTGAGGGTGTTAGAAATGAGTTCATTAAAATATGTGATATCAACGGAACATATCTATATAATTATACTATTGATGTTAGTATAATTATTGATTCCACGGAAGAACTACCAACAGTTACTCCAATTACAACATATGAACCTTCTATATATAATTATACTATCGATTATAGCACTGTTATTACTACTGAAGAACTACAAGTGACTCCAACATATGCGCCTGTAACAACTCCTCTTCCAACATCAGCAGTTCCTTATGATCAACGATCGAATAACAATGTAAGTACTATATCTATTCAGATACTGAGTAAAATATTGGGAGTCAATGAAACAGAATTAACTAATTATCTTATTATGCATAAAAATGACACTGTTGACAATAACACCATGGTT---GATGATGAGACATCTGACAATAACACATTGCATGGTAATATAGGATTTTTGGAAATAAATAATTGTTACAATGTTTCTGTGTCAGATGCTAGTTTTAGAATAACATTAGTAAACGATACTTCTGAAGAAATTTTGCTAATGCTAACAGGAACTAGTTCATCCGACACCTTCATATCTTCCACCAATATCACTGAATGTTTGAAAACATTAATCAATAATGTGTCGATTAATGATGTACTTATAACACAAAATATGAATGTAACATCTAATTGTGATAAATGCTCAATGAATTTGATGGCATCCGTTATTCCTGCAGTTAATGAATTTAACAATACGTTGATGAAAATTGGTGTAAAAGATGATGAAAACAATACGGTATATAACTATTATATTTGTAAACTAACTACAAATTCTACATGTGATGAGTTAATCAATTTAGATGAAGTCATTAACAACATAACTCTGACAAATATTATACGCAATAGTGTTTCGACAACTAACAGCAGAAAAAGACGAGATCTGAATGGTGAGTTTGAATTTTCCACTTCCAAGGAATTAGATTGTCTTTACGAATCATATGGTGTAAACGATGATATAAGTCATTGTTTTGCATCACCTAGACGTAGACGATCTGACGACAAAAAGGAGTACATGGACATGAAATTATTCGACCACGCGAAAAAAGATTTAGGAATAGACAGTGTTATTCCTAGAGGTACAACCCATTTCCAAGTAGGTGCATCTGGTGCAAGTGGTGGTGTTGTAGGAGATAGTTTCCCATTTCAAAATGTTAAATCGCGTGCCAGTCTATTGGCGGAAAAAATAATGCCTAGAGTACCTATTACTGCTACCGAAGCTGATCTATATGCAACTGTAAATAGACAACCCAAGTTACCAGCAGGTGTTAAAAGTACTCCGTTTACAGAGGCGCTTGCGTCTACGATAAACCAAAAGCTTTCTAATGTTAGAGAGGTAACTTATGCTTCGTCCAATCTGCCAGGATCAAGTGGCTATGTTCATAGACCATCTGATTCTGTTATTTACAGCAGTATAAGACGGTCACGTTTACCTAGTGATAGCGATAGTGATTATGAGGATATACAAACTGTTGTTAAGGAATATAATGAAAGATATGGTAGATCAGTCAGTAGAACACAGTCATCAAGTAGTGAAAGCGATTTTGAAGATATAGATACTGTTGTTAGGGAATATAGACAAAAATATGGCAATGCAATGGCAAAAGGACGTAGTAGTTCCCCTAAACCTGATCCATTATATAGTACTGTTAAGAAAACAACTAAAAGTCTATCTACTGGTGTAGACATAGTTACAAAACAATCAGACTATTCTCTATTACCTGACGTTAATACTGGCAGTTCTATTGTGTCACCTCTCACCAGAAAAGGAGCTACTAGACGACGACCTAGACGCCCTACAAATGATGGTCTACAGAGTCCAAATCCTCCTCTCCGTAATCCACTTCCTCAACATGATGATTATTCTCCTCCACAAGTACACAGACCTCCGACACTTCCTCCTAAACCAGTCCAAAATCCGACACAACTTCCCCCTAGACCAGTAGGTCAA---TTACCTCCTCCTATAGATCAACCAGATAAAGGATTTAGTAAGTTTGTATCACCTAGACGGTGTAGAAGAGCAAGCTCTGGAGTCATATGTGGTATGATACAATCAAAACCAAACGATGATACCTATTCACTTCTTCAACGGCCAAAAATTGAACCAGAATATGCGGAGGTTGGTAATGGTATACCCAAGAACAATGTTCCTGTAATAGGTAATAAACATAGTAAAAAATATACATCGACGATGTCAAAAATATCAACAAAATTTGATAAATCTACGGCATTTGGAGCAGCAATGTTACTAACTGGTCAGCAGGCCATTAGCCAACAGACTAGATCAACTACGTTGAGTAGAAAAGATCAGATGAGCAAGGAAGAAAAGATATTCGAAGCAGTTACAATGAGTCTATCAACTATAGGTTCAACGTTGACGTCTGCAGGTATGACGGGTGGTCCAAAACTAATGATTGCAGGAATGGCTATAACGGCTATAACTGGTATAATAGATACGATAAAAGATATATATTACATGTTTTCAGGACAGGAGAGGCCAGTAGATCCTGTTATTAAATTATTTAATAAGTACGCTGGCTTAATGTCCGATAATAATAAAATGGGTGTAAGAAAATGTTTGACACCCGGTGACGACACACTTATTTATATCGCATACAGAAACGATACCAGTTTTAAACAGAATACGGATGCGATGGCTTTGTATTTCTTAGATGTTATCGACTCAGAGATCCTATATCTAAACACATCAAATTTAGTTCTAGAGTATCAACTAAAGGTGGCTTGCCCCATAGGAACATTAAGATCTGTAGATGTGGACATAACTGCGTATACAATATTATATGATACAGCGGATAATATTAAGAAATACAAGTTTATCAGAATGGCAACGCTACTATCCAAACATCCAGTTATTAGATTGACATGTGGTTTAGCAGCAACATTGGTGATTAAACCGTACGAGGTACCCATCAGTGATATGCAACTACTAAAAATGGCGACGCCTGGTGAACCAGAATCCACTAAATCTATACCATCCGATGTCTGTGATAGGTATCCTCTAAAGAAATTCTATCTTTTAGCTGGTGGTTGTCCCTATGATACATCTCAAACTTTTATTGTACATACTACTTGCAGTATTCTACTAAGAACAGCTACACGGGATCAGTTTAGAAACAGATGGGTGTTACAAAATCCATTTAGACAAGAAGGGACATATAAGCAACTGTTTACCTTTAGCAAATACGATTTTAACGACACCATAATCGATCCTAATGGTGTGGTGGGTCATGCTAGCTTTTGTACCAATAGAAGCAGCAACCAATGTTTCTGGTCCGAACCTATGATATTGGAAGATGTATCATCGTGTAGTTCTAGAACTAGAAAAATATACGTAAAACTGGGAATATTTAATGCTGAAGGTTTTAATAGTTTTGTACTAAATTGTCCAACTGGGTCTACACCTACATACATCAAACATAAAAATGCGGACAGTAACAATGTTATCATAGAGCTACCTGTAGGTGATTACGGCACAGCCAAATTGTATTCAGCAACAAAACCATCGAGGATAGCTGTGTTCTGCACACATAACTATGATAAACGATTCAAATCAGATATTATAGTTCTAATGTTTAATAAAAACAGCGGTATTCCATTTTGGAGCATGTACACAGGAAGTGTAACTAGTAAAAATAGAATGTTTACCACATTGGCTAGAGGAATGCCGTTTAGATCAACGTATTGCGATAACAGACGACGATCAGGTTGTTATTATGCAGGAATACCATTTCATGAAGATAGTGTAGAAGCAGATATACATTATGGACCAGAAATAATGTTAAAGGAAACATATGACATAAACAGTATTGACCCACGAGTTATAACAAAGTCAAAGACCCATTTTCCTACTCCATTGAGTGTAAAATTCATGGTTGACAATTTAGGAAATGGATATGACAACCCTAATTCATTTTGGGAAGATGCTAAAACTAAGAAACGGACATATAGTGCAATGACGATAAAAGTCCTACCATGTACAGTGAGAAATAAAAATATAGACTTTGGATATAACTATGGAGATATTATTTCTAATATGGTTTATCTACAATCTACTAGTCAGGATTATGGAGATGGTACCAAATATACATTTAAATCCGTAACTAGATCAGATCATGAGTGTGAATCTAGCTTAGATCTGACGTCTAAGGAAGTAACTGTGACATGTCCTGCGTTTAGTATACCAAGAAATATATCAACATATGAAGGTCTATGCTTTAGTGTTACTACATCTAAAGATCATTGTGCTACAGGTATTGGTTGGTTAAAATCTAGTGGCTATGGGAAGGAAGATGCTGATAAACCACGTGCTTGTTTTCATCATTGGAATTATTACACACTGTCGTTGGATTATTACTGTTCATACGAAGATATTTGGAGAAGCACCTGGCCTGACTATGATCCATGTAAGTCATATATCCATATAGAGTATAGAGATACATGGATAGAATCTAACGTGTTACAGCAACCTCCTTACACATTCGAATTCATTCATGACAATTCTAACGAATATGTGGATAAAGAAATTAGTAACAAATTAAATGATCTGTACAATGAATACAAGAAGATTATGGAATATAGCGACGGATCATTGCCGGCGTCTATAAACAGATTAGCAAAGGCATTGACTTCAGAGGGTAGAGAAATAGCAAGTGTTAATATAGATGGTAATCTGTTAGATATCGCATATCAAGCAGATAAGGAAAAGATGGCCGACATACAGACAAGAATAAATGATATTATTAGAGATTTGTTTATACACACTCTATCAGACAAAGATATAAAAGACATTATAGAATCCGAAGAAGGTAAGAGATGTTGTATAATAGATGTTAAGAACAATCGTGTTAAAAAGTACTATTCTATTGATAATTATCTATGCGGTACTTTAGATGATTATATATACACCGTTGTAGAATATAACAAATCCTATGTGTTAGTAAACGATACTTATATGAGCTATGACTATCTTGAATCATCAGGTGTAGTTGTTCTATCATGTTATGAAATGACTATAATCTCCTTGGATACAAAAGACGCCAAAGATGCTATAGAAGATGTGATAGTAGCAAGTGCGGTAGCCGAAGCATTGAATGACATGTTTAAGGAATTTGATAAAAACGTAAGTGCTATTATAATAAAAGAAGAAGATAATTATCTAAACAGTTCGCCCGATATCTACCATATAATATATATCATAGGTGGCACTATTCTGCTATTGTTAGTCATTATTTTAATATTGGCAATTTATATAGCGCGCAATAAATACAGAACCAGGAAATATGAAATAATGAAATATGACAATATGAGCATTAAATCTGATCATCATGATAGTCTTGAAACAGTGTCTATGGAAATTATTGATAATCGGTAC
>ON929062
ATGAATTTTCAGAAATTATCTCTGGCTATATATCTTACGGTGACATGTTCGTGGTGTTATGAAACATGTATGAGAAAAACTGCGTTGTATCATGACATTCAATTGGAGCATGTAGAAGACAATAAAGATAGTGTAGCATCGCTACCGTACAAGTATCTACAAGTAGTCAAACAAAGAGAACGTAGTAGATTGTTGGCTACATTTAATTGGACGGATATAGCTGAGGGTGTTAGAAATGAGTTCATTAAAATATGTGATATCAACGGAACATATCTATATAATTATACTATTGCTGTTAGTATAATTATTGATTCCACGGAAGAACTACCAACAGTTACTCCAATTACAACATATGAACCTTCTATATATAATTATACTATCGATTATAGCACTGTTATTACTACTGAAGAACTACAAGTGACTCCAACATATGCACCTGTAACAACTCCTCTTCCAACATCAGCAGTTCCTTATGATCAACGATCGAATAACAATGTAAGTACTATATCTATTCAGGTACTGAGTAAAATATTGGGAGTCAATGAAACAGAATTAACTAATTATCTTATTATGCATAAAAATGACACTGTTGACAATAACACCATGGTT---GATGATGAGACATCTAACAATAACACATTACATGGTAATATAGGATTTTTGGAAATAAATAATTGTTATAATGTTTCTGTGTCAGATGCTAGTTTTAGAATAACATTAGTAAACGATACTTCTGAAGAAATTTTGCTAATGCTAACAGGAACTAGTTCATCCGACACCTTCATATCTTCCACCAATATCACTGAATGTTTGAAAACATTAATCAATAATGTGTCGATTAATGATGTACTTATAACACAAAATATGAATGTAACATCTAATTGTGATAAATGCTCAATGAATTTGATGGCATCCGTTATTCCTGCAGTTAATGAATTTAACAATACGTTGATGAAAATTGGTGTAAAAGATGATGAAAACAATACGGTATATAAATATTATAATTGTAAACTAACTACAAATTCTACATGTGATGAGTTAATCAATTTAGATGAAGTCATTAACAACATAACTCTGACAAATATTATACACAATAGTGTTTCGACAACTAACAGCAGAAAAAGACGAGATCTGAATGATGAGTTTGAATTTTCCACTTCCAAGGAATTAGATTGTCTTTACGAATCATATGGTGTAAACGATGATATAAGTCATTGTTTTGCATCACCTAGACGTAGACGATCTGACGACAAAAAGGAGTACATGGACATGAAATTATTCGACCACGCGAAAAAAGATTTAGGAATAGACAGTGTTATTCCTAGAGGTACAACCCATTTCCAAGTAGGTGCATCTGGTGCAAGTGGTGGTGTTGTAGGAGATAGTTTCCCATTTCAAAATGTTAAATCGCGTGCCAGTCTATTGGCGGAAAAAATAATGCCTAGAGTACCTATTACTGCTACCGAAGCTGATCTATATGCAACTGTAAATAGACAACCCAAGTTACCAGCAGGTGTTAAAAGTACTCCGTTTACAGAGGCGCTTGTGTCTACGATAAACCAAAAGCTTTCTAATGTTAGAGAGGTAACTTATGCTTCGCTCAATCTGCCAGGATCAAGTGGCTATGTTCATAGACCATCTGATTCTGTTATTTATAGCAGTATAAGACGGTCACGTTTACCTAGTGATAGCGATAGTGATTATGAGGATATACAAACTGTTGTTAAGGAATATAATGAAAGATATGGTAGATCAGTCAGTAGAACACAGTCATCAAGTAGTGAAAGCGATTTTGAAGATATAGATACTGTTGTTAGGGAATATAGACAAAAATATGGCAATGCAATGGCAAAAGGACGTAGTAGTTCCCCTAAACCTGATCCATTATATAGTACTGTTAAGAAAACAACTAAAAGTCTATCTACTGGTGTAGACATAGTTACAAAACAATCAGACTATTCTCTATTACCTGACGTTAATACTGGCAGTTCTATTGTGTCACCTCTCACCAGAAAAGGAGCTACTAGACGACGACCTAGACGCCCTACAAATGATGGTCTACAGAGTCCAAATCCTCCTCTCCGTAATCCACTTCCTCAACATGATGATTATTCTCCTCCACAAGTACACAGACCTCCACCACTTCCTCCTAAACCAGTCCAAAATTCGCCACAACTTCCCCCTAGACCAGTAGGTCAATTACTACCTCCTCCTATAGATCAACCAGATAAAGGATTTAGTAAGTTTGTATCACCTAGACGGTGTAGAAGAGCAAGCTCTGGAGTCATATGTGGTATGATACAATCAAAACCAAACGATGATACCTATTCACTTCTTCAACGATCAAAAATTGAACCAGAATATGTGGAGGTTGGTAATGGTATACCCAAGAACAATGTTCCTGTAATAGGTAATAAACATAGTAAAAAATATACATCGACGATGTCAAAAATATCAACAAAATTTGATAAATCTACGGCATTTGGAGCAGCAATGTTACTAACTGGTCAGCAGGCCATTAGCCAACAGACTAGATCAACTACGTTGAGTAGAAAAGATCAGATGAGTAAGGAAGAAAAGATATTCGAAGCAGTTACAATGAGTCTATCAACTATAGGTTCAACGTTGACGTCTGCAGGTATGACGGGTGGTCCAAAACTAATGATTGCAGGAATGGCTATAACGGCTATAACTGGTATAATAGATACGATAAAAGATATATATTACATGTTTTCAGGACAGGAGAGGCCAGTAGATCCTGTTATTAAATTATTTAATAAGTACACTGGCTTAATGTCCGATAATAATAAAATGGGTGTAAGAAAATGTTTGACACCCGGTGACGACACACTTATTTATATCGCATACAGAAACGATACCAGTTTTAAACAGAATACGGATGCGATGGCTTTGTATTTCTTAGATGTTATCGATTCAGAGATCCTATATCTAAACACATCAAATTTAGTTCTAGAGTATCAACTAAAGGTGGCTTGCCCCATAGGAACATTAAGATCTGTAGATGTGGACATAACTGCGTATACAATATTATATGATACAGCGGATAATATTAAGAAATACAAGTTTATCAGAATGGCAACGCTACTATCCAAACATCCAGTTATTAGATTGACATGTGGTTTAGCAGCAACATTGGTGATTAAACCGTACGAGGTACCCATCAGTGATATGCAACTACTAAAAATGGCGACGCCTGGTGAACCAGAATCCACTAAATCTATACCATCCGATGTCTGTGATAGGTATCCTCTAAAGAAATTCTATCTTTTAGCTGGTGGTTGTCCCTATGATACATCTCAAACTTTTATTGTACATACTACTTGCAGTATTCTACTAAGAACAGCTACACGGGATCAGTTTAGAAACAGATGGGTGTTACAAAATCCATTTAGACAAGAAGGGACATATAAGCAACTGTTTACCTTTAGCAAATACGATTTTAACGACACCATAATCGATCCTAATGGTGTGGTGGGTCATGCTAGCTTTTGTACCAATAGAAGCAGCAACCAATGTTTCTGGTCCGAACCTATGATATTGGAAGATGTATCATCGTGTAGTTCTAGAACTAGAAAAATATACGTAAAACTGGGAATATTTAATGCTGAAGGTTTTAATAGTTTTGTACTAAATTGTCCAACTGGGTCTACACCTACATACATCAAACATAAAAATGCGGACAGTAACAATGTTATCATAGAGCTACCTGTAGGTGATTACGGCACAGCCAAATTGTATTCAGCAACAAAACCATCGAGGATAGCTGTGTTCTGCACACATAACTATGATAAACGATTCAAATCAGATATTATAGTTCTAATGTTTAATAAAAACAGCGGTATTCCATTTTGGAGCATGTACACAGGAAGTGTAACTAGTAAAAATAGAATGTTTGCCACATTGGCTAGAGGAATGCCGTTTAGATCAACGTATTGCGATAACAGACGACGATCAGGTTGTTATTATGCAGGAATACCATTTCATGAAGATAGTGTAGAAACAGATATACATTATGGACCAGAAATAATGTTAAAGGAAACATATGACATAAACAGTATTGACCCACGAGTTATAACAAAGTCAAAGACCCATTTTCCTGCTCCATTGAGTGTAAAATTCATGGTTGACAATTTAGGAAATGGATATGACAACCCTAATTCATTTTGGGAAGATGCTAAAACTAAGAAACGGACATATAGTGCAATGACGATAAAAGTCCTACCATGTACAGTGAGAAATAAAAATATAGACTTTGGATATAACTATGGAGATATTATTTCTAATATGGTTTATCTACAATCTACTAGTCAGGATTATGGAGATGGTACCAAATATACATTTAAATCCGTAACTAGATCAGATCATGAGTGTGAATCTAGCTTAGATCTAACGTCTAAGGAAGTAACTGTGACATGTCCTGCGTTTAGTATACCAAGAAATATATCAACATATGAAGGTCTATGCTTTAGTGTTACTACATCTAAAGATCATTGTGCTACAGGTATTGGTTGGTTAAAATCTAGTGGTTATGGGAAGGAAGATGCTGATAAACCACGTGCTTGTTTTCATCATTGGAATTATTACACACTGTCGTTGGATTATTACTGTTCATACGAAGATATTTGGAGAAGCACCTGGCCTGACTATGATCCATGTAAGTCATATATCCATATAGAGTATAGAGATACATGGATAGAATCTAATGTGTTACAGCAACCTCCTTACACATTCGAATTCATTCATGACAATTCTAACGAATATGTGGATAAAGAAATTAGTAACAAATTAAATGATCTGTACAATGAATACAAGAAGATTATGGAATATAGCGACGGATCATTGCCGGTGTCTATAAACAGATTAGCAAAGGCATTGACTTCAGAGGGTAGAGAAATAGCAAGTGTTAATATAGATGGTAATCTGTTAGATATCGCATATCAAGCAGATAAGGAAAAGATGGCCGACATACAGACAAGAATAAATGATATTATTAGAGATTTGTTTATACACACTCTATCAGACAAAGATATAAAAGACATTATAGAATCCGAAGAAGGTAAGAGATGTTGTATAATAGATGTTAAGAACAATCTTGTTAAAAAGTACTATTCTATTGATAATTATCTATGTGATACTTTAGATGATTATATATACACCTCTGTAGAATATAACAAATCCGTGTTAGTAAACGATACTTCTTATATAAGCTATGACTATCTTGAATCATCAGGTGTAGTTGTTCTATCATGTTATGAAATGACTATAATCTCCTTGGATACAAAAGACGCCAAAGATGCTATAGAAGATGTGATAGTAGCAAGTGCGGTAGCCGAAGCATTGAATGACATGTTTAAGGAATTTGATAAAAACGTAAGTGCTATTATAATAAAAGAAGAAGATAATTATCTAAACAGTTCGCCCGATATCTACCATATAATATATATCATAGGTGGCACTATTCTGCTACTGTTAGTCATTATTTTAATATTGGCAATTTATATAGCGCGCAATAAATACAGAACCAGGAAATATGAAATAATGAAATATGACAATATGAGCATTAAATCTGAGCATCATGATAGTCTTGAAACAGTGTCTATGGAAATTATTGATAATCGGTAC
>OP215216
ATGAATTTTCAGAAATTATCTCTGGCTATATATCTTACGGTGACATGTTCGTGGTGTTATGAAACATGTATGAGAAAAACTGCGTTGTATCATGACATTCAATTGGAGCATGTAGAAGACAATAAAGATAGTGTAGCATCGCTACCGTACAAGTATCTACAAGTAGTCAAACAAAGAGAACGTAGTAGATTGTTGGCTACATTTAATTGGACGGATATAGCTGAGGGTGTTAGAAATGAGTTCATTAAAATATGTGATATCAACGGAACATATCTATATAATTATACTATTGCTGTTAGTATAATTATTGATTCCACGGAAGAACTACCAACAGTTACTCCAATTACAACATATGAACCTTCTATATATAATTATACTATCGATTATAGCACTGTTATTACTACTGAAGAACTACAAGTGACTCCAACATATGCACCTGTAACAACTCCTCTTCCAACATCAGCAGTTCCTTATGATCAACGATCGAATAACAATGTAAGTACTATATCTATTCAGGTACTGAGTAAAATATTGGGAGTCAATGAAACAGAATTAACTAATTATCTTATTATGCATAAAAATGACACTGTTGACAATAACACCATGGTT---GATGATGAGACATCTAACAATAACACATTACATGGTAATATAGGATTTTTGGAAATAAATAATTGTTATAATGTTTCTGTGTCAGATGCTAGTTTTAGAATAACATTAGTAAACGATACTTCTGAAGAAATTTTGCTAATGCTAACAGGAACTAGTTCATCCGACACCTTCATATCTTCCACCAATATCACTGAATGTTTGAAAACATTAATCAATAATGTGTCGATTAATGATGTACTTATAACACAAAATATGAATGTAACATCTAATTGTGATAAATGCTCAATGAATTTGATGGCATCCGTTATTCCTGCAGTTAATGAATTTAACAATACGTTGATGAAAATTGGTGTAAAAGATGATGAAAACAATACGGTATATAAATATTATAATTGTAAACTAACTACAAATTCTACATGTGATGAGTTAATCAATTTAGATGAAGTCATTAACAACATAACTCTGACAAATATTATACACAATAGTGTTTCGACAACTAACAGCAGAAAAAGACGAGATCTGAATGATGAGTTTGAATTTTCCACTTCCAAGGAATTAGATTGTCTTTACGAATCATATGGTGTAAACGATGATATAAGTCATTGTTTTGCATCACCTAGACGTAGACGATCTGACGACAAAAAGGAGTACATGGACATGAAATTATTCGACCACGCGAAAAAAGATTTAGGAATAGACAGTGTTATTCCTAGAGGTACAACCCATTTCCAAGTAGGTGCATCTGGTGCAAGTGGTGGTGTTGTAGGAGATAGTTTCCCATTTCAAAATGTTAAATCGCGTGCCAGTCTATTGGCGGAAAAAATAATGCCTAGAGTACCTATTACTGCTACCGAAGCTGATCTATATGCAACTGTAAATAGACAACCCAAGTTACCAGCAGGTGTTAAAAGTACTCCGTTTACAGAGGCGCTTGTGTCTACGATAAACCAAAAGCTTTCTAATGTTAGAGAGGTAACTTATGCTTCGCTCAATCTGCCAGGATCAAGTGGCTATGTTCATAGACCATCTGATTCTGTTATTTATAGCAGTATAAGACGGTCACGTTTACCTAGTGATAGCGATAGTGATTATGAGGATATACAAACTGTTGTTAAGGAATATAATGAAAGATATGGTAGATCAGTCAGTAGAACACAGTCATCAAGTAGTGAAAGCGATTTTGAAGATATAGATACTGTTGTTAGGGAATATAGACAAAAATATGGCAATGCAATGGCAAAAGGACGTAGTAGTTCCCCTAAACCTGATCCATTATATAGTACTGTTAAGAAAACAACTAAAAGTCTATCTACTGGTGTAGACATAGTTACAAAACAATCAGACTATTCTCTATTACCTGACGTTAATACTGGCAGTTCTATTGTGTCACCTCTCACCAGAAAAGGAGCTACTAGACGACGACCTAGACGCCCTACAAATGATGGTCTACAGAGTCCAAATCCTCCTCTCCGTAATCCACTTCCTCAACATGATGATTATTCTCCTCCACAAGTACACAGACCTCCACCACTTCCTCCTAAACCAGTCCAAAATTCGCCACAACTTCCCCCTAGACCAGTAGGT------------------------CAACCAGATAAAGGATTTAGTAAGTTTGTATCACCTAGACGGTGTAGAAGAGCAAGCTCTGGAGTCATATGTGGTATGATACAATCAAAACCAAACGATGATACCTATTCACTTCTTCAACGATCAAAAATTGAACCAGAATATGTGGAGGTTGGTAATGGTATACCCAAGAACAATGTTCCTGTAATAGGTAATAAACATAGTAAAAAATATACATCGACGATGTCAAAAATATCAACAAAATTTGATAAATCTACGGCATTTGGAGCAGCAATGTTACTAACTGGTCAGCAGGCCATTAGCCAACAGACTAGATCAACTACGTTGAGTAGAAAAGATCAGATGAGTAAGGAAGAAAAGATATTCGAAGCAGTTACAATGAGTCTATCAACTATAGGTTCAACGTTGACGTCTGCAGGTATGACGGGTGGTCCAAAACTAATGATTGCAGGAATGGCTATAACGGCTATAACTGGTATAATAGATACGATAAAAGATATATATTACATGTTTTCAGGACAGGAGAGGCCAGTAGATCCTGTTATTAAATTATTTAATAAGTACACTGGCTTAATGTCCGATAATAATAAAATGGGTGTAAGAAAATGTTTGACACCCGGTGACGACACACTTATTTATATCGCATACAGAAACGATACCAGTTTTAAACAGAATACGGATGCGATGGCTTTGTATTTCTTAGATGTTATCGATTCAGAGATCCTATATCTAAACACATCAAATTTAGTTCTAGAGTATCAACTAAAGGTGGCTTGCCCCATAGGAACATTAAGATCTGTAGATGTGGACATAACTGCGTATACAATATTATATGATACAGCGGATAATATTAAGAAATACAAGTTTATCAGAATGGCAACGCTACTATCCAAACATCCAGTTATTAGATTGACATGTGGTTTAGCAGCAACATTGGTGATTAAACCGTACGAGGTACCCATCAGTGATATGCAACTACTAAAAATGGCGACGCCTGGTGAACCAGAATCCACTAAATCTATACCATCCGATGTCTGTGATAGGTATCCTCTAAAGAAATTCTATCTTTTAGCTGGTGGTTGTCCCTATGATACATCTCAAACTTTTATTGTACATACTACTTGCAGTATTCTACTAAGAACAGCTACACGGGATCAGTTTAGAAACAGATGGGTGTTACAAAATCCATTTAGACAAGAAGGGACATATAAGCAACTGTTTACCTTTAGCAAATACGATTTTAACGACACCATAATCGATCCTAATGGTGTGGTGGGTCATGCTAGCTTTTGTACCAATAGAAGCAGCAACCAATGTTTCTGGTCCGAACCTATGATATTGGAAGATGTATCATCGTGTAGTTCTAGAACTAGAAAAATATACGTAAAACTGGGAATATTTAATGCTGAAGGTTTTAATAGTTTTGTACTAAATTGTCCAACTGGGTCTACACCTACATACATCAAACATAAAAATGCGGACAGTAACAATGTTATCATAGAGCTACCTGTAGGTGATTACGGCACAGCCAAATTGTATTCAGCAACAAAACCATCGAGGATAGCTGTGTTCTGCACACATAACTATGATAAACGATTCAAATCAGATATTATAGTTCTAATGTTTAATAAAAACAGCGGTATTCCATTTTGGAGCATGTACACAGGAAGTGTAACTAGTAAAAATAGAATGTTTGCCACATTGGCTAGAGGAATGCCGTTTAGATCAACGTATTGCGATAACAGACGACGATCAGGTTGTTATTATGCAGGAATACCATTTCATGAAGATAGTGTAGAAACAGATATACATTATGGACCAGAAATAATGTTAAAGGAAACATATGACATAAACAGTATTGACCCACGAGTTATAACAAAGTCAAAGACCCATTTTCCTGCTCCATTGAGTGTAAAATTCATGGTTGACAATTTAGGAAATGGATATGACAACCCTAATTCATTTTGGGAAGATGCTAAAACTAAGAAACGGACATATAGTGCAATGACGATAAAAGTCCTACCATGTACAGTGAGAAATAAAAATATAGACTTTGGATATAACTATGGAGATATTATTTCTAATATGGTTTATCTACAATCTACTAGTCAGGATTATGGAGATGGTACCAAATATACATTTAAATCCGTAACTAGATCAGATCATGAGTGTGAATCTAGCTTAGATCTAACGTCTAAGGAAGTAACTGTGACATGTCCTGCGTTTAGTATACCAAGAAATATATCAACATATGAAGGTCTATGCTTTAGTGTTACTACATCTAAAGATCATTGTGCTACAGGTATTGGTTGGTTAAAATCTAGTGGTTATGGGAAGGAAGATGCTGATAAACCACGTGCTTGTTTTCATCATTGGAATTATTACACACTGTCGTTGGATTATTACTGTTCATACGAAGATATTTGGAGAAGCACCTGGCCTGACTATGATCCATGTAAGTCATATATCCATATAGAGTATAGAGATACATGGATAGAATCTAATGTGTTACAGCAACCTCCTTACACATTCGAATTCATTCATGACAATTCTAACGAATATGTGGATAAAGAAATTAGTAACAAATTAAATGATCTGTACAATGAATACAAGAAGATTATGGAATATAGCGACGGATCATTGCCGGCGTCTATAAACAGATTAGCAAAGGCATTGACTTCAGAGGGTAGAGAAATAGCAAGTGTTAATATAGATGGTAATCTGTTAGATATCGCATATCAAGCAGATAAGGAAAAGATGGCCGACATACAGACAAGAATAAATGATATTATTAGAGATTTGTTTATACACACTCTATCAGACAAAGATATAAAAGACATTATAGAATCCGAAGAAGGTAAGAGATGTTGTATAATAGATGTTAAGAACAATCTTGTTAAAAAGTACTATTCTATTGATAATTATCTATGTGATACTTTAGATGATTATATATACACCTCTGTAGAATATAACAAATCCTATGTGTTAGTAAACGATACTTATATAAGCTATGACTATCTTGAATCATCAGGTGTAGTTGTTCTATCATGTTATGAAATGACTATAATCTCCTTGGATACAAAAGACGCCAAAGATGCTATAGAAGATGTGATAGTAGCAAGTGCGGTAGCCGAAGCATTGAATGACATGTTTAAGGAATTTGATAAAAACGTAAGTGCTATTATAATAAAAGAAGAAGATAATTATCTAAACAGTTCGCCCGATATCTACCATATAATATATATCATAGGTGGCACTATTCTGCTACTGTTAGTCATTATTTTAATATTGGCAATTTATATAGCGCGCAATAAATACAGAACCAGGAAATATGAAATAATGAAATATGACAATATGAGCATTAAATCTGAGCATCATGATAGTCTTGAAACAGTGTCTATGGAAATTATTGATAATCGGTAC
