# Supplementary material for: Evolutionary dissection of monkeypox virus: Positive Darwinian selection drives the adaptation of virus–host interaction proteins
Source: Front Cell Infect Microbiol. 2023 Jan 13;12:1083234. doi: 10.3389/fcimb.2022.1083234 (PMC9880225; doi:10.3389/fcimb.2022.1083234)
Supplement: Supplementary file 1 [file DataSheet_1.zip › Dataset_MPXV_coding_gene_allleles/MPXVgp190.fas]

>KP849470
ATGAGGTCCGTATTATACTCGTATATATTGTTTCTCTCATGTATAATAATAAACGGAAGAGATATAGCACCACATGCACCATCCAATGGAAAGTGTAAAGACAACGAATACAGAAGCCGTAATCTATGTTGTCTATCGTGTCCTCCGGGAACTTACGCTTCCAGATTATGTGATAGCAAGACTAATACACAATGTACACCGTGTGGTTCGGATACCTTTACATCTCACAATAATCATTTACAGGCTTGTCTAAGTTGTAACGGAAGATGTGATAGTAATCAGGTAGAGACGCGATCGTGTAACACGACTCACAATAGAATCTGTGAATGCTCTCCAGGATATTATTGTCTTCTCAAAGGAGCATCAGGGTGTAGAACATGTATTTCTAAAACAAAGTGTGGAATAGGATACGGAGTATCCGGATACACGTCTACCGGAGACGTCATCTGTTCTCCGTGTGGTCCCGGAACATATTCTCACACCGTCTCTTCCACAGATAAATGCGAACCCGTCGTAACCAGCAATACATTTAACTATATCGATGTGGAAATTAACCTGTATCCAGTCAACGACACATCGTGTACTCGGACGACCACTACCGGTCTCAGCGAATCCATCTCAACGTCGGAACTAACTATTACCATGAATCATAAAGATTGTGATCCAGTCTTTCGTGCAGAATACTTCTCTGTCCTTAATAATGTAGCAACTTCAGGATTCTTTACAGGAGAAAATAGATATCAGAATACTTCAAAGATATGTACTCTGAATTTCGAGATTAAATGTAACAACAAAGATTCATCTTCCAAACAGTTAACGAAAACAAAGAATGATACTATCATGCCGCATTCAGAGACGGTAACTCTAGTGGGCGACTGTCTATCTAGCGTCGACATCTACATACTATATAGTAATACCAATACTCAAGACTACGAAACGGATACAATCTCTTATCATATGGGTAATGTTCTCGATGTCAATAGCCATATGCCCGCTAGTTGCGATATACATAAACTGATCACTAATTCCCAGAATCCCACCCACTTA
>AY741551
ATGAGGTCCGTATTATACTCGTATATATTGTTTCTCTCATGTATAATAATAAACGGAAGAGATATAGCACCACATGCACCATCCAATGGAAAGTGTAAAGACAACGAATACAGAAGCCGTAATCTATGTTGTCTATCGTGTCCTCCGGGAACTTACGCTTCCAGATTATGTGATAGCAAGACTAATACACAATGTACACCGTGTGGTTCGGATACCTTTACATCTCACAATAATCATTTACAGGCTTGTCTAAGTTGTAACGGAAGATGTGATAGTAATCAGGTAGAGACGCGATCGTGTAACACGACTCACAATAGAATCTGTGAATGCTCTCCAGGATATTATTGTCTTCTCAAAGGAGCATTAGGGTGTAGAACATGTATTTCTAAAACAAAGTGTGGAATAGGATACGGAGTATCCGGATACACGTCTACCGGAGACGTCATCTGTTCTCCGTGTGGTCCCGGAACATATTCTCACACCGTCTCTTCCACAGATAAATGCGAACCCGTCGTAACCAGCAATACATTTAACTATATCGATGTGGAAATTAACCTGTATCCAGTCAACGACACATCGTGTACTCGGACGACCACTACCGGTCTCAGCGAATCCATCTCAACGTCGGAACTAACTATTACCATGAATCATAAAGATTGTGATCCAGTCTTTCGTGCAGAATACTTCTCTGTCCTTAATAATGTAGCAACTTCAGGATTCTTTACAGGAGAAAATAGATATCAGAATACTTCAAAGATATGTACTCTGAATTTCGAGATTAAATGTAACAACAAAGATTCATCTTCCAAACAGTTAACGAAAACAAAGAATGATACTATCATGCCGCATTCAGAGACGGTAACTCTAGTGGGCGACTGTCTATCTAGCGTCGACATCTACATACTATATAGTAATACCAATACTCAAGACTACGAAACGGATACAATCTCTTATCATATGGGTAATGTTCTCGATGTCAATAGCCATATGCCCGCTAGTTGCGATATACATAAACTGATCACTAATTCCCAGAATCCCACCCACTTA
>U87995
ATGAGGTCCGTATTATACTCGTATATATTGTTTCTCTCATGTATAATAATAAACGGAAGAGATATAGCACCACATGCACCATCCAATGGAAAGTGTAAAGACAACGAATACAGAAGCCGCAATCTATGTTGTCTATCGTGTCCTCCGGGAACTTACGCTTCCAGATTATGTGATAGCAAGACTAATACACAATGTACACCGTGTGGTTCGGATACCTTTACATCTCACAATAATCATTTACAGGCTTGTCTAAGTTGTAACGGAAGATGTGATAGTAATCAGGTAGAGACGCGATCGTGTAACACGACTCACAATAGAATCTGTGAATGCTCTCCAGGATATTATTGTCTTCTCAAAGGAGCATCAGGGTGTAGAACATGTATTTCTAAAACAAAGTGTGGAATAGGATACGGAGTATCCGGATACACGTCTACCGGAGACGTCATCTGTTCTCCGTGTGGTCCCGGAACATATTCTCACACCGTCTCTTCCACAGATAAATGCGAACCCGTCGTAACCAGCAATACATTTAACTATATCGATGTGGAAATTAACCTGTATCCAGTCAACGACACATCGTGTACTCGGACGACCACTACCGGTCTCAGCGAATCCATCTCAACGTCGGAACTAACTATTACCATGAATCATAAAGATTGTGATCCAGTCTTTCGTGCAGAATACTTCTCTGTCCTTAATAATGTAGCAACTTCAGGATTCTTTACAGGAGAAAATAGATATCAGAATACTTCAAAGATATGTACTCTGAATTTCGAGATTAAATGTAACAACAAAGATTCATCTTCCAAACAGTTAACGAAAACAAAGAATGATACTATCATGCCGCATTCAGAGACGGTAACTCTAGTGGGCGACTGTCTATCTAGCGTCGACATCTACATACTATATAGTAATACCAATACTCAAGACTACGAAACGGATACAATCTCTTATCATATGGGTAATGTTCTCGATGTCAATAGCCATATGCCCGCTAGTTGCGATATACATAAACTGATCACTAATTCCCAGAATCCCACCCACTTA
>U87842
ATGAGGTCCGTATTATACTCGTATATATTGTTTCTCTCATGTATAATAATAAACGGAAGAGATATAGCACCACATGCACCATCCAATGGAAAGTGTAAAGACAACGAATACAGAAGCCGTAATCTATGTTGTCTATCGTGTCCTCCGGGAACTTACGCTTCCAGGTTATGTGATAGCAAGACTAATACACAATGTACACCGTGTGGTTCGGATACCTTTACATCTCACAATAATCATTTACAGGCTTGTCTAAGTTGTAACGGAAGATGTGATAGTAATCAGGTAGAGACGCGATCGTGTAACACGACTCACAATAGAATCTGTGAATGCTCTCCAGGATATTATTGTCTTCTCAAAGGAGCATCAGGGTGTAGAACATGTATTTCTAAAACAAAGTGTGGAATAGGATACGGAGTATCCGGATACACGTCTACCGGAGACGTCATCTGTTCTCCGTGTGGTCCCGGAACATATTCTCACACCGTCTCTTCCACAGATAAATGCGAACCCGTCGTAACCAGCAATACATTTAACTATATCGATGTGGAAATTAACCTGTATCCAGTCAACGACACATCGTGTACTCGGACGACCACTACCGGTCTCAGCGAATCCATCTCAACGTCGGAACTAACTATTACCATGAATCATAAAGATTGTGATCCAGTCTTTCGTGCAGAATACTTCTCTGTCCTTAATAATGTAGCAACTTCAGGATTCTTTACAGGAGAAAATAGATATCAGAATACTTCAAAGATATGTACTCTGAATTTCGAGATTAAATGTAACAACAAAGATTCATCTTCCAAACAGTTAACGAAAACAAAGAATGATACTATCATGCCGCATTCAGAGACGGTAACTCTAGTGGGCGACTGTCTATCTAGCGTCGACATCTACATACTATATAGTAATACCAATACTCAAGACTACGAAACGGATACAATCTCTTATCATATGGGTAATGTTCTCGATGTCAATAGCCATATGCCCGCTAGTTGCGATATACATAAACTGATCACTAATTCCCAGAATCCCACCCACTTA
>MT250197
ATGAGGTCCGTATTATACTCGTATATATTGTTTCTCTCATGTATAATAATAAACGGAAGAGATATAGCACCACATGCACCATCCAATGGAAAGTGTAAAGACAACGAATACAGAAGCCGTAATCTATGTTGTCTATCGTGTCCTCCGGGAACTTACGCTTCCAGATTATGTGATAGCAAGACTAATACACAATGTACACCGTGTGGTTCGGATACCTTTACATCTCACAATAATCATTTACAGGCTTGTCTAAGTTGTAACGGAAGATGTGATAGTAATCAGGTAGAGACGCGATCGTGTAACACGACTCACAATAGAATCTGTGAATGCTCTCCAGGATATTATTGTCTTCTCAAAGGAGCATCAGGGTGTAGAACATGTATTTCTAAAACAAAGTGTGGAATAGGATACGGAGTATCCGGATACACGTCTACCGGAGACGTCATCTGTTCTCCGTGTGGTCCCGGAACATATTCTCACACCGTCTCTTCCACAGATAAATGCGAACCCGTCGTAACCAGCAATACATTTAACTATATCGATGTGGAAATTAACCTGTATCCAGTCAACGACACATCGTGTACTCGGACGACCACTACCGGTCTCAGCGAATCCATCTCAACGTCGGAACTAACTATTACCATGAATCATAAAGATTGTGATCCAGTCTTTCGTGCAGAATACTTCTCTGTCCTTAATAATGTAGCAACTTCAGGATTCTTTACAGGAGAAAATAGATATCAGAATACTTCAAAGATATGTACTCTGAATTTCGAGATTAAATGTAACAACAAAGATTCATCTTCCAAACAGTTAACGAAAACAAAGAATGATACTATCATGCCGCATTCAGAGACGGTAACTCTAGTGGGCGACTGTCTATCTAGCGTCGACATCTACATACTATATAGTAATACCAATACTCAAGACTACGAAAATGATACAATCTCTTATCATATGGGTAATGTTCTCGATGTCAATAGCCATATGCCCGCTAGTTGCGATATACATAAACTGATCACTAATTCCCAGAATCCCACCCACTTA
>OP358276
ATGAGGTCCGTATTATACTCGTATATATTGTTTCTCTCATGTATAATAATAAACGGAAGAGATATAGCACCACATGCACCATCCAATGGAAAGTGTAAAGACAACGAATACAGAAGCCGTAATCTATGTTGTCTATCGTGTCCTCCGGGAACTTACGCTTTCAGATTATGTGATAGCAAGACTAATACACAATGTACACCGTGTGGTTCGGATACCTTTACATCTCACAATAATCATTTACAGGCTTGTCTAAGTTGTAACGGAAGATGTGATAGTAATCAGGTAGAGACGCGATCGTGTAACACGACTCACAATAGAATCTGTGAATGCTCTCCAGGATATTATTGTCTTCTCAAAGGAGCATCAGGGTGTAGAACATGTATTTCTAAAACAAAGTGTGGAATAGGATACGGAGTATCCGGATACACGTCTACCGGAGACGTCATCTGTTCTCCGTGTGGTCCCGGAACATATTCTCACACCGTCTCTTCCACAGATAAATGCGAACCCGTCGTAACCAGCAATACATTTAACTATATCGATGTGGAAATTAACCTGTATCCAGTCAACGACACATCGTGTACTCGGACGACCACTACCGGTCTCAGCGAATCCATCTCAACGTCGGAACTAACTATTACCATGAATCATAAAGATTGTGATCCAGTCTTTCGTGCAGAATACTTCTCTGTCCTTAATAATGTAGCAACTTCAGGATTCTTTACAGGAGAAAATAGATATCAGAATACTTCAAAGATATGTACTCTGAATTTCGAGATTAAATGTAACAACAAAGATTCATCTTCCAAACAGTTAACGAAAACAAAGAATGATACTATCATGCCGCATTCAGAGACGGTAACTCTAGTGGGCGACTGTCTATCTAGCGTCGACATCTACATACTATATAGTAATACCAATACTCAAGACTACGAAAATGATACAATCTCTTATCATATGGGTAATGTTCTCGATGTCAATAGCCATATGCCCGCTAGTTGCGATATACATAAACTGATCACTAATTCCCAGAATCCCACCCACTTA
>U87846
ATGAGGTCCGTATTATACTCGTATATATTGTTTCTCTCATGTATAATAATAAACGGAAGAGATATAGCACCACATGCACCATCCAATGGAAAGTGTAAAGACAACGAATACAGAAGCCGTAATCTATGTTGTCTATCGTGTCCTCCGGGAACTTACGCTTCCAGATTATGTGATAGCAAGACTAATACACAATGTACACCGTGTGGTTCGGATACCTTTACATCTCACAATAATCATTTACAGGCTTGTCTAAGTTGTAACGGAAGATGTGATAGTAATCAGGTAGAGACGCGATCGTGTAACACGACTCACAATAGAATCTGTGAATGCTCTCCAGGATATTATTGTCTTCTCAAAGGAGCATCAGGGTGTAGAACATGTATTTCTAAAACAAAGTGTGGAATAGGATACGGAGTATCCGGATACACGTCTACCGGAGACGTCATCTGTTCTCCGTGTGGTCCCGGAACATATTCTCACACCGTCTCTTCCACAGATAAATGCGAACCCGTCGTAACCAGCAATACATTTAACTATATCGATGTGGAAATTAACCTGTATCCAGTCAACGACACATCGTGTACTCGGACGACCACTACCGGTCTCAGCGAATCCATCTCAACGTCGGAACTAACTATTACCATGAATCATAAAGATTGTGATCCAGTCTTTCGTGCAGAATACTTCTCTGTCCTTAATAATGTAGCAACTTCAGGATTCTTTACAGGAGAAAATAGATATCAGAATACTTCAAAGATATGTACTCTGAATTTCGAGATTAAATGTAACAACAAAGATTCATCTTCCAAACAGTTAACGAAAACAAAGAATGATACTATCATGCCGCATTCAGAGACGGTAACTCTAGTGGGCGACTGTCTATCTAGCGTCGACATCTACATACTATATAGTAATACCAATACTCAAGACTACGAAAATGATACAATCTCTTATCATATGGGTAATGTTCTCGATGTCAATAGCCATATGCCCGCTAGTTGCGATATACATAAACTGATCACTAATTCTCAGAATCCCACCCACTTA
>U87844
ATGAGGTCCGTATTATACTCGTATATATTGTTTCTCTCATGTATAATAATAAACGGAAGAGATATAGCACCACATGCACCATCCAATGGAAAGTGTAAAGACAACGAATACAGAAGCCGTAATCTATGTTGTCTATCGTGTCCTCCGGGAACTTACGCTTCCAGATTATGTGATAGCAAGACTAATACACAATGTACACCGTGTGGTTCGGATACCTTTACATCTCACAATAATCATTTACAGGCTTGTCTAAGTTGTAACGGAAGATGTGATAGTAATCAGGTAGAGACGCGATCGTGTAACACGACTCACAATAGAATCTGTGAATGCTCTCCAGGATATTATTGTCTTCTCAAAGGAGCATCAGGGTGTAGTACATGTATTTCTAAAACAAAGTGTGGAATAGGATACGGAGTATCCGGATACACGTCTACCGGAGACGTCATCTGTTCTCCGTGTGGTCCCGGAACATATTCTCACACCGTCTCTTCCACAGATAAATGCGAACCCGTCGTAACCAGCAATACATTTAACTATATCGATGTGGAAATTAACCTGTATCCAGTCAACGACACATCGTGTACTCGGACGACCACTACCGGTCTCAGCGAATCCATCTCAACGTCGGAACTAACTATTACCATGAATCATAAAGATTGTGATCCAGTCTTTCGTGCAGAATACTTCTCTGTCCTTAATAATGTAGCAACTTCAGGATTCTTTACAGGAGAAAATAGATATCAGAATACTTCAAAGATATGTACTCTGAATTTCGAGATTAAATGTAACAACAAAGATTCATCTTCCAAACAGTTAACGAAAACAAAGAATGATACTATCATGCCGCATTCAGAGACGGTAACTCTAGTGGGCGACTGTCTATCTAGCGTCGACATCTACATACTATATAGTAATACCAATACTCAAGACTACGAAAATGATACAATCTCTTATCATATGGGTAATGTTCTCGATGTCAATAGCCATATGCCCGCTAGTTGCGATATACATAAACTGATCACTAATTCCCAGAATCCCACCCACTTA
>OP270473
ATGAGGTCCGTATTATACTCGTATATATTGTTTCTCTCATGTATAATAATAAACGGAAGAGATATAGCACCACATGCACCATCCAATGGAAAGTGTAAAGACAACGAATACAGAAGCCGTAATCTATGTTGTCTATCGTGTCCTCCGGGAACTTACGCTTTCAGATTATGTGATAGCAAGACTAATACACAATGTACACCGTGTGGTTCGGATACCTTTACATCTCACAATAATCATTTACAGGCTTGTCTAAGTTGTAACGGAAGATGTGATAGTAATCAGGTAGAGACGCGATCGTGTAACACGACTCACAATAGAATCTGTGAATGCTCTCCAGGATATTATTGTCTTCTCAAAGGAGCATCAGGGTGTAGAACATGTATTTCTAAAACAAAGTGTGGAATAGGATACGGAGTATCCGGATACACGTCTACCGGAGACGTCATCTGTTCTCCGTGTGGTCCCGGAACATATTCTCACACCGTCTCTTCCACAGATAAATGCGAACCCGTCGTAACCAGCAATACATTTAACTATATCGATGTGGAAATTAACCTGTATCCAGTCAACGACACATCGTGTACTCGGACGACCACTACCGGTCTCAGCGAATCCATCTCAACGTCGGAACTAACTATTACCATGAATCATAAAGATTGTGATCCAGTCTTTCGTGCAGAATACTTCTCTGTCCTTAATAATGTAGCAACTTTAGGATTCTTTACAGGAGAAAATAGATATCAGAATACTTCAAAGATATGTACTCTGAATTTCGAGATTAAATGTAACAACAAAGATTCATCTTCCAAACAGTTAACGAAAACAAAGAATGATACTATCATGCCGCATTCAGAGACGGTAACTCTAGTGGGCGACTGTCTATCTAGCGTCGACATCTACATACTATATAGTAATACCAATACTCAAGACTACGAAAATGATACAATCTCTTATCATATGGGTAATGTTCTCGATGTCAATAGCCATATGCCCGCTAGTTGCGATATACATAAACTGATCACTAATTCCCAGAATCCCACCCACTTA
>OP204839
ATGAGGTCCGTATTATACTCGTATATATTGTTTCTCTCATGTATAATAATAAACGGAAGAGATATAGCACCACATGCACCATCCAATGGAAAGTGTAAAGACAACGAATACAGAAGCCGTAATCTATGTTGTCTATCGTGTCCTCCGGGAACTTACGCTTTCAGATTATGTGATAGCAAGACTAATACACAATGTACACCGTGTGGTTCGGATACCTTTACATCTCACAATAATCATTTACAGGCTTGTCTAAGTTGTAACGGAAGATGTGATAGTAATCAGGTAGAGACGCGATCGTGTAACACGACTCACAATAGAATCTGTGAATGCTCTCCAGGATATTATTGTCTTCTCAAAGGAGCATCAGGGTGTAGAACATGTATTTCTAAAACAAAGTGTGGAATAGGATACGGAGCATCCGGATACACGTCTACCGGAGACGTCATCTGTTCTCCGTGTGGTCCCGGAACATATTCTCACACCGTCTCTTCCACAGATAAATGCGAACCCGTCGTAACCAGCAATACATTTAACTATATCGATGTGGAAATTAACCTGTATCCAGTCAACGACACATCGTGTACTCGGACGACCACTACCGGTCTCAGCGAATCCATCTCAACGTCGGAACTAACTATTACCATGAATCATAAAGATTGTGATCCAGTCTTTCGTGCAGAATACTTCTCTGTCCTTAATAATGTAGCAACTTCAGGATTCTTTACAGGAGAAAATAGATATCAGAATACTTCAAAGATATGTACTCTGAATTTCGAGATTAAATGTAACAACAAAGATTCATCTTCCAAACAGTTAACGAAAACAAAGAATGATACTATCATGCCGCATTCAGAGACGGTAACTCTAGTGGGCGACTGTCTATCTAGCGTCGACATCTACATACTATATAGTAATACCAATACTCAAGACTACGAAAATGATACAATCTCTTATCATATGGGTAATGTTCTCGATGTCAATAGCCATATGCCCGCTAGTTGCGATATACATAAACTGATCACTAATTCCCAGAATCCCACCCACTTA
>OP257250
ATGAGGTCCGTATTATACTCGTATATATTGTTTCTCTCATGTATAATAATAAACGGAAGAGATATAGCACCACATGCACCATCCAATGGAAAGTGTAAAGACAACGAATACAGAAGCCGTAATCTATGTTGTCTATCGTGTCCTCCGGGAACTTACGCTTTTAGATTATGTGATAGCAAGACTAATACACAATGTACACCGTGTGGTTCGGATACCTTTACATCTCACAATAATCATTTACAGGCTTGTCTAAGTTGTAACGGAAGATGTGATAGTAATCAGGTAGAGACGCGATCGTGTAACACGACTCACAATAGAATCTGTGAATGCTCTCCAGGATATTATTGTCTTCTCAAAGGAGCATCAGGGTGTAGAACATGTATTTCTAAAACAAAGTGTGGAATAGGATACGGAGTATCCGGATACACGTCTACCGGAGACGTCATCTGTTCTCCGTGTGGTCCCGGAACATATTCTCACACCGTCTCTTCCACAGATAAATGCGAACCCGTCGTAACCAGCAATACATTTAACTATATCGATGTGGAAATTAACCTGTATCCAGTCAACGACACATCGTGTACTCGGACGACCACTACCGGTCTCAGCGAATCCATCTCAACGTCGGAACTAACTATTACCATGAATCATAAAGATTGTGATCCAGTCTTTCGTGCAGAATACTTCTCTGTCCTTAATAATGTAGCAACTTCAGGATTCTTTACAGGAGAAAATAGATATCAGAATACTTCAAAGATATGTACTCTGAATTTCGAGATTAAATGTAACAACAAAGATTCATCTTCCAAACAGTTAACGAAAACAAAGAATGATACTATCATGCCGCATTCAGAGACGGTAACTCTAGTGGGCGACTGTCTATCTAGCGTCGACATCTACATACTATATAGTAATACCAATACTCAAGACTACGAAAATGATACAATCTCTTATCATATGGGTAATGTTCTCGATGTCAATAGCCATATGCCCGCTAGTTGCGATATACATAAACTGATCACTAATTCCCAGAATCCCACCCACTTA
>OP245353
ATGAGGTCCGTATTATACTCGTATATATTGTTTCTCTCATGTATAATAATAAACGGAAGAGATATAGCACCACATGCACCATCCAATGGAAAGTGTAAAGACAACGAATACAGAAGCCGTAATCTATGTTGTCTATCGTGTCCTCCGGGAACTTACGCTTTCAGATTATGTGATAGCAAGACTAATACACAATGTACACCGTGTGGTTCGGATACCTTTACATCTCACAATAATCATTTACAGGCTTGTCTAAGTTGTAACGGAAGATGTGATAGTAATCAGGTAGAGACGCGATCGTGTAACACGACTCACAATAGAATCTGTGAATGCTCTCCAGGATATTATTGTCTTCTCAAAGGAGCATCAGGGTGTAGAACATGTATTTCTAAAACAAAGTGTGGAATAGGATACGGAGTATCCGGATACACGTCTACCGGAGACGTCATCTGTTCTCCGTGTGGTCCCGGAACATATTCTCACACCGTCTCTTCCACAGATAAATGCGAACCCGTCGTAACCAGCAATACATTTAACTATATCGATGTGGAAATTAACCTGTATCCAGTCAACGACACATTGTGTACTCGGACGACCACTACCGGTCTCAGCGAATCCATCTCAACGTCGGAACTAACTATTACCATGAATCATAAAGATTGTGATCCAGTCTTTCGTGCAGAATACTTCTCTGTCCTTAATAATGTAGCAACTTCAGGATTCTTTACAGGAGAAAATAGATATCAGAATACTTCAAAGATATGTACTCTGAATTTCGAGATTAAATGTAACAACAAAGATTCATCTTCCAAACAGTTAACGAAAACAAAGAATGATACTATCATGCCGCATTCAGAGACGGTAACTCTAGTGGGCGACTGTCTATCTAGCGTCGACATCTACATACTATATAGTAATACCAATACTCAAGACTACGAAAATGATACAATCTCTTATCATATGGGTAATGTTCTCGATGTCAATAGCCATATGCCCGCTAGTTGCGATATACATAAACTGATCACTAATTCCCAGAATCCCACCCACTTA
>ON959135
ATGAGGTCCGTATTATACTCGTATATATTGTTTCTCTCATGTATAATAATAAACGGAAGAGATATAGCACCACATGCACCATCCAATGGAAAGTGTAAAGACAACGAATACAGAAGCCGTAATCTATGTTGTCTATCGTGTCCTCCGGGAACTTACGCTTTCAGATTATGTGATAGCAAGACTAATACACAATGTACACCGTGTGGTTCGGATACCTTTACATCTCACAATAATCATTTACAGGCTTGTCTAAGTTGTAACGGAAGATGTGATAGTAATCAGGTAGAGACGCGATCGTGTAACACGACTCACAATAGAATCTGTGAATGCTCTCCAGGATATTATTGTCTTCTCAAAGGAGCATCAGGGTGTAGAACATGTATTTCTAAAACAAAGTGTGGAATAGGATACGGAGTATCCGGATACACGTCTACCGGAGACGTCATCTGTTCTCCGTGTGGTCCCGGAACATATTCTCACACCGTCTCTTCCACAGATAAATGCGAACCCGTCGTAACCAGCAATACATTTAACTATATCGATGTGGAAATTAACCTGTATCCAGTCAACGACACATCGTGTACTCGGACGACCACTACCGGTCTCAGCGAATCCATCTTAACGTCGGAACTAACTATTACCATGAATCATAAAGATTGTGATCCAGTCTTTCGTGCAGAATACTTCTCTGTCCTTAATAATGTAGCAACTTCAGGATTCTTTACAGGAGAAAATAGATATCAGAATACTTCAAAGATATGTACTCTGAATTTCGAGATTAAATGTAACAACAAAGATTCATCTTCCAAACAGTTAACGAAAACAAAGAATGATACTATCATGCCGCATTCAGAGACGGTAACTCTAGTGGGCGACTGTCTATCTAGCGTCGACATCTACATACTATATAGTAATACCAATACTCAAGACTACGAAAATGATACAATCTCTTATCATATGGGTAATGTTCTCGATGTCAATAGCCATATGCCCGCTAGTTGCGATATACATAAACTGATCACTAATTCCCAGAATCCCACCCACTTA
>ON929064
ATGAGGTCCGTATTATACTCGTATATATTGTTTCTCTCATGTATAATAATAAACGGAAGAGATATAGCACCACATGCACCATCCAATGGAAAGTGTAAAGACAACGAATACAGAAGCCGTAATCTATGTTGTCTATCGTGTCCTCCGGGAACTTACGCTTTCAGATTATGTGATAGCAAGACTAATACACAATGTACACCGTGTGGTTCGGATACCTTTACATCTCACAATAATCATTTACAGGCTTGTCTAAGTTGTAACGGAAGATGTGATAGTAATCAGGTAGAGACGCGATCGTGTAACACGACTCACAATAGAATCTGTGAATGCTCTCCAGGATATTATTGTCTTCTCAAAGGAGCATCAGGGTGTAGAACATGTATTTCTAAAACAAAGTGTGGAATAGGATACGGAGTATCCGGATACACGTCTACCGGAGACGTCATCTGTTCTCCGTGTGGTCCCGGAACATATTCTCACACCGTCTCTTCCACAGATAAATGCGAACCCGTCGTAACCAGCAATACATTTAACTATATCGATGTGGAAATTAACCTGTATCCAGTCAACGACACATCGTGTACTCGGACGACCACTACCGGTCTCAGCGAATCCATCTCAACGTCGGAACTAACTATTACCATGAATCATAAAGATTGTGATCCAGTCTTTCGTGCAGAATACTTCTCTGTCCTTAATAATGTAGCAACTTCAGGATTCTTTACAGGAGAAAATAGATATCAGAATACTTCAAAGATATGTACTCTGAATTTCGAGATTAAATGTAACAACAAAGATTCATCTTCCAAACAGTTAACGAAAACAAAGAATGATACTATCATGCCGCATTCAGAGACGGTAACTCTAGTGGGCGACTGTCTATCTAGCGTTGACATCTACATACTATATAGTAATACCAATACTCAAGACTACGAAAATGATACAATCTCTTATCATATGGGTAATGTTCTCGATGTCAATAGCCATATGCCCGCTAGTTGCGATATACATAAACTGATCACTAATTCCCAGAATCCCACCCACTTA
>ON813260
ATGAGGTCCGTATTATACTCGTATATATTGTTTCTCTCATGTATAATAATAAACGGAAGAGATATAGCACCACATGCACCATCCAATGGAAAGTGTAAAGACAACGAATACAGAAGCCGTAATCTATGTTGTCTATCGTGTCCTCCGGGAACTTACGCTTTCAGATTATGTGATAGCAAGACTAATACACAATGTACACCGTGTGGTTCGGATACCTTTACATCTCACAATAATCATTTACAGGCTTGTCTAAGTTGTAACGGAAGATGTGATAGTAATCAGGTAGAGACGCGATCGTGTAACACGACTCACAATAGAATCTGTGAATGCTCTCCAGGATATTATTGTCTTCTCAAAGGAGCATCAGGGTGTAGAACATGTATTTCTAAAACAAAGTGTGGAATAGGATACGGAGTATCCGGATACACGTCTACCGGAGACGTCATCTGTTCTCCGTGTGGTCCCGGAACATATTCTCACACCGTCTCTTCCACAGATAAATGCGAACCCGTCGTAACCAGCAATACATTTAACTATATCGATGTGGAAATTAACCTGTATCCAGTCAACGACACATCGTGTACTCGGACGACCACTACCGGTCTCAGCGAATCCATCTCAACGTCGGAACTAACTATTACCATGAATCATAAAGATTGTGATCCAGTCTTTCGTGCAGAATACTTCTCTGTCCTTAATAATGTAGCAACTTCAGGATTCTTTACAGGAGAAAATAGATATCAGAATACTTCAAAGATATGTACTCTGAATTTCGAGATTAAATGTAACAACAAAGATTCATCTTCCAAACAGTTAACGAAAACAAAGAATGATACTATCATGCCGCATTCAGAGACGGTAACTCTAGTGGGCGACTGTCTATCTAGCGTCAACATCTACATACTATATAGTAATACCAATACTCAAGACTACGAAAATGATACAATCTCTTATCATATGGGTAATGTTCTCGATGTCAATAGCCATATGCCCGCTAGTTGCGATATACATAAACTGATCACTAATTCCCAGAATCCCACCCACTTA
>ON803418
ATGAGGTCCGTATTATACTCGTATATATTGTTTCTCTCATGTATAATAATAAACGGAAGAGATATAGCACCACATGCACCATCCAATGGAAAGTGTAAAGACAACGAATACAGAAGCCGTAATCTATGTTGTCTATCGTGTCCTCCGGGAACTTACGCTTTCAGATTATGTGATAGCAAGACTAATACACAATGTACACCGTGTGGTTCGGATACCTTTACATCTCACAATAATCATTTACAGGCTTGTCTAAGTTGTAACGGAAGATGTGATAGTAATCAGGTAGAGACGCGATCGTGTAACACGACTCACAATAGAATCTGTGAATGCTCTCCAGGATATTATTGTCTTCTCAAAGGAGCATCAGGGTGTAGAACATGTATTTCTAAAACAAAGTGTGGAATAGGATACGGAGTATCCGGATACACGTCTACCGGAGACGTCATCTGTTCTCCGTGTGGTCCCGGAACATATTCTCACACCGTCTCTTCCACAGATAAATGCGAACCTGTCGTAACCAGCAATACATTTAACTATATCGATGTGGAAATTAACCTGTATCCAGTCAACGACACATCGTGTACTCGGACGACCACTACCGGTCTCAGCGAATCCATCTCAACGTCGGAACTAACTATTACCATGAATCATAAAGATTGTGATCCAGTCTTTCGTGCAGAATACTTCTCTGTCCTTAATAATGTAGCAACTTCAGGATTCTTTACAGGAGAAAATAGATATCAGAATACTTCAAAGATATGTACTCTGAATTTCGAGATTAAATGTAACAACAAAGATTCATCTTCCAAACAGTTAACGAAAACAAAGAATGATACTATCATGCCGCATTCAGAGACGGTAACTCTAGTGGGCGACTGTCTATCTAGCGTCGACATCTACATACTATATAGTAATACCAATACTCAAGACTACGAAAATGATACAATCTCTTATCATATGGGTAATGTTCTCGATGTCAATAGCCATATGCCCGCTAGTTGCGATATACATAAACTGATCACTAATTCCCAGAATCCCACCCACTTA
>U87845
ATGAGGTCCGTATTATACTCGTATATATTGTTTCTCTCATGTATAATAATAAACGGAAGAGATATAGCACCACATGCACCATCCAATGGAAAATGTAAAGACAACGAATACAGAAGCCGTAATCTATGTTGTCTATCGTGTCCTCCGGGAACTTACGCTTCCAGATTATGTGATAGCAAGACTAATACACAATGTACGCCGTGTGGTTCGGATACCTTTACATCTCACAATAATCATTTACAGGCTTGTCTAAGTTGTAACGGAAGATGTGATAGTAATCAGGTAGAGACGCGATCGTGTAACACGACTCACAATAGAATCTGTGAATGCTCTCCAGGATATTATTGTCTTCTCAAAGGATCATCAGGGTGTAGAACATGTATTTCTAAAACAAAGTGTGGAATAGGATACGGAGTATCCGGATACACGTCTACCGGAGACGTCATCTGTTCTCCGTGTGGTCCCGGAACATATTCTCACACCGTCTCTTCCACAGATAAATGCGAACCCGTCGTAACCAGCAATACATTTAACTATATCGATGTGGAAATTAACCTGTATCCAGTCAACGACACATCGTGTACTCGGACGACCACTACCGGTCTCAGCGAATCCATCTCAACGTCGGAACTAACTATTACCATGAATCATAAAGATTGTGATCCCGTCTTTCGTGCAGAATACTTCTCTGTCCTTAATAATGTAGCAACTTCAGGATTCTTTACAGGAGAAAATAGATATCAGAATACTTCAAAGATATGTACTCTGAATTTCGAGATTAAATGTAACAACAAAGATTCATCTTCCAAACAGTTAACGAAAACAAAGAATGATACTATCATGCCGCATTCAGAGACGGTAACTCTAGTGGGCGACTGTCTATCTAGCGTCGACATCTACATACTATATAGTAATACCAATACTCAAGACTACGAAACGGATACAATCTCTTATCATATGGGTAATGTTCTCGATGTCAATAGCCATATGCCCGCTAGTTGCGATATACATAAACTGATCACTAATTCCCAGAATCCCACCCACTTA
>ON645312
ATGAGGTCCGTATTATACTCGTATATATTGTTTCTCTCATGTATAATAATAAACGGAAGAGATATAGCACCACATGCACCATCCAATGGAAAGTGTAAAGACAACGAATACAGAAGCCGTAATCTATGTTGTCTATCGTGTCCTCCGGGAACTTACGCTTTCAGATTATGTGATAGCAAGACTAATACACAATGTACACCGTGTGGTTCGGATACCTTTACATCTCACAATAATCATTTACAGGCTTGTCTAAGTTGTAACGGAAGATGTGATAGTAATCAGGTAGAGACGCGATCGTGTAACACGACTCACAATAGAATCTGTGAATGCTCTCCAGGATATTATTGTCTTCTCAAAGGAGCATCAGGGTGTAGAACATGTATTTCTAAAACAAAGTGTGGAATAGGATACGGAGTATCCGGATACACGTCTACCGGAGACGTCATCTGTTCTCCGTGTGGTCCCGGAACATATTCTCACACCGTCTCTTCCACAGATAAATGCGAACCC---GTAACCAGCAATACATTTAACTATATCGATGTGGAAATTAACCTGTATCCAGTCAACGACACATCGTGTACTCGGACGACCACTACCGGTCTCAGCGAATCCATCTCAACGTCGGAACTAACTATTACCATGAATCATAAAGATTGTGATCCAGTCTTTCGTGCAGAATACTTCTCTGTCCTTAATAATGTAGCAACTTCAGGATTCTTTACAGGAGAAAATAGATATCAGAATACTTCAAAGATATGTACTCTGAATTTCGAGATTAAATGTAACAACAAAGATTCATCTTCCAAACAGTTAACGAAAACAAAGAATGATACTATCATGCCGCATTCAGAGACGGTAACTCTAGTGGGCGACTGTCTATCTAGCGTCGACATCTACATACTATATAGTAATACCAATACTCAAGACTACGAAAATGATACAATCTCTTATCATATGGGTAATGTTCTCGATGTCAATAGCCATATGCCCGCTAGTTGCGATATACATAAACTGATCACTAATTCCCAGAATCCCACCCACTTA
>KP849471
ATGAGGTCCGTATTATACTCGTATATATTGTTTCTCTCATGTATAATAATAAACGGAAGAGATATAGCACCACATGCACCATCCAATGGAAAATGTAAAGACAACGAATACAGAAGCCGTAATCTATGTTGTCTATCGTGTCCTCCGGGAACTTACGCTTCCAGATTATGTGATAGCAAGACTAATACACAATGTACGCCGTGTGGTTCGGATACCTTTACATCTCACAATAATCATTTACAGGCTTGTCTAAGTTGTAACGGAAGATGTGATAGTAATCAGGTAGAGACGCGATCGTGTAACACGACTCACAATAGAATCTGTGAATGCTCTCCAGGATATTATTGTCTTCTCAAAGGATCATCAGGGTGTAGAACATGTATTTCTAAAACAAAGTGTGGAATAGGATACGGAGTATCCGGATACACGTCTACCGGAGACGTCATCTGTTCTCCGTGTGGTCCCGGAACATATTCTCACACCGTCTCTTCCACAGATAAATGCGAACCC---GTAACCAGCAATACATTTAACTATATCGATGTGGAAATTAACCTGTATCCAGTCAACGACACATCGTGTACTCGGACGACCACTACCGGTCTCAGCGAATCCATCTCAACGTCGGAACTAACTATTACCATGAATCATAAAGATTGTGATCCCGTCTTTCGTGCAGAATACTTCTCTGTCCTTAATAATGTAGCAACTTCAGGATTCTTTACAGGAGAAAATAGATATCAGAATACTTCAAAGATATGTACTCTGAATTTCGAGATTAAATGTAACAACAAAGATTCATCTTCCAAACAGTTAACGAAAACAAAGAATGATACTATCATGCCGCATTCAGAGACGGTAACTCTAGTGGGCGACTGTCTATCTAGCGTCGACATCTACATACTATATAGTAATACCAATACTCAAGACTACGAAACGGATACAATCTCTTATCATATGGGTAATGTTCTCGATGTCAATAGCCATATGCCCGCTAGTTGCGATATACATAAACTGATCACTAATTCCCAGAATCCCACCCACTTA
>KJ642619
ATGAGGTCCGTATTATACTCGTATATATTGTTTCTCTCATGTATAATAATAAACGGAAGAGATATAGCACCACATGCACCATCCAATGGAAAATGTAAAGACAACGAATACAGAAGCCGTAATCTATGTTGTCTATCGTGTCCTCCGGGAACTTACGCTTCCAGATTATGTGATAGCAAGACTAATACACAATGTACGCCGTGTGGTTCGGATACCTTTACATCTCACAATAATCATTTACAGGCTTGTCTAAGTTGTAACGGAAGATGTGATAGTAATCAGGTAGAGACGCGATCGTGTAACACGACTCACAATAGAATCTGTGAATGCTCTCCAGGATATTATTGTCTTCTCAAAGGATCATCAGGGTGTAGAACATGTATTTCTAAAACAAAGTGTGGAATAGGATACGGAGTATCCGGATACACGTCTACCGGAGACGTCATCTGTTCTCCGTGTGGTCCCGGAACATATTCTCACACCGTCTCTTCCACAGATAAATGCGAACCC---GTAACCAGCAATACATTTAACTATATCGATGTGGAAATTAACCTGTATCCAGTCAACGACACATCGTGTACTCGGACGACCACTACCGGTCTCAGCGAATCCATCTCAACGTCGGAACTAACTATTACCATGAATCATAAAGATTGTGATCCCGTCTTTCGTGCAGAATACTTCTCTGTCCTTAATAATGTAGCAACTTCAGGATTCTTTACAGGAGAAAATAGATATCAGAATACTTCAAAGATATGTACTCTGAATTTCGAGATTAAATGTAACAACAAAGATTCATCTTCCAAACAGTTAACGAAAACAAAGAATGATACTATCATGCCGCATTCAGAGACGGTAACTCTAGTGGGCGACTGTCTATCTAGCGTTGACATCTACATACTATATAGTAATACCAATACTCAAGACTACGAAACGGATACAATCTCTTATCATATGGGTAATGTTCTCGATGTCAATAGCCATATGCCCGCTAGTTGCGATATACATAAACTGATCACTAATTCCCAGAATCCCACCCACTTA
>JX878428
ATGAGGTCCGTATTATACTCGTATATATTGTTTCTCTCATGTATAATAATAAACGGAAGAGATATAGCACCACATGCACCATCCAATGGAAAATGTAAAGACAACGAATACAGAAGCCGTAATCTATGTTGTCTATCGTGTCCTCCGGGAACTTACGCTTCCAGATTATGTGATAGCAAGACTAATACACAATGTACGCCGTGTGGTTCGGATACCTTTACATCTCACAATAATCATTTACAGGCTTGTCTAAGTTGTAACGGAAGATGTGATAGTAATCAGGTAGAGACGCGATCGTGTAACACGACTCACAATAGAATCTGTGAATGCTCTCCAGGATATTATTGTCTTCTCAAAGGATCATCAGGGTGTAGAACATGTATTTCTAAAACAAAGTGTGGAATAGGATACGGAGTATCCGGATACACGTCTACCGGAGACGTCATCTGTTCTCCGTGTGGTCCCGGAACATATTCTCACACCGTCTCTTCCACAGATAAATGCGAACCC---GTAACCAGCAATACATTTAACTATATCGATGTGGAAATTAACCTGTATCCAGTCAACGACACATCGTGTACTCGGACGACCACTACCGGTCTCAGCGAATCCATCTCAACGTCGGAACTAACTATTACCATGAATCATAAAGATTGTGATCCCGTCTTTCGTGCAGAATACTTCTCTGTCCTTAATAATGTAGCAACTTCAGGATTCTTTACAGGAGAAAATAGATATCAGAATACTTCAAAGATATGTACTCTGAATTTCGAGATTAAATGTAACAACAAAGATTCATCTTCCAAACAGTTAACGAAAACAAAGAATGATACTATCATGCCGCATTCAGAGACGGTAACTCTAGTGGGCGACTGTCTATCTAGCGTCGACATCTACATACTATATAGTAATACCAATACTCAAGACTACGAAACGGATACAATCTCTTATCATATGGGTAATGTTCTCGATGTCAATAGCCATATGCCCGCTAGTTGTGATATACATAAACTGATCACTAATTCCCAGAATCCCACCCACTTA
>JX878418
ATGAGGTCCGTATTATACTCGTATATATTGTTTCTCTCATGTATAATAATAAACGGAAGAGATATAGCACCACATGCACCATCCAATGGAAAATGTAAAGACAACGAATACAGAAGCCGTAATCTATGTTGTCTATCGTGTCCTCCGGGAACTTACGCTTCCAGATTATGTGATAGCAAGACTAATACACAATGTACGCCGTGTGGTTCGGATACCTTTACATCTCACAATAATCATTTACAGGCTTGTCTAAGTTGTAACGGAAGATGTGATAGTAATCAGGTAGAGACGCGATCGTGTAACACGACTCACAATAGAATCTGTGAATGCTCTCCAGGATATTATTGTCTTCTCAAAGGATCATCAGGGTGTAGAACATGTATTTCTAAAACAAAGTGTGGAATAGGATACGGAGTATCCGGATACACGTCTACCGGAGACGTCATCTGTTCTCCGTGTGGTCCCGGAACATATTCTCACACCGTCTCTTCCACAGATAAATGCGAACCC---GTAACCAGCAATACATTTAACTATATCGATGTGGAAATTAACCTGTATCCAGTCAACGACACATCGTGTACTCGGACGACCACTACCGGTCTCAGCGAATCCATCTCAACGTCGGAACTAACTATTACCATGAATCATAAAGATTGTGATCCCGTCTTTCGTGCAGAATACTTCTCTGTCCTTAATAATGTAGCAACTTCAGGATTCTTTACAGGAGAAAATAGATATCAGAATACTTCAAAGATATGTACTCTGAATTTCGAGATTAAATGTAACAACAAAGATTCATCTTCCAAACAGTTAATGAAAACAAAGAATGATACTATCATGCCGCATTCAGAGACGGTAACTCTAGTGGGCGACTGTCTATCTAGCGTCGACATCTACATACTATATAGTAATACCAATACTCAAGACTACGAAACGGATACAATCTCTTATCATATGGGTAATGTTCTCGATGTCAATAGCCATATGCCCGCTAGTTGCGATATACATAAACTGATCACTAATTCCCAGAATCCCACCCACTTA
>NC_003310
ATGAGGTCCGTATTATACTCGTATATATTGTTTCTCTCATGTATAATAATAAACGGAAGAGATTTAGCACCACATGCACCATCCAATGGAAAATGTAAAGACAACGAATACAGAAGCCGTAATCTATGTTGTCTATCGTGTCCTCCGGGAACTTACGCTTCCAGATTATGTGATAGCAAGACTAATACACAATGTACGCCGTGTGGTTCGGATACCTTTACATCTCACAATAATCATTTACAGGCTTGTCTAAGTTGTAACGGAAGATGTGATAGTAATCAGGTAGAGACGCGATCGTGTAACACGACTCACAATAGAATCTGTGAATGCTCTCCAGGATATTATTGTCTTCTCAAAGGATCATCAGGGTGTAGAACATGTATTTCTAAAACAAAGTGTGGAATAGGATACGGAGTATCCGGATACACGTCTACCGGAGACGTCATCTGTTCTCCGTGTGGTCCCGGAACATATTCTCACACCGTCTCTTCCACAGATAAATGCGAACCC---GTAACCAGCAATACATTTAACTATATCGATGTGGAAATTAACCTGTATCCAGTCAACGACACATCGTGTACTCGGACGACCACTACCGGTCTCAGCGAATCCATCTCAACGTCGGAACTAACTATTACCATGAATCATAAAGATTGTGATCCCGTCTTTCGTGCAGAATACTTCTCTGTCCTTAATAATGTAGCAACTTCAGGATTCTTTACAGGAGAAAATAGATATCAGAATACTTCAAAGATATGTACTCTGAATTTCGAGATTAAATGTAACAACAAAGATTCATCTTCCAAACAGTTAACGAAAACAAAGAATGATACTATCATGCCGCATTCAGAGACGGTAACTCTAGTGGGCGACTGTCTATCTAGCGTCGACATCTACATACTATATAGTAATACCAATACTCAAGACTACGAAACGGATACAATCTCTTATCATATGGGTAATGTTCTCGATGTCAATAGCCATATGCCCGCTAGTTGCGATATACATAAACTGATCACTAATTCCCAGAATCCCACCCACTTA
>KJ642618
ATGAGGTCCGTATTATACTCGTATATATTGTTTCTCTCATGTATAATAATAAACGGAAGAGATATAGCACCACATGCACCATCCAATGGAAAATGTAAAGACAACGAATACAGAAGCCGTAATCTATGTTGTCTATCGTGTCCTCCGGGAACTTACGCTTCCAGATTATGTGATAGCAAGACTAATACACAATGTACGCCGTGTGGTTCGGATACCTTTACATCTCACAATAATCATTTACAGGCTTGTCTAAGTTGTAACGGAAGATGTGATAGTAATCAGGTAGAGACGCGATCGTGTAACACGACTCACAATAGAATCTGTGAATGCTCTCCAGGATATTATTGTCTTCTCAAAGGATCATCAGGGTGTAGAACATGTATTTCTAAAACAAAGTGTGGAATAGGATACGGAGTATCCGGATACACGTCTACCGGAGACGTCATCTGTTCTCCGTGTGGTCCCGGAACATATTCTCACACCGTCTCTTCCACAGATAAATGCGAACCC---GTAACCAGCAATACATTTAACTATATCGATGTGGAAATTAACCTGTATCCAGTCAACGACACATCGTGTACTCGGACGACCACTACCGGTCTCAGCGAATCCATCTCAACGTCGGAACTAACTATTACCATGAATCATAAAGATTGTGATCCCGTCTTTCGTGTAGAATACTTCTCTGTCCTTAATAATGTAGCAACTTCAGGATTCTTTACAGGAGAAAATAGATATCAGAATACTTCAAAGATATGTACTCTGAATTTCGAGATTAAATGTAACAACAAAGATTCATCTTCCAAACAGTTAACGAAAACAAAGAATGATACTATCATGCCGCATTCAGAGACGGTAACTCTAGTGGGCGACTGTCTATCTAGCGTTGACATCTACATACTATATAGTAATACCAATACTCAAGACTACGAAACGGATACAATCTCTTATCATATGGGTAATGTTCTCGATGTCAATAGCCATATGCCCGCTAGTTGCGATATACATAAACTGATCACTAATTCCCAGAATCCCACCCACTTA
>U87847
ATGAGGTCCGCATTATACTCGTATATATTGTTTCTCTCATGTATAATAATAAACGGAAGAGATATAGCACCACATGCACCATCCAATGGAAAATGTAAAGACAACGAATACAGAAGCCGCAATCTATGTTGTCTATCGTGTCCTCCGGGAACTTACGCTTCCAGATTATGTGATAGCAAGACTAATACACAATGTACGCCGTGTGGTTCGGATACCTTTACATCTCACAATAATCATTTACAGGCTTGTCTAAGTTGTAACGGAAGATGTGATAGTAATCAGGTAGAGACGCGATCGTGTAACACGACTCACAATAGAATCTGTGAATGCTCTCCAGGATATTATTGTCTTCTCAAAGGATCATCAGGGTGTAGAACATGTATTTCTAAAACAAAGTGTGGAATAGGATACGGAGTATCCGGATACACGTCTACCGGAGACGTCATCTGTTCTCCGTGTGGTCCCGGAACATATTCTCACACCGTCTCTTCCACAGATAAATGCGAACCC---GTAACCAGCAATACATTTAACTATATCGATGTGGAAATTAACCTGTATCCAGTCAACGACACATCGTGTACTCGGACGACCACTACCGGTCTCAGCGAATCCATCTCAACGTCGGAACTAACTATTACCATGAATCATAAAGATTGTGATCCCGTCTTTCGTGCAGAATACTTCTCTGTCCTTAATAATGTAGCAACTTCAGGATTCTTTACAGGAGAAAATAGATATCAGAATACTTCAAAGATATGTACTCTGAATTTCGAGATTAAATGTAACAACAAAGATTCATCTTCCAAACAGTTAACGAAAACAAAGAATGATACTATCATGCCGCATTCAGAGACGGTAACTCTAGTGGGCGACTGTCTATCTAGCGTCGACATCTACATACTATATAGTAATACCAATACTCAAGACTACGAAACGGATACAATCTCTTATCATATGGGTAATGTTCTCGATGTCAATAGCCATATGCCCGCTAGTTGCGATATACATAAACTGATCACTAATTCCCAGAATCCCACCCACTTA
