# Supplementary material for: Evolutionary dissection of monkeypox virus: Positive Darwinian selection drives the adaptation of virus–host interaction proteins
Source: Front Cell Infect Microbiol. 2023 Jan 13;12:1083234. doi: 10.3389/fcimb.2022.1083234 (PMC9880225; doi:10.3389/fcimb.2022.1083234)
Supplement: Supplementary file 1 [file DataSheet_1.zip › Dataset_MPXV_coding_gene_allleles/MPXVgp191.fas]

>KP849471
ATGAAACAATATATTGTCCTGGCATGCATGTGCCTAGTGGCAGCTGCTATGCCTACTAGTCTTCAACAATCCTCATCCTCGTGTACTGAAGAAGAAAACAAACATCATATGGGAATCGATGTTATTATCAAAGTCACAAAGCAAGACCAAACACCGACCAATGATAAGATTTGTCAATCCGTAACGGAAGTTACAGAGACC------------------GAAGATGATGAGGTATCCGAAGAAGTTGTAAAAGGAGATCCCACCACTTATTACACTATCGTCGGCGCGGGTCTTAACATGAACTTTGGATTCACCAAATGCCCAAAGATTTCATCCATCTCCGAATCCTCTGATGGAAACACTGTGAATACTAGATTGTCCAGCGTGTCACCAGGACAAGGTAAGGACTCTCCCGCGATCACGCGTGAAGAAGCTCTGGCTATGATCAAAGACTGTGAGATGTCTATCGACATCAGATGTAGCGAAGAAGAGAAAGACAGCGACATCAAGACCCATCCAGTACTTGGGTCTAACATCTCACATAAGAAAGTGAGTTACAAAGATATCATCGGTTCAACGATCGTTGATACAAAATGTGTTAAGAACCTAGAGTTTAGCGTACGTATCGGAGACATGTGTGAGGAATCATCTGAACTTGAAGTCAAGGATGGATTCAAGTATGTCGACGGATCGGCATCTGAAGGTGCAACCGATGATACTTCACTCATCGATTCAACAAAACTCAAAGCATGTGTC
>MT250197
ATGAAACAATATATTGTCCTGGCATGCATGTGCCTAGTGGCAGCTGCTATGCCTACTAGTCTTCAACAATCTTCATCCTCGTGTACTGAAGAAGAAAACAAACATCATATGGGAATCGATGTTATTATCAAAGTCACAAAGCAAGACCAAACACCGACCAATGATAAGATTTGTCAATCCGTAACGGAAGTTACAGAGACC------------------GAAGATGATGAGGTATCCGAAGAAGTTGTAAAAGGAGATCCCACCACTTATTACACTATCGTCGGTGCGGGTCTTAACATGAACTTTGGATTCACCAAATGCCCAAAGATTTCATCCATCTCCGAATCCTCTGATGGAAACACTGTGAATACTAGATTGTCCAGCGTGTCACCGGGACAAGGTAAGGACTCTCCCGCGATCACGCGTGAAGAAGCTCTGGCTATGATCAAAGACTGTGAGATGTCTATCGACATCAGATGTAGCGAAGAAGAGAAAGACAGTGACATCAAGACCCATCCAGTACTTGGGTCTAACATCTCACATAAGAAAGTGAGTTACAAAGATATCATCGGTTCAACGATCGTTGATACAAAATGTGTCAAGAACCTAGAGTTTAGCGTACGTATCGGAGACATGTGTGAGGAATCATCTGAACTTGAAGTCAAGGATGGATTCAAGTATGTCGACGGATCGGCATCTGAAGGTGCAACCGATGATACTTCACTCATCGATTCAACAAAACTCAAAGCATGTGTC
>OP451016
ATGAAACAATATATTGTCCTGGCATGCATGTGCCTAGTGGCAGCTGCTATGCCTACTAGTCTTCAACAATCTTCATCCTCGTGTACTGAAGAAGAAAACAAACATCATATGGGAATCGATGTTATTATCAAAGTCACAAAGCAAGACCAAACACCGACCAATGATAAGATTTGTCAATCCGTAACGGAAGTTACAGAGACC------------------GAAGATGATGAGGTATCCGAAGAAGTTGTAAAAGGAGATCCCACCACTTATTACACTATCGTCGGTGCGGGTCTTAACATGAACTTTGGATTCACCAAATGCCCAAAGATTTTATCCATCTCCGAATCCTCTGATGGAAACACTGTGAATACTAGATTGTCCAGCGTGTCACCGGGACAAGGTAAGGACTCTCCCGCGATCACGCGTGAAGAAGCTCTGGCTATGATCAAAGACTGTGAGATGTCTATCGACATCAGATGTAGCGAAGAAGAGAAAGACAGTGACATCAAGACCCATCCAGTACTTGGGTCTAACATCTCACATAAGAAAGTGAGTTACAAAGATATCATCGGTTCAACGATCGTTGATACAAAATGTGTCAAGAACCTAGAGTTTAGCGTACGTATCGGAGACATGTGTGAGGAATCATCTGAACTTGAAGTCAAGGATGGATTCAAGTATGTCGACGGATCGGCATCTGAAGGTGCAACCGATGATACTTCACTCATCGATTCAACAAAACTCAAAGCATGTGTC
>OP012849
ATGAAACAATATATTGTCCTGGCATGCATGTGCCTAGTGGCAGCTGCTATGCCTACTAGTCTTCAACAATCTTCATCCTCGTGTACTGAAGAAGAAAACAAACATCATATGGGAATCGATGTTATTATCAAAGTCACAAAGCAAGACCAAACACCGACCAATGATAAGATTTGTCAATCCGTAACGGAAGTTACAGAGACC------------------GAAGATGATGAGGTATCCGAAGAAGTTGTAAAAGGAGATCCCACCACTTATTACACTATCGTCGGTGCGGGTCTTAACATGAACTTTGGATTCACCAAATGCCCAAAGATTTTATCCATCTCCGAATCCTCTGATGGAAACACTGTGAATACTAGATTGTCCAGCGTGTCACCGGGACAAGGTAAGGACTCTCCCGCGATCACGCGTGAAGAAGCTCTGGCTATGATCAAAGACTGTGAGATGTCTATCGACATCAGATGTAGCGAAGAAGAGAAAGACAGTGACATCAAGACCCATCCAGTACTTGGGTCTAACATCCCACATAAGAAAGTGAGTTACAAAGATATCATCGGTTCAACGATCGTTGATACAAAATGTGTCAAGAACCTAGAGTTTAGCGTACGTATCGGAGACATGTGTGAGGAATCATCTGAACTTGAAGTCAAGGATGGATTCAAGTATGTCGACGGATCGGCATCTGAAGGTGCAACTGATGATACTTCACTCATCGATTCAACAAAACTCAAAGCATGTGTC
>OP415207
ATGAAACAATATATTGTCCTGGCATGCATGTGCCTAGTGGCAGCTGCTATGCCTACTAGTCTTCAACAATCTTCATCCTCGTGTACTGAAGAAGAAAACAAACATCATATGGGAATCGATGTTATTATCAAAGTCACAAAGCAAGACCAAACACCGACCAATGATAAGATTTGTCAATCCGTAACGGAAGTTACAGAGACC------------------GAAGATGATGAGGTATCCGAAGAAGTTGTAAAAGGAGATCCCACCACTTATTACACTATCGTCGGTGCGGGTTTTAACATGAACTTTGGATTCACCAAATGCCCAAAGATTTTATCCATCTCCGAATCCTCTGATGGAAACACTGTGAATACTAGATTGTCCAGCGTGTCACCGGGACAAGGTAAGGACTCTCCCGCGATCACGCGTGAAGAAGCTCTGGCTATGATCAAAGACTGTGAGATGTCTATCGACATCAGATGTAGCGAAGAAGAGAAAGACAGTGACATCAAGACCCATCCAGTACTTGGGTCTAACATCTCACATAAGAAAGTGAGTTACAAAGATATCATCGGTTCAACGATCGTTGATACAAAATGTGTCAAGAACCTAGAGTTTAGCGTACGTATCGGAGACATGTGTGAGGAATCATCTGAACTTGAAGTCAAGGATGGATTCAAGTATGTCGACGGATCGGCATCTGAAGGTGCAACCGATGATACTTCACTCATCGATTCAACAAAACTCAAAGCATGTGTC
>OP414335
ATGAAACAATATATTGTCCTGGCATGCATGTGCCTAGTGGCAGCTGCTATGCCTACTAGTCTTCAACAATCTTCATCCTCGTGTACTGAAGAAGAAAACAAACATCATATGGGAATCAATGTTATTATCAAAGTCACAAAGCAAGACCAAACACCGACCAATGATAAGATTTGTCAATCCGTAACGGAAGTTACAGAGACC------------------GAAGATGATGAGGTATCCGAAGAAGTTGTAAAAGGAGATCCCACCACTTATTACACTATCGTCGGTGCGGGTCTTAACATGAACTTTGGATTCACCAAATGCCCAAAGATTTTATCCATCTCCGAATCCTCTGATGGAAACACTGTGAATACTAGATTGTCCAGCGTGTCACCGGGACAAGGTAAGGACTCTCCCGCGATCACGCGTGAAGAAGCTCTGGCTATGATCAAAGACTGTGAGATGTCTATCGACATCAGATGTAGCGAAGAAGAGAAAGACAGTGACATCAAGACCCATCCAGTACTTGGGTCTAACATCTCACATAAGAAAGTGAGTTACAAAGATATCATCGGTTCAACGATCGTTGATACAAAATGTGTCAAGAACCTAGAGTTTAGCGTACGTATCGGAGACATGTGTGAGGAATCATCTGAACTTGAAGTCAAGGATGGATTCAAGTATGTCGACGGATCGGCATCTGAAGGTGCAACCGATGATACTTCACTCATCGATTCAACAAAACTCAAAGCATGTGTC
>OP414287
ATGAAACAATATATTGTCCTGGCATGCATGTGCCTAGTGGCAGCTGCTATGCCTACTAGTCTTCAACAATCTTCATCCTCGTGTACTGAAGAAGAAAACAAACATCATATGGGAATCGATGTTATTATCAAAGTCACAAAGCAAGACCAAACACCGACCAATGATAAGATTTGTCAATCCGTAACGGAAGTTACAGAGACC------------------GAAGATGATGAGGTATCCGAAGAAGTTGTAAAAGGAGATCCCACCACTTATTACACTATCGTCGGTGCGGGTCTTAACATGAACTTTGGATTTACCAAATGCCCAAAGATTTTATCCATCTCCGAATCCTCTGATGGAAACACTGTGAATACTAGATTGTCCAGCGTGTCACCGGGACAAGGTAAGGACTCTCCCGCGATCACGCGTGAAGAAGCTCTGGCTATGATCAAAGACTGTGAGATGTCTATCGACATCAGATGTAGCGAAGAAGAGAAAGACAGTGACATCAAGACCCATCCAGTACTTGGGTCTAACATCTCACATAAGAAAGTGAGTTACAAAGATATCATCGGTTCAACGATCGTTGATACAAAATGTGTCAAGAACCTAGAGTTTAGCGTACGTATCGGAGACATGTGTGAGGAATCATCTGAACTTGAAGTCAAGGATGGATTCAAGTATGTCGACGGATCGGCATCTGAAGGTGCAACCGATGATACTTCACTCATCGATTCAACAAAACTCAAAGCATGTGTC
>OP331337
ATGAAACAATATATTGTCCTGGCATGCATGTGCCTAGTGGCAGCTGCTATGCCTACTAGTCTTCAACAATCTTCATCCTCGTGTACTGAAGAAGAAAACAAACATCATATGGGAATCGATGTTATTATCAAAGTCACAAAGCAAGACCAAACACCGACCAATGATAAGATTTGTCAATCCGTAACGGAAGTTACAGAGACC------------------GAAGATGATGAGGTATCCGAAGAAGTTGTAAAAGGAGATCCCACCACTTATTACACTATCGTCGGTGCGGGTCTTAACATGAACTTTGGATTCACCAAATGCCCAAAGATTTTATCCATCTCCGAATCCTCTGATGGAAACACTGTGAATACTAGATTGTCCAGCGTGTCACCGGGACAAGGTAAGGACTCTCCCGCGATCACGCGTGAAGAAGCTCTGGCTATGATCAAAGACTGTGAGATGTCTATCGACATCAGATGTAGCGAAGAAGAGAAAGACAGTGACATCAAGACCCATCCAGTACTTGGGTCTAACATCTCACATAAGAAAGTGAGTTACAAAGATATCATCGGTTCAACGATCGTTGATACAAAATGTGTCAAGAACCTAGAGTTTAGCGTACGTATCGGAGACATGTGTGAGGAATCATCTGAACTTGAAGTCAAGGATGGATTCAAGTATGTCGACGGATTGGCATCTGAAGGTGCAACCGATGATACTTCACTCATCGATTCAACAAAACTCAAAGCATGTGTC
>JX878417
ATGAAACAATATATTGTCCTGGCATGCATGTGCCTAGTGGCAGCTGCTATGCCTACTAGTCTTCAACAATCCTCATCCTCGTGTACTGAAGAAGAAAACAAACATCATATGGGAATCGATGTTATTATCAAAGTCACAAAGCAAGACCAAACACCGACCAATGATAAGATTTGTCAATCCGTAACGGAAGTTACAGAGACC------------------GAAGATGATGAGGTATCCGAAGAAGTTGTAAAAGGAGATCCCACCACTTATTACACTATCGTCGGCGCGGGTCTTAACATGAACTTTGGATTCACCAAATGCCCAAAGATTTCATCCATCTCCGAATCCTCTGATGGAAACACTGTGAATACTAGATTGTCCAGCGTGTCACCAGGACAAGGTAAGGACTCTCCCGCGATCACGCGTGAAGAAGCTCTGGCTATGATCAAAGACTGTGAGATGTCTATCGACATCAGATGTAGCGAAGAAGAGAAAGACAGCGACATCAAGACCCATCCAGTACTTGGGTCTAACATCTCACATAAGAAAGTGAGTTACAAAGATATCATCGGTTCAACGATCGTTGATACAAAATGTGTCAAGAACCTAGAGTTTAGCGTACGTATCGGAGACATGTGTGAGGAATCATCTGAACTTGAAGTCAAGGATGGATTCAAGTATGTCGACGGATCGGCATCTGAAGGTGCAACCGATGATACTTCACTCATCGATTCAACAAAACTCAAAGCATGTGTC
>AY264381
ATGAAACAATATATTGTCCTGGCATGCATGTGCCTAGTGGCAGCTGCTATGCCTACTAGTCTTCAACAATCCTCATCCTCGTGTACTGAAGAAGAAAACAAACATCATATGGGAATCGATGTTATTATCAAAGTCACAAAGCAAGACCAAACACCGACCAATGATAAGATTTGTCAATCCGTAACGGAAGTTACAGAGACA------------------GAAGATGATGAGGTATCCGAAGAAGTTGTAAAAGGAGATCCCACCACTTATTACACTATCGTCGGCGCGGGTCTTAACATGAACTTTGGATTCACCAAATGCCCAAAGATTTCATCCATCTCCGAATCCTCTGATGGAAACACTGTGAATACTAGATTGTCCAGCGTGTCACCAGGACAAGGTAAGGACTCTCCCGCGATCACGCGTGAAGAAGCTCTGGCTATGATCAAAGACTGTGAGATGTCTATCGACATCAGATGTAGCGAAGAAGAGAAAGACAGCGACATCAAGACCCATCCAGTACTTGGGTCTAACATCTCACATAAGAAAGTGAGTTACAAAGATATCATCGGTTCAACGATCGTTGATACAAAATGTGTCAAGAACCTAGAGTTTAGCGTACGTATCGGAGACATGTGTGAGGAATCATCTGAACTTGAAGTCAAGGATGGATTCAAGTATGTCGACGGATCGGCATCTGAAGGTGCAACCGATGATACTTCACTCATCGATTCAACAAAACTCAAAGCATGTGTC
>MN702446
ATGAAACAATATATTGTCCTGGCATGCATGTGCCTAGTGGCAGCTGCTATGCCTACTAGTCTTCAACAATCCTCATCCTCGTGTACTGAAGAAGAAAACAAACATCATATGGGAATCGATGTTATTATCAAAGTCACAAAGCAAGACCAAACACCGACCAATGATAAGATTTGTCAATCCGTAACGGAAGTTACAGAGACC------------------GAAGATGATGAGGTATCCGAAGAAGTTGTAAAAGGAGATCCCACCACTTATTACAATATCGTCGGCGCGGGTCTTAACATGAACTTTGGATTCACCAAATGCCCAAAGATTTCATCCATCTCCGAATCCTCTGATGGAAACACTGTGAATACTAGATTGTCCAGCGTGTCACCAGGACAAGGTAAGGACTCTCCCGCGATCACGCGTGAAGAAGCTCTGGCTATGATCAAAGACTGTGAGATGTCTATCGACATCAGATGTAGCGAAGAAGAGAAAGACAGCGACATCAAGACCCATCCAGTACTTGGGTCTAACATCTCACATAAGAAAGTGAGTTACAAAGATATCATCGGTTCAACGATCGTTGATACAAAATGTGTTAAGAACCTAGAGTTTAGCGTACGTATCGGAGACATGTGTGAGGAATCATCTGAACTTGAAGTCAAGGATGGATTCAAGTATGTCGACGGATCGGCATCTGAAGGTGCAACCGATGATACTTCACTCATCGATTCAACAAAACTCAAAGCATGTGTC
>AY264385
ATGAAACAATATATTGTCCTGGCATGCATGTGCCTAGTGGCAGCTGCTATGCCTACTAGTCTTCAACAATCCTCATCCTCGTGTACTGAAGAAGAAAACAAACATCATATGGGAATCGATGTTATTATCAAAGTCACAAAGCAAGACCAAACACCGACCAATGATAAGATTTGTCAATCCGTAACGGAAGTTACAGAGACC------------------GAAGATGATGAGGTATCCGAAGAAGTTGTAAAAGGAGATCCCACCACTTATTACACTATCGTCGGCGCGGGTCTTAACATGAACTTTGGATTCACCAAATGCCCAAAGATTTCATCCATCTCCGAATCCTCTGATGGAAACACTGTGAATACTAGATTGTCCAGCGTGTCACCAGGACAAGGTAAGGACTCTCCCGCGATCACGCGTGAAGAAGCTCTGGCTATGATCAAAGACTGTGAGATGTCTATCGACATCAGATGTAGCGAAGAAGAGAAAGACAGCGACATCAAGACCCATCCAGTACTTGGGTCTAACATCTCACATAAGAAAGTGAGTTACAAAGATATCATCGGTTCAACGATCGTTGATACAAAATGTGTTAAGAACCTAGAGTTTAGCGTACGTATCGGAGACATGTGTGAGGAATCATCTGAACTTGAAGTCAAGGATGGATTCAAGTATGTCGATGGATCGGCATCTGAAGGTGCAACCGATGATACTTCACTCATCGATTCAACAAAACTCAAAGCATGTGTC
>AY264376
ATGAAACAATATATTGTCCTGGCATGCATGTGCCTAGTGGCAGCTGCTATGCCTACTAGTCTTCAACAATCCTCATCCTCGTGTACTGAAGAAGAAAACAAACATCATATGGGAATCGATGTTATTATCAAAGTCACAAAGCAAGACCAAACACCGACCAATGATAAGATTTGTCAATCCGTAACGGAAGTTACAGAGACC------------------GAAGATGATGAGGTATCCGAAGAAGTTGTAAAAGGAGATCCCACCACTTATTACAATATCGTCGGCGCGGGTCTTAACATGAACTTTGGATTCACCAAATGCCCAAAGATTTCATCCATCTCCGAATCCTCTGATGGAAACACTGTGAATACTAGATTGTCCAGCGTGTCACCAGGACAAGGTAAGGACTCTCCCGCGATCACGCGTGAAGAAGCTCTGGCTATGATCAAAGACTGTGAGATGTCTATCGACATCAGATGTAGCGAAGAAGAGAAAGACAGCGACATCAAGACCCATCCAGTACTTGGGTCTAACATCTCACATAAGAAAGTGAGTTACAAAGATATCATCGGTTCAACGATCGTTGATACAAAATGTGTTAAGAACCTAGAGTTTAGCGTACGTATCGGAGACATGTGTGAGGAATCATCTGAACTTGAAGTCAAGGATGGATTCAAGTATGTCGATGGATCGGCATCTGAAGGTGCAACCGATGATACTTCACTCATCGATTCAACAAAACTCAAAGCATGTGTC
>ON872184
ATGAAACAATATATTGTCCTGGCATGCATGTGCCTAGTGGCAGCTGCTATGCCTACTAGTCTTCAACAATCCTCATCCTCGTGTACTGAAGAAGAAAACAAACATCATATGGGAATCGATGTTATTATCAAAGTCACAAAGCAAGACCAAACACCGACCAATGATAAGATTTGTCAATCCGTAACGGAAGTTACAGAGACC------------------GAAGATGATGAGGTATCCGAAGAAGTTGTAAAAGGAGATCCCACCACTTATTACACTATCGTCGGTGCGGGTCTTAACATGAACTTTGGATTCACCAAATGCCCAAAGATTTTATCCATCTCCGAATCCTCTGATGGAAACACTGTGAATACTAGATTGTCCAGCGTGTCACCGGGACAAGGTAAGGACTCTCCCGCGATCACGCGTGAAGAAGCTCTGGCTATGATCAAAGACTGTGAGATGTCTATCGACATCAGATGTAGCGAAGAAGAGAAAGACAGTGACATCAAGACCCATCCAGTACTTGGGTCTAACATCTCACATAAGAAAGTGAGTTACAAAGATATCATCGGTTCAACGATCGTTGATACAAAATGTGTCAAGAACCTAGAGTTTAGCGTACGTATCGGAGACATGTGTGAGGAATCATCTGAACTTGAAGTCAAGGATGGATTCAAGTATGTCGACGGATCGGCATCTGAAGGTGCAACCGATGATACTTCACTCATCGATTCAACAAAACTCAAAGCATGTGTC
>KP849470
ATGAAACAATATATTGTCCTGGCATGCATGTGCCTAGTGGCAGCTGCTATGCCTACTAGTCTTCAACAATCTTCATCCTCGTGTACTGAAGAAGAAAACAAACATCATATGGGAATCGATGTTATTATCAAAGTCACAAAGCAAGACCAAACACCGACCAATGATAAGATTTGTCAATCCGTAACGGAAGTTACAGAGACCGAAGATGATGAGGTATCCGAAGATGATGAGGTATCCGAAGAAGTTGTAAAAGGAGATCCCACCACTTATTACACTATCGTCGGTGCGGGTCTTAACATGAACTTTGGATTCACCAAATGCCCAAAGATTTCATCCATCTCCGAATCCTCTGATGGAAACACTGTGAATACTAGATTGTCCAGCGTGTCACCGGGACAAGGTAAGGACTCTCCCGCGATCACGCGTGAAGAAGCTCTGGCTATGATCAAAGACTGTGAGATGTCTATCGACATCAGATGTAGCGAAGAAGAGAAAGACAGTGACATCAAGACCCATCCAGTACTTGGGTCTAACATCTCACATAAGAAAGTGAGTTACAAAGATATCATCGGTTCAACGATCGTTGATACAAAATGTGTCAAGAACCTAGAGTTTAGCGTACGTATCGGAGACATGTGTGAGGAATCATCTGAACTTGAAGTCAAGGATGGATTCAAGTATGTCGACGGATCGGCATCTGAAGGTGCAACCGATGATACTTCACTCATCGATTCAACAAAACTCAAAGCATGTGTC
>JX878428
ATGAAACAATATATTGTCCTGGCATGCATGTGCCTAGTGGCAGCTGCTATGCCTACTAGTCTTCAACAATCCTCATCCTCGTGTACTGAAGAAGAAAACAAACATCATATGGGAATCGATGTTATTATCAAAGTCACAAAGCAAGACCAAACACCGACCAATGATAAGATTTGTCAATCCGTAACGGAAGTTACAGAGACCGAAGATGATGAGGTATCCGAAGATGATGAGGTATCCGAAGAAGTTGTAAAAGGAGATCCCACCACTTATTACACTATCGTCGGCGCGGGTCTTAACATGAACTTTGGATTCACCAAATGCCCAAAGATTTCATCCATCTCCGAATCCTCTGATGGAAACACTGTGAATACTAGATTGTCCAGCGTGTCACCAGGACAAGGTAAGGACTCTCCCGCGATCACGCGTGAAGAAGCTCTGGCTATGATCAAAGACTGTGAGATGTCTATCGACATCAGATGTAGCGAAGAAGAGAAAGACAGCGACATCAAGACCCATCCAGTACTTGGGTCTAACATCTCACATAAGAAAGTGAGTTACAAAGATATCATCGGTTCAACGATCGTTGATACAAAATGTGTTAAGAACCTAGAGTTTAGCGTACGTATCGGAGACATGTGTGAGGAATCATCTGAACTTGAAGTCAAGGATGGATTCAAGTATGTCGACGGATCGGCATCTGAAGGTGCAACCGATGATACTTCACTCATCGATTCAACAAAACTCAAAGCATGTGTC
>KJ642613
ATGAAACAATATATTGTCCTGGCATGCATGTGCCTAGTGGCAGCTGCTATGCCTACTAGTCTTCAACAATCCTCATCCTCGTGTACTGAAGAAGAAAACAAACATCATATGGGAATCGATGTTATTATCAAAGTCACAAAGCAAGACCAAACACCGACCAATGATAAGATTTGTCAATCCGTAACGGAAGTTACAGAGACCGAAGATGATGAGGTATCCGAAGATGATGAGGTATCCGAAGAAGTTGTAAAAGGAGATCCCACCACTTATTACAATATCGTCGGCGCGGGTCTTAACATGAACTTTGGATTCACCAAATGCCCAAAGATTTCATCCATCTCCGAATCCTCTGATGGAAACACTGTGAATACTAGATTGTCCAGCGTGTCACCAGGACAAGGTAAGGACTCTCCCGCGATCACGCGTGAAGAAGCTCTGGCTATGATCAAAGACTGTGAGATGTCTATCGACATCAGATGTAGCGAAGAAGAGAAAGACAGCGACATCAAGACCCATCCAGTACTTGGGTCTAACATCTCACATAAGAAAGTGAGTTACAAAGATATCATCGGTTCAACGATCGTTGATACAAAATGTGTTAAGAACCTAGAGTTTAGCGTACGTATCGGAGACATGTGTGAGGAATCATCTGAACTTGAAGTCAAGGATGGATTCAAGTATGTCGACGGATCGGCATCTGAAGGTGCAACCGATGATACTTCACTCATCGATTCAACAAAACTCAAAGCATGTGTC
>KP849469
ATGAAACAATATATTGTCCTGGCATGCATGTGCCTAGTGGCAGCTGCTATGCCTACTAGTCTTCAACAATCCTCATCCTCGTGTACTGAAGAAGAAAACAAACATCATATGGGAATCGATGTTATTATCAAAGTCACAAAGCAAGACCAAACACCGACCAATGATAAGATTTGTCAATCCGTAACGGAAGTTACAGAGACCGAAGATGATGAGGTATCCGAAGATGATGAGGTATCCGAAGAAGTTGTAAAAGGAGATCCCACCACTTATTACAATATCGTCGGCGCGGGTCTTAACATGAACTTTGGATTCACCAAATGCCCAAAGATTTCATCCATCTCCGAATCCTCTGATGGAAACACTGTGAATACTAGATTGTCCAGCGTGTCACCAGGACAAGGTAAGGACTCTCCCGCGATCACGCGTGAAGAAGCTCTGGCTATGATCAAAGACTGTGAGATGTCTATCGACATCAGATGTAGCGAAGAAGAGAAAGACAGCGACATCAAGACCCATCCAGTACTTGGGTCTAACATCTCACATAAGAAAGTGAGTTACAAAGATATCATCGGTTCAACGATCGTTGATACAAAATGTGTTAAGAACCTAGAGTTTAGCGTACGTATCGGAGACATGTGTGAGGAATCATCTGAACTTGAAGTCAAGGATGGATTCAAGTATGTCGATGGATCGGCATCTGAAGGTGCAACCGATGATACTTCACTCATCGATTCAACAAAACTCAAAGCATGTGTC
