# Supplementary material for: Evolutionary dissection of monkeypox virus: Positive Darwinian selection drives the adaptation of virus–host interaction proteins
Source: Front Cell Infect Microbiol. 2023 Jan 13;12:1083234. doi: 10.3389/fcimb.2022.1083234 (PMC9880225; doi:10.3389/fcimb.2022.1083234)
Supplement: Supplementary file 1 [file DataSheet_1.zip › Dataset_MPXV_coding_gene_allleles/MPXVgp43.fas]

>KP849470
ATGGGGTTTTGCATTCCATTGAGATCAAAGATGTTGAAGAGAGTATCTAGAAAATCCTCTTCCATACTGGCTAGACGTCCTACTCCTAAAAAAATGAACATAGTTACTGATTCGGAAAATCGTTTAAAGAAGAATAGCTATATAGAAAATACTAATCAGGGAAACATTCTGATGGATAGCATCTTCGTATCCACCATGCCGGTAGAAACATTGTTTGGATCGTACATAACTGATGACAACGATGATTATGAACTTAAGGATTTACTCAATGTTACATATAACATTAAACCGGTCATAGTCCCTGACATCAAGTTGGATTCTGTATTAGATAGAGATGGAAATTTTAGACCAACTGACTGTTTCTTGGTTAAACTGAAACATAGTGATGGATTCACCAAAGGAGCTCTCTATCTTGGGCATAGTGCAGGATTTACGGCAACAATCTGCTTAAAAAATGAGGGGGTTTCAGGGCTTTACATTCCAGGTACTTCCGTAGTTCGGTCCAATATCTGTCAAGGAGATACTATCGTCAGTAGATCATCTAGAGGAGTTCAATTTCTTCCACAAATAGGAGGAGAAGCTATTTTCTTGATTGTTTCACTTTGTCCTACCAAGAAGTTAGTAGAAACAGGATTCGTCATTCCAGAAATATCGTCAAATGATAACGCCAAAATCGCTGCTCGCATTCTATCAGAGAAACGCAAGGACATCATTGCGCATATTAATACTCTAATACAATACAGGCAACAATTGGAATTGGCTTACTATAATTCCTGCATGTTAACTGAGTTTCTGCATTATTGTAATTCGTATGCTGATACCATCAAAGAATCACTTCTAAAAGAAACAATTCAAAAAGATATCAATATCATACATACAAATATCACTACCCTATTGAATGAGACAGCCAAGGTTATCAAGTTAGTAAAATCTCTGGTAGATAAAGAAGATACTGATATTGTGAATAATTTCATTACCAAAGAAATTAAAAACTGTGGAGGTGTTAAAAACAGAGACAAAATAGTTAATAGTTTATCTCTATCAAACCTGGACTTTCGTTTG
>MN648051
ATGGGGTTTTGCATTCCATTGAGATCAAAGATGTTGAAGAGAGTATCTAGAAAATCCTCTTCCATACTGGCTAGACGTCCTACTCCTAAAAAAATGAACATAGTTACTGATTCGGAAAATCGTTTAAAGAAGAATAGCTATATAGAAAATACTAATCAGGGAAACATTCTGATGGATAGCATCTTCGTATCCACCATGCCGGTAGAAACATTGTTTGGATCGTACATAACTGATGACAACGATGATTATGAACTTAAGGATTTACTCAATGTTACATATAACATTAAACCGGTCATAGTCCCTGACATCAAGTTGGATTCTGTATTAGATAGAGATGGAAATTTTAGACCAGCTGACTGTTTCTTGGTTAAACTGAAACATAGTGATGGATTCACCAAAGGAGCTCTCTATCTTGGGCATAGTGCAGGATTTACGGCAACAATCTGCTTAAAAAATGAGGGGGTTTCAGGGCTTTACATTCCAGGTACTTCCGTAGTTCGGTCCAATATCTGTCAAGGAGATACTATCGTCAGTAGATCATCTAGAGGAGTTCAATTTCTTCCACAAATAGGAGGAGAAGCTATTTTCTTGATTGTTTCACTTTGTCCTACCAAGAAGTTAGTAGAAACAGGATTCGTCATTCCAGAAATATCGTCAAATGATAACGCCAAAATCGCTGCTCGCATTCTATCAGAGAAACGCAAGGACATCATTGCGCATATTAATACTCTAATACAATACAGGCAACAATTGGAATTGGCTTACTATAATTCCTGCATGTTAACTGAGTTTCTGCATTATTGTAATTCGTATGCTGATACCATCAAAGAATCACTTCTAAAAGAAACAATTCAAAAAGATATCAATATCATACATACAAATATCACTACCCTATTGAATGAGACAGCCAAGGTTATCAAGTTAGTAAAATCTCTGGTAGATAAAGAAGATACTGATATTGTGAATAATTTCATTACCAAAGAAATTAAAAACTGTGGAGGTGTTAAAAACAGAGACAAAATAGTTAATAGTTTATCTCTATCAAACCTGGACTTTCGTTTG
>KJ642616
ATGGGGTTTTGCATTCCATTGAGATCAAAGATGTTGAAGAGAGTATCTAGAAAATCCTCTTCCATACTGGCTAGACGTCCTACTCCTAAAAAAATGAACATAGTTACTGATTCGGAAAATCGTTTAAAGAAGAATAGCTATATAGAAAATACTAATCAGGGAAACATTCTGATGGATAGCATCTTCGTATCCACCATGCCGGTAGAAACATTGTTTGGATCGTACATAACTGATGACAACGATGATTATGAACTTAAGGATTTACTCAATGTTACATATAACATTAAACCGGTCATAGTCCCTGACATCAAGTTGGATTCTGTATTAGATAGAGATGGAAATTTTAGACCAACTGACTGTTTCTTGGTTAAACTGAAACATAGTGATGGATTCACCAAAGGAGCTCTCTATCTTGGGCATAGTGCAGGATTTACGGCAACAATCTGCTTAAAAAATGAGGGGGTTTCAGGGCTTTACATTCCAGGTACTTCCGTAGTTCGGTCCAATATCTGTCAAGGAGATACTATCGTCAGTAGATCATCTAGAGGAGTTCAATTTCTTCCACAAATAGGAGGAGAAGCTATTTTCTTGATTGTTTCACTTTGTCCTACCAAGAAGTTAGTAGAAACAGGATTCGTCATTCCAGAAATATCGTCAAATGATAACGCCAAAATCGCTGCTCGCATTCTATCAGAGAAACGCAAGGACATCATTGCGCATATTAATACTCTAATACAATACAGGCAACAATTGGAATTGGCTTACTATAATTCATGCATGTTAACTGAGTTTCTGCATTATTGTAATTCGTATGCTGATACCATCAAAGAATCACTTCTAAAAGAAACAATTCAAAAAGATATCAATATCATACATACAAATATCACTACCCTATTGAATGAGACAGCCAAGGTTATCAAGTTAGTAAAATCTCTGGTAGATAAAGAAGATACTGATATTGTGAATAATTTCATTACCAAAGAAATTAAAAACTGTGGAGGTGTTAAAAACAGAGACAAAATAGTTAATAGTTTATCTCTATCAAACCTGGACTTTCGTTTG
>KJ642614
ATGGGGTTTTGCATTCCATTGAGATCAAAGATGTTGAAGAGAGTATCTAGAAAATCCTCTTCCATACTGGCTAGACGTCCTACTCCTAAAAAAATGAACATAGTTACTGATTCGGAAAATCGTTTAAAGAAGAATAGCTATATAGAAAATACTAATCAGGGAAACATTCTGATGGATAGCATCTTCGTATCCACCATGCCGGTAGAAACATTGTTTGGATCGTACATAACTGATGACAACGATGATTATGAACTTAAGGATTTACTCAATGTTACATATAACATTAAACCGGTCATAGTCCCTGACATCAAGTTGGATTCTGTATTAGATAGAGATGGAAATTTTAGACCAACTGACTGTTTCTTGGTTAAACTGAAACATAGTGATGGATTCACCAAAGGAGCTCTCTATCTTGGGCATAGTGCAGGATTTACGGCAACAATCTGCTTAAAAAATGAGGGGGTTTCAGGGCTTTACATTCCAGGTACTTCCGTAGTTCGGTCCAATATCTGTCAAGGAGATACTATCGTCAGTAGATCATCTAGAGGAGTTCAATTTCTTCCACAAATAGGAGGAGAAGCTATTTTCTTGATTGTTTCACTTTGTCCTACCAAGAAGTTAGTAGAAACAGGATTCGTCATTCCAGAAATATCGTCAAATGATAACGCCAAAATCGCTGCTCGCATTCTATCAGAGAAACGCAAGGACATCATTGCGCATATTAATACTCTAATACAATACAGGCAACAATTGGAATTGGCTTACTATAATTCATGCATGTTAACTGAGTTTCTGCATTATTGTAATTCGTATGCTGATACCATCAAAGAATCACTTCTAAAAGAAACAATTCAAAAAGATATCAATATCATACATACAAATATCACTACCCTATTGAATGAGATAGCCAAGGTTATCAAGTTAGTAAAATCTCTGGTAGATAAAGAAGATACTGATATTGTGAATAATTTCATTACCAAAGAAATTAAAAACTGTGGAGGTGTTAAAAACAGAGACAAAATAGTTAATAGTTTATCTCTATCAAACCTGGACTTTCGTTTG
>OP355572
ATGGGGTTTTGCATTCCATTGAGATCAAAGATGTTGAAGAGAGTATCTAGAAAATCCTCTTCCATACTGGCTAGACGTCCTACTCCTAAAAAAATGAACATAGTTACTGATTCGGAAAATCGTTTAAAGAAGAATAGCTATATAGAAAATACTAATCAGGGAAACATTCTGATGGATAGCATCTTCGTATCCACCATGCCGGTAGAAACATTGTTTGGATCGTACATAACTGATGACAACGATGATTATGAACTTAAGGATTTACTCAATGTTACATATAACATTAAACCGGTCATAGTCCCTGACATCAAGTTGGATTCTGTATTAGATAGAGATGGAAATTTTAGACCAGCTGACTGTTTCTTGGTTAAACTGAAACATAGTGATGGATTCACCAAAGGAGCTCTCTATCTTGGGCATAGTGCAGGATTTACGGCAACAATCTGCTTAAAAAATGAGGGGGTTTTAGGGCTTTACATTCCAGGTACTTCCGTAGTTCGGTCCAATATCTGTCAAGGAGATACTATCGTCAGTAGATCATCTAGAGGAGTTCAATTTCTTCCACAAATAGGAGGAGAAGCTATTTTCTTGATTGTTTCACTTTGTCCTACCAAGAAGTTAGTAGAAACAGGATTCGTCATTCCAGAAATATCGTCAAATGATAACGCCAAAATCGCTGCTCGCATTCTATCAGAGAAACGCAAGGACATCATTGCGCATATTAATACTCTAATACAATACAGGCAACAATTGGAATTGGCTTACTATAATTCCTGCATGTTAACTGAGTTTCTGCATTATTGTAATTCGTATGCTGATACCATCAAAGAATCACTTCTAAAAGAAACAATTCAAAAAGATATCAATATCATACATACAAATATCACTACCCTATTGAATGAGACAGCCAAGGTTATCAAGTTAGTAAAATCTCTGGTAGATAAAGAAGATACTGATATTGTGAATAATTTCATTACCAAAGAAATTAAAAACTGTGGAGGTGTTAAAAACAGAGACAAAATAGTTAATAGTTTATCTCTATCAAACCTGGACTTTCGTTTG
>OP331335
ATGGGGTTTTGCATTCCATTGAGATCAAAGATGTTGAAGAGAGTATCTAGAAAATCCTCTTCCATACTGGCTAGACGTCCTACTCCTAAAAAAATGAACATAGTTACTGATTCGGAAAATCGTTTAAAGAAGAATAGCTATATAGAAAATACTAATCAGGGAAACATTCTGATGGATAGCATCTTTGTATCCACCATGCCGGTAGAAACATTGTTTGGATCGTACATAACTGATGACAACGATGATTATGAACTTAAGGATTTACTCAATGTTACATATAACATTAAACCGGTCATAGTCCCTGACATCAAGTTGGATTCTGTATTAGATAGAGATGGAAATTTTAGACCAGCTGACTGTTTCTTGGTTAAACTGAAACATAGTGATGGATTCACCAAAGGAGCTCTCTATCTTGGGCATAGTGCAGGATTTACGGCAACAATCTGCTTAAAAAATGAGGGGGTTTCAGGGCTTTACATTCCAGGTACTTCCGTAGTTCGGTCCAATATCTGTCAAGGAGATACTATCGTCAGTAGATCATCTAGAGGAGTTCAATTTCTTCCACAAATAGGAGGAGAAGCTATTTTCTTGATTGTTTCACTTTGTCCTACCAAGAAGTTAGTAGAAACAGGATTCGTCATTCCAGAAATATCGTCAAATGATAACGCCAAAATCGCTGCTCGCATTCTATCAGAGAAACGCAAGGACATCATTGCGCATATTAATACTCTAATACAATACAGGCAACAATTGGAATTGGCTTACTATAATTCCTGCATGTTAACTGAGTTTCTGCATTATTGTAATTCGTATGCTGATACCATCAAAGAATCACTTCTAAAAGAAACAATTCAAAAAGATATCAATATCATACATACAAATATCACTACCCTATTGAATGAGACAGCCAAGGTTATCAAGTTAGTAAAATCTCTGGTAGATAAAGAAGATACTGATATTGTGAATAATTTCATTACCAAAGAAATTAAAAACTGTGGAGGTGTTAAAAACAGAGACAAAATAGTTAATAGTTTATCTCTATCAAACCTGGACTTTCGTTTG
>OP339856
ATGGGGTTTTGCATTCCATTGAGATCAAAGATGTTGAAGAGAGTATCTAGAAAATCCTCTTCCATACTGGCTAGACGTCCTACTCCTAAAAAAATGAACATAGTTACTGATTCGGAAAATCGTTTAAAGAAGAATAGCTATATAGAAAATACTAATCAGGGAAACATTCTGATGGATAGCATCTTCGTATCCACCATGCCGGTAGAAACATTGTTTGGATCGTACATAACTGATGACAACGATGATTATGAACTTAAGGATTTACTCAATGTTACATATAACATTAAACCGGTCATAGTCCCTGACATCAAGTTGGATTCTGTATTAGATAGAGATGGAAATTTTAGACCAGCTGACTGTTTCTTGGTTAAACTGAAACATAGTGATGGATTCACCAAAGGAGCTCTCTATCTTGGGCATAGTGCAGGATTTACGGCAACAATCTGCTTAAAAAATGAGGGGGTTTCAGGGCTTTACATTCCAGGTACTTCCGTAGTTCGGTCCAATATCTGTCAAGGAGATACTATCGTCAGTAGATCATCTAGAGGAGTTCAATTTCTTCCACAAATAGGAGGAGAAGCTATTTTCTTGATTGTTTCACTTTGTCCTACCAAGAAGTTAGTAGAAACAGGATTCGTCATTCCAGAAATATCGTCAAATGATAACGCCAAAATCGCTGCTCGCATTCTATCAGAGAAACGCAAGGACATCATTGCGCATATTAATACTCTAATACAATACAGGCAACAATTGGAATTGGCTTACTATAATTCCTGCATGTTAACTGAGTTTCTGCATTATTGTAATTCGTATGCTGATACCATTAAAGAATCACTTCTAAAAGAAACAATTCAAAAAGATATCAATATCATACATACAAATATCACTACCCTATTGAATGAGACAGCCAAGGTTATCAAGTTAGTAAAATCTCTGGTAGATAAAGAAGATACTGATATTGTGAATAATTTCATTACCAAAGAAATTAAAAACTGTGGAGGTGTTAAAAACAGAGACAAAATAGTTAATAGTTTATCTCTATCAAACCTGGACTTTCGTTTG
>OP328309
ATGGGGTTTTGCATTCCATTGAGATCAAAGATGTTGAAGAGAGTATCTAGAAAATCCTCTTCCATACTGGCTAGACGTCCTACTCCTAAAAAAATGAACATAGTTACTGATTCGGAAAATCGTTTAAAGAAGAATAGCTATATAGAAAATACTAATCAGGGAAACATTCTGATGGATAGCATCTTCGTATCCACCATGCCGGTAGAAACATTGTTTGGATCGTACATAACTGATGACAACGATGATTATGAACTTAAGGATTTACTCAATGTTACATATAACATTAAACCGGTCATAGTCCCTGACATCAAGTTGGATTCTGTATTAGATAGAGATGGAAATTTTAGACCAGCTGACTGTTTCTTGGTTAAACTGAAACATAGTGATGGATTCACCAAAGGAGCTCTCTATCTTGGGCATAGTGCAGGATTTACGGCAACAATCTGCTTAAAAAATGAGGGGGTTTCAGGGCTTTACATTCCAGGTACTTCCGTAGTTCGGTCCAATATCTGTCAAGGAGATACTATCGTCAGTAGATCATCTAGAGGAGTTCAATTTCTTCCACAAATAGGAGGAGAAGCTATTTTCTTGATTGTTTCACTTTGTCCTACCAAGAAGTTAGTAGAAACAGGATTCGTCATTCCAGAAATATCGTCAAATGATAACGCCAAAATCGCTACTCGCATTCTATCAGAGAAACGCAAGGACATCATTGCGCATATTAATACTCTAATACAATACAGGCAACAATTGGAATTGGCTTACTATAATTCCTGCATGTTAACTGAGTTTCTGCATTATTGTAATTCGTATGCTGATACCATCAAAGAATCACTTCTAAAAGAAACAATTCAAAAAGATATCAATATCATACATACAAATATCACTACCCTATTGAATGAGACAGCCAAGGTTATCAAGTTAGTAAAATCTCTGGTAGATAAAGAAGATACTGATATTGTGAATAATTTCATTACCAAAGAAATTAAAAACTGTGGAGGTGTTAAAAACAGAGACAAAATAGTTAATAGTTTATCTCTATCAAACCTGGACTTTCGTTTG
>OP215288
ATGGGGTTTTGCATTCCATTGAGATCAAAGATGTTGAAGAGAGTATCTAGAAAATCCTCTTCCATACTGGCTAGACGTCCTACTCCTAAAAAAATGAACATAGTTACTGATTCGGAAAATCGTTTAAAGAAGAATAGCTATATAGAAAATACTAATCAGGGAAACATTCTGATGGATAGCATCTTCGTATCCACCATGCCGGTAGAAACATTGTTTGGATCGTACATAACTGATGACAACGATGATTATGAACTTAAGGATTTACTCAATGTTACATATAACATTAAACCGGTCATAGTCCCTGACATCAAGTTGGATTCTGTATTAGATAGAGATGGAAATTTTAGACCAGCTGACTGTTTCTTGGTTAAACTGAAACATAGTGATGGATTCACCAAAGGAGCTCTCTATCTTGGGCATAGTGCAGGATTTACGGCAACAATCTGCTTAAAAAATGAGGGGGGTTCAGGGCTTTACATTCCAGGTACTTCCGTAGTTCGGTCCAATATCTGTCAAGGAGATACTATCGTCAGTAGATCATCTAGAGGAGTTCAATTTCTTCCACAAATAGGAGGAGAAGCTATTTTCTTGATTGTTTCACTTTGTCCTACCAAGAAGTTAGTAGAAACAGGATTCGTCATTCCAGAAATATCGTCAAATGATAACGCCAAAATCGCTGCTCGCATTCTATCAGAGAAACGCAAGGACATCATTGCGCATATTAATACTCTAATACAATACAGGCAACAATTGGAATTGGCTTACTATAATTCCTGCATGTTAACTGAGTTTCTGCATTATTGTAATTCGTATGCTGATACCATCAAAGAATCACTTCTAAAAGAAACAATTCAAAAAGATATCAATATCATACATACAAATATCACTACCCTATTGAATGAGACAGCCAAGGTTATCAAGTTAGTAAAATCTCTGGTAGATAAAGAAGATACTGATATTGTGAATAATTTCATTACCAAAGAAATTAAAAACTGTGGAGGTGTTAAAAACAGAGACAAAATAGTTAATAGTTTATCTCTATCAAACCTGGACTTTCGTTTG
>OP215250
ATGGGGTTTTGCATTCCATTGAGATCAAAGATGTTGAAGAGAGTATCTAGAAAATCCTCTTCCATACTGGCTAGACGTCCTACTCCTAAAAAAATGAACATAGTTACTGATTCGGAAAATCGTTTAAAGAAGAATAGCTATATAGAAAATACTAATCAGGGAAACATTCTGATGGATAGCATCTTCGTATCCACCATGCCGGTAGAAACATTGTTTGGATCGTACATAACTGATGACAACGATGATTATGAACTTAAGGATTTACTCAATGTTACATATAACATTAAACCGGTCATAGTCCCTGACATCAAGTTGGATTCTGTATTAGATAGAGATGGAAATTTTAGACCAGCTGACTGTTTCTTGGTTAAACTGAAACATAGTGATGGATTCACCAAAGGAGCTCTCTATCTTGGGCATAGTGTAGGATTTACGGCAACAATCTGCTTAAAAAATGAGGGGGTTTCAGGGCTTTACATTCCAGGTACTTCCGTAGTTCGGTCCAATATCTGTCAAGGAGATACTATCGTCAGTAGATCATCTAGAGGAGTTCAATTTCTTCCACAAATAGGAGGAGAAGCTATTTTCTTGATTGTTTCACTTTGTCCTACCAAGAAGTTAGTAGAAACAGGATTCGTCATTCCAGAAATATCGTCAAATGATAACGCCAAAATCGCTGCTCGCATTCTATCAGAGAAACGCAAGGACATCATTGCGCATATTAATACTCTAATACAATACAGGCAACAATTGGAATTGGCTTACTATAATTCCTGCATGTTAACTGAGTTTCTGCATTATTGTAATTCGTATGCTGATACCATCAAAGAATCACTTCTAAAAGAAACAATTCAAAAAGATATCAATATCATACATACAAATATCACTACCCTATTGAATGAGACAGCCAAGGTTATCAAGTTAGTAAAATCTCTGGTAGATAAAGAAGATACTGATATTGTGAATAATTTCATTACCAAAGAAATTAAAAACTGTGGAGGTGTTAAAAACAGAGACAAAATAGTTAATAGTTTATCTCTATCAAACCTGGACTTTCGTTTG
>OP215215
ATGGGGTTTTGCATTCCATTGAGATCAAAGATGTTAAAGAGAGTATCTAGAAAATCCTCTTCCATACTGGCTAGACGTCCTACTCCTAAAAAAATGAACATAGTTACTGATTCGGAAAATCGTTTAAAGAAGAATAGCTATATAGAAAATACTAATCAGGGAAACATTCTGATGGATAGCATCTTCGTATCCACCATGCCGGTAGAAACATTGTTTGGATCGTACATAACTGATGACAACGATGATTATGAACTTAAGGATTTACTCAATGTTACATATAACATTAAACCGGTCATAGTCCCTGACATCAAGTTGGATTCTGTATTAGATAGAGATGGAAATTTTAGACCAGCTGACTGTTTCTTGGTTAAACTGAAACATAGTGATGGATTCACCAAAGGAGCTCTCTATCTTGGGCATAGTGCAGGATTTACGGCAACAATCTGCTTAAAAAATGAGGGGGTTTCAGGGCTTTACATTCCAGGTACTTCCGTAGTTCGGTCCAATATCTGTCAAGGAGATACTATCGTCAGTAGATCATCTAGAGGAGTTCAATTTCTTCCACAAATAGGAGGAGAAGCTATTTTCTTGATTGTTTCACTTTGTCCTACCAAGAAGTTAGTAGAAACAGGATTCGTCATTCCAGAAATATCGTCAAATGATAACGCCAAAATCGCTGCTCGCATTCTATCAGAGAAACGCAAGGACATCATTGCGCATATTAATACTCTAATACAATACAGGCAACAATTGGAATTGGCTTACTATAATTCCTGCATGTTAACTGAGTTTCTGCATTATTGTAATTCGTATGCTGATACCATCAAAGAATCACTTCTAAAAGAAACAATTCAAAAAGATATCAATATCATACATACAAATATCACTACCCTATTGAATGAGACAGCCAAGGTTATCAAGTTAGTAAAATCTCTGGTAGATAAAGAAGATACTGATATTGTGAATAATTTCATTACCAAAGAAATTAAAAACTGTGGAGGTGTTAAAAACAGAGACAAAATAGTTAATAGTTTATCTCTATCAAACCTGGACTTTCGTTTG
>OP013008
ATGGGGTTTTGCATTCCATTGAGATCAAAGATGTTGAAGAGAGTATCTAGAAAATCCTCTTCCATACTGGCTAGACGTCCTACTCCTAAAAAAATGAACATAGTTACTGATTCGGAAAATCGTTTAAAGAAGAATAGCTATATAGAAAATACTAATCAGGGAAACATTCTGATGGATAGCATCTTCGTATCCACCATGCCGGTAGAAACATTGTTTGGATCGTACATAACTGATGACAACGATGATTATGAACTTAAGGATTTACTCAATGTTACATATAACATTAAACCGGTCATAGTCCCTGACATCAAGTTGGATTCTGTATTAGATAGAGATGGAAATTTTAGACCAGCTGACTGTTTCTTGGTTAAACTGAAACATAGTGATGGATTCACCAAAGGAGCTCTCTATCTTGGGCATAGTGCAGGATTTACGGCAACAATCTGCTTAAAAAATGAGGGGGTTTCAGGGCTTTACATTCCAGGTACTTCCGTAGTTCGGTCCAATATCTGTCAAGGAGATACTATCGTCAGTAGATTATCTAGAGGAGTTCAATTTCTTCCACAAATAGGAGGAGAAGCTATTTTCTTGATTGTTTCACTTTGTCCTACCAAGAAGTTAGTAGAAACAGGATTCGTCATTCCAGAAATATCGTCAAATGATAACGCCAAAATCGCTGCTCGCATTCTATCAGAGAAACGCAAGGACATCATTGCGCATATTAATACTCTAATACAATACAGGCAACAATTGGAATTGGCTTACTATAATTCCTGCATGTTAACTGAGTTTCTGCATTATTGTAATTCGTATGCTGATACCATCAAAGAATCACTTCTAAAAGAAACAATTCAAAAAGATATCAATATCATACATACAAATATCACTACCCTATTGAATGAGACAGCCAAGGTTATCAAGTTAGTAAAATCTCTGGTAGATAAAGAAGATACTGATATTGTGAATAATTTCATTACCAAAGAAATTAAAAACTGTGGAGGTGTTAAAAACAGAGACAAAATAGTTAATAGTTTATCTCTATCAAACCTGGACTTTCGTTTG
>OP012849
ATGGGGTTTTGCATTCCATTGAGATCAAAGATGTTGAAGAGAGTATCTAGAAAATCCTCTTCCATACTGGCTAGACGTCCTACTCCTAAAAAAATGAACATAGTTACTGATTCGGAAAATCGTTTAAAGAAGAATAGCTATATAGAAAATACTAATCAGGGAAACATTCTGATGGATAGCATCTTCGTATCCACCATGCCGGTAGAAACATTGTTTGGATCGTACATAACTGATGACAACGATGATTATGAACTTAAGGATTTACTCAATGTTACATATAACATTAAACCGGTCATAGTCCCTGACATCAAGTTGGATTCTGTAATAGATAGAGATGGAAATTTTAGACCAGCTGACTGTTTCTTGGTTAAACTGAAACATAGTGATGGATTCACCAAAGGAGCTCTCTATCTTGGGCATAGTGCAGGATTTACGGCAACAATCTGCTTAAAAAATGAGGGGGTTTCAGGGCTTTACATTCCAGGTACTTCCGTAGTTCGGTCCAATATCTGTCAAGGAGATACTATCGTCAGTAGATCATCTAGAGGAGTTCAATTTCTTCCACAAATAGGAGGAGAAGCTATTTTCTTGATTGTTTCACTTTGTCCTACCAAGAAGTTAGTAGAAACAGGATTCGTCATTCCAGAAATATCGTCAAATGATAACGCCAAAATCGCTGCTCGCATTCTATCAGAGAAACGCAAGGACATCATTGCGCATATTAATACTCTAATACAATACAGGCAACAATTGGAATTGGCTTACTATAATTCCTGCATGTTAACTGAGTTTCTGCATTATTGTAATTCGTATGCTGATACCATCAAAGAATCACTTCTAAAAGAAACAATTCAAAAAGATATCAATATCATACATACAAATATCACTACCCTATTGAATGAGACAGCCAAGGTTATCAAGTTAGTAAAATCTCTGGTAGATAAAGAAGATACTGATATTGTGAATAATTTCATTACCAAAGAAATTAAAAACTGTGGAGGTGTTAAAAACAGAGACAAAATAGTTAATAGTTTATCTCTATCAAACCTGGACTTTCGTTTG
>KP849471
ATGGGGTTTTGCATTCCATTGAGATCAAAGATGTTGAAGAGAGTATCTAGAAAATCCTCTTCCATACTGGCTAGACGTCCTACTCCTAAAAAAATGAACATAGTTACTGATTCGGAAAATCGTTTAAAGAAGAATAGCTATATAGAAAATACTAATCAGGGAAACATTCTGATGGATAGCATCTTCGTATCCACCATGCCGGTAGAAACATTGTTTGGATCGTACATAACTGATGACAACGATGATTATGAACTTAAGGATTTACTCAATGTTACATATAACATTAAACCGGTCATAGTCCCTGACATCAAGTTGGATTCTGTATTAGATAGAGATGGAAATTTTAGACCAGCTGACTGTTTCTTGGTTAAACTGAAACATAGTGATGGATTCACCAAAGGAGCTCTCTATCTTGGGCATAGTGCAGGATTTACGGCAACAATCTGCTTAAAAAATGAGGGGGTTTCAGGGCTTTACATTCCAGGTACTTCCGTAGTTCGGTCCAATATCTGTCAAGGAGATACTATCGTCAGTAGATCATCTAGAGGAGTTCAATTTCTTCCACAAATAGGAGGAGAAGCTATTTTCTTGATTGTTTCACTTTGTCCTACCAAGAAGTTAGTAGAAACAGGATTCGTTATTCCAGAAATATCGTCAAATGATAACGCCAAAATCGCTGCTCGCATTCTATCAGAGAAACGCAAGGACATCATTGCGCATATTAATACTCTAATACAATACAGGCAACAATTGGAATTGGCTTACTATAATTCCTGCATGTTAACTGAGTTTCTGCATTATTGTAATTCGTATGCTGATACCATCAAAGAATCACTTCTAAAAGAAACAATTCAAAAAGATATCAATATCATACATACAAATATCACTACCCTATTGAATGAGACAGCCAAGGTTATCAAGTTAGTAAAATCTCTGGTAGATAAAGAAGATACTGATATTGTGAATAATTTCATTACCAAAGAAATTAAAAACTGTGGAGGTGTTAAAAACAGAGACAAAATAGTTAATAGTTTGTCTCTATCAAACCTGGACTTTCGTTTG
>KJ642619
ATGGGGTTTTGCATTCCATTGAGATCAAAGATGTTGAAGAGAGTATCTAGAAAATCCTCTTCCATACTGGCTAGACGTCCTACTCCTAAAAAAATGAACATAGTTACTGATTCGGAAAATCGTTTAAAGAAGAATAGCTATATAGAAAATACTAATCAGGGAAACATTCTGATGGATAGCATCTTCGTATCCACCATGCCGGTAGAAACATTGTTTGGATCGTACATAACTGATGACAACGATGATTATGAACTTAAGGATTTACTCAATGTTACATATAACATTAAACCGGTCATAGTCCCTGACATCAAGTTGGATTCTGTATTAGATAGAGATGGAAATTTTAGACCAGCTGACTGTTTCTTGGTTAAACTGAAACATAGTGATGGATTCACCAAAGGAGCTCTCTATCTTGGGCATAGTGCAGGATTTACGGCAACAATCTGCTTAAAAAATGAGGGGGTTTCAGGGCTTTACATTCCAGGTACTTCCGTAGTTCGGTCCAATATCTGTCAAGGAGATACTATCGTCAGTAGATCATCTAGAGGAGTTCAATTTCTTCCACAAATAGGAGGAGAAGCTATTTTCTTGATTGTTTCACTTTGTCCTACCAAGAAGTTAGTAGAAACAGGATTCGTTATTCCAGAAATATCGTCAAATGATAACGCCAAAATCGCTGCTCGCATTCTATCAGAGAAACGCAAGGACATCATTGCGCATATTAATACTCTAATACAATACAGGCAACAATTGGAATTGGCTTACTATAATTCCTGCATGTTAACTGAGTTTCTGCATTATTGTAATTCGTATGCTGATACCATCAAAGAATCACTTCTAAAAGAAACAATTCAAAAAGATATCAATATCATACATACAAATATCACTACCCTATTGAATGAGACAGCCAAGGTTATCAAGTTAGTAAAATCTCTGGTAGATAAAGAAGATACTGATATTGTGAATAATTTCATTACCAAAGAAATTAAAAACTGTGGAGGTGTTAAAAACAGAGACAAAATAGTTAATAGTTTGTCTATATCAAACCTGGACTTTCGTTTG
>JX878429
ATGGGGTTTTGCATTCCATTGAGATCAAAGATGTTGAAGAGAGTATCTAGAAAATCCTCTTCCATACTGGCTAGACGTCCTACTCCTAAAAAAATGAACATAGTTACTGATTTGGAAAATCGTTTAAAGAAGAATAGCTATATAGAAAATACTAATCAGGGAAACATTCTGATGGATAGCATCTTCGTATCCACCATGCCGGTAGAAACATTGTTTGGATCGTACATAACTGATGACAACGATGATTATGAACTTAAGGATTTACTCAATGTTACATATAACATTAAACCGGTCATAGTCCCTGACATCAAGTTGGATTCTGTATTAGATAGAGATGGAAATTTTAGACCAGCTGACTGTTTCTTGGTTAAACTGAAACATAGTGATGGATTCACCAAAGGAGCTCTCTATCTTGGGCATAGTGCAGGATTTACGGCAACAATCTGCTTAAAAAATGAGGGGGTTTCAGGGCTTTACATTCCAGGTACTTCCGTAGTTCGGTCCAATATCTGTCAAGGAGATACTATCGTCAGTAGATCATCTAGAGGAGTTCAATTTCTTCCACAAATAGGAGGAGAAGCTATTTTCTTGATTGTTTCACTTTGTCCTACCAAGAAGTTAGTAGAAACAGGATTCGTTATTCCAGAAATATCGTCAAATGATAACGCCAAAATCGCTGCTCGCATTCTATCAGAGAAACGCAAGGACATCATTGCGCATATTAATACTCTAATACAATACAGGCAACAATTGGAATTGGCTTACTATAATTCCTGCATGTTAACTGAGTTTCTGCATTATTGTAATTCGTATGCTGATACCATCAAAGAATCACTTCTAAAAGAAACAATTCAAAAAGATATCAATATCATACATACAAATATCACTACCCTATTGAATGAGACAGCCAAGGTTATCAAGTTAGTAAAATCTCTGGTAGATAAAGAAGATACTGATATTGTGAATAATTTCATTACCAAAGAAATTAAAAACTGTGGAGGTGTTAAAAACAGAGACAAAATAGTTAATAGTTTGTCTCTATCAAACCTGGACTTTCGTTTG
