# Supplementary material for: Evolutionary dissection of monkeypox virus: Positive Darwinian selection drives the adaptation of virus–host interaction proteins
Source: Front Cell Infect Microbiol. 2023 Jan 13;12:1083234. doi: 10.3389/fcimb.2022.1083234 (PMC9880225; doi:10.3389/fcimb.2022.1083234)
Supplement: Supplementary file 4 [file Table_3.xlsx]

## Sheet: FUBAR results for each codons
Supplementary Table 3. Detaied results of ten positive selection genes (that were idntified by codeML) by using the FUBAR.
Site	&alpha;	&beta;	&beta;-&alpha;	Prob[&alpha;>&beta;]	Prob[&alpha;<&beta;]	BayesFactor[&alpha;<&beta;]
MPXVgp004
1	4.121	1.586	-2.535	0.527	0.421	0.861
2	3.15	2.113	-1.038	0.497	0.449	0.968
3	2.659	1.614	-1.046	0.5	0.446	0.954
4	4.292	33.92	29.628	0.032	0.93	15.721
5	3.435	2.101	-1.334	0.503	0.444	0.948
6	2.234	1.854	-0.38	0.484	0.461	1.013
7	4.121	1.586	-2.535	0.527	0.421	0.861
8	3.209	1.544	-1.665	0.512	0.434	0.91
9	2.116	1.954	-0.162	0.479	0.466	1.034
10	3.435	2.101	-1.334	0.503	0.444	0.948
11	3.15	2.113	-1.038	0.497	0.449	0.968
12	3.156	2.412	-0.744	0.491	0.456	0.993
13	3.43	1.874	-1.556	0.508	0.439	0.928
14	2.234	1.84	-0.394	0.485	0.46	1.012
15	2.236	2.076	-0.16	0.479	0.466	1.035
16	2.236	2.076	-0.16	0.479	0.466	1.035
17	2.114	1.743	-0.371	0.484	0.46	1.012
18	3.435	2.101	-1.334	0.503	0.444	0.948
19	3.213	1.752	-1.462	0.507	0.44	0.931
20	4.129	1.878	-2.252	0.52	0.428	0.887
21	3.593	1.62	-1.973	0.517	0.43	0.894
22	2.967	2.388	-0.579	0.488	0.459	1.004
23	3.209	1.541	-1.668	0.512	0.434	0.909
24	2.571	2.015	-0.556	0.488	0.458	1.001
25	3.602	1.968	-1.634	0.509	0.438	0.926
26	3.435	2.101	-1.334	0.503	0.444	0.948
27	24.897	2.319	-22.578	0.903	0.069	0.088
28	3.437	2.205	-1.232	0.5	0.447	0.957
29	3.697	2.372	-1.325	0.502	0.446	0.954
30	3.697	2.372	-1.325	0.502	0.446	0.954
31	3.429	1.86	-1.569	0.508	0.439	0.927
32	3.599	1.872	-1.727	0.511	0.436	0.918
33	2.967	2.388	-0.579	0.488	0.459	1.004
34	3.213	1.722	-1.491	0.507	0.439	0.928
35	3.218	1.965	-1.253	0.502	0.445	0.95
36	2.236	2.076	-0.16	0.479	0.466	1.035
37	3.425	1.653	-1.772	0.513	0.434	0.908
38	3.437	2.205	-1.232	0.5	0.447	0.957
39	3.218	1.965	-1.253	0.502	0.445	0.95
40	2.375	2.458	0.084	0.475	0.471	1.057
41	3.698	2.408	-1.29	0.501	0.447	0.956
42	3.588	1.417	-2.171	0.523	0.424	0.873
43	3.218	1.965	-1.253	0.502	0.445	0.95
44	3.218	1.965	-1.253	0.502	0.445	0.95
45	2.236	2.076	-0.16	0.479	0.466	1.035
46	3.058	1.673	-1.385	0.506	0.44	0.933
47	3.697	2.372	-1.325	0.502	0.446	0.954
48	4.032	1.972	-2.06	0.516	0.432	0.901
49	3.43	1.874	-1.556	0.508	0.439	0.928
50	3.435	2.101	-1.334	0.503	0.444	0.948
51	3.579	1.856	-1.723	0.511	0.436	0.917
52	3.43	1.874	-1.556	0.508	0.439	0.928
53	2.114	1.743	-0.371	0.484	0.46	1.012
54	3.213	1.752	-1.462	0.507	0.44	0.931
55	3.698	2.408	-1.29	0.501	0.447	0.956
56	3.588	1.417	-2.171	0.523	0.424	0.873
57	3.433	2.028	-1.405	0.504	0.443	0.942
58	3.425	1.653	-1.772	0.513	0.434	0.908
59	3.435	2.101	-1.334	0.503	0.444	0.948
60	3.206	1.415	-1.791	0.516	0.43	0.896
61	3.602	1.968	-1.634	0.509	0.438	0.926
62	3.435	2.101	-1.334	0.503	0.444	0.948
63	3.218	1.965	-1.253	0.502	0.445	0.95
64	1.885	2.451	0.566	0.463	0.482	1.104
65	3.437	2.205	-1.232	0.5	0.447	0.957
66	3.435	2.101	-1.334	0.503	0.444	0.948
67	3.437	2.205	-1.232	0.5	0.447	0.957
68	3.43	1.874	-1.556	0.508	0.439	0.928
69	3.058	1.673	-1.385	0.506	0.44	0.933
70	3.433	2.028	-1.405	0.504	0.443	0.942
71	3.429	1.86	-1.569	0.508	0.439	0.927
72	3.579	1.856	-1.723	0.511	0.436	0.917
73	3.435	2.101	-1.334	0.503	0.444	0.948
74	3.439	2.287	-1.152	0.499	0.448	0.964
75	3.433	2.028	-1.405	0.504	0.443	0.942
76	3.435	2.101	-1.334	0.503	0.444	0.948
77	3.156	2.412	-0.744	0.491	0.456	0.993
78	3.437	2.205	-1.232	0.5	0.447	0.957
79	4.032	1.972	-2.06	0.516	0.432	0.901
80	3.602	1.968	-1.634	0.509	0.438	0.926
81	3.435	2.101	-1.334	0.503	0.444	0.948
82	3.579	1.856	-1.723	0.511	0.436	0.917
83	1.885	2.451	0.566	0.463	0.482	1.104
84	3.43	1.874	-1.556	0.508	0.439	0.928
85	3.591	1.546	-2.045	0.519	0.428	0.887
86	3.437	2.205	-1.232	0.5	0.447	0.957
87	3.433	2.028	-1.405	0.504	0.443	0.942
88	3.594	1.644	-1.95	0.516	0.431	0.896
89	3.437	2.205	-1.232	0.5	0.447	0.957
90	3.697	2.372	-1.325	0.502	0.446	0.954
91	3.435	2.101	-1.334	0.503	0.444	0.948
92	3.433	2.028	-1.405	0.504	0.443	0.942
93	4.032	1.972	-2.06	0.516	0.432	0.901
94	3.209	1.541	-1.668	0.512	0.434	0.909
95	3.591	1.546	-2.045	0.519	0.428	0.887
96	2.967	2.388	-0.579	0.488	0.459	1.004
97	2.665	1.959	-0.706	0.491	0.455	0.988
98	3.593	1.62	-1.973	0.517	0.43	0.894
99	3.15	2.084	-1.066	0.498	0.449	0.965
100	3.439	2.287	-1.152	0.499	0.448	0.964
101	3.437	2.205	-1.232	0.5	0.447	0.957
102	4.121	1.586	-2.535	0.527	0.421	0.861
103	3.698	2.408	-1.29	0.501	0.447	0.956
104	3.435	2.101	-1.334	0.503	0.444	0.948
105	3.433	2.028	-1.405	0.504	0.443	0.942
106	2.234	1.854	-0.38	0.484	0.461	1.013
107	3.209	1.541	-1.668	0.512	0.434	0.909
108	4.032	1.972	-2.06	0.516	0.432	0.901
109	3.433	2.028	-1.405	0.504	0.443	0.942
110	3.433	2.028	-1.405	0.504	0.443	0.942
111	3.15	2.084	-1.066	0.498	0.449	0.965
112	3.439	2.287	-1.152	0.499	0.448	0.964
113	3.425	1.653	-1.772	0.513	0.434	0.908
114	3.439	2.287	-1.152	0.499	0.448	0.964
115	3.209	1.541	-1.668	0.512	0.434	0.909
116	25.22	2.169	-23.05	0.909	0.066	0.083
117	3.707	2.788	-0.919	0.494	0.454	0.985
118	3.435	2.101	-1.334	0.503	0.444	0.948
119	2.114	1.743	-0.371	0.484	0.46	1.012
120	2.967	2.388	-0.579	0.488	0.459	1.004
121	3.213	1.752	-1.462	0.507	0.44	0.931
122	2.238	2.191	-0.046	0.477	0.469	1.045
123	3.437	2.205	-1.232	0.5	0.447	0.957
124	2.375	2.458	0.084	0.475	0.471	1.057
125	3.494	14.312	10.818	0.16	0.796	4.613
126	3.439	2.287	-1.152	0.499	0.448	0.964
127	3.922	14.458	10.535	0.168	0.787	4.372
128	3.437	2.205	-1.232	0.5	0.447	0.957
129	3.602	1.968	-1.634	0.509	0.438	0.926
130	3.698	2.408	-1.29	0.501	0.447	0.956
131	4.032	1.972	-2.06	0.516	0.432	0.901
132	2.236	2.076	-0.16	0.479	0.466	1.035
133	3.433	2.028	-1.405	0.504	0.443	0.942
134	3.218	1.965	-1.253	0.502	0.445	0.95
135	3.435	2.101	-1.334	0.503	0.444	0.948
136	3.602	16.973	13.371	0.142	0.815	5.222
137	4.121	1.586	-2.535	0.527	0.421	0.861
138	3.602	1.968	-1.634	0.509	0.438	0.926
139	3.435	2.101	-1.334	0.503	0.444	0.948
140	3.429	1.86	-1.569	0.508	0.439	0.927
141	2.661	1.718	-0.943	0.497	0.449	0.965
142	3.209	1.544	-1.665	0.512	0.434	0.91
143	3.602	1.968	-1.634	0.509	0.438	0.926
144	4.032	1.972	-2.06	0.516	0.432	0.901
145	3.437	2.205	-1.232	0.5	0.447	0.957
146	3.697	2.372	-1.325	0.502	0.446	0.954
147	4.032	1.972	-2.06	0.516	0.432	0.901
148	3.698	2.408	-1.29	0.501	0.447	0.956
149	2.232	1.711	-0.521	0.488	0.457	0.998
150	2.571	2.015	-0.556	0.488	0.458	1.001
151	3.439	2.287	-1.152	0.499	0.448	0.964
152	2.111	1.538	-0.574	0.49	0.455	0.989
153	3.437	2.205	-1.232	0.5	0.447	0.957
154	3.43	1.874	-1.556	0.508	0.439	0.928
155	3.058	1.673	-1.385	0.506	0.44	0.933
156	3.599	1.872	-1.727	0.511	0.436	0.918
157	4.032	1.972	-2.06	0.516	0.432	0.901
158	3.425	1.653	-1.772	0.513	0.434	0.908
159	3.697	2.372	-1.325	0.502	0.446	0.954
160	3.15	2.084	-1.066	0.498	0.449	0.965
161	3.698	2.408	-1.29	0.501	0.447	0.956
162	3.427	1.77	-1.657	0.51	0.437	0.919
163	3.427	1.77	-1.657	0.51	0.437	0.919
164	3.218	1.965	-1.253	0.502	0.445	0.95
165	3.218	1.965	-1.253	0.502	0.445	0.95
166	3.15	2.113	-1.038	0.497	0.449	0.968
167	3.43	1.874	-1.556	0.508	0.439	0.928
168	3.433	2.028	-1.405	0.504	0.443	0.942
169	2.571	2.015	-0.556	0.488	0.458	1.001
170	3.439	2.287	-1.152	0.499	0.448	0.964
171	3.741	15.438	11.697	0.156	0.799	4.725
172	3.213	1.722	-1.491	0.507	0.439	0.928
173	2.118	2.116	-0.002	0.476	0.469	1.049
174	3.588	1.417	-2.171	0.523	0.424	0.873
175	3.435	2.101	-1.334	0.503	0.444	0.948
176	3.698	2.408	-1.29	0.501	0.447	0.956
177	3.439	2.287	-1.152	0.499	0.448	0.964
178	3.435	2.101	-1.334	0.503	0.444	0.948
179	3.218	1.965	-1.253	0.502	0.445	0.95
180	3.697	2.372	-1.325	0.502	0.446	0.954
181	2.967	2.388	-0.579	0.488	0.459	1.004
182	3.435	2.101	-1.334	0.503	0.444	0.948
183	2.375	2.458	0.084	0.475	0.471	1.057
184	3.437	2.205	-1.232	0.5	0.447	0.957
185	3.697	2.372	-1.325	0.502	0.446	0.954
186	4.032	1.972	-2.06	0.516	0.432	0.901
187	3.433	2.028	-1.405	0.504	0.443	0.942
188	3.156	2.412	-0.744	0.491	0.456	0.993
189	3.437	2.205	-1.232	0.5	0.447	0.957
190	3.211	1.642	-1.569	0.509	0.437	0.92
191	3.058	1.673	-1.385	0.506	0.44	0.933
192	3.599	1.872	-1.727	0.511	0.436	0.918
193	2.234	1.854	-0.38	0.484	0.461	1.013
194	3.213	1.752	-1.462	0.507	0.44	0.931
195	3.602	1.968	-1.634	0.509	0.438	0.926
196	3.435	2.101	-1.334	0.503	0.444	0.948
197	3.698	2.408	-1.29	0.501	0.447	0.956
198	2.11	1.409	-0.701	0.494	0.451	0.974
199	3.594	1.644	-1.95	0.516	0.431	0.896
200	3.602	1.968	-1.634	0.509	0.438	0.926
201	2.967	2.388	-0.579	0.488	0.459	1.004
202	3.698	2.408	-1.29	0.501	0.447	0.956
203	3.433	2.028	-1.405	0.504	0.443	0.942
204	3.437	2.205	-1.232	0.5	0.447	0.957
205	3.15	2.084	-1.066	0.498	0.449	0.965
206	3.213	1.752	-1.462	0.507	0.44	0.931
207	3.425	1.653	-1.772	0.513	0.434	0.908
208	2.118	2.116	-0.002	0.476	0.469	1.049
209	3.588	1.417	-2.171	0.523	0.424	0.873
210	3.437	2.205	-1.232	0.5	0.447	0.957
211	3.433	2.028	-1.405	0.504	0.443	0.942
212	3.698	2.408	-1.29	0.501	0.447	0.956
213	3.435	2.101	-1.334	0.503	0.444	0.948
214	19.251	2.301	-16.95	0.87	0.098	0.129
215	3.439	2.287	-1.152	0.499	0.448	0.964
216	3.707	2.788	-0.919	0.494	0.454	0.985
217	2.375	2.458	0.084	0.475	0.471	1.057
218	3.435	2.101	-1.334	0.503	0.444	0.948
219	3.209	1.544	-1.665	0.512	0.434	0.91
220	3.213	1.722	-1.491	0.507	0.439	0.928
221	3.599	1.872	-1.727	0.511	0.436	0.918
222	3.058	1.673	-1.385	0.506	0.44	0.933
223	2.113	1.634	-0.478	0.487	0.458	1
224	2.571	2.015	-0.556	0.488	0.458	1.001
225	3.213	1.752	-1.462	0.507	0.44	0.931
226	3.437	2.205	-1.232	0.5	0.447	0.957
227	2.112	1.552	-0.56	0.489	0.455	0.991
228	3.209	1.544	-1.665	0.512	0.434	0.91
229	2.118	2.116	-0.002	0.476	0.469	1.049
230	3.437	2.205	-1.232	0.5	0.447	0.957
231	3.591	1.546	-2.045	0.519	0.428	0.887
232	3.213	1.722	-1.491	0.507	0.439	0.928
233	3.437	2.205	-1.232	0.5	0.447	0.957
234	4.032	1.972	-2.06	0.516	0.432	0.901
235	3.435	2.101	-1.334	0.503	0.444	0.948
236	2.967	2.388	-0.579	0.488	0.459	1.004
237	3.602	1.968	-1.634	0.509	0.438	0.926
238	3.593	1.62	-1.973	0.517	0.43	0.894
239	4.574	34.006	29.431	0.035	0.925	14.538
240	2.375	2.458	0.084	0.475	0.471	1.057
241	2.967	2.388	-0.579	0.488	0.459	1.004
242	3.698	2.408	-1.29	0.501	0.447	0.956
243	3.439	2.287	-1.152	0.499	0.448	0.964
244	3.599	1.872	-1.727	0.511	0.436	0.918
245	3.591	1.546	-2.045	0.519	0.428	0.887
246	3.439	2.287	-1.152	0.499	0.448	0.964
247	2.116	1.954	-0.162	0.479	0.466	1.034
248	2.238	2.258	0.02	0.476	0.47	1.052
249	3.591	1.546	-2.045	0.519	0.428	0.887
250	3.602	1.968	-1.634	0.509	0.438	0.926
251	4.518	14.829	10.311	0.176	0.776	4.113
252	3.427	1.77	-1.657	0.51	0.437	0.919
253	3.439	2.287	-1.152	0.499	0.448	0.964
254	3.599	1.872	-1.727	0.511	0.436	0.918
255	3.437	2.205	-1.232	0.5	0.447	0.957
256	3.594	1.644	-1.95	0.516	0.431	0.896
257	3.425	1.653	-1.772	0.513	0.434	0.908
258	3.213	1.752	-1.462	0.507	0.44	0.931
259	2.236	2.076	-0.16	0.479	0.466	1.035
260	2.665	1.959	-0.706	0.491	0.455	0.988
261	2.256	14.294	12.038	0.135	0.827	5.663
262	2.665	1.959	-0.706	0.491	0.455	0.988
263	3.435	2.101	-1.334	0.503	0.444	0.948
264	25.05	1.831	-23.219	0.915	0.061	0.078
265	3.599	1.872	-1.727	0.511	0.436	0.918
266	3.209	1.541	-1.668	0.512	0.434	0.909
267	2.116	1.954	-0.162	0.479	0.466	1.034
268	2.118	2.116	-0.002	0.476	0.469	1.049
269	2.111	1.538	-0.574	0.49	0.455	0.989
270	3.209	1.558	-1.651	0.512	0.435	0.911
271	3.058	1.673	-1.385	0.506	0.44	0.933
272	3.698	2.408	-1.29	0.501	0.447	0.956
273	3.916	14.297	10.381	0.169	0.785	4.34
274	3.429	1.86	-1.569	0.508	0.439	0.927
275	3.213	1.752	-1.462	0.507	0.44	0.931
276	3.697	2.372	-1.325	0.502	0.446	0.954
277	4.032	1.972	-2.06	0.516	0.432	0.901
278	2.967	2.388	-0.579	0.488	0.459	1.004
279	3.698	2.408	-1.29	0.501	0.447	0.956
280	4.032	1.972	-2.06	0.516	0.432	0.901
281	2.571	2.015	-0.556	0.488	0.458	1.001
282	3.213	1.752	-1.462	0.507	0.44	0.931
283	3.579	1.856	-1.723	0.511	0.436	0.917
284	3.698	2.408	-1.29	0.501	0.447	0.956
285	3.588	1.417	-2.171	0.523	0.424	0.873
286	2.571	2.015	-0.556	0.488	0.458	1.001
287	3.209	1.541	-1.668	0.512	0.434	0.909
288	3.433	2.028	-1.405	0.504	0.443	0.942
289	2.439	19.611	17.172	0.104	0.862	7.425
290	3.425	1.653	-1.772	0.513	0.434	0.908
291	4.032	1.972	-2.06	0.516	0.432	0.901
292	3.697	2.372	-1.325	0.502	0.446	0.954
293	2.967	2.388	-0.579	0.488	0.459	1.004
294	3.209	1.544	-1.665	0.512	0.434	0.91
295	4.032	1.972	-2.06	0.516	0.432	0.901
296	3.213	1.752	-1.462	0.507	0.44	0.931
297	3.439	2.287	-1.152	0.499	0.448	0.964
298	3.439	2.287	-1.152	0.499	0.448	0.964
299	3.594	1.644	-1.95	0.516	0.431	0.896
300	3.433	2.028	-1.405	0.504	0.443	0.942
301	3.698	2.408	-1.29	0.501	0.447	0.956
302	2.238	2.258	0.02	0.476	0.47	1.052
303	3.429	1.86	-1.569	0.508	0.439	0.927
304	3.435	2.101	-1.334	0.503	0.444	0.948
305	2.665	1.959	-0.706	0.491	0.455	0.988
306	4.032	1.972	-2.06	0.516	0.432	0.901
307	3.15	2.084	-1.066	0.498	0.449	0.965
308	2.114	1.743	-0.371	0.484	0.46	1.012
309	3.425	1.653	-1.772	0.513	0.434	0.908
310	2.118	2.116	-0.002	0.476	0.469	1.049
311	3.15	2.084	-1.066	0.498	0.449	0.965
312	3.437	2.205	-1.232	0.5	0.447	0.957
313	3.43	1.874	-1.556	0.508	0.439	0.928
314	4.121	1.586	-2.535	0.527	0.421	0.861
315	4.121	1.586	-2.535	0.527	0.421	0.861
316	3.602	1.968	-1.634	0.509	0.438	0.926
317	3.435	2.101	-1.334	0.503	0.444	0.948
318	3.437	2.205	-1.232	0.5	0.447	0.957
319	3.593	1.62	-1.973	0.517	0.43	0.894
320	3.213	1.752	-1.462	0.507	0.44	0.931
321	3.425	1.653	-1.772	0.513	0.434	0.908
322	3.439	2.287	-1.152	0.499	0.448	0.964
323	2.665	1.959	-0.706	0.491	0.455	0.988
324	3.437	2.205	-1.232	0.5	0.447	0.957
325	3.591	1.546	-2.045	0.519	0.428	0.887
326	3.593	1.62	-1.973	0.517	0.43	0.894
327	3.593	1.62	-1.973	0.517	0.43	0.894
328	2.114	1.743	-0.371	0.484	0.46	1.012
329	3.43	1.874	-1.556	0.508	0.439	0.928
330	3.435	2.101	-1.334	0.503	0.444	0.948
331	3.437	2.205	-1.232	0.5	0.447	0.957
332	4.032	1.972	-2.06	0.516	0.432	0.901
333	3.433	2.028	-1.405	0.504	0.443	0.942
334	3.435	2.101	-1.334	0.503	0.444	0.948
335	3.425	1.653	-1.772	0.513	0.434	0.908
336	3.697	2.372	-1.325	0.502	0.446	0.954
337	3.707	2.788	-0.919	0.494	0.454	0.985
338	3.698	2.408	-1.29	0.501	0.447	0.956
339	2.571	2.015	-0.556	0.488	0.458	1.001
340	3.15	2.113	-1.038	0.497	0.449	0.968
341	2.238	2.191	-0.046	0.477	0.469	1.045
342	3.433	2.028	-1.405	0.504	0.443	0.942
343	3.058	1.673	-1.385	0.506	0.44	0.933
344	3.156	2.412	-0.744	0.491	0.456	0.993
345	4.121	1.586	-2.535	0.527	0.421	0.861
346	3.697	2.372	-1.325	0.502	0.446	0.954
347	3.433	2.028	-1.405	0.504	0.443	0.942
348	3.429	1.86	-1.569	0.508	0.439	0.927
349	3.439	2.287	-1.152	0.499	0.448	0.964
350	3.594	1.644	-1.95	0.516	0.431	0.896
351	2.113	1.634	-0.478	0.487	0.458	1
352	4.121	1.586	-2.535	0.527	0.421	0.861
353	3.437	2.205	-1.232	0.5	0.447	0.957
354	3.15	2.113	-1.038	0.497	0.449	0.968
355	2.967	2.388	-0.579	0.488	0.459	1.004
356	2.118	2.116	-0.002	0.476	0.469	1.049
357	3.437	2.205	-1.232	0.5	0.447	0.957
358	3.439	2.287	-1.152	0.499	0.448	0.964
359	3.579	1.856	-1.723	0.511	0.436	0.917
360	2.236	2.076	-0.16	0.479	0.466	1.035
361	3.697	2.372	-1.325	0.502	0.446	0.954
362	2.238	2.258	0.02	0.476	0.47	1.052
363	3.15	2.084	-1.066	0.498	0.449	0.965
364	3.429	1.86	-1.569	0.508	0.439	0.927
365	3.209	1.544	-1.665	0.512	0.434	0.91
366	2.111	1.535	-0.577	0.49	0.455	0.989
367	3.429	1.86	-1.569	0.508	0.439	0.927
368	3.433	2.028	-1.405	0.504	0.443	0.942
369	2.375	2.458	0.084	0.475	0.471	1.057
370	3.429	1.86	-1.569	0.508	0.439	0.927
371	3.058	1.673	-1.385	0.506	0.44	0.933
372	3.437	2.205	-1.232	0.5	0.447	0.957
373	3.209	1.541	-1.668	0.512	0.434	0.909
374	3.697	2.372	-1.325	0.502	0.446	0.954
375	3.429	1.86	-1.569	0.508	0.439	0.927
376	3.588	1.417	-2.171	0.523	0.424	0.873
377	3.218	1.965	-1.253	0.502	0.445	0.95
378	2.571	2.015	-0.556	0.488	0.458	1.001
379	3.594	1.644	-1.95	0.516	0.431	0.896
380	3.156	2.412	-0.744	0.491	0.456	0.993
381	3.425	1.653	-1.772	0.513	0.434	0.908
382	2.118	2.116	-0.002	0.476	0.469	1.049
383	3.211	1.642	-1.569	0.509	0.437	0.92
384	3.697	2.372	-1.325	0.502	0.446	0.954
385	3.599	1.872	-1.727	0.511	0.436	0.918
386	2.234	1.854	-0.38	0.484	0.461	1.013
387	3.15	2.084	-1.066	0.498	0.449	0.965
388	3.433	2.028	-1.405	0.504	0.443	0.942
389	2.238	2.191	-0.046	0.477	0.469	1.045
390	3.594	1.644	-1.95	0.516	0.431	0.896
391	3.698	2.408	-1.29	0.501	0.447	0.956
392	3.602	1.968	-1.634	0.509	0.438	0.926
393	2.113	1.634	-0.478	0.487	0.458	1
394	3.15	2.113	-1.038	0.497	0.449	0.968
395	3.156	2.412	-0.744	0.491	0.456	0.993
396	2.116	1.954	-0.162	0.479	0.466	1.034
397	3.211	1.642	-1.569	0.509	0.437	0.92
398	3.697	2.372	-1.325	0.502	0.446	0.954
399	3.209	1.544	-1.665	0.512	0.434	0.91
400	2.375	2.458	0.084	0.475	0.471	1.057
401	2.238	2.258	0.02	0.476	0.47	1.052
402	3.579	1.856	-1.723	0.511	0.436	0.917
403	3.209	1.558	-1.651	0.512	0.435	0.911
404	3.209	1.544	-1.665	0.512	0.434	0.91
405	2.375	2.458	0.084	0.475	0.471	1.057
406	4.032	1.972	-2.06	0.516	0.432	0.901
407	3.435	2.101	-1.334	0.503	0.444	0.948
408	3.15	2.113	-1.038	0.497	0.449	0.968
409	4.032	1.972	-2.06	0.516	0.432	0.901
410	4.032	1.972	-2.06	0.516	0.432	0.901
411	2.238	2.258	0.02	0.476	0.47	1.052
412	3.439	2.287	-1.152	0.499	0.448	0.964
413	3.602	1.968	-1.634	0.509	0.438	0.926
414	3.593	1.62	-1.973	0.517	0.43	0.894
415	3.211	1.642	-1.569	0.509	0.437	0.92
416	3.435	2.101	-1.334	0.503	0.444	0.948
417	2.236	2.076	-0.16	0.479	0.466	1.035
418	3.439	2.287	-1.152	0.499	0.448	0.964
419	2.114	1.743	-0.371	0.484	0.46	1.012
420	2.375	2.458	0.084	0.475	0.471	1.057
421	3.593	1.62	-1.973	0.517	0.43	0.894
422	3.697	2.372	-1.325	0.502	0.446	0.954
423	3.213	1.752	-1.462	0.507	0.44	0.931
424	3.588	1.417	-2.171	0.523	0.424	0.873
425	2.967	2.388	-0.579	0.488	0.459	1.004
426	3.698	2.408	-1.29	0.501	0.447	0.956
427	3.433	2.028	-1.405	0.504	0.443	0.942
428	3.058	1.673	-1.385	0.506	0.44	0.933
429	3.435	2.101	-1.334	0.503	0.444	0.948
430	2.375	2.458	0.084	0.475	0.471	1.057
431	25.759	2.259	-23.501	0.909	0.064	0.082
432	3.218	1.965	-1.253	0.502	0.445	0.95
433	3.593	1.62	-1.973	0.517	0.43	0.894
434	3.707	2.788	-0.919	0.494	0.454	0.985
435	3.209	1.544	-1.665	0.512	0.434	0.91
436	2.116	1.954	-0.162	0.479	0.466	1.034
437	4.032	1.972	-2.06	0.516	0.432	0.901
MPXVgp010
1	3.388	1.459	-1.929	0.516	0.43	0.87
2	2.58	1.588	-0.992	0.497	0.448	0.935
3	1.832	1.867	0.035	0.473	0.471	1.027
4	2.589	1.922	-0.667	0.489	0.457	0.968
5	1.626	2.06	0.434	0.463	0.481	1.067
6	3.028	2.004	-1.024	0.495	0.451	0.944
7	2.591	1.993	-0.598	0.487	0.459	0.975
8	2.636	1.933	-0.703	0.489	0.456	0.965
9	2.636	1.933	-0.703	0.489	0.456	0.965
10	2.384	1.706	-0.678	0.49	0.455	0.961
11	2.404	1.707	-0.697	0.49	0.455	0.961
12	1.745	1.454	-0.29	0.482	0.462	0.989
13	2.587	1.86	-0.727	0.49	0.456	0.963
14	3.028	2.004	-1.024	0.495	0.451	0.944
15	2.398	1.46	-0.938	0.497	0.448	0.935
16	3.03	2.065	-0.965	0.494	0.452	0.949
17	2.644	2.245	-0.399	0.483	0.463	0.992
18	3.388	1.459	-1.929	0.516	0.43	0.87
19	2.108	1.906	-0.202	0.479	0.466	1.004
20	3.387	16.566	13.18	0.14	0.817	5.152
21	1.832	1.867	0.035	0.473	0.471	1.027
22	2.938	1.718	-1.22	0.5	0.445	0.924
23	2.587	1.86	-0.727	0.49	0.456	0.963
24	2.394	1.259	-1.134	0.503	0.442	0.91
25	2.591	1.993	-0.598	0.487	0.459	0.975
26	2.587	1.86	-0.727	0.49	0.456	0.963
27	1.745	1.493	-0.252	0.48	0.463	0.994
28	2.564	1.638	-0.926	0.495	0.45	0.942
29	1.834	2	0.167	0.47	0.475	1.04
30	3.038	2.34	-0.698	0.488	0.458	0.972
31	1.828	1.593	-0.235	0.48	0.464	0.997
32	2.638	1.99	-0.648	0.488	0.457	0.97
33	2.591	1.993	-0.598	0.487	0.459	0.975
34	2.591	1.993	-0.598	0.487	0.459	0.975
35	2.398	1.426	-0.971	0.497	0.447	0.931
36	2.374	2.031	-0.343	0.482	0.463	0.994
37	1.828	1.574	-0.254	0.48	0.464	0.995
38	2.82	1.43	-1.391	0.506	0.439	0.901
39	1.832	1.911	0.078	0.472	0.472	1.03
40	2.398	1.46	-0.938	0.497	0.448	0.935
41	1.828	1.593	-0.235	0.48	0.464	0.997
42	2.591	1.993	-0.598	0.487	0.459	0.975
43	2.636	1.933	-0.703	0.489	0.456	0.965
44	2.58	1.569	-1.011	0.497	0.448	0.934
45	2.579	1.549	-1.031	0.498	0.447	0.932
46	2.591	1.993	-0.598	0.487	0.459	0.975
47	2.591	1.993	-0.598	0.487	0.459	0.975
48	2.404	1.707	-0.697	0.49	0.455	0.961
49	2.636	1.933	-0.703	0.489	0.456	0.965
50	1.748	1.699	-0.049	0.475	0.469	1.017
51	1.748	1.699	-0.049	0.475	0.469	1.017
52	3.03	2.065	-0.965	0.494	0.452	0.949
53	1.834	2.064	0.23	0.469	0.476	1.045
54	1.834	2.064	0.23	0.469	0.476	1.045
55	1.834	2.064	0.23	0.469	0.476	1.045
56	19.174	2.12	-17.053	0.87	0.098	0.125
57	2.582	1.64	-0.942	0.495	0.45	0.942
58	1.747	1.618	-0.129	0.477	0.467	1.009
59	2.399	1.499	-0.9	0.495	0.449	0.939
60	2.591	1.993	-0.598	0.487	0.459	0.975
61	2.815	1.263	-1.552	0.511	0.434	0.881
62	2.374	2.031	-0.343	0.482	0.463	0.994
63	19.138	1.757	-17.381	0.879	0.092	0.116
64	3.03	2.065	-0.965	0.494	0.452	0.949
65	2.591	1.993	-0.598	0.487	0.459	0.975
66	3.403	1.865	-1.538	0.505	0.441	0.908
67	2.938	1.718	-1.22	0.5	0.445	0.924
68	2.644	2.245	-0.399	0.483	0.463	0.992
69	2.58	1.588	-0.992	0.497	0.448	0.935
70	1.745	1.493	-0.252	0.48	0.463	0.994
71	2.815	1.263	-1.552	0.511	0.434	0.881
72	3.17	1.692	-1.478	0.506	0.44	0.906
73	3.028	2.004	-1.024	0.495	0.451	0.944
74	3.028	2.004	-1.024	0.495	0.451	0.944
75	1.832	1.911	0.078	0.472	0.472	1.03
76	2.823	1.503	-1.319	0.504	0.441	0.909
77	2.591	1.993	-0.598	0.487	0.459	0.975
78	2.582	1.64	-0.942	0.495	0.45	0.942
79	2.938	1.718	-1.22	0.5	0.445	0.924
80	2.58	1.569	-1.011	0.497	0.448	0.934
81	2.404	1.707	-0.697	0.49	0.455	0.961
82	3.03	2.065	-0.965	0.494	0.452	0.949
83	1.748	1.699	-0.049	0.475	0.469	1.017
84	2.591	1.993	-0.598	0.487	0.459	0.975
85	2.638	1.99	-0.648	0.488	0.457	0.97
86	2.587	1.86	-0.727	0.49	0.456	0.963
87	3.17	1.692	-1.478	0.506	0.44	0.906
88	2.378	1.426	-0.952	0.497	0.447	0.931
89	3.388	1.459	-1.929	0.516	0.43	0.87
90	2.676	13.293	10.617	0.152	0.807	4.818
91	1.834	2.064	0.23	0.469	0.476	1.045
92	1.834	2.064	0.23	0.469	0.476	1.045
93	3.028	2.004	-1.024	0.495	0.451	0.944
94	2.398	1.426	-0.971	0.497	0.447	0.931
95	2.399	1.499	-0.9	0.495	0.449	0.939
96	2.829	1.717	-1.112	0.498	0.447	0.931
97	2.589	1.922	-0.667	0.489	0.457	0.968
98	1.829	1.645	-0.184	0.478	0.466	1.004
99	1.834	2	0.167	0.47	0.475	1.04
100	3.17	1.692	-1.478	0.506	0.44	0.906
101	2.591	1.993	-0.598	0.487	0.459	0.975
102	1.832	1.867	0.035	0.473	0.471	1.027
103	2.58	1.588	-0.992	0.497	0.448	0.935
104	2.591	1.993	-0.598	0.487	0.459	0.975
105	3.17	1.692	-1.478	0.506	0.44	0.906
106	1.828	1.593	-0.235	0.48	0.464	0.997
107	1.829	1.645	-0.184	0.478	0.466	1.004
108	2.589	1.922	-0.667	0.489	0.457	0.968
109	3.517	14.625	11.109	0.158	0.798	4.552
110	3.03	2.065	-0.965	0.494	0.452	0.949
111	2.822	1.471	-1.351	0.505	0.44	0.905
112	3.03	2.065	-0.965	0.494	0.452	0.949
113	2.591	1.993	-0.598	0.487	0.459	0.975
114	2.829	1.712	-1.117	0.499	0.447	0.93
115	1.832	1.867	0.035	0.473	0.471	1.027
116	2.404	1.707	-0.697	0.49	0.455	0.961
117	1.832	1.867	0.035	0.473	0.471	1.027
118	2.108	1.906	-0.202	0.479	0.466	1.004
119	3.17	1.692	-1.478	0.506	0.44	0.906
120	2.638	1.99	-0.648	0.488	0.457	0.97
121	2.384	1.706	-0.678	0.49	0.455	0.961
122	2.108	1.906	-0.202	0.479	0.466	1.004
123	2.829	1.712	-1.117	0.499	0.447	0.93
124	3.028	2.004	-1.024	0.495	0.451	0.944
125	2.58	1.569	-1.011	0.497	0.448	0.934
126	2.829	1.717	-1.112	0.498	0.447	0.931
127	2.58	1.588	-0.992	0.497	0.448	0.935
128	1.832	1.867	0.035	0.473	0.471	1.027
129	2.108	1.906	-0.202	0.479	0.466	1.004
130	2.582	1.64	-0.942	0.495	0.45	0.942
131	2.404	1.707	-0.697	0.49	0.455	0.961
132	3.03	2.065	-0.965	0.494	0.452	0.949
133	2.579	1.549	-1.031	0.498	0.447	0.932
134	3.028	2.004	-1.024	0.495	0.451	0.944
135	2.144	19.329	17.186	0.1	0.868	7.548
136	2.58	1.569	-1.011	0.497	0.448	0.934
137	2.397	1.404	-0.993	0.498	0.447	0.929
138	2.822	1.471	-1.351	0.505	0.44	0.905
139	2.404	1.707	-0.697	0.49	0.455	0.961
140	3.17	1.692	-1.478	0.506	0.44	0.906
141	3.028	2.004	-1.024	0.495	0.451	0.944
142	2.591	1.993	-0.598	0.487	0.459	0.975
143	2.589	1.922	-0.667	0.489	0.457	0.968
144	2.829	1.712	-1.117	0.499	0.447	0.93
145	3.388	1.459	-1.929	0.516	0.43	0.87
146	2.823	1.503	-1.319	0.504	0.441	0.909
147	2.587	1.86	-0.727	0.49	0.456	0.963
148	2.587	1.86	-0.727	0.49	0.456	0.963
149	2.394	1.259	-1.134	0.503	0.442	0.91
150	2.404	1.707	-0.697	0.49	0.455	0.961
151	2.394	1.259	-1.134	0.503	0.442	0.91
152	3.028	2.004	-1.024	0.495	0.451	0.944
153	2.506	1.762	-0.743	0.491	0.454	0.959
154	2.506	1.762	-0.743	0.491	0.454	0.959
155	2.587	1.86	-0.727	0.49	0.456	0.963
156	2.108	1.906	-0.202	0.479	0.466	1.004
157	1.828	1.593	-0.235	0.48	0.464	0.997
158	3.17	1.692	-1.478	0.506	0.44	0.906
159	3.028	2.004	-1.024	0.495	0.451	0.944
160	2.591	1.993	-0.598	0.487	0.459	0.975
161	22.471	1.955	-20.516	0.895	0.078	0.097
162	1.828	1.584	-0.244	0.48	0.464	0.997
163	2.582	1.64	-0.942	0.495	0.45	0.942
164	2.404	1.707	-0.697	0.49	0.455	0.961
165	2.398	1.46	-0.938	0.497	0.448	0.935
166	2.589	1.922	-0.667	0.489	0.457	0.968
167	2.636	1.933	-0.703	0.489	0.456	0.965
168	2.587	1.86	-0.727	0.49	0.456	0.963
169	1.832	1.867	0.035	0.473	0.471	1.027
170	2.636	1.933	-0.703	0.489	0.456	0.965
171	1.832	1.911	0.078	0.472	0.472	1.03
172	2.829	1.717	-1.112	0.498	0.447	0.931
173	1.832	1.911	0.078	0.472	0.472	1.03
174	2.688	15.252	12.564	0.137	0.824	5.371
175	2.589	1.922	-0.667	0.489	0.457	0.968
176	2.587	1.86	-0.727	0.49	0.456	0.963
177	2.587	1.86	-0.727	0.49	0.456	0.963
178	2.589	1.922	-0.667	0.489	0.457	0.968
179	3.038	2.34	-0.698	0.488	0.458	0.972
180	2.815	1.263	-1.552	0.511	0.434	0.881
181	2.661	2.065	-0.596	0.487	0.459	0.975
182	2.591	1.993	-0.598	0.487	0.459	0.975
183	21.013	1.751	-19.262	0.892	0.081	0.102
184	2.402	1.625	-0.777	0.492	0.453	0.953
185	1.745	1.493	-0.252	0.48	0.463	0.994
186	2.829	1.712	-1.117	0.499	0.447	0.93
187	2.108	1.906	-0.202	0.479	0.466	1.004
188	2.58	1.569	-1.011	0.497	0.448	0.934
189	1.626	2.06	0.434	0.463	0.481	1.067
190	2.589	1.922	-0.667	0.489	0.457	0.968
191	1.75	1.809	0.059	0.472	0.472	1.028
192	1.75	1.809	0.059	0.472	0.472	1.028
193	2.674	13.19	10.516	0.152	0.806	4.79
194	2.58	1.569	-1.011	0.497	0.448	0.934
195	1.626	2.06	0.434	0.463	0.481	1.067
196	2.589	1.922	-0.667	0.489	0.457	0.968
197	2.822	1.471	-1.351	0.505	0.44	0.905
198	2.636	1.933	-0.703	0.489	0.456	0.965
199	2.379	1.466	-0.912	0.496	0.448	0.935
200	2.587	1.86	-0.727	0.49	0.456	0.963
201	2.38	1.498	-0.881	0.495	0.449	0.939
202	2.938	1.718	-1.22	0.5	0.445	0.924
203	2.82	1.43	-1.391	0.506	0.439	0.901
204	2.589	1.922	-0.667	0.489	0.457	0.968
205	2.384	1.706	-0.678	0.49	0.455	0.961
206	2.397	1.404	-0.993	0.498	0.447	0.929
207	2.374	1.26	-1.114	0.503	0.442	0.91
208	3.028	2.004	-1.024	0.495	0.451	0.944
209	2.404	1.707	-0.697	0.49	0.455	0.961
210	2.404	1.707	-0.697	0.49	0.455	0.961
211	3.03	2.065	-0.965	0.494	0.452	0.949
212	2.579	1.549	-1.031	0.498	0.447	0.932
213	1.834	2.064	0.23	0.469	0.476	1.045
214	2.506	1.762	-0.743	0.491	0.454	0.959
215	2.591	1.993	-0.598	0.487	0.459	0.975
216	1.828	1.574	-0.254	0.48	0.464	0.995
217	2.829	1.717	-1.112	0.498	0.447	0.931
218	1.75	1.809	0.059	0.472	0.472	1.028
219	2.638	1.99	-0.648	0.488	0.457	0.97
220	2.374	1.26	-1.114	0.503	0.442	0.91
221	2.397	1.399	-0.998	0.498	0.446	0.928
222	2.397	1.399	-0.998	0.498	0.446	0.928
223	3.17	1.692	-1.478	0.506	0.44	0.906
224	2.587	1.86	-0.727	0.49	0.456	0.963
225	3.03	2.065	-0.965	0.494	0.452	0.949
226	1.834	2	0.167	0.47	0.475	1.04
227	2.589	1.922	-0.667	0.489	0.457	0.968
228	2.579	1.549	-1.031	0.498	0.447	0.932
229	2.823	1.503	-1.319	0.504	0.441	0.909
230	2.398	1.426	-0.971	0.497	0.447	0.931
231	2.398	1.46	-0.938	0.497	0.448	0.935
232	3.038	2.34	-0.698	0.488	0.458	0.972
233	2.589	1.922	-0.667	0.489	0.457	0.968
234	2.589	1.922	-0.667	0.489	0.457	0.968
235	2.506	1.762	-0.743	0.491	0.454	0.959
236	2.638	1.99	-0.648	0.488	0.457	0.97
237	2.822	1.471	-1.351	0.505	0.44	0.905
238	2.397	1.399	-0.998	0.498	0.446	0.928
239	2.58	1.569	-1.011	0.497	0.448	0.934
240	26.338	2.019	-24.319	0.915	0.061	0.075
241	2.587	1.86	-0.727	0.49	0.456	0.963
242	3.17	1.692	-1.478	0.506	0.44	0.906
243	1.832	1.867	0.035	0.473	0.471	1.027
244	1.75	1.809	0.059	0.472	0.472	1.028
245	2.404	1.707	-0.697	0.49	0.455	0.961
246	3.03	2.065	-0.965	0.494	0.452	0.949
247	2.108	1.906	-0.202	0.479	0.466	1.004
248	2.374	2.031	-0.343	0.482	0.463	0.994
249	3.388	1.459	-1.929	0.516	0.43	0.87
250	3.03	2.065	-0.965	0.494	0.452	0.949
251	2.829	1.717	-1.112	0.498	0.447	0.931
252	3.17	1.692	-1.478	0.506	0.44	0.906
253	2.587	1.86	-0.727	0.49	0.456	0.963
254	1.834	2	0.167	0.47	0.475	1.04
255	2.38	1.498	-0.881	0.495	0.449	0.939
256	2.398	1.426	-0.971	0.497	0.447	0.931
257	2.589	1.922	-0.667	0.489	0.457	0.968
258	3.367	32.228	28.861	0.026	0.944	19.401
259	2.589	1.922	-0.667	0.489	0.457	0.968
260	3.17	1.692	-1.478	0.506	0.44	0.906
261	1.832	1.867	0.035	0.473	0.471	1.027
262	2.587	1.86	-0.727	0.49	0.456	0.963
263	1.834	2.064	0.23	0.469	0.476	1.045
264	2.823	1.503	-1.319	0.504	0.441	0.909
265	2.579	1.549	-1.031	0.498	0.447	0.932
266	1.828	1.584	-0.244	0.48	0.464	0.997
267	2.399	1.499	-0.9	0.495	0.449	0.939
268	2.661	2.065	-0.596	0.487	0.459	0.975
269	2.829	1.717	-1.112	0.498	0.447	0.931
270	2.506	1.762	-0.743	0.491	0.454	0.959
271	3.388	1.459	-1.929	0.516	0.43	0.87
272	2.398	1.426	-0.971	0.497	0.447	0.931
273	2.587	1.86	-0.727	0.49	0.456	0.963
274	2.589	1.922	-0.667	0.489	0.457	0.968
275	1.834	2.064	0.23	0.469	0.476	1.045
276	2.591	1.993	-0.598	0.487	0.459	0.975
277	2.582	1.64	-0.942	0.495	0.45	0.942
278	2.587	1.86	-0.727	0.49	0.456	0.963
279	2.589	1.922	-0.667	0.489	0.457	0.968
280	2.938	1.718	-1.22	0.5	0.445	0.924
281	1.832	1.911	0.078	0.472	0.472	1.03
282	2.591	1.993	-0.598	0.487	0.459	0.975
283	3.03	2.065	-0.965	0.494	0.452	0.949
284	2.587	1.86	-0.727	0.49	0.456	0.963
285	2.829	1.712	-1.117	0.499	0.447	0.93
286	2.587	1.86	-0.727	0.49	0.456	0.963
287	2.374	2.031	-0.343	0.482	0.463	0.994
288	2.587	1.86	-0.727	0.49	0.456	0.963
289	2.108	1.906	-0.202	0.479	0.466	1.004
290	2.829	1.712	-1.117	0.499	0.447	0.93
291	3.03	2.065	-0.965	0.494	0.452	0.949
292	2.108	1.906	-0.202	0.479	0.466	1.004
293	2.58	1.588	-0.992	0.497	0.448	0.935
294	2.108	1.906	-0.202	0.479	0.466	1.004
295	2.636	1.933	-0.703	0.489	0.456	0.965
296	2.591	1.993	-0.598	0.487	0.459	0.975
297	2.829	1.717	-1.112	0.498	0.447	0.931
298	2.638	1.99	-0.648	0.488	0.457	0.97
299	2.374	1.26	-1.114	0.503	0.442	0.91
300	2.048	17.241	15.193	0.111	0.856	6.814
301	2.829	1.717	-1.112	0.498	0.447	0.931
302	3.17	1.692	-1.478	0.506	0.44	0.906
303	3.388	1.459	-1.929	0.516	0.43	0.87
304	2.826	14.02	11.195	0.149	0.81	4.912
305	2.582	1.64	-0.942	0.495	0.45	0.942
306	2.506	1.762	-0.743	0.491	0.454	0.959
307	2.829	1.712	-1.117	0.499	0.447	0.93
308	2.815	1.263	-1.552	0.511	0.434	0.881
309	1.834	2.064	0.23	0.469	0.476	1.045
310	3.403	1.865	-1.538	0.505	0.441	0.908
311	2.938	1.718	-1.22	0.5	0.445	0.924
312	2.591	1.993	-0.598	0.487	0.459	0.975
313	2.587	1.86	-0.727	0.49	0.456	0.963
314	2.638	1.99	-0.648	0.488	0.457	0.97
315	3.028	2.004	-1.024	0.495	0.451	0.944
316	1.745	1.493	-0.252	0.48	0.463	0.994
317	1.75	1.809	0.059	0.472	0.472	1.028
318	2.397	1.399	-0.998	0.498	0.446	0.928
319	2.108	1.906	-0.202	0.479	0.466	1.004
320	3.17	1.692	-1.478	0.506	0.44	0.906
321	2.108	1.906	-0.202	0.479	0.466	1.004
322	3.03	2.065	-0.965	0.494	0.452	0.949
323	2.823	1.503	-1.319	0.504	0.441	0.909
324	3.388	1.459	-1.929	0.516	0.43	0.87
325	1.834	2	0.167	0.47	0.475	1.04
326	2.379	1.466	-0.912	0.496	0.448	0.935
327	2.587	1.86	-0.727	0.49	0.456	0.963
328	1.748	1.699	-0.049	0.475	0.469	1.017
329	1.745	1.454	-0.29	0.482	0.462	0.989
330	3.038	2.34	-0.698	0.488	0.458	0.972
331	2.58	1.569	-1.011	0.497	0.448	0.934
332	3.17	1.692	-1.478	0.506	0.44	0.906
333	1.834	2.064	0.23	0.469	0.476	1.045
334	2.506	1.762	-0.743	0.491	0.454	0.959
335	2.636	1.933	-0.703	0.489	0.456	0.965
336	2.589	1.922	-0.667	0.489	0.457	0.968
337	3.388	1.459	-1.929	0.516	0.43	0.87
338	2.823	1.503	-1.319	0.504	0.441	0.909
339	1.828	1.593	-0.235	0.48	0.464	0.997
340	1.747	1.618	-0.129	0.477	0.467	1.009
341	2.587	1.86	-0.727	0.49	0.456	0.963
342	1.75	1.809	0.059	0.472	0.472	1.028
343	2.587	1.86	-0.727	0.49	0.456	0.963
344	1.75	1.809	0.059	0.472	0.472	1.028
345	2.394	1.259	-1.134	0.503	0.442	0.91
346	1.834	2.064	0.23	0.469	0.476	1.045
347	2.384	1.706	-0.678	0.49	0.455	0.961
348	3.028	2.004	-1.024	0.495	0.451	0.944
349	1.828	1.584	-0.244	0.48	0.464	0.997
350	3.388	1.459	-1.929	0.516	0.43	0.87
351	2.108	1.906	-0.202	0.479	0.466	1.004
352	3.028	2.004	-1.024	0.495	0.451	0.944
353	2.589	1.922	-0.667	0.489	0.457	0.968
354	2.829	1.717	-1.112	0.498	0.447	0.931
355	2.398	1.426	-0.971	0.497	0.447	0.931
356	2.384	1.706	-0.678	0.49	0.455	0.961
357	2.829	1.712	-1.117	0.499	0.447	0.93
358	2.591	1.993	-0.598	0.487	0.459	0.975
359	3.03	2.065	-0.965	0.494	0.452	0.949
360	2.636	1.933	-0.703	0.489	0.456	0.965
361	2.398	1.426	-0.971	0.497	0.447	0.931
362	3.17	1.692	-1.478	0.506	0.44	0.906
363	1.828	1.574	-0.254	0.48	0.464	0.995
364	2.938	1.718	-1.22	0.5	0.445	0.924
365	1.832	1.911	0.078	0.472	0.472	1.03
366	2.58	1.588	-0.992	0.497	0.448	0.935
367	2.938	1.718	-1.22	0.5	0.445	0.924
368	2.591	1.993	-0.598	0.487	0.459	0.975
369	2.506	1.762	-0.743	0.491	0.454	0.959
370	2.591	1.993	-0.598	0.487	0.459	0.975
371	2.506	1.762	-0.743	0.491	0.454	0.959
372	2.985	18.007	15.022	0.123	0.838	5.953
373	2.397	1.399	-0.998	0.498	0.446	0.928
374	1.832	1.911	0.078	0.472	0.472	1.03
375	2.38	1.498	-0.881	0.495	0.449	0.939
376	3.388	1.459	-1.929	0.516	0.43	0.87
377	3.03	2.065	-0.965	0.494	0.452	0.949
378	2.589	1.922	-0.667	0.489	0.457	0.968
379	1.834	2.064	0.23	0.469	0.476	1.045
380	1.834	2.064	0.23	0.469	0.476	1.045
381	3.03	2.065	-0.965	0.494	0.452	0.949
382	2.638	1.99	-0.648	0.488	0.457	0.97
383	3.028	2.004	-1.024	0.495	0.451	0.944
384	2.382	1.625	-0.757	0.492	0.453	0.954
385	2.829	1.717	-1.112	0.498	0.447	0.931
386	3.029	20.205	17.175	0.11	0.853	6.675
387	1.744	1.421	-0.324	0.482	0.461	0.985
388	1.748	1.699	-0.049	0.475	0.469	1.017
389	2.591	1.993	-0.598	0.487	0.459	0.975
390	2.58	1.569	-1.011	0.497	0.448	0.934
391	1.745	1.454	-0.29	0.482	0.462	0.989
392	2.587	1.86	-0.727	0.49	0.456	0.963
393	2.587	1.86	-0.727	0.49	0.456	0.963
394	2.829	1.717	-1.112	0.498	0.447	0.931
395	2.636	1.933	-0.703	0.489	0.456	0.965
396	1.75	1.809	0.059	0.472	0.472	1.028
397	2.374	1.26	-1.114	0.503	0.442	0.91
398	2.506	1.762	-0.743	0.491	0.454	0.959
399	2.829	1.717	-1.112	0.498	0.447	0.931
400	1.828	1.574	-0.254	0.48	0.464	0.995
401	1.834	2.064	0.23	0.469	0.476	1.045
402	2.579	1.549	-1.031	0.498	0.447	0.932
403	3.028	2.004	-1.024	0.495	0.451	0.944
404	1.744	1.394	-0.35	0.483	0.46	0.981
405	1.834	2	0.167	0.47	0.475	1.04
406	2.589	1.922	-0.667	0.489	0.457	0.968
407	2.829	1.717	-1.112	0.498	0.447	0.931
408	2.579	1.549	-1.031	0.498	0.447	0.932
409	2.589	1.922	-0.667	0.489	0.457	0.968
410	2.591	1.993	-0.598	0.487	0.459	0.975
411	1.828	1.593	-0.235	0.48	0.464	0.997
412	1.832	1.911	0.078	0.472	0.472	1.03
413	2.399	1.499	-0.9	0.495	0.449	0.939
414	2.589	1.922	-0.667	0.489	0.457	0.968
415	2.823	1.503	-1.319	0.504	0.441	0.909
416	1.832	1.911	0.078	0.472	0.472	1.03
417	3.03	2.065	-0.965	0.494	0.452	0.949
418	2.638	1.99	-0.648	0.488	0.457	0.97
419	2.402	1.625	-0.777	0.492	0.453	0.953
420	2.398	1.46	-0.938	0.497	0.448	0.935
421	2.579	1.549	-1.031	0.498	0.447	0.932
422	1.832	1.867	0.035	0.473	0.471	1.027
423	3.388	1.459	-1.929	0.516	0.43	0.87
424	2.397	1.399	-0.998	0.498	0.446	0.928
425	2.589	1.922	-0.667	0.489	0.457	0.968
426	3.015	31.287	28.271	0.024	0.949	21.225
427	1.828	1.584	-0.244	0.48	0.464	0.997
428	2.815	1.263	-1.552	0.511	0.434	0.881
429	2.506	1.762	-0.743	0.491	0.454	0.959
430	2.398	1.46	-0.938	0.497	0.448	0.935
431	2.582	1.64	-0.942	0.495	0.45	0.942
432	2.399	1.499	-0.9	0.495	0.449	0.939
433	3.17	1.692	-1.478	0.506	0.44	0.906
434	1.834	2	0.167	0.47	0.475	1.04
435	2.506	1.762	-0.743	0.491	0.454	0.959
436	19.14	1.756	-17.384	0.879	0.092	0.116
437	1.834	2.064	0.23	0.469	0.476	1.045
438	2.394	1.259	-1.134	0.503	0.442	0.91
439	2.589	1.922	-0.667	0.489	0.457	0.968
440	2.398	1.46	-0.938	0.497	0.448	0.935
441	3.03	2.065	-0.965	0.494	0.452	0.949
442	17.417	2.099	-15.318	0.859	0.108	0.14
443	2.506	1.762	-0.743	0.491	0.454	0.959
444	1.834	2	0.167	0.47	0.475	1.04
445	3.388	1.459	-1.929	0.516	0.43	0.87
446	2.506	1.762	-0.743	0.491	0.454	0.959
447	2.058	18.086	16.029	0.106	0.861	7.148
448	3.03	2.065	-0.965	0.494	0.452	0.949
449	2.661	2.065	-0.596	0.487	0.459	0.975
450	2.829	1.717	-1.112	0.498	0.447	0.931
451	3.028	2.004	-1.024	0.495	0.451	0.944
452	2.823	1.503	-1.319	0.504	0.441	0.909
453	2.398	1.46	-0.938	0.497	0.448	0.935
454	2.398	1.46	-0.938	0.497	0.448	0.935
455	1.828	1.574	-0.254	0.48	0.464	0.995
456	2.638	1.99	-0.648	0.488	0.457	0.97
457	2.398	1.426	-0.971	0.497	0.447	0.931
458	2.404	1.707	-0.697	0.49	0.455	0.961
459	2.938	1.718	-1.22	0.5	0.445	0.924
460	2.589	1.922	-0.667	0.489	0.457	0.968
461	2.591	1.993	-0.598	0.487	0.459	0.975
462	3.03	2.065	-0.965	0.494	0.452	0.949
463	3.038	2.34	-0.698	0.488	0.458	0.972
464	2.397	1.399	-0.998	0.498	0.446	0.928
465	1.834	2.064	0.23	0.469	0.476	1.045
466	2.829	1.712	-1.117	0.499	0.447	0.93
467	2.397	1.399	-0.998	0.498	0.446	0.928
468	2.374	2.031	-0.343	0.482	0.463	0.994
469	1.626	2.06	0.434	0.463	0.481	1.067
470	1.834	2.064	0.23	0.469	0.476	1.045
471	3.028	2.004	-1.024	0.495	0.451	0.944
472	1.744	1.394	-0.35	0.483	0.46	0.981
473	2.402	1.625	-0.777	0.492	0.453	0.953
474	2.822	1.471	-1.351	0.505	0.44	0.905
475	2.587	1.86	-0.727	0.49	0.456	0.963
476	1.748	1.699	-0.049	0.475	0.469	1.017
477	1.834	2	0.167	0.47	0.475	1.04
478	2.506	1.762	-0.743	0.491	0.454	0.959
479	2.938	1.718	-1.22	0.5	0.445	0.924
480	3.176	13.841	10.666	0.158	0.799	4.575
481	2.591	1.993	-0.598	0.487	0.459	0.975
482	1.834	2	0.167	0.47	0.475	1.04
483	2.829	1.717	-1.112	0.498	0.447	0.931
484	2.589	1.922	-0.667	0.489	0.457	0.968
485	2.823	1.503	-1.319	0.504	0.441	0.909
486	2.579	1.549	-1.031	0.498	0.447	0.932
487	3.17	1.692	-1.478	0.506	0.44	0.906
488	1.909	13.567	11.658	0.133	0.83	5.631
489	2.506	1.762	-0.743	0.491	0.454	0.959
490	1.744	1.421	-0.324	0.482	0.461	0.985
491	1.75	1.809	0.059	0.472	0.472	1.028
492	1.834	2	0.167	0.47	0.475	1.04
493	3.028	2.004	-1.024	0.495	0.451	0.944
494	2.397	1.399	-0.998	0.498	0.446	0.928
495	2.938	1.718	-1.22	0.5	0.445	0.924
496	1.834	2	0.167	0.47	0.475	1.04
497	2.506	1.762	-0.743	0.491	0.454	0.959
498	3.028	2.004	-1.024	0.495	0.451	0.944
499	1.626	2.06	0.434	0.463	0.481	1.067
500	1.626	2.06	0.434	0.463	0.481	1.067
501	3.03	2.065	-0.965	0.494	0.452	0.949
502	3.388	1.459	-1.929	0.516	0.43	0.87
503	1.834	2.064	0.23	0.469	0.476	1.045
504	2.374	2.031	-0.343	0.482	0.463	0.994
505	2.579	1.549	-1.031	0.498	0.447	0.932
506	2.58	1.569	-1.011	0.497	0.448	0.934
507	3.03	2.065	-0.965	0.494	0.452	0.949
508	2.394	1.259	-1.134	0.503	0.442	0.91
509	2.823	1.503	-1.319	0.504	0.441	0.909
510	2.374	2.031	-0.343	0.482	0.463	0.994
511	2.587	1.86	-0.727	0.49	0.456	0.963
512	26.737	1.794	-24.943	0.926	0.053	0.065
513	2.384	1.706	-0.678	0.49	0.455	0.961
514	2.506	1.762	-0.743	0.491	0.454	0.959
515	2.587	1.86	-0.727	0.49	0.456	0.963
516	2.822	1.471	-1.351	0.505	0.44	0.905
517	2.108	1.906	-0.202	0.479	0.466	1.004
518	2.582	1.64	-0.942	0.495	0.45	0.942
519	3.028	2.004	-1.024	0.495	0.451	0.944
520	2.829	1.712	-1.117	0.499	0.447	0.93
521	2.397	1.399	-0.998	0.498	0.446	0.928
522	2.591	1.993	-0.598	0.487	0.459	0.975
523	1.75	1.809	0.059	0.472	0.472	1.028
524	2.829	1.712	-1.117	0.499	0.447	0.93
525	2.587	1.86	-0.727	0.49	0.456	0.963
526	2.591	1.993	-0.598	0.487	0.459	0.975
527	1.744	1.421	-0.324	0.482	0.461	0.985
528	2.996	18.564	15.568	0.12	0.842	6.111
529	2.398	1.426	-0.971	0.497	0.447	0.931
530	3.17	1.692	-1.478	0.506	0.44	0.906
531	3.03	2.065	-0.965	0.494	0.452	0.949
532	3.038	2.34	-0.698	0.488	0.458	0.972
533	2.579	1.549	-1.031	0.498	0.447	0.932
534	2.506	1.762	-0.743	0.491	0.454	0.959
535	3.03	2.065	-0.965	0.494	0.452	0.949
536	2.589	1.922	-0.667	0.489	0.457	0.968
537	1.745	1.493	-0.252	0.48	0.463	0.994
538	3.388	1.459	-1.929	0.516	0.43	0.87
539	2.506	1.762	-0.743	0.491	0.454	0.959
540	3.17	1.692	-1.478	0.506	0.44	0.906
541	2.587	1.86	-0.727	0.49	0.456	0.963
542	1.832	1.867	0.035	0.473	0.471	1.027
543	2.579	1.549	-1.031	0.498	0.447	0.932
544	2.823	1.503	-1.319	0.504	0.441	0.909
545	2.379	1.466	-0.912	0.496	0.448	0.935
546	2.397	1.399	-0.998	0.498	0.446	0.928
547	2.638	1.99	-0.648	0.488	0.457	0.97
548	2.506	1.762	-0.743	0.491	0.454	0.959
549	2.815	1.263	-1.552	0.511	0.434	0.881
550	2.636	1.933	-0.703	0.489	0.456	0.965
551	1.744	1.394	-0.35	0.483	0.46	0.981
552	3.17	1.692	-1.478	0.506	0.44	0.906
553	2.582	1.64	-0.942	0.495	0.45	0.942
554	3.038	2.34	-0.698	0.488	0.458	0.972
555	1.902	12.865	10.963	0.138	0.825	5.412
556	2.589	1.922	-0.667	0.489	0.457	0.968
557	2.591	1.993	-0.598	0.487	0.459	0.975
558	2.587	1.86	-0.727	0.49	0.456	0.963
559	2.589	1.922	-0.667	0.489	0.457	0.968
560	3.17	1.692	-1.478	0.506	0.44	0.906
561	2.587	1.86	-0.727	0.49	0.456	0.963
562	1.745	1.454	-0.29	0.482	0.462	0.989
563	1.828	1.584	-0.244	0.48	0.464	0.997
564	2.591	1.993	-0.598	0.487	0.459	0.975
565	3.038	2.34	-0.698	0.488	0.458	0.972
566	3.028	2.004	-1.024	0.495	0.451	0.944
567	2.108	1.906	-0.202	0.479	0.466	1.004
568	2.591	1.993	-0.598	0.487	0.459	0.975
569	2.636	1.933	-0.703	0.489	0.456	0.965
570	3.388	1.459	-1.929	0.516	0.43	0.87
571	3.03	2.065	-0.965	0.494	0.452	0.949
572	3.03	2.065	-0.965	0.494	0.452	0.949
573	3.17	1.692	-1.478	0.506	0.44	0.906
574	3.388	1.459	-1.929	0.516	0.43	0.87
575	2.829	1.712	-1.117	0.499	0.447	0.93
576	2.829	1.717	-1.112	0.498	0.447	0.931
577	1.747	1.618	-0.129	0.477	0.467	1.009
578	1.834	2	0.167	0.47	0.475	1.04
579	2.399	1.499	-0.9	0.495	0.449	0.939
580	3.388	1.459	-1.929	0.516	0.43	0.87
581	1.828	1.593	-0.235	0.48	0.464	0.997
582	2.822	1.471	-1.351	0.505	0.44	0.905
583	2.374	2.031	-0.343	0.482	0.463	0.994
584	3.17	1.692	-1.478	0.506	0.44	0.906
585	2.58	1.588	-0.992	0.497	0.448	0.935
586	2.399	1.499	-0.9	0.495	0.449	0.939
587	2.636	1.933	-0.703	0.489	0.456	0.965
588	2.58	1.569	-1.011	0.497	0.448	0.934
589	2.829	1.717	-1.112	0.498	0.447	0.931
590	2.398	1.426	-0.971	0.497	0.447	0.931
591	3.03	2.065	-0.965	0.494	0.452	0.949
592	2.506	1.762	-0.743	0.491	0.454	0.959
593	2.506	1.762	-0.743	0.491	0.454	0.959
594	2.58	1.569	-1.011	0.497	0.448	0.934
595	2.661	2.065	-0.596	0.487	0.459	0.975
596	2.589	1.922	-0.667	0.489	0.457	0.968
597	1.905	13.143	11.238	0.136	0.827	5.494
598	2.591	1.993	-0.598	0.487	0.459	0.975
599	2.591	1.993	-0.598	0.487	0.459	0.975
600	2.815	1.263	-1.552	0.511	0.434	0.881
601	3.028	2.004	-1.024	0.495	0.451	0.944
602	3.278	19.634	16.356	0.118	0.843	6.161
603	2.397	1.404	-0.993	0.498	0.447	0.929
604	2.378	1.426	-0.952	0.497	0.447	0.931
605	2.589	1.922	-0.667	0.489	0.457	0.968
606	2.589	1.922	-0.667	0.489	0.457	0.968
607	2.636	1.933	-0.703	0.489	0.456	0.965
608	2.822	1.471	-1.351	0.505	0.44	0.905
609	3.03	2.065	-0.965	0.494	0.452	0.949
610	3.038	2.34	-0.698	0.488	0.458	0.972
611	2.591	1.993	-0.598	0.487	0.459	0.975
612	3.03	2.065	-0.965	0.494	0.452	0.949
613	3.17	1.692	-1.478	0.506	0.44	0.906
614	1.832	1.911	0.078	0.472	0.472	1.03
615	2.384	1.706	-0.678	0.49	0.455	0.961
616	3.028	2.004	-1.024	0.495	0.451	0.944
617	3.172	13.24	10.068	0.162	0.794	4.438
618	2.589	1.922	-0.667	0.489	0.457	0.968
619	2.587	1.86	-0.727	0.49	0.456	0.963
620	2.506	1.762	-0.743	0.491	0.454	0.959
621	2.506	1.762	-0.743	0.491	0.454	0.959
622	1.744	1.394	-0.35	0.483	0.46	0.981
623	2.587	1.86	-0.727	0.49	0.456	0.963
624	2.82	1.43	-1.391	0.506	0.439	0.901
625	3.17	1.692	-1.478	0.506	0.44	0.906
626	2.384	1.706	-0.678	0.49	0.455	0.961
627	2.638	1.99	-0.648	0.488	0.457	0.97
628	2.58	1.569	-1.011	0.497	0.448	0.934
629	2.591	1.993	-0.598	0.487	0.459	0.975
630	3.03	2.065	-0.965	0.494	0.452	0.949
631	2.506	1.762	-0.743	0.491	0.454	0.959
632	2.58	1.569	-1.011	0.497	0.448	0.934
633	3.03	2.065	-0.965	0.494	0.452	0.949
634	16.548	1.638	-14.909	0.865	0.104	0.134
635	1.75	1.809	0.059	0.472	0.472	1.028
636	3.17	1.692	-1.478	0.506	0.44	0.906
637	3.955	35.52	31.565	0.025	0.941	18.474
638	2.822	1.471	-1.351	0.505	0.44	0.905
639	2.404	1.707	-0.697	0.49	0.455	0.961
640	2.587	1.86	-0.727	0.49	0.456	0.963
641	2.587	1.86	-0.727	0.49	0.456	0.963
642	2.591	1.993	-0.598	0.487	0.459	0.975
643	1.745	1.493	-0.252	0.48	0.463	0.994
644	1.832	1.911	0.078	0.472	0.472	1.03
645	2.506	1.762	-0.743	0.491	0.454	0.959
646	2.397	1.399	-0.998	0.498	0.446	0.928
647	2.591	1.993	-0.598	0.487	0.459	0.975
648	2.398	1.46	-0.938	0.497	0.448	0.935
649	2.374	1.26	-1.114	0.503	0.442	0.91
650	2.589	1.922	-0.667	0.489	0.457	0.968
651	1.745	1.493	-0.252	0.48	0.463	0.994
652	1.75	1.809	0.059	0.472	0.472	1.028
653	3.03	2.065	-0.965	0.494	0.452	0.949
654	1.832	1.911	0.078	0.472	0.472	1.03
655	3.03	2.065	-0.965	0.494	0.452	0.949
656	3.17	1.692	-1.478	0.506	0.44	0.906
657	1.828	1.593	-0.235	0.48	0.464	0.997
658	2.636	1.933	-0.703	0.489	0.456	0.965
659	3.038	2.34	-0.698	0.488	0.458	0.972
MPXVgp012
1	3.956	1.302	-2.654	0.535	0.413	0.86
2	3.518	1.584	-1.934	0.519	0.428	0.916
3	3.017	1.608	-1.409	0.509	0.437	0.951
4	3.631	1.47	-2.161	0.524	0.423	0.897
5	2.316	1.663	-0.653	0.493	0.452	1.01
6	3.793	1.689	-2.104	0.521	0.426	0.91
7	2.568	1.836	-0.733	0.494	0.452	1.007
8	3.652	2.177	-1.475	0.507	0.44	0.962
9	3.631	1.47	-2.161	0.524	0.423	0.897
10	3.625	1.283	-2.342	0.53	0.417	0.876
11	3.63	1.441	-2.189	0.525	0.422	0.894
12	3.203	1.758	-1.446	0.508	0.438	0.953
13	3.069	1.589	-1.48	0.51	0.436	0.946
14	3.656	2.308	-1.348	0.504	0.443	0.972
15	3.017	1.608	-1.409	0.509	0.437	0.951
16	2.664	1.881	-0.783	0.495	0.451	1.004
17	3.631	1.47	-2.161	0.524	0.423	0.897
18	2.559	1.344	-1.215	0.507	0.438	0.953
19	3.625	1.283	-2.342	0.53	0.417	0.876
20	3.959	11.302	7.344	0.199	0.753	3.732
21	3.34	12.116	8.776	0.178	0.776	4.246
22	3.208	1.963	-1.245	0.504	0.443	0.973
23	3.083	2.175	-0.908	0.497	0.45	1.001
24	3.015	2.472	-0.543	0.489	0.457	1.031
25	3.793	1.689	-2.104	0.521	0.426	0.91
26	3.197	1.517	-1.68	0.515	0.432	0.929
27	3.625	1.283	-2.342	0.53	0.417	0.876
28	3.505	1.149	-2.356	0.532	0.414	0.865
29	3.063	1.347	-1.716	0.517	0.429	0.919
30	3.64	1.775	-1.865	0.516	0.431	0.927
31	3.068	1.522	-1.546	0.512	0.434	0.939
32	3.015	2.472	-0.543	0.489	0.457	1.031
33	3.652	2.177	-1.475	0.507	0.44	0.962
34	2.313	1.449	-0.864	0.499	0.446	0.986
35	3.652	2.177	-1.475	0.507	0.44	0.962
36	3.631	1.47	-2.161	0.524	0.423	0.897
37	3.505	1.149	-2.356	0.532	0.414	0.865
38	3.197	1.517	-1.68	0.515	0.432	0.929
39	3.519	1.593	-1.926	0.518	0.428	0.917
40	3.068	1.522	-1.546	0.512	0.434	0.939
41	3.015	2.472	-0.543	0.489	0.457	1.031
42	2.316	1.663	-0.653	0.493	0.452	1.01
43	3.063	1.347	-1.716	0.517	0.429	0.919
44	3.03	2.169	-0.861	0.496	0.45	1.003
45	3.518	1.584	-1.934	0.519	0.428	0.916
46	2.564	1.585	-0.979	0.5	0.445	0.981
47	3.203	1.758	-1.446	0.508	0.438	0.953
48	3.203	1.758	-1.446	0.508	0.438	0.953
49	3.64	1.775	-1.865	0.516	0.431	0.927
50	3.64	1.775	-1.865	0.516	0.431	0.927
51	3.64	1.775	-1.865	0.516	0.431	0.927
52	2.664	1.881	-0.783	0.495	0.451	1.004
53	3.203	1.758	-1.446	0.508	0.438	0.953
54	3.017	1.608	-1.409	0.509	0.437	0.951
55	4.022	13.807	9.785	0.178	0.775	4.227
56	3.518	1.584	-1.934	0.519	0.428	0.916
57	2.112	1.573	-0.54	0.491	0.454	1.018
58	3.644	1.906	-1.738	0.513	0.434	0.939
59	2.204	2.248	0.043	0.477	0.468	1.079
60	3.015	2.472	-0.543	0.489	0.457	1.031
61	2.204	2.248	0.043	0.477	0.468	1.079
62	18.955	2.324	-16.631	0.869	0.098	0.133
63	3.083	2.175	-0.908	0.497	0.45	1.001
64	2.564	1.577	-0.987	0.501	0.445	0.98
65	3.011	1.359	-1.652	0.516	0.43	0.923
66	3.652	2.177	-1.475	0.507	0.44	0.962
67	3.203	1.758	-1.446	0.508	0.438	0.953
68	3.64	1.775	-1.865	0.516	0.431	0.927
69	2.664	1.881	-0.783	0.495	0.451	1.004
70	3.64	1.775	-1.865	0.516	0.431	0.927
71	4.021	13.752	9.731	0.178	0.775	4.215
72	3.656	2.308	-1.348	0.504	0.443	0.972
73	3.631	1.47	-2.161	0.524	0.423	0.897
74	3.793	1.689	-2.104	0.521	0.426	0.91
75	3.656	2.308	-1.348	0.504	0.443	0.972
76	3.197	1.517	-1.68	0.515	0.432	0.929
77	3.652	2.177	-1.475	0.507	0.44	0.962
78	2.503	2.189	-0.314	0.485	0.461	1.047
79	3.63	1.441	-2.189	0.525	0.422	0.894
80	3.526	1.866	-1.661	0.512	0.435	0.943
81	3.631	1.47	-2.161	0.524	0.423	0.897
82	3.017	1.608	-1.409	0.509	0.437	0.951
83	2.664	1.881	-0.783	0.495	0.451	1.004
84	3.631	1.47	-2.161	0.524	0.423	0.897
85	3.793	1.689	-2.104	0.521	0.426	0.91
86	3.011	1.359	-1.652	0.516	0.43	0.923
87	3.015	2.472	-0.543	0.489	0.457	1.031
88	19.605	2.51	-17.095	0.869	0.098	0.133
89	3.203	1.758	-1.446	0.508	0.438	0.953
90	3.015	2.472	-0.543	0.489	0.457	1.031
91	2.503	2.189	-0.314	0.485	0.461	1.047
92	3.644	1.906	-1.738	0.513	0.434	0.939
93	2.119	2.102	-0.017	0.478	0.467	1.073
94	3.203	1.758	-1.446	0.508	0.438	0.953
95	3.505	1.149	-2.356	0.532	0.414	0.865
96	3.793	1.689	-2.104	0.521	0.426	0.91
97	3.197	1.517	-1.68	0.515	0.432	0.929
98	3.793	1.689	-2.104	0.521	0.426	0.91
99	3.64	1.775	-1.865	0.516	0.431	0.927
100	3.625	1.283	-2.342	0.53	0.417	0.876
101	2.664	1.881	-0.783	0.495	0.451	1.004
102	3.203	1.758	-1.446	0.508	0.438	0.953
103	3.64	1.775	-1.865	0.516	0.431	0.927
104	3.505	1.149	-2.356	0.532	0.414	0.865
105	3.644	1.906	-1.738	0.513	0.434	0.939
106	3.64	1.775	-1.865	0.516	0.431	0.927
107	3.644	1.906	-1.738	0.513	0.434	0.939
108	3.069	1.58	-1.489	0.51	0.436	0.945
109	2.313	1.449	-0.864	0.499	0.446	0.986
110	3.203	1.758	-1.446	0.508	0.438	0.953
111	3.03	2.169	-0.861	0.496	0.45	1.003
112	2.109	1.342	-0.768	0.497	0.447	0.989
113	3.069	1.589	-1.48	0.51	0.436	0.946
114	3.069	1.589	-1.48	0.51	0.436	0.946
115	3.083	2.175	-0.908	0.497	0.45	1.001
116	3.64	1.775	-1.865	0.516	0.431	0.927
117	3.517	1.525	-1.991	0.52	0.427	0.91
118	3.64	1.775	-1.865	0.516	0.431	0.927
119	3.793	1.689	-2.104	0.521	0.426	0.91
120	3.631	1.47	-2.161	0.524	0.423	0.897
121	3.069	1.58	-1.489	0.51	0.436	0.945
122	3.656	2.308	-1.348	0.504	0.443	0.972
123	3.203	1.758	-1.446	0.508	0.438	0.953
124	2.503	2.189	-0.314	0.485	0.461	1.047
125	3.015	2.472	-0.543	0.489	0.457	1.031
126	2.477	21.39	18.914	0.096	0.871	8.243
127	3.631	1.47	-2.161	0.524	0.423	0.897
128	3.203	1.758	-1.446	0.508	0.438	0.953
129	3.059	1.178	-1.881	0.523	0.423	0.896
130	3.793	1.689	-2.104	0.521	0.426	0.91
131	3.517	1.525	-1.991	0.52	0.427	0.91
132	3.069	1.589	-1.48	0.51	0.436	0.946
133	3.63	1.441	-2.189	0.525	0.422	0.894
134	3.007	1.204	-1.803	0.521	0.425	0.903
135	3.017	1.608	-1.409	0.509	0.437	0.951
136	3.793	1.689	-2.104	0.521	0.426	0.91
137	2.319	1.846	-0.473	0.488	0.457	1.029
138	3.652	2.177	-1.475	0.507	0.44	0.962
139	2.106	1.143	-0.963	0.504	0.44	0.96
140	3.03	2.169	-0.861	0.496	0.45	1.003
141	3.64	1.775	-1.865	0.516	0.431	0.927
142	2.664	1.881	-0.783	0.495	0.451	1.004
143	3.793	1.689	-2.104	0.521	0.426	0.91
144	2.563	1.518	-1.045	0.502	0.443	0.974
145	3.644	1.906	-1.738	0.513	0.434	0.939
146	3.208	1.963	-1.245	0.504	0.443	0.973
147	3.63	1.441	-2.189	0.525	0.422	0.894
148	3.519	1.593	-1.926	0.518	0.428	0.917
149	3.631	1.47	-2.161	0.524	0.423	0.897
150	3.652	2.177	-1.475	0.507	0.44	0.962
151	3.644	1.906	-1.738	0.513	0.434	0.939
152	3.652	2.177	-1.475	0.507	0.44	0.962
153	3.656	2.308	-1.348	0.504	0.443	0.972
154	3.64	1.775	-1.865	0.516	0.431	0.927
155	3.986	2.168	-1.818	0.513	0.435	0.941
156	3.631	1.47	-2.161	0.524	0.423	0.897
157	3.011	1.359	-1.652	0.516	0.43	0.923
158	2.504	13.494	10.989	0.149	0.81	5.225
159	3.656	2.308	-1.348	0.504	0.443	0.972
160	3.631	1.47	-2.161	0.524	0.423	0.897
161	3.652	2.177	-1.475	0.507	0.44	0.962
162	3.015	2.472	-0.543	0.489	0.457	1.031
163	3.631	1.47	-2.161	0.524	0.423	0.897
164	3.652	2.177	-1.475	0.507	0.44	0.962
165	3.011	1.359	-1.652	0.516	0.43	0.923
166	3.03	2.169	-0.861	0.496	0.45	1.003
167	2.564	1.585	-0.979	0.5	0.445	0.981
168	3.519	1.593	-1.926	0.518	0.428	0.917
169	3.631	1.47	-2.161	0.524	0.423	0.897
170	3.652	2.177	-1.475	0.507	0.44	0.962
171	3.631	1.47	-2.161	0.524	0.423	0.897
172	3.64	1.775	-1.865	0.516	0.431	0.927
173	3.084	1.294	-1.79	0.519	0.427	0.91
174	3.956	1.302	-2.654	0.535	0.413	0.86
175	3.505	1.149	-2.356	0.532	0.414	0.865
176	3.203	1.758	-1.446	0.508	0.438	0.953
177	3.069	1.589	-1.48	0.51	0.436	0.946
178	3.518	1.584	-1.934	0.519	0.428	0.916
179	2.568	1.836	-0.733	0.494	0.452	1.007
180	3.652	2.177	-1.475	0.507	0.44	0.962
181	3.652	2.177	-1.475	0.507	0.44	0.962
182	3.652	2.177	-1.475	0.507	0.44	0.962
183	3.644	1.906	-1.738	0.513	0.434	0.939
184	3.644	1.906	-1.738	0.513	0.434	0.939
185	3.519	1.593	-1.926	0.518	0.428	0.917
186	2.247	1.248	-0.999	0.504	0.441	0.964
187	3.083	2.175	-0.908	0.497	0.45	1.001
188	3.208	1.963	-1.245	0.504	0.443	0.973
189	3.631	1.47	-2.161	0.524	0.423	0.897
190	3.505	1.149	-2.356	0.532	0.414	0.865
191	3.652	2.177	-1.475	0.507	0.44	0.962
192	2.112	1.573	-0.54	0.491	0.454	1.018
193	3.069	1.589	-1.48	0.51	0.436	0.946
194	3.526	1.866	-1.661	0.512	0.435	0.943
195	2.204	2.248	0.043	0.477	0.468	1.079
196	3.011	1.359	-1.652	0.516	0.43	0.923
197	2.112	1.573	-0.54	0.491	0.454	1.018
198	3.793	1.689	-2.104	0.521	0.426	0.91
199	3.017	1.608	-1.409	0.509	0.437	0.951
200	3.652	2.177	-1.475	0.507	0.44	0.962
201	3.015	2.472	-0.543	0.489	0.457	1.031
202	3.644	1.906	-1.738	0.513	0.434	0.939
203	2.119	2.102	-0.017	0.478	0.467	1.073
204	3.016	1.539	-1.477	0.511	0.435	0.944
205	3.197	1.517	-1.68	0.515	0.432	0.929
206	3.017	1.608	-1.409	0.509	0.437	0.951
207	21.469	1.601	-19.869	0.903	0.072	0.096
208	3.956	1.302	-2.654	0.535	0.413	0.86
209	3.63	1.441	-2.189	0.525	0.422	0.894
210	3.638	1.689	-1.949	0.518	0.429	0.919
211	3.652	2.177	-1.475	0.507	0.44	0.962
212	3.519	1.593	-1.926	0.518	0.428	0.917
213	3.652	2.177	-1.475	0.507	0.44	0.962
214	3.508	1.259	-2.249	0.528	0.418	0.88
215	3.197	1.517	-1.68	0.515	0.432	0.929
216	3.82	10.863	7.043	0.2	0.752	3.712
217	2.564	1.585	-0.979	0.5	0.445	0.981
218	3.793	1.689	-2.104	0.521	0.426	0.91
219	22.114	2.037	-20.077	0.896	0.076	0.101
220	3.652	2.177	-1.475	0.507	0.44	0.962
221	3.652	2.177	-1.475	0.507	0.44	0.962
222	3.652	2.177	-1.475	0.507	0.44	0.962
223	3.518	1.584	-1.934	0.519	0.428	0.916
224	3.011	1.359	-1.652	0.516	0.43	0.923
225	3.203	1.758	-1.446	0.508	0.438	0.953
226	3.013	1.429	-1.584	0.514	0.432	0.931
227	3.631	1.47	-2.161	0.524	0.423	0.897
228	3.644	1.906	-1.738	0.513	0.434	0.939
229	3.203	1.758	-1.446	0.508	0.438	0.953
230	1.915	1.33	-0.585	0.493	0.451	1.006
231	3.197	1.517	-1.68	0.515	0.432	0.929
232	3.793	1.689	-2.104	0.521	0.426	0.91
233	3.656	2.308	-1.348	0.504	0.443	0.972
234	3.011	1.359	-1.652	0.516	0.43	0.923
235	2.112	1.573	-0.54	0.491	0.454	1.018
236	3.015	2.472	-0.543	0.489	0.457	1.031
237	3.027	2.036	-0.991	0.499	0.448	0.992
238	3.631	1.47	-2.161	0.524	0.423	0.897
239	3.625	1.283	-2.342	0.53	0.417	0.876
240	3.017	1.608	-1.409	0.509	0.437	0.951
241	3.652	2.177	-1.475	0.507	0.44	0.962
242	3.007	1.204	-1.803	0.521	0.425	0.903
243	3.505	1.149	-2.356	0.532	0.414	0.865
244	3.64	1.775	-1.865	0.516	0.431	0.927
245	3.197	1.517	-1.68	0.515	0.432	0.929
246	2.503	2.189	-0.314	0.485	0.461	1.047
247	3.956	1.302	-2.654	0.535	0.413	0.86
248	3.638	1.689	-1.949	0.518	0.429	0.919
249	3.644	1.906	-1.738	0.513	0.434	0.939
250	2.503	2.189	-0.314	0.485	0.461	1.047
251	3.526	1.866	-1.661	0.512	0.435	0.943
252	2.664	1.881	-0.783	0.495	0.451	1.004
253	3.652	2.177	-1.475	0.507	0.44	0.962
254	3.015	2.472	-0.543	0.489	0.457	1.031
255	3.508	1.259	-2.249	0.528	0.418	0.88
256	3.203	1.758	-1.446	0.508	0.438	0.953
257	3.208	1.963	-1.245	0.504	0.443	0.973
258	3.652	2.177	-1.475	0.507	0.44	0.962
259	2.247	1.248	-0.999	0.504	0.441	0.964
260	2.316	1.663	-0.653	0.493	0.452	1.01
261	3.203	1.758	-1.446	0.508	0.438	0.953
262	3.64	1.775	-1.865	0.516	0.431	0.927
263	3.638	1.689	-1.949	0.518	0.429	0.919
264	3.203	1.758	-1.446	0.508	0.438	0.953
265	3.793	1.689	-2.104	0.521	0.426	0.91
266	3.631	1.47	-2.161	0.524	0.423	0.897
267	3.64	1.775	-1.865	0.516	0.431	0.927
268	3.652	2.177	-1.475	0.507	0.44	0.962
269	3.793	1.689	-2.104	0.521	0.426	0.91
270	2.112	1.573	-0.54	0.491	0.454	1.018
271	3.631	1.47	-2.161	0.524	0.423	0.897
272	3.203	1.758	-1.446	0.508	0.438	0.953
273	2.503	2.189	-0.314	0.485	0.461	1.047
274	3.015	2.472	-0.543	0.489	0.457	1.031
275	3.526	1.866	-1.661	0.512	0.435	0.943
276	2.559	1.344	-1.215	0.507	0.438	0.953
277	3.638	1.689	-1.949	0.518	0.429	0.919
278	3.631	1.47	-2.161	0.524	0.423	0.897
279	22.626	1.743	-20.883	0.906	0.069	0.091
280	3.656	2.308	-1.348	0.504	0.443	0.972
281	3.652	2.177	-1.475	0.507	0.44	0.962
282	3.644	1.906	-1.738	0.513	0.434	0.939
283	3.015	2.472	-0.543	0.489	0.457	1.031
284	3.197	1.517	-1.68	0.515	0.432	0.929
285	2.204	2.248	0.043	0.477	0.468	1.079
286	3.63	1.441	-2.189	0.525	0.422	0.894
287	3.64	1.775	-1.865	0.516	0.431	0.927
288	3.625	1.283	-2.342	0.53	0.417	0.876
289	3.015	2.472	-0.543	0.489	0.457	1.031
290	3.508	1.259	-2.249	0.528	0.418	0.88
291	3.64	1.775	-1.865	0.516	0.431	0.927
292	3.64	1.775	-1.865	0.516	0.431	0.927
293	2.564	1.577	-0.987	0.501	0.445	0.98
294	3.793	1.689	-2.104	0.521	0.426	0.91
295	3.793	1.689	-2.104	0.521	0.426	0.91
296	2.569	1.856	-0.713	0.494	0.452	1.009
297	3.083	2.175	-0.908	0.497	0.45	1.001
298	3.644	1.906	-1.738	0.513	0.434	0.939
299	3.526	1.845	-1.68	0.512	0.435	0.941
300	3.203	1.758	-1.446	0.508	0.438	0.953
301	3.084	1.294	-1.79	0.519	0.427	0.91
302	3.652	2.177	-1.475	0.507	0.44	0.962
303	3.069	1.589	-1.48	0.51	0.436	0.946
304	3.631	1.47	-2.161	0.524	0.423	0.897
305	3.526	1.866	-1.661	0.512	0.435	0.943
306	3.793	1.689	-2.104	0.521	0.426	0.91
307	3.208	1.963	-1.245	0.504	0.443	0.973
308	3.631	1.47	-2.161	0.524	0.423	0.897
309	2.503	2.189	-0.314	0.485	0.461	1.047
310	2.204	2.248	0.043	0.477	0.468	1.079
311	3.083	2.175	-0.908	0.497	0.45	1.001
312	3.197	1.517	-1.68	0.515	0.432	0.929
313	3.652	2.177	-1.475	0.507	0.44	0.962
314	3.069	1.58	-1.489	0.51	0.436	0.945
315	3.526	1.866	-1.661	0.512	0.435	0.943
316	3.652	2.177	-1.475	0.507	0.44	0.962
317	3.638	1.689	-1.949	0.518	0.429	0.919
318	3.069	1.589	-1.48	0.51	0.436	0.946
319	2.112	1.573	-0.54	0.491	0.454	1.018
320	3.03	2.169	-0.861	0.496	0.45	1.003
321	2.664	1.881	-0.783	0.495	0.451	1.004
322	3.64	1.775	-1.865	0.516	0.431	0.927
323	3.518	1.584	-1.934	0.519	0.428	0.916
324	2.664	1.881	-0.783	0.495	0.451	1.004
325	3.203	1.758	-1.446	0.508	0.438	0.953
326	3.63	1.441	-2.189	0.525	0.422	0.894
327	3.956	1.302	-2.654	0.535	0.413	0.86
328	3.644	1.906	-1.738	0.513	0.434	0.939
329	2.247	1.248	-0.999	0.504	0.441	0.964
330	3.197	1.517	-1.68	0.515	0.432	0.929
331	3.059	1.178	-1.881	0.523	0.423	0.896
332	3.511	1.35	-2.162	0.525	0.421	0.891
333	3.793	1.689	-2.104	0.521	0.426	0.91
334	3.015	2.472	-0.543	0.489	0.457	1.031
335	3.652	2.177	-1.475	0.507	0.44	0.962
336	3.084	1.294	-1.79	0.519	0.427	0.91
337	3.656	2.308	-1.348	0.504	0.443	0.972
338	2.316	1.663	-0.653	0.493	0.452	1.01
339	3.638	1.689	-1.949	0.518	0.429	0.919
340	3.793	1.689	-2.104	0.521	0.426	0.91
341	3.64	1.775	-1.865	0.516	0.431	0.927
342	3.203	1.758	-1.446	0.508	0.438	0.953
343	3.652	2.177	-1.475	0.507	0.44	0.962
344	3.656	2.308	-1.348	0.504	0.443	0.972
345	3.203	1.758	-1.446	0.508	0.438	0.953
346	3.084	1.294	-1.79	0.519	0.427	0.91
347	3.656	2.308	-1.348	0.504	0.443	0.972
348	3.011	1.359	-1.652	0.516	0.43	0.923
349	3.64	1.775	-1.865	0.516	0.431	0.927
350	2.247	1.248	-0.999	0.504	0.441	0.964
351	3.631	1.47	-2.161	0.524	0.423	0.897
352	3.517	1.525	-1.991	0.52	0.427	0.91
353	3.203	1.758	-1.446	0.508	0.438	0.953
354	3.518	1.584	-1.934	0.519	0.428	0.916
355	3.069	1.58	-1.489	0.51	0.436	0.945
356	2.313	1.449	-0.864	0.499	0.446	0.986
357	3.652	2.177	-1.475	0.507	0.44	0.962
358	3.644	1.906	-1.738	0.513	0.434	0.939
359	3.015	2.472	-0.543	0.489	0.457	1.031
360	3.203	1.758	-1.446	0.508	0.438	0.953
361	3.64	1.775	-1.865	0.516	0.431	0.927
362	3.059	1.178	-1.881	0.523	0.423	0.896
363	3.017	1.608	-1.409	0.509	0.437	0.951
364	3.069	1.58	-1.489	0.51	0.436	0.945
365	3.518	1.584	-1.934	0.519	0.428	0.916
366	3.518	1.584	-1.934	0.519	0.428	0.916
367	3.64	1.775	-1.865	0.516	0.431	0.927
368	3.631	1.47	-2.161	0.524	0.423	0.897
369	3.631	1.47	-2.161	0.524	0.423	0.897
370	3.017	1.608	-1.409	0.509	0.437	0.951
371	3.793	1.689	-2.104	0.521	0.426	0.91
372	3.793	1.689	-2.104	0.521	0.426	0.91
373	3.64	1.775	-1.865	0.516	0.431	0.927
374	3.644	1.906	-1.738	0.513	0.434	0.939
375	3.956	1.302	-2.654	0.535	0.413	0.86
376	2.112	1.515	-0.597	0.492	0.453	1.011
377	3.015	2.472	-0.543	0.489	0.457	1.031
378	3.027	2.036	-0.991	0.499	0.448	0.992
379	3.517	1.525	-1.991	0.52	0.427	0.91
380	2.564	1.585	-0.979	0.5	0.445	0.981
381	3.015	2.472	-0.543	0.489	0.457	1.031
382	3.656	2.308	-1.348	0.504	0.443	0.972
383	3.644	1.906	-1.738	0.513	0.434	0.939
384	3.016	1.539	-1.477	0.511	0.435	0.944
385	2.313	1.449	-0.864	0.499	0.446	0.986
386	3.083	2.175	-0.908	0.497	0.45	1.001
387	3.197	1.517	-1.68	0.515	0.432	0.929
388	2.112	1.573	-0.54	0.491	0.454	1.018
389	3.015	2.472	-0.543	0.489	0.457	1.031
390	2.119	2.102	-0.017	0.478	0.467	1.073
391	3.793	1.689	-2.104	0.521	0.426	0.91
392	2.503	2.189	-0.314	0.485	0.461	1.047
393	3.544	14.87	11.326	0.159	0.796	4.78
394	3.644	1.906	-1.738	0.513	0.434	0.939
395	3.63	1.441	-2.189	0.525	0.422	0.894
396	2.316	1.663	-0.653	0.493	0.452	1.01
397	18.897	1.637	-17.26	0.886	0.086	0.115
398	3.652	2.177	-1.475	0.507	0.44	0.962
399	2.664	1.881	-0.783	0.495	0.451	1.004
400	3.631	1.47	-2.161	0.524	0.423	0.897
401	3.631	1.47	-2.161	0.524	0.423	0.897
402	3.793	1.689	-2.104	0.521	0.426	0.91
403	3.017	1.608	-1.409	0.509	0.437	0.951
404	3.203	1.758	-1.446	0.508	0.438	0.953
405	3.793	1.689	-2.104	0.521	0.426	0.91
406	3.631	1.47	-2.161	0.524	0.423	0.897
407	3.203	1.758	-1.446	0.508	0.438	0.953
408	3.638	1.689	-1.949	0.518	0.429	0.919
409	3.059	1.178	-1.881	0.523	0.423	0.896
410	3.508	1.259	-2.249	0.528	0.418	0.88
411	3.625	1.283	-2.342	0.53	0.417	0.876
412	3.793	1.689	-2.104	0.521	0.426	0.91
413	3.526	1.845	-1.68	0.512	0.435	0.941
414	3.652	2.177	-1.475	0.507	0.44	0.962
415	3.652	2.177	-1.475	0.507	0.44	0.962
416	3.63	1.441	-2.189	0.525	0.422	0.894
417	2.664	1.881	-0.783	0.495	0.451	1.004
418	2.313	1.449	-0.864	0.499	0.446	0.986
419	2.119	2.102	-0.017	0.478	0.467	1.073
420	3.638	1.689	-1.949	0.518	0.429	0.919
421	3.625	1.283	-2.342	0.53	0.417	0.876
422	3.518	1.584	-1.934	0.519	0.428	0.916
423	6.031	36.63	30.6	0.048	0.9	11.016
424	2.503	2.189	-0.314	0.485	0.461	1.047
425	4.03	15.907	11.877	0.16	0.794	4.704
426	3.197	1.517	-1.68	0.515	0.432	0.929
427	3.986	2.168	-1.818	0.513	0.435	0.941
428	3.015	2.472	-0.543	0.489	0.457	1.031
429	3.793	1.689	-2.104	0.521	0.426	0.91
430	3.631	1.47	-2.161	0.524	0.423	0.897
431	3.64	1.775	-1.865	0.516	0.431	0.927
432	2.555	1.145	-1.411	0.514	0.43	0.925
433	3.063	1.347	-1.716	0.517	0.429	0.919
434	3.631	1.47	-2.161	0.524	0.423	0.897
435	3.644	1.906	-1.738	0.513	0.434	0.939
436	3.64	1.775	-1.865	0.516	0.431	0.927
437	3.793	1.689	-2.104	0.521	0.426	0.91
438	3.069	1.589	-1.48	0.51	0.436	0.946
439	3.069	1.589	-1.48	0.51	0.436	0.946
440	3.069	1.589	-1.48	0.51	0.436	0.946
441	3.652	2.177	-1.475	0.507	0.44	0.962
442	2.106	1.143	-0.963	0.504	0.44	0.96
443	3.526	1.866	-1.661	0.512	0.435	0.943
444	3.069	1.589	-1.48	0.51	0.436	0.946
445	3.63	1.441	-2.189	0.525	0.422	0.894
446	3.644	1.906	-1.738	0.513	0.434	0.939
447	3.505	1.149	-2.356	0.532	0.414	0.865
448	3.644	1.906	-1.738	0.513	0.434	0.939
449	3.63	1.441	-2.189	0.525	0.422	0.894
450	3.518	1.584	-1.934	0.519	0.428	0.916
451	3.793	1.689	-2.104	0.521	0.426	0.91
452	3.956	1.302	-2.654	0.535	0.413	0.86
453	3.063	1.347	-1.716	0.517	0.429	0.919
454	3.638	1.689	-1.949	0.518	0.429	0.919
455	3.063	1.347	-1.716	0.517	0.429	0.919
456	3.63	1.441	-2.189	0.525	0.422	0.894
457	3.793	1.689	-2.104	0.521	0.426	0.91
458	3.068	1.522	-1.546	0.512	0.434	0.939
459	3.197	1.517	-1.68	0.515	0.432	0.929
460	3.793	1.689	-2.104	0.521	0.426	0.91
461	3.063	1.347	-1.716	0.517	0.429	0.919
462	3.197	1.517	-1.68	0.515	0.432	0.929
463	3.793	1.689	-2.104	0.521	0.426	0.91
464	3.652	2.177	-1.475	0.507	0.44	0.962
465	3.644	1.906	-1.738	0.513	0.434	0.939
466	2.316	1.663	-0.653	0.493	0.452	1.01
467	3.793	1.689	-2.104	0.521	0.426	0.91
468	2.204	2.248	0.043	0.477	0.468	1.079
469	3.197	1.517	-1.68	0.515	0.432	0.929
470	3.644	1.906	-1.738	0.513	0.434	0.939
471	3.644	1.906	-1.738	0.513	0.434	0.939
472	2.204	2.248	0.043	0.477	0.468	1.079
473	3.625	1.283	-2.342	0.53	0.417	0.876
474	3.203	1.758	-1.446	0.508	0.438	0.953
475	3.015	2.472	-0.543	0.489	0.457	1.031
476	3.068	1.522	-1.546	0.512	0.434	0.939
477	2.564	1.585	-0.979	0.5	0.445	0.981
478	2.664	1.881	-0.783	0.495	0.451	1.004
479	3.197	1.517	-1.68	0.515	0.432	0.929
480	3.63	1.441	-2.189	0.525	0.422	0.894
481	3.644	1.906	-1.738	0.513	0.434	0.939
482	2.316	1.663	-0.653	0.493	0.452	1.01
483	3.203	1.758	-1.446	0.508	0.438	0.953
484	3.069	1.589	-1.48	0.51	0.436	0.946
485	3.518	1.584	-1.934	0.519	0.428	0.916
486	3.631	1.47	-2.161	0.524	0.423	0.897
487	3.03	2.169	-0.861	0.496	0.45	1.003
488	2.503	2.189	-0.314	0.485	0.461	1.047
489	2.87	18.034	15.164	0.124	0.838	6.322
490	3.017	1.608	-1.409	0.509	0.437	0.951
491	3.011	1.359	-1.652	0.516	0.43	0.923
492	2.247	1.248	-0.999	0.504	0.441	0.964
493	3.016	1.539	-1.477	0.511	0.435	0.944
494	3.015	2.472	-0.543	0.489	0.457	1.031
495	3.015	2.472	-0.543	0.489	0.457	1.031
496	3.793	1.689	-2.104	0.521	0.426	0.91
497	3.505	1.149	-2.356	0.532	0.414	0.865
498	3.64	1.775	-1.865	0.516	0.431	0.927
499	2.316	1.663	-0.653	0.493	0.452	1.01
500	3.511	1.35	-2.162	0.525	0.421	0.891
501	3.203	1.758	-1.446	0.508	0.438	0.953
502	2.119	2.102	-0.017	0.478	0.467	1.073
503	3.015	2.472	-0.543	0.489	0.457	1.031
504	1.81	2.179	0.369	0.469	0.476	1.113
505	3.203	1.758	-1.446	0.508	0.438	0.953
506	3.793	1.689	-2.104	0.521	0.426	0.91
507	3.63	1.441	-2.189	0.525	0.422	0.894
508	3.644	1.906	-1.738	0.513	0.434	0.939
509	2.316	1.663	-0.653	0.493	0.452	1.01
510	3.03	2.169	-0.861	0.496	0.45	1.003
511	3.027	2.036	-0.991	0.499	0.448	0.992
512	3.793	1.689	-2.104	0.521	0.426	0.91
513	3.015	2.472	-0.543	0.489	0.457	1.031
514	3.069	1.58	-1.489	0.51	0.436	0.945
515	3.011	1.359	-1.652	0.516	0.43	0.923
516	3.652	2.177	-1.475	0.507	0.44	0.962
517	2.316	1.663	-0.653	0.493	0.452	1.01
518	3.03	2.169	-0.861	0.496	0.45	1.003
519	3.793	1.689	-2.104	0.521	0.426	0.91
520	4.024	13.857	9.833	0.177	0.776	4.242
521	3.631	1.47	-2.161	0.524	0.423	0.897
522	2.113	1.582	-0.531	0.49	0.454	1.019
523	3.652	2.177	-1.475	0.507	0.44	0.962
524	3.068	1.522	-1.546	0.512	0.434	0.939
525	3.526	1.866	-1.661	0.512	0.435	0.943
526	3.652	2.177	-1.475	0.507	0.44	0.962
527	3.793	1.689	-2.104	0.521	0.426	0.91
528	3.197	1.517	-1.68	0.515	0.432	0.929
529	3.652	2.177	-1.475	0.507	0.44	0.962
530	3.793	1.689	-2.104	0.521	0.426	0.91
531	2.564	1.585	-0.979	0.5	0.445	0.981
532	3.011	1.359	-1.652	0.516	0.43	0.923
533	3.013	1.429	-1.584	0.514	0.432	0.931
534	3.197	1.517	-1.68	0.515	0.432	0.929
535	3.203	1.758	-1.446	0.508	0.438	0.953
536	3.197	1.517	-1.68	0.515	0.432	0.929
537	3.644	1.906	-1.738	0.513	0.434	0.939
538	3.511	1.35	-2.162	0.525	0.421	0.891
539	4.021	13.752	9.731	0.178	0.775	4.215
540	4.334	11.59	7.257	0.204	0.747	3.617
541	3.63	1.441	-2.189	0.525	0.422	0.894
542	3.208	1.963	-1.245	0.504	0.443	0.973
543	3.644	1.906	-1.738	0.513	0.434	0.939
544	3.203	1.758	-1.446	0.508	0.438	0.953
545	3.793	1.689	-2.104	0.521	0.426	0.91
546	3.64	1.775	-1.865	0.516	0.431	0.927
547	3.505	1.149	-2.356	0.532	0.414	0.865
548	2.312	14.992	12.68	0.134	0.828	5.899
549	3.011	1.359	-1.652	0.516	0.43	0.923
550	3.956	1.302	-2.654	0.535	0.413	0.86
551	3.526	1.845	-1.68	0.512	0.435	0.941
552	3.069	1.589	-1.48	0.51	0.436	0.946
553	18.902	1.706	-17.196	0.885	0.087	0.117
554	3.956	1.302	-2.654	0.535	0.413	0.86
555	3.03	2.169	-0.861	0.496	0.45	1.003
556	2.316	1.663	-0.653	0.493	0.452	1.01
557	3.015	2.472	-0.543	0.489	0.457	1.031
558	3.64	1.775	-1.865	0.516	0.431	0.927
559	3.203	1.758	-1.446	0.508	0.438	0.953
560	3.517	1.525	-1.991	0.52	0.427	0.91
561	3.069	1.589	-1.48	0.51	0.436	0.946
562	2.316	1.663	-0.653	0.493	0.452	1.01
563	3.203	1.758	-1.446	0.508	0.438	0.953
564	2.701	1.5	-1.2	0.505	0.44	0.962
565	3.652	2.177	-1.475	0.507	0.44	0.962
566	3.518	1.584	-1.934	0.519	0.428	0.916
567	3.64	1.775	-1.865	0.516	0.431	0.927
568	3.64	1.775	-1.865	0.516	0.431	0.927
569	2.112	1.515	-0.597	0.492	0.453	1.011
570	3.793	1.689	-2.104	0.521	0.426	0.91
571	3.656	2.308	-1.348	0.504	0.443	0.972
572	3.069	1.589	-1.48	0.51	0.436	0.946
573	3.631	1.47	-2.161	0.524	0.423	0.897
574	3.986	2.168	-1.818	0.513	0.435	0.941
575	3.511	1.35	-2.162	0.525	0.421	0.891
576	3.64	1.775	-1.865	0.516	0.431	0.927
577	2.316	1.663	-0.653	0.493	0.452	1.01
578	3.208	1.963	-1.245	0.504	0.443	0.973
579	3.652	2.177	-1.475	0.507	0.44	0.962
580	2.316	1.663	-0.653	0.493	0.452	1.01
581	3.656	2.308	-1.348	0.504	0.443	0.972
582	3.652	2.177	-1.475	0.507	0.44	0.962
583	3.64	1.775	-1.865	0.516	0.431	0.927
584	3.208	1.963	-1.245	0.504	0.443	0.973
585	3.793	1.689	-2.104	0.521	0.426	0.91
586	3.793	1.689	-2.104	0.521	0.426	0.91
587	3.652	2.177	-1.475	0.507	0.44	0.962
588	3.64	1.775	-1.865	0.516	0.431	0.927
589	3.849	12.143	8.294	0.189	0.764	3.965
590	3.64	1.775	-1.865	0.516	0.431	0.927
591	2.247	1.248	-0.999	0.504	0.441	0.964
592	3.015	2.472	-0.543	0.489	0.457	1.031
593	3.793	1.689	-2.104	0.521	0.426	0.91
594	3.197	1.517	-1.68	0.515	0.432	0.929
595	3.208	1.963	-1.245	0.504	0.443	0.973
596	27.159	1.398	-25.761	0.937	0.046	0.059
597	2.316	1.663	-0.653	0.493	0.452	1.01
598	3.203	1.758	-1.446	0.508	0.438	0.953
599	3.793	1.689	-2.104	0.521	0.426	0.91
600	3.011	1.359	-1.652	0.516	0.43	0.923
601	3.38	15.395	12.015	0.152	0.804	5.032
602	3.956	1.302	-2.654	0.535	0.413	0.86
603	3.793	1.689	-2.104	0.521	0.426	0.91
604	3.631	1.47	-2.161	0.524	0.423	0.897
605	2.313	1.449	-0.864	0.499	0.446	0.986
606	3.069	1.58	-1.489	0.51	0.436	0.945
607	2.569	1.856	-0.713	0.494	0.452	1.009
608	2.109	1.342	-0.768	0.497	0.447	0.989
609	3.631	1.47	-2.161	0.524	0.423	0.897
610	3.017	1.608	-1.409	0.509	0.437	0.951
611	3.64	1.775	-1.865	0.516	0.431	0.927
612	3.508	1.259	-2.249	0.528	0.418	0.88
613	3.015	2.472	-0.543	0.489	0.457	1.031
614	3.083	2.175	-0.908	0.497	0.45	1.001
615	3.069	1.589	-1.48	0.51	0.436	0.946
616	2.503	2.189	-0.314	0.485	0.461	1.047
617	2.112	1.515	-0.597	0.492	0.453	1.011
618	3.015	2.472	-0.543	0.489	0.457	1.031
619	3.197	1.517	-1.68	0.515	0.432	0.929
620	3.526	1.845	-1.68	0.512	0.435	0.941
621	3.084	1.294	-1.79	0.519	0.427	0.91
622	3.638	1.689	-1.949	0.518	0.429	0.919
623	2.204	2.248	0.043	0.477	0.468	1.079
624	3.644	1.906	-1.738	0.513	0.434	0.939
625	3.027	2.036	-0.991	0.499	0.448	0.992
626	2.119	2.102	-0.017	0.478	0.467	1.073
627	3.03	2.169	-0.861	0.496	0.45	1.003
628	2.109	1.342	-0.768	0.497	0.447	0.989
629	3.027	2.036	-0.991	0.499	0.448	0.992
630	2.503	2.189	-0.314	0.485	0.461	1.047
MPXVgp014
1	4.82	1.36	-3.461	0.546	0.403	0.798
2	3.676	1.531	-2.145	0.521	0.426	0.875
3	3.179	1.79	-1.388	0.506	0.441	0.931
4	3.682	1.962	-1.72	0.511	0.437	0.916
5	3.676	1.531	-2.145	0.521	0.426	0.875
6	3.867	1.437	-2.43	0.528	0.42	0.854
7	1.814	1.299	-0.515	0.49	0.454	0.98
8	3.994	15.113	11.119	0.165	0.79	4.445
9	1.814	1.404	-0.41	0.487	0.457	0.995
10	3.68	1.861	-1.82	0.513	0.434	0.907
11	3.269	1.408	-1.861	0.518	0.429	0.886
12	3.285	1.981	-1.304	0.503	0.444	0.942
13	3.179	1.745	-1.433	0.507	0.44	0.926
14	3.269	1.408	-1.861	0.518	0.429	0.886
15	3.677	1.627	-2.05	0.519	0.428	0.885
16	3.269	1.408	-1.861	0.518	0.429	0.886
17	1.815	1.669	-0.147	0.479	0.465	1.027
18	3.867	1.437	-2.43	0.528	0.42	0.854
19	3.677	1.627	-2.05	0.519	0.428	0.885
20	3.274	1.791	-1.482	0.507	0.439	0.925
21	3.361	1.493	-1.868	0.517	0.429	0.889
22	2.387	1.158	-1.229	0.509	0.435	0.911
23	3.677	1.627	-2.05	0.519	0.428	0.885
24	2.393	1.956	-0.437	0.486	0.46	1.004
25	3.273	1.674	-1.599	0.51	0.436	0.914
26	3.681	1.935	-1.746	0.511	0.436	0.914
27	4.848	2.995	-1.852	0.509	0.44	0.927
28	1.814	1.374	-0.44	0.488	0.456	0.991
29	3.676	1.516	-2.159	0.522	0.425	0.874
30	4.82	1.36	-3.461	0.546	0.403	0.798
31	3.268	1.245	-2.023	0.523	0.423	0.866
32	3.677	1.627	-2.05	0.519	0.428	0.885
33	3.867	1.441	-2.425	0.527	0.42	0.855
34	25.339	1.288	-24.051	0.93	0.052	0.065
35	3.436	1.51	-1.926	0.518	0.429	0.887
36	2.776	1.095	-1.681	0.52	0.425	0.874
37	3.269	1.408	-1.861	0.518	0.429	0.886
38	16.678	1.726	-14.953	0.867	0.102	0.135
39	2.782	1.723	-1.059	0.5	0.446	0.952
40	2.389	1.336	-1.052	0.503	0.442	0.936
41	1.816	1.785	-0.031	0.476	0.468	1.04
42	3.68	1.861	-1.82	0.513	0.434	0.907
43	2.777	1.244	-1.533	0.514	0.431	0.896
44	3.173	1.302	-1.872	0.52	0.426	0.878
45	4.82	1.36	-3.461	0.546	0.403	0.798
46	3.867	1.441	-2.425	0.527	0.42	0.855
47	3.173	1.245	-1.928	0.522	0.424	0.871
48	3.68	1.861	-1.82	0.513	0.434	0.907
49	3.179	1.739	-1.44	0.507	0.439	0.926
50	3.361	1.493	-1.868	0.517	0.429	0.889
51	3.677	1.627	-2.05	0.519	0.428	0.885
52	3.268	1.302	-1.966	0.521	0.425	0.873
53	3.274	1.791	-1.482	0.507	0.439	0.925
54	3.436	1.51	-1.926	0.518	0.429	0.887
55	3.682	1.962	-1.72	0.511	0.437	0.916
56	3.682	1.962	-1.72	0.511	0.437	0.916
57	3.677	1.627	-2.05	0.519	0.428	0.885
58	3.273	1.725	-1.548	0.509	0.438	0.919
59	2.389	1.336	-1.052	0.503	0.442	0.936
60	3.361	1.493	-1.868	0.517	0.429	0.889
61	3.682	1.962	-1.72	0.511	0.437	0.916
62	3.677	1.627	-2.05	0.519	0.428	0.885
63	3.285	1.981	-1.304	0.503	0.444	0.942
64	3.268	1.302	-1.966	0.521	0.425	0.873
65	3.867	1.437	-2.43	0.528	0.42	0.854
66	3.677	1.627	-2.05	0.519	0.428	0.885
67	3.361	1.493	-1.868	0.517	0.429	0.889
68	3.676	1.531	-2.145	0.521	0.426	0.875
69	3.173	1.245	-1.928	0.522	0.424	0.871
70	4.82	1.36	-3.461	0.546	0.403	0.798
71	2.783	1.881	-0.902	0.496	0.45	0.967
72	2.39	1.57	-0.821	0.496	0.449	0.964
73	2.389	1.405	-0.984	0.501	0.444	0.945
74	3.676	1.516	-2.159	0.522	0.425	0.874
75	3.68	1.861	-1.82	0.513	0.434	0.907
76	3.361	1.493	-1.868	0.517	0.429	0.889
77	3.436	1.51	-1.926	0.518	0.429	0.887
78	3.269	1.408	-1.861	0.518	0.429	0.886
79	1.921	1.79	-0.132	0.479	0.466	1.03
80	3.867	1.445	-2.422	0.527	0.42	0.855
81	3.676	1.531	-2.145	0.521	0.426	0.875
82	1.815	1.669	-0.147	0.479	0.465	1.027
83	3.268	1.245	-2.023	0.523	0.423	0.866
84	2.934	17.803	14.869	0.125	0.837	6.057
85	3.179	1.739	-1.44	0.507	0.439	0.926
86	3.867	1.437	-2.43	0.528	0.42	0.854
87	3.677	1.627	-2.05	0.519	0.428	0.885
88	3.867	1.437	-2.43	0.528	0.42	0.854
89	1.814	1.374	-0.44	0.488	0.456	0.991
90	3.268	1.245	-2.023	0.523	0.423	0.866
91	3.274	1.791	-1.482	0.507	0.439	0.925
92	3.682	1.962	-1.72	0.511	0.437	0.916
93	2.782	1.723	-1.059	0.5	0.446	0.952
94	42.291	1.31	-40.981	0.995	0.001	0.001
95	4.82	1.36	-3.461	0.546	0.403	0.798
96	2.782	1.723	-1.059	0.5	0.446	0.952
97	2.743	2.601	-0.142	0.48	0.467	1.034
98	2.124	1.79	-0.334	0.484	0.461	1.011
99	3.269	1.408	-1.861	0.518	0.429	0.886
100	3.273	1.674	-1.599	0.51	0.436	0.914
101	1.816	1.785	-0.031	0.476	0.468	1.04
102	3.179	1.79	-1.388	0.506	0.441	0.931
103	3.677	1.627	-2.05	0.519	0.428	0.885
104	3.273	1.674	-1.599	0.51	0.436	0.914
105	2.389	1.336	-1.052	0.503	0.442	0.936
106	3.867	1.437	-2.43	0.528	0.42	0.854
107	3.273	1.725	-1.548	0.509	0.438	0.919
108	3.406	11.632	8.226	0.182	0.773	4.015
109	3.677	1.627	-2.05	0.519	0.428	0.885
110	2.782	1.789	-0.993	0.498	0.448	0.958
111	1.814	1.404	-0.41	0.487	0.457	0.995
112	3.676	1.531	-2.145	0.521	0.426	0.875
113	1.815	1.669	-0.147	0.479	0.465	1.027
114	3.179	1.739	-1.44	0.507	0.439	0.926
115	2.39	1.57	-0.821	0.496	0.449	0.964
116	3.268	1.302	-1.966	0.521	0.425	0.873
117	1.814	1.299	-0.515	0.49	0.454	0.98
118	2.782	1.723	-1.059	0.5	0.446	0.952
119	3.361	1.493	-1.868	0.517	0.429	0.889
120	1.815	1.669	-0.147	0.479	0.465	1.027
121	3.273	1.674	-1.599	0.51	0.436	0.914
122	3.285	1.981	-1.304	0.503	0.444	0.942
123	4.82	1.36	-3.461	0.546	0.403	0.798
124	3.179	1.745	-1.433	0.507	0.44	0.926
125	3.682	1.962	-1.72	0.511	0.437	0.916
126	3.361	1.493	-1.868	0.517	0.429	0.889
127	3.68	1.861	-1.82	0.513	0.434	0.907
128	3.677	1.627	-2.05	0.519	0.428	0.885
129	2.389	1.405	-0.984	0.501	0.444	0.945
130	3.173	1.245	-1.928	0.522	0.424	0.871
131	3.677	1.627	-2.05	0.519	0.428	0.885
132	2.124	1.79	-0.334	0.484	0.461	1.011
133	2.783	1.881	-0.902	0.496	0.45	0.967
134	3.673	1.286	-2.387	0.529	0.418	0.848
135	3.269	1.377	-1.892	0.519	0.428	0.883
136	3.867	1.437	-2.43	0.528	0.42	0.854
137	3.361	1.493	-1.868	0.517	0.429	0.889
138	2.778	1.301	-1.477	0.512	0.433	0.904
139	1.814	1.374	-0.44	0.488	0.456	0.991
140	3.682	1.962	-1.72	0.511	0.437	0.916
141	3.268	1.342	-1.927	0.52	0.427	0.879
142	3.436	1.51	-1.926	0.518	0.429	0.887
143	3.361	1.493	-1.868	0.517	0.429	0.889
144	3.179	1.749	-1.429	0.507	0.44	0.927
145	3.436	1.51	-1.926	0.518	0.429	0.887
146	3.796	17.097	13.301	0.146	0.811	5.08
147	3.682	1.962	-1.72	0.511	0.437	0.916
148	2.776	1.095	-1.681	0.52	0.425	0.874
149	3.361	1.493	-1.868	0.517	0.429	0.889
150	4.335	2.582	-1.753	0.509	0.439	0.926
151	4.335	2.582	-1.753	0.509	0.439	0.926
152	4.335	2.582	-1.753	0.509	0.439	0.926
153	3.971	1.96	-2.011	0.516	0.432	0.898
154	3.927	1.928	-1.999	0.516	0.432	0.898
155	3.677	1.627	-2.05	0.519	0.428	0.885
156	3.677	1.627	-2.05	0.519	0.428	0.885
157	24.713	1.614	-23.099	0.918	0.06	0.076
158#	4.099	38.139	34.04	0.019	0.947	21.07
MPXVgp044
1	3.93	1.505	-2.425	0.528	0.419	0.878
2	3.077	2.247	-0.83	0.495	0.451	1
3	2.985	1.817	-1.168	0.503	0.443	0.968
4	2.714	1.699	-1.015	0.501	0.445	0.976
5	3.598	1.729	-1.869	0.516	0.43	0.919
6	3.358	2.124	-1.234	0.503	0.443	0.97
7	2.774	1.795	-0.979	0.499	0.446	0.981
8	2.576	2.304	-0.272	0.484	0.461	1.043
9	3.93	1.505	-2.425	0.528	0.419	0.878
10	3.35	1.883	-1.466	0.508	0.438	0.949
11	3.076	1.799	-1.277	0.505	0.441	0.96
12	3.227	1.699	-1.528	0.51	0.436	0.94
13	2.985	1.817	-1.168	0.503	0.443	0.968
14	3.491	1.826	-1.665	0.512	0.434	0.935
15	3.501	2.112	-1.39	0.506	0.441	0.959
16	3.345	1.75	-1.595	0.511	0.435	0.937
17	25.716	2.103	-23.613	0.914	0.061	0.079
18	3.29	1.902	-1.389	0.507	0.44	0.955
19	2.776	1.803	-0.973	0.499	0.446	0.981
20	3.598	1.729	-1.869	0.516	0.43	0.919
21	2.576	2.304	-0.272	0.484	0.461	1.043
22	3.225	1.654	-1.571	0.512	0.435	0.936
23	3.491	1.826	-1.665	0.512	0.434	0.935
24	3.501	2.112	-1.39	0.506	0.441	0.959
25	3.077	2.247	-0.83	0.495	0.451	1
26	3.264	1.71	-1.554	0.511	0.435	0.939
27	2.162	2.256	0.094	0.476	0.469	1.075
28	3.501	2.112	-1.39	0.506	0.441	0.959
29	2.778	1.919	-0.859	0.497	0.449	0.992
30	3.29	1.902	-1.389	0.507	0.44	0.955
31	2.576	2.304	-0.272	0.484	0.461	1.043
32	3.072	1.697	-1.375	0.508	0.438	0.95
33	3.386	20.439	17.053	0.117	0.843	6.519
34	3.491	1.826	-1.665	0.512	0.434	0.935
35	3.345	1.75	-1.595	0.511	0.435	0.937
36	3.345	1.75	-1.595	0.511	0.435	0.937
37	3.224	1.626	-1.598	0.512	0.434	0.933
38	3.225	1.654	-1.571	0.512	0.435	0.936
39	3.224	1.626	-1.598	0.512	0.434	0.933
40	3.598	1.729	-1.869	0.516	0.43	0.919
41	2.426	2.261	-0.164	0.482	0.464	1.052
42	3.598	1.729	-1.869	0.516	0.43	0.919
43	2.993	2.103	-0.89	0.497	0.449	0.993
44	3.487	1.721	-1.765	0.515	0.432	0.926
45	3.487	1.721	-1.765	0.515	0.432	0.926
46	2.985	1.817	-1.168	0.503	0.443	0.968
47	3.598	1.729	-1.869	0.516	0.43	0.919
48	3.487	1.721	-1.765	0.515	0.432	0.926
49	3.484	1.64	-1.844	0.517	0.43	0.918
50	3.231	1.809	-1.422	0.508	0.438	0.95
51	3.93	1.505	-2.425	0.528	0.419	0.878
52	2.695	2.076	-0.62	0.492	0.454	1.013
53	3.93	1.505	-2.425	0.528	0.419	0.878
54	3.93	1.505	-2.425	0.528	0.419	0.878
55	3.491	1.826	-1.665	0.512	0.434	0.935
56	3.29	1.902	-1.389	0.507	0.44	0.955
57	3.076	1.799	-1.277	0.505	0.441	0.96
58	3.598	1.729	-1.869	0.516	0.43	0.919
59	3.077	2.247	-0.83	0.495	0.451	1
60	3.345	1.75	-1.595	0.511	0.435	0.937
61	3.231	1.809	-1.422	0.508	0.438	0.95
62	3.598	1.729	-1.869	0.516	0.43	0.919
63	3.071	1.661	-1.411	0.509	0.437	0.947
64	2.576	2.304	-0.272	0.484	0.461	1.043
65	2.774	1.795	-0.979	0.499	0.446	0.981
66	3.488	1.753	-1.735	0.514	0.433	0.929
67	2.986	1.859	-1.127	0.502	0.444	0.972
68	3.076	1.799	-1.277	0.505	0.441	0.96
69	3.35	1.883	-1.466	0.508	0.438	0.949
70	3.077	2.247	-0.83	0.495	0.451	1
71	3.264	1.71	-1.554	0.511	0.435	0.939
72	3.085	2.082	-1.002	0.499	0.447	0.985
73	2.695	2.076	-0.62	0.492	0.454	1.013
74	3.228	1.73	-1.498	0.51	0.436	0.943
75	3.074	1.728	-1.345	0.507	0.439	0.953
76	3.29	1.902	-1.389	0.507	0.44	0.955
77	3.228	1.73	-1.498	0.51	0.436	0.943
78	3.93	1.505	-2.425	0.528	0.419	0.878
79	3.236	1.959	-1.277	0.504	0.442	0.964
80	3.264	1.71	-1.554	0.511	0.435	0.939
81	2.576	2.304	-0.272	0.484	0.461	1.043
82	3.497	1.988	-1.509	0.509	0.438	0.949
83	3.93	1.505	-2.425	0.528	0.419	0.878
84	2.981	1.713	-1.268	0.506	0.44	0.958
85	3.345	1.75	-1.595	0.511	0.435	0.937
86	3.598	1.729	-1.869	0.516	0.43	0.919
87	3.487	1.721	-1.765	0.515	0.432	0.926
88	3.488	1.753	-1.735	0.514	0.433	0.929
89	3.345	1.75	-1.595	0.511	0.435	0.937
90	3.085	2.082	-1.002	0.499	0.447	0.985
91	3.501	2.112	-1.39	0.506	0.441	0.959
92	3.501	2.112	-1.39	0.506	0.441	0.959
93	3.236	1.959	-1.277	0.504	0.442	0.964
94	3.074	1.728	-1.345	0.507	0.439	0.953
95	3.35	1.883	-1.466	0.508	0.438	0.949
96	3.231	1.801	-1.429	0.508	0.438	0.949
97	3.085	2.082	-1.002	0.499	0.447	0.985
98	3.501	2.112	-1.39	0.506	0.441	0.959
99	3.501	2.112	-1.39	0.506	0.441	0.959
100	3.074	1.728	-1.345	0.507	0.439	0.953
101	2.576	2.304	-0.272	0.484	0.461	1.043
102	2.778	1.919	-0.859	0.497	0.449	0.992
103	3.487	1.721	-1.765	0.515	0.432	0.926
104	3.29	1.902	-1.389	0.507	0.44	0.955
105	3.598	1.729	-1.869	0.516	0.43	0.919
106	2.873	2.112	-0.761	0.494	0.452	1.003
107	2.78	1.945	-0.835	0.496	0.45	0.994
108	3.225	1.654	-1.571	0.512	0.435	0.936
109	2.779	1.952	-0.826	0.496	0.45	0.995
[truncated: 3,389 more rows]
